# Supplementary material for: Species conservation profiles of the endemic spiders Troglohyphantes (Araneae, Linyphiidae) from the Alps and the north-western Dinarides
Source: Biodivers Data J. 2022 Aug 19;10:e87261. doi: 10.3897/BDJ.10.e87261 (PMC9848466; doi:10.3897/BDJ.10.e87261)
Supplement: Supplementary material 1 — Distribution of Troglohyphantesachillis Isaia & Mammola, 2021 [file bdj-10-e87261-s001.kml]

<?xml version="1.0" encoding="UTF-8"?>
<kml xmlns="http://earth.google.com/kml/2.2">
<Document>
<name></name>
<description><![CDATA[]]></description>

<Style id="1">
<LineStyle>
<width>2</width>
<color>ff0000ff</color>
</LineStyle>
<PolyStyle>
<color>aaffffff</color>
<fill>1</fill>
</PolyStyle>
</Style>

<Placemark>
<name>T.achillis.kml</name>
<description><![CDATA[]]></description>
<styleUrl>#1</styleUrl>
<visibility>1</visibility>
<MultiGeometry>
<Polygon>
<outerBoundaryIs>
<LinearRing>
<coordinates>
7.1987,44.9183
7.19933423919657,44.9182798667647
7.19996592453574,44.9182195481283
7.2005925124436,44.9181192869726
7.20121147987181,44.917979487014
7.20182033445698,44.9178007111774
7.2024166245566,44.9175836793302
7.20299794912089,44.9173292653829
7.203561967361,44.9170384937707
7.20410640817456,44.9167125353283
7.20462907929055,44.9163527025753
7.20512787609687,44.9159604444312
7.20560079011482,44.9155373403811
7.20604591708658,44.9150850941156
7.20646146464292,44.9146055266708
7.2068457595205,44.9141005690957
7.2071972542995,44.9135722546761
7.20751453363448,44.9130227107477
7.20779631995354,44.91245415013
7.20804147860265,44.9118688622159
7.20824902241444,44.9112692037533
7.20841811568324,44.9106575893551
7.20854807753012,44.9100364817767
7.20863838464461,44.909408381999
7.20868867339183,44.9087758191582
7.20869874127674,44.9081413403617
7.20866854775952,44.9075075004314
7.20859821441881,44.9068768516173
7.20848802446215,44.9062519333193
7.2083384215856,44.9056352618631
7.20815000818715,44.9050293203668
7.20792354294105,44.9044365487431
7.20765993774291,44.9038593338739
7.20736025403784,44.9033
7.20702569854635,44.9027607993613
7.20665761840531,44.9022439031286
7.20625749574354,44.9017513926605
7.20582694171379,44.9012852511229
7.20536769000516,44.9008473555032
7.20488158986221,44.9004394690526
7.20437059863863,44.9000632341857
7.20383677391573,44.8997201658676
7.20328226521727,44.8994116455134
7.20270930535407,44.8991389154257
7.20212020143326,44.8989030737921
7.20151732556841,44.8987050702639
7.20090310532786,44.8985457021311
7.20028001395973,44.8984256111132
7.19965056043304,44.8983452807743
7.19901727933498,44.8983050345762
7.19838272066502,44.8983050345762
7.19774943956696,44.8983452807743
7.19711998604027,44.8984256111132
7.19649689467213,44.8985457021311
7.19588267443159,44.8987050702639
7.19527979856674,44.8989030737921
7.19469069464593,44.8991389154257
7.19411773478273,44.8994116455134
7.19356322608427,44.8997201658676
7.19302940136137,44.9000632341857
7.19251841013779,44.9004394690526
7.19203230999484,44.9008473555032
7.19157305828621,44.9012852511229
7.19114250425646,44.9017513926605
7.19074238159469,44.9022439031286
7.19037430145365,44.9027607993613
7.19003974596216,44.9033
7.18974006225709,44.9038593338739
7.18947645705895,44.9044365487431
7.18924999181285,44.9050293203668
7.1890615784144,44.9056352618631
7.18891197553785,44.9062519333193
7.18880178558119,44.9068768516173
7.18873145224048,44.9075075004314
7.18870125872326,44.9081413403617
7.18871132660817,44.9087758191582
7.18876161535539,44.909408381999
7.18885192246988,44.9100364817767
7.18898188431676,44.9106575893551
7.18915097758556,44.9112692037533
7.18935852139735,44.9118688622159
7.18960368004645,44.91245415013
7.18988546636552,44.9130227107477
7.1902027457005,44.9135722546761
7.1905542404795,44.9141005690957
7.19093853535708,44.9146055266708
7.19135408291342,44.9150850941156
7.19179920988518,44.9155373403811
7.19227212390313,44.9159604444312
7.19277092070945,44.9163527025753
7.19329359182544,44.9167125353283
7.193838032639,44.9170384937707
7.19440205087911,44.9173292653829
7.1949833754434,44.9175836793302
7.19557966554301,44.9178007111774
7.19618852012819,44.917979487014
7.1968074875564,44.9181192869726
7.19743407546426,44.9182195481283
7.19806576080343,44.9182798667647
7.1987,44.9183
</coordinates>
</LinearRing>
</outerBoundaryIs>
</Polygon>
<Polygon>
<outerBoundaryIs>
<LinearRing>
<coordinates>
7.1033,44.9567
7.10393423919657,44.9566798667647
7.10456592453574,44.9566195481283
7.1051925124436,44.9565192869726
7.10581147987181,44.956379487014
7.10642033445698,44.9562007111774
7.1070166245566,44.9559836793302
7.10759794912089,44.9557292653829
7.108161967361,44.9554384937707
7.10870640817456,44.9551125353283
7.10922907929055,44.9547527025753
7.10972787609687,44.9543604444312
7.11020079011482,44.9539373403811
7.11064591708658,44.9534850941156
7.11106146464292,44.9530055266708
7.1114457595205,44.9525005690957
7.1117972542995,44.9519722546761
7.11211453363448,44.9514227107477
7.11239631995354,44.95085415013
7.11264147860265,44.9502688622159
7.11284902241444,44.9496692037533
7.11301811568324,44.9490575893551
7.11314807753012,44.9484364817767
7.11323838464461,44.947808381999
7.11328867339183,44.9471758191582
7.11329874127674,44.9465413403617
7.11326854775952,44.9459075004314
7.11319821441881,44.9452768516173
7.11308802446215,44.9446519333193
7.1129384215856,44.9440352618631
7.11275000818715,44.9434293203668
7.11252354294105,44.9428365487431
7.11225993774291,44.9422593338739
7.11196025403784,44.9417
7.11162569854635,44.9411607993613
7.11125761840531,44.9406439031286
7.11085749574354,44.9401513926605
7.11042694171379,44.9396852511229
7.10996769000516,44.9392473555032
7.10948158986221,44.9388394690526
7.10897059863863,44.9384632341857
7.10843677391573,44.9381201658677
7.10788226521727,44.9378116455134
7.10730930535407,44.9375389154257
7.10672020143326,44.9373030737921
7.10611732556841,44.9371050702639
7.10550310532787,44.9369457021311
7.10488001395973,44.9368256111132
7.10425056043304,44.9367452807743
7.10361727933498,44.9367050345762
7.10298272066502,44.9367050345762
7.10234943956696,44.9367452807743
7.10171998604027,44.9368256111132
7.10109689467213,44.9369457021311
7.10048267443159,44.9371050702639
7.09987979856674,44.9373030737921
7.09929069464593,44.9375389154257
7.09871773478273,44.9378116455134
7.09816322608427,44.9381201658677
7.09762940136137,44.9384632341857
7.09711841013779,44.9388394690526
7.09663230999484,44.9392473555032
7.09617305828621,44.9396852511229
7.09574250425646,44.9401513926605
7.09534238159469,44.9406439031286
7.09497430145365,44.9411607993613
7.09463974596216,44.9417
7.09434006225709,44.9422593338739
7.09407645705895,44.9428365487431
7.09384999181285,44.9434293203668
7.0936615784144,44.9440352618631
7.09351197553785,44.9446519333193
7.09340178558119,44.9452768516173
7.09333145224048,44.9459075004314
7.09330125872326,44.9465413403617
7.09331132660817,44.9471758191582
7.09336161535539,44.947808381999
7.09345192246988,44.9484364817767
7.09358188431676,44.9490575893551
7.09375097758556,44.9496692037533
7.09395852139735,44.9502688622159
7.09420368004645,44.95085415013
7.09448546636552,44.9514227107477
7.0948027457005,44.9519722546761
7.0951542404795,44.9525005690957
7.09553853535708,44.9530055266708
7.09595408291342,44.9534850941156
7.09639920988518,44.9539373403811
7.09687212390313,44.9543604444312
7.09737092070945,44.9547527025753
7.09789359182544,44.9551125353283
7.098438032639,44.9554384937707
7.09900205087911,44.9557292653829
7.0995833754434,44.9559836793302
7.10017966554302,44.9562007111774
7.10078852012819,44.956379487014
7.1014074875564,44.9565192869726
7.10203407546426,44.9566195481283
7.10266576080343,44.9566798667647
7.1033,44.9567
</coordinates>
</LinearRing>
</outerBoundaryIs>
</Polygon>
<Polygon>
<outerBoundaryIs>
<LinearRing>
<coordinates>
7.12206,45.03634017
7.12269423919657,45.0363200367647
7.12332592453574,45.0362597181283
7.1239525124436,45.0361594569726
7.12457147987181,45.036019657014
7.12518033445699,45.0358408811774
7.1257766245566,45.0356238493302
7.12635794912089,45.0353694353829
7.126921967361,45.0350786637707
7.12746640817456,45.0347527053283
7.12798907929055,45.0343928725753
7.12848787609687,45.0340006144312
7.12896079011482,45.0335775103811
7.12940591708658,45.0331252641156
7.12982146464292,45.0326456966708
7.1302057595205,45.0321407390957
7.1305572542995,45.0316124246761
7.13087453363448,45.0310628807477
7.13115631995355,45.03049432013
7.13140147860265,45.0299090322159
7.13160902241444,45.0293093737533
7.13177811568324,45.0286977593551
7.13190807753012,45.0280766517767
7.13199838464461,45.027448551999
7.13204867339183,45.0268159891582
7.13205874127674,45.0261815103617
7.13202854775952,45.0255476704314
7.13195821441881,45.0249170216173
7.13184802446215,45.0242921033193
7.1316984215856,45.0236754318631
7.13151000818715,45.0230694903668
7.13128354294105,45.0224767187431
7.13101993774291,45.0218995038739
7.13072025403784,45.02134017
7.13038569854635,45.0208009693613
7.13001761840531,45.0202840731286
7.12961749574354,45.0197915626605
7.12918694171379,45.0193254211229
7.12872769000516,45.0188875255032
7.12824158986221,45.0184796390526
7.12773059863863,45.0181034041857
7.12719677391573,45.0177603358676
7.12664226521727,45.0174518155134
7.12606930535407,45.0171790854257
7.12548020143326,45.0169432437921
7.12487732556841,45.0167452402639
7.12426310532787,45.0165858721311
7.12364001395973,45.0164657811132
7.12301056043304,45.0163854507743
7.12237727933498,45.0163452045762
7.12174272066502,45.0163452045762
7.12110943956696,45.0163854507743
7.12047998604027,45.0164657811132
7.11985689467214,45.0165858721311
7.11924267443159,45.0167452402639
7.11863979856674,45.0169432437921
7.11805069464593,45.0171790854257
7.11747773478273,45.0174518155134
7.11692322608427,45.0177603358676
7.11638940136137,45.0181034041857
7.11587841013779,45.0184796390526
7.11539230999484,45.0188875255032
7.11493305828621,45.0193254211229
7.11450250425646,45.0197915626605
7.11410238159469,45.0202840731286
7.11373430145365,45.0208009693613
7.11339974596216,45.02134017
7.11310006225709,45.0218995038739
7.11283645705895,45.0224767187431
7.11260999181285,45.0230694903668
7.1124215784144,45.0236754318631
7.11227197553785,45.0242921033193
7.11216178558119,45.0249170216173
7.11209145224048,45.0255476704314
7.11206125872326,45.0261815103617
7.11207132660817,45.0268159891582
7.11212161535539,45.027448551999
7.11221192246988,45.0280766517767
7.11234188431676,45.0286977593551
7.11251097758556,45.0293093737533
7.11271852139735,45.0299090322159
7.11296368004646,45.03049432013
7.11324546636552,45.0310628807477
7.1135627457005,45.0316124246761
7.1139142404795,45.0321407390957
7.11429853535708,45.0326456966708
7.11471408291342,45.0331252641156
7.11515920988518,45.0335775103811
7.11563212390313,45.0340006144312
7.11613092070945,45.0343928725753
7.11665359182544,45.0347527053283
7.117198032639,45.0350786637707
7.11776205087911,45.0353694353829
7.1183433754434,45.0356238493302
7.11893966554302,45.0358408811774
7.11954852012819,45.036019657014
7.1201674875564,45.0361594569726
7.12079407546426,45.0362597181283
7.12142576080343,45.0363200367647
7.12206,45.03634017
</coordinates>
</LinearRing>
</outerBoundaryIs>
</Polygon>
<Polygon>
<outerBoundaryIs>
<LinearRing>
<coordinates>
7.056,44.969
7.05663423919657,44.9689798667647
7.05726592453574,44.9689195481283
7.0578925124436,44.9688192869726
7.05851147987181,44.968679487014
7.05912033445698,44.9685007111774
7.0597166245566,44.9682836793302
7.06029794912089,44.9680292653829
7.060861967361,44.9677384937707
7.06140640817456,44.9674125353283
7.06192907929055,44.9670527025753
7.06242787609687,44.9666604444312
7.06290079011482,44.9662373403811
7.06334591708658,44.9657850941156
7.06376146464292,44.9653055266708
7.0641457595205,44.9648005690957
7.0644972542995,44.9642722546761
7.06481453363448,44.9637227107477
7.06509631995355,44.96315415013
7.06534147860265,44.9625688622159
7.06554902241444,44.9619692037533
7.06571811568324,44.9613575893551
7.06584807753012,44.9607364817767
7.06593838464461,44.960108381999
7.06598867339183,44.9594758191582
7.06599874127674,44.9588413403617
7.06596854775952,44.9582075004314
7.06589821441881,44.9575768516173
7.06578802446215,44.9569519333194
7.0656384215856,44.9563352618631
7.06545000818715,44.9557293203668
7.06522354294105,44.9551365487431
7.06495993774291,44.9545593338739
7.06466025403784,44.954
7.06432569854635,44.9534607993613
7.06395761840531,44.9529439031286
7.06355749574354,44.9524513926605
7.06312694171379,44.9519852511229
7.06266769000516,44.9515473555032
7.06218158986221,44.9511394690526
7.06167059863863,44.9507632341857
7.06113677391573,44.9504201658677
7.06058226521727,44.9501116455135
7.06000930535407,44.9498389154257
7.05942020143326,44.9496030737921
7.05881732556841,44.9494050702639
7.05820310532787,44.9492457021312
7.05758001395973,44.9491256111132
7.05695056043304,44.9490452807743
7.05631727933498,44.9490050345762
7.05568272066502,44.9490050345762
7.05504943956696,44.9490452807743
7.05441998604027,44.9491256111132
7.05379689467213,44.9492457021312
7.05318267443159,44.9494050702639
7.05257979856674,44.9496030737921
7.05199069464593,44.9498389154257
7.05141773478273,44.9501116455135
7.05086322608427,44.9504201658677
7.05032940136137,44.9507632341857
7.04981841013779,44.9511394690526
7.04933230999484,44.9515473555032
7.04887305828621,44.9519852511229
7.04844250425646,44.9524513926605
7.04804238159469,44.9529439031286
7.04767430145365,44.9534607993613
7.04733974596216,44.954
7.04704006225709,44.9545593338739
7.04677645705895,44.9551365487431
7.04654999181285,44.9557293203668
7.0463615784144,44.9563352618631
7.04621197553785,44.9569519333194
7.04610178558119,44.9575768516173
7.04603145224048,44.9582075004314
7.04600125872326,44.9588413403617
7.04601132660817,44.9594758191582
7.04606161535539,44.960108381999
7.04615192246988,44.9607364817767
7.04628188431676,44.9613575893551
7.04645097758556,44.9619692037533
7.04665852139735,44.9625688622159
7.04690368004646,44.96315415013
7.04718546636552,44.9637227107477
7.0475027457005,44.9642722546761
7.0478542404795,44.9648005690957
7.04823853535708,44.9653055266708
7.04865408291342,44.9657850941156
7.04909920988518,44.9662373403811
7.04957212390313,44.9666604444312
7.05007092070945,44.9670527025753
7.05059359182544,44.9674125353283
7.051138032639,44.9677384937707
7.05170205087911,44.9680292653829
7.0522833754434,44.9682836793302
7.05287966554302,44.9685007111774
7.05348852012819,44.968679487014
7.0541074875564,44.9688192869726
7.05473407546426,44.9689195481283
7.05536576080343,44.9689798667647
7.056,44.969
</coordinates>
</LinearRing>
</outerBoundaryIs>
</Polygon>
</MultiGeometry>
</Placemark>
</Document>
</kml>
