# Supplementary material for: Species conservation profiles of the endemic spiders Troglohyphantes (Araneae, Linyphiidae) from the Alps and the north-western Dinarides
Source: Biodivers Data J. 2022 Aug 19;10:e87261. doi: 10.3897/BDJ.10.e87261 (PMC9848466; doi:10.3897/BDJ.10.e87261)
Supplement: Supplementary material 2 — Distribution of Troglohyphantesalbopictus Pesarini, 1989 [file bdj-10-e87261-s002.kml]

<?xml version="1.0" encoding="UTF-8"?>
<kml xmlns="http://earth.google.com/kml/2.2">
<Document>
<name></name>
<description><![CDATA[]]></description>

<Style id="1">
<LineStyle>
<width>2</width>
<color>ff0000ff</color>
</LineStyle>
<PolyStyle>
<color>aaffffff</color>
<fill>1</fill>
</PolyStyle>
</Style>

<Placemark>
<name>T.albopictus.kml</name>
<description><![CDATA[]]></description>
<styleUrl>#1</styleUrl>
<visibility>1</visibility>
<MultiGeometry>
<Polygon>
<outerBoundaryIs>
<LinearRing>
<coordinates>
11.79740402,45.88215717
11.7980382591966,45.8821370367647
11.7986699445357,45.8820767181283
11.7992965324436,45.8819764569726
11.7999154998718,45.881836657014
11.800524354457,45.8816578811774
11.8011206445566,45.8814408493302
11.8017019691209,45.8811864353829
11.802265987361,45.8808956637707
11.8028104281746,45.8805697053283
11.8033330992905,45.8802098725753
11.8038318960969,45.8798176144312
11.8043048101148,45.8793945103811
11.8047499370866,45.8789422641156
11.8051654846429,45.8784626966708
11.8055497795205,45.8779577390957
11.8059012742995,45.8774294246761
11.8062185536345,45.8768798807477
11.8065003399535,45.87631132013
11.8067454986027,45.8757260322159
11.8069530424144,45.8751263737533
11.8071221356832,45.8745147593551
11.8072520975301,45.8738936517767
11.8073424046446,45.873265551999
11.8073926933918,45.8726329891582
11.8074027612767,45.8719985103617
11.8073725677595,45.8713646704314
11.8073022344188,45.8707340216173
11.8071920444621,45.8701091033194
11.8070424415856,45.8694924318631
11.8068540281871,45.8688864903668
11.806627562941,45.8682937187431
11.8063639577429,45.8677165038739
11.8060642740378,45.86715717
11.8057297185463,45.8666179693613
11.8053616384053,45.8661010731286
11.8049615157435,45.8656085626605
11.8045309617138,45.8651424211229
11.8040717100052,45.8647045255032
11.8035856098622,45.8642966390526
11.8030746186386,45.8639204041857
11.8025407939157,45.8635773358677
11.8019862852173,45.8632688155135
11.8014133253541,45.8629960854257
11.8008242214333,45.8627602437921
11.8002213455684,45.8625622402639
11.7996071253279,45.8624028721311
11.7989840339597,45.8622827811132
11.798354580433,45.8622024507743
11.797721299335,45.8621622045762
11.797086740665,45.8621622045762
11.796453459567,45.8622024507743
11.7958240060403,45.8622827811132
11.7952009146721,45.8624028721311
11.7945866944316,45.8625622402639
11.7939838185667,45.8627602437921
11.7933947146459,45.8629960854257
11.7928217547827,45.8632688155135
11.7922672460843,45.8635773358677
11.7917334213614,45.8639204041857
11.7912224301378,45.8642966390526
11.7907363299948,45.8647045255032
11.7902770782862,45.8651424211229
11.7898465242565,45.8656085626605
11.7894464015947,45.8661010731286
11.7890783214537,45.8666179693613
11.7887437659622,45.86715717
11.7884440822571,45.8677165038739
11.788180477059,45.8682937187431
11.7879540118129,45.8688864903668
11.7877655984144,45.8694924318631
11.7876159955379,45.8701091033194
11.7875058055812,45.8707340216173
11.7874354722405,45.8713646704314
11.7874052787233,45.8719985103617
11.7874153466082,45.8726329891582
11.7874656353554,45.873265551999
11.7875559424699,45.8738936517767
11.7876859043168,45.8745147593551
11.7878549975856,45.8751263737533
11.7880625413973,45.8757260322159
11.7883077000465,45.87631132013
11.7885894863655,45.8768798807477
11.7889067657005,45.8774294246761
11.7892582604795,45.8779577390957
11.7896425553571,45.8784626966708
11.7900581029134,45.8789422641156
11.7905032298852,45.8793945103811
11.7909761439031,45.8798176144312
11.7914749407095,45.8802098725753
11.7919976118254,45.8805697053283
11.792542052639,45.8808956637707
11.7931060708791,45.8811864353829
11.7936873954434,45.8814408493302
11.794283685543,45.8816578811774
11.7948925401282,45.881836657014
11.7955115075564,45.8819764569726
11.7961380954643,45.8820767181283
11.7967697808034,45.8821370367647
11.79740402,45.88215717
</coordinates>
</LinearRing>
</outerBoundaryIs>
</Polygon>
<Polygon>
<outerBoundaryIs>
<LinearRing>
<coordinates>
11.2308,45.6869
11.2314342391966,45.6868798667647
11.2320659245357,45.6868195481283
11.2326925124436,45.6867192869726
11.2333114798718,45.686579487014
11.233920334457,45.6864007111774
11.2345166245566,45.6861836793302
11.2350979491209,45.6859292653829
11.235661967361,45.6856384937707
11.2362064081746,45.6853125353283
11.2367290792905,45.6849527025753
11.2372278760969,45.6845604444312
11.2377007901148,45.6841373403811
11.2381459170866,45.6836850941156
11.2385614646429,45.6832055266708
11.2389457595205,45.6827005690957
11.2392972542995,45.6821722546761
11.2396145336345,45.6816227107477
11.2398963199535,45.68105415013
11.2401414786027,45.6804688622159
11.2403490224144,45.6798692037533
11.2405181156832,45.6792575893551
11.2406480775301,45.6786364817767
11.2407383846446,45.678008381999
11.2407886733918,45.6773758191582
11.2407987412767,45.6767413403617
11.2407685477595,45.6761075004314
11.2406982144188,45.6754768516173
11.2405880244621,45.6748519333194
11.2404384215856,45.6742352618631
11.2402500081871,45.6736293203668
11.240023542941,45.6730365487431
11.2397599377429,45.6724593338739
11.2394602540378,45.6719
11.2391256985463,45.6713607993613
11.2387576184053,45.6708439031286
11.2383574957435,45.6703513926605
11.2379269417138,45.6698852511229
11.2374676900052,45.6694473555032
11.2369815898622,45.6690394690526
11.2364705986386,45.6686632341857
11.2359367739157,45.6683201658677
11.2353822652173,45.6680116455135
11.2348093053541,45.6677389154257
11.2342202014333,45.6675030737921
11.2336173255684,45.6673050702639
11.2330031053279,45.6671457021312
11.2323800139597,45.6670256111132
11.231750560433,45.6669452807743
11.231117279335,45.6669050345762
11.230482720665,45.6669050345762
11.229849439567,45.6669452807743
11.2292199860403,45.6670256111132
11.2285968946721,45.6671457021312
11.2279826744316,45.6673050702639
11.2273797985667,45.6675030737921
11.2267906946459,45.6677389154257
11.2262177347827,45.6680116455135
11.2256632260843,45.6683201658677
11.2251294013614,45.6686632341857
11.2246184101378,45.6690394690526
11.2241323099948,45.6694473555032
11.2236730582862,45.6698852511229
11.2232425042565,45.6703513926605
11.2228423815947,45.6708439031286
11.2224743014537,45.6713607993613
11.2221397459622,45.6719
11.2218400622571,45.6724593338739
11.221576457059,45.6730365487431
11.2213499918129,45.6736293203668
11.2211615784144,45.6742352618631
11.2210119755379,45.6748519333194
11.2209017855812,45.6754768516173
11.2208314522405,45.6761075004314
11.2208012587233,45.6767413403617
11.2208113266082,45.6773758191582
11.2208616153554,45.678008381999
11.2209519224699,45.6786364817767
11.2210818843168,45.6792575893551
11.2212509775856,45.6798692037533
11.2214585213973,45.6804688622159
11.2217036800465,45.68105415013
11.2219854663655,45.6816227107477
11.2223027457005,45.6821722546761
11.2226542404795,45.6827005690957
11.2230385353571,45.6832055266708
11.2234540829134,45.6836850941156
11.2238992098852,45.6841373403811
11.2243721239031,45.6845604444312
11.2248709207095,45.6849527025753
11.2253935918254,45.6853125353283
11.225938032639,45.6856384937707
11.2265020508791,45.6859292653829
11.2270833754434,45.6861836793302
11.227679665543,45.6864007111774
11.2282885201282,45.686579487014
11.2289074875564,45.6867192869726
11.2295340754643,45.6868195481283
11.2301657608034,45.6868798667647
11.2308,45.6869
</coordinates>
</LinearRing>
</outerBoundaryIs>
</Polygon>
<Polygon>
<outerBoundaryIs>
<LinearRing>
<coordinates>
11.66386061,45.36209058
11.6644948491966,45.3620704467647
11.6651265345357,45.3620101281283
11.6657531224436,45.3619098669726
11.6663720898718,45.361770067014
11.666980944457,45.3615912911774
11.6675772345566,45.3613742593302
11.6681585591209,45.3611198453829
11.668722577361,45.3608290737707
11.6692670181746,45.3605031153283
11.6697896892905,45.3601432825753
11.6702884860969,45.3597510244312
11.6707614001148,45.3593279203811
11.6712065270866,45.3588756741156
11.6716220746429,45.3583961066708
11.6720063695205,45.3578911490957
11.6723578642995,45.3573628346761
11.6726751436345,45.3568132907477
11.6729569299535,45.35624473013
11.6732020886027,45.3556594422159
11.6734096324144,45.3550597837533
11.6735787256832,45.3544481693551
11.6737086875301,45.3538270617767
11.6737989946446,45.353198961999
11.6738492833918,45.3525663991582
11.6738593512767,45.3519319203617
11.6738291577595,45.3512980804314
11.6737588244188,45.3506674316173
11.6736486344621,45.3500425133194
11.6734990315856,45.3494258418631
11.6733106181871,45.3488199003668
11.673084152941,45.3482271287431
11.6728205477429,45.3476499138739
11.6725208640378,45.34709058
11.6721863085463,45.3465513793613
11.6718182284053,45.3460344831286
11.6714181057435,45.3455419726605
11.6709875517138,45.3450758311229
11.6705283000052,45.3446379355032
11.6700421998622,45.3442300490526
11.6695312086386,45.3438538141857
11.6689973839157,45.3435107458677
11.6684428752173,45.3432022255135
11.6678699153541,45.3429294954257
11.6672808114333,45.3426936537921
11.6666779355684,45.3424956502639
11.6660637153279,45.3423362821311
11.6654406239597,45.3422161911132
11.664811170433,45.3421358607743
11.664177889335,45.3420956145762
11.663543330665,45.3420956145762
11.662910049567,45.3421358607743
11.6622805960403,45.3422161911132
11.6616575046721,45.3423362821311
11.6610432844316,45.3424956502639
11.6604404085667,45.3426936537921
11.6598513046459,45.3429294954257
11.6592783447827,45.3432022255135
11.6587238360843,45.3435107458677
11.6581900113614,45.3438538141857
11.6576790201378,45.3442300490526
11.6571929199948,45.3446379355032
11.6567336682862,45.3450758311229
11.6563031142565,45.3455419726605
11.6559029915947,45.3460344831286
11.6555349114537,45.3465513793613
11.6552003559622,45.34709058
11.6549006722571,45.3476499138739
11.654637067059,45.3482271287431
11.6544106018129,45.3488199003668
11.6542221884144,45.3494258418631
11.6540725855379,45.3500425133194
11.6539623955812,45.3506674316173
11.6538920622405,45.3512980804314
11.6538618687233,45.3519319203617
11.6538719366082,45.3525663991582
11.6539222253554,45.353198961999
11.6540125324699,45.3538270617767
11.6541424943168,45.3544481693551
11.6543115875856,45.3550597837533
11.6545191313973,45.3556594422159
11.6547642900465,45.35624473013
11.6550460763655,45.3568132907477
11.6553633557005,45.3573628346761
11.6557148504795,45.3578911490957
11.6560991453571,45.3583961066708
11.6565146929134,45.3588756741156
11.6569598198852,45.3593279203811
11.6574327339031,45.3597510244312
11.6579315307095,45.3601432825753
11.6584542018254,45.3605031153283
11.658998642639,45.3608290737707
11.6595626608791,45.3611198453829
11.6601439854434,45.3613742593302
11.660740275543,45.3615912911774
11.6613491301282,45.361770067014
11.6619680975564,45.3619098669726
11.6625946854643,45.3620101281283
11.6632263708034,45.3620704467647
11.66386061,45.36209058
</coordinates>
</LinearRing>
</outerBoundaryIs>
</Polygon>
<Polygon>
<outerBoundaryIs>
<LinearRing>
<coordinates>
11.183384,45.669047
11.1840182391966,45.6690268667647
11.1846499245357,45.6689665481283
11.1852765124436,45.6688662869726
11.1858954798718,45.668726487014
11.186504334457,45.6685477111774
11.1871006245566,45.6683306793302
11.1876819491209,45.6680762653829
11.188245967361,45.6677854937707
11.1887904081746,45.6674595353283
11.1893130792905,45.6670997025753
11.1898118760969,45.6667074444312
11.1902847901148,45.6662843403811
11.1907299170866,45.6658320941156
11.1911454646429,45.6653525266708
11.1915297595205,45.6648475690957
11.1918812542995,45.6643192546761
11.1921985336345,45.6637697107477
11.1924803199535,45.66320115013
11.1927254786027,45.6626158622159
11.1929330224144,45.6620162037533
11.1931021156832,45.6614045893551
11.1932320775301,45.6607834817767
11.1933223846446,45.660155381999
11.1933726733918,45.6595228191582
11.1933827412767,45.6588883403617
11.1933525477595,45.6582545004314
11.1932822144188,45.6576238516173
11.1931720244621,45.6569989333194
11.1930224215856,45.6563822618631
11.1928340081871,45.6557763203668
11.192607542941,45.6551835487431
11.1923439377429,45.6546063338739
11.1920442540378,45.654047
11.1917096985463,45.6535077993613
11.1913416184053,45.6529909031286
11.1909414957435,45.6524983926605
11.1905109417138,45.6520322511229
11.1900516900052,45.6515943555032
11.1895655898622,45.6511864690526
11.1890545986386,45.6508102341857
11.1885207739157,45.6504671658677
11.1879662652173,45.6501586455135
11.1873933053541,45.6498859154257
11.1868042014333,45.6496500737921
11.1862013255684,45.6494520702639
11.1855871053279,45.6492927021311
11.1849640139597,45.6491726111132
11.184334560433,45.6490922807743
11.183701279335,45.6490520345762
11.183066720665,45.6490520345762
11.182433439567,45.6490922807743
11.1818039860403,45.6491726111132
11.1811808946721,45.6492927021311
11.1805666744316,45.6494520702639
11.1799637985667,45.6496500737921
11.1793746946459,45.6498859154257
11.1788017347827,45.6501586455135
11.1782472260843,45.6504671658677
11.1777134013614,45.6508102341857
11.1772024101378,45.6511864690526
11.1767163099948,45.6515943555032
11.1762570582862,45.6520322511229
11.1758265042565,45.6524983926605
11.1754263815947,45.6529909031286
11.1750583014537,45.6535077993613
11.1747237459622,45.654047
11.1744240622571,45.6546063338739
11.174160457059,45.6551835487431
11.1739339918129,45.6557763203668
11.1737455784144,45.6563822618631
11.1735959755379,45.6569989333194
11.1734857855812,45.6576238516173
11.1734154522405,45.6582545004314
11.1733852587233,45.6588883403617
11.1733953266082,45.6595228191582
11.1734456153554,45.660155381999
11.1735359224699,45.6607834817767
11.1736658843168,45.6614045893551
11.1738349775856,45.6620162037533
11.1740425213973,45.6626158622159
11.1742876800465,45.66320115013
11.1745694663655,45.6637697107477
11.1748867457005,45.6643192546761
11.1752382404795,45.6648475690957
11.1756225353571,45.6653525266708
11.1760380829134,45.6658320941156
11.1764832098852,45.6662843403811
11.1769561239031,45.6667074444312
11.1774549207095,45.6670997025753
11.1779775918254,45.6674595353283
11.178522032639,45.6677854937707
11.1790860508791,45.6680762653829
11.1796673754434,45.6683306793302
11.180263665543,45.6685477111774
11.1808725201282,45.668726487014
11.1814914875564,45.6688662869726
11.1821180754643,45.6689665481283
11.1827497608034,45.6690268667647
11.183384,45.669047
</coordinates>
</LinearRing>
</outerBoundaryIs>
</Polygon>
<Polygon>
<outerBoundaryIs>
<LinearRing>
<coordinates>
11.70793536,45.31911565
11.7085695991966,45.3190955167647
11.7092012845357,45.3190351981283
11.7098278724436,45.3189349369726
11.7104468398718,45.318795137014
11.711055694457,45.3186163611774
11.7116519845566,45.3183993293302
11.7122333091209,45.3181449153829
11.712797327361,45.3178541437707
11.7133417681746,45.3175281853283
11.7138644392905,45.3171683525753
11.7143632360969,45.3167760944312
11.7148361501148,45.3163529903811
11.7152812770866,45.3159007441156
11.7156968246429,45.3154211766708
11.7160811195205,45.3149162190957
11.7164326142995,45.3143879046761
11.7167498936345,45.3138383607477
11.7170316799535,45.31326980013
11.7172768386027,45.3126845122159
11.7174843824144,45.3120848537533
11.7176534756832,45.3114732393551
11.7177834375301,45.3108521317767
11.7178737446446,45.310224031999
11.7179240333918,45.3095914691582
11.7179341012767,45.3089569903617
11.7179039077595,45.3083231504314
11.7178335744188,45.3076925016173
11.7177233844621,45.3070675833194
11.7175737815856,45.3064509118631
11.7173853681871,45.3058449703668
11.717158902941,45.3052521987431
11.7168952977429,45.3046749838739
11.7165956140378,45.30411565
11.7162610585463,45.3035764493613
11.7158929784053,45.3030595531286
11.7154928557435,45.3025670426605
11.7150623017138,45.3021009011229
11.7146030500052,45.3016630055032
11.7141169498622,45.3012551190526
11.7136059586386,45.3008788841857
11.7130721339157,45.3005358158677
11.7125176252173,45.3002272955135
11.7119446653541,45.2999545654257
11.7113555614333,45.2997187237921
11.7107526855684,45.2995207202639
11.7101384653279,45.2993613521312
11.7095153739597,45.2992412611132
11.708885920433,45.2991609307743
11.708252639335,45.2991206845762
11.707618080665,45.2991206845762
11.706984799567,45.2991609307743
11.7063553460403,45.2992412611132
11.7057322546721,45.2993613521312
11.7051180344316,45.2995207202639
11.7045151585667,45.2997187237921
11.7039260546459,45.2999545654257
11.7033530947827,45.3002272955135
11.7027985860843,45.3005358158677
11.7022647613614,45.3008788841857
11.7017537701378,45.3012551190526
11.7012676699948,45.3016630055032
11.7008084182862,45.3021009011229
11.7003778642565,45.3025670426605
11.6999777415947,45.3030595531286
11.6996096614537,45.3035764493613
11.6992751059622,45.30411565
11.6989754222571,45.3046749838739
11.698711817059,45.3052521987431
11.6984853518129,45.3058449703668
11.6982969384144,45.3064509118631
11.6981473355379,45.3070675833194
11.6980371455812,45.3076925016173
11.6979668122405,45.3083231504314
11.6979366187233,45.3089569903617
11.6979466866082,45.3095914691582
11.6979969753554,45.310224031999
11.6980872824699,45.3108521317767
11.6982172443168,45.3114732393551
11.6983863375856,45.3120848537533
11.6985938813973,45.3126845122159
11.6988390400465,45.31326980013
11.6991208263655,45.3138383607477
11.6994381057005,45.3143879046761
11.6997896004795,45.3149162190957
11.7001738953571,45.3154211766708
11.7005894429134,45.3159007441156
11.7010345698852,45.3163529903811
11.7015074839031,45.3167760944312
11.7020062807095,45.3171683525753
11.7025289518254,45.3175281853283
11.703073392639,45.3178541437707
11.7036374108791,45.3181449153829
11.7042187354434,45.3183993293302
11.704815025543,45.3186163611774
11.7054238801282,45.318795137014
11.7060428475564,45.3189349369726
11.7066694354643,45.3190351981283
11.7073011208034,45.3190955167647
11.70793536,45.31911565
</coordinates>
</LinearRing>
</outerBoundaryIs>
</Polygon>
<Polygon>
<outerBoundaryIs>
<LinearRing>
<coordinates>
11.5774,45.444
11.5780342391966,45.4439798667647
11.5786659245357,45.4439195481283
11.5792925124436,45.4438192869726
11.5799114798718,45.443679487014
11.580520334457,45.4435007111774
11.5811166245566,45.4432836793302
11.5816979491209,45.4430292653829
11.582261967361,45.4427384937707
11.5828064081746,45.4424125353283
11.5833290792905,45.4420527025753
11.5838278760969,45.4416604444312
11.5843007901148,45.4412373403811
11.5847459170866,45.4407850941156
11.5851614646429,45.4403055266708
11.5855457595205,45.4398005690957
11.5858972542995,45.4392722546761
11.5862145336345,45.4387227107477
11.5864963199535,45.43815415013
11.5867414786027,45.4375688622159
11.5869490224144,45.4369692037533
11.5871181156832,45.4363575893551
11.5872480775301,45.4357364817767
11.5873383846446,45.435108381999
11.5873886733918,45.4344758191582
11.5873987412767,45.4338413403617
11.5873685477595,45.4332075004314
11.5872982144188,45.4325768516173
11.5871880244621,45.4319519333193
11.5870384215856,45.4313352618631
11.5868500081871,45.4307293203668
11.586623542941,45.4301365487431
11.5863599377429,45.4295593338739
11.5860602540378,45.429
11.5857256985463,45.4284607993613
11.5853576184053,45.4279439031286
11.5849574957435,45.4274513926605
11.5845269417138,45.4269852511229
11.5840676900052,45.4265473555032
11.5835815898622,45.4261394690526
11.5830705986386,45.4257632341857
11.5825367739157,45.4254201658676
11.5819822652173,45.4251116455134
11.5814093053541,45.4248389154257
11.5808202014333,45.4246030737921
11.5802173255684,45.4244050702639
11.5796031053279,45.4242457021311
11.5789800139597,45.4241256111132
11.578350560433,45.4240452807743
11.577717279335,45.4240050345762
11.577082720665,45.4240050345762
11.576449439567,45.4240452807743
11.5758199860403,45.4241256111132
11.5751968946721,45.4242457021311
11.5745826744316,45.4244050702639
11.5739797985667,45.4246030737921
11.5733906946459,45.4248389154257
11.5728177347827,45.4251116455134
11.5722632260843,45.4254201658676
11.5717294013614,45.4257632341857
11.5712184101378,45.4261394690526
11.5707323099948,45.4265473555032
11.5702730582862,45.4269852511229
11.5698425042565,45.4274513926605
11.5694423815947,45.4279439031286
11.5690743014537,45.4284607993613
11.5687397459622,45.429
11.5684400622571,45.4295593338739
11.568176457059,45.4301365487431
11.5679499918129,45.4307293203668
11.5677615784144,45.4313352618631
11.5676119755379,45.4319519333193
11.5675017855812,45.4325768516173
11.5674314522405,45.4332075004314
11.5674012587233,45.4338413403617
11.5674113266082,45.4344758191582
11.5674616153554,45.435108381999
11.5675519224699,45.4357364817767
11.5676818843168,45.4363575893551
11.5678509775856,45.4369692037533
11.5680585213973,45.4375688622159
11.5683036800465,45.43815415013
11.5685854663655,45.4387227107477
11.5689027457005,45.4392722546761
11.5692542404795,45.4398005690957
11.5696385353571,45.4403055266708
11.5700540829134,45.4407850941156
11.5704992098852,45.4412373403811
11.5709721239031,45.4416604444312
11.5714709207095,45.4420527025753
11.5719935918254,45.4424125353283
11.572538032639,45.4427384937707
11.5731020508791,45.4430292653829
11.5736833754434,45.4432836793302
11.574279665543,45.4435007111774
11.5748885201282,45.443679487014
11.5755074875564,45.4438192869726
11.5761340754643,45.4439195481283
11.5767657608034,45.4439798667647
11.5774,45.444
</coordinates>
</LinearRing>
</outerBoundaryIs>
</Polygon>
<Polygon>
<outerBoundaryIs>
<LinearRing>
<coordinates>
11.5348,45.5096
11.5354342391966,45.5095798667647
11.5360659245357,45.5095195481283
11.5366925124436,45.5094192869726
11.5373114798718,45.509279487014
11.537920334457,45.5091007111774
11.5385166245566,45.5088836793302
11.5390979491209,45.5086292653829
11.539661967361,45.5083384937707
11.5402064081746,45.5080125353283
11.5407290792905,45.5076527025753
11.5412278760969,45.5072604444312
11.5417007901148,45.5068373403811
11.5421459170866,45.5063850941156
11.5425614646429,45.5059055266708
11.5429457595205,45.5054005690957
11.5432972542995,45.5048722546761
11.5436145336345,45.5043227107477
11.5438963199535,45.50375415013
11.5441414786027,45.5031688622159
11.5443490224144,45.5025692037533
11.5445181156832,45.5019575893551
11.5446480775301,45.5013364817767
11.5447383846446,45.500708381999
11.5447886733918,45.5000758191582
11.5447987412767,45.4994413403617
11.5447685477595,45.4988075004314
11.5446982144188,45.4981768516173
11.5445880244621,45.4975519333194
11.5444384215856,45.4969352618631
11.5442500081871,45.4963293203668
11.544023542941,45.4957365487431
11.5437599377429,45.4951593338739
11.5434602540378,45.4946
11.5431256985463,45.4940607993613
11.5427576184053,45.4935439031286
11.5423574957435,45.4930513926605
11.5419269417138,45.4925852511229
11.5414676900052,45.4921473555032
11.5409815898622,45.4917394690526
11.5404705986386,45.4913632341857
11.5399367739157,45.4910201658677
11.5393822652173,45.4907116455134
11.5388093053541,45.4904389154257
11.5382202014333,45.4902030737921
11.5376173255684,45.4900050702639
11.5370031053279,45.4898457021311
11.5363800139597,45.4897256111132
11.535750560433,45.4896452807743
11.535117279335,45.4896050345762
11.534482720665,45.4896050345762
11.533849439567,45.4896452807743
11.5332199860403,45.4897256111132
11.5325968946721,45.4898457021311
11.5319826744316,45.4900050702639
11.5313797985667,45.4902030737921
11.5307906946459,45.4904389154257
11.5302177347827,45.4907116455134
11.5296632260843,45.4910201658677
11.5291294013614,45.4913632341857
11.5286184101378,45.4917394690526
11.5281323099948,45.4921473555032
11.5276730582862,45.4925852511229
11.5272425042565,45.4930513926605
11.5268423815947,45.4935439031286
11.5264743014537,45.4940607993613
11.5261397459622,45.4946
11.5258400622571,45.4951593338739
11.525576457059,45.4957365487431
11.5253499918129,45.4963293203668
11.5251615784144,45.4969352618631
11.5250119755379,45.4975519333194
11.5249017855812,45.4981768516173
11.5248314522405,45.4988075004314
11.5248012587233,45.4994413403617
11.5248113266082,45.5000758191582
11.5248616153554,45.500708381999
11.5249519224699,45.5013364817767
11.5250818843168,45.5019575893551
11.5252509775856,45.5025692037533
11.5254585213973,45.5031688622159
11.5257036800465,45.50375415013
11.5259854663655,45.5043227107477
11.5263027457005,45.5048722546761
11.5266542404795,45.5054005690957
11.5270385353571,45.5059055266708
11.5274540829134,45.5063850941156
11.5278992098852,45.5068373403811
11.5283721239031,45.5072604444312
11.5288709207095,45.5076527025753
11.5293935918254,45.5080125353283
11.529938032639,45.5083384937707
11.5305020508791,45.5086292653829
11.5310833754434,45.5088836793302
11.531679665543,45.5091007111774
11.5322885201282,45.509279487014
11.5329074875564,45.5094192869726
11.5335340754643,45.5095195481283
11.5341657608034,45.5095798667647
11.5348,45.5096
</coordinates>
</LinearRing>
</outerBoundaryIs>
</Polygon>
<Polygon>
<outerBoundaryIs>
<LinearRing>
<coordinates>
11.4951,45.9236
11.4957342391966,45.9235798667647
11.4963659245357,45.9235195481283
11.4969925124436,45.9234192869726
11.4976114798718,45.923279487014
11.498220334457,45.9231007111774
11.4988166245566,45.9228836793302
11.4993979491209,45.9226292653829
11.499961967361,45.9223384937707
11.5005064081746,45.9220125353283
11.5010290792905,45.9216527025753
11.5015278760969,45.9212604444312
11.5020007901148,45.9208373403811
11.5024459170866,45.9203850941156
11.5028614646429,45.9199055266708
11.5032457595205,45.9194005690957
11.5035972542995,45.9188722546761
11.5039145336345,45.9183227107477
11.5041963199535,45.91775415013
11.5044414786027,45.9171688622159
11.5046490224144,45.9165692037533
11.5048181156832,45.9159575893551
11.5049480775301,45.9153364817767
11.5050383846446,45.914708381999
11.5050886733918,45.9140758191582
11.5050987412767,45.9134413403617
11.5050685477595,45.9128075004314
11.5049982144188,45.9121768516173
11.5048880244621,45.9115519333194
11.5047384215856,45.9109352618631
11.5045500081871,45.9103293203668
11.504323542941,45.9097365487431
11.5040599377429,45.9091593338739
11.5037602540378,45.9086
11.5034256985463,45.9080607993613
11.5030576184053,45.9075439031286
11.5026574957435,45.9070513926605
11.5022269417138,45.9065852511229
11.5017676900052,45.9061473555032
11.5012815898622,45.9057394690526
11.5007705986386,45.9053632341857
11.5002367739157,45.9050201658677
11.4996822652173,45.9047116455135
11.4991093053541,45.9044389154257
11.4985202014333,45.9042030737921
11.4979173255684,45.9040050702639
11.4973031053279,45.9038457021312
11.4966800139597,45.9037256111132
11.496050560433,45.9036452807743
11.495417279335,45.9036050345762
11.494782720665,45.9036050345762
11.494149439567,45.9036452807743
11.4935199860403,45.9037256111132
11.4928968946721,45.9038457021312
11.4922826744316,45.9040050702639
11.4916797985667,45.9042030737921
11.4910906946459,45.9044389154257
11.4905177347827,45.9047116455135
11.4899632260843,45.9050201658677
11.4894294013614,45.9053632341857
11.4889184101378,45.9057394690526
11.4884323099948,45.9061473555032
11.4879730582862,45.9065852511229
11.4875425042565,45.9070513926605
11.4871423815947,45.9075439031286
11.4867743014537,45.9080607993613
11.4864397459622,45.9086
11.4861400622571,45.9091593338739
11.485876457059,45.9097365487431
11.4856499918129,45.9103293203668
11.4854615784144,45.9109352618631
11.4853119755379,45.9115519333194
11.4852017855812,45.9121768516173
11.4851314522405,45.9128075004314
11.4851012587233,45.9134413403617
11.4851113266082,45.9140758191582
11.4851616153554,45.914708381999
11.4852519224699,45.9153364817767
11.4853818843168,45.9159575893551
11.4855509775856,45.9165692037533
11.4857585213973,45.9171688622159
11.4860036800465,45.91775415013
11.4862854663655,45.9183227107477
11.4866027457005,45.9188722546761
11.4869542404795,45.9194005690957
11.4873385353571,45.9199055266708
11.4877540829134,45.9203850941156
11.4881992098852,45.9208373403811
11.4886721239031,45.9212604444312
11.4891709207095,45.9216527025753
11.4896935918254,45.9220125353283
11.490238032639,45.9223384937707
11.4908020508791,45.9226292653829
11.4913833754434,45.9228836793302
11.491979665543,45.9231007111774
11.4925885201282,45.923279487014
11.4932074875564,45.9234192869726
11.4938340754643,45.9235195481283
11.4944657608034,45.9235798667647
11.4951,45.9236
</coordinates>
</LinearRing>
</outerBoundaryIs>
</Polygon>
<Polygon>
<outerBoundaryIs>
<LinearRing>
<coordinates>
11.65378736,45.36835618
11.6544215991966,45.3683360467647
11.6550532845357,45.3682757281283
11.6556798724436,45.3681754669726
11.6562988398718,45.368035667014
11.656907694457,45.3678568911774
11.6575039845566,45.3676398593302
11.6580853091209,45.3673854453829
11.658649327361,45.3670946737707
11.6591937681746,45.3667687153283
11.6597164392905,45.3664088825753
11.6602152360969,45.3660166244312
11.6606881501148,45.3655935203811
11.6611332770866,45.3651412741156
11.6615488246429,45.3646617066708
11.6619331195205,45.3641567490957
11.6622846142995,45.3636284346761
11.6626018936345,45.3630788907477
11.6628836799535,45.36251033013
11.6631288386027,45.3619250422159
11.6633363824144,45.3613253837533
11.6635054756832,45.3607137693551
11.6636354375301,45.3600926617767
11.6637257446446,45.359464561999
11.6637760333918,45.3588319991582
11.6637861012767,45.3581975203617
11.6637559077595,45.3575636804314
11.6636855744188,45.3569330316173
11.6635753844621,45.3563081133194
11.6634257815856,45.3556914418631
11.6632373681871,45.3550855003668
11.663010902941,45.3544927287431
11.6627472977429,45.3539155138739
11.6624476140378,45.35335618
11.6621130585463,45.3528169793613
11.6617449784053,45.3523000831286
11.6613448557435,45.3518075726605
11.6609143017138,45.3513414311229
11.6604550500052,45.3509035355032
11.6599689498622,45.3504956490526
11.6594579586386,45.3501194141857
11.6589241339157,45.3497763458677
11.6583696252173,45.3494678255135
11.6577966653541,45.3491950954257
11.6572075614333,45.3489592537921
11.6566046855684,45.3487612502639
11.6559904653279,45.3486018821311
11.6553673739597,45.3484817911132
11.654737920433,45.3484014607743
11.654104639335,45.3483612145762
11.653470080665,45.3483612145762
11.652836799567,45.3484014607743
11.6522073460403,45.3484817911132
11.6515842546721,45.3486018821311
11.6509700344316,45.3487612502639
11.6503671585667,45.3489592537921
11.6497780546459,45.3491950954257
11.6492050947827,45.3494678255135
11.6486505860843,45.3497763458677
11.6481167613614,45.3501194141857
11.6476057701378,45.3504956490526
11.6471196699948,45.3509035355032
11.6466604182862,45.3513414311229
11.6462298642565,45.3518075726605
11.6458297415947,45.3523000831286
11.6454616614537,45.3528169793613
11.6451271059622,45.35335618
11.6448274222571,45.3539155138739
11.644563817059,45.3544927287431
11.6443373518129,45.3550855003668
11.6441489384144,45.3556914418631
11.6439993355379,45.3563081133194
11.6438891455812,45.3569330316173
11.6438188122405,45.3575636804314
11.6437886187233,45.3581975203617
11.6437986866082,45.3588319991582
11.6438489753554,45.359464561999
11.6439392824699,45.3600926617767
11.6440692443168,45.3607137693551
11.6442383375856,45.3613253837533
11.6444458813973,45.3619250422159
11.6446910400465,45.36251033013
11.6449728263655,45.3630788907477
11.6452901057005,45.3636284346761
11.6456416004795,45.3641567490957
11.6460258953571,45.3646617066708
11.6464414429134,45.3651412741156
11.6468865698852,45.3655935203811
11.6473594839031,45.3660166244312
11.6478582807095,45.3664088825753
11.6483809518254,45.3667687153283
11.648925392639,45.3670946737707
11.6494894108791,45.3673854453829
11.6500707354434,45.3676398593302
11.650667025543,45.3678568911774
11.6512758801282,45.368035667014
11.6518948475564,45.3681754669726
11.6525214354643,45.3682757281283
11.6531531208034,45.3683360467647
11.65378736,45.36835618
</coordinates>
</LinearRing>
</outerBoundaryIs>
</Polygon>
<Polygon>
<outerBoundaryIs>
<LinearRing>
<coordinates>
11.1937,45.7692
11.1943342391966,45.7691798667647
11.1949659245357,45.7691195481283
11.1955925124436,45.7690192869726
11.1962114798718,45.768879487014
11.196820334457,45.7687007111774
11.1974166245566,45.7684836793302
11.1979979491209,45.7682292653829
11.198561967361,45.7679384937707
11.1991064081746,45.7676125353283
11.1996290792905,45.7672527025753
11.2001278760969,45.7668604444312
11.2006007901148,45.7664373403811
11.2010459170866,45.7659850941156
11.2014614646429,45.7655055266708
11.2018457595205,45.7650005690957
11.2021972542995,45.7644722546761
11.2025145336345,45.7639227107477
11.2027963199535,45.76335415013
11.2030414786027,45.7627688622159
11.2032490224144,45.7621692037533
11.2034181156832,45.7615575893551
11.2035480775301,45.7609364817767
11.2036383846446,45.760308381999
11.2036886733918,45.7596758191582
11.2036987412767,45.7590413403617
11.2036685477595,45.7584075004314
11.2035982144188,45.7577768516173
11.2034880244621,45.7571519333193
11.2033384215856,45.7565352618631
11.2031500081871,45.7559293203668
11.202923542941,45.7553365487431
11.2026599377429,45.7547593338739
11.2023602540378,45.7542
11.2020256985463,45.7536607993613
11.2016576184053,45.7531439031286
11.2012574957435,45.7526513926605
11.2008269417138,45.7521852511229
11.2003676900052,45.7517473555032
11.1998815898622,45.7513394690526
11.1993705986386,45.7509632341857
11.1988367739157,45.7506201658677
11.1982822652173,45.7503116455134
11.1977093053541,45.7500389154257
11.1971202014333,45.7498030737921
11.1965173255684,45.7496050702639
11.1959031053279,45.7494457021311
11.1952800139597,45.7493256111132
11.194650560433,45.7492452807743
11.194017279335,45.7492050345762
11.193382720665,45.7492050345762
11.192749439567,45.7492452807743
11.1921199860403,45.7493256111132
11.1914968946721,45.7494457021311
11.1908826744316,45.7496050702639
11.1902797985667,45.7498030737921
11.1896906946459,45.7500389154257
11.1891177347827,45.7503116455134
11.1885632260843,45.7506201658677
11.1880294013614,45.7509632341857
11.1875184101378,45.7513394690526
11.1870323099948,45.7517473555032
11.1865730582862,45.7521852511229
11.1861425042565,45.7526513926605
11.1857423815947,45.7531439031286
11.1853743014537,45.7536607993613
11.1850397459622,45.7542
11.1847400622571,45.7547593338739
11.184476457059,45.7553365487431
11.1842499918129,45.7559293203668
11.1840615784144,45.7565352618631
11.1839119755379,45.7571519333193
11.1838017855812,45.7577768516173
11.1837314522405,45.7584075004314
11.1837012587233,45.7590413403617
11.1837113266082,45.7596758191582
11.1837616153554,45.760308381999
11.1838519224699,45.7609364817767
11.1839818843168,45.7615575893551
11.1841509775856,45.7621692037533
11.1843585213973,45.7627688622159
11.1846036800465,45.76335415013
11.1848854663655,45.7639227107477
11.1852027457005,45.7644722546761
11.1855542404795,45.7650005690957
11.1859385353571,45.7655055266708
11.1863540829134,45.7659850941156
11.1867992098852,45.7664373403811
11.1872721239031,45.7668604444312
11.1877709207095,45.7672527025753
11.1882935918254,45.7676125353283
11.188838032639,45.7679384937707
11.1894020508791,45.7682292653829
11.1899833754434,45.7684836793302
11.190579665543,45.7687007111774
11.1911885201282,45.768879487014
11.1918074875564,45.7690192869726
11.1924340754643,45.7691195481283
11.1930657608034,45.7691798667647
11.1937,45.7692
</coordinates>
</LinearRing>
</outerBoundaryIs>
</Polygon>
<Polygon>
<outerBoundaryIs>
<LinearRing>
<coordinates>
11.4523,46.0618
11.4529342391966,46.0617798667647
11.4535659245357,46.0617195481283
11.4541925124436,46.0616192869726
11.4548114798718,46.061479487014
11.455420334457,46.0613007111774
11.4560166245566,46.0610836793302
11.4565979491209,46.0608292653829
11.457161967361,46.0605384937707
11.4577064081746,46.0602125353283
11.4582290792905,46.0598527025753
11.4587278760969,46.0594604444312
11.4592007901148,46.0590373403811
11.4596459170866,46.0585850941156
11.4600614646429,46.0581055266708
11.4604457595205,46.0576005690957
11.4607972542995,46.0570722546761
11.4611145336345,46.0565227107477
11.4613963199535,46.05595415013
11.4616414786027,46.0553688622159
11.4618490224144,46.0547692037533
11.4620181156832,46.0541575893551
11.4621480775301,46.0535364817767
11.4622383846446,46.052908381999
11.4622886733918,46.0522758191582
11.4622987412767,46.0516413403617
11.4622685477595,46.0510075004314
11.4621982144188,46.0503768516173
11.4620880244621,46.0497519333193
11.4619384215856,46.0491352618631
11.4617500081871,46.0485293203668
11.461523542941,46.0479365487431
11.4612599377429,46.0473593338739
11.4609602540378,46.0468
11.4606256985463,46.0462607993613
11.4602576184053,46.0457439031286
11.4598574957435,46.0452513926605
11.4594269417138,46.0447852511229
11.4589676900052,46.0443473555032
11.4584815898622,46.0439394690526
11.4579705986386,46.0435632341857
11.4574367739157,46.0432201658677
11.4568822652173,46.0429116455134
11.4563093053541,46.0426389154257
11.4557202014333,46.0424030737921
11.4551173255684,46.0422050702639
11.4545031053279,46.0420457021311
11.4538800139597,46.0419256111132
11.453250560433,46.0418452807743
11.452617279335,46.0418050345762
11.451982720665,46.0418050345762
11.451349439567,46.0418452807743
11.4507199860403,46.0419256111132
11.4500968946721,46.0420457021311
11.4494826744316,46.0422050702639
11.4488797985667,46.0424030737921
11.4482906946459,46.0426389154257
11.4477177347827,46.0429116455134
11.4471632260843,46.0432201658677
11.4466294013614,46.0435632341857
11.4461184101378,46.0439394690526
11.4456323099948,46.0443473555032
11.4451730582862,46.0447852511229
11.4447425042565,46.0452513926605
11.4443423815947,46.0457439031286
11.4439743014537,46.0462607993613
11.4436397459622,46.0468
11.4433400622571,46.0473593338739
11.443076457059,46.0479365487431
11.4428499918129,46.0485293203668
11.4426615784144,46.0491352618631
11.4425119755379,46.0497519333193
11.4424017855812,46.0503768516173
11.4423314522405,46.0510075004314
11.4423012587233,46.0516413403617
11.4423113266082,46.0522758191582
11.4423616153554,46.052908381999
11.4424519224699,46.0535364817767
11.4425818843168,46.0541575893551
11.4427509775856,46.0547692037533
11.4429585213973,46.0553688622159
11.4432036800465,46.05595415013
11.4434854663655,46.0565227107477
11.4438027457005,46.0570722546761
11.4441542404795,46.0576005690957
11.4445385353571,46.0581055266708
11.4449540829134,46.0585850941156
11.4453992098852,46.0590373403811
11.4458721239031,46.0594604444312
11.4463709207095,46.0598527025753
11.4468935918254,46.0602125353283
11.447438032639,46.0605384937707
11.4480020508791,46.0608292653829
11.4485833754434,46.0610836793302
11.449179665543,46.0613007111774
11.4497885201282,46.061479487014
11.4504074875564,46.0616192869726
11.4510340754643,46.0617195481283
11.4516657608034,46.0617798667647
11.4523,46.0618
</coordinates>
</LinearRing>
</outerBoundaryIs>
</Polygon>
</MultiGeometry>
</Placemark>
</Document>
</kml>
