# Supplementary material for: Species conservation profiles of the endemic spiders Troglohyphantes (Araneae, Linyphiidae) from the Alps and the north-western Dinarides
Source: Biodivers Data J. 2022 Aug 19;10:e87261. doi: 10.3897/BDJ.10.e87261 (PMC9848466; doi:10.3897/BDJ.10.e87261)
Supplement: Supplementary material 3 — Distribution of Troglohyphantesapenninicus Isaia, Mammola & Pantini, 2017 [file bdj-10-e87261-s003.kml]

<?xml version="1.0" encoding="UTF-8"?>
<kml xmlns="http://earth.google.com/kml/2.2">
<Document>
<name></name>
<description><![CDATA[]]></description>

<Style id="1">
<LineStyle>
<width>2</width>
<color>ff0000ff</color>
</LineStyle>
<PolyStyle>
<color>aaffffff</color>
<fill>1</fill>
</PolyStyle>
</Style>

<Placemark>
<name>T.apenninicus.kml</name>
<description><![CDATA[]]></description>
<styleUrl>#1</styleUrl>
<visibility>1</visibility>
<MultiGeometry>
<Polygon>
<outerBoundaryIs>
<LinearRing>
<coordinates>
10.27967,44.08848
10.2803042391966,44.0884598667647
10.2809359245357,44.0883995481283
10.2815625124436,44.0882992869726
10.2821814798718,44.088159487014
10.282790334457,44.0879807111774
10.2833866245566,44.0877636793302
10.2839679491209,44.0875092653829
10.284531967361,44.0872184937707
10.2850764081746,44.0868925353283
10.2855990792905,44.0865327025753
10.2860978760969,44.0861404444312
10.2865707901148,44.0857173403811
10.2870159170866,44.0852650941156
10.2874314646429,44.0847855266708
10.2878157595205,44.0842805690957
10.2881672542995,44.0837522546761
10.2884845336345,44.0832027107477
10.2887663199535,44.08263415013
10.2890114786027,44.0820488622159
10.2892190224144,44.0814492037533
10.2893881156832,44.0808375893551
10.2895180775301,44.0802164817767
10.2896083846446,44.079588381999
10.2896586733918,44.0789558191582
10.2896687412767,44.0783213403617
10.2896385477595,44.0776875004314
10.2895682144188,44.0770568516173
10.2894580244621,44.0764319333193
10.2893084215856,44.0758152618631
10.2891200081871,44.0752093203668
10.288893542941,44.0746165487431
10.2886299377429,44.0740393338739
10.2883302540378,44.07348
10.2879956985463,44.0729407993613
10.2876276184053,44.0724239031286
10.2872274957435,44.0719313926605
10.2867969417138,44.0714652511229
10.2863376900052,44.0710273555032
10.2858515898622,44.0706194690526
10.2853405986386,44.0702432341857
10.2848067739157,44.0699001658677
10.2842522652173,44.0695916455134
10.2836793053541,44.0693189154257
10.2830902014333,44.0690830737921
10.2824873255684,44.0688850702639
10.2818731053279,44.0687257021311
10.2812500139597,44.0686056111132
10.280620560433,44.0685252807743
10.279987279335,44.0684850345762
10.279352720665,44.0684850345762
10.278719439567,44.0685252807743
10.2780899860403,44.0686056111132
10.2774668946721,44.0687257021311
10.2768526744316,44.0688850702639
10.2762497985667,44.0690830737921
10.2756606946459,44.0693189154257
10.2750877347827,44.0695916455134
10.2745332260843,44.0699001658677
10.2739994013614,44.0702432341857
10.2734884101378,44.0706194690526
10.2730023099948,44.0710273555032
10.2725430582862,44.0714652511229
10.2721125042565,44.0719313926605
10.2717123815947,44.0724239031286
10.2713443014537,44.0729407993613
10.2710097459622,44.07348
10.2707100622571,44.0740393338739
10.270446457059,44.0746165487431
10.2702199918129,44.0752093203668
10.2700315784144,44.0758152618631
10.2698819755379,44.0764319333193
10.2697717855812,44.0770568516173
10.2697014522405,44.0776875004314
10.2696712587233,44.0783213403617
10.2696813266082,44.0789558191582
10.2697316153554,44.079588381999
10.2698219224699,44.0802164817767
10.2699518843168,44.0808375893551
10.2701209775856,44.0814492037533
10.2703285213973,44.0820488622159
10.2705736800465,44.08263415013
10.2708554663655,44.0832027107477
10.2711727457005,44.0837522546761
10.2715242404795,44.0842805690957
10.2719085353571,44.0847855266708
10.2723240829134,44.0852650941156
10.2727692098852,44.0857173403811
10.2732421239031,44.0861404444312
10.2737409207095,44.0865327025753
10.2742635918254,44.0868925353283
10.274808032639,44.0872184937707
10.2753720508791,44.0875092653829
10.2759533754434,44.0877636793302
10.276549665543,44.0879807111774
10.2771585201282,44.088159487014
10.2777774875564,44.0882992869726
10.2784040754643,44.0883995481283
10.2790357608034,44.0884598667647
10.27967,44.08848
</coordinates>
</LinearRing>
</outerBoundaryIs>
</Polygon>
<Polygon>
<outerBoundaryIs>
<LinearRing>
<coordinates>
10.6627,44.155
10.6633342391966,44.1549798667647
10.6639659245357,44.1549195481283
10.6645925124436,44.1548192869726
10.6652114798718,44.154679487014
10.665820334457,44.1545007111774
10.6664166245566,44.1542836793302
10.6669979491209,44.1540292653829
10.667561967361,44.1537384937707
10.6681064081746,44.1534125353283
10.6686290792905,44.1530527025753
10.6691278760969,44.1526604444312
10.6696007901148,44.1522373403811
10.6700459170866,44.1517850941156
10.6704614646429,44.1513055266708
10.6708457595205,44.1508005690957
10.6711972542995,44.1502722546761
10.6715145336345,44.1497227107477
10.6717963199535,44.14915415013
10.6720414786027,44.1485688622159
10.6722490224144,44.1479692037533
10.6724181156832,44.1473575893551
10.6725480775301,44.1467364817767
10.6726383846446,44.146108381999
10.6726886733918,44.1454758191582
10.6726987412767,44.1448413403617
10.6726685477595,44.1442075004314
10.6725982144188,44.1435768516173
10.6724880244621,44.1429519333194
10.6723384215856,44.1423352618631
10.6721500081871,44.1417293203668
10.671923542941,44.1411365487431
10.6716599377429,44.1405593338739
10.6713602540378,44.14
10.6710256985463,44.1394607993613
10.6706576184053,44.1389439031286
10.6702574957435,44.1384513926605
10.6698269417138,44.1379852511229
10.6693676900052,44.1375473555032
10.6688815898622,44.1371394690526
10.6683705986386,44.1367632341857
10.6678367739157,44.1364201658677
10.6672822652173,44.1361116455135
10.6667093053541,44.1358389154257
10.6661202014333,44.1356030737921
10.6655173255684,44.1354050702639
10.6649031053279,44.1352457021312
10.6642800139597,44.1351256111132
10.663650560433,44.1350452807743
10.663017279335,44.1350050345762
10.662382720665,44.1350050345762
10.661749439567,44.1350452807743
10.6611199860403,44.1351256111132
10.6604968946721,44.1352457021312
10.6598826744316,44.1354050702639
10.6592797985667,44.1356030737921
10.6586906946459,44.1358389154257
10.6581177347827,44.1361116455135
10.6575632260843,44.1364201658677
10.6570294013614,44.1367632341857
10.6565184101378,44.1371394690526
10.6560323099948,44.1375473555032
10.6555730582862,44.1379852511229
10.6551425042565,44.1384513926605
10.6547423815947,44.1389439031286
10.6543743014537,44.1394607993613
10.6540397459622,44.14
10.6537400622571,44.1405593338739
10.653476457059,44.1411365487431
10.6532499918129,44.1417293203668
10.6530615784144,44.1423352618631
10.6529119755379,44.1429519333194
10.6528017855812,44.1435768516173
10.6527314522405,44.1442075004314
10.6527012587233,44.1448413403617
10.6527113266082,44.1454758191582
10.6527616153554,44.146108381999
10.6528519224699,44.1467364817767
10.6529818843168,44.1473575893551
10.6531509775856,44.1479692037533
10.6533585213973,44.1485688622159
10.6536036800465,44.14915415013
10.6538854663655,44.1497227107477
10.6542027457005,44.1502722546761
10.6545542404795,44.1508005690957
10.6549385353571,44.1513055266708
10.6553540829134,44.1517850941156
10.6557992098852,44.1522373403811
10.6562721239031,44.1526604444312
10.6567709207095,44.1530527025753
10.6572935918254,44.1534125353283
10.657838032639,44.1537384937707
10.6584020508791,44.1540292653829
10.6589833754434,44.1542836793302
10.659579665543,44.1545007111774
10.6601885201282,44.154679487014
10.6608074875564,44.1548192869726
10.6614340754643,44.1549195481283
10.6620657608034,44.1549798667647
10.6627,44.155
</coordinates>
</LinearRing>
</outerBoundaryIs>
</Polygon>
</MultiGeometry>
</Placemark>
</Document>
</kml>
