# Supplementary material for: Species conservation profiles of the endemic spiders Troglohyphantes (Araneae, Linyphiidae) from the Alps and the north-western Dinarides
Source: Biodivers Data J. 2022 Aug 19;10:e87261. doi: 10.3897/BDJ.10.e87261 (PMC9848466; doi:10.3897/BDJ.10.e87261)
Supplement: Supplementary material 4 — Distribution of Troglohyphantesbolognai Brignoli, 1975 [file bdj-10-e87261-s004.kml]

<?xml version="1.0" encoding="UTF-8"?>
<kml xmlns="http://earth.google.com/kml/2.2">
<Document>
<name></name>
<description><![CDATA[]]></description>

<Style id="1">
<LineStyle>
<width>2</width>
<color>ff0000ff</color>
</LineStyle>
<PolyStyle>
<color>aaffffff</color>
<fill>1</fill>
</PolyStyle>
</Style>

<Placemark>
<name>T.bolognai.kml</name>
<description><![CDATA[]]></description>
<styleUrl>#1</styleUrl>
<visibility>1</visibility>
<MultiGeometry>
<Polygon>
<outerBoundaryIs>
<LinearRing>
<coordinates>
7.8659,43.9238
7.86653423919657,43.9237798667647
7.86716592453574,43.9237195481283
7.8677925124436,43.9236192869726
7.86841147987181,43.923479487014
7.86902033445698,43.9233007111774
7.8696166245566,43.9230836793302
7.87019794912089,43.9228292653829
7.870761967361,43.9225384937707
7.87130640817456,43.9222125353283
7.87182907929055,43.9218527025753
7.87232787609687,43.9214604444312
7.87280079011482,43.9210373403811
7.87324591708658,43.9205850941156
7.87366146464292,43.9201055266708
7.8740457595205,43.9196005690957
7.8743972542995,43.9190722546761
7.87471453363448,43.9185227107477
7.87499631995354,43.91795415013
7.87524147860265,43.9173688622159
7.87544902241444,43.9167692037533
7.87561811568324,43.9161575893551
7.87574807753012,43.9155364817767
7.87583838464461,43.914908381999
7.87588867339183,43.9142758191582
7.87589874127674,43.9136413403617
7.87586854775952,43.9130075004314
7.87579821441881,43.9123768516173
7.87568802446215,43.9117519333194
7.8755384215856,43.9111352618631
7.87535000818715,43.9105293203668
7.87512354294105,43.9099365487431
7.87485993774291,43.9093593338739
7.87456025403784,43.9088
7.87422569854635,43.9082607993613
7.87385761840531,43.9077439031286
7.87345749574354,43.9072513926605
7.87302694171379,43.9067852511229
7.87256769000516,43.9063473555032
7.87208158986221,43.9059394690526
7.87157059863863,43.9055632341857
7.87103677391573,43.9052201658677
7.87048226521727,43.9049116455135
7.86990930535407,43.9046389154257
7.86932020143326,43.9044030737921
7.86871732556841,43.9042050702639
7.86810310532787,43.9040457021311
7.86748001395973,43.9039256111132
7.86685056043304,43.9038452807743
7.86621727933498,43.9038050345762
7.86558272066502,43.9038050345762
7.86494943956696,43.9038452807743
7.86431998604027,43.9039256111132
7.86369689467213,43.9040457021311
7.86308267443159,43.9042050702639
7.86247979856674,43.9044030737921
7.86189069464593,43.9046389154257
7.86131773478273,43.9049116455135
7.86076322608427,43.9052201658677
7.86022940136137,43.9055632341857
7.85971841013779,43.9059394690526
7.85923230999484,43.9063473555032
7.85877305828621,43.9067852511229
7.85834250425646,43.9072513926605
7.85794238159469,43.9077439031286
7.85757430145365,43.9082607993613
7.85723974596216,43.9088
7.85694006225709,43.9093593338739
7.85667645705895,43.9099365487431
7.85644999181285,43.9105293203668
7.8562615784144,43.9111352618631
7.85611197553785,43.9117519333194
7.85600178558119,43.9123768516173
7.85593145224048,43.9130075004314
7.85590125872326,43.9136413403617
7.85591132660817,43.9142758191582
7.85596161535539,43.914908381999
7.85605192246988,43.9155364817767
7.85618188431676,43.9161575893551
7.85635097758556,43.9167692037533
7.85655852139735,43.9173688622159
7.85680368004645,43.91795415013
7.85708546636552,43.9185227107477
7.8574027457005,43.9190722546761
7.8577542404795,43.9196005690957
7.85813853535708,43.9201055266708
7.85855408291342,43.9205850941156
7.85899920988518,43.9210373403811
7.85947212390313,43.9214604444312
7.85997092070945,43.9218527025753
7.86049359182544,43.9222125353283
7.861038032639,43.9225384937707
7.86160205087911,43.9228292653829
7.8621833754434,43.9230836793302
7.86277966554302,43.9233007111774
7.86338852012819,43.923479487014
7.8640074875564,43.9236192869726
7.86463407546426,43.9237195481283
7.86526576080343,43.9237798667647
7.8659,43.9238
</coordinates>
</LinearRing>
</outerBoundaryIs>
</Polygon>
<Polygon>
<outerBoundaryIs>
<LinearRing>
<coordinates>
7.936829243,44.01205966
7.93746348219657,44.0120395267647
7.93809516753574,44.0119792081283
7.9387217554436,44.0118789469726
7.93934072287181,44.011739147014
7.93994957745698,44.0115603711774
7.9405458675566,44.0113433393302
7.94112719212089,44.0110889253829
7.941691210361,44.0107981537707
7.94223565117456,44.0104721953283
7.94275832229055,44.0101123625753
7.94325711909687,44.0097201044312
7.94373003311482,44.0092970003811
7.94417516008658,44.0088447541156
7.94459070764292,44.0083651866708
7.9449750025205,44.0078602290957
7.9453264972995,44.0073319146761
7.94564377663448,44.0067823707477
7.94592556295355,44.00621381013
7.94617072160265,44.0056285222159
7.94637826541444,44.0050288637533
7.94654735868324,44.0044172493551
7.94667732053012,44.0037961417767
7.94676762764461,44.003168041999
7.94681791639183,44.0025354791582
7.94682798427674,44.0019010003617
7.94679779075952,44.0012671604314
7.94672745741881,44.0006365116173
7.94661726746215,44.0000115933193
7.9464676645856,43.9993949218631
7.94627925118715,43.9987889803668
7.94605278594105,43.9981962087431
7.94578918074291,43.9976189938739
7.94548949703784,43.99705966
7.94515494154635,43.9965204593613
7.94478686140531,43.9960035631286
7.94438673874354,43.9955110526605
7.94395618471379,43.9950449111229
7.94349693300516,43.9946070155032
7.94301083286221,43.9941991290526
7.94249984163863,43.9938228941857
7.94196601691573,43.9934798258677
7.94141150821727,43.9931713055134
7.94083854835407,43.9928985754257
7.94024944443326,43.9926627337921
7.93964656856841,43.9924647302639
7.93903234832787,43.9923053621311
7.93840925695973,43.9921852711132
7.93777980343304,43.9921049407743
7.93714652233498,43.9920646945762
7.93651196366502,43.9920646945762
7.93587868256696,43.9921049407743
7.93524922904027,43.9921852711132
7.93462613767213,43.9923053621311
7.93401191743159,43.9924647302639
7.93340904156674,43.9926627337921
7.93281993764593,43.9928985754257
7.93224697778273,43.9931713055134
7.93169246908427,43.9934798258677
7.93115864436137,43.9938228941857
7.93064765313779,43.9941991290526
7.93016155299484,43.9946070155032
7.92970230128621,43.9950449111229
7.92927174725646,43.9955110526605
7.92887162459469,43.9960035631286
7.92850354445365,43.9965204593613
7.92816898896216,43.99705966
7.92786930525709,43.9976189938739
7.92760570005895,43.9981962087431
7.92737923481285,43.9987889803668
7.9271908214144,43.9993949218631
7.92704121853785,44.0000115933193
7.92693102858119,44.0006365116173
7.92686069524048,44.0012671604314
7.92683050172326,44.0019010003617
7.92684056960817,44.0025354791582
7.92689085835539,44.003168041999
7.92698116546988,44.0037961417767
7.92711112731676,44.0044172493551
7.92728022058556,44.0050288637533
7.92748776439735,44.0056285222159
7.92773292304646,44.00621381013
7.92801470936552,44.0067823707477
7.9283319887005,44.0073319146761
7.9286834834795,44.0078602290957
7.92906777835708,44.0083651866708
7.92948332591342,44.0088447541156
7.92992845288518,44.0092970003811
7.93040136690313,44.0097201044312
7.93090016370945,44.0101123625753
7.93142283482544,44.0104721953283
7.931967275639,44.0107981537707
7.93253129387911,44.0110889253829
7.9331126184434,44.0113433393302
7.93370890854302,44.0115603711774
7.93431776312819,44.011739147014
7.9349367305564,44.0118789469726
7.93556331846426,44.0119792081283
7.93619500380343,44.0120395267647
7.936829243,44.01205966
</coordinates>
</LinearRing>
</outerBoundaryIs>
</Polygon>
</MultiGeometry>
</Placemark>
</Document>
</kml>
