# Supplementary material for: Species conservation profiles of the endemic spiders Troglohyphantes (Araneae, Linyphiidae) from the Alps and the north-western Dinarides
Source: Biodivers Data J. 2022 Aug 19;10:e87261. doi: 10.3897/BDJ.10.e87261 (PMC9848466; doi:10.3897/BDJ.10.e87261)
Supplement: Supplementary material 5 — Troglohyphantesbornensis Isaia & Pantini, 2008 [file bdj-10-e87261-s005.kml]

<?xml version="1.0" encoding="UTF-8"?>
<kml xmlns="http://earth.google.com/kml/2.2">
<Document>
<name></name>
<description><![CDATA[]]></description>

<Style id="1">
<LineStyle>
<width>2</width>
<color>ff0000ff</color>
</LineStyle>
<PolyStyle>
<color>aaffffff</color>
<fill>1</fill>
</PolyStyle>
</Style>

<Placemark>
<name>T.bornensis.kml</name>
<description><![CDATA[]]></description>
<styleUrl>#1</styleUrl>
<visibility>1</visibility>
<MultiGeometry>
<Polygon>
<outerBoundaryIs>
<LinearRing>
<coordinates>
7.4125,45.283
7.41313423919657,45.2829798667647
7.41376592453574,45.2829195481283
7.4143925124436,45.2828192869726
7.41501147987181,45.282679487014
7.41562033445698,45.2825007111774
7.4162166245566,45.2822836793302
7.41679794912089,45.2820292653829
7.417361967361,45.2817384937707
7.41790640817456,45.2814125353283
7.41842907929055,45.2810527025753
7.41892787609687,45.2806604444312
7.41940079011482,45.2802373403811
7.41984591708658,45.2797850941156
7.42026146464292,45.2793055266708
7.4206457595205,45.2788005690957
7.4209972542995,45.2782722546761
7.42131453363448,45.2777227107477
7.42159631995354,45.27715415013
7.42184147860265,45.2765688622159
7.42204902241444,45.2759692037533
7.42221811568324,45.2753575893551
7.42234807753012,45.2747364817767
7.42243838464461,45.274108381999
7.42248867339183,45.2734758191582
7.42249874127674,45.2728413403617
7.42246854775952,45.2722075004314
7.42239821441881,45.2715768516173
7.42228802446215,45.2709519333194
7.4221384215856,45.2703352618631
7.42195000818715,45.2697293203668
7.42172354294105,45.2691365487431
7.42145993774291,45.2685593338739
7.42116025403784,45.268
7.42082569854635,45.2674607993613
7.42045761840531,45.2669439031286
7.42005749574354,45.2664513926605
7.41962694171379,45.2659852511229
7.41916769000516,45.2655473555032
7.41868158986221,45.2651394690526
7.41817059863863,45.2647632341857
7.41763677391573,45.2644201658677
7.41708226521727,45.2641116455135
7.41650930535407,45.2638389154257
7.41592020143326,45.2636030737921
7.41531732556841,45.2634050702639
7.41470310532786,45.2632457021312
7.41408001395973,45.2631256111132
7.41345056043304,45.2630452807743
7.41281727933498,45.2630050345762
7.41218272066502,45.2630050345762
7.41154943956696,45.2630452807743
7.41091998604027,45.2631256111132
7.41029689467213,45.2632457021312
7.40968267443159,45.2634050702639
7.40907979856674,45.2636030737921
7.40849069464593,45.2638389154257
7.40791773478273,45.2641116455135
7.40736322608427,45.2644201658677
7.40682940136137,45.2647632341857
7.40631841013779,45.2651394690526
7.40583230999484,45.2655473555032
7.40537305828621,45.2659852511229
7.40494250425646,45.2664513926605
7.40454238159469,45.2669439031286
7.40417430145365,45.2674607993613
7.40383974596216,45.268
7.40354006225709,45.2685593338739
7.40327645705895,45.2691365487431
7.40304999181285,45.2697293203668
7.4028615784144,45.2703352618631
7.40271197553785,45.2709519333194
7.40260178558119,45.2715768516173
7.40253145224048,45.2722075004314
7.40250125872326,45.2728413403617
7.40251132660817,45.2734758191582
7.40256161535539,45.274108381999
7.40265192246988,45.2747364817767
7.40278188431676,45.2753575893551
7.40295097758556,45.2759692037533
7.40315852139735,45.2765688622159
7.40340368004645,45.27715415013
7.40368546636552,45.2777227107477
7.4040027457005,45.2782722546761
7.4043542404795,45.2788005690957
7.40473853535708,45.2793055266708
7.40515408291342,45.2797850941156
7.40559920988518,45.2802373403811
7.40607212390313,45.2806604444312
7.40657092070945,45.2810527025753
7.40709359182544,45.2814125353283
7.407638032639,45.2817384937707
7.40820205087911,45.2820292653829
7.4087833754434,45.2822836793302
7.40937966554301,45.2825007111774
7.40998852012819,45.282679487014
7.4106074875564,45.2828192869726
7.41123407546426,45.2829195481283
7.41186576080343,45.2829798667647
7.4125,45.283
</coordinates>
</LinearRing>
</outerBoundaryIs>
</Polygon>
</MultiGeometry>
</Placemark>
</Document>
</kml>
