# Supplementary material for: Species conservation profiles of the endemic spiders Troglohyphantes (Araneae, Linyphiidae) from the Alps and the north-western Dinarides
Source: Biodivers Data J. 2022 Aug 19;10:e87261. doi: 10.3897/BDJ.10.e87261 (PMC9848466; doi:10.3897/BDJ.10.e87261)
Supplement: Supplementary material 6 — Distribution of Troglohyphantesbrignolii Deeleman-Reinhold, 1978 [file bdj-10-e87261-s006.kml]

<?xml version="1.0" encoding="UTF-8"?>
<kml xmlns="http://earth.google.com/kml/2.2">
<Document>
<name></name>
<description><![CDATA[]]></description>

<Style id="1">
<LineStyle>
<width>2</width>
<color>ff0000ff</color>
</LineStyle>
<PolyStyle>
<color>aaffffff</color>
<fill>1</fill>
</PolyStyle>
</Style>

<Placemark>
<name>T.brignolii.kml</name>
<description><![CDATA[]]></description>
<styleUrl>#1</styleUrl>
<visibility>1</visibility>
<MultiGeometry>
<Polygon>
<outerBoundaryIs>
<LinearRing>
<coordinates>
14.21666667,45.18333333
14.21666667,45.175
14.20833333,45.175
14.20833333,45.18333333
14.2,45.18333333
14.2,45.19166667
14.2,45.2
14.2,45.20833333
14.19166667,45.20833333
14.19166667,45.21666667
14.18333333,45.21666667
14.18333333,45.225
14.18333333,45.23333333
14.18333333,45.24166667
14.175,45.24166667
14.175,45.25
14.16666667,45.25
14.15833333,45.25
14.15833333,45.25833333
14.15,45.25833333
14.15,45.26666667
14.14166667,45.26666667
14.14166667,45.275
14.14166667,45.28333333
14.14166667,45.29166667
14.14166667,45.3
14.14166667,45.30833333
14.13333333,45.30833333
14.125,45.30833333
14.125,45.3
14.11666667,45.3
14.11666667,45.30833333
14.10833333,45.30833333
14.1,45.30833333
14.1,45.3
14.10833333,45.3
14.10833333,45.29166667
14.10833333,45.28333333
14.10833333,45.275
14.1,45.275
14.09166667,45.275
14.08333333,45.275
14.08333333,45.26666667
14.075,45.26666667
14.06666667,45.26666667
14.05833333,45.26666667
14.05833333,45.275
14.05,45.275
14.05,45.28333333
14.05,45.29166667
14.04166667,45.29166667
14.04166667,45.3
14.03333333,45.3
14.03333333,45.30833333
14.025,45.30833333
14.025,45.31666667
14.01666667,45.31666667
14.00833333,45.31666667
14.00833333,45.325
14.00833333,45.33333333
14.01666667,45.33333333
14.025,45.33333333
14.025,45.325
14.03333333,45.325
14.04166667,45.325
14.04166667,45.33333333
14.05,45.33333333
14.05,45.34166667
14.04166667,45.34166667
14.04166667,45.35
14.03333333,45.35
14.03333333,45.35833333
14.04166667,45.35833333
14.04166667,45.36666667
14.04166667,45.375
14.05,45.375
14.05,45.38333333
14.05,45.39166667
14.04166667,45.39166667
14.04166667,45.4
14.03333333,45.4
14.025,45.4
14.025,45.40833333
14.01666667,45.40833333
14.01666667,45.41666667
14.00833333,45.41666667
14,45.41666667
14,45.425
14.00833333,45.425
14.01666667,45.425
14.025,45.425
14.025,45.43333333
14.025,45.44166667
14.01666667,45.44166667
14.00833333,45.44166667
14,45.44166667
13.99166667,45.44166667
13.99166667,45.45
14,45.45
14,45.45833333
14,45.46666667
14.00833333,45.46666667
14.01666667,45.46666667
14.01666667,45.475
14.025,45.475
14.025,45.48333333
14.025,45.49166667
14.03333333,45.49166667
14.03333333,45.48333333
14.04166667,45.48333333
14.04166667,45.475
14.05,45.475
14.05,45.48333333
14.05833333,45.48333333
14.05833333,45.49166667
14.05,45.49166667
14.04166667,45.49166667
14.04166667,45.5
14.03333333,45.5
14.025,45.5
14.025,45.50833333
14.03333333,45.50833333
14.04166667,45.50833333
14.05,45.50833333
14.05833333,45.50833333
14.06666667,45.50833333
14.06666667,45.5
14.075,45.5
14.08333333,45.5
14.09166667,45.5
14.09166667,45.49166667
14.1,45.49166667
14.10833333,45.49166667
14.11666667,45.49166667
14.11666667,45.48333333
14.125,45.48333333
14.13333333,45.48333333
14.13333333,45.475
14.14166667,45.475
14.14166667,45.48333333
14.14166667,45.49166667
14.15,45.49166667
14.15,45.48333333
14.15833333,45.48333333
14.15833333,45.475
14.15833333,45.46666667
14.16666667,45.46666667
14.16666667,45.475
14.16666667,45.48333333
14.175,45.48333333
14.18333333,45.48333333
14.18333333,45.49166667
14.18333333,45.5
14.175,45.5
14.175,45.50833333
14.18333333,45.50833333
14.19166667,45.50833333
14.2,45.50833333
14.2,45.5
14.20833333,45.5
14.20833333,45.49166667
14.20833333,45.48333333
14.2,45.48333333
14.19166667,45.48333333
14.19166667,45.475
14.2,45.475
14.20833333,45.475
14.21666667,45.475
14.21666667,45.46666667
14.225,45.46666667
14.23333333,45.46666667
14.23333333,45.45833333
14.23333333,45.45
14.24166667,45.45
14.25,45.45
14.25,45.44166667
14.25833333,45.44166667
14.25833333,45.43333333
14.25833333,45.425
14.25833333,45.41666667
14.26666667,45.41666667
14.26666667,45.40833333
14.275,45.40833333
14.275,45.4
14.28333333,45.4
14.28333333,45.39166667
14.28333333,45.38333333
14.29166667,45.38333333
14.29166667,45.375
14.29166667,45.36666667
14.29166667,45.35833333
14.29166667,45.35
14.28333333,45.35
14.28333333,45.34166667
14.28333333,45.33333333
14.275,45.33333333
14.26666667,45.33333333
14.26666667,45.325
14.25833333,45.325
14.25833333,45.31666667
14.25833333,45.30833333
14.25833333,45.3
14.25833333,45.29166667
14.25833333,45.28333333
14.25833333,45.275
14.25,45.275
14.24166667,45.275
14.24166667,45.26666667
14.25,45.26666667
14.25,45.25833333
14.25,45.25
14.24166667,45.25
14.23333333,45.25
14.23333333,45.24166667
14.24166667,45.24166667
14.24166667,45.23333333
14.24166667,45.225
14.24166667,45.21666667
14.23333333,45.21666667
14.23333333,45.20833333
14.23333333,45.2
14.225,45.2
14.225,45.19166667
14.21666667,45.19166667
14.21666667,45.18333333
</coordinates>
</LinearRing>
</outerBoundaryIs>
<innerBoundaryIs>
<LinearRing>
<coordinates>
14.04166667,45.3
14.05,45.3
14.05,45.30833333
14.04166667,45.30833333
14.04166667,45.3
</coordinates>
</LinearRing>
</innerBoundaryIs>
<innerBoundaryIs>
<LinearRing>
<coordinates>
14.04166667,45.475
14.03333333,45.475
14.03333333,45.46666667
14.04166667,45.46666667
14.04166667,45.475
</coordinates>
</LinearRing>
</innerBoundaryIs>
<innerBoundaryIs>
<LinearRing>
<coordinates>
14.2,45.5
14.19166667,45.5
14.19166667,45.49166667
14.2,45.49166667
14.2,45.5
</coordinates>
</LinearRing>
</innerBoundaryIs>
<innerBoundaryIs>
<LinearRing>
<coordinates>
14.2,45.29166667
14.2,45.28333333
14.2,45.275
14.20833333,45.275
14.20833333,45.28333333
14.20833333,45.29166667
14.20833333,45.3
14.2,45.3
14.2,45.29166667
</coordinates>
</LinearRing>
</innerBoundaryIs>
<innerBoundaryIs>
<LinearRing>
<coordinates>
14.18333333,45.35833333
14.19166667,45.35833333
14.19166667,45.36666667
14.18333333,45.36666667
14.18333333,45.35833333
</coordinates>
</LinearRing>
</innerBoundaryIs>
<innerBoundaryIs>
<LinearRing>
<coordinates>
14.06666667,45.41666667
14.075,45.41666667
14.075,45.40833333
14.08333333,45.40833333
14.08333333,45.41666667
14.08333333,45.425
14.075,45.425
14.06666667,45.425
14.06666667,45.41666667
</coordinates>
</LinearRing>
</innerBoundaryIs>
<innerBoundaryIs>
<LinearRing>
<coordinates>
14.09166667,45.41666667
14.09166667,45.40833333
14.09166667,45.4
14.1,45.4
14.1,45.40833333
14.1,45.41666667
14.09166667,45.41666667
</coordinates>
</LinearRing>
</innerBoundaryIs>
<innerBoundaryIs>
<LinearRing>
<coordinates>
14.20833333,45.4
14.20833333,45.39166667
14.21666667,45.39166667
14.21666667,45.4
14.20833333,45.4
</coordinates>
</LinearRing>
</innerBoundaryIs>
<innerBoundaryIs>
<LinearRing>
<coordinates>
14.20833333,45.41666667
14.21666667,45.41666667
14.21666667,45.425
14.20833333,45.425
14.20833333,45.41666667
</coordinates>
</LinearRing>
</innerBoundaryIs>
<innerBoundaryIs>
<LinearRing>
<coordinates>
14.18333333,45.425
14.19166667,45.425
14.19166667,45.43333333
14.18333333,45.43333333
14.18333333,45.425
</coordinates>
</LinearRing>
</innerBoundaryIs>
<innerBoundaryIs>
<LinearRing>
<coordinates>
14.01666667,45.45833333
14.01666667,45.45
14.025,45.45
14.025,45.45833333
14.01666667,45.45833333
</coordinates>
</LinearRing>
</innerBoundaryIs>
<innerBoundaryIs>
<LinearRing>
<coordinates>
14.14166667,45.45833333
14.15,45.45833333
14.15,45.46666667
14.14166667,45.46666667
14.14166667,45.45833333
</coordinates>
</LinearRing>
</innerBoundaryIs>
<innerBoundaryIs>
<LinearRing>
<coordinates>
14.08333333,45.46666667
14.08333333,45.45833333
14.09166667,45.45833333
14.09166667,45.46666667
14.08333333,45.46666667
</coordinates>
</LinearRing>
</innerBoundaryIs>
<innerBoundaryIs>
<LinearRing>
<coordinates>
14.10833333,45.46666667
14.11666667,45.46666667
14.11666667,45.475
14.10833333,45.475
14.10833333,45.46666667
</coordinates>
</LinearRing>
</innerBoundaryIs>
</Polygon>
<Polygon>
<outerBoundaryIs>
<LinearRing>
<coordinates>
14.2,45.16666667
14.2,45.15833333
14.19166667,45.15833333
14.19166667,45.16666667
14.19166667,45.175
14.2,45.175
14.20833333,45.175
14.20833333,45.16666667
14.2,45.16666667
</coordinates>
</LinearRing>
</outerBoundaryIs>
</Polygon>
<Polygon>
<outerBoundaryIs>
<LinearRing>
<coordinates>
14.08333333,45.26666667
14.09166667,45.26666667
14.09166667,45.25833333
14.08333333,45.25833333
14.08333333,45.26666667
</coordinates>
</LinearRing>
</outerBoundaryIs>
</Polygon>
<Polygon>
<outerBoundaryIs>
<LinearRing>
<coordinates>
14.03333333,45.29166667
14.04166667,45.29166667
14.04166667,45.28333333
14.03333333,45.28333333
14.03333333,45.29166667
</coordinates>
</LinearRing>
</outerBoundaryIs>
</Polygon>
<Polygon>
<outerBoundaryIs>
<LinearRing>
<coordinates>
14.35,45.40833333
14.35,45.4
14.34166667,45.4
14.34166667,45.40833333
14.33333333,45.40833333
14.325,45.40833333
14.31666667,45.40833333
14.31666667,45.41666667
14.31666667,45.425
14.325,45.425
14.33333333,45.425
14.33333333,45.41666667
14.34166667,45.41666667
14.35,45.41666667
14.35,45.40833333
</coordinates>
</LinearRing>
</outerBoundaryIs>
</Polygon>
<Polygon>
<outerBoundaryIs>
<LinearRing>
<coordinates>
14,45.475
14,45.46666667
13.99166667,45.46666667
13.98333333,45.46666667
13.98333333,45.475
13.98333333,45.48333333
13.99166667,45.48333333
14,45.48333333
14.00833333,45.48333333
14.01666667,45.48333333
14.01666667,45.475
14.00833333,45.475
14,45.475
</coordinates>
</LinearRing>
</outerBoundaryIs>
</Polygon>
<Polygon>
<outerBoundaryIs>
<LinearRing>
<coordinates>
13.975,45.49166667
13.98333333,45.49166667
13.98333333,45.48333333
13.975,45.48333333
13.975,45.49166667
</coordinates>
</LinearRing>
</outerBoundaryIs>
</Polygon>
</MultiGeometry>
</Placemark>
</Document>
</kml>
