# Supplementary material for: Species conservation profiles of the endemic spiders Troglohyphantes (Araneae, Linyphiidae) from the Alps and the north-western Dinarides
Source: Biodivers Data J. 2022 Aug 19;10:e87261. doi: 10.3897/BDJ.10.e87261 (PMC9848466; doi:10.3897/BDJ.10.e87261)
Supplement: Supplementary material 7 — Distribution of Troglohyphantescaligatus Pesarini, 1989 [file bdj-10-e87261-s007.kml]

<?xml version="1.0" encoding="UTF-8"?>
<kml xmlns="http://earth.google.com/kml/2.2">
<Document>
<name></name>
<description><![CDATA[]]></description>

<Style id="1">
<LineStyle>
<width>2</width>
<color>ff0000ff</color>
</LineStyle>
<PolyStyle>
<color>aaffffff</color>
<fill>1</fill>
</PolyStyle>
</Style>

<Placemark>
<name>T.caligatus.kml</name>
<description><![CDATA[]]></description>
<styleUrl>#1</styleUrl>
<visibility>1</visibility>
<MultiGeometry>
<Polygon>
<outerBoundaryIs>
<LinearRing>
<coordinates>
9.01289,45.90883
9.01352423919657,45.9088098667647
9.01415592453574,45.9087495481283
9.0147825124436,45.9086492869726
9.01540147987181,45.908509487014
9.01601033445699,45.9083307111774
9.0166066245566,45.9081136793302
9.01718794912089,45.9078592653829
9.01775196736101,45.9075684937707
9.01829640817456,45.9072425353283
9.01881907929055,45.9068827025753
9.01931787609687,45.9064904444312
9.01979079011482,45.906067340381
9.02023591708658,45.9056150941156
9.02065146464292,45.9051355266708
9.0210357595205,45.9046305690957
9.0213872542995,45.9041022546761
9.02170453363448,45.9035527107477
9.02198631995355,45.90298415013
9.02223147860265,45.9023988622159
9.02243902241444,45.9017992037533
9.02260811568324,45.9011875893551
9.02273807753012,45.9005664817767
9.02282838464461,45.899938381999
9.02287867339183,45.8993058191582
9.02288874127674,45.8986713403617
9.02285854775952,45.8980375004314
9.02278821441881,45.8974068516173
9.02267802446215,45.8967819333193
9.0225284215856,45.8961652618631
9.02234000818715,45.8955593203668
9.02211354294105,45.8949665487431
9.02184993774291,45.8943893338739
9.02155025403784,45.89383
9.02121569854635,45.8932907993613
9.02084761840531,45.8927739031286
9.02044749574354,45.8922813926605
9.02001694171379,45.8918152511229
9.01955769000516,45.8913773555032
9.01907158986221,45.8909694690526
9.01856059863863,45.8905932341857
9.01802677391573,45.8902501658676
9.01747226521728,45.8899416455134
9.01689930535407,45.8896689154257
9.01631020143326,45.8894330737921
9.01570732556841,45.8892350702639
9.01509310532787,45.8890757021311
9.01447001395973,45.8889556111132
9.01384056043304,45.8888752807743
9.01320727933498,45.8888350345762
9.01257272066502,45.8888350345762
9.01193943956696,45.8888752807743
9.01130998604027,45.8889556111132
9.01068689467214,45.8890757021311
9.01007267443159,45.8892350702639
9.00946979856674,45.8894330737921
9.00888069464593,45.8896689154257
9.00830773478273,45.8899416455134
9.00775322608427,45.8902501658676
9.00721940136137,45.8905932341857
9.00670841013779,45.8909694690526
9.00622230999484,45.8913773555032
9.00576305828621,45.8918152511229
9.00533250425646,45.8922813926605
9.00493238159469,45.8927739031286
9.00456430145365,45.8932907993613
9.00422974596216,45.89383
9.00393006225709,45.8943893338739
9.00366645705896,45.8949665487431
9.00343999181285,45.8955593203668
9.0032515784144,45.8961652618631
9.00310197553785,45.8967819333193
9.00299178558119,45.8974068516173
9.00292145224048,45.8980375004314
9.00289125872326,45.8986713403617
9.00290132660817,45.8993058191582
9.00295161535539,45.899938381999
9.00304192246988,45.9005664817767
9.00317188431677,45.9011875893551
9.00334097758556,45.9017992037533
9.00354852139735,45.9023988622159
9.00379368004645,45.90298415013
9.00407546636552,45.9035527107477
9.00439274570051,45.9041022546761
9.0047442404795,45.9046305690957
9.00512853535708,45.9051355266708
9.00554408291343,45.9056150941156
9.00598920988518,45.906067340381
9.00646212390314,45.9064904444312
9.00696092070945,45.9068827025753
9.00748359182544,45.9072425353283
9.00802803263899,45.9075684937707
9.00859205087911,45.9078592653829
9.0091733754434,45.9081136793302
9.00976966554301,45.9083307111774
9.01037852012819,45.908509487014
9.0109974875564,45.9086492869726
9.01162407546426,45.9087495481283
9.01225576080343,45.9088098667647
9.01289,45.90883
</coordinates>
</LinearRing>
</outerBoundaryIs>
</Polygon>
<Polygon>
<outerBoundaryIs>
<LinearRing>
<coordinates>
9.226692305,45.92957919
9.22732654419657,45.9295590567647
9.22795822953574,45.9294987381283
9.2285848174436,45.9293984769726
9.22920378487181,45.929258677014
9.22981263945699,45.9290799011774
9.2304089295566,45.9288628693302
9.23099025412089,45.9286084553829
9.23155427236101,45.9283176837707
9.23209871317456,45.9279917253283
9.23262138429055,45.9276318925753
9.23312018109687,45.9272396344312
9.23359309511482,45.9268165303811
9.23403822208657,45.9263642841156
9.23445376964292,45.9258847166708
9.2348380645205,45.9253797590957
9.2351895592995,45.9248514446761
9.23550683863448,45.9243019007477
9.23578862495355,45.92373334013
9.23603378360265,45.9231480522159
9.23624132741444,45.9225483937533
9.23641042068324,45.9219367793551
9.23654038253012,45.9213156717767
9.23663068964461,45.920687571999
9.23668097839183,45.9200550091582
9.23669104627674,45.9194205303617
9.23666085275952,45.9187866904314
9.23659051941881,45.9181560416173
9.23648032946215,45.9175311233193
9.2363307265856,45.9169144518631
9.23614231318715,45.9163085103668
9.23591584794105,45.9157157387431
9.23565224274291,45.9151385238739
9.23535255903784,45.91457919
9.23501800354635,45.9140399893613
9.23464992340531,45.9135230931286
9.23424980074354,45.9130305826605
9.23381924671379,45.9125644411229
9.23335999500516,45.9121265455032
9.23287389486221,45.9117186590526
9.23236290363863,45.9113424241857
9.23182907891573,45.9109993558677
9.23127457021728,45.9106908355134
9.23070161035407,45.9104181054257
9.23011250643326,45.9101822637921
9.22950963056841,45.9099842602639
9.22889541032787,45.9098248921311
9.22827231895973,45.9097048011132
9.22764286543304,45.9096244707743
9.22700958433498,45.9095842245762
9.22637502566502,45.9095842245762
9.22574174456696,45.9096244707743
9.22511229104027,45.9097048011132
9.22448919967213,45.9098248921311
9.22387497943159,45.9099842602639
9.22327210356674,45.9101822637921
9.22268299964593,45.9104181054257
9.22211003978273,45.9106908355134
9.22155553108427,45.9109993558677
9.22102170636137,45.9113424241857
9.22051071513779,45.9117186590526
9.22002461499484,45.9121265455032
9.21956536328621,45.9125644411229
9.21913480925646,45.9130305826605
9.21873468659469,45.9135230931286
9.21836660645365,45.9140399893613
9.21803205096216,45.91457919
9.21773236725709,45.9151385238739
9.21746876205895,45.9157157387431
9.21724229681285,45.9163085103668
9.2170538834144,45.9169144518631
9.21690428053785,45.9175311233193
9.21679409058119,45.9181560416173
9.21672375724048,45.9187866904314
9.21669356372326,45.9194205303617
9.21670363160817,45.9200550091582
9.21675392035539,45.920687571999
9.21684422746988,45.9213156717767
9.21697418931677,45.9219367793551
9.21714328258556,45.9225483937533
9.21735082639735,45.9231480522159
9.21759598504645,45.92373334013
9.21787777136552,45.9243019007477
9.2181950507005,45.9248514446761
9.2185465454795,45.9253797590957
9.21893084035708,45.9258847166708
9.21934638791343,45.9263642841156
9.21979151488518,45.9268165303811
9.22026442890314,45.9272396344312
9.22076322570945,45.9276318925753
9.22128589682544,45.9279917253283
9.22183033763899,45.9283176837707
9.22239435587911,45.9286084553829
9.2229756804434,45.9288628693302
9.22357197054301,45.9290799011774
9.22418082512819,45.929258677014
9.2247997925564,45.9293984769726
9.22542638046426,45.9294987381283
9.22605806580343,45.9295590567647
9.226692305,45.92957919
</coordinates>
</LinearRing>
</outerBoundaryIs>
</Polygon>
<Polygon>
<outerBoundaryIs>
<LinearRing>
<coordinates>
8.99635,45.9668
8.99698423919657,45.9667798667647
8.99761592453574,45.9667195481283
8.9982425124436,45.9666192869726
8.99886147987181,45.966479487014
8.99947033445699,45.9663007111774
9.0000666245566,45.9660836793302
9.00064794912089,45.9658292653829
9.00121196736101,45.9655384937707
9.00175640817456,45.9652125353283
9.00227907929055,45.9648527025753
9.00277787609686,45.9644604444312
9.00325079011482,45.9640373403811
9.00369591708657,45.9635850941156
9.00411146464292,45.9631055266708
9.0044957595205,45.9626005690957
9.0048472542995,45.9620722546761
9.00516453363448,45.9615227107477
9.00544631995355,45.96095415013
9.00569147860265,45.9603688622159
9.00589902241444,45.9597692037533
9.00606811568323,45.9591575893551
9.00619807753012,45.9585364817767
9.00628838464461,45.957908381999
9.00633867339183,45.9572758191582
9.00634874127674,45.9566413403617
9.00631854775952,45.9560075004314
9.00624821441881,45.9553768516173
9.00613802446215,45.9547519333194
9.0059884215856,45.9541352618631
9.00580000818715,45.9535293203668
9.00557354294105,45.9529365487431
9.00530993774291,45.9523593338739
9.00501025403784,45.9518
9.00467569854635,45.9512607993613
9.00430761840531,45.9507439031286
9.00390749574354,45.9502513926605
9.00347694171379,45.9497852511229
9.00301769000516,45.9493473555032
9.00253158986221,45.9489394690526
9.00202059863863,45.9485632341857
9.00148677391573,45.9482201658677
9.00093226521727,45.9479116455135
9.00035930535407,45.9476389154257
8.99977020143326,45.9474030737921
8.99916732556841,45.9472050702639
8.99855310532786,45.9470457021311
8.99793001395973,45.9469256111132
8.99730056043304,45.9468452807743
8.99666727933498,45.9468050345762
8.99603272066502,45.9468050345762
8.99539943956696,45.9468452807743
8.99476998604027,45.9469256111132
8.99414689467213,45.9470457021311
8.99353267443158,45.9472050702639
8.99292979856674,45.9474030737921
8.99234069464593,45.9476389154257
8.99176773478272,45.9479116455135
8.99121322608427,45.9482201658677
8.99067940136137,45.9485632341857
8.99016841013779,45.9489394690526
8.98968230999484,45.9493473555032
8.98922305828621,45.9497852511229
8.98879250425646,45.9502513926605
8.98839238159469,45.9507439031286
8.98802430145365,45.9512607993613
8.98768974596216,45.9518
8.98739006225709,45.9523593338739
8.98712645705895,45.9529365487431
8.98689999181285,45.9535293203668
8.9867115784144,45.9541352618631
8.98656197553785,45.9547519333194
8.98645178558119,45.9553768516173
8.98638145224048,45.9560075004314
8.98635125872326,45.9566413403617
8.98636132660817,45.9572758191582
8.98641161535539,45.957908381999
8.98650192246988,45.9585364817767
8.98663188431676,45.9591575893551
8.98680097758556,45.9597692037533
8.98700852139735,45.9603688622159
8.98725368004645,45.96095415013
8.98753546636552,45.9615227107477
8.9878527457005,45.9620722546761
8.9882042404795,45.9626005690957
8.98858853535708,45.9631055266708
8.98900408291343,45.9635850941156
8.98944920988518,45.9640373403811
8.98992212390313,45.9644604444312
8.99042092070945,45.9648527025753
8.99094359182544,45.9652125353283
8.99148803263899,45.9655384937707
8.99205205087911,45.9658292653829
8.9926333754434,45.9660836793302
8.99322966554301,45.9663007111774
8.99383852012819,45.966479487014
8.9944574875564,45.9666192869726
8.99508407546426,45.9667195481283
8.99571576080343,45.9667798667647
8.99635,45.9668
</coordinates>
</LinearRing>
</outerBoundaryIs>
</Polygon>
<Polygon>
<outerBoundaryIs>
<LinearRing>
<coordinates>
9.0205,45.9413
9.02113423919657,45.9412798667647
9.02176592453574,45.9412195481283
9.0223925124436,45.9411192869726
9.02301147987181,45.940979487014
9.02362033445699,45.9408007111774
9.0242166245566,45.9405836793302
9.02479794912089,45.9403292653829
9.02536196736101,45.9400384937707
9.02590640817456,45.9397125353283
9.02642907929055,45.9393527025753
9.02692787609686,45.9389604444312
9.02740079011482,45.9385373403811
9.02784591708657,45.9380850941156
9.02826146464292,45.9376055266708
9.0286457595205,45.9371005690957
9.0289972542995,45.9365722546761
9.02931453363448,45.9360227107477
9.02959631995355,45.93545415013
9.02984147860265,45.9348688622159
9.03004902241444,45.9342692037533
9.03021811568324,45.9336575893551
9.03034807753012,45.9330364817767
9.03043838464461,45.932408381999
9.03048867339183,45.9317758191582
9.03049874127674,45.9311413403617
9.03046854775952,45.9305075004314
9.03039821441881,45.9298768516173
9.03028802446215,45.9292519333193
9.0301384215856,45.9286352618631
9.02995000818715,45.9280293203668
9.02972354294105,45.9274365487431
9.02945993774291,45.9268593338739
9.02916025403784,45.9263
9.02882569854635,45.9257607993613
9.02845761840531,45.9252439031286
9.02805749574354,45.9247513926605
9.02762694171379,45.9242852511229
9.02716769000516,45.9238473555032
9.02668158986221,45.9234394690526
9.02617059863863,45.9230632341857
9.02563677391573,45.9227201658677
9.02508226521728,45.9224116455134
9.02450930535407,45.9221389154257
9.02392020143326,45.9219030737921
9.02331732556841,45.9217050702639
9.02270310532787,45.9215457021311
9.02208001395973,45.9214256111132
9.02145056043304,45.9213452807743
9.02081727933498,45.9213050345762
9.02018272066502,45.9213050345762
9.01954943956696,45.9213452807743
9.01891998604027,45.9214256111132
9.01829689467213,45.9215457021311
9.01768267443158,45.9217050702639
9.01707979856674,45.9219030737921
9.01649069464593,45.9221389154257
9.01591773478273,45.9224116455134
9.01536322608427,45.9227201658677
9.01482940136137,45.9230632341857
9.01431841013779,45.9234394690526
9.01383230999484,45.9238473555032
9.01337305828621,45.9242852511229
9.01294250425646,45.9247513926605
9.01254238159469,45.9252439031286
9.01217430145365,45.9257607993613
9.01183974596216,45.9263
9.01154006225709,45.9268593338739
9.01127645705895,45.9274365487431
9.01104999181285,45.9280293203668
9.0108615784144,45.9286352618631
9.01071197553785,45.9292519333193
9.01060178558119,45.9298768516173
9.01053145224048,45.9305075004314
9.01050125872326,45.9311413403617
9.01051132660817,45.9317758191582
9.01056161535539,45.932408381999
9.01065192246988,45.9330364817767
9.01078188431677,45.9336575893551
9.01095097758556,45.9342692037533
9.01115852139735,45.9348688622159
9.01140368004645,45.93545415013
9.01168546636552,45.9360227107477
9.0120027457005,45.9365722546761
9.0123542404795,45.9371005690957
9.01273853535708,45.9376055266708
9.01315408291343,45.9380850941156
9.01359920988518,45.9385373403811
9.01407212390314,45.9389604444312
9.01457092070945,45.9393527025753
9.01509359182544,45.9397125353283
9.01563803263899,45.9400384937707
9.01620205087911,45.9403292653829
9.0167833754434,45.9405836793302
9.01737966554301,45.9408007111774
9.01798852012819,45.940979487014
9.0186074875564,45.9411192869726
9.01923407546426,45.9412195481283
9.01986576080343,45.9412798667647
9.0205,45.9413
</coordinates>
</LinearRing>
</outerBoundaryIs>
</Polygon>
<Polygon>
<outerBoundaryIs>
<LinearRing>
<coordinates>
9.269104,45.909397
9.26973823919657,45.9093768667647
9.27036992453574,45.9093165481283
9.2709965124436,45.9092162869726
9.27161547987181,45.909076487014
9.27222433445699,45.9088977111774
9.2728206245566,45.9086806793302
9.27340194912089,45.9084262653829
9.27396596736101,45.9081354937707
9.27451040817456,45.9078095353283
9.27503307929055,45.9074497025753
9.27553187609687,45.9070574444312
9.27600479011482,45.9066343403811
9.27644991708658,45.9061820941156
9.27686546464292,45.9057025266708
9.2772497595205,45.9051975690957
9.2776012542995,45.9046692546761
9.27791853363448,45.9041197107477
9.27820031995355,45.90355115013
9.27844547860265,45.9029658622159
9.27865302241444,45.9023662037533
9.27882211568324,45.9017545893551
9.27895207753012,45.9011334817767
9.27904238464461,45.900505381999
9.27909267339183,45.8998728191582
9.27910274127674,45.8992383403617
9.27907254775952,45.8986045004314
9.27900221441881,45.8979738516173
9.27889202446215,45.8973489333193
9.2787424215856,45.8967322618631
9.27855400818715,45.8961263203668
9.27832754294105,45.8955335487431
9.27806393774291,45.8949563338739
9.27776425403784,45.894397
9.27742969854635,45.8938577993613
9.27706161840531,45.8933409031286
9.27666149574354,45.8928483926605
9.27623094171379,45.8923822511229
9.27577169000516,45.8919443555032
9.27528558986221,45.8915364690526
9.27477459863863,45.8911602341857
9.27424077391573,45.8908171658677
9.27368626521728,45.8905086455134
9.27311330535407,45.8902359154257
9.27252420143326,45.8900000737921
9.27192132556841,45.8898020702639
9.27130710532787,45.8896427021311
9.27068401395973,45.8895226111132
9.27005456043304,45.8894422807743
9.26942127933498,45.8894020345762
9.26878672066502,45.8894020345762
9.26815343956696,45.8894422807743
9.26752398604027,45.8895226111132
9.26690089467214,45.8896427021311
9.26628667443159,45.8898020702639
9.26568379856674,45.8900000737921
9.26509469464593,45.8902359154257
9.26452173478273,45.8905086455134
9.26396722608427,45.8908171658677
9.26343340136137,45.8911602341857
9.26292241013779,45.8915364690526
9.26243630999484,45.8919443555032
9.26197705828621,45.8923822511229
9.26154650425646,45.8928483926605
9.26114638159469,45.8933409031286
9.26077830145365,45.8938577993613
9.26044374596216,45.894397
9.26014406225709,45.8949563338739
9.25988045705896,45.8955335487431
9.25965399181285,45.8961263203668
9.2594655784144,45.8967322618631
9.25931597553785,45.8973489333193
9.25920578558119,45.8979738516173
9.25913545224048,45.8986045004314
9.25910525872326,45.8992383403617
9.25911532660817,45.8998728191582
9.25916561535539,45.900505381999
9.25925592246988,45.9011334817767
9.25938588431677,45.9017545893551
9.25955497758556,45.9023662037533
9.25976252139735,45.9029658622159
9.26000768004645,45.90355115013
9.26028946636552,45.9041197107477
9.26060674570051,45.9046692546761
9.2609582404795,45.9051975690957
9.26134253535708,45.9057025266708
9.26175808291343,45.9061820941156
9.26220320988518,45.9066343403811
9.26267612390314,45.9070574444312
9.26317492070945,45.9074497025753
9.26369759182544,45.9078095353283
9.26424203263899,45.9081354937707
9.26480605087911,45.9084262653829
9.2653873754434,45.9086806793302
9.26598366554301,45.9088977111774
9.26659252012819,45.909076487014
9.2672114875564,45.9092162869726
9.26783807546426,45.9093165481283
9.26846976080343,45.9093768667647
9.269104,45.909397
</coordinates>
</LinearRing>
</outerBoundaryIs>
</Polygon>
<Polygon>
<outerBoundaryIs>
<LinearRing>
<coordinates>
8.99575,45.94262
8.99638423919657,45.9425998667647
8.99701592453574,45.9425395481283
8.9976425124436,45.9424392869726
8.99826147987181,45.942299487014
8.99887033445698,45.9421207111774
8.9994666245566,45.9419036793302
9.00004794912089,45.9416492653829
9.000611967361,45.9413584937707
9.00115640817456,45.9410325353283
9.00167907929055,45.9406727025753
9.00217787609686,45.9402804444312
9.00265079011482,45.9398573403811
9.00309591708657,45.9394050941156
9.00351146464292,45.9389255266708
9.0038957595205,45.9384205690957
9.00424725429949,45.9378922546761
9.00456453363448,45.9373427107477
9.00484631995355,45.93677415013
9.00509147860265,45.9361888622159
9.00529902241444,45.9355892037533
9.00546811568323,45.9349775893551
9.00559807753012,45.9343564817767
9.00568838464461,45.933728381999
9.00573867339183,45.9330958191582
9.00574874127674,45.9324613403617
9.00571854775952,45.9318275004314
9.00564821441881,45.9311968516173
9.00553802446215,45.9305719333193
9.0053884215856,45.9299552618631
9.00520000818715,45.9293493203668
9.00497354294104,45.9287565487431
9.00470993774291,45.9281793338739
9.00441025403784,45.92762
9.00407569854635,45.9270807993613
9.00370761840531,45.9265639031286
9.00330749574354,45.9260713926605
9.00287694171379,45.9256052511229
9.00241769000516,45.9251673555032
9.00193158986221,45.9247594690526
9.00142059863863,45.9243832341857
9.00088677391573,45.9240401658677
9.00033226521727,45.9237316455134
8.99975930535406,45.9234589154257
8.99917020143326,45.9232230737921
8.99856732556841,45.9230250702639
8.99795310532786,45.9228657021311
8.99733001395973,45.9227456111132
8.99670056043304,45.9226652807743
8.99606727933498,45.9226250345762
8.99543272066502,45.9226250345762
8.99479943956696,45.9226652807743
8.99416998604027,45.9227456111132
8.99354689467213,45.9228657021311
8.99293267443158,45.9230250702639
8.99232979856674,45.9232230737921
8.99174069464593,45.9234589154257
8.99116773478272,45.9237316455134
8.99061322608427,45.9240401658677
8.99007940136137,45.9243832341857
8.98956841013779,45.9247594690526
8.98908230999484,45.9251673555032
8.98862305828621,45.9256052511229
8.98819250425646,45.9260713926605
8.98779238159469,45.9265639031286
8.98742430145365,45.9270807993613
8.98708974596216,45.92762
8.98679006225709,45.9281793338739
8.98652645705895,45.9287565487431
8.98629999181285,45.9293493203668
8.9861115784144,45.9299552618631
8.98596197553785,45.9305719333193
8.98585178558119,45.9311968516173
8.98578145224048,45.9318275004314
8.98575125872326,45.9324613403617
8.98576132660817,45.9330958191582
8.98581161535539,45.933728381999
8.98590192246988,45.9343564817767
8.98603188431676,45.9349775893551
8.98620097758556,45.9355892037533
8.98640852139735,45.9361888622159
8.98665368004645,45.93677415013
8.98693546636552,45.9373427107477
8.9872527457005,45.9378922546761
8.9876042404795,45.9384205690957
8.98798853535708,45.9389255266708
8.98840408291342,45.9394050941156
8.98884920988518,45.9398573403811
8.98932212390313,45.9402804444312
8.98982092070945,45.9406727025753
8.99034359182544,45.9410325353283
8.99088803263899,45.9413584937707
8.99145205087911,45.9416492653829
8.9920333754434,45.9419036793302
8.99262966554301,45.9421207111774
8.99323852012819,45.942299487014
8.9938574875564,45.9424392869726
8.99448407546426,45.9425395481283
8.99511576080343,45.9425998667647
8.99575,45.94262
</coordinates>
</LinearRing>
</outerBoundaryIs>
</Polygon>
<Polygon>
<outerBoundaryIs>
<LinearRing>
<coordinates>
9.1825,45.9119
9.18313423919657,45.9118798667647
9.18376592453574,45.9118195481283
9.1843925124436,45.9117192869726
9.18501147987181,45.911579487014
9.18562033445698,45.9114007111774
9.1862166245566,45.9111836793302
9.18679794912089,45.9109292653829
9.187361967361,45.9106384937707
9.18790640817456,45.9103125353283
9.18842907929054,45.9099527025753
9.18892787609686,45.9095604444312
9.18940079011482,45.9091373403811
9.18984591708657,45.9086850941156
9.19026146464292,45.9082055266708
9.1906457595205,45.9077005690957
9.19099725429949,45.9071722546761
9.19131453363448,45.9066227107477
9.19159631995355,45.90605415013
9.19184147860265,45.9054688622159
9.19204902241444,45.9048692037533
9.19221811568323,45.9042575893551
9.19234807753012,45.9036364817767
9.19243838464461,45.903008381999
9.19248867339183,45.9023758191582
9.19249874127674,45.9017413403617
9.19246854775952,45.9011075004314
9.19239821441881,45.9004768516173
9.19228802446215,45.8998519333193
9.1921384215856,45.8992352618631
9.19195000818715,45.8986293203668
9.19172354294104,45.8980365487431
9.19145993774291,45.8974593338739
9.19116025403784,45.8969
9.19082569854635,45.8963607993613
9.19045761840531,45.8958439031286
9.19005749574354,45.8953513926605
9.18962694171379,45.8948852511229
9.18916769000516,45.8944473555032
9.18868158986221,45.8940394690526
9.18817059863863,45.8936632341857
9.18763677391573,45.8933201658676
9.18708226521727,45.8930116455134
9.18650930535406,45.8927389154257
9.18592020143326,45.8925030737921
9.18531732556841,45.8923050702639
9.18470310532786,45.8921457021311
9.18408001395973,45.8920256111132
9.18345056043304,45.8919452807743
9.18281727933498,45.8919050345762
9.18218272066502,45.8919050345762
9.18154943956696,45.8919452807743
9.18091998604027,45.8920256111132
9.18029689467213,45.8921457021311
9.17968267443158,45.8923050702639
9.17907979856674,45.8925030737921
9.17849069464593,45.8927389154257
9.17791773478272,45.8930116455134
9.17736322608427,45.8933201658676
9.17682940136137,45.8936632341857
9.17631841013779,45.8940394690526
9.17583230999484,45.8944473555032
9.17537305828621,45.8948852511229
9.17494250425646,45.8953513926605
9.17454238159469,45.8958439031286
9.17417430145365,45.8963607993613
9.17383974596216,45.8969
9.17354006225709,45.8974593338739
9.17327645705895,45.8980365487431
9.17304999181285,45.8986293203668
9.1728615784144,45.8992352618631
9.17271197553785,45.8998519333193
9.17260178558119,45.9004768516173
9.17253145224048,45.9011075004314
9.17250125872326,45.9017413403617
9.17251132660817,45.9023758191582
9.17256161535539,45.903008381999
9.17265192246988,45.9036364817767
9.17278188431676,45.9042575893551
9.17295097758556,45.9048692037533
9.17315852139735,45.9054688622159
9.17340368004645,45.90605415013
9.17368546636552,45.9066227107477
9.1740027457005,45.9071722546761
9.1743542404795,45.9077005690957
9.17473853535708,45.9082055266708
9.17515408291342,45.9086850941156
9.17559920988518,45.9091373403811
9.17607212390313,45.9095604444312
9.17657092070945,45.9099527025753
9.17709359182544,45.9103125353283
9.17763803263899,45.9106384937707
9.17820205087911,45.9109292653829
9.1787833754434,45.9111836793302
9.17937966554301,45.9114007111774
9.17998852012819,45.911579487014
9.1806074875564,45.9117192869726
9.18123407546426,45.9118195481283
9.18186576080343,45.9118798667647
9.1825,45.9119
</coordinates>
</LinearRing>
</outerBoundaryIs>
</Polygon>
</MultiGeometry>
</Placemark>
</Document>
</kml>
