# Supplementary material for: Species conservation profiles of the endemic spiders Troglohyphantes (Araneae, Linyphiidae) from the Alps and the north-western Dinarides
Source: Biodivers Data J. 2022 Aug 19;10:e87261. doi: 10.3897/BDJ.10.e87261 (PMC9848466; doi:10.3897/BDJ.10.e87261)
Supplement: Supplementary material 8 — Distribution of Troglohyphantescaporiaccoi Brignoli, 1971 [file bdj-10-e87261-s008.kml]

<?xml version="1.0" encoding="UTF-8"?>
<kml xmlns="http://earth.google.com/kml/2.2">
<Document>
<name></name>
<description><![CDATA[]]></description>

<Style id="1">
<LineStyle>
<width>2</width>
<color>ff0000ff</color>
</LineStyle>
<PolyStyle>
<color>aaffffff</color>
<fill>1</fill>
</PolyStyle>
</Style>

<Placemark>
<name>T.caporiaccoi.kml</name>
<description><![CDATA[]]></description>
<styleUrl>#1</styleUrl>
<visibility>1</visibility>
<MultiGeometry>
<Polygon>
<outerBoundaryIs>
<LinearRing>
<coordinates>
9.697708394,45.76153275
9.69834263319657,45.7615126167647
9.69897431853574,45.7614522981283
9.6996009064436,45.7613520369726
9.70021987387181,45.761212237014
9.70082872845698,45.7610334611774
9.7014250185566,45.7608164293302
9.70200634312089,45.7605620153829
9.702570361361,45.7602712437707
9.70311480217456,45.7599452853283
9.70363747329055,45.7595854525753
9.70413627009686,45.7591931944312
9.70460918411482,45.7587700903811
9.70505431108657,45.7583178441156
9.70546985864292,45.7578382766708
9.7058541535205,45.7573333190957
9.70620564829949,45.7568050046761
9.70652292763448,45.7562554607477
9.70680471395355,45.75568690013
9.70704987260265,45.7551016122159
9.70725741641444,45.7545019537533
9.70742650968323,45.7538903393551
9.70755647153012,45.7532692317767
9.70764677864461,45.752641131999
9.70769706739183,45.7520085691582
9.70770713527674,45.7513740903617
9.70767694175952,45.7507402504314
9.70760660841881,45.7501096016173
9.70749641846215,45.7494846833194
9.7073468155856,45.7488680118631
9.70715840218715,45.7482620703668
9.70693193694104,45.7476692987431
9.70666833174291,45.7470920838739
9.70636864803784,45.74653275
9.70603409254635,45.7459935493613
9.70566601240531,45.7454766531286
9.70526588974354,45.7449841426605
9.70483533571379,45.7445180011229
9.70437608400516,45.7440801055032
9.70388998386221,45.7436722190526
9.70337899263863,45.7432959841857
9.70284516791573,45.7429529158677
9.70229065921727,45.7426443955135
9.70171769935406,45.7423716654257
9.70112859543326,45.7421358237921
9.70052571956841,45.7419378202639
9.69991149932786,45.7417784521312
9.69928840795973,45.7416583611132
9.69865895443304,45.7415780307743
9.69802567333498,45.7415377845762
9.69739111466502,45.7415377845762
9.69675783356696,45.7415780307743
9.69612838004027,45.7416583611132
9.69550528867213,45.7417784521312
9.69489106843158,45.7419378202639
9.69428819256674,45.7421358237921
9.69369908864593,45.7423716654257
9.69312612878272,45.7426443955135
9.69257162008427,45.7429529158677
9.69203779536137,45.7432959841857
9.69152680413779,45.7436722190526
9.69104070399484,45.7440801055032
9.69058145228621,45.7445180011229
9.69015089825646,45.7449841426605
9.68975077559469,45.7454766531286
9.68938269545365,45.7459935493613
9.68904813996216,45.74653275
9.68874845625709,45.7470920838739
9.68848485105895,45.7476692987431
9.68825838581285,45.7482620703668
9.6880699724144,45.7488680118631
9.68792036953785,45.7494846833194
9.68781017958119,45.7501096016173
9.68773984624048,45.7507402504314
9.68770965272326,45.7513740903617
9.68771972060817,45.7520085691582
9.68777000935539,45.752641131999
9.68786031646988,45.7532692317767
9.68799027831676,45.7538903393551
9.68815937158556,45.7545019537533
9.68836691539735,45.7551016122159
9.68861207404645,45.75568690013
9.68889386036552,45.7562554607477
9.6892111397005,45.7568050046761
9.6895626344795,45.7573333190957
9.68994692935708,45.7578382766708
9.69036247691342,45.7583178441156
9.69080760388518,45.7587700903811
9.69128051790313,45.7591931944312
9.69177931470945,45.7595854525753
9.69230198582544,45.7599452853283
9.69284642663899,45.7602712437707
9.69341044487911,45.7605620153829
9.6939917694434,45.7608164293302
9.69458805954301,45.7610334611774
9.69519691412819,45.761212237014
9.6958158815564,45.7613520369726
9.69644246946426,45.7614522981283
9.69707415480343,45.7615126167647
9.697708394,45.76153275
</coordinates>
</LinearRing>
</outerBoundaryIs>
</Polygon>
<Polygon>
<outerBoundaryIs>
<LinearRing>
<coordinates>
9.6525,45.7862
9.65313423919657,45.7861798667647
9.65376592453574,45.7861195481283
9.6543925124436,45.7860192869726
9.65501147987181,45.785879487014
9.65562033445699,45.7857007111774
9.6562166245566,45.7854836793302
9.65679794912089,45.7852292653829
9.65736196736101,45.7849384937707
9.65790640817456,45.7846125353283
9.65842907929055,45.7842527025753
9.65892787609686,45.7838604444312
9.65940079011482,45.7834373403811
9.65984591708657,45.7829850941156
9.66026146464292,45.7825055266708
9.6606457595205,45.7820005690957
9.6609972542995,45.7814722546761
9.66131453363448,45.7809227107477
9.66159631995355,45.78035415013
9.66184147860265,45.7797688622159
9.66204902241444,45.7791692037533
9.66221811568323,45.7785575893551
9.66234807753012,45.7779364817767
9.66243838464461,45.777308381999
9.66248867339183,45.7766758191582
9.66249874127674,45.7760413403617
9.66246854775952,45.7754075004314
9.66239821441881,45.7747768516173
9.66228802446215,45.7741519333194
9.6621384215856,45.7735352618631
9.66195000818715,45.7729293203668
9.66172354294105,45.7723365487431
9.66145993774291,45.7717593338739
9.66116025403784,45.7712
9.66082569854635,45.7706607993613
9.66045761840531,45.7701439031286
9.66005749574354,45.7696513926605
9.65962694171379,45.7691852511229
9.65916769000516,45.7687473555032
9.65868158986221,45.7683394690526
9.65817059863863,45.7679632341857
9.65763677391573,45.7676201658677
9.65708226521727,45.7673116455135
9.65650930535407,45.7670389154257
9.65592020143326,45.7668030737921
9.65531732556841,45.7666050702639
9.65470310532787,45.7664457021312
9.65408001395973,45.7663256111132
9.65345056043304,45.7662452807743
9.65281727933498,45.7662050345762
9.65218272066502,45.7662050345762
9.65154943956696,45.7662452807743
9.65091998604027,45.7663256111132
9.65029689467213,45.7664457021312
9.64968267443158,45.7666050702639
9.64907979856674,45.7668030737921
9.64849069464593,45.7670389154257
9.64791773478272,45.7673116455135
9.64736322608427,45.7676201658677
9.64682940136137,45.7679632341857
9.64631841013779,45.7683394690526
9.64583230999484,45.7687473555032
9.64537305828621,45.7691852511229
9.64494250425646,45.7696513926605
9.64454238159469,45.7701439031286
9.64417430145365,45.7706607993613
9.64383974596216,45.7712
9.64354006225709,45.7717593338739
9.64327645705895,45.7723365487431
9.64304999181285,45.7729293203668
9.6428615784144,45.7735352618631
9.64271197553785,45.7741519333194
9.64260178558119,45.7747768516173
9.64253145224048,45.7754075004314
9.64250125872326,45.7760413403617
9.64251132660817,45.7766758191582
9.64256161535539,45.777308381999
9.64265192246988,45.7779364817767
9.64278188431676,45.7785575893551
9.64295097758556,45.7791692037533
9.64315852139735,45.7797688622159
9.64340368004645,45.78035415013
9.64368546636552,45.7809227107477
9.6440027457005,45.7814722546761
9.6443542404795,45.7820005690957
9.64473853535708,45.7825055266708
9.64515408291343,45.7829850941156
9.64559920988518,45.7834373403811
9.64607212390314,45.7838604444312
9.64657092070945,45.7842527025753
9.64709359182544,45.7846125353283
9.64763803263899,45.7849384937707
9.64820205087911,45.7852292653829
9.6487833754434,45.7854836793302
9.64937966554301,45.7857007111774
9.64998852012819,45.785879487014
9.6506074875564,45.7860192869726
9.65123407546426,45.7861195481283
9.65186576080343,45.7861798667647
9.6525,45.7862
</coordinates>
</LinearRing>
</outerBoundaryIs>
</Polygon>
<Polygon>
<outerBoundaryIs>
<LinearRing>
<coordinates>
9.504563127,45.84055735
9.50519736619657,45.8405372167647
9.50582905153574,45.8404768981283
9.5064556394436,45.8403766369726
9.50707460687181,45.840236837014
9.50768346145699,45.8400580611774
9.5082797515566,45.8398410293302
9.50886107612089,45.8395866153829
9.50942509436101,45.8392958437707
9.50996953517456,45.8389698853283
9.51049220629055,45.8386100525753
9.51099100309687,45.8382177944312
9.51146391711482,45.8377946903811
9.51190904408658,45.8373424441156
9.51232459164292,45.8368628766708
9.5127088865205,45.8363579190957
9.5130603812995,45.8358296046761
9.51337766063448,45.8352800607477
9.51365944695355,45.83471150013
9.51390460560265,45.8341262122159
9.51411214941444,45.8335265537533
9.51428124268324,45.8329149393551
9.51441120453012,45.8322938317767
9.51450151164461,45.831665731999
9.51455180039183,45.8310331691582
9.51456186827674,45.8303986903617
9.51453167475952,45.8297648504314
9.51446134141881,45.8291342016173
9.51435115146215,45.8285092833193
9.5142015485856,45.8278926118631
9.51401313518715,45.8272866703668
9.51378666994105,45.8266938987431
9.51352306474291,45.8261166838739
9.51322338103784,45.82555735
9.51288882554635,45.8250181493613
9.51252074540531,45.8245012531286
9.51212062274354,45.8240087426605
9.51169006871379,45.8235426011229
9.51123081700516,45.8231047055032
9.51074471686221,45.8226968190526
9.51023372563863,45.8223205841857
9.50969990091573,45.8219775158677
9.50914539221728,45.8216689955134
9.50857243235407,45.8213962654257
9.50798332843326,45.8211604237921
9.50738045256841,45.8209624202639
9.50676623232787,45.8208030521311
9.50614314095973,45.8206829611132
9.50551368743304,45.8206026307743
9.50488040633498,45.8205623845762
9.50424584766502,45.8205623845762
9.50361256656696,45.8206026307743
9.50298311304027,45.8206829611132
9.50236002167214,45.8208030521311
9.50174580143159,45.8209624202639
9.50114292556674,45.8211604237921
9.50055382164594,45.8213962654257
9.49998086178273,45.8216689955134
9.49942635308427,45.8219775158677
9.49889252836137,45.8223205841857
9.49838153713779,45.8226968190526
9.49789543699484,45.8231047055032
9.49743618528621,45.8235426011229
9.49700563125646,45.8240087426605
9.49660550859469,45.8245012531286
9.49623742845365,45.8250181493613
9.49590287296216,45.82555735
9.49560318925709,45.8261166838739
9.49533958405896,45.8266938987431
9.49511311881285,45.8272866703668
9.4949247054144,45.8278926118631
9.49477510253785,45.8285092833193
9.49466491258119,45.8291342016173
9.49459457924048,45.8297648504314
9.49456438572326,45.8303986903617
9.49457445360817,45.8310331691582
9.49462474235539,45.831665731999
9.49471504946988,45.8322938317767
9.49484501131677,45.8329149393551
9.49501410458556,45.8335265537533
9.49522164839735,45.8341262122159
9.49546680704645,45.83471150013
9.49574859336552,45.8352800607477
9.49606587270051,45.8358296046761
9.4964173674795,45.8363579190957
9.49680166235708,45.8368628766708
9.49721720991343,45.8373424441156
9.49766233688518,45.8377946903811
9.49813525090314,45.8382177944312
9.49863404770946,45.8386100525753
9.49915671882544,45.8389698853283
9.499701159639,45.8392958437707
9.50026517787911,45.8395866153829
9.5008465024434,45.8398410293302
9.50144279254302,45.8400580611774
9.50205164712819,45.840236837014
9.5026706145564,45.8403766369726
9.50329720246426,45.8404768981283
9.50392888780343,45.8405372167647
9.504563127,45.84055735
</coordinates>
</LinearRing>
</outerBoundaryIs>
</Polygon>
<Polygon>
<outerBoundaryIs>
<LinearRing>
<coordinates>
9.5309,45.8663
9.53153423919657,45.8662798667647
9.53216592453574,45.8662195481283
9.5327925124436,45.8661192869726
9.53341147987181,45.865979487014
9.53402033445699,45.8658007111774
9.5346166245566,45.8655836793302
9.53519794912089,45.8653292653829
9.53576196736101,45.8650384937707
9.53630640817456,45.8647125353283
9.53682907929055,45.8643527025753
9.53732787609687,45.8639604444312
9.53780079011482,45.8635373403811
9.53824591708658,45.8630850941156
9.53866146464292,45.8626055266708
9.5390457595205,45.8621005690957
9.5393972542995,45.8615722546761
9.53971453363448,45.8610227107477
9.53999631995355,45.86045415013
9.54024147860265,45.8598688622159
9.54044902241444,45.8592692037533
9.54061811568324,45.8586575893551
9.54074807753012,45.8580364817767
9.54083838464461,45.857408381999
9.54088867339183,45.8567758191582
9.54089874127674,45.8561413403617
9.54086854775952,45.8555075004314
9.54079821441881,45.8548768516173
9.54068802446215,45.8542519333193
9.5405384215856,45.8536352618631
9.54035000818715,45.8530293203668
9.54012354294105,45.8524365487431
9.53985993774291,45.8518593338739
9.53956025403784,45.8513
9.53922569854635,45.8507607993613
9.53885761840531,45.8502439031286
9.53845749574354,45.8497513926605
9.53802694171379,45.8492852511229
9.53756769000516,45.8488473555032
9.53708158986221,45.8484394690526
9.53657059863863,45.8480632341857
9.53603677391573,45.8477201658676
9.53548226521728,45.8474116455134
9.53490930535407,45.8471389154257
9.53432020143326,45.8469030737921
9.53371732556841,45.8467050702639
9.53310310532787,45.8465457021311
9.53248001395973,45.8464256111132
9.53185056043304,45.8463452807743
9.53121727933498,45.8463050345762
9.53058272066502,45.8463050345762
9.52994943956696,45.8463452807743
9.52931998604027,45.8464256111132
9.52869689467214,45.8465457021311
9.52808267443159,45.8467050702639
9.52747979856674,45.8469030737921
9.52689069464594,45.8471389154257
9.52631773478273,45.8474116455134
9.52576322608427,45.8477201658676
9.52522940136137,45.8480632341857
9.52471841013779,45.8484394690526
9.52423230999484,45.8488473555032
9.52377305828621,45.8492852511229
9.52334250425646,45.8497513926605
9.52294238159469,45.8502439031286
9.52257430145365,45.8507607993613
9.52223974596216,45.8513
9.52194006225709,45.8518593338739
9.52167645705896,45.8524365487431
9.52144999181285,45.8530293203668
9.5212615784144,45.8536352618631
9.52111197553785,45.8542519333193
9.52100178558119,45.8548768516173
9.52093145224048,45.8555075004314
9.52090125872326,45.8561413403617
9.52091132660817,45.8567758191582
9.52096161535539,45.857408381999
9.52105192246988,45.8580364817767
9.52118188431677,45.8586575893551
9.52135097758556,45.8592692037533
9.52155852139735,45.8598688622159
9.52180368004645,45.86045415013
9.52208546636552,45.8610227107477
9.52240274570051,45.8615722546761
9.5227542404795,45.8621005690957
9.52313853535708,45.8626055266708
9.52355408291343,45.8630850941156
9.52399920988518,45.8635373403811
9.52447212390314,45.8639604444312
9.52497092070946,45.8643527025753
9.52549359182544,45.8647125353283
9.526038032639,45.8650384937707
9.52660205087911,45.8653292653829
9.5271833754434,45.8655836793302
9.52777966554302,45.8658007111774
9.52838852012819,45.865979487014
9.5290074875564,45.8661192869726
9.52963407546426,45.8662195481283
9.53026576080343,45.8662798667647
9.5309,45.8663
</coordinates>
</LinearRing>
</outerBoundaryIs>
</Polygon>
</MultiGeometry>
</Placemark>
</Document>
</kml>
