# Supplementary material for: Species conservation profiles of the endemic spiders Troglohyphantes (Araneae, Linyphiidae) from the Alps and the north-western Dinarides
Source: Biodivers Data J. 2022 Aug 19;10:e87261. doi: 10.3897/BDJ.10.e87261 (PMC9848466; doi:10.3897/BDJ.10.e87261)
Supplement: Supplementary material 9 — Distribution of Troglohyphantescavadinii Pesarini, 1989 [file bdj-10-e87261-s009.kml]

<?xml version="1.0" encoding="UTF-8"?>
<kml xmlns="http://earth.google.com/kml/2.2">
<Document>
<name></name>
<description><![CDATA[]]></description>

<Style id="1">
<LineStyle>
<width>2</width>
<color>ff0000ff</color>
</LineStyle>
<PolyStyle>
<color>aaffffff</color>
<fill>1</fill>
</PolyStyle>
</Style>

<Placemark>
<name>T.cavadinii.kml</name>
<description><![CDATA[]]></description>
<styleUrl>#1</styleUrl>
<visibility>1</visibility>
<MultiGeometry>
<Polygon>
<outerBoundaryIs>
<LinearRing>
<coordinates>
9.8254,45.7925
9.82603423919657,45.7924798667647
9.82666592453574,45.7924195481283
9.8272925124436,45.7923192869726
9.82791147987181,45.792179487014
9.82852033445699,45.7920007111774
9.8291166245566,45.7917836793302
9.82969794912089,45.7915292653829
9.83026196736101,45.7912384937707
9.83080640817456,45.7909125353283
9.83132907929055,45.7905527025753
9.83182787609686,45.7901604444312
9.83230079011482,45.7897373403811
9.83274591708657,45.7892850941156
9.83316146464292,45.7888055266708
9.8335457595205,45.7883005690957
9.8338972542995,45.7877722546761
9.83421453363448,45.7872227107477
9.83449631995355,45.78665415013
9.83474147860265,45.7860688622159
9.83494902241444,45.7854692037533
9.83511811568324,45.7848575893551
9.83524807753012,45.7842364817767
9.83533838464461,45.783608381999
9.83538867339183,45.7829758191582
9.83539874127674,45.7823413403617
9.83536854775952,45.7817075004314
9.83529821441881,45.7810768516173
9.83518802446215,45.7804519333193
9.8350384215856,45.7798352618631
9.83485000818715,45.7792293203668
9.83462354294105,45.7786365487431
9.83435993774291,45.7780593338739
9.83406025403784,45.7775
9.83372569854635,45.7769607993613
9.83335761840531,45.7764439031286
9.83295749574354,45.7759513926605
9.83252694171379,45.7754852511229
9.83206769000516,45.7750473555032
9.83158158986221,45.7746394690526
9.83107059863863,45.7742632341857
9.83053677391573,45.7739201658677
9.82998226521728,45.7736116455134
9.82940930535407,45.7733389154257
9.82882020143326,45.7731030737921
9.82821732556841,45.7729050702639
9.82760310532787,45.7727457021311
9.82698001395973,45.7726256111132
9.82635056043304,45.7725452807743
9.82571727933498,45.7725050345762
9.82508272066502,45.7725050345762
9.82444943956696,45.7725452807743
9.82381998604027,45.7726256111132
9.82319689467213,45.7727457021311
9.82258267443158,45.7729050702639
9.82197979856674,45.7731030737921
9.82139069464593,45.7733389154257
9.82081773478273,45.7736116455134
9.82026322608427,45.7739201658677
9.81972940136137,45.7742632341857
9.81921841013779,45.7746394690526
9.81873230999484,45.7750473555032
9.81827305828621,45.7754852511229
9.81784250425646,45.7759513926605
9.81744238159469,45.7764439031286
9.81707430145365,45.7769607993613
9.81673974596216,45.7775
9.81644006225709,45.7780593338739
9.81617645705895,45.7786365487431
9.81594999181285,45.7792293203668
9.8157615784144,45.7798352618631
9.81561197553785,45.7804519333193
9.81550178558119,45.7810768516173
9.81543145224048,45.7817075004314
9.81540125872326,45.7823413403617
9.81541132660817,45.7829758191582
9.81546161535539,45.783608381999
9.81555192246988,45.7842364817767
9.81568188431677,45.7848575893551
9.81585097758556,45.7854692037533
9.81605852139735,45.7860688622159
9.81630368004645,45.78665415013
9.81658546636552,45.7872227107477
9.8169027457005,45.7877722546761
9.8172542404795,45.7883005690957
9.81763853535708,45.7888055266708
9.81805408291343,45.7892850941156
9.81849920988518,45.7897373403811
9.81897212390314,45.7901604444312
9.81947092070945,45.7905527025753
9.81999359182544,45.7909125353283
9.82053803263899,45.7912384937707
9.82110205087911,45.7915292653829
9.8216833754434,45.7917836793302
9.82227966554301,45.7920007111774
9.82288852012819,45.792179487014
9.8235074875564,45.7923192869726
9.82413407546426,45.7924195481283
9.82476576080343,45.7924798667647
9.8254,45.7925
</coordinates>
</LinearRing>
</outerBoundaryIs>
</Polygon>
<Polygon>
<outerBoundaryIs>
<LinearRing>
<coordinates>
9.8036,45.8165
9.80423423919657,45.8164798667647
9.80486592453574,45.8164195481283
9.8054925124436,45.8163192869726
9.80611147987181,45.816179487014
9.80672033445699,45.8160007111774
9.8073166245566,45.8157836793302
9.80789794912089,45.8155292653829
9.808461967361,45.8152384937707
9.80900640817456,45.8149125353283
9.80952907929055,45.8145527025753
9.81002787609686,45.8141604444312
9.81050079011482,45.8137373403811
9.81094591708657,45.8132850941156
9.81136146464292,45.8128055266708
9.8117457595205,45.8123005690957
9.81209725429949,45.8117722546761
9.81241453363448,45.8112227107477
9.81269631995355,45.81065415013
9.81294147860265,45.8100688622159
9.81314902241444,45.8094692037533
9.81331811568323,45.8088575893551
9.81344807753012,45.8082364817767
9.81353838464461,45.807608381999
9.81358867339183,45.8069758191582
9.81359874127674,45.8063413403617
9.81356854775952,45.8057075004314
9.81349821441881,45.8050768516173
9.81338802446215,45.8044519333193
9.8132384215856,45.8038352618631
9.81305000818715,45.8032293203668
9.81282354294104,45.8026365487431
9.81255993774291,45.8020593338739
9.81226025403784,45.8015
9.81192569854635,45.8009607993613
9.81155761840531,45.8004439031286
9.81115749574354,45.7999513926605
9.81072694171379,45.7994852511229
9.81026769000516,45.7990473555032
9.80978158986221,45.7986394690526
9.80927059863863,45.7982632341857
9.80873677391573,45.7979201658677
9.80818226521727,45.7976116455134
9.80760930535406,45.7973389154257
9.80702020143326,45.7971030737921
9.80641732556841,45.7969050702639
9.80580310532786,45.7967457021311
9.80518001395973,45.7966256111132
9.80455056043304,45.7965452807743
9.80391727933498,45.7965050345762
9.80328272066502,45.7965050345762
9.80264943956696,45.7965452807743
9.80201998604027,45.7966256111132
9.80139689467213,45.7967457021311
9.80078267443158,45.7969050702639
9.80017979856674,45.7971030737921
9.79959069464593,45.7973389154257
9.79901773478272,45.7976116455134
9.79846322608427,45.7979201658677
9.79792940136137,45.7982632341857
9.79741841013779,45.7986394690526
9.79693230999484,45.7990473555032
9.79647305828621,45.7994852511229
9.79604250425646,45.7999513926605
9.79564238159469,45.8004439031286
9.79527430145365,45.8009607993613
9.79493974596216,45.8015
9.79464006225709,45.8020593338739
9.79437645705895,45.8026365487431
9.79414999181285,45.8032293203668
9.7939615784144,45.8038352618631
9.79381197553785,45.8044519333193
9.79370178558119,45.8050768516173
9.79363145224048,45.8057075004314
9.79360125872326,45.8063413403617
9.79361132660817,45.8069758191582
9.79366161535539,45.807608381999
9.79375192246988,45.8082364817767
9.79388188431676,45.8088575893551
9.79405097758556,45.8094692037533
9.79425852139735,45.8100688622159
9.79450368004645,45.81065415013
9.79478546636552,45.8112227107477
9.7951027457005,45.8117722546761
9.7954542404795,45.8123005690957
9.79583853535708,45.8128055266708
9.79625408291342,45.8132850941156
9.79669920988518,45.8137373403811
9.79717212390313,45.8141604444312
9.79767092070945,45.8145527025753
9.79819359182544,45.8149125353283
9.79873803263899,45.8152384937707
9.79930205087911,45.8155292653829
9.7998833754434,45.8157836793302
9.80047966554301,45.8160007111774
9.80108852012819,45.816179487014
9.8017074875564,45.8163192869726
9.80233407546426,45.8164195481283
9.80296576080343,45.8164798667647
9.8036,45.8165
</coordinates>
</LinearRing>
</outerBoundaryIs>
</Polygon>
</MultiGeometry>
</Placemark>
</Document>
</kml>
