# Supplementary material for: Species conservation profiles of the endemic spiders Troglohyphantes (Araneae, Linyphiidae) from the Alps and the north-western Dinarides
Source: Biodivers Data J. 2022 Aug 19;10:e87261. doi: 10.3897/BDJ.10.e87261 (PMC9848466; doi:10.3897/BDJ.10.e87261)
Supplement: Supplementary material 10 — Distribution of Troglohyphantescomottii Pesarini, 1989 [file bdj-10-e87261-s010.kml]

<?xml version="1.0" encoding="UTF-8"?>
<kml xmlns="http://earth.google.com/kml/2.2">
<Document>
<name></name>
<description><![CDATA[]]></description>

<Style id="1">
<LineStyle>
<width>2</width>
<color>ff0000ff</color>
</LineStyle>
<PolyStyle>
<color>aaffffff</color>
<fill>1</fill>
</PolyStyle>
</Style>

<Placemark>
<name>T.comottii.kml</name>
<description><![CDATA[]]></description>
<styleUrl>#1</styleUrl>
<visibility>1</visibility>
<MultiGeometry>
<Polygon>
<outerBoundaryIs>
<LinearRing>
<coordinates>
9.7092,45.7554
9.70983423919657,45.7553798667647
9.71046592453574,45.7553195481283
9.7110925124436,45.7552192869726
9.71171147987181,45.755079487014
9.71232033445698,45.7549007111774
9.7129166245566,45.7546836793302
9.71349794912089,45.7544292653829
9.714061967361,45.7541384937707
9.71460640817456,45.7538125353283
9.71512907929054,45.7534527025753
9.71562787609686,45.7530604444312
9.71610079011482,45.752637340381
9.71654591708657,45.7521850941156
9.71696146464292,45.7517055266708
9.7173457595205,45.7512005690957
9.71769725429949,45.7506722546761
9.71801453363448,45.7501227107477
9.71829631995355,45.74955415013
9.71854147860265,45.7489688622159
9.71874902241444,45.7483692037533
9.71891811568323,45.7477575893551
9.71904807753012,45.7471364817767
9.71913838464461,45.746508381999
9.71918867339183,45.7458758191582
9.71919874127674,45.7452413403617
9.71916854775952,45.7446075004314
9.71909821441881,45.7439768516173
9.71898802446215,45.7433519333193
9.7188384215856,45.7427352618631
9.71865000818715,45.7421293203668
9.71842354294104,45.7415365487431
9.71815993774291,45.7409593338739
9.71786025403784,45.7404
9.71752569854635,45.7398607993613
9.71715761840531,45.7393439031286
9.71675749574354,45.7388513926605
9.71632694171379,45.7383852511229
9.71586769000516,45.7379473555032
9.71538158986221,45.7375394690526
9.71487059863863,45.7371632341857
9.71433677391573,45.7368201658676
9.71378226521727,45.7365116455134
9.71320930535406,45.7362389154257
9.71262020143326,45.7360030737921
9.71201732556841,45.7358050702639
9.71140310532786,45.7356457021311
9.71078001395973,45.7355256111132
9.71015056043304,45.7354452807743
9.70951727933498,45.7354050345762
9.70888272066502,45.7354050345762
9.70824943956696,45.7354452807743
9.70761998604027,45.7355256111132
9.70699689467213,45.7356457021311
9.70638267443158,45.7358050702639
9.70577979856674,45.7360030737921
9.70519069464593,45.7362389154257
9.70461773478272,45.7365116455134
9.70406322608427,45.7368201658676
9.70352940136137,45.7371632341857
9.70301841013779,45.7375394690526
9.70253230999484,45.7379473555032
9.70207305828621,45.7383852511229
9.70164250425646,45.7388513926605
9.70124238159469,45.7393439031286
9.70087430145365,45.7398607993613
9.70053974596216,45.7404
9.70024006225709,45.7409593338739
9.69997645705895,45.7415365487431
9.69974999181285,45.7421293203668
9.6995615784144,45.7427352618631
9.69941197553785,45.7433519333193
9.69930178558119,45.7439768516173
9.69923145224048,45.7446075004314
9.69920125872326,45.7452413403617
9.69921132660817,45.7458758191582
9.69926161535539,45.746508381999
9.69935192246988,45.7471364817767
9.69948188431676,45.7477575893551
9.69965097758556,45.7483692037533
9.69985852139735,45.7489688622159
9.70010368004645,45.74955415013
9.70038546636552,45.7501227107477
9.7007027457005,45.7506722546761
9.7010542404795,45.7512005690957
9.70143853535708,45.7517055266708
9.70185408291342,45.7521850941156
9.70229920988518,45.752637340381
9.70277212390313,45.7530604444312
9.70327092070945,45.7534527025753
9.70379359182544,45.7538125353283
9.70433803263899,45.7541384937707
9.70490205087911,45.7544292653829
9.7054833754434,45.7546836793302
9.70607966554301,45.7549007111774
9.70668852012819,45.755079487014
9.7073074875564,45.7552192869726
9.70793407546426,45.7553195481283
9.70856576080343,45.7553798667647
9.7092,45.7554
</coordinates>
</LinearRing>
</outerBoundaryIs>
</Polygon>
</MultiGeometry>
</Placemark>
</Document>
</kml>
