# Supplementary material for: Species conservation profiles of the endemic spiders Troglohyphantes (Araneae, Linyphiidae) from the Alps and the north-western Dinarides
Source: Biodivers Data J. 2022 Aug 19;10:e87261. doi: 10.3897/BDJ.10.e87261 (PMC9848466; doi:10.3897/BDJ.10.e87261)
Supplement: Supplementary material 12 — Distribution of Troglohyphantescroaticus (Chyzer, 1894) [file bdj-10-e87261-s012.kml]

<?xml version="1.0" encoding="UTF-8"?>
<kml xmlns="http://earth.google.com/kml/2.2">
<Document>
<name></name>
<description><![CDATA[]]></description>

<Style id="1">
<LineStyle>
<width>2</width>
<color>ff0000ff</color>
</LineStyle>
<PolyStyle>
<color>aaffffff</color>
<fill>1</fill>
</PolyStyle>
</Style>

<Placemark>
<name>T.croaticus.kml</name>
<description><![CDATA[]]></description>
<styleUrl>#1</styleUrl>
<visibility>1</visibility>
<MultiGeometry>
<Polygon>
<outerBoundaryIs>
<LinearRing>
<coordinates>
15.25833333,45.15
15.25833333,45.14166667
15.25,45.14166667
15.24166667,45.14166667
15.24166667,45.15
15.23333333,45.15
15.225,45.15
15.21666667,45.15
15.21666667,45.15833333
15.225,45.15833333
15.225,45.16666667
15.225,45.175
15.21666667,45.175
15.21666667,45.18333333
15.21666667,45.19166667
15.20833333,45.19166667
15.20833333,45.2
15.2,45.2
15.2,45.20833333
15.2,45.21666667
15.19166667,45.21666667
15.18333333,45.21666667
15.18333333,45.225
15.175,45.225
15.16666667,45.225
15.16666667,45.23333333
15.15833333,45.23333333
15.15,45.23333333
15.15,45.225
15.14166667,45.225
15.14166667,45.21666667
15.14166667,45.20833333
15.13333333,45.20833333
15.13333333,45.2
15.125,45.2
15.11666667,45.2
15.10833333,45.2
15.10833333,45.19166667
15.1,45.19166667
15.1,45.2
15.09166667,45.2
15.08333333,45.2
15.08333333,45.19166667
15.09166667,45.19166667
15.09166667,45.18333333
15.09166667,45.175
15.08333333,45.175
15.08333333,45.18333333
15.075,45.18333333
15.06666667,45.18333333
15.06666667,45.19166667
15.05833333,45.19166667
15.05833333,45.18333333
15.05,45.18333333
15.05,45.19166667
15.04166667,45.19166667
15.03333333,45.19166667
15.03333333,45.18333333
15.025,45.18333333
15.025,45.175
15.01666667,45.175
15.01666667,45.18333333
15.00833333,45.18333333
15.00833333,45.175
15.00833333,45.16666667
15,45.16666667
14.99166667,45.16666667
14.99166667,45.175
15,45.175
15,45.18333333
15,45.19166667
15,45.2
15.00833333,45.2
15.00833333,45.20833333
15,45.20833333
15,45.21666667
14.99166667,45.21666667
14.99166667,45.225
14.99166667,45.23333333
15,45.23333333
15,45.225
15.00833333,45.225
15.00833333,45.23333333
15.00833333,45.24166667
15,45.24166667
15,45.25
14.99166667,45.25
14.98333333,45.25
14.98333333,45.25833333
14.975,45.25833333
14.975,45.26666667
14.975,45.275
14.975,45.28333333
14.96666667,45.28333333
14.96666667,45.275
14.95833333,45.275
14.95,45.275
14.95,45.28333333
14.95833333,45.28333333
14.95833333,45.29166667
14.96666667,45.29166667
14.975,45.29166667
14.98333333,45.29166667
14.99166667,45.29166667
14.99166667,45.3
15,45.3
15,45.29166667
15.00833333,45.29166667
15.00833333,45.3
15.01666667,45.3
15.01666667,45.29166667
15.025,45.29166667
15.025,45.28333333
15.025,45.275
15.03333333,45.275
15.04166667,45.275
15.04166667,45.28333333
15.05,45.28333333
15.05833333,45.28333333
15.05833333,45.275
15.05833333,45.26666667
15.06666667,45.26666667
15.06666667,45.25833333
15.075,45.25833333
15.08333333,45.25833333
15.08333333,45.26666667
15.08333333,45.275
15.08333333,45.28333333
15.075,45.28333333
15.075,45.29166667
15.075,45.3
15.075,45.30833333
15.06666667,45.30833333
15.05833333,45.30833333
15.05,45.30833333
15.05,45.31666667
15.05833333,45.31666667
15.06666667,45.31666667
15.06666667,45.325
15.05833333,45.325
15.05833333,45.33333333
15.05,45.33333333
15.04166667,45.33333333
15.04166667,45.34166667
15.03333333,45.34166667
15.03333333,45.33333333
15.025,45.33333333
15.01666667,45.33333333
15.00833333,45.33333333
15.00833333,45.34166667
15.00833333,45.35
15.01666667,45.35
15.01666667,45.35833333
15.00833333,45.35833333
15.00833333,45.36666667
15,45.36666667
15,45.375
14.99166667,45.375
14.99166667,45.36666667
14.98333333,45.36666667
14.98333333,45.35833333
14.975,45.35833333
14.96666667,45.35833333
14.96666667,45.36666667
14.96666667,45.375
14.95833333,45.375
14.95833333,45.38333333
14.96666667,45.38333333
14.975,45.38333333
14.975,45.39166667
14.96666667,45.39166667
14.96666667,45.4
14.96666667,45.40833333
14.975,45.40833333
14.98333333,45.40833333
14.98333333,45.41666667
14.98333333,45.425
14.99166667,45.425
14.99166667,45.41666667
15,45.41666667
15,45.40833333
15,45.4
15.00833333,45.4
15.00833333,45.40833333
15.01666667,45.40833333
15.025,45.40833333
15.025,45.4
15.03333333,45.4
15.03333333,45.39166667
15.04166667,45.39166667
15.04166667,45.38333333
15.05,45.38333333
15.05,45.39166667
15.05833333,45.39166667
15.05833333,45.38333333
15.05833333,45.375
15.05833333,45.36666667
15.05833333,45.35833333
15.05833333,45.35
15.06666667,45.35
15.075,45.35
15.075,45.35833333
15.08333333,45.35833333
15.08333333,45.35
15.08333333,45.34166667
15.09166667,45.34166667
15.1,45.34166667
15.1,45.33333333
15.10833333,45.33333333
15.11666667,45.33333333
15.11666667,45.34166667
15.11666667,45.35
15.10833333,45.35
15.10833333,45.35833333
15.1,45.35833333
15.09166667,45.35833333
15.09166667,45.36666667
15.08333333,45.36666667
15.08333333,45.375
15.075,45.375
15.075,45.38333333
15.075,45.39166667
15.075,45.4
15.06666667,45.4
15.05833333,45.4
15.05,45.4
15.05,45.40833333
15.04166667,45.40833333
15.04166667,45.41666667
15.05,45.41666667
15.05833333,45.41666667
15.06666667,45.41666667
15.06666667,45.40833333
15.075,45.40833333
15.08333333,45.40833333
15.08333333,45.4
15.08333333,45.39166667
15.09166667,45.39166667
15.1,45.39166667
15.1,45.4
15.1,45.40833333
15.1,45.41666667
15.10833333,45.41666667
15.10833333,45.40833333
15.10833333,45.4
15.10833333,45.39166667
15.10833333,45.38333333
15.11666667,45.38333333
15.11666667,45.375
15.125,45.375
15.13333333,45.375
15.13333333,45.38333333
15.125,45.38333333
15.125,45.39166667
15.11666667,45.39166667
15.11666667,45.4
15.125,45.4
15.125,45.40833333
15.125,45.41666667
15.13333333,45.41666667
15.13333333,45.40833333
15.14166667,45.40833333
15.15,45.40833333
15.15,45.4
15.15833333,45.4
15.16666667,45.4
15.175,45.4
15.175,45.40833333
15.18333333,45.40833333
15.18333333,45.41666667
15.19166667,45.41666667
15.19166667,45.40833333
15.2,45.40833333
15.2,45.41666667
15.2,45.425
15.2,45.43333333
15.2,45.44166667
15.20833333,45.44166667
15.21666667,45.44166667
15.21666667,45.45
15.225,45.45
15.225,45.44166667
15.23333333,45.44166667
15.24166667,45.44166667
15.24166667,45.45
15.23333333,45.45
15.23333333,45.45833333
15.23333333,45.46666667
15.24166667,45.46666667
15.25,45.46666667
15.25,45.475
15.25833333,45.475
15.25833333,45.46666667
15.26666667,45.46666667
15.275,45.46666667
15.275,45.45833333
15.28333333,45.45833333
15.28333333,45.46666667
15.29166667,45.46666667
15.29166667,45.45833333
15.3,45.45833333
15.3,45.45
15.30833333,45.45
15.31666667,45.45
15.31666667,45.45833333
15.325,45.45833333
15.325,45.46666667
15.33333333,45.46666667
15.33333333,45.45833333
15.33333333,45.45
15.34166667,45.45
15.35,45.45
15.35833333,45.45
15.35833333,45.45833333
15.36666667,45.45833333
15.36666667,45.45
15.375,45.45
15.375,45.44166667
15.38333333,45.44166667
15.39166667,45.44166667
15.39166667,45.43333333
15.4,45.43333333
15.4,45.425
15.4,45.41666667
15.4,45.40833333
15.40833333,45.40833333
15.40833333,45.41666667
15.41666667,45.41666667
15.41666667,45.40833333
15.41666667,45.4
15.41666667,45.39166667
15.41666667,45.38333333
15.41666667,45.375
15.425,45.375
15.425,45.36666667
15.425,45.35833333
15.43333333,45.35833333
15.43333333,45.35
15.43333333,45.34166667
15.43333333,45.33333333
15.43333333,45.325
15.43333333,45.31666667
15.44166667,45.31666667
15.45,45.31666667
15.45,45.30833333
15.44166667,45.30833333
15.44166667,45.3
15.45,45.3
15.45,45.29166667
15.45,45.28333333
15.45833333,45.28333333
15.45833333,45.275
15.45,45.275
15.45,45.26666667
15.44166667,45.26666667
15.44166667,45.275
15.43333333,45.275
15.43333333,45.26666667
15.425,45.26666667
15.425,45.25833333
15.43333333,45.25833333
15.43333333,45.25
15.44166667,45.25
15.44166667,45.24166667
15.44166667,45.23333333
15.43333333,45.23333333
15.43333333,45.225
15.43333333,45.21666667
15.44166667,45.21666667
15.45,45.21666667
15.45833333,45.21666667
15.45833333,45.20833333
15.45833333,45.2
15.45,45.2
15.45,45.19166667
15.44166667,45.19166667
15.44166667,45.18333333
15.43333333,45.18333333
15.43333333,45.175
15.43333333,45.16666667
15.425,45.16666667
15.425,45.175
15.41666667,45.175
15.40833333,45.175
15.4,45.175
15.39166667,45.175
15.38333333,45.175
15.38333333,45.16666667
15.375,45.16666667
15.36666667,45.16666667
15.36666667,45.175
15.35833333,45.175
15.35,45.175
15.35,45.16666667
15.35833333,45.16666667
15.35833333,45.15833333
15.35,45.15833333
15.34166667,45.15833333
15.34166667,45.16666667
15.33333333,45.16666667
15.33333333,45.175
15.325,45.175
15.325,45.18333333
15.31666667,45.18333333
15.30833333,45.18333333
15.30833333,45.175
15.30833333,45.16666667
15.30833333,45.15833333
15.3,45.15833333
15.3,45.16666667
15.29166667,45.16666667
15.28333333,45.16666667
15.28333333,45.175
15.275,45.175
15.275,45.18333333
15.26666667,45.18333333
15.25833333,45.18333333
15.25833333,45.175
15.26666667,45.175
15.26666667,45.16666667
15.275,45.16666667
15.275,45.15833333
15.26666667,45.15833333
15.26666667,45.15
15.25833333,45.15
</coordinates>
</LinearRing>
</outerBoundaryIs>
<innerBoundaryIs>
<LinearRing>
<coordinates>
14.98333333,45.36666667
14.98333333,45.375
14.975,45.375
14.975,45.36666667
14.98333333,45.36666667
</coordinates>
</LinearRing>
</innerBoundaryIs>
<innerBoundaryIs>
<LinearRing>
<coordinates>
14.98333333,45.40833333
14.98333333,45.4
14.99166667,45.4
14.99166667,45.40833333
14.98333333,45.40833333
</coordinates>
</LinearRing>
</innerBoundaryIs>
<innerBoundaryIs>
<LinearRing>
<coordinates>
15.41666667,45.375
15.40833333,45.375
15.40833333,45.36666667
15.41666667,45.36666667
15.41666667,45.375
</coordinates>
</LinearRing>
</innerBoundaryIs>
<innerBoundaryIs>
<LinearRing>
<coordinates>
15.43333333,45.25
15.425,45.25
15.425,45.24166667
15.43333333,45.24166667
15.43333333,45.25
</coordinates>
</LinearRing>
</innerBoundaryIs>
<innerBoundaryIs>
<LinearRing>
<coordinates>
15.38333333,45.175
15.38333333,45.18333333
15.375,45.18333333
15.375,45.175
15.38333333,45.175
</coordinates>
</LinearRing>
</innerBoundaryIs>
<innerBoundaryIs>
<LinearRing>
<coordinates>
15.375,45.18333333
15.375,45.19166667
15.36666667,45.19166667
15.36666667,45.18333333
15.375,45.18333333
</coordinates>
</LinearRing>
</innerBoundaryIs>
<innerBoundaryIs>
<LinearRing>
<coordinates>
15.375,45.19166667
15.38333333,45.19166667
15.38333333,45.2
15.375,45.2
15.375,45.19166667
</coordinates>
</LinearRing>
</innerBoundaryIs>
<innerBoundaryIs>
<LinearRing>
<coordinates>
15.30833333,45.18333333
15.30833333,45.19166667
15.3,45.19166667
15.3,45.18333333
15.30833333,45.18333333
</coordinates>
</LinearRing>
</innerBoundaryIs>
<innerBoundaryIs>
<LinearRing>
<coordinates>
15.34166667,45.19166667
15.35,45.19166667
15.35,45.2
15.34166667,45.2
15.34166667,45.19166667
</coordinates>
</LinearRing>
</innerBoundaryIs>
<innerBoundaryIs>
<LinearRing>
<coordinates>
15.35,45.19166667
15.35,45.18333333
15.35833333,45.18333333
15.35833333,45.19166667
15.35,45.19166667
</coordinates>
</LinearRing>
</innerBoundaryIs>
<innerBoundaryIs>
<LinearRing>
<coordinates>
15.40833333,45.35833333
15.40833333,45.35
15.41666667,45.35
15.41666667,45.35833333
15.40833333,45.35833333
</coordinates>
</LinearRing>
</innerBoundaryIs>
<innerBoundaryIs>
<LinearRing>
<coordinates>
15.41666667,45.35
15.41666667,45.34166667
15.425,45.34166667
15.425,45.35
15.41666667,45.35
</coordinates>
</LinearRing>
</innerBoundaryIs>
<innerBoundaryIs>
<LinearRing>
<coordinates>
15,45.38333333
15.00833333,45.38333333
15.01666667,45.38333333
15.025,45.38333333
15.025,45.39166667
15.01666667,45.39166667
15.00833333,45.39166667
15,45.39166667
15,45.38333333
</coordinates>
</LinearRing>
</innerBoundaryIs>
<innerBoundaryIs>
<LinearRing>
<coordinates>
15.16666667,45.38333333
15.16666667,45.375
15.175,45.375
15.175,45.38333333
15.16666667,45.38333333
</coordinates>
</LinearRing>
</innerBoundaryIs>
<innerBoundaryIs>
<LinearRing>
<coordinates>
15.11666667,45.28333333
15.125,45.28333333
15.125,45.29166667
15.11666667,45.29166667
15.11666667,45.28333333
</coordinates>
</LinearRing>
</innerBoundaryIs>
<innerBoundaryIs>
<LinearRing>
<coordinates>
15.11666667,45.25
15.11666667,45.24166667
15.125,45.24166667
15.125,45.25
15.11666667,45.25
</coordinates>
</LinearRing>
</innerBoundaryIs>
<innerBoundaryIs>
<LinearRing>
<coordinates>
15.14166667,45.25
15.15,45.25
15.15,45.25833333
15.15,45.26666667
15.14166667,45.26666667
15.13333333,45.26666667
15.13333333,45.25833333
15.14166667,45.25833333
15.14166667,45.25
</coordinates>
</LinearRing>
</innerBoundaryIs>
<innerBoundaryIs>
<LinearRing>
<coordinates>
15.04166667,45.21666667
15.04166667,45.20833333
15.04166667,45.2
15.05,45.2
15.05833333,45.2
15.06666667,45.2
15.06666667,45.20833333
15.05833333,45.20833333
15.05,45.20833333
15.05,45.21666667
15.04166667,45.21666667
</coordinates>
</LinearRing>
</innerBoundaryIs>
<innerBoundaryIs>
<LinearRing>
<coordinates>
15.01666667,45.2
15.01666667,45.19166667
15.025,45.19166667
15.025,45.2
15.01666667,45.2
</coordinates>
</LinearRing>
</innerBoundaryIs>
<innerBoundaryIs>
<LinearRing>
<coordinates>
15.00833333,45.28333333
15.00833333,45.275
15.00833333,45.26666667
15.01666667,45.26666667
15.01666667,45.275
15.01666667,45.28333333
15.00833333,45.28333333
</coordinates>
</LinearRing>
</innerBoundaryIs>
<innerBoundaryIs>
<LinearRing>
<coordinates>
15.11666667,45.26666667
15.125,45.26666667
15.125,45.275
15.11666667,45.275
15.11666667,45.26666667
</coordinates>
</LinearRing>
</innerBoundaryIs>
<innerBoundaryIs>
<LinearRing>
<coordinates>
15.03333333,45.35
15.04166667,45.35
15.04166667,45.35833333
15.04166667,45.36666667
15.03333333,45.36666667
15.03333333,45.35833333
15.03333333,45.35
</coordinates>
</LinearRing>
</innerBoundaryIs>
<innerBoundaryIs>
<LinearRing>
<coordinates>
15.20833333,45.41666667
15.21666667,45.41666667
15.21666667,45.425
15.20833333,45.425
15.20833333,45.41666667
</coordinates>
</LinearRing>
</innerBoundaryIs>
</Polygon>
<Polygon>
<outerBoundaryIs>
<LinearRing>
<coordinates>
14.65,45.25833333
14.65,45.25
14.64166667,45.25
14.63333333,45.25
14.63333333,45.25833333
14.625,45.25833333
14.625,45.26666667
14.61666667,45.26666667
14.61666667,45.275
14.61666667,45.28333333
14.625,45.28333333
14.625,45.29166667
14.61666667,45.29166667
14.60833333,45.29166667
14.60833333,45.3
14.60833333,45.30833333
14.61666667,45.30833333
14.61666667,45.31666667
14.60833333,45.31666667
14.60833333,45.325
14.6,45.325
14.59166667,45.325
14.58333333,45.325
14.58333333,45.33333333
14.59166667,45.33333333
14.59166667,45.34166667
14.59166667,45.35
14.58333333,45.35
14.58333333,45.35833333
14.575,45.35833333
14.575,45.36666667
14.56666667,45.36666667
14.55833333,45.36666667
14.55,45.36666667
14.55,45.375
14.54166667,45.375
14.54166667,45.38333333
14.54166667,45.39166667
14.53333333,45.39166667
14.53333333,45.4
14.525,45.4
14.525,45.40833333
14.51666667,45.40833333
14.50833333,45.40833333
14.50833333,45.41666667
14.5,45.41666667
14.49166667,45.41666667
14.48333333,45.41666667
14.475,45.41666667
14.46666667,45.41666667
14.45833333,45.41666667
14.45833333,45.425
14.45,45.425
14.44166667,45.425
14.44166667,45.43333333
14.43333333,45.43333333
14.425,45.43333333
14.425,45.425
14.41666667,45.425
14.40833333,45.425
14.4,45.425
14.4,45.41666667
14.39166667,45.41666667
14.39166667,45.425
14.38333333,45.425
14.375,45.425
14.375,45.43333333
14.38333333,45.43333333
14.38333333,45.44166667
14.38333333,45.45
14.375,45.45
14.375,45.44166667
14.36666667,45.44166667
14.36666667,45.45
14.35833333,45.45
14.35833333,45.44166667
14.35,45.44166667
14.35,45.45
14.34166667,45.45
14.33333333,45.45
14.325,45.45
14.31666667,45.45
14.31666667,45.45833333
14.31666667,45.46666667
14.30833333,45.46666667
14.3,45.46666667
14.3,45.475
14.3,45.48333333
14.30833333,45.48333333
14.31666667,45.48333333
14.325,45.48333333
14.33333333,45.48333333
14.34166667,45.48333333
14.34166667,45.49166667
14.33333333,45.49166667
14.33333333,45.5
14.34166667,45.5
14.35,45.5
14.35,45.49166667
14.35833333,45.49166667
14.36666667,45.49166667
14.375,45.49166667
14.38333333,45.49166667
14.39166667,45.49166667
14.39166667,45.5
14.38333333,45.5
14.375,45.5
14.375,45.50833333
14.36666667,45.50833333
14.36666667,45.51666667
14.36666667,45.525
14.35833333,45.525
14.35,45.525
14.35,45.53333333
14.34166667,45.53333333
14.33333333,45.53333333
14.33333333,45.54166667
14.325,45.54166667
14.31666667,45.54166667
14.30833333,45.54166667
14.3,45.54166667
14.3,45.55
14.29166667,45.55
14.29166667,45.55833333
14.28333333,45.55833333
14.275,45.55833333
14.275,45.56666667
14.275,45.575
14.26666667,45.575
14.25833333,45.575
14.25,45.575
14.25,45.58333333
14.25833333,45.58333333
14.26666667,45.58333333
14.275,45.58333333
14.28333333,45.58333333
14.28333333,45.59166667
14.275,45.59166667
14.275,45.6
14.26666667,45.6
14.26666667,45.60833333
14.275,45.60833333
14.28333333,45.60833333
14.29166667,45.60833333
14.29166667,45.6
14.3,45.6
14.30833333,45.6
14.30833333,45.60833333
14.30833333,45.61666667
14.3,45.61666667
14.29166667,45.61666667
14.29166667,45.625
14.29166667,45.63333333
14.29166667,45.64166667
14.3,45.64166667
14.3,45.63333333
14.30833333,45.63333333
14.30833333,45.64166667
14.31666667,45.64166667
14.31666667,45.65
14.31666667,45.65833333
14.325,45.65833333
14.325,45.66666667
14.33333333,45.66666667
14.33333333,45.65833333
14.34166667,45.65833333
14.34166667,45.65
14.35,45.65
14.35,45.64166667
14.35833333,45.64166667
14.36666667,45.64166667
14.36666667,45.65
14.375,45.65
14.38333333,45.65
14.39166667,45.65
14.4,45.65
14.4,45.64166667
14.4,45.63333333
14.40833333,45.63333333
14.41666667,45.63333333
14.425,45.63333333
14.425,45.64166667
14.43333333,45.64166667
14.43333333,45.63333333
14.44166667,45.63333333
14.44166667,45.625
14.44166667,45.61666667
14.43333333,45.61666667
14.425,45.61666667
14.425,45.60833333
14.41666667,45.60833333
14.40833333,45.60833333
14.4,45.60833333
14.4,45.6
14.4,45.59166667
14.4,45.58333333
14.39166667,45.58333333
14.38333333,45.58333333
14.38333333,45.575
14.39166667,45.575
14.4,45.575
14.4,45.56666667
14.40833333,45.56666667
14.41666667,45.56666667
14.41666667,45.55833333
14.41666667,45.55
14.41666667,45.54166667
14.425,45.54166667
14.425,45.55
14.425,45.55833333
14.425,45.56666667
14.43333333,45.56666667
14.44166667,45.56666667
14.45,45.56666667
14.45,45.55833333
14.45833333,45.55833333
14.46666667,45.55833333
14.475,45.55833333
14.48333333,45.55833333
14.48333333,45.55
14.49166667,45.55
14.49166667,45.55833333
14.49166667,45.56666667
14.49166667,45.575
14.49166667,45.58333333
14.48333333,45.58333333
14.48333333,45.59166667
14.48333333,45.6
14.49166667,45.6
14.49166667,45.59166667
14.5,45.59166667
14.5,45.58333333
14.5,45.575
14.50833333,45.575
14.51666667,45.575
14.51666667,45.56666667
14.51666667,45.55833333
14.525,45.55833333
14.525,45.56666667
14.53333333,45.56666667
14.53333333,45.55833333
14.54166667,45.55833333
14.54166667,45.56666667
14.55,45.56666667
14.55,45.55833333
14.55,45.55
14.55833333,45.55
14.55833333,45.54166667
14.55833333,45.53333333
14.55833333,45.525
14.56666667,45.525
14.575,45.525
14.575,45.51666667
14.58333333,45.51666667
14.59166667,45.51666667
14.6,45.51666667
14.6,45.50833333
14.60833333,45.50833333
14.60833333,45.5
14.61666667,45.5
14.61666667,45.49166667
14.625,45.49166667
14.625,45.48333333
14.63333333,45.48333333
14.63333333,45.475
14.64166667,45.475
14.64166667,45.48333333
14.64166667,45.49166667
14.64166667,45.5
14.65,45.5
14.65,45.49166667
14.65833333,45.49166667
14.65833333,45.48333333
14.65,45.48333333
14.65,45.475
14.65833333,45.475
14.66666667,45.475
14.66666667,45.46666667
14.65833333,45.46666667
14.65833333,45.45833333
14.66666667,45.45833333
14.675,45.45833333
14.675,45.46666667
14.68333333,45.46666667
14.68333333,45.475
14.69166667,45.475
14.69166667,45.46666667
14.7,45.46666667
14.70833333,45.46666667
14.71666667,45.46666667
14.71666667,45.475
14.725,45.475
14.725,45.46666667
14.73333333,45.46666667
14.73333333,45.45833333
14.74166667,45.45833333
14.75,45.45833333
14.75,45.45
14.74166667,45.45
14.74166667,45.44166667
14.75,45.44166667
14.75,45.43333333
14.75833333,45.43333333
14.76666667,45.43333333
14.775,45.43333333
14.78333333,45.43333333
14.79166667,45.43333333
14.79166667,45.425
14.79166667,45.41666667
14.79166667,45.40833333
14.8,45.40833333
14.8,45.41666667
14.8,45.425
14.8,45.43333333
14.8,45.44166667
14.8,45.45
14.8,45.45833333
14.80833333,45.45833333
14.81666667,45.45833333
14.81666667,45.45
14.81666667,45.44166667
14.825,45.44166667
14.825,45.43333333
14.81666667,45.43333333
14.80833333,45.43333333
14.80833333,45.425
14.81666667,45.425
14.81666667,45.41666667
14.825,45.41666667
14.825,45.425
14.83333333,45.425
14.83333333,45.41666667
14.84166667,45.41666667
14.85,45.41666667
14.85,45.425
14.85833333,45.425
14.86666667,45.425
14.86666667,45.43333333
14.86666667,45.44166667
14.875,45.44166667
14.875,45.43333333
14.88333333,45.43333333
14.88333333,45.425
14.89166667,45.425
14.9,45.425
14.9,45.43333333
14.89166667,45.43333333
14.89166667,45.44166667
14.89166667,45.45
14.88333333,45.45
14.88333333,45.45833333
14.89166667,45.45833333
14.9,45.45833333
14.9,45.45
14.90833333,45.45
14.91666667,45.45
14.925,45.45
14.93333333,45.45
14.94166667,45.45
14.94166667,45.44166667
14.95,45.44166667
14.95833333,45.44166667
14.96666667,45.44166667
14.96666667,45.43333333
14.96666667,45.425
14.96666667,45.41666667
14.95833333,45.41666667
14.95833333,45.40833333
14.95833333,45.4
14.95833333,45.39166667
14.95,45.39166667
14.95,45.38333333
14.95,45.375
14.95833333,45.375
14.95833333,45.36666667
14.95,45.36666667
14.94166667,45.36666667
14.94166667,45.35833333
14.95,45.35833333
14.95,45.35
14.95,45.34166667
14.94166667,45.34166667
14.94166667,45.33333333
14.94166667,45.325
14.93333333,45.325
14.93333333,45.33333333
14.925,45.33333333
14.925,45.34166667
14.925,45.35
14.93333333,45.35
14.93333333,45.35833333
14.925,45.35833333
14.91666667,45.35833333
14.91666667,45.36666667
14.90833333,45.36666667
14.9,45.36666667
14.89166667,45.36666667
14.89166667,45.35833333
14.89166667,45.35
14.88333333,45.35
14.875,45.35
14.86666667,45.35
14.86666667,45.35833333
14.86666667,45.36666667
14.875,45.36666667
14.875,45.375
14.86666667,45.375
14.85833333,45.375
14.85833333,45.36666667
14.85,45.36666667
14.84166667,45.36666667
14.84166667,45.375
14.84166667,45.38333333
14.83333333,45.38333333
14.825,45.38333333
14.81666667,45.38333333
14.81666667,45.375
14.80833333,45.375
14.80833333,45.36666667
14.81666667,45.36666667
14.81666667,45.35833333
14.81666667,45.35
14.80833333,45.35
14.80833333,45.35833333
14.8,45.35833333
14.8,45.36666667
14.79166667,45.36666667
14.79166667,45.35833333
14.79166667,45.35
14.79166667,45.34166667
14.8,45.34166667
14.8,45.33333333
14.80833333,45.33333333
14.81666667,45.33333333
14.81666667,45.34166667
14.825,45.34166667
14.825,45.33333333
14.83333333,45.33333333
14.83333333,45.325
14.83333333,45.31666667
14.83333333,45.30833333
14.825,45.30833333
14.825,45.31666667
14.81666667,45.31666667
14.80833333,45.31666667
14.8,45.31666667
14.8,45.325
14.79166667,45.325
14.79166667,45.33333333
14.78333333,45.33333333
14.775,45.33333333
14.775,45.34166667
14.76666667,45.34166667
14.76666667,45.33333333
14.75833333,45.33333333
14.75,45.33333333
14.75,45.34166667
14.75,45.35
14.74166667,45.35
14.73333333,45.35
14.73333333,45.34166667
14.725,45.34166667
14.725,45.35
14.725,45.35833333
14.71666667,45.35833333
14.70833333,45.35833333
14.70833333,45.35
14.71666667,45.35
14.71666667,45.34166667
14.71666667,45.33333333
14.71666667,45.325
14.70833333,45.325
14.70833333,45.31666667
14.7,45.31666667
14.69166667,45.31666667
14.69166667,45.30833333
14.69166667,45.3
14.68333333,45.3
14.68333333,45.30833333
14.68333333,45.31666667
14.675,45.31666667
14.675,45.30833333
14.66666667,45.30833333
14.66666667,45.31666667
14.65833333,45.31666667
14.65833333,45.325
14.65,45.325
14.64166667,45.325
14.64166667,45.31666667
14.63333333,45.31666667
14.63333333,45.30833333
14.63333333,45.3
14.63333333,45.29166667
14.63333333,45.28333333
14.64166667,45.28333333
14.65,45.28333333
14.65,45.29166667
14.65833333,45.29166667
14.65833333,45.28333333
14.66666667,45.28333333
14.675,45.28333333
14.675,45.275
14.66666667,45.275
14.66666667,45.26666667
14.65833333,45.26666667
14.65833333,45.25833333
14.65,45.25833333
</coordinates>
</LinearRing>
</outerBoundaryIs>
<innerBoundaryIs>
<LinearRing>
<coordinates>
14.4,45.56666667
14.39166667,45.56666667
14.38333333,45.56666667
14.375,45.56666667
14.375,45.55833333
14.38333333,45.55833333
14.38333333,45.55
14.39166667,45.55
14.39166667,45.54166667
14.4,45.54166667
14.40833333,45.54166667
14.40833333,45.55
14.40833333,45.55833333
14.4,45.55833333
14.4,45.56666667
</coordinates>
</LinearRing>
</innerBoundaryIs>
<innerBoundaryIs>
<LinearRing>
<coordinates>
14.575,45.51666667
14.56666667,45.51666667
14.56666667,45.50833333
14.575,45.50833333
14.575,45.51666667
</coordinates>
</LinearRing>
</innerBoundaryIs>
<innerBoundaryIs>
<LinearRing>
<coordinates>
14.60833333,45.5
14.6,45.5
14.59166667,45.5
14.59166667,45.49166667
14.6,45.49166667
14.60833333,45.49166667
14.60833333,45.5
</coordinates>
</LinearRing>
</innerBoundaryIs>
<innerBoundaryIs>
<LinearRing>
<coordinates>
14.95,45.39166667
14.95,45.4
14.94166667,45.4
14.93333333,45.4
14.925,45.4
14.925,45.39166667
14.93333333,45.39166667
14.93333333,45.38333333
14.94166667,45.38333333
14.94166667,45.39166667
14.95,45.39166667
</coordinates>
</LinearRing>
</innerBoundaryIs>
<innerBoundaryIs>
<LinearRing>
<coordinates>
14.925,45.4
14.925,45.40833333
14.93333333,45.40833333
14.93333333,45.41666667
14.925,45.41666667
14.925,45.425
14.91666667,45.425
14.90833333,45.425
14.90833333,45.41666667
14.91666667,45.41666667
14.91666667,45.40833333
14.91666667,45.4
14.925,45.4
</coordinates>
</LinearRing>
</innerBoundaryIs>
<innerBoundaryIs>
<LinearRing>
<coordinates>
14.76666667,45.34166667
14.76666667,45.35
14.75833333,45.35
14.75833333,45.34166667
14.76666667,45.34166667
</coordinates>
</LinearRing>
</innerBoundaryIs>
<innerBoundaryIs>
<LinearRing>
<coordinates>
14.70833333,45.325
14.70833333,45.33333333
14.70833333,45.34166667
14.7,45.34166667
14.69166667,45.34166667
14.69166667,45.33333333
14.7,45.33333333
14.7,45.325
14.70833333,45.325
</coordinates>
</LinearRing>
</innerBoundaryIs>
<innerBoundaryIs>
<LinearRing>
<coordinates>
14.64166667,45.325
14.64166667,45.33333333
14.63333333,45.33333333
14.63333333,45.325
14.64166667,45.325
</coordinates>
</LinearRing>
</innerBoundaryIs>
<innerBoundaryIs>
<LinearRing>
<coordinates>
14.625,45.38333333
14.63333333,45.38333333
14.63333333,45.39166667
14.625,45.39166667
14.625,45.38333333
</coordinates>
</LinearRing>
</innerBoundaryIs>
<innerBoundaryIs>
<LinearRing>
<coordinates>
14.63333333,45.38333333
14.63333333,45.375
14.64166667,45.375
14.64166667,45.38333333
14.63333333,45.38333333
</coordinates>
</LinearRing>
</innerBoundaryIs>
<innerBoundaryIs>
<LinearRing>
<coordinates>
14.85833333,45.4
14.85833333,45.39166667
14.86666667,45.39166667
14.86666667,45.4
14.85833333,45.4
</coordinates>
</LinearRing>
</innerBoundaryIs>
<innerBoundaryIs>
<LinearRing>
<coordinates>
14.86666667,45.4
14.875,45.4
14.88333333,45.4
14.88333333,45.40833333
14.875,45.40833333
14.875,45.41666667
14.86666667,45.41666667
14.85833333,45.41666667
14.85833333,45.40833333
14.86666667,45.40833333
14.86666667,45.4
</coordinates>
</LinearRing>
</innerBoundaryIs>
<innerBoundaryIs>
<LinearRing>
<coordinates>
14.525,45.54166667
14.525,45.53333333
14.53333333,45.53333333
14.53333333,45.54166667
14.525,45.54166667
</coordinates>
</LinearRing>
</innerBoundaryIs>
<innerBoundaryIs>
<LinearRing>
<coordinates>
14.53333333,45.54166667
14.54166667,45.54166667
14.54166667,45.55
14.53333333,45.55
14.53333333,45.54166667
</coordinates>
</LinearRing>
</innerBoundaryIs>
<innerBoundaryIs>
<LinearRing>
<coordinates>
14.575,45.38333333
14.58333333,45.38333333
14.58333333,45.39166667
14.575,45.39166667
14.575,45.38333333
</coordinates>
</LinearRing>
</innerBoundaryIs>
<innerBoundaryIs>
<LinearRing>
<coordinates>
14.59166667,45.38333333
14.59166667,45.375
14.6,45.375
14.6,45.38333333
14.6,45.39166667
14.59166667,45.39166667
14.59166667,45.38333333
</coordinates>
</LinearRing>
</innerBoundaryIs>
<innerBoundaryIs>
<LinearRing>
<coordinates>
14.60833333,45.375
14.61666667,45.375
14.61666667,45.38333333
14.60833333,45.38333333
14.60833333,45.375
</coordinates>
</LinearRing>
</innerBoundaryIs>
<innerBoundaryIs>
<LinearRing>
<coordinates>
14.61666667,45.35
14.61666667,45.34166667
14.625,45.34166667
14.625,45.35
14.61666667,45.35
</coordinates>
</LinearRing>
</innerBoundaryIs>
<innerBoundaryIs>
<LinearRing>
<coordinates>
14.675,45.35
14.675,45.34166667
14.68333333,45.34166667
14.68333333,45.35
14.675,45.35
</coordinates>
</LinearRing>
</innerBoundaryIs>
<innerBoundaryIs>
<LinearRing>
<coordinates>
14.69166667,45.35
14.7,45.35
14.7,45.35833333
14.69166667,45.35833333
14.69166667,45.35
</coordinates>
</LinearRing>
</innerBoundaryIs>
<innerBoundaryIs>
<LinearRing>
<coordinates>
14.61666667,45.325
14.625,45.325
14.625,45.33333333
14.61666667,45.33333333
14.61666667,45.325
</coordinates>
</LinearRing>
</innerBoundaryIs>
<innerBoundaryIs>
<LinearRing>
<coordinates>
14.775,45.35833333
14.775,45.35
14.78333333,45.35
14.78333333,45.35833333
14.78333333,45.36666667
14.775,45.36666667
14.775,45.35833333
</coordinates>
</LinearRing>
</innerBoundaryIs>
<innerBoundaryIs>
<LinearRing>
<coordinates>
14.74166667,45.375
14.74166667,45.36666667
14.74166667,45.35833333
14.75,45.35833333
14.75,45.36666667
14.75,45.375
14.74166667,45.375
</coordinates>
</LinearRing>
</innerBoundaryIs>
<innerBoundaryIs>
<LinearRing>
<coordinates>
14.89166667,45.375
14.9,45.375
14.9,45.38333333
14.89166667,45.38333333
14.89166667,45.375
</coordinates>
</LinearRing>
</innerBoundaryIs>
<innerBoundaryIs>
<LinearRing>
<coordinates>
14.375,45.45833333
14.38333333,45.45833333
14.38333333,45.46666667
14.375,45.46666667
14.375,45.45833333
</coordinates>
</LinearRing>
</innerBoundaryIs>
<innerBoundaryIs>
<LinearRing>
<coordinates>
14.7,45.45833333
14.7,45.45
14.7,45.44166667
14.70833333,45.44166667
14.70833333,45.45
14.70833333,45.45833333
14.7,45.45833333
</coordinates>
</LinearRing>
</innerBoundaryIs>
<innerBoundaryIs>
<LinearRing>
<coordinates>
14.5,45.425
14.50833333,45.425
14.50833333,45.43333333
14.5,45.43333333
14.5,45.425
</coordinates>
</LinearRing>
</innerBoundaryIs>
<innerBoundaryIs>
<LinearRing>
<coordinates>
14.55833333,45.40833333
14.55833333,45.4
14.56666667,45.4
14.575,45.4
14.575,45.40833333
14.56666667,45.40833333
14.55833333,45.40833333
</coordinates>
</LinearRing>
</innerBoundaryIs>
<innerBoundaryIs>
<LinearRing>
<coordinates>
14.64166667,45.40833333
14.65,45.40833333
14.65,45.41666667
14.64166667,45.41666667
14.64166667,45.40833333
</coordinates>
</LinearRing>
</innerBoundaryIs>
<innerBoundaryIs>
<LinearRing>
<coordinates>
14.73333333,45.4
14.74166667,45.4
14.74166667,45.40833333
14.73333333,45.40833333
14.73333333,45.4
</coordinates>
</LinearRing>
</innerBoundaryIs>
<innerBoundaryIs>
<LinearRing>
<coordinates>
14.75,45.4
14.75,45.39166667
14.75833333,45.39166667
14.75833333,45.4
14.75,45.4
</coordinates>
</LinearRing>
</innerBoundaryIs>
<innerBoundaryIs>
<LinearRing>
<coordinates>
14.9,45.40833333
14.9,45.4
14.90833333,45.4
14.90833333,45.40833333
14.9,45.40833333
</coordinates>
</LinearRing>
</innerBoundaryIs>
<innerBoundaryIs>
<LinearRing>
<coordinates>
14.95,45.40833333
14.95,45.41666667
14.94166667,45.41666667
14.94166667,45.40833333
14.95,45.40833333
</coordinates>
</LinearRing>
</innerBoundaryIs>
<innerBoundaryIs>
<LinearRing>
<coordinates>
14.75833333,45.41666667
14.75833333,45.40833333
14.76666667,45.40833333
14.76666667,45.41666667
14.75833333,45.41666667
</coordinates>
</LinearRing>
</innerBoundaryIs>
<innerBoundaryIs>
<LinearRing>
<coordinates>
14.40833333,45.45
14.40833333,45.44166667
14.41666667,45.44166667
14.41666667,45.45
14.40833333,45.45
</coordinates>
</LinearRing>
</innerBoundaryIs>
<innerBoundaryIs>
<LinearRing>
<coordinates>
14.66666667,45.44166667
14.66666667,45.43333333
14.675,45.43333333
14.675,45.44166667
14.66666667,45.44166667
</coordinates>
</LinearRing>
</innerBoundaryIs>
<innerBoundaryIs>
<LinearRing>
<coordinates>
14.68333333,45.44166667
14.68333333,45.43333333
14.69166667,45.43333333
14.69166667,45.44166667
14.68333333,45.44166667
</coordinates>
</LinearRing>
</innerBoundaryIs>
<innerBoundaryIs>
<LinearRing>
<coordinates>
14.48333333,45.48333333
14.48333333,45.475
14.49166667,45.475
14.49166667,45.48333333
14.48333333,45.48333333
</coordinates>
</LinearRing>
</innerBoundaryIs>
<innerBoundaryIs>
<LinearRing>
<coordinates>
14.575,45.48333333
14.58333333,45.48333333
14.58333333,45.49166667
14.575,45.49166667
14.575,45.48333333
</coordinates>
</LinearRing>
</innerBoundaryIs>
<innerBoundaryIs>
<LinearRing>
<coordinates>
14.60833333,45.48333333
14.60833333,45.475
14.61666667,45.475
14.61666667,45.48333333
14.60833333,45.48333333
</coordinates>
</LinearRing>
</innerBoundaryIs>
<innerBoundaryIs>
<LinearRing>
<coordinates>
14.525,45.46666667
14.53333333,45.46666667
14.53333333,45.475
14.525,45.475
14.525,45.46666667
</coordinates>
</LinearRing>
</innerBoundaryIs>
<innerBoundaryIs>
<LinearRing>
<coordinates>
14.35,45.6
14.35,45.59166667
14.35833333,45.59166667
14.35833333,45.58333333
14.36666667,45.58333333
14.36666667,45.59166667
14.36666667,45.6
14.35833333,45.6
14.35,45.6
</coordinates>
</LinearRing>
</innerBoundaryIs>
<innerBoundaryIs>
<LinearRing>
<coordinates>
14.375,45.6
14.375,45.59166667
14.38333333,45.59166667
14.38333333,45.6
14.375,45.6
</coordinates>
</LinearRing>
</innerBoundaryIs>
<innerBoundaryIs>
<LinearRing>
<coordinates>
14.35,45.56666667
14.35833333,45.56666667
14.35833333,45.575
14.35,45.575
14.35,45.56666667
</coordinates>
</LinearRing>
</innerBoundaryIs>
<innerBoundaryIs>
<LinearRing>
<coordinates>
14.29166667,45.58333333
14.29166667,45.575
14.3,45.575
14.3,45.58333333
14.29166667,45.58333333
</coordinates>
</LinearRing>
</innerBoundaryIs>
<innerBoundaryIs>
<LinearRing>
<coordinates>
14.35,45.625
14.35833333,45.625
14.35833333,45.63333333
14.35,45.63333333
14.35,45.625
</coordinates>
</LinearRing>
</innerBoundaryIs>
<innerBoundaryIs>
<LinearRing>
<coordinates>
14.325,45.63333333
14.33333333,45.63333333
14.34166667,45.63333333
14.34166667,45.64166667
14.33333333,45.64166667
14.325,45.64166667
14.325,45.63333333
</coordinates>
</LinearRing>
</innerBoundaryIs>
</Polygon>
<Polygon>
<outerBoundaryIs>
<LinearRing>
<coordinates>
14.99166667,45.09166667
15,45.09166667
15,45.08333333
14.99166667,45.08333333
14.99166667,45.09166667
</coordinates>
</LinearRing>
</outerBoundaryIs>
</Polygon>
<Polygon>
<outerBoundaryIs>
<LinearRing>
<coordinates>
15.03333333,45.11666667
15.04166667,45.11666667
15.04166667,45.10833333
15.03333333,45.10833333
15.03333333,45.11666667
</coordinates>
</LinearRing>
</outerBoundaryIs>
</Polygon>
<Polygon>
<outerBoundaryIs>
<LinearRing>
<coordinates>
14.93333333,45.125
14.93333333,45.11666667
14.925,45.11666667
14.925,45.125
14.925,45.13333333
14.93333333,45.13333333
14.93333333,45.125
</coordinates>
</LinearRing>
</outerBoundaryIs>
</Polygon>
<Polygon>
<outerBoundaryIs>
<LinearRing>
<coordinates>
14.95833333,45.10833333
14.96666667,45.10833333
14.96666667,45.1
14.95833333,45.1
14.95833333,45.10833333
</coordinates>
</LinearRing>
</outerBoundaryIs>
</Polygon>
<Polygon>
<outerBoundaryIs>
<LinearRing>
<coordinates>
15.30833333,45.15833333
15.31666667,45.15833333
15.31666667,45.15
15.30833333,45.15
15.30833333,45.15833333
</coordinates>
</LinearRing>
</outerBoundaryIs>
</Polygon>
<Polygon>
<outerBoundaryIs>
<LinearRing>
<coordinates>
15.04166667,45.15833333
15.05,45.15833333
15.05,45.15
15.04166667,45.15
15.04166667,45.15833333
</coordinates>
</LinearRing>
</outerBoundaryIs>
</Polygon>
<Polygon>
<outerBoundaryIs>
<LinearRing>
<coordinates>
15.00833333,45.15833333
15.01666667,45.15833333
15.01666667,45.15
15.00833333,45.15
15.00833333,45.15833333
</coordinates>
</LinearRing>
</outerBoundaryIs>
</Polygon>
<Polygon>
<outerBoundaryIs>
<LinearRing>
<coordinates>
14.91666667,45.15833333
14.925,45.15833333
14.925,45.15
14.91666667,45.15
14.90833333,45.15
14.90833333,45.15833333
14.90833333,45.16666667
14.91666667,45.16666667
14.91666667,45.15833333
</coordinates>
</LinearRing>
</outerBoundaryIs>
</Polygon>
<Polygon>
<outerBoundaryIs>
<LinearRing>
<coordinates>
15.31666667,45.16666667
15.325,45.16666667
15.325,45.15833333
15.31666667,45.15833333
15.31666667,45.16666667
</coordinates>
</LinearRing>
</outerBoundaryIs>
</Polygon>
<Polygon>
<outerBoundaryIs>
<LinearRing>
<coordinates>
15.16666667,45.16666667
15.175,45.16666667
15.175,45.15833333
15.16666667,45.15833333
15.16666667,45.16666667
</coordinates>
</LinearRing>
</outerBoundaryIs>
</Polygon>
<Polygon>
<outerBoundaryIs>
<LinearRing>
<coordinates>
15.43333333,45.16666667
15.44166667,45.16666667
15.44166667,45.15833333
15.43333333,45.15833333
15.43333333,45.16666667
</coordinates>
</LinearRing>
</outerBoundaryIs>
</Polygon>
<Polygon>
<outerBoundaryIs>
<LinearRing>
<coordinates>
15.05,45.175
15.05,45.16666667
15.04166667,45.16666667
15.04166667,45.175
15.04166667,45.18333333
15.05,45.18333333
15.05,45.175
</coordinates>
</LinearRing>
</outerBoundaryIs>
</Polygon>
<Polygon>
<outerBoundaryIs>
<LinearRing>
<coordinates>
14.975,45.19166667
14.98333333,45.19166667
14.98333333,45.18333333
14.975,45.18333333
14.975,45.19166667
</coordinates>
</LinearRing>
</outerBoundaryIs>
</Polygon>
<Polygon>
<outerBoundaryIs>
<LinearRing>
<coordinates>
14.81666667,45.19166667
14.81666667,45.18333333
14.80833333,45.18333333
14.80833333,45.19166667
14.80833333,45.2
14.81666667,45.2
14.825,45.2
14.825,45.19166667
14.81666667,45.19166667
</coordinates>
</LinearRing>
</outerBoundaryIs>
</Polygon>
<Polygon>
<outerBoundaryIs>
<LinearRing>
<coordinates>
14.8,45.2
14.8,45.19166667
14.79166667,45.19166667
14.79166667,45.2
14.78333333,45.2
14.78333333,45.20833333
14.79166667,45.20833333
14.79166667,45.21666667
14.8,45.21666667
14.8,45.20833333
14.8,45.2
</coordinates>
</LinearRing>
</outerBoundaryIs>
</Polygon>
<Polygon>
<outerBoundaryIs>
<LinearRing>
<coordinates>
15.45833333,45.2
15.46666667,45.2
15.46666667,45.19166667
15.45833333,45.19166667
15.45833333,45.2
</coordinates>
</LinearRing>
</outerBoundaryIs>
</Polygon>
<Polygon>
<outerBoundaryIs>
<LinearRing>
<coordinates>
14.775,45.21666667
14.78333333,45.21666667
14.78333333,45.20833333
14.775,45.20833333
14.775,45.21666667
</coordinates>
</LinearRing>
</outerBoundaryIs>
</Polygon>
<Polygon>
<outerBoundaryIs>
<LinearRing>
<coordinates>
14.98333333,45.21666667
14.99166667,45.21666667
14.99166667,45.20833333
14.98333333,45.20833333
14.975,45.20833333
14.975,45.21666667
14.975,45.225
14.975,45.23333333
14.98333333,45.23333333
14.98333333,45.225
14.98333333,45.21666667
</coordinates>
</LinearRing>
</outerBoundaryIs>
</Polygon>
<Polygon>
<outerBoundaryIs>
<LinearRing>
<coordinates>
14.95,45.225
14.95833333,45.225
14.95833333,45.21666667
14.95,45.21666667
14.95,45.225
</coordinates>
</LinearRing>
</outerBoundaryIs>
</Polygon>
<Polygon>
<outerBoundaryIs>
<LinearRing>
<coordinates>
15.15,45.225
15.15833333,45.225
15.15833333,45.21666667
15.15,45.21666667
15.15,45.225
</coordinates>
</LinearRing>
</outerBoundaryIs>
</Polygon>
<Polygon>
<outerBoundaryIs>
<LinearRing>
<coordinates>
14.89166667,45.225
14.9,45.225
14.9,45.21666667
14.89166667,45.21666667
14.89166667,45.225
</coordinates>
</LinearRing>
</outerBoundaryIs>
</Polygon>
<Polygon>
<outerBoundaryIs>
<LinearRing>
<coordinates>
14.95833333,45.23333333
14.96666667,45.23333333
14.96666667,45.225
14.95833333,45.225
14.95833333,45.23333333
</coordinates>
</LinearRing>
</outerBoundaryIs>
</Polygon>
<Polygon>
<outerBoundaryIs>
<LinearRing>
<coordinates>
14.93333333,45.23333333
14.94166667,45.23333333
14.94166667,45.225
14.93333333,45.225
14.93333333,45.23333333
</coordinates>
</LinearRing>
</outerBoundaryIs>
</Polygon>
<Polygon>
<outerBoundaryIs>
<LinearRing>
<coordinates>
14.9,45.23333333
14.90833333,45.23333333
14.90833333,45.225
14.9,45.225
14.9,45.23333333
</coordinates>
</LinearRing>
</outerBoundaryIs>
</Polygon>
<Polygon>
<outerBoundaryIs>
<LinearRing>
<coordinates>
14.88333333,45.225
14.875,45.225
14.875,45.23333333
14.875,45.24166667
14.88333333,45.24166667
14.88333333,45.25
14.89166667,45.25
14.9,45.25
14.9,45.24166667
14.9,45.23333333
14.89166667,45.23333333
14.89166667,45.225
14.88333333,45.225
</coordinates>
</LinearRing>
</outerBoundaryIs>
</Polygon>
<Polygon>
<outerBoundaryIs>
<LinearRing>
<coordinates>
14.85833333,45.23333333
14.86666667,45.23333333
14.86666667,45.225
14.85833333,45.225
14.85833333,45.23333333
</coordinates>
</LinearRing>
</outerBoundaryIs>
</Polygon>
<Polygon>
<outerBoundaryIs>
<LinearRing>
<coordinates>
14.79166667,45.23333333
14.8,45.23333333
14.8,45.225
14.79166667,45.225
14.79166667,45.23333333
</coordinates>
</LinearRing>
</outerBoundaryIs>
</Polygon>
<Polygon>
<outerBoundaryIs>
<LinearRing>
<coordinates>
14.85833333,45.24166667
14.85833333,45.23333333
14.85,45.23333333
14.84166667,45.23333333
14.84166667,45.24166667
14.83333333,45.24166667
14.83333333,45.25
14.825,45.25
14.825,45.24166667
14.81666667,45.24166667
14.81666667,45.25
14.80833333,45.25
14.8,45.25
14.8,45.25833333
14.80833333,45.25833333
14.81666667,45.25833333
14.81666667,45.26666667
14.825,45.26666667
14.825,45.25833333
14.83333333,45.25833333
14.84166667,45.25833333
14.84166667,45.25
14.85,45.25
14.85833333,45.25
14.85833333,45.24166667
</coordinates>
</LinearRing>
</outerBoundaryIs>
</Polygon>
<Polygon>
<outerBoundaryIs>
<LinearRing>
<coordinates>
14.94166667,45.24166667
14.95,45.24166667
14.95833333,45.24166667
14.95833333,45.23333333
14.95,45.23333333
14.94166667,45.23333333
14.94166667,45.24166667
</coordinates>
</LinearRing>
</outerBoundaryIs>
</Polygon>
<Polygon>
<outerBoundaryIs>
<LinearRing>
<coordinates>
14.96666667,45.24166667
14.975,45.24166667
14.975,45.23333333
14.96666667,45.23333333
14.96666667,45.24166667
</coordinates>
</LinearRing>
</outerBoundaryIs>
</Polygon>
<Polygon>
<outerBoundaryIs>
<LinearRing>
<coordinates>
14.775,45.25
14.78333333,45.25
14.78333333,45.24166667
14.775,45.24166667
14.775,45.25
</coordinates>
</LinearRing>
</outerBoundaryIs>
</Polygon>
<Polygon>
<outerBoundaryIs>
<LinearRing>
<coordinates>
14.925,45.25
14.925,45.24166667
14.91666667,45.24166667
14.91666667,45.25
14.91666667,45.25833333
14.925,45.25833333
14.93333333,45.25833333
14.93333333,45.25
14.925,45.25
</coordinates>
</LinearRing>
</outerBoundaryIs>
</Polygon>
<Polygon>
<outerBoundaryIs>
<LinearRing>
<coordinates>
14.975,45.25
14.98333333,45.25
14.98333333,45.24166667
14.975,45.24166667
14.975,45.25
</coordinates>
</LinearRing>
</outerBoundaryIs>
</Polygon>
<Polygon>
<outerBoundaryIs>
<LinearRing>
<coordinates>
14.875,45.25
14.875,45.24166667
14.86666667,45.24166667
14.86666667,45.25
14.86666667,45.25833333
14.875,45.25833333
14.88333333,45.25833333
14.88333333,45.25
14.875,45.25
</coordinates>
</LinearRing>
</outerBoundaryIs>
</Polygon>
<Polygon>
<outerBoundaryIs>
<LinearRing>
<coordinates>
14.96666667,45.25833333
14.975,45.25833333
14.975,45.25
14.96666667,45.25
14.96666667,45.25833333
</coordinates>
</LinearRing>
</outerBoundaryIs>
</Polygon>
<Polygon>
<outerBoundaryIs>
<LinearRing>
<coordinates>
14.73333333,45.25833333
14.73333333,45.25
14.725,45.25
14.725,45.25833333
14.71666667,45.25833333
14.71666667,45.26666667
14.71666667,45.275
14.725,45.275
14.725,45.26666667
14.73333333,45.26666667
14.74166667,45.26666667
14.74166667,45.275
14.75,45.275
14.75833333,45.275
14.75833333,45.26666667
14.75,45.26666667
14.75,45.25833333
14.74166667,45.25833333
14.73333333,45.25833333
</coordinates>
</LinearRing>
</outerBoundaryIs>
</Polygon>
<Polygon>
<outerBoundaryIs>
<LinearRing>
<coordinates>
14.68333333,45.26666667
14.69166667,45.26666667
14.69166667,45.25833333
14.68333333,45.25833333
14.68333333,45.26666667
</coordinates>
</LinearRing>
</outerBoundaryIs>
</Polygon>
<Polygon>
<outerBoundaryIs>
<LinearRing>
<coordinates>
14.9,45.26666667
14.90833333,45.26666667
14.90833333,45.25833333
14.9,45.25833333
14.9,45.26666667
</coordinates>
</LinearRing>
</outerBoundaryIs>
</Polygon>
<Polygon>
<outerBoundaryIs>
<LinearRing>
<coordinates>
14.95,45.26666667
14.95833333,45.26666667
14.95833333,45.25833333
14.95,45.25833333
14.95,45.26666667
</coordinates>
</LinearRing>
</outerBoundaryIs>
</Polygon>
<Polygon>
<outerBoundaryIs>
<LinearRing>
<coordinates>
14.86666667,45.275
14.875,45.275
14.875,45.26666667
14.86666667,45.26666667
14.86666667,45.275
</coordinates>
</LinearRing>
</outerBoundaryIs>
</Polygon>
<Polygon>
<outerBoundaryIs>
<LinearRing>
<coordinates>
14.83333333,45.275
14.83333333,45.26666667
14.825,45.26666667
14.825,45.275
14.825,45.28333333
14.83333333,45.28333333
14.83333333,45.275
</coordinates>
</LinearRing>
</outerBoundaryIs>
</Polygon>
<Polygon>
<outerBoundaryIs>
<LinearRing>
<coordinates>
14.675,45.275
14.68333333,45.275
14.68333333,45.26666667
14.675,45.26666667
14.675,45.275
</coordinates>
</LinearRing>
</outerBoundaryIs>
</Polygon>
<Polygon>
<outerBoundaryIs>
<LinearRing>
<coordinates>
14.81666667,45.275
14.81666667,45.26666667
14.80833333,45.26666667
14.8,45.26666667
14.8,45.275
14.80833333,45.275
14.80833333,45.28333333
14.81666667,45.28333333
14.81666667,45.275
</coordinates>
</LinearRing>
</outerBoundaryIs>
</Polygon>
<Polygon>
<outerBoundaryIs>
<LinearRing>
<coordinates>
14.85833333,45.28333333
14.86666667,45.28333333
14.86666667,45.275
14.85833333,45.275
14.85,45.275
14.85,45.28333333
14.85833333,45.28333333
</coordinates>
</LinearRing>
</outerBoundaryIs>
</Polygon>
<Polygon>
<outerBoundaryIs>
<LinearRing>
<coordinates>
14.74166667,45.28333333
14.74166667,45.275
14.73333333,45.275
14.725,45.275
14.725,45.28333333
14.725,45.29166667
14.71666667,45.29166667
14.71666667,45.28333333
14.70833333,45.28333333
14.70833333,45.29166667
14.70833333,45.3
14.71666667,45.3
14.71666667,45.30833333
14.725,45.30833333
14.725,45.31666667
14.71666667,45.31666667
14.71666667,45.325
14.725,45.325
14.73333333,45.325
14.73333333,45.31666667
14.74166667,45.31666667
14.74166667,45.30833333
14.73333333,45.30833333
14.73333333,45.3
14.74166667,45.3
14.75,45.3
14.75,45.29166667
14.75,45.28333333
14.74166667,45.28333333
</coordinates>
</LinearRing>
</outerBoundaryIs>
</Polygon>
<Polygon>
<outerBoundaryIs>
<LinearRing>
<coordinates>
14.83333333,45.29166667
14.84166667,45.29166667
14.84166667,45.28333333
14.83333333,45.28333333
14.83333333,45.29166667
</coordinates>
</LinearRing>
</outerBoundaryIs>
</Polygon>
<Polygon>
<outerBoundaryIs>
<LinearRing>
<coordinates>
14.90833333,45.29166667
14.91666667,45.29166667
14.91666667,45.28333333
14.90833333,45.28333333
14.90833333,45.29166667
</coordinates>
</LinearRing>
</outerBoundaryIs>
</Polygon>
<Polygon>
<outerBoundaryIs>
<LinearRing>
<coordinates>
14.93333333,45.29166667
14.94166667,45.29166667
14.94166667,45.28333333
14.93333333,45.28333333
14.93333333,45.29166667
</coordinates>
</LinearRing>
</outerBoundaryIs>
</Polygon>
<Polygon>
<outerBoundaryIs>
<LinearRing>
<coordinates>
14.76666667,45.29166667
14.775,45.29166667
14.775,45.28333333
14.76666667,45.28333333
14.76666667,45.29166667
</coordinates>
</LinearRing>
</outerBoundaryIs>
</Polygon>
<Polygon>
<outerBoundaryIs>
<LinearRing>
<coordinates>
15.05833333,45.29166667
15.06666667,45.29166667
15.06666667,45.28333333
15.05833333,45.28333333
15.05833333,45.29166667
</coordinates>
</LinearRing>
</outerBoundaryIs>
</Polygon>
<Polygon>
<outerBoundaryIs>
<LinearRing>
<coordinates>
14.8,45.29166667
14.80833333,45.29166667
14.80833333,45.28333333
14.8,45.28333333
14.8,45.29166667
</coordinates>
</LinearRing>
</outerBoundaryIs>
</Polygon>
<Polygon>
<outerBoundaryIs>
<LinearRing>
<coordinates>
14.93333333,45.3
14.93333333,45.29166667
14.925,45.29166667
14.91666667,45.29166667
14.91666667,45.3
14.925,45.3
14.925,45.30833333
14.93333333,45.30833333
14.94166667,45.30833333
14.95,45.30833333
14.95,45.3
14.94166667,45.3
14.93333333,45.3
</coordinates>
</LinearRing>
</outerBoundaryIs>
</Polygon>
<Polygon>
<outerBoundaryIs>
<LinearRing>
<coordinates>
14.78333333,45.3
14.79166667,45.3
14.79166667,45.29166667
14.78333333,45.29166667
14.78333333,45.3
</coordinates>
</LinearRing>
</outerBoundaryIs>
</Polygon>
<Polygon>
<outerBoundaryIs>
<LinearRing>
<coordinates>
14.875,45.3
14.88333333,45.3
14.88333333,45.29166667
14.875,45.29166667
14.875,45.3
</coordinates>
</LinearRing>
</outerBoundaryIs>
</Polygon>
<Polygon>
<outerBoundaryIs>
<LinearRing>
<coordinates>
15.03333333,45.3
15.04166667,45.3
15.04166667,45.29166667
15.03333333,45.29166667
15.025,45.29166667
15.025,45.3
15.03333333,45.3
</coordinates>
</LinearRing>
</outerBoundaryIs>
</Polygon>
<Polygon>
<outerBoundaryIs>
<LinearRing>
<coordinates>
14.7,45.30833333
14.70833333,45.30833333
14.70833333,45.3
14.7,45.3
14.7,45.30833333
</coordinates>
</LinearRing>
</outerBoundaryIs>
</Polygon>
<Polygon>
<outerBoundaryIs>
<LinearRing>
<coordinates>
14.75833333,45.30833333
14.75833333,45.3
14.75,45.3
14.75,45.30833333
14.75,45.31666667
14.75833333,45.31666667
14.75833333,45.30833333
</coordinates>
</LinearRing>
</outerBoundaryIs>
</Polygon>
<Polygon>
<outerBoundaryIs>
<LinearRing>
<coordinates>
14.8,45.30833333
14.80833333,45.30833333
14.80833333,45.3
14.8,45.3
14.8,45.30833333
</coordinates>
</LinearRing>
</outerBoundaryIs>
</Polygon>
<Polygon>
<outerBoundaryIs>
<LinearRing>
<coordinates>
15.00833333,45.30833333
15.00833333,45.3
15,45.3
15,45.30833333
15,45.31666667
15.00833333,45.31666667
15.00833333,45.30833333
</coordinates>
</LinearRing>
</outerBoundaryIs>
</Polygon>
<Polygon>
<outerBoundaryIs>
<LinearRing>
<coordinates>
14.96666667,45.31666667
14.975,45.31666667
14.975,45.30833333
14.96666667,45.30833333
14.95833333,45.30833333
14.95833333,45.31666667
14.96666667,45.31666667
</coordinates>
</LinearRing>
</outerBoundaryIs>
</Polygon>
<Polygon>
<outerBoundaryIs>
<LinearRing>
<coordinates>
14.86666667,45.31666667
14.875,45.31666667
14.875,45.30833333
14.86666667,45.30833333
14.86666667,45.31666667
</coordinates>
</LinearRing>
</outerBoundaryIs>
</Polygon>
<Polygon>
<outerBoundaryIs>
<LinearRing>
<coordinates>
14.85,45.31666667
14.85833333,45.31666667
14.85833333,45.30833333
14.85,45.30833333
14.85,45.31666667
</coordinates>
</LinearRing>
</outerBoundaryIs>
</Polygon>
<Polygon>
<outerBoundaryIs>
<LinearRing>
<coordinates>
14.79166667,45.31666667
14.79166667,45.30833333
14.78333333,45.30833333
14.78333333,45.31666667
14.78333333,45.325
14.79166667,45.325
14.79166667,45.31666667
</coordinates>
</LinearRing>
</outerBoundaryIs>
</Polygon>
<Polygon>
<outerBoundaryIs>
<LinearRing>
<coordinates>
14.70833333,45.31666667
14.71666667,45.31666667
14.71666667,45.30833333
14.70833333,45.30833333
14.70833333,45.31666667
</coordinates>
</LinearRing>
</outerBoundaryIs>
</Polygon>
<Polygon>
<outerBoundaryIs>
<LinearRing>
<coordinates>
15.45,45.325
15.45833333,45.325
15.45833333,45.31666667
15.45,45.31666667
15.45,45.325
</coordinates>
</LinearRing>
</outerBoundaryIs>
</Polygon>
<Polygon>
<outerBoundaryIs>
<LinearRing>
<coordinates>
14.75833333,45.325
14.76666667,45.325
14.76666667,45.31666667
14.75833333,45.31666667
14.75833333,45.325
</coordinates>
</LinearRing>
</outerBoundaryIs>
</Polygon>
<Polygon>
<outerBoundaryIs>
<LinearRing>
<coordinates>
14.74166667,45.325
14.75,45.325
14.75,45.31666667
14.74166667,45.31666667
14.74166667,45.325
</coordinates>
</LinearRing>
</outerBoundaryIs>
</Polygon>
<Polygon>
<outerBoundaryIs>
<LinearRing>
<coordinates>
14.95,45.325
14.95833333,45.325
14.95833333,45.31666667
14.95,45.31666667
14.95,45.325
</coordinates>
</LinearRing>
</outerBoundaryIs>
</Polygon>
<Polygon>
<outerBoundaryIs>
<LinearRing>
<coordinates>
14.90833333,45.325
14.91666667,45.325
14.91666667,45.31666667
14.90833333,45.31666667
14.90833333,45.325
</coordinates>
</LinearRing>
</outerBoundaryIs>
</Polygon>
<Polygon>
<outerBoundaryIs>
<LinearRing>
<coordinates>
14.96666667,45.33333333
14.975,45.33333333
14.975,45.325
14.96666667,45.325
14.96666667,45.33333333
</coordinates>
</LinearRing>
</outerBoundaryIs>
</Polygon>
<Polygon>
<outerBoundaryIs>
<LinearRing>
<coordinates>
14.86666667,45.34166667
14.875,45.34166667
14.88333333,45.34166667
14.88333333,45.33333333
14.875,45.33333333
14.86666667,45.33333333
14.86666667,45.34166667
</coordinates>
</LinearRing>
</outerBoundaryIs>
</Polygon>
<Polygon>
<outerBoundaryIs>
<LinearRing>
<coordinates>
14.575,45.34166667
14.58333333,45.34166667
14.58333333,45.33333333
14.575,45.33333333
14.575,45.34166667
</coordinates>
</LinearRing>
</outerBoundaryIs>
</Polygon>
<Polygon>
<outerBoundaryIs>
<LinearRing>
<coordinates>
14.9,45.35
14.90833333,45.35
14.90833333,45.34166667
14.9,45.34166667
14.9,45.35
</coordinates>
</LinearRing>
</outerBoundaryIs>
</Polygon>
<Polygon>
<outerBoundaryIs>
<LinearRing>
<coordinates>
14.83333333,45.35
14.83333333,45.34166667
14.825,45.34166667
14.825,45.35
14.825,45.35833333
14.83333333,45.35833333
14.83333333,45.35
</coordinates>
</LinearRing>
</outerBoundaryIs>
</Polygon>
<Polygon>
<outerBoundaryIs>
<LinearRing>
<coordinates>
14.98333333,45.35
14.99166667,45.35
14.99166667,45.34166667
14.98333333,45.34166667
14.98333333,45.35
</coordinates>
</LinearRing>
</outerBoundaryIs>
</Polygon>
<Polygon>
<outerBoundaryIs>
<LinearRing>
<coordinates>
15.025,45.43333333
15.03333333,45.43333333
15.03333333,45.425
15.025,45.425
15.01666667,45.425
15.01666667,45.43333333
15.025,45.43333333
</coordinates>
</LinearRing>
</outerBoundaryIs>
</Polygon>
<Polygon>
<outerBoundaryIs>
<LinearRing>
<coordinates>
15.04166667,45.43333333
15.05,45.43333333
15.05,45.425
15.04166667,45.425
15.04166667,45.43333333
</coordinates>
</LinearRing>
</outerBoundaryIs>
</Polygon>
<Polygon>
<outerBoundaryIs>
<LinearRing>
<coordinates>
15.075,45.43333333
15.08333333,45.43333333
15.08333333,45.425
15.075,45.425
15.075,45.43333333
</coordinates>
</LinearRing>
</outerBoundaryIs>
</Polygon>
<Polygon>
<outerBoundaryIs>
<LinearRing>
<coordinates>
14.975,45.43333333
14.98333333,45.43333333
14.98333333,45.425
14.975,45.425
14.975,45.43333333
</coordinates>
</LinearRing>
</outerBoundaryIs>
</Polygon>
<Polygon>
<outerBoundaryIs>
<LinearRing>
<coordinates>
15.00833333,45.44166667
15.01666667,45.44166667
15.01666667,45.43333333
15.00833333,45.43333333
15,45.43333333
15,45.44166667
14.99166667,45.44166667
14.98333333,45.44166667
14.98333333,45.45
14.98333333,45.45833333
14.975,45.45833333
14.96666667,45.45833333
14.96666667,45.45
14.95833333,45.45
14.95833333,45.45833333
14.95833333,45.46666667
14.95833333,45.475
14.96666667,45.475
14.96666667,45.46666667
14.975,45.46666667
14.975,45.475
14.98333333,45.475
14.98333333,45.46666667
14.99166667,45.46666667
15,45.46666667
15,45.45833333
15,45.45
15.00833333,45.45
15.00833333,45.44166667
</coordinates>
</LinearRing>
</outerBoundaryIs>
</Polygon>
<Polygon>
<outerBoundaryIs>
<LinearRing>
<coordinates>
15.03333333,45.44166667
15.04166667,45.44166667
15.04166667,45.43333333
15.03333333,45.43333333
15.03333333,45.44166667
</coordinates>
</LinearRing>
</outerBoundaryIs>
</Polygon>
<Polygon>
<outerBoundaryIs>
<LinearRing>
<coordinates>
15.4,45.44166667
15.40833333,45.44166667
15.40833333,45.43333333
15.4,45.43333333
15.4,45.44166667
</coordinates>
</LinearRing>
</outerBoundaryIs>
</Polygon>
<Polygon>
<outerBoundaryIs>
<LinearRing>
<coordinates>
15.025,45.45
15.03333333,45.45
15.03333333,45.44166667
15.025,45.44166667
15.025,45.45
</coordinates>
</LinearRing>
</outerBoundaryIs>
</Polygon>
<Polygon>
<outerBoundaryIs>
<LinearRing>
<coordinates>
15.18333333,45.45
15.19166667,45.45
15.2,45.45
15.2,45.44166667
15.19166667,45.44166667
15.18333333,45.44166667
15.18333333,45.45
</coordinates>
</LinearRing>
</outerBoundaryIs>
</Polygon>
<Polygon>
<outerBoundaryIs>
<LinearRing>
<coordinates>
14.83333333,45.45
14.84166667,45.45
14.84166667,45.44166667
14.83333333,45.44166667
14.83333333,45.45
</coordinates>
</LinearRing>
</outerBoundaryIs>
</Polygon>
<Polygon>
<outerBoundaryIs>
<LinearRing>
<coordinates>
14.94166667,45.45833333
14.95,45.45833333
14.95,45.45
14.94166667,45.45
14.94166667,45.45833333
</coordinates>
</LinearRing>
</outerBoundaryIs>
</Polygon>
<Polygon>
<outerBoundaryIs>
<LinearRing>
<coordinates>
14.76666667,45.46666667
14.76666667,45.45833333
14.75833333,45.45833333
14.75833333,45.46666667
14.75833333,45.475
14.76666667,45.475
14.76666667,45.48333333
14.775,45.48333333
14.775,45.475
14.78333333,45.475
14.78333333,45.46666667
14.775,45.46666667
14.76666667,45.46666667
</coordinates>
</LinearRing>
</outerBoundaryIs>
</Polygon>
<Polygon>
<outerBoundaryIs>
<LinearRing>
<coordinates>
14.94166667,45.475
14.95,45.475
14.95,45.46666667
14.94166667,45.46666667
14.94166667,45.475
</coordinates>
</LinearRing>
</outerBoundaryIs>
</Polygon>
<Polygon>
<outerBoundaryIs>
<LinearRing>
<coordinates>
14.70833333,45.48333333
14.70833333,45.475
14.7,45.475
14.7,45.48333333
14.7,45.49166667
14.70833333,45.49166667
14.70833333,45.48333333
</coordinates>
</LinearRing>
</outerBoundaryIs>
</Polygon>
<Polygon>
<outerBoundaryIs>
<LinearRing>
<coordinates>
14.75,45.49166667
14.75833333,45.49166667
14.75833333,45.48333333
14.75,45.48333333
14.75,45.49166667
</coordinates>
</LinearRing>
</outerBoundaryIs>
</Polygon>
<Polygon>
<outerBoundaryIs>
<LinearRing>
<coordinates>
14.29166667,45.49166667
14.3,45.49166667
14.3,45.48333333
14.29166667,45.48333333
14.29166667,45.49166667
</coordinates>
</LinearRing>
</outerBoundaryIs>
</Polygon>
<Polygon>
<outerBoundaryIs>
<LinearRing>
<coordinates>
14.68333333,45.49166667
14.69166667,45.49166667
14.69166667,45.48333333
14.68333333,45.48333333
14.68333333,45.49166667
</coordinates>
</LinearRing>
</outerBoundaryIs>
</Polygon>
<Polygon>
<outerBoundaryIs>
<LinearRing>
<coordinates>
14.68333333,45.5
14.68333333,45.49166667
14.675,45.49166667
14.66666667,45.49166667
14.65833333,45.49166667
14.65833333,45.5
14.65,45.5
14.65,45.50833333
14.65833333,45.50833333
14.66666667,45.50833333
14.675,45.50833333
14.675,45.51666667
14.68333333,45.51666667
14.69166667,45.51666667
14.69166667,45.50833333
14.68333333,45.50833333
14.68333333,45.5
</coordinates>
</LinearRing>
</outerBoundaryIs>
</Polygon>
<Polygon>
<outerBoundaryIs>
<LinearRing>
<coordinates>
14.63333333,45.50833333
14.64166667,45.50833333
14.64166667,45.5
14.63333333,45.5
14.625,45.5
14.625,45.50833333
14.63333333,45.50833333
</coordinates>
</LinearRing>
</outerBoundaryIs>
</Polygon>
<Polygon>
<outerBoundaryIs>
<LinearRing>
<coordinates>
14.64166667,45.525
14.65,45.525
14.65,45.51666667
14.64166667,45.51666667
14.64166667,45.525
</coordinates>
</LinearRing>
</outerBoundaryIs>
</Polygon>
<Polygon>
<outerBoundaryIs>
<LinearRing>
<coordinates>
14.65833333,45.53333333
14.66666667,45.53333333
14.66666667,45.525
14.65833333,45.525
14.65,45.525
14.65,45.53333333
14.65833333,45.53333333
</coordinates>
</LinearRing>
</outerBoundaryIs>
</Polygon>
<Polygon>
<outerBoundaryIs>
<LinearRing>
<coordinates>
14.575,45.54166667
14.58333333,45.54166667
14.58333333,45.53333333
14.575,45.53333333
14.575,45.54166667
</coordinates>
</LinearRing>
</outerBoundaryIs>
</Polygon>
<Polygon>
<outerBoundaryIs>
<LinearRing>
<coordinates>
14.25833333,45.6
14.26666667,45.6
14.26666667,45.59166667
14.25833333,45.59166667
14.25833333,45.6
</coordinates>
</LinearRing>
</outerBoundaryIs>
</Polygon>
<Polygon>
<outerBoundaryIs>
<LinearRing>
<coordinates>
14.475,45.60833333
14.48333333,45.60833333
14.48333333,45.6
14.475,45.6
14.46666667,45.6
14.46666667,45.60833333
14.45833333,45.60833333
14.45,45.60833333
14.44166667,45.60833333
14.44166667,45.61666667
14.45,45.61666667
14.45833333,45.61666667
14.46666667,45.61666667
14.475,45.61666667
14.475,45.60833333
</coordinates>
</LinearRing>
</outerBoundaryIs>
</Polygon>
<Polygon>
<outerBoundaryIs>
<LinearRing>
<coordinates>
14.35833333,45.65833333
14.36666667,45.65833333
14.36666667,45.65
14.35833333,45.65
14.35833333,45.65833333
</coordinates>
</LinearRing>
</outerBoundaryIs>
</Polygon>
<Polygon>
<outerBoundaryIs>
<LinearRing>
<coordinates>
14.35833333,45.66666667
14.35833333,45.65833333
14.35,45.65833333
14.34166667,45.65833333
14.34166667,45.66666667
14.34166667,45.675
14.33333333,45.675
14.33333333,45.68333333
14.33333333,45.69166667
14.34166667,45.69166667
14.34166667,45.68333333
14.35,45.68333333
14.35833333,45.68333333
14.35833333,45.675
14.36666667,45.675
14.36666667,45.66666667
14.35833333,45.66666667
</coordinates>
</LinearRing>
</outerBoundaryIs>
</Polygon>
<Polygon>
<outerBoundaryIs>
<LinearRing>
<coordinates>
14.375,45.68333333
14.375,45.675
14.36666667,45.675
14.36666667,45.68333333
14.36666667,45.69166667
14.375,45.69166667
14.375,45.68333333
</coordinates>
</LinearRing>
</outerBoundaryIs>
</Polygon>
</MultiGeometry>
</Placemark>
</Document>
</kml>
