# Supplementary material for: Species conservation profiles of the endemic spiders Troglohyphantes (Araneae, Linyphiidae) from the Alps and the north-western Dinarides
Source: Biodivers Data J. 2022 Aug 19;10:e87261. doi: 10.3897/BDJ.10.e87261 (PMC9848466; doi:10.3897/BDJ.10.e87261)
Supplement: Supplementary material 13 — Distribution of Troglohyphantescruentus Brignoli, 1971 [file bdj-10-e87261-s013.kml]

<?xml version="1.0" encoding="UTF-8"?>
<kml xmlns="http://earth.google.com/kml/2.2">
<Document>
<name></name>
<description><![CDATA[]]></description>

<Style id="1">
<LineStyle>
<width>2</width>
<color>ff0000ff</color>
</LineStyle>
<PolyStyle>
<color>aaffffff</color>
<fill>1</fill>
</PolyStyle>
</Style>

<Placemark>
<name>T.cruentus.kml</name>
<description><![CDATA[]]></description>
<styleUrl>#1</styleUrl>
<visibility>1</visibility>
<MultiGeometry>
<Polygon>
<outerBoundaryIs>
<LinearRing>
<coordinates>
13.74105,46.1468
13.7416842391966,46.1467798667647
13.7423159245357,46.1467195481283
13.7429425124436,46.1466192869726
13.7435614798718,46.146479487014
13.744170334457,46.1463007111774
13.7447666245566,46.1460836793302
13.7453479491209,46.1458292653829
13.745911967361,46.1455384937707
13.7464564081746,46.1452125353283
13.7469790792905,46.1448527025753
13.7474778760969,46.1444604444312
13.7479507901148,46.1440373403811
13.7483959170866,46.1435850941156
13.7488114646429,46.1431055266708
13.7491957595205,46.1426005690957
13.7495472542995,46.1420722546761
13.7498645336345,46.1415227107477
13.7501463199535,46.14095415013
13.7503914786027,46.1403688622159
13.7505990224144,46.1397692037533
13.7507681156832,46.1391575893551
13.7508980775301,46.1385364817767
13.7509883846446,46.137908381999
13.7510386733918,46.1372758191582
13.7510487412767,46.1366413403617
13.7510185477595,46.1360075004314
13.7509482144188,46.1353768516173
13.7508380244621,46.1347519333194
13.7506884215856,46.1341352618631
13.7505000081871,46.1335293203668
13.750273542941,46.1329365487431
13.7500099377429,46.1323593338739
13.7497102540378,46.1318
13.7493756985463,46.1312607993613
13.7490076184053,46.1307439031286
13.7486074957435,46.1302513926605
13.7481769417138,46.1297852511229
13.7477176900052,46.1293473555032
13.7472315898622,46.1289394690526
13.7467205986386,46.1285632341857
13.7461867739157,46.1282201658677
13.7456322652173,46.1279116455134
13.7450593053541,46.1276389154257
13.7444702014333,46.1274030737921
13.7438673255684,46.1272050702639
13.7432531053279,46.1270457021311
13.7426300139597,46.1269256111132
13.742000560433,46.1268452807743
13.741367279335,46.1268050345762
13.740732720665,46.1268050345762
13.740099439567,46.1268452807743
13.7394699860403,46.1269256111132
13.7388468946721,46.1270457021311
13.7382326744316,46.1272050702639
13.7376297985667,46.1274030737921
13.7370406946459,46.1276389154257
13.7364677347827,46.1279116455134
13.7359132260843,46.1282201658677
13.7353794013614,46.1285632341857
13.7348684101378,46.1289394690526
13.7343823099948,46.1293473555032
13.7339230582862,46.1297852511229
13.7334925042565,46.1302513926605
13.7330923815947,46.1307439031286
13.7327243014537,46.1312607993613
13.7323897459622,46.1318
13.7320900622571,46.1323593338739
13.731826457059,46.1329365487431
13.7315999918129,46.1335293203668
13.7314115784144,46.1341352618631
13.7312619755379,46.1347519333194
13.7311517855812,46.1353768516173
13.7310814522405,46.1360075004314
13.7310512587233,46.1366413403617
13.7310613266082,46.1372758191582
13.7311116153554,46.137908381999
13.7312019224699,46.1385364817767
13.7313318843168,46.1391575893551
13.7315009775856,46.1397692037533
13.7317085213973,46.1403688622159
13.7319536800465,46.14095415013
13.7322354663655,46.1415227107477
13.7325527457005,46.1420722546761
13.7329042404795,46.1426005690957
13.7332885353571,46.1431055266708
13.7337040829134,46.1435850941156
13.7341492098852,46.1440373403811
13.7346221239031,46.1444604444312
13.7351209207095,46.1448527025753
13.7356435918254,46.1452125353283
13.736188032639,46.1455384937707
13.7367520508791,46.1458292653829
13.7373333754434,46.1460836793302
13.737929665543,46.1463007111774
13.7385385201282,46.146479487014
13.7391574875564,46.1466192869726
13.7397840754643,46.1467195481283
13.7404157608034,46.1467798667647
13.74105,46.1468
</coordinates>
</LinearRing>
</outerBoundaryIs>
</Polygon>
</MultiGeometry>
</Placemark>
</Document>
</kml>
