# Supplementary material for: Species conservation profiles of the endemic spiders Troglohyphantes (Araneae, Linyphiidae) from the Alps and the north-western Dinarides
Source: Biodivers Data J. 2022 Aug 19;10:e87261. doi: 10.3897/BDJ.10.e87261 (PMC9848466; doi:10.3897/BDJ.10.e87261)
Supplement: Supplementary material 14 — Distribution of Troglohyphantesdelphinicus Isaia & Mammola, 2021 [file bdj-10-e87261-s014.kml]

<?xml version="1.0" encoding="UTF-8"?>
<kml xmlns="http://earth.google.com/kml/2.2">
<Document>
<name></name>
<description><![CDATA[]]></description>

<Style id="1">
<LineStyle>
<width>2</width>
<color>ff0000ff</color>
</LineStyle>
<PolyStyle>
<color>aaffffff</color>
<fill>1</fill>
</PolyStyle>
</Style>

<Placemark>
<name>T.delphinicus.kml</name>
<description><![CDATA[]]></description>
<styleUrl>#1</styleUrl>
<visibility>1</visibility>
<MultiGeometry>
<Polygon>
<outerBoundaryIs>
<LinearRing>
<coordinates>
7.3816,44.5972
7.38223423919657,44.5971798667647
7.38286592453574,44.5971195481283
7.3834925124436,44.5970192869726
7.38411147987181,44.596879487014
7.38472033445698,44.5967007111774
7.3853166245566,44.5964836793302
7.38589794912089,44.5962292653829
7.386461967361,44.5959384937707
7.38700640817456,44.5956125353283
7.38752907929055,44.5952527025753
7.38802787609687,44.5948604444312
7.38850079011482,44.5944373403811
7.38894591708658,44.5939850941156
7.38936146464292,44.5935055266708
7.3897457595205,44.5930005690957
7.3900972542995,44.5924722546761
7.39041453363448,44.5919227107477
7.39069631995354,44.59135415013
7.39094147860265,44.5907688622159
7.39114902241444,44.5901692037533
7.39131811568324,44.5895575893551
7.39144807753012,44.5889364817767
7.39153838464461,44.588308381999
7.39158867339183,44.5876758191582
7.39159874127674,44.5870413403617
7.39156854775952,44.5864075004314
7.39149821441881,44.5857768516173
7.39138802446215,44.5851519333194
7.3912384215856,44.5845352618631
7.39105000818715,44.5839293203668
7.39082354294105,44.5833365487431
7.39055993774291,44.5827593338739
7.39026025403784,44.5822
7.38992569854635,44.5816607993613
7.38955761840531,44.5811439031286
7.38915749574354,44.5806513926605
7.38872694171379,44.5801852511229
7.38826769000516,44.5797473555032
7.38778158986221,44.5793394690526
7.38727059863863,44.5789632341857
7.38673677391573,44.5786201658677
7.38618226521727,44.5783116455135
7.38560930535407,44.5780389154257
7.38502020143326,44.5778030737921
7.38441732556841,44.5776050702639
7.38380310532786,44.5774457021312
7.38318001395973,44.5773256111132
7.38255056043304,44.5772452807743
7.38191727933498,44.5772050345762
7.38128272066502,44.5772050345762
7.38064943956696,44.5772452807743
7.38001998604027,44.5773256111132
7.37939689467213,44.5774457021312
7.37878267443159,44.5776050702639
7.37817979856674,44.5778030737921
7.37759069464593,44.5780389154257
7.37701773478273,44.5783116455135
7.37646322608427,44.5786201658677
7.37592940136137,44.5789632341857
7.37541841013779,44.5793394690526
7.37493230999484,44.5797473555032
7.37447305828621,44.5801852511229
7.37404250425646,44.5806513926605
7.37364238159469,44.5811439031286
7.37327430145365,44.5816607993613
7.37293974596216,44.5822
7.37264006225709,44.5827593338739
7.37237645705895,44.5833365487431
7.37214999181285,44.5839293203668
7.3719615784144,44.5845352618631
7.37181197553785,44.5851519333194
7.37170178558119,44.5857768516173
7.37163145224048,44.5864075004314
7.37160125872326,44.5870413403617
7.37161132660817,44.5876758191582
7.37166161535539,44.588308381999
7.37175192246988,44.5889364817767
7.37188188431676,44.5895575893551
7.37205097758556,44.5901692037533
7.37225852139735,44.5907688622159
7.37250368004645,44.59135415013
7.37278546636552,44.5919227107477
7.3731027457005,44.5924722546761
7.3734542404795,44.5930005690957
7.37383853535708,44.5935055266708
7.37425408291342,44.5939850941156
7.37469920988518,44.5944373403811
7.37517212390313,44.5948604444312
7.37567092070945,44.5952527025753
7.37619359182544,44.5956125353283
7.376738032639,44.5959384937707
7.37730205087911,44.5962292653829
7.3778833754434,44.5964836793302
7.37847966554301,44.5967007111774
7.37908852012819,44.596879487014
7.3797074875564,44.5970192869726
7.38033407546426,44.5971195481283
7.38096576080343,44.5971798667647
7.3816,44.5972
</coordinates>
</LinearRing>
</outerBoundaryIs>
</Polygon>
<Polygon>
<outerBoundaryIs>
<LinearRing>
<coordinates>
7.2239,44.6204
7.22453423919657,44.6203798667647
7.22516592453574,44.6203195481283
7.2257925124436,44.6202192869726
7.22641147987181,44.620079487014
7.22702033445699,44.6199007111774
7.2276166245566,44.6196836793302
7.22819794912089,44.6194292653829
7.22876196736101,44.6191384937707
7.22930640817456,44.6188125353283
7.22982907929055,44.6184527025753
7.23032787609687,44.6180604444312
7.23080079011482,44.6176373403811
7.23124591708658,44.6171850941156
7.23166146464292,44.6167055266708
7.2320457595205,44.6162005690957
7.2323972542995,44.6156722546761
7.23271453363448,44.6151227107477
7.23299631995355,44.61455415013
7.23324147860265,44.6139688622159
7.23344902241444,44.6133692037533
7.23361811568324,44.6127575893551
7.23374807753012,44.6121364817767
7.23383838464461,44.611508381999
7.23388867339183,44.6108758191582
7.23389874127674,44.6102413403617
7.23386854775952,44.6096075004314
7.23379821441881,44.6089768516173
7.23368802446215,44.6083519333193
7.2335384215856,44.6077352618631
7.23335000818715,44.6071293203668
7.23312354294105,44.6065365487431
7.23285993774291,44.6059593338739
7.23256025403784,44.6054
7.23222569854635,44.6048607993613
7.23185761840531,44.6043439031286
7.23145749574354,44.6038513926605
7.23102694171379,44.6033852511229
7.23056769000516,44.6029473555032
7.23008158986221,44.6025394690526
7.22957059863863,44.6021632341857
7.22903677391573,44.6018201658677
7.22848226521727,44.6015116455134
7.22790930535407,44.6012389154257
7.22732020143326,44.6010030737921
7.22671732556841,44.6008050702639
7.22610310532787,44.6006457021311
7.22548001395973,44.6005256111132
7.22485056043304,44.6004452807743
7.22421727933498,44.6004050345762
7.22358272066502,44.6004050345762
7.22294943956696,44.6004452807743
7.22231998604027,44.6005256111132
7.22169689467214,44.6006457021311
7.22108267443159,44.6008050702639
7.22047979856674,44.6010030737921
7.21989069464593,44.6012389154257
7.21931773478273,44.6015116455134
7.21876322608427,44.6018201658677
7.21822940136137,44.6021632341857
7.21771841013779,44.6025394690526
7.21723230999484,44.6029473555032
7.21677305828621,44.6033852511229
7.21634250425646,44.6038513926605
7.21594238159469,44.6043439031286
7.21557430145365,44.6048607993613
7.21523974596216,44.6054
7.21494006225709,44.6059593338739
7.21467645705895,44.6065365487431
7.21444999181285,44.6071293203668
7.2142615784144,44.6077352618631
7.21411197553785,44.6083519333193
7.21400178558119,44.6089768516173
7.21393145224048,44.6096075004314
7.21390125872326,44.6102413403617
7.21391132660817,44.6108758191582
7.21396161535539,44.611508381999
7.21405192246988,44.6121364817767
7.21418188431676,44.6127575893551
7.21435097758556,44.6133692037533
7.21455852139735,44.6139688622159
7.21480368004646,44.61455415013
7.21508546636552,44.6151227107477
7.2154027457005,44.6156722546761
7.2157542404795,44.6162005690957
7.21613853535708,44.6167055266708
7.21655408291342,44.6171850941156
7.21699920988518,44.6176373403811
7.21747212390313,44.6180604444312
7.21797092070945,44.6184527025753
7.21849359182544,44.6188125353283
7.219038032639,44.6191384937707
7.21960205087911,44.6194292653829
7.2201833754434,44.6196836793302
7.22077966554302,44.6199007111774
7.22138852012819,44.620079487014
7.2220074875564,44.6202192869726
7.22263407546426,44.6203195481283
7.22326576080343,44.6203798667647
7.2239,44.6204
</coordinates>
</LinearRing>
</outerBoundaryIs>
</Polygon>
<Polygon>
<outerBoundaryIs>
<LinearRing>
<coordinates>
7.4052,44.2716
7.40583423919657,44.2715798667647
7.40646592453574,44.2715195481283
7.4070925124436,44.2714192869726
7.40771147987181,44.271279487014
7.40832033445698,44.2711007111774
7.4089166245566,44.2708836793302
7.40949794912089,44.2706292653829
7.410061967361,44.2703384937707
7.41060640817456,44.2700125353283
7.41112907929055,44.2696527025753
7.41162787609687,44.2692604444312
7.41210079011482,44.2688373403811
7.41254591708658,44.2683850941156
7.41296146464292,44.2679055266708
7.4133457595205,44.2674005690957
7.4136972542995,44.2668722546761
7.41401453363448,44.2663227107477
7.41429631995354,44.26575415013
7.41454147860265,44.2651688622159
7.41474902241444,44.2645692037533
7.41491811568324,44.2639575893551
7.41504807753012,44.2633364817767
7.41513838464461,44.262708381999
7.41518867339183,44.2620758191582
7.41519874127674,44.2614413403617
7.41516854775952,44.2608075004314
7.41509821441881,44.2601768516173
7.41498802446215,44.2595519333194
7.4148384215856,44.2589352618631
7.41465000818715,44.2583293203668
7.41442354294105,44.2577365487431
7.41415993774291,44.2571593338739
7.41386025403784,44.2566
7.41352569854635,44.2560607993613
7.41315761840531,44.2555439031286
7.41275749574354,44.2550513926605
7.41232694171379,44.2545852511229
7.41186769000516,44.2541473555032
7.41138158986221,44.2537394690526
7.41087059863863,44.2533632341857
7.41033677391573,44.2530201658677
7.40978226521727,44.2527116455135
7.40920930535407,44.2524389154257
7.40862020143326,44.2522030737921
7.40801732556841,44.2520050702639
7.40740310532787,44.2518457021311
7.40678001395973,44.2517256111132
7.40615056043304,44.2516452807743
7.40551727933498,44.2516050345762
7.40488272066502,44.2516050345762
7.40424943956696,44.2516452807743
7.40361998604027,44.2517256111132
7.40299689467213,44.2518457021311
7.40238267443159,44.2520050702639
7.40177979856674,44.2522030737921
7.40119069464593,44.2524389154257
7.40061773478273,44.2527116455135
7.40006322608427,44.2530201658677
7.39952940136137,44.2533632341857
7.39901841013779,44.2537394690526
7.39853230999484,44.2541473555032
7.39807305828621,44.2545852511229
7.39764250425646,44.2550513926605
7.39724238159469,44.2555439031286
7.39687430145365,44.2560607993613
7.39653974596216,44.2566
7.39624006225709,44.2571593338739
7.39597645705895,44.2577365487431
7.39574999181285,44.2583293203668
7.3955615784144,44.2589352618631
7.39541197553785,44.2595519333194
7.39530178558119,44.2601768516173
7.39523145224048,44.2608075004314
7.39520125872326,44.2614413403617
7.39521132660817,44.2620758191582
7.39526161535539,44.262708381999
7.39535192246988,44.2633364817767
7.39548188431676,44.2639575893551
7.39565097758556,44.2645692037533
7.39585852139735,44.2651688622159
7.39610368004645,44.26575415013
7.39638546636552,44.2663227107477
7.3967027457005,44.2668722546761
7.3970542404795,44.2674005690957
7.39743853535708,44.2679055266708
7.39785408291342,44.2683850941156
7.39829920988518,44.2688373403811
7.39877212390313,44.2692604444312
7.39927092070945,44.2696527025753
7.39979359182544,44.2700125353283
7.400338032639,44.2703384937707
7.40090205087911,44.2706292653829
7.4014833754434,44.2708836793302
7.40207966554301,44.2711007111774
7.40268852012819,44.271279487014
7.4033074875564,44.2714192869726
7.40393407546426,44.2715195481283
7.40456576080343,44.2715798667647
7.4052,44.2716
</coordinates>
</LinearRing>
</outerBoundaryIs>
</Polygon>
<Polygon>
<outerBoundaryIs>
<LinearRing>
<coordinates>
7.143199,44.55354009
7.14383323919657,44.5535199567647
7.14446492453574,44.5534596381283
7.1450915124436,44.5533593769726
7.14571047987181,44.553219577014
7.14631933445698,44.5530408011774
7.1469156245566,44.5528237693302
7.14749694912089,44.5525693553829
7.148060967361,44.5522785837707
7.14860540817456,44.5519526253283
7.14912807929055,44.5515927925753
7.14962687609687,44.5512005344312
7.15009979011482,44.5507774303811
7.15054491708658,44.5503251841156
7.15096046464292,44.5498456166708
7.1513447595205,44.5493406590957
7.1516962542995,44.5488123446761
7.15201353363448,44.5482628007477
7.15229531995355,44.54769424013
7.15254047860265,44.5471089522159
7.15274802241444,44.5465092937533
7.15291711568324,44.5458976793551
7.15304707753012,44.5452765717767
7.15313738464461,44.544648471999
7.15318767339183,44.5440159091582
7.15319774127674,44.5433814303617
7.15316754775952,44.5427475904314
7.15309721441881,44.5421169416173
7.15298702446215,44.5414920233193
7.1528374215856,44.5408753518631
7.15264900818715,44.5402694103668
7.15242254294105,44.5396766387431
7.15215893774291,44.5390994238739
7.15185925403784,44.53854009
7.15152469854635,44.5380008893613
7.15115661840531,44.5374839931286
7.15075649574354,44.5369914826605
7.15032594171379,44.5365253411229
7.14986669000516,44.5360874455032
7.14938058986221,44.5356795590526
7.14886959863863,44.5353033241857
7.14833577391573,44.5349602558677
7.14778126521727,44.5346517355134
7.14720830535407,44.5343790054257
7.14661920143326,44.5341431637921
7.14601632556841,44.5339451602639
7.14540210532787,44.5337857921311
7.14477901395973,44.5336657011132
7.14414956043304,44.5335853707743
7.14351627933498,44.5335451245762
7.14288172066502,44.5335451245762
7.14224843956696,44.5335853707743
7.14161898604027,44.5336657011132
7.14099589467213,44.5337857921311
7.14038167443159,44.5339451602639
7.13977879856674,44.5341431637921
7.13918969464593,44.5343790054257
7.13861673478273,44.5346517355134
7.13806222608427,44.5349602558677
7.13752840136137,44.5353033241857
7.13701741013779,44.5356795590526
7.13653130999484,44.5360874455032
7.13607205828621,44.5365253411229
7.13564150425646,44.5369914826605
7.13524138159469,44.5374839931286
7.13487330145365,44.5380008893613
7.13453874596216,44.53854009
7.13423906225709,44.5390994238739
7.13397545705895,44.5396766387431
7.13374899181285,44.5402694103668
7.1335605784144,44.5408753518631
7.13341097553785,44.5414920233193
7.13330078558119,44.5421169416173
7.13323045224048,44.5427475904314
7.13320025872326,44.5433814303617
7.13321032660817,44.5440159091582
7.13326061535539,44.544648471999
7.13335092246988,44.5452765717767
7.13348088431676,44.5458976793551
7.13364997758556,44.5465092937533
7.13385752139735,44.5471089522159
7.13410268004646,44.54769424013
7.13438446636552,44.5482628007477
7.1347017457005,44.5488123446761
7.1350532404795,44.5493406590957
7.13543753535708,44.5498456166708
7.13585308291342,44.5503251841156
7.13629820988518,44.5507774303811
7.13677112390313,44.5512005344312
7.13726992070945,44.5515927925753
7.13779259182544,44.5519526253283
7.138337032639,44.5522785837707
7.13890105087911,44.5525693553829
7.1394823754434,44.5528237693302
7.14007866554302,44.5530408011774
7.14068752012819,44.553219577014
7.1413064875564,44.5533593769726
7.14193307546426,44.5534596381283
7.14256476080343,44.5535199567647
7.143199,44.55354009
</coordinates>
</LinearRing>
</outerBoundaryIs>
</Polygon>
<Polygon>
<outerBoundaryIs>
<LinearRing>
<coordinates>
7.09835,44.56902453
7.09898423919657,44.5690043967647
7.09961592453574,44.5689440781283
7.1002425124436,44.5688438169726
7.10086147987181,44.568704017014
7.10147033445698,44.5685252411774
7.1020666245566,44.5683082093302
7.10264794912089,44.5680537953829
7.103211967361,44.5677630237707
7.10375640817456,44.5674370653283
7.10427907929055,44.5670772325753
7.10477787609687,44.5666849744312
7.10525079011482,44.5662618703811
7.10569591708658,44.5658096241156
7.10611146464292,44.5653300566708
7.1064957595205,44.5648250990957
7.1068472542995,44.5642967846761
7.10716453363448,44.5637472407477
7.10744631995354,44.56317868013
7.10769147860265,44.5625933922159
7.10789902241444,44.5619937337533
7.10806811568324,44.5613821193551
7.10819807753012,44.5607610117767
7.10828838464461,44.560132911999
7.10833867339183,44.5595003491582
7.10834874127674,44.5588658703617
7.10831854775952,44.5582320304314
7.10824821441881,44.5576013816173
7.10813802446215,44.5569764633194
7.1079884215856,44.5563597918631
7.10780000818715,44.5557538503668
7.10757354294105,44.5551610787431
7.10730993774291,44.5545838638739
7.10701025403784,44.55402453
7.10667569854635,44.5534853293613
7.10630761840531,44.5529684331286
7.10590749574354,44.5524759226605
7.10547694171379,44.5520097811229
7.10501769000516,44.5515718855032
7.10453158986221,44.5511639990526
7.10402059863863,44.5507877641857
7.10348677391573,44.5504446958677
7.10293226521727,44.5501361755135
7.10235930535407,44.5498634454257
7.10177020143326,44.5496276037921
7.10116732556841,44.5494296002639
7.10055310532787,44.5492702321311
7.09993001395973,44.5491501411132
7.09930056043304,44.5490698107743
7.09866727933498,44.5490295645762
7.09803272066502,44.5490295645762
7.09739943956696,44.5490698107743
7.09676998604027,44.5491501411132
7.09614689467213,44.5492702321311
7.09553267443159,44.5494296002639
7.09492979856674,44.5496276037921
7.09434069464593,44.5498634454257
7.09376773478273,44.5501361755135
7.09321322608427,44.5504446958677
7.09267940136137,44.5507877641857
7.09216841013779,44.5511639990526
7.09168230999484,44.5515718855032
7.09122305828621,44.5520097811229
7.09079250425646,44.5524759226605
7.09039238159469,44.5529684331286
7.09002430145365,44.5534853293613
7.08968974596216,44.55402453
7.08939006225709,44.5545838638739
7.08912645705895,44.5551610787431
7.08889999181285,44.5557538503668
7.0887115784144,44.5563597918631
7.08856197553785,44.5569764633194
7.08845178558119,44.5576013816173
7.08838145224048,44.5582320304314
7.08835125872326,44.5588658703617
7.08836132660817,44.5595003491582
7.08841161535539,44.560132911999
7.08850192246988,44.5607610117767
7.08863188431676,44.5613821193551
7.08880097758556,44.5619937337533
7.08900852139735,44.5625933922159
7.08925368004645,44.56317868013
7.08953546636552,44.5637472407477
7.0898527457005,44.5642967846761
7.0902042404795,44.5648250990957
7.09058853535708,44.5653300566708
7.09100408291342,44.5658096241156
7.09144920988518,44.5662618703811
7.09192212390313,44.5666849744312
7.09242092070945,44.5670772325753
7.09294359182544,44.5674370653283
7.093488032639,44.5677630237707
7.09405205087911,44.5680537953829
7.0946333754434,44.5683082093302
7.09522966554302,44.5685252411774
7.09583852012819,44.568704017014
7.0964574875564,44.5688438169726
7.09708407546426,44.5689440781283
7.09771576080343,44.5690043967647
7.09835,44.56902453
</coordinates>
</LinearRing>
</outerBoundaryIs>
</Polygon>
<Polygon>
<outerBoundaryIs>
<LinearRing>
<coordinates>
7.1412,44.5566
7.14183423919657,44.5565798667647
7.14246592453574,44.5565195481283
7.1430925124436,44.5564192869726
7.14371147987181,44.556279487014
7.14432033445699,44.5561007111774
7.1449166245566,44.5558836793302
7.14549794912089,44.5556292653829
7.14606196736101,44.5553384937707
7.14660640817456,44.5550125353283
7.14712907929055,44.5546527025753
7.14762787609687,44.5542604444312
7.14810079011482,44.5538373403811
7.14854591708658,44.5533850941156
7.14896146464292,44.5529055266708
7.1493457595205,44.5524005690957
7.1496972542995,44.5518722546761
7.15001453363448,44.5513227107477
7.15029631995355,44.55075415013
7.15054147860265,44.5501688622159
7.15074902241444,44.5495692037533
7.15091811568324,44.5489575893551
7.15104807753012,44.5483364817767
7.15113838464461,44.547708381999
7.15118867339183,44.5470758191582
7.15119874127674,44.5464413403617
7.15116854775952,44.5458075004314
7.15109821441881,44.5451768516173
7.15098802446215,44.5445519333193
7.1508384215856,44.5439352618631
7.15065000818715,44.5433293203668
7.15042354294105,44.5427365487431
7.15015993774291,44.5421593338739
7.14986025403784,44.5416
7.14952569854635,44.5410607993613
7.14915761840531,44.5405439031286
7.14875749574354,44.5400513926605
7.14832694171379,44.5395852511229
7.14786769000516,44.5391473555032
7.14738158986221,44.5387394690526
7.14687059863863,44.5383632341857
7.14633677391573,44.5380201658676
7.14578226521727,44.5377116455134
7.14520930535407,44.5374389154257
7.14462020143326,44.5372030737921
7.14401732556841,44.5370050702639
7.14340310532787,44.5368457021311
7.14278001395973,44.5367256111132
7.14215056043304,44.5366452807743
7.14151727933498,44.5366050345762
7.14088272066502,44.5366050345762
7.14024943956696,44.5366452807743
7.13961998604027,44.5367256111132
7.13899689467214,44.5368457021311
7.13838267443159,44.5370050702639
7.13777979856674,44.5372030737921
7.13719069464593,44.5374389154257
7.13661773478273,44.5377116455134
7.13606322608427,44.5380201658676
7.13552940136137,44.5383632341857
7.13501841013779,44.5387394690526
7.13453230999484,44.5391473555032
7.13407305828621,44.5395852511229
7.13364250425646,44.5400513926605
7.13324238159469,44.5405439031286
7.13287430145365,44.5410607993613
7.13253974596216,44.5416
7.13224006225709,44.5421593338739
7.13197645705895,44.5427365487431
7.13174999181285,44.5433293203668
7.1315615784144,44.5439352618631
7.13141197553785,44.5445519333193
7.13130178558119,44.5451768516173
7.13123145224048,44.5458075004314
7.13120125872326,44.5464413403617
7.13121132660817,44.5470758191582
7.13126161535539,44.547708381999
7.13135192246988,44.5483364817767
7.13148188431676,44.5489575893551
7.13165097758556,44.5495692037533
7.13185852139735,44.5501688622159
7.13210368004646,44.55075415013
7.13238546636552,44.5513227107477
7.1327027457005,44.5518722546761
7.1330542404795,44.5524005690957
7.13343853535708,44.5529055266708
7.13385408291342,44.5533850941156
7.13429920988518,44.5538373403811
7.13477212390313,44.5542604444312
7.13527092070945,44.5546527025753
7.13579359182544,44.5550125353283
7.136338032639,44.5553384937707
7.13690205087911,44.5556292653829
7.1374833754434,44.5558836793302
7.13807966554302,44.5561007111774
7.13868852012819,44.556279487014
7.1393074875564,44.5564192869726
7.13993407546426,44.5565195481283
7.14056576080343,44.5565798667647
7.1412,44.5566
</coordinates>
</LinearRing>
</outerBoundaryIs>
</Polygon>
</MultiGeometry>
</Placemark>
</Document>
</kml>
