# Supplementary material for: Species conservation profiles of the endemic spiders Troglohyphantes (Araneae, Linyphiidae) from the Alps and the north-western Dinarides
Source: Biodivers Data J. 2022 Aug 19;10:e87261. doi: 10.3897/BDJ.10.e87261 (PMC9848466; doi:10.3897/BDJ.10.e87261)
Supplement: Supplementary material 15 — Distribution of Troglohyphantesdiabolicus Deeleman-Reinhold, 1978 [file bdj-10-e87261-s015.kml]

<?xml version="1.0" encoding="UTF-8"?>
<kml xmlns="http://earth.google.com/kml/2.2">
<Document>
<name></name>
<description><![CDATA[]]></description>

<Style id="1">
<LineStyle>
<width>2</width>
<color>ff0000ff</color>
</LineStyle>
<PolyStyle>
<color>aaffffff</color>
<fill>1</fill>
</PolyStyle>
</Style>

<Placemark>
<name>T.diabolicus.kml</name>
<description><![CDATA[]]></description>
<styleUrl>#1</styleUrl>
<visibility>1</visibility>
<MultiGeometry>
<Polygon>
<outerBoundaryIs>
<LinearRing>
<coordinates>
15.17421,46.42442
15.1748442391966,46.4243998667647
15.1754759245357,46.4243395481283
15.1761025124436,46.4242392869726
15.1767214798718,46.424099487014
15.177330334457,46.4239207111774
15.1779266245566,46.4237036793302
15.1785079491209,46.4234492653829
15.179071967361,46.4231584937707
15.1796164081746,46.4228325353283
15.1801390792905,46.4224727025753
15.1806378760969,46.4220804444312
15.1811107901148,46.4216573403811
15.1815559170866,46.4212050941156
15.1819714646429,46.4207255266708
15.1823557595205,46.4202205690957
15.1827072542995,46.4196922546761
15.1830245336345,46.4191427107477
15.1833063199535,46.41857415013
15.1835514786027,46.4179888622159
15.1837590224144,46.4173892037533
15.1839281156832,46.4167775893551
15.1840580775301,46.4161564817767
15.1841483846446,46.415528381999
15.1841986733918,46.4148958191582
15.1842087412767,46.4142613403617
15.1841785477595,46.4136275004314
15.1841082144188,46.4129968516173
15.1839980244621,46.4123719333193
15.1838484215856,46.4117552618631
15.1836600081871,46.4111493203668
15.183433542941,46.4105565487431
15.1831699377429,46.4099793338739
15.1828702540378,46.40942
15.1825356985463,46.4088807993613
15.1821676184053,46.4083639031286
15.1817674957435,46.4078713926605
15.1813369417138,46.4074052511229
15.1808776900052,46.4069673555032
15.1803915898622,46.4065594690526
15.1798805986386,46.4061832341857
15.1793467739157,46.4058401658677
15.1787922652173,46.4055316455134
15.1782193053541,46.4052589154257
15.1776302014333,46.4050230737921
15.1770273255684,46.4048250702639
15.1764131053279,46.4046657021311
15.1757900139597,46.4045456111132
15.175160560433,46.4044652807743
15.174527279335,46.4044250345762
15.173892720665,46.4044250345762
15.173259439567,46.4044652807743
15.1726299860403,46.4045456111132
15.1720068946721,46.4046657021311
15.1713926744316,46.4048250702639
15.1707897985667,46.4050230737921
15.1702006946459,46.4052589154257
15.1696277347827,46.4055316455134
15.1690732260843,46.4058401658677
15.1685394013614,46.4061832341857
15.1680284101378,46.4065594690526
15.1675423099948,46.4069673555032
15.1670830582862,46.4074052511229
15.1666525042565,46.4078713926605
15.1662523815947,46.4083639031286
15.1658843014537,46.4088807993613
15.1655497459622,46.40942
15.1652500622571,46.4099793338739
15.164986457059,46.4105565487431
15.1647599918129,46.4111493203668
15.1645715784144,46.4117552618631
15.1644219755379,46.4123719333193
15.1643117855812,46.4129968516173
15.1642414522405,46.4136275004314
15.1642112587233,46.4142613403617
15.1642213266082,46.4148958191582
15.1642716153554,46.415528381999
15.1643619224699,46.4161564817767
15.1644918843168,46.4167775893551
15.1646609775856,46.4173892037533
15.1648685213973,46.4179888622159
15.1651136800465,46.41857415013
15.1653954663655,46.4191427107477
15.1657127457005,46.4196922546761
15.1660642404795,46.4202205690957
15.1664485353571,46.4207255266708
15.1668640829134,46.4212050941156
15.1673092098852,46.4216573403811
15.1677821239031,46.4220804444312
15.1682809207095,46.4224727025753
15.1688035918254,46.4228325353283
15.169348032639,46.4231584937707
15.1699120508791,46.4234492653829
15.1704933754434,46.4237036793302
15.171089665543,46.4239207111774
15.1716985201282,46.424099487014
15.1723174875564,46.4242392869726
15.1729440754643,46.4243395481283
15.1735757608034,46.4243998667647
15.17421,46.42442
</coordinates>
</LinearRing>
</outerBoundaryIs>
</Polygon>
<Polygon>
<outerBoundaryIs>
<LinearRing>
<coordinates>
15.17103,46.4241
15.1716642391966,46.4240798667647
15.1722959245357,46.4240195481283
15.1729225124436,46.4239192869726
15.1735414798718,46.423779487014
15.174150334457,46.4236007111774
15.1747466245566,46.4233836793302
15.1753279491209,46.4231292653829
15.175891967361,46.4228384937707
15.1764364081746,46.4225125353283
15.1769590792905,46.4221527025753
15.1774578760969,46.4217604444312
15.1779307901148,46.4213373403811
15.1783759170866,46.4208850941156
15.1787914646429,46.4204055266708
15.1791757595205,46.4199005690957
15.1795272542995,46.4193722546761
15.1798445336345,46.4188227107477
15.1801263199535,46.41825415013
15.1803714786027,46.4176688622159
15.1805790224144,46.4170692037533
15.1807481156832,46.4164575893551
15.1808780775301,46.4158364817767
15.1809683846446,46.415208381999
15.1810186733918,46.4145758191582
15.1810287412767,46.4139413403617
15.1809985477595,46.4133075004314
15.1809282144188,46.4126768516173
15.1808180244621,46.4120519333193
15.1806684215856,46.4114352618631
15.1804800081871,46.4108293203668
15.180253542941,46.4102365487431
15.1799899377429,46.4096593338739
15.1796902540378,46.4091
15.1793556985463,46.4085607993613
15.1789876184053,46.4080439031286
15.1785874957435,46.4075513926605
15.1781569417138,46.4070852511229
15.1776976900052,46.4066473555032
15.1772115898622,46.4062394690526
15.1767005986386,46.4058632341857
15.1761667739157,46.4055201658676
15.1756122652173,46.4052116455134
15.1750393053541,46.4049389154257
15.1744502014333,46.4047030737921
15.1738473255684,46.4045050702639
15.1732331053279,46.4043457021311
15.1726100139597,46.4042256111132
15.171980560433,46.4041452807743
15.171347279335,46.4041050345762
15.170712720665,46.4041050345762
15.170079439567,46.4041452807743
15.1694499860403,46.4042256111132
15.1688268946721,46.4043457021311
15.1682126744316,46.4045050702639
15.1676097985667,46.4047030737921
15.1670206946459,46.4049389154257
15.1664477347827,46.4052116455134
15.1658932260843,46.4055201658676
15.1653594013614,46.4058632341857
15.1648484101378,46.4062394690526
15.1643623099948,46.4066473555032
15.1639030582862,46.4070852511229
15.1634725042565,46.4075513926605
15.1630723815947,46.4080439031286
15.1627043014537,46.4085607993613
15.1623697459622,46.4091
15.1620700622571,46.4096593338739
15.161806457059,46.4102365487431
15.1615799918129,46.4108293203668
15.1613915784144,46.4114352618631
15.1612419755379,46.4120519333193
15.1611317855812,46.4126768516173
15.1610614522405,46.4133075004314
15.1610312587233,46.4139413403617
15.1610413266082,46.4145758191582
15.1610916153554,46.415208381999
15.1611819224699,46.4158364817767
15.1613118843168,46.4164575893551
15.1614809775856,46.4170692037533
15.1616885213973,46.4176688622159
15.1619336800465,46.41825415013
15.1622154663655,46.4188227107477
15.1625327457005,46.4193722546761
15.1628842404795,46.4199005690957
15.1632685353571,46.4204055266708
15.1636840829134,46.4208850941156
15.1641292098852,46.4213373403811
15.1646021239031,46.4217604444312
15.1651009207095,46.4221527025753
15.1656235918254,46.4225125353283
15.166168032639,46.4228384937707
15.1667320508791,46.4231292653829
15.1673133754434,46.4233836793302
15.167909665543,46.4236007111774
15.1685185201282,46.423779487014
15.1691374875564,46.4239192869726
15.1697640754643,46.4240195481283
15.1703957608034,46.4240798667647
15.17103,46.4241
</coordinates>
</LinearRing>
</outerBoundaryIs>
</Polygon>
<Polygon>
<outerBoundaryIs>
<LinearRing>
<coordinates>
15.17362,46.42325
15.1742542391966,46.4232298667647
15.1748859245357,46.4231695481283
15.1755125124436,46.4230692869726
15.1761314798718,46.422929487014
15.176740334457,46.4227507111774
15.1773366245566,46.4225336793302
15.1779179491209,46.4222792653829
15.178481967361,46.4219884937707
15.1790264081746,46.4216625353283
15.1795490792905,46.4213027025753
15.1800478760969,46.4209104444312
15.1805207901148,46.4204873403811
15.1809659170866,46.4200350941156
15.1813814646429,46.4195555266708
15.1817657595205,46.4190505690957
15.1821172542995,46.4185222546761
15.1824345336345,46.4179727107477
15.1827163199535,46.41740415013
15.1829614786027,46.4168188622159
15.1831690224144,46.4162192037533
15.1833381156832,46.4156075893551
15.1834680775301,46.4149864817767
15.1835583846446,46.414358381999
15.1836086733918,46.4137258191582
15.1836187412767,46.4130913403617
15.1835885477595,46.4124575004314
15.1835182144188,46.4118268516173
15.1834080244621,46.4112019333193
15.1832584215856,46.4105852618631
15.1830700081871,46.4099793203668
15.182843542941,46.4093865487431
15.1825799377429,46.4088093338739
15.1822802540378,46.40825
15.1819456985463,46.4077107993613
15.1815776184053,46.4071939031286
15.1811774957435,46.4067013926605
15.1807469417138,46.4062352511229
15.1802876900052,46.4057973555032
15.1798015898622,46.4053894690526
15.1792905986386,46.4050132341857
15.1787567739157,46.4046701658676
15.1782022652173,46.4043616455134
15.1776293053541,46.4040889154257
15.1770402014333,46.4038530737921
15.1764373255684,46.4036550702639
15.1758231053279,46.4034957021311
15.1752000139597,46.4033756111132
15.174570560433,46.4032952807743
15.173937279335,46.4032550345762
15.173302720665,46.4032550345762
15.172669439567,46.4032952807743
15.1720399860403,46.4033756111132
15.1714168946721,46.4034957021311
15.1708026744316,46.4036550702639
15.1701997985667,46.4038530737921
15.1696106946459,46.4040889154257
15.1690377347827,46.4043616455134
15.1684832260843,46.4046701658676
15.1679494013614,46.4050132341857
15.1674384101378,46.4053894690526
15.1669523099948,46.4057973555032
15.1664930582862,46.4062352511229
15.1660625042565,46.4067013926605
15.1656623815947,46.4071939031286
15.1652943014537,46.4077107993613
15.1649597459622,46.40825
15.1646600622571,46.4088093338739
15.164396457059,46.4093865487431
15.1641699918129,46.4099793203668
15.1639815784144,46.4105852618631
15.1638319755379,46.4112019333193
15.1637217855812,46.4118268516173
15.1636514522405,46.4124575004314
15.1636212587233,46.4130913403617
15.1636313266082,46.4137258191582
15.1636816153554,46.414358381999
15.1637719224699,46.4149864817767
15.1639018843168,46.4156075893551
15.1640709775856,46.4162192037533
15.1642785213973,46.4168188622159
15.1645236800465,46.41740415013
15.1648054663655,46.4179727107477
15.1651227457005,46.4185222546761
15.1654742404795,46.4190505690957
15.1658585353571,46.4195555266708
15.1662740829134,46.4200350941156
15.1667192098852,46.4204873403811
15.1671921239031,46.4209104444312
15.1676909207095,46.4213027025753
15.1682135918254,46.4216625353283
15.168758032639,46.4219884937707
15.1693220508791,46.4222792653829
15.1699033754434,46.4225336793302
15.170499665543,46.4227507111774
15.1711085201282,46.422929487014
15.1717274875564,46.4230692869726
15.1723540754643,46.4231695481283
15.1729857608034,46.4232298667647
15.17362,46.42325
</coordinates>
</LinearRing>
</outerBoundaryIs>
</Polygon>
<Polygon>
<outerBoundaryIs>
<LinearRing>
<coordinates>
15.147267,46.392923
15.1479012391966,46.3929028667647
15.1485329245357,46.3928425481283
15.1491595124436,46.3927422869726
15.1497784798718,46.392602487014
15.150387334457,46.3924237111774
15.1509836245566,46.3922066793302
15.1515649491209,46.3919522653829
15.152128967361,46.3916614937707
15.1526734081746,46.3913355353283
15.1531960792905,46.3909757025753
15.1536948760969,46.3905834444312
15.1541677901148,46.3901603403811
15.1546129170866,46.3897080941156
15.1550284646429,46.3892285266708
15.1554127595205,46.3887235690957
15.1557642542995,46.3881952546761
15.1560815336345,46.3876457107477
15.1563633199535,46.38707715013
15.1566084786027,46.3864918622159
15.1568160224144,46.3858922037533
15.1569851156832,46.3852805893551
15.1571150775301,46.3846594817767
15.1572053846446,46.384031381999
15.1572556733918,46.3833988191582
15.1572657412767,46.3827643403617
15.1572355477595,46.3821305004314
15.1571652144188,46.3814998516173
15.1570550244621,46.3808749333193
15.1569054215856,46.3802582618631
15.1567170081871,46.3796523203668
15.156490542941,46.3790595487431
15.1562269377429,46.3784823338739
15.1559272540378,46.377923
15.1555926985463,46.3773837993613
15.1552246184053,46.3768669031286
15.1548244957435,46.3763743926605
15.1543939417138,46.3759082511229
15.1539346900052,46.3754703555032
15.1534485898622,46.3750624690526
15.1529375986386,46.3746862341857
15.1524037739157,46.3743431658676
15.1518492652173,46.3740346455134
15.1512763053541,46.3737619154257
15.1506872014333,46.3735260737921
15.1500843255684,46.3733280702639
15.1494701053279,46.3731687021311
15.1488470139597,46.3730486111132
15.148217560433,46.3729682807743
15.147584279335,46.3729280345762
15.146949720665,46.3729280345762
15.146316439567,46.3729682807743
15.1456869860403,46.3730486111132
15.1450638946721,46.3731687021311
15.1444496744316,46.3733280702639
15.1438467985667,46.3735260737921
15.1432576946459,46.3737619154257
15.1426847347827,46.3740346455134
15.1421302260843,46.3743431658676
15.1415964013614,46.3746862341857
15.1410854101378,46.3750624690526
15.1405993099948,46.3754703555032
15.1401400582862,46.3759082511229
15.1397095042565,46.3763743926605
15.1393093815947,46.3768669031286
15.1389413014537,46.3773837993613
15.1386067459622,46.377923
15.1383070622571,46.3784823338739
15.138043457059,46.3790595487431
15.1378169918129,46.3796523203668
15.1376285784144,46.3802582618631
15.1374789755379,46.3808749333193
15.1373687855812,46.3814998516173
15.1372984522405,46.3821305004314
15.1372682587233,46.3827643403617
15.1372783266082,46.3833988191582
15.1373286153554,46.384031381999
15.1374189224699,46.3846594817767
15.1375488843168,46.3852805893551
15.1377179775856,46.3858922037533
15.1379255213973,46.3864918622159
15.1381706800465,46.38707715013
15.1384524663655,46.3876457107477
15.1387697457005,46.3881952546761
15.1391212404795,46.3887235690957
15.1395055353571,46.3892285266708
15.1399210829134,46.3897080941156
15.1403662098852,46.3901603403811
15.1408391239031,46.3905834444312
15.1413379207095,46.3909757025753
15.1418605918254,46.3913355353283
15.142405032639,46.3916614937707
15.1429690508791,46.3919522653829
15.1435503754434,46.3922066793302
15.144146665543,46.3924237111774
15.1447555201282,46.392602487014
15.1453744875564,46.3927422869726
15.1460010754643,46.3928425481283
15.1466327608034,46.3929028667647
15.147267,46.392923
</coordinates>
</LinearRing>
</outerBoundaryIs>
</Polygon>
<Polygon>
<outerBoundaryIs>
<LinearRing>
<coordinates>
15.4376,46.12033
15.4382342391966,46.1203098667647
15.4388659245357,46.1202495481283
15.4394925124436,46.1201492869726
15.4401114798718,46.120009487014
15.440720334457,46.1198307111774
15.4413166245566,46.1196136793302
15.4418979491209,46.1193592653829
15.442461967361,46.1190684937707
15.4430064081746,46.1187425353283
15.4435290792905,46.1183827025753
15.4440278760969,46.1179904444312
15.4445007901148,46.1175673403811
15.4449459170866,46.1171150941156
15.4453614646429,46.1166355266708
15.4457457595205,46.1161305690957
15.4460972542995,46.1156022546761
15.4464145336345,46.1150527107477
15.4466963199535,46.11448415013
15.4469414786027,46.1138988622159
15.4471490224144,46.1132992037533
15.4473181156832,46.1126875893551
15.4474480775301,46.1120664817767
15.4475383846446,46.111438381999
15.4475886733918,46.1108058191582
15.4475987412767,46.1101713403617
15.4475685477595,46.1095375004314
15.4474982144188,46.1089068516173
15.4473880244621,46.1082819333193
15.4472384215856,46.1076652618631
15.4470500081871,46.1070593203668
15.446823542941,46.1064665487431
15.4465599377429,46.1058893338739
15.4462602540378,46.10533
15.4459256985463,46.1047907993613
15.4455576184053,46.1042739031286
15.4451574957435,46.1037813926605
15.4447269417138,46.1033152511229
15.4442676900052,46.1028773555032
15.4437815898622,46.1024694690526
15.4432705986386,46.1020932341857
15.4427367739157,46.1017501658676
15.4421822652173,46.1014416455134
15.4416093053541,46.1011689154257
15.4410202014333,46.1009330737921
15.4404173255684,46.1007350702639
15.4398031053279,46.1005757021311
15.4391800139597,46.1004556111132
15.438550560433,46.1003752807743
15.437917279335,46.1003350345762
15.437282720665,46.1003350345762
15.436649439567,46.1003752807743
15.4360199860403,46.1004556111132
15.4353968946721,46.1005757021311
15.4347826744316,46.1007350702639
15.4341797985667,46.1009330737921
15.4335906946459,46.1011689154257
15.4330177347827,46.1014416455134
15.4324632260843,46.1017501658676
15.4319294013614,46.1020932341857
15.4314184101378,46.1024694690526
15.4309323099948,46.1028773555032
15.4304730582862,46.1033152511229
15.4300425042565,46.1037813926605
15.4296423815947,46.1042739031286
15.4292743014537,46.1047907993613
15.4289397459622,46.10533
15.4286400622571,46.1058893338739
15.428376457059,46.1064665487431
15.4281499918129,46.1070593203668
15.4279615784144,46.1076652618631
15.4278119755379,46.1082819333193
15.4277017855812,46.1089068516173
15.4276314522405,46.1095375004314
15.4276012587233,46.1101713403617
15.4276113266082,46.1108058191582
15.4276616153554,46.111438381999
15.4277519224699,46.1120664817767
15.4278818843168,46.1126875893551
15.4280509775856,46.1132992037533
15.4282585213973,46.1138988622159
15.4285036800465,46.11448415013
15.4287854663655,46.1150527107477
15.4291027457005,46.1156022546761
15.4294542404795,46.1161305690957
15.4298385353571,46.1166355266708
15.4302540829134,46.1171150941156
15.4306992098852,46.1175673403811
15.4311721239031,46.1179904444312
15.4316709207095,46.1183827025753
15.4321935918254,46.1187425353283
15.432738032639,46.1190684937707
15.4333020508791,46.1193592653829
15.4338833754434,46.1196136793302
15.434479665543,46.1198307111774
15.4350885201282,46.120009487014
15.4357074875564,46.1201492869726
15.4363340754643,46.1202495481283
15.4369657608034,46.1203098667647
15.4376,46.12033
</coordinates>
</LinearRing>
</outerBoundaryIs>
</Polygon>
<Polygon>
<outerBoundaryIs>
<LinearRing>
<coordinates>
15.132835,46.3002
15.1334692391966,46.3001798667647
15.1341009245357,46.3001195481283
15.1347275124436,46.3000192869726
15.1353464798718,46.299879487014
15.135955334457,46.2997007111774
15.1365516245566,46.2994836793302
15.1371329491209,46.2992292653829
15.137696967361,46.2989384937707
15.1382414081746,46.2986125353283
15.1387640792905,46.2982527025753
15.1392628760969,46.2978604444312
15.1397357901148,46.2974373403811
15.1401809170866,46.2969850941156
15.1405964646429,46.2965055266708
15.1409807595205,46.2960005690957
15.1413322542995,46.2954722546761
15.1416495336345,46.2949227107477
15.1419313199535,46.29435415013
15.1421764786027,46.2937688622159
15.1423840224144,46.2931692037533
15.1425531156832,46.2925575893551
15.1426830775301,46.2919364817767
15.1427733846446,46.291308381999
15.1428236733918,46.2906758191582
15.1428337412767,46.2900413403617
15.1428035477595,46.2894075004314
15.1427332144188,46.2887768516173
15.1426230244621,46.2881519333193
15.1424734215856,46.2875352618631
15.1422850081871,46.2869293203668
15.142058542941,46.2863365487431
15.1417949377429,46.2857593338739
15.1414952540378,46.2852
15.1411606985463,46.2846607993613
15.1407926184053,46.2841439031286
15.1403924957435,46.2836513926605
15.1399619417138,46.2831852511229
15.1395026900052,46.2827473555032
15.1390165898622,46.2823394690526
15.1385055986386,46.2819632341857
15.1379717739157,46.2816201658677
15.1374172652173,46.2813116455134
15.1368443053541,46.2810389154257
15.1362552014333,46.2808030737921
15.1356523255684,46.2806050702639
15.1350381053279,46.2804457021311
15.1344150139597,46.2803256111132
15.133785560433,46.2802452807743
15.133152279335,46.2802050345762
15.132517720665,46.2802050345762
15.131884439567,46.2802452807743
15.1312549860403,46.2803256111132
15.1306318946721,46.2804457021311
15.1300176744316,46.2806050702639
15.1294147985667,46.2808030737921
15.1288256946459,46.2810389154257
15.1282527347827,46.2813116455134
15.1276982260843,46.2816201658677
15.1271644013614,46.2819632341857
15.1266534101378,46.2823394690526
15.1261673099948,46.2827473555032
15.1257080582862,46.2831852511229
15.1252775042565,46.2836513926605
15.1248773815947,46.2841439031286
15.1245093014537,46.2846607993613
15.1241747459622,46.2852
15.1238750622571,46.2857593338739
15.123611457059,46.2863365487431
15.1233849918129,46.2869293203668
15.1231965784144,46.2875352618631
15.1230469755379,46.2881519333193
15.1229367855812,46.2887768516173
15.1228664522405,46.2894075004314
15.1228362587233,46.2900413403617
15.1228463266082,46.2906758191582
15.1228966153554,46.291308381999
15.1229869224699,46.2919364817767
15.1231168843168,46.2925575893551
15.1232859775856,46.2931692037533
15.1234935213973,46.2937688622159
15.1237386800465,46.29435415013
15.1240204663655,46.2949227107477
15.1243377457005,46.2954722546761
15.1246892404795,46.2960005690957
15.1250735353571,46.2965055266708
15.1254890829134,46.2969850941156
15.1259342098852,46.2974373403811
15.1264071239031,46.2978604444312
15.1269059207095,46.2982527025753
15.1274285918254,46.2986125353283
15.127973032639,46.2989384937707
15.1285370508791,46.2992292653829
15.1291183754434,46.2994836793302
15.129714665543,46.2997007111774
15.1303235201282,46.299879487014
15.1309424875564,46.3000192869726
15.1315690754643,46.3001195481283
15.1322007608034,46.3001798667647
15.132835,46.3002
</coordinates>
</LinearRing>
</outerBoundaryIs>
</Polygon>
<Polygon>
<outerBoundaryIs>
<LinearRing>
<coordinates>
15.015,46.42164
15.0156342391966,46.4216198667647
15.0162659245357,46.4215595481283
15.0168925124436,46.4214592869726
15.0175114798718,46.421319487014
15.018120334457,46.4211407111774
15.0187166245566,46.4209236793302
15.0192979491209,46.4206692653829
15.019861967361,46.4203784937707
15.0204064081746,46.4200525353283
15.0209290792905,46.4196927025753
15.0214278760969,46.4193004444312
15.0219007901148,46.4188773403811
15.0223459170866,46.4184250941156
15.0227614646429,46.4179455266708
15.0231457595205,46.4174405690957
15.0234972542995,46.4169122546761
15.0238145336345,46.4163627107477
15.0240963199535,46.41579415013
15.0243414786027,46.4152088622159
15.0245490224144,46.4146092037533
15.0247181156832,46.4139975893551
15.0248480775301,46.4133764817767
15.0249383846446,46.412748381999
15.0249886733918,46.4121158191582
15.0249987412767,46.4114813403617
15.0249685477595,46.4108475004314
15.0248982144188,46.4102168516173
15.0247880244621,46.4095919333193
15.0246384215856,46.4089752618631
15.0244500081871,46.4083693203668
15.024223542941,46.4077765487431
15.0239599377429,46.4071993338739
15.0236602540378,46.40664
15.0233256985463,46.4061007993613
15.0229576184053,46.4055839031286
15.0225574957435,46.4050913926605
15.0221269417138,46.4046252511229
15.0216676900052,46.4041873555032
15.0211815898622,46.4037794690526
15.0206705986386,46.4034032341857
15.0201367739157,46.4030601658677
15.0195822652173,46.4027516455134
15.0190093053541,46.4024789154257
15.0184202014333,46.4022430737921
15.0178173255684,46.4020450702639
15.0172031053279,46.4018857021311
15.0165800139597,46.4017656111132
15.015950560433,46.4016852807743
15.015317279335,46.4016450345762
15.014682720665,46.4016450345762
15.014049439567,46.4016852807743
15.0134199860403,46.4017656111132
15.0127968946721,46.4018857021311
15.0121826744316,46.4020450702639
15.0115797985667,46.4022430737921
15.0109906946459,46.4024789154257
15.0104177347827,46.4027516455134
15.0098632260843,46.4030601658677
15.0093294013614,46.4034032341857
15.0088184101378,46.4037794690526
15.0083323099948,46.4041873555032
15.0078730582862,46.4046252511229
15.0074425042565,46.4050913926605
15.0070423815947,46.4055839031286
15.0066743014537,46.4061007993613
15.0063397459622,46.40664
15.0060400622571,46.4071993338739
15.005776457059,46.4077765487431
15.0055499918129,46.4083693203668
15.0053615784144,46.4089752618631
15.0052119755379,46.4095919333193
15.0051017855812,46.4102168516173
15.0050314522405,46.4108475004314
15.0050012587233,46.4114813403617
15.0050113266082,46.4121158191582
15.0050616153554,46.412748381999
15.0051519224699,46.4133764817767
15.0052818843168,46.4139975893551
15.0054509775856,46.4146092037533
15.0056585213973,46.4152088622159
15.0059036800465,46.41579415013
15.0061854663655,46.4163627107477
15.0065027457005,46.4169122546761
15.0068542404795,46.4174405690957
15.0072385353571,46.4179455266708
15.0076540829134,46.4184250941156
15.0080992098852,46.4188773403811
15.0085721239031,46.4193004444312
15.0090709207095,46.4196927025753
15.0095935918254,46.4200525353283
15.010138032639,46.4203784937707
15.0107020508791,46.4206692653829
15.0112833754434,46.4209236793302
15.011879665543,46.4211407111774
15.0124885201282,46.421319487014
15.0131074875564,46.4214592869726
15.0137340754643,46.4215595481283
15.0143657608034,46.4216198667647
15.015,46.42164
</coordinates>
</LinearRing>
</outerBoundaryIs>
</Polygon>
<Polygon>
<outerBoundaryIs>
<LinearRing>
<coordinates>
14.941418,46.246699
14.9420522391966,46.2466788667647
14.9426839245357,46.2466185481283
14.9433105124436,46.2465182869726
14.9439294798718,46.246378487014
14.944538334457,46.2461997111774
14.9451346245566,46.2459826793302
14.9457159491209,46.2457282653829
14.946279967361,46.2454374937707
14.9468244081746,46.2451115353283
14.9473470792905,46.2447517025753
14.9478458760969,46.2443594444312
14.9483187901148,46.2439363403811
14.9487639170866,46.2434840941156
14.9491794646429,46.2430045266708
14.9495637595205,46.2424995690957
14.9499152542995,46.2419712546761
14.9502325336345,46.2414217107477
14.9505143199535,46.24085315013
14.9507594786027,46.2402678622159
14.9509670224144,46.2396682037533
14.9511361156832,46.2390565893551
14.9512660775301,46.2384354817767
14.9513563846446,46.237807381999
14.9514066733918,46.2371748191582
14.9514167412767,46.2365403403617
14.9513865477595,46.2359065004314
14.9513162144188,46.2352758516173
14.9512060244621,46.2346509333194
14.9510564215856,46.2340342618631
14.9508680081871,46.2334283203668
14.950641542941,46.2328355487431
14.9503779377429,46.2322583338739
14.9500782540378,46.231699
14.9497436985463,46.2311597993613
14.9493756184053,46.2306429031286
14.9489754957435,46.2301503926605
14.9485449417138,46.2296842511229
14.9480856900052,46.2292463555032
14.9475995898622,46.2288384690526
14.9470885986386,46.2284622341857
14.9465547739157,46.2281191658677
14.9460002652173,46.2278106455135
14.9454273053541,46.2275379154257
14.9448382014333,46.2273020737921
14.9442353255684,46.2271040702639
14.9436211053279,46.2269447021311
14.9429980139597,46.2268246111132
14.942368560433,46.2267442807743
14.941735279335,46.2267040345762
14.941100720665,46.2267040345762
14.940467439567,46.2267442807743
14.9398379860403,46.2268246111132
14.9392148946721,46.2269447021311
14.9386006744316,46.2271040702639
14.9379977985667,46.2273020737921
14.9374086946459,46.2275379154257
14.9368357347827,46.2278106455135
14.9362812260843,46.2281191658677
14.9357474013614,46.2284622341857
14.9352364101378,46.2288384690526
14.9347503099948,46.2292463555032
14.9342910582862,46.2296842511229
14.9338605042565,46.2301503926605
14.9334603815947,46.2306429031286
14.9330923014537,46.2311597993613
14.9327577459622,46.231699
14.9324580622571,46.2322583338739
14.932194457059,46.2328355487431
14.9319679918129,46.2334283203668
14.9317795784144,46.2340342618631
14.9316299755379,46.2346509333194
14.9315197855812,46.2352758516173
14.9314494522405,46.2359065004314
14.9314192587233,46.2365403403617
14.9314293266082,46.2371748191582
14.9314796153554,46.237807381999
14.9315699224699,46.2384354817767
14.9316998843168,46.2390565893551
14.9318689775856,46.2396682037533
14.9320765213973,46.2402678622159
14.9323216800465,46.24085315013
14.9326034663655,46.2414217107477
14.9329207457005,46.2419712546761
14.9332722404795,46.2424995690957
14.9336565353571,46.2430045266708
14.9340720829134,46.2434840941156
14.9345172098852,46.2439363403811
14.9349901239031,46.2443594444312
14.9354889207095,46.2447517025753
14.9360115918254,46.2451115353283
14.936556032639,46.2454374937707
14.9371200508791,46.2457282653829
14.9377013754434,46.2459826793302
14.938297665543,46.2461997111774
14.9389065201282,46.246378487014
14.9395254875564,46.2465182869726
14.9401520754643,46.2466185481283
14.9407837608034,46.2466788667647
14.941418,46.246699
</coordinates>
</LinearRing>
</outerBoundaryIs>
</Polygon>
</MultiGeometry>
</Placemark>
</Document>
</kml>
