# Supplementary material for: Species conservation profiles of the endemic spiders Troglohyphantes (Araneae, Linyphiidae) from the Alps and the north-western Dinarides
Source: Biodivers Data J. 2022 Aug 19;10:e87261. doi: 10.3897/BDJ.10.e87261 (PMC9848466; doi:10.3897/BDJ.10.e87261)
Supplement: Supplementary material 16 — Distribution of Troglohyphantesdominici Pesarini, 1988 [file bdj-10-e87261-s016.kml]

<?xml version="1.0" encoding="UTF-8"?>
<kml xmlns="http://earth.google.com/kml/2.2">
<Document>
<name></name>
<description><![CDATA[]]></description>

<Style id="1">
<LineStyle>
<width>2</width>
<color>ff0000ff</color>
</LineStyle>
<PolyStyle>
<color>aaffffff</color>
<fill>1</fill>
</PolyStyle>
</Style>

<Placemark>
<name>T.dominici.kml</name>
<description><![CDATA[]]></description>
<styleUrl>#1</styleUrl>
<visibility>1</visibility>
<MultiGeometry>
<Polygon>
<outerBoundaryIs>
<LinearRing>
<coordinates>
9.80833333,45.725
9.8,45.725
9.8,45.73333333
9.79166667,45.73333333
9.79166667,45.725
9.78333333,45.725
9.78333333,45.73333333
9.78333333,45.74166667
9.79166667,45.74166667
9.79166667,45.75
9.8,45.75
9.8,45.75833333
9.79166667,45.75833333
9.78333333,45.75833333
9.78333333,45.75
9.775,45.75
9.76666667,45.75
9.75833333,45.75
9.75,45.75
9.75,45.74166667
9.74166667,45.74166667
9.74166667,45.75
9.73333333,45.75
9.73333333,45.74166667
9.725,45.74166667
9.725,45.75
9.71666667,45.75
9.70833333,45.75
9.7,45.75
9.7,45.74166667
9.70833333,45.74166667
9.70833333,45.73333333
9.7,45.73333333
9.69166667,45.73333333
9.68333333,45.73333333
9.675,45.73333333
9.675,45.74166667
9.66666667,45.74166667
9.65833333,45.74166667
9.65833333,45.75
9.65,45.75
9.64166667,45.75
9.63333333,45.75
9.625,45.75
9.625,45.75833333
9.61666667,45.75833333
9.60833333,45.75833333
9.60833333,45.76666667
9.6,45.76666667
9.59166667,45.76666667
9.58333333,45.76666667
9.575,45.76666667
9.56666667,45.76666667
9.55833333,45.76666667
9.55,45.76666667
9.55,45.75833333
9.54166667,45.75833333
9.54166667,45.76666667
9.54166667,45.775
9.53333333,45.775
9.525,45.775
9.525,45.78333333
9.51666667,45.78333333
9.50833333,45.78333333
9.50833333,45.79166667
9.5,45.79166667
9.49166667,45.79166667
9.49166667,45.8
9.5,45.8
9.5,45.80833333
9.49166667,45.80833333
9.48333333,45.80833333
9.48333333,45.81666667
9.49166667,45.81666667
9.5,45.81666667
9.50833333,45.81666667
9.50833333,45.80833333
9.51666667,45.80833333
9.51666667,45.8
9.525,45.8
9.53333333,45.8
9.53333333,45.80833333
9.54166667,45.80833333
9.54166667,45.81666667
9.55,45.81666667
9.55,45.825
9.55833333,45.825
9.55833333,45.83333333
9.55,45.83333333
9.55,45.84166667
9.55833333,45.84166667
9.56666667,45.84166667
9.56666667,45.83333333
9.575,45.83333333
9.575,45.825
9.575,45.81666667
9.58333333,45.81666667
9.58333333,45.80833333
9.59166667,45.80833333
9.59166667,45.81666667
9.6,45.81666667
9.6,45.825
9.59166667,45.825
9.59166667,45.83333333
9.59166667,45.84166667
9.6,45.84166667
9.6,45.85
9.59166667,45.85
9.59166667,45.85833333
9.58333333,45.85833333
9.58333333,45.86666667
9.59166667,45.86666667
9.59166667,45.875
9.6,45.875
9.60833333,45.875
9.60833333,45.88333333
9.61666667,45.88333333
9.61666667,45.875
9.625,45.875
9.63333333,45.875
9.63333333,45.86666667
9.625,45.86666667
9.625,45.85833333
9.63333333,45.85833333
9.64166667,45.85833333
9.65,45.85833333
9.65,45.85
9.65833333,45.85
9.66666667,45.85
9.66666667,45.85833333
9.65833333,45.85833333
9.65833333,45.86666667
9.65833333,45.875
9.65833333,45.88333333
9.66666667,45.88333333
9.675,45.88333333
9.675,45.89166667
9.66666667,45.89166667
9.66666667,45.9
9.675,45.9
9.68333333,45.9
9.69166667,45.9
9.7,45.9
9.7,45.90833333
9.69166667,45.90833333
9.68333333,45.90833333
9.68333333,45.91666667
9.68333333,45.925
9.675,45.925
9.675,45.93333333
9.68333333,45.93333333
9.68333333,45.94166667
9.69166667,45.94166667
9.7,45.94166667
9.7,45.95
9.69166667,45.95
9.69166667,45.95833333
9.68333333,45.95833333
9.68333333,45.95
9.675,45.95
9.675,45.95833333
9.675,45.96666667
9.68333333,45.96666667
9.68333333,45.975
9.68333333,45.98333333
9.69166667,45.98333333
9.69166667,45.99166667
9.7,45.99166667
9.7,46
9.69166667,46
9.69166667,46.00833333
9.68333333,46.00833333
9.68333333,46.01666667
9.675,46.01666667
9.675,46.025
9.675,46.03333333
9.66666667,46.03333333
9.65833333,46.03333333
9.65833333,46.04166667
9.66666667,46.04166667
9.675,46.04166667
9.68333333,46.04166667
9.68333333,46.03333333
9.69166667,46.03333333
9.69166667,46.04166667
9.69166667,46.05
9.7,46.05
9.70833333,46.05
9.71666667,46.05
9.71666667,46.04166667
9.725,46.04166667
9.73333333,46.04166667
9.74166667,46.04166667
9.74166667,46.05
9.75,46.05
9.75833333,46.05
9.75833333,46.05833333
9.76666667,46.05833333
9.76666667,46.05
9.775,46.05
9.775,46.04166667
9.78333333,46.04166667
9.78333333,46.05
9.79166667,46.05
9.79166667,46.04166667
9.8,46.04166667
9.8,46.03333333
9.80833333,46.03333333
9.81666667,46.03333333
9.81666667,46.025
9.825,46.025
9.825,46.03333333
9.83333333,46.03333333
9.83333333,46.025
9.84166667,46.025
9.84166667,46.01666667
9.83333333,46.01666667
9.825,46.01666667
9.825,46.00833333
9.81666667,46.00833333
9.80833333,46.00833333
9.80833333,46
9.81666667,46
9.825,46
9.825,45.99166667
9.81666667,45.99166667
9.80833333,45.99166667
9.80833333,45.98333333
9.81666667,45.98333333
9.81666667,45.975
9.80833333,45.975
9.80833333,45.96666667
9.80833333,45.95833333
9.81666667,45.95833333
9.81666667,45.96666667
9.825,45.96666667
9.825,45.975
9.83333333,45.975
9.83333333,45.98333333
9.84166667,45.98333333
9.85,45.98333333
9.85833333,45.98333333
9.85833333,45.99166667
9.86666667,45.99166667
9.86666667,46
9.86666667,46.00833333
9.875,46.00833333
9.875,46
9.88333333,46
9.88333333,46.00833333
9.89166667,46.00833333
9.89166667,46.01666667
9.9,46.01666667
9.90833333,46.01666667
9.90833333,46.025
9.91666667,46.025
9.91666667,46.03333333
9.91666667,46.04166667
9.925,46.04166667
9.925,46.05
9.925,46.05833333
9.93333333,46.05833333
9.93333333,46.05
9.94166667,46.05
9.94166667,46.04166667
9.94166667,46.03333333
9.94166667,46.025
9.94166667,46.01666667
9.93333333,46.01666667
9.925,46.01666667
9.91666667,46.01666667
9.91666667,46.00833333
9.925,46.00833333
9.925,46
9.925,45.99166667
9.91666667,45.99166667
9.91666667,45.98333333
9.90833333,45.98333333
9.90833333,45.99166667
9.9,45.99166667
9.9,45.98333333
9.89166667,45.98333333
9.88333333,45.98333333
9.88333333,45.975
9.88333333,45.96666667
9.89166667,45.96666667
9.9,45.96666667
9.9,45.95833333
9.89166667,45.95833333
9.88333333,45.95833333
9.875,45.95833333
9.86666667,45.95833333
9.85833333,45.95833333
9.85,45.95833333
9.84166667,45.95833333
9.83333333,45.95833333
9.83333333,45.95
9.84166667,45.95
9.84166667,45.94166667
9.85,45.94166667
9.85,45.95
9.85833333,45.95
9.86666667,45.95
9.86666667,45.94166667
9.86666667,45.93333333
9.875,45.93333333
9.875,45.94166667
9.88333333,45.94166667
9.89166667,45.94166667
9.9,45.94166667
9.9,45.93333333
9.90833333,45.93333333
9.90833333,45.925
9.90833333,45.91666667
9.90833333,45.90833333
9.90833333,45.9
9.90833333,45.89166667
9.9,45.89166667
9.9,45.9
9.89166667,45.9
9.88333333,45.9
9.88333333,45.89166667
9.875,45.89166667
9.875,45.9
9.875,45.90833333
9.86666667,45.90833333
9.85833333,45.90833333
9.85,45.90833333
9.85,45.9
9.85833333,45.9
9.85833333,45.89166667
9.85833333,45.88333333
9.85833333,45.875
9.85,45.875
9.85,45.86666667
9.85833333,45.86666667
9.86666667,45.86666667
9.86666667,45.85833333
9.85833333,45.85833333
9.85833333,45.85
9.86666667,45.85
9.86666667,45.84166667
9.875,45.84166667
9.88333333,45.84166667
9.88333333,45.85
9.88333333,45.85833333
9.89166667,45.85833333
9.9,45.85833333
9.9,45.85
9.9,45.84166667
9.90833333,45.84166667
9.90833333,45.85
9.90833333,45.85833333
9.91666667,45.85833333
9.91666667,45.85
9.925,45.85
9.93333333,45.85
9.94166667,45.85
9.95,45.85
9.95833333,45.85
9.95833333,45.84166667
9.95,45.84166667
9.95,45.83333333
9.94166667,45.83333333
9.94166667,45.825
9.93333333,45.825
9.93333333,45.81666667
9.93333333,45.80833333
9.94166667,45.80833333
9.95,45.80833333
9.95,45.81666667
9.95833333,45.81666667
9.96666667,45.81666667
9.96666667,45.80833333
9.95833333,45.80833333
9.95833333,45.8
9.95,45.8
9.95,45.79166667
9.94166667,45.79166667
9.93333333,45.79166667
9.93333333,45.8
9.925,45.8
9.925,45.79166667
9.925,45.78333333
9.925,45.775
9.925,45.76666667
9.91666667,45.76666667
9.90833333,45.76666667
9.9,45.76666667
9.9,45.75833333
9.89166667,45.75833333
9.88333333,45.75833333
9.88333333,45.75
9.88333333,45.74166667
9.89166667,45.74166667
9.9,45.74166667
9.9,45.73333333
9.89166667,45.73333333
9.88333333,45.73333333
9.875,45.73333333
9.875,45.725
9.86666667,45.725
9.85833333,45.725
9.85833333,45.71666667
9.85,45.71666667
9.85,45.725
9.84166667,45.725
9.83333333,45.725
9.825,45.725
9.81666667,45.725
9.80833333,45.725
</coordinates>
</LinearRing>
</outerBoundaryIs>
<innerBoundaryIs>
<LinearRing>
<coordinates>
9.8,45.75833333
9.80833333,45.75833333
9.81666667,45.75833333
9.81666667,45.76666667
9.825,45.76666667
9.825,45.775
9.83333333,45.775
9.84166667,45.775
9.84166667,45.78333333
9.83333333,45.78333333
9.83333333,45.79166667
9.825,45.79166667
9.81666667,45.79166667
9.81666667,45.78333333
9.81666667,45.775
9.80833333,45.775
9.80833333,45.76666667
9.8,45.76666667
9.8,45.75833333
</coordinates>
</LinearRing>
</innerBoundaryIs>
<innerBoundaryIs>
<LinearRing>
<coordinates>
9.81666667,45.75833333
9.81666667,45.75
9.825,45.75
9.83333333,45.75
9.83333333,45.75833333
9.825,45.75833333
9.81666667,45.75833333
</coordinates>
</LinearRing>
</innerBoundaryIs>
<innerBoundaryIs>
<LinearRing>
<coordinates>
9.83333333,45.79166667
9.84166667,45.79166667
9.85,45.79166667
9.85,45.8
9.84166667,45.8
9.83333333,45.8
9.83333333,45.79166667
</coordinates>
</LinearRing>
</innerBoundaryIs>
<innerBoundaryIs>
<LinearRing>
<coordinates>
9.60833333,45.76666667
9.61666667,45.76666667
9.61666667,45.775
9.61666667,45.78333333
9.60833333,45.78333333
9.60833333,45.775
9.60833333,45.76666667
</coordinates>
</LinearRing>
</innerBoundaryIs>
<innerBoundaryIs>
<LinearRing>
<coordinates>
9.54166667,45.80833333
9.54166667,45.8
9.55,45.8
9.55833333,45.8
9.55833333,45.80833333
9.55,45.80833333
9.54166667,45.80833333
</coordinates>
</LinearRing>
</innerBoundaryIs>
<innerBoundaryIs>
<LinearRing>
<coordinates>
9.65,45.85
9.64166667,45.85
9.64166667,45.84166667
9.65,45.84166667
9.65,45.85
</coordinates>
</LinearRing>
</innerBoundaryIs>
<innerBoundaryIs>
<LinearRing>
<coordinates>
9.69166667,46.03333333
9.69166667,46.025
9.69166667,46.01666667
9.7,46.01666667
9.7,46.025
9.7,46.03333333
9.69166667,46.03333333
</coordinates>
</LinearRing>
</innerBoundaryIs>
<innerBoundaryIs>
<LinearRing>
<coordinates>
9.925,45.8
9.925,45.80833333
9.91666667,45.80833333
9.91666667,45.8
9.925,45.8
</coordinates>
</LinearRing>
</innerBoundaryIs>
<innerBoundaryIs>
<LinearRing>
<coordinates>
9.88333333,45.75833333
9.88333333,45.76666667
9.88333333,45.775
9.875,45.775
9.875,45.76666667
9.875,45.75833333
9.88333333,45.75833333
</coordinates>
</LinearRing>
</innerBoundaryIs>
<innerBoundaryIs>
<LinearRing>
<coordinates>
9.65833333,45.79166667
9.65833333,45.78333333
9.66666667,45.78333333
9.675,45.78333333
9.675,45.79166667
9.675,45.8
9.66666667,45.8
9.66666667,45.79166667
9.65833333,45.79166667
</coordinates>
</LinearRing>
</innerBoundaryIs>
<innerBoundaryIs>
<LinearRing>
<coordinates>
9.675,45.8
9.68333333,45.8
9.68333333,45.80833333
9.675,45.80833333
9.675,45.8
</coordinates>
</LinearRing>
</innerBoundaryIs>
<innerBoundaryIs>
<LinearRing>
<coordinates>
9.65833333,45.825
9.66666667,45.825
9.675,45.825
9.675,45.83333333
9.66666667,45.83333333
9.65833333,45.83333333
9.65833333,45.825
</coordinates>
</LinearRing>
</innerBoundaryIs>
<innerBoundaryIs>
<LinearRing>
<coordinates>
9.675,45.83333333
9.68333333,45.83333333
9.68333333,45.84166667
9.675,45.84166667
9.675,45.83333333
</coordinates>
</LinearRing>
</innerBoundaryIs>
<innerBoundaryIs>
<LinearRing>
<coordinates>
9.775,45.825
9.775,45.81666667
9.78333333,45.81666667
9.78333333,45.825
9.775,45.825
</coordinates>
</LinearRing>
</innerBoundaryIs>
<innerBoundaryIs>
<LinearRing>
<coordinates>
9.78333333,45.81666667
9.78333333,45.80833333
9.78333333,45.8
9.79166667,45.8
9.79166667,45.80833333
9.79166667,45.81666667
9.78333333,45.81666667
</coordinates>
</LinearRing>
</innerBoundaryIs>
<innerBoundaryIs>
<LinearRing>
<coordinates>
9.78333333,45.825
9.79166667,45.825
9.79166667,45.83333333
9.78333333,45.83333333
9.78333333,45.825
</coordinates>
</LinearRing>
</innerBoundaryIs>
<innerBoundaryIs>
<LinearRing>
<coordinates>
9.675,45.85833333
9.675,45.85
9.68333333,45.85
9.68333333,45.85833333
9.675,45.85833333
</coordinates>
</LinearRing>
</innerBoundaryIs>
<innerBoundaryIs>
<LinearRing>
<coordinates>
9.68333333,45.85833333
9.69166667,45.85833333
9.69166667,45.86666667
9.68333333,45.86666667
9.68333333,45.85833333
</coordinates>
</LinearRing>
</innerBoundaryIs>
<innerBoundaryIs>
<LinearRing>
<coordinates>
9.73333333,45.98333333
9.73333333,45.975
9.725,45.975
9.71666667,45.975
9.71666667,45.96666667
9.725,45.96666667
9.725,45.95833333
9.73333333,45.95833333
9.73333333,45.96666667
9.74166667,45.96666667
9.75,45.96666667
9.75,45.975
9.75833333,45.975
9.75833333,45.98333333
9.75833333,45.99166667
9.76666667,45.99166667
9.76666667,46
9.76666667,46.00833333
9.75833333,46.00833333
9.75,46.00833333
9.75,46
9.75,45.99166667
9.74166667,45.99166667
9.74166667,45.98333333
9.73333333,45.98333333
</coordinates>
</LinearRing>
</innerBoundaryIs>
<innerBoundaryIs>
<LinearRing>
<coordinates>
9.725,45.95833333
9.71666667,45.95833333
9.70833333,45.95833333
9.70833333,45.95
9.70833333,45.94166667
9.71666667,45.94166667
9.71666667,45.95
9.725,45.95
9.725,45.95833333
</coordinates>
</LinearRing>
</innerBoundaryIs>
<innerBoundaryIs>
<LinearRing>
<coordinates>
9.76666667,46.00833333
9.775,46.00833333
9.775,46.01666667
9.76666667,46.01666667
9.76666667,46.00833333
</coordinates>
</LinearRing>
</innerBoundaryIs>
<innerBoundaryIs>
<LinearRing>
<coordinates>
9.775,46.01666667
9.78333333,46.01666667
9.78333333,46.025
9.775,46.025
9.775,46.01666667
</coordinates>
</LinearRing>
</innerBoundaryIs>
<innerBoundaryIs>
<LinearRing>
<coordinates>
9.75,46.00833333
9.75,46.01666667
9.75,46.025
9.75,46.03333333
9.74166667,46.03333333
9.74166667,46.025
9.74166667,46.01666667
9.74166667,46.00833333
9.75,46.00833333
</coordinates>
</LinearRing>
</innerBoundaryIs>
<innerBoundaryIs>
<LinearRing>
<coordinates>
9.78333333,45.98333333
9.79166667,45.98333333
9.79166667,45.975
9.8,45.975
9.8,45.98333333
9.8,45.99166667
9.79166667,45.99166667
9.78333333,45.99166667
9.78333333,45.98333333
</coordinates>
</LinearRing>
</innerBoundaryIs>
<innerBoundaryIs>
<LinearRing>
<coordinates>
9.79166667,45.975
9.78333333,45.975
9.78333333,45.96666667
9.79166667,45.96666667
9.79166667,45.975
</coordinates>
</LinearRing>
</innerBoundaryIs>
<innerBoundaryIs>
<LinearRing>
<coordinates>
9.8,45.875
9.8,45.86666667
9.8,45.85833333
9.8,45.85
9.80833333,45.85
9.80833333,45.84166667
9.81666667,45.84166667
9.825,45.84166667
9.83333333,45.84166667
9.83333333,45.85
9.84166667,45.85
9.85,45.85
9.85,45.85833333
9.84166667,45.85833333
9.84166667,45.86666667
9.83333333,45.86666667
9.825,45.86666667
9.825,45.875
9.81666667,45.875
9.80833333,45.875
9.8,45.875
</coordinates>
</LinearRing>
</innerBoundaryIs>
<innerBoundaryIs>
<LinearRing>
<coordinates>
9.875,45.79166667
9.88333333,45.79166667
9.88333333,45.8
9.875,45.8
9.875,45.79166667
</coordinates>
</LinearRing>
</innerBoundaryIs>
<innerBoundaryIs>
<LinearRing>
<coordinates>
9.85833333,45.76666667
9.86666667,45.76666667
9.86666667,45.775
9.85833333,45.775
9.85833333,45.76666667
</coordinates>
</LinearRing>
</innerBoundaryIs>
<innerBoundaryIs>
<LinearRing>
<coordinates>
9.83333333,45.74166667
9.83333333,45.73333333
9.84166667,45.73333333
9.84166667,45.74166667
9.83333333,45.74166667
</coordinates>
</LinearRing>
</innerBoundaryIs>
<innerBoundaryIs>
<LinearRing>
<coordinates>
9.625,45.79166667
9.625,45.78333333
9.63333333,45.78333333
9.63333333,45.79166667
9.625,45.79166667
</coordinates>
</LinearRing>
</innerBoundaryIs>
<innerBoundaryIs>
<LinearRing>
<coordinates>
9.64166667,45.79166667
9.64166667,45.78333333
9.65,45.78333333
9.65,45.79166667
9.64166667,45.79166667
</coordinates>
</LinearRing>
</innerBoundaryIs>
<innerBoundaryIs>
<LinearRing>
<coordinates>
9.74166667,45.79166667
9.75,45.79166667
9.75,45.8
9.74166667,45.8
9.74166667,45.79166667
</coordinates>
</LinearRing>
</innerBoundaryIs>
<innerBoundaryIs>
<LinearRing>
<coordinates>
9.70833333,45.825
9.71666667,45.825
9.71666667,45.83333333
9.70833333,45.83333333
9.70833333,45.825
</coordinates>
</LinearRing>
</innerBoundaryIs>
<innerBoundaryIs>
<LinearRing>
<coordinates>
9.85833333,45.825
9.86666667,45.825
9.86666667,45.83333333
9.85833333,45.83333333
9.85833333,45.825
</coordinates>
</LinearRing>
</innerBoundaryIs>
<innerBoundaryIs>
<LinearRing>
<coordinates>
9.88333333,45.825
9.88333333,45.81666667
9.89166667,45.81666667
9.89166667,45.825
9.88333333,45.825
</coordinates>
</LinearRing>
</innerBoundaryIs>
<innerBoundaryIs>
<LinearRing>
<coordinates>
9.89166667,45.80833333
9.89166667,45.8
9.9,45.8
9.9,45.80833333
9.89166667,45.80833333
</coordinates>
</LinearRing>
</innerBoundaryIs>
<innerBoundaryIs>
<LinearRing>
<coordinates>
9.69166667,45.80833333
9.7,45.80833333
9.7,45.81666667
9.69166667,45.81666667
9.69166667,45.80833333
</coordinates>
</LinearRing>
</innerBoundaryIs>
<innerBoundaryIs>
<LinearRing>
<coordinates>
9.81666667,45.8
9.825,45.8
9.825,45.80833333
9.81666667,45.80833333
9.81666667,45.8
</coordinates>
</LinearRing>
</innerBoundaryIs>
<innerBoundaryIs>
<LinearRing>
<coordinates>
9.60833333,45.8
9.61666667,45.8
9.61666667,45.80833333
9.60833333,45.80833333
9.60833333,45.8
</coordinates>
</LinearRing>
</innerBoundaryIs>
<innerBoundaryIs>
<LinearRing>
<coordinates>
9.90833333,45.81666667
9.91666667,45.81666667
9.91666667,45.825
9.90833333,45.825
9.90833333,45.81666667
</coordinates>
</LinearRing>
</innerBoundaryIs>
<innerBoundaryIs>
<LinearRing>
<coordinates>
9.71666667,45.84166667
9.725,45.84166667
9.725,45.85
9.71666667,45.85
9.71666667,45.84166667
</coordinates>
</LinearRing>
</innerBoundaryIs>
<innerBoundaryIs>
<LinearRing>
<coordinates>
9.78333333,45.84166667
9.79166667,45.84166667
9.79166667,45.85
9.78333333,45.85
9.78333333,45.84166667
</coordinates>
</LinearRing>
</innerBoundaryIs>
<innerBoundaryIs>
<LinearRing>
<coordinates>
9.80833333,45.93333333
9.80833333,45.925
9.81666667,45.925
9.81666667,45.93333333
9.81666667,45.94166667
9.80833333,45.94166667
9.80833333,45.93333333
</coordinates>
</LinearRing>
</innerBoundaryIs>
<innerBoundaryIs>
<LinearRing>
<coordinates>
9.775,45.91666667
9.775,45.90833333
9.78333333,45.90833333
9.78333333,45.91666667
9.775,45.91666667
</coordinates>
</LinearRing>
</innerBoundaryIs>
<innerBoundaryIs>
<LinearRing>
<coordinates>
9.75833333,45.9
9.75833333,45.89166667
9.76666667,45.89166667
9.76666667,45.9
9.75833333,45.9
</coordinates>
</LinearRing>
</innerBoundaryIs>
<innerBoundaryIs>
<LinearRing>
<coordinates>
9.775,45.89166667
9.775,45.88333333
9.78333333,45.88333333
9.78333333,45.89166667
9.775,45.89166667
</coordinates>
</LinearRing>
</innerBoundaryIs>
<innerBoundaryIs>
<LinearRing>
<coordinates>
9.8,45.9
9.8,45.90833333
9.79166667,45.90833333
9.79166667,45.9
9.8,45.9
</coordinates>
</LinearRing>
</innerBoundaryIs>
<innerBoundaryIs>
<LinearRing>
<coordinates>
9.725,45.9
9.73333333,45.9
9.73333333,45.90833333
9.725,45.90833333
9.71666667,45.90833333
9.71666667,45.9
9.725,45.9
</coordinates>
</LinearRing>
</innerBoundaryIs>
</Polygon>
<Polygon>
<outerBoundaryIs>
<LinearRing>
<coordinates>
9.58333333,45.825
9.59166667,45.825
9.59166667,45.81666667
9.58333333,45.81666667
9.58333333,45.825
</coordinates>
</LinearRing>
</outerBoundaryIs>
</Polygon>
<Polygon>
<outerBoundaryIs>
<LinearRing>
<coordinates>
9.54166667,45.83333333
9.55,45.83333333
9.55,45.825
9.54166667,45.825
9.54166667,45.83333333
</coordinates>
</LinearRing>
</outerBoundaryIs>
</Polygon>
<Polygon>
<outerBoundaryIs>
<LinearRing>
<coordinates>
9.95,45.83333333
9.95833333,45.83333333
9.95833333,45.825
9.95,45.825
9.95,45.83333333
</coordinates>
</LinearRing>
</outerBoundaryIs>
</Polygon>
<Polygon>
<outerBoundaryIs>
<LinearRing>
<coordinates>
9.60833333,45.9
9.60833333,45.89166667
9.6,45.89166667
9.59166667,45.89166667
9.58333333,45.89166667
9.58333333,45.9
9.59166667,45.9
9.59166667,45.90833333
9.6,45.90833333
9.6,45.91666667
9.60833333,45.91666667
9.60833333,45.925
9.6,45.925
9.6,45.93333333
9.60833333,45.93333333
9.60833333,45.94166667
9.61666667,45.94166667
9.625,45.94166667
9.625,45.95
9.625,45.95833333
9.63333333,45.95833333
9.63333333,45.95
9.64166667,45.95
9.64166667,45.95833333
9.65,45.95833333
9.65,45.95
9.65833333,45.95
9.65833333,45.94166667
9.65,45.94166667
9.65,45.93333333
9.65833333,45.93333333
9.65833333,45.925
9.66666667,45.925
9.66666667,45.91666667
9.65833333,45.91666667
9.65,45.91666667
9.65,45.925
9.64166667,45.925
9.63333333,45.925
9.63333333,45.91666667
9.63333333,45.90833333
9.625,45.90833333
9.625,45.9
9.61666667,45.9
9.60833333,45.9
</coordinates>
</LinearRing>
</outerBoundaryIs>
</Polygon>
<Polygon>
<outerBoundaryIs>
<LinearRing>
<coordinates>
9.64166667,45.90833333
9.65,45.90833333
9.65,45.9
9.64166667,45.9
9.64166667,45.90833333
</coordinates>
</LinearRing>
</outerBoundaryIs>
</Polygon>
<Polygon>
<outerBoundaryIs>
<LinearRing>
<coordinates>
10.00833333,45.91666667
10.00833333,45.90833333
10,45.90833333
10,45.91666667
9.99166667,45.91666667
9.99166667,45.925
10,45.925
10.00833333,45.925
10.00833333,45.91666667
</coordinates>
</LinearRing>
</outerBoundaryIs>
</Polygon>
<Polygon>
<outerBoundaryIs>
<LinearRing>
<coordinates>
10.00833333,45.93333333
10.01666667,45.93333333
10.01666667,45.925
10.00833333,45.925
10.00833333,45.93333333
</coordinates>
</LinearRing>
</outerBoundaryIs>
</Polygon>
<Polygon>
<outerBoundaryIs>
<LinearRing>
<coordinates>
10.05833333,45.94166667
10.05833333,45.93333333
10.05,45.93333333
10.05,45.94166667
10.04166667,45.94166667
10.03333333,45.94166667
10.03333333,45.93333333
10.025,45.93333333
10.01666667,45.93333333
10.01666667,45.94166667
10.025,45.94166667
10.025,45.95
10.025,45.95833333
10.01666667,45.95833333
10.00833333,45.95833333
10.00833333,45.95
10,45.95
10,45.94166667
9.99166667,45.94166667
9.98333333,45.94166667
9.98333333,45.95
9.975,45.95
9.96666667,45.95
9.95833333,45.95
9.95,45.95
9.95,45.95833333
9.95833333,45.95833333
9.96666667,45.95833333
9.975,45.95833333
9.975,45.96666667
9.975,45.975
9.98333333,45.975
9.99166667,45.975
9.99166667,45.98333333
9.99166667,45.99166667
9.98333333,45.99166667
9.975,45.99166667
9.96666667,45.99166667
9.96666667,46
9.96666667,46.00833333
9.96666667,46.01666667
9.975,46.01666667
9.98333333,46.01666667
9.99166667,46.01666667
10,46.01666667
10.00833333,46.01666667
10.01666667,46.01666667
10.01666667,46.00833333
10.025,46.00833333
10.03333333,46.00833333
10.03333333,46
10.03333333,45.99166667
10.03333333,45.98333333
10.04166667,45.98333333
10.05,45.98333333
10.05,45.975
10.05833333,45.975
10.05833333,45.96666667
10.06666667,45.96666667
10.075,45.96666667
10.075,45.95833333
10.08333333,45.95833333
10.08333333,45.95
10.08333333,45.94166667
10.075,45.94166667
10.06666667,45.94166667
10.05833333,45.94166667
</coordinates>
</LinearRing>
</outerBoundaryIs>
</Polygon>
<Polygon>
<outerBoundaryIs>
<LinearRing>
<coordinates>
10.05833333,46.01666667
10.05833333,46.00833333
10.05,46.00833333
10.04166667,46.00833333
10.03333333,46.00833333
10.03333333,46.01666667
10.04166667,46.01666667
10.05,46.01666667
10.05,46.025
10.05,46.03333333
10.05,46.04166667
10.05833333,46.04166667
10.06666667,46.04166667
10.06666667,46.03333333
10.075,46.03333333
10.08333333,46.03333333
10.08333333,46.025
10.075,46.025
10.075,46.01666667
10.06666667,46.01666667
10.05833333,46.01666667
</coordinates>
</LinearRing>
</outerBoundaryIs>
</Polygon>
<Polygon>
<outerBoundaryIs>
<LinearRing>
<coordinates>
10.09166667,46.01666667
10.09166667,46.00833333
10.08333333,46.00833333
10.08333333,46.01666667
10.08333333,46.025
10.09166667,46.025
10.09166667,46.03333333
10.08333333,46.03333333
10.08333333,46.04166667
10.09166667,46.04166667
10.1,46.04166667
10.1,46.03333333
10.1,46.025
10.10833333,46.025
10.11666667,46.025
10.11666667,46.03333333
10.11666667,46.04166667
10.125,46.04166667
10.125,46.03333333
10.125,46.025
10.125,46.01666667
10.11666667,46.01666667
10.10833333,46.01666667
10.1,46.01666667
10.09166667,46.01666667
</coordinates>
</LinearRing>
</outerBoundaryIs>
</Polygon>
</MultiGeometry>
</Placemark>
</Document>
</kml>
