# Supplementary material for: Species conservation profiles of the endemic spiders Troglohyphantes (Araneae, Linyphiidae) from the Alps and the north-western Dinarides
Source: Biodivers Data J. 2022 Aug 19;10:e87261. doi: 10.3897/BDJ.10.e87261 (PMC9848466; doi:10.3897/BDJ.10.e87261)
Supplement: Supplementary material 17 — Distribution of Troglohyphantesexcavatus Fage, 1919 [file bdj-10-e87261-s017.kml]

<?xml version="1.0" encoding="UTF-8"?>
<kml xmlns="http://earth.google.com/kml/2.2">
<Document>
<name></name>
<description><![CDATA[]]></description>

<Style id="1">
<LineStyle>
<width>2</width>
<color>ff0000ff</color>
</LineStyle>
<PolyStyle>
<color>aaffffff</color>
<fill>1</fill>
</PolyStyle>
</Style>

<Placemark>
<name>T.excavatus.kml</name>
<description><![CDATA[]]></description>
<styleUrl>#1</styleUrl>
<visibility>1</visibility>
<MultiGeometry>
<Polygon>
<outerBoundaryIs>
<LinearRing>
<coordinates>
15.96666667,44.65833333
15.96666667,44.65
15.95833333,44.65
15.95833333,44.65833333
15.95,44.65833333
15.94166667,44.65833333
15.94166667,44.66666667
15.94166667,44.675
15.95,44.675
15.95,44.68333333
15.94166667,44.68333333
15.93333333,44.68333333
15.925,44.68333333
15.925,44.69166667
15.925,44.7
15.925,44.70833333
15.925,44.71666667
15.91666667,44.71666667
15.90833333,44.71666667
15.90833333,44.725
15.90833333,44.73333333
15.9,44.73333333
15.89166667,44.73333333
15.88333333,44.73333333
15.875,44.73333333
15.875,44.74166667
15.86666667,44.74166667
15.86666667,44.75
15.85833333,44.75
15.85,44.75
15.85,44.75833333
15.84166667,44.75833333
15.84166667,44.75
15.83333333,44.75
15.83333333,44.75833333
15.825,44.75833333
15.825,44.76666667
15.825,44.775
15.81666667,44.775
15.80833333,44.775
15.80833333,44.78333333
15.8,44.78333333
15.8,44.79166667
15.79166667,44.79166667
15.79166667,44.8
15.78333333,44.8
15.775,44.8
15.775,44.80833333
15.775,44.81666667
15.76666667,44.81666667
15.76666667,44.825
15.75833333,44.825
15.75833333,44.83333333
15.75,44.83333333
15.75,44.84166667
15.74166667,44.84166667
15.74166667,44.85
15.73333333,44.85
15.725,44.85
15.71666667,44.85
15.70833333,44.85
15.70833333,44.85833333
15.7,44.85833333
15.7,44.86666667
15.7,44.875
15.69166667,44.875
15.68333333,44.875
15.675,44.875
15.675,44.88333333
15.66666667,44.88333333
15.66666667,44.89166667
15.65833333,44.89166667
15.65,44.89166667
15.64166667,44.89166667
15.64166667,44.9
15.63333333,44.9
15.63333333,44.90833333
15.625,44.90833333
15.61666667,44.90833333
15.61666667,44.9
15.61666667,44.89166667
15.625,44.89166667
15.63333333,44.89166667
15.63333333,44.88333333
15.625,44.88333333
15.625,44.875
15.61666667,44.875
15.60833333,44.875
15.60833333,44.88333333
15.6,44.88333333
15.6,44.89166667
15.59166667,44.89166667
15.58333333,44.89166667
15.58333333,44.9
15.575,44.9
15.56666667,44.9
15.56666667,44.90833333
15.575,44.90833333
15.58333333,44.90833333
15.59166667,44.90833333
15.59166667,44.91666667
15.58333333,44.91666667
15.58333333,44.925
15.59166667,44.925
15.6,44.925
15.60833333,44.925
15.60833333,44.93333333
15.60833333,44.94166667
15.6,44.94166667
15.6,44.95
15.6,44.95833333
15.59166667,44.95833333
15.59166667,44.96666667
15.58333333,44.96666667
15.575,44.96666667
15.56666667,44.96666667
15.55833333,44.96666667
15.55,44.96666667
15.55,44.975
15.55,44.98333333
15.55833333,44.98333333
15.55833333,44.975
15.56666667,44.975
15.575,44.975
15.58333333,44.975
15.59166667,44.975
15.59166667,44.98333333
15.59166667,44.99166667
15.58333333,44.99166667
15.575,44.99166667
15.575,45
15.56666667,45
15.55833333,45
15.55,45
15.55,45.00833333
15.54166667,45.00833333
15.53333333,45.00833333
15.53333333,45.01666667
15.525,45.01666667
15.51666667,45.01666667
15.50833333,45.01666667
15.5,45.01666667
15.5,45.025
15.49166667,45.025
15.48333333,45.025
15.48333333,45.03333333
15.475,45.03333333
15.475,45.04166667
15.46666667,45.04166667
15.45833333,45.04166667
15.45,45.04166667
15.45,45.05
15.44166667,45.05
15.43333333,45.05
15.425,45.05
15.425,45.04166667
15.41666667,45.04166667
15.40833333,45.04166667
15.40833333,45.05
15.4,45.05
15.39166667,45.05
15.39166667,45.05833333
15.38333333,45.05833333
15.375,45.05833333
15.375,45.06666667
15.36666667,45.06666667
15.36666667,45.05833333
15.35833333,45.05833333
15.35833333,45.06666667
15.35,45.06666667
15.34166667,45.06666667
15.34166667,45.075
15.33333333,45.075
15.325,45.075
15.31666667,45.075
15.31666667,45.08333333
15.31666667,45.09166667
15.30833333,45.09166667
15.3,45.09166667
15.3,45.1
15.29166667,45.1
15.29166667,45.10833333
15.28333333,45.10833333
15.275,45.10833333
15.275,45.11666667
15.26666667,45.11666667
15.25833333,45.11666667
15.25833333,45.125
15.25,45.125
15.24166667,45.125
15.24166667,45.13333333
15.24166667,45.14166667
15.23333333,45.14166667
15.225,45.14166667
15.225,45.15
15.21666667,45.15
15.21666667,45.15833333
15.21666667,45.16666667
15.21666667,45.175
15.20833333,45.175
15.20833333,45.18333333
15.20833333,45.19166667
15.20833333,45.2
15.2,45.2
15.2,45.20833333
15.2,45.21666667
15.19166667,45.21666667
15.18333333,45.21666667
15.18333333,45.225
15.175,45.225
15.16666667,45.225
15.16666667,45.23333333
15.15833333,45.23333333
15.15,45.23333333
15.14166667,45.23333333
15.14166667,45.225
15.13333333,45.225
15.13333333,45.23333333
15.125,45.23333333
15.11666667,45.23333333
15.11666667,45.24166667
15.125,45.24166667
15.125,45.25
15.11666667,45.25
15.11666667,45.25833333
15.10833333,45.25833333
15.1,45.25833333
15.1,45.26666667
15.09166667,45.26666667
15.09166667,45.275
15.08333333,45.275
15.08333333,45.28333333
15.08333333,45.29166667
15.08333333,45.3
15.075,45.3
15.075,45.30833333
15.06666667,45.30833333
15.05833333,45.30833333
15.05833333,45.31666667
15.06666667,45.31666667
15.06666667,45.325
15.05833333,45.325
15.05833333,45.33333333
15.05,45.33333333
15.05,45.34166667
15.04166667,45.34166667
15.03333333,45.34166667
15.025,45.34166667
15.01666667,45.34166667
15.01666667,45.35
15.01666667,45.35833333
15.00833333,45.35833333
15.00833333,45.36666667
15,45.36666667
15,45.375
14.99166667,45.375
14.99166667,45.36666667
14.98333333,45.36666667
14.98333333,45.375
14.975,45.375
14.975,45.36666667
14.96666667,45.36666667
14.96666667,45.375
14.95833333,45.375
14.95833333,45.38333333
14.95833333,45.39166667
14.95,45.39166667
14.95,45.4
14.94166667,45.4
14.93333333,45.4
14.93333333,45.40833333
14.93333333,45.41666667
14.925,45.41666667
14.925,45.425
14.91666667,45.425
14.90833333,45.425
14.9,45.425
14.9,45.43333333
14.90833333,45.43333333
14.90833333,45.44166667
14.91666667,45.44166667
14.91666667,45.45
14.925,45.45
14.93333333,45.45
14.94166667,45.45
14.94166667,45.45833333
14.94166667,45.46666667
14.94166667,45.475
14.93333333,45.475
14.93333333,45.48333333
14.925,45.48333333
14.925,45.49166667
14.925,45.5
14.925,45.50833333
14.925,45.51666667
14.925,45.525
14.93333333,45.525
14.94166667,45.525
14.94166667,45.53333333
14.93333333,45.53333333
14.925,45.53333333
14.925,45.54166667
14.91666667,45.54166667
14.90833333,45.54166667
14.90833333,45.53333333
14.90833333,45.525
14.9,45.525
14.89166667,45.525
14.89166667,45.53333333
14.88333333,45.53333333
14.875,45.53333333
14.86666667,45.53333333
14.86666667,45.54166667
14.86666667,45.55
14.85833333,45.55
14.85,45.55
14.84166667,45.55
14.84166667,45.54166667
14.85,45.54166667
14.85833333,45.54166667
14.85833333,45.53333333
14.85833333,45.525
14.86666667,45.525
14.86666667,45.51666667
14.86666667,45.50833333
14.875,45.50833333
14.88333333,45.50833333
14.88333333,45.5
14.88333333,45.49166667
14.875,45.49166667
14.86666667,45.49166667
14.85833333,45.49166667
14.85833333,45.48333333
14.85,45.48333333
14.84166667,45.48333333
14.83333333,45.48333333
14.825,45.48333333
14.81666667,45.48333333
14.81666667,45.49166667
14.81666667,45.5
14.80833333,45.5
14.80833333,45.50833333
14.8,45.50833333
14.79166667,45.50833333
14.79166667,45.51666667
14.78333333,45.51666667
14.78333333,45.525
14.775,45.525
14.76666667,45.525
14.75833333,45.525
14.75,45.525
14.74166667,45.525
14.74166667,45.53333333
14.73333333,45.53333333
14.73333333,45.54166667
14.74166667,45.54166667
14.74166667,45.55
14.73333333,45.55
14.725,45.55
14.725,45.54166667
14.725,45.53333333
14.725,45.525
14.725,45.51666667
14.73333333,45.51666667
14.73333333,45.50833333
14.74166667,45.50833333
14.75,45.50833333
14.75,45.5
14.75833333,45.5
14.75833333,45.49166667
14.75833333,45.48333333
14.75,45.48333333
14.75,45.475
14.75833333,45.475
14.76666667,45.475
14.775,45.475
14.78333333,45.475
14.78333333,45.46666667
14.79166667,45.46666667
14.79166667,45.45833333
14.78333333,45.45833333
14.775,45.45833333
14.76666667,45.45833333
14.75833333,45.45833333
14.75833333,45.45
14.75,45.45
14.74166667,45.45
14.74166667,45.44166667
14.75,45.44166667
14.75,45.43333333
14.75833333,45.43333333
14.76666667,45.43333333
14.775,45.43333333
14.775,45.425
14.775,45.41666667
14.775,45.40833333
14.76666667,45.40833333
14.76666667,45.41666667
14.76666667,45.425
14.75833333,45.425
14.75833333,45.41666667
14.75,45.41666667
14.75,45.40833333
14.75,45.4
14.74166667,45.4
14.74166667,45.40833333
14.74166667,45.41666667
14.73333333,45.41666667
14.725,45.41666667
14.725,45.40833333
14.71666667,45.40833333
14.71666667,45.4
14.70833333,45.4
14.7,45.4
14.69166667,45.4
14.68333333,45.4
14.68333333,45.40833333
14.675,45.40833333
14.66666667,45.40833333
14.65833333,45.40833333
14.65833333,45.41666667
14.65833333,45.425
14.66666667,45.425
14.66666667,45.43333333
14.675,45.43333333
14.68333333,45.43333333
14.69166667,45.43333333
14.7,45.43333333
14.7,45.44166667
14.70833333,45.44166667
14.70833333,45.45
14.70833333,45.45833333
14.7,45.45833333
14.7,45.45
14.69166667,45.45
14.68333333,45.45
14.675,45.45
14.66666667,45.45
14.66666667,45.44166667
14.65833333,45.44166667
14.65833333,45.45
14.65833333,45.45833333
14.66666667,45.45833333
14.675,45.45833333
14.675,45.46666667
14.66666667,45.46666667
14.65833333,45.46666667
14.65,45.46666667
14.65,45.475
14.65,45.48333333
14.64166667,45.48333333
14.63333333,45.48333333
14.63333333,45.475
14.625,45.475
14.625,45.46666667
14.61666667,45.46666667
14.61666667,45.45833333
14.60833333,45.45833333
14.60833333,45.46666667
14.60833333,45.475
14.6,45.475
14.6,45.48333333
14.59166667,45.48333333
14.59166667,45.475
14.58333333,45.475
14.575,45.475
14.575,45.48333333
14.58333333,45.48333333
14.58333333,45.49166667
14.59166667,45.49166667
14.59166667,45.5
14.6,45.5
14.6,45.50833333
14.6,45.51666667
14.59166667,45.51666667
14.58333333,45.51666667
14.58333333,45.50833333
14.575,45.50833333
14.575,45.51666667
14.575,45.525
14.58333333,45.525
14.59166667,45.525
14.59166667,45.53333333
14.58333333,45.53333333
14.575,45.53333333
14.56666667,45.53333333
14.56666667,45.54166667
14.55833333,45.54166667
14.55,45.54166667
14.55,45.55
14.54166667,45.55
14.54166667,45.55833333
14.55,45.55833333
14.55,45.56666667
14.54166667,45.56666667
14.53333333,45.56666667
14.525,45.56666667
14.51666667,45.56666667
14.50833333,45.56666667
14.50833333,45.575
14.5,45.575
14.49166667,45.575
14.49166667,45.58333333
14.49166667,45.59166667
14.48333333,45.59166667
14.48333333,45.6
14.475,45.6
14.475,45.60833333
14.46666667,45.60833333
14.45833333,45.60833333
14.45,45.60833333
14.45,45.61666667
14.44166667,45.61666667
14.43333333,45.61666667
14.425,45.61666667
14.41666667,45.61666667
14.40833333,45.61666667
14.4,45.61666667
14.39166667,45.61666667
14.38333333,45.61666667
14.375,45.61666667
14.375,45.625
14.36666667,45.625
14.36666667,45.63333333
14.375,45.63333333
14.375,45.64166667
14.38333333,45.64166667
14.38333333,45.63333333
14.39166667,45.63333333
14.4,45.63333333
14.40833333,45.63333333
14.40833333,45.64166667
14.41666667,45.64166667
14.41666667,45.65
14.425,45.65
14.425,45.65833333
14.425,45.66666667
14.43333333,45.66666667
14.43333333,45.675
14.425,45.675
14.41666667,45.675
14.41666667,45.68333333
14.40833333,45.68333333
14.40833333,45.69166667
14.4,45.69166667
14.4,45.7
14.39166667,45.7
14.38333333,45.7
14.38333333,45.69166667
14.39166667,45.69166667
14.39166667,45.68333333
14.39166667,45.675
14.39166667,45.66666667
14.38333333,45.66666667
14.38333333,45.675
14.375,45.675
14.375,45.68333333
14.36666667,45.68333333
14.35833333,45.68333333
14.35,45.68333333
14.35,45.69166667
14.34166667,45.69166667
14.33333333,45.69166667
14.33333333,45.68333333
14.34166667,45.68333333
14.34166667,45.675
14.35,45.675
14.35,45.66666667
14.34166667,45.66666667
14.34166667,45.65833333
14.34166667,45.65
14.34166667,45.64166667
14.33333333,45.64166667
14.33333333,45.63333333
14.34166667,45.63333333
14.34166667,45.625
14.34166667,45.61666667
14.33333333,45.61666667
14.325,45.61666667
14.325,45.60833333
14.33333333,45.60833333
14.34166667,45.60833333
14.34166667,45.6
14.33333333,45.6
14.325,45.6
14.31666667,45.6
14.30833333,45.6
14.30833333,45.59166667
14.30833333,45.58333333
14.31666667,45.58333333
14.325,45.58333333
14.33333333,45.58333333
14.33333333,45.575
14.325,45.575
14.31666667,45.575
14.31666667,45.56666667
14.325,45.56666667
14.325,45.55833333
14.33333333,45.55833333
14.34166667,45.55833333
14.34166667,45.55
14.35,45.55
14.35,45.54166667
14.35833333,45.54166667
14.36666667,45.54166667
14.36666667,45.53333333
14.375,45.53333333
14.38333333,45.53333333
14.38333333,45.525
14.38333333,45.51666667
14.39166667,45.51666667
14.4,45.51666667
14.4,45.50833333
14.4,45.5
14.4,45.49166667
14.40833333,45.49166667
14.40833333,45.5
14.41666667,45.5
14.41666667,45.50833333
14.425,45.50833333
14.425,45.51666667
14.43333333,45.51666667
14.44166667,45.51666667
14.44166667,45.50833333
14.44166667,45.5
14.43333333,45.5
14.43333333,45.49166667
14.425,45.49166667
14.425,45.48333333
14.43333333,45.48333333
14.43333333,45.475
14.43333333,45.46666667
14.44166667,45.46666667
14.45,45.46666667
14.45,45.45833333
14.45833333,45.45833333
14.45833333,45.45
14.46666667,45.45
14.46666667,45.44166667
14.475,45.44166667
14.48333333,45.44166667
14.48333333,45.43333333
14.49166667,45.43333333
14.49166667,45.44166667
14.5,45.44166667
14.5,45.45
14.50833333,45.45
14.50833333,45.44166667
14.50833333,45.43333333
14.5,45.43333333
14.5,45.425
14.50833333,45.425
14.50833333,45.41666667
14.51666667,45.41666667
14.51666667,45.425
14.525,45.425
14.525,45.41666667
14.53333333,45.41666667
14.53333333,45.425
14.54166667,45.425
14.54166667,45.41666667
14.55,45.41666667
14.55,45.40833333
14.55833333,45.40833333
14.55833333,45.4
14.56666667,45.4
14.575,45.4
14.575,45.39166667
14.575,45.38333333
14.58333333,45.38333333
14.59166667,45.38333333
14.59166667,45.375
14.59166667,45.36666667
14.59166667,45.35833333
14.59166667,45.35
14.58333333,45.35
14.575,45.35
14.575,45.35833333
14.56666667,45.35833333
14.56666667,45.36666667
14.55833333,45.36666667
14.55,45.36666667
14.54166667,45.36666667
14.54166667,45.35833333
14.53333333,45.35833333
14.53333333,45.36666667
14.525,45.36666667
14.51666667,45.36666667
14.51666667,45.375
14.50833333,45.375
14.50833333,45.38333333
14.5,45.38333333
14.49166667,45.38333333
14.48333333,45.38333333
14.475,45.38333333
14.46666667,45.38333333
14.45833333,45.38333333
14.45,45.38333333
14.44166667,45.38333333
14.44166667,45.375
14.44166667,45.36666667
14.43333333,45.36666667
14.425,45.36666667
14.41666667,45.36666667
14.41666667,45.375
14.40833333,45.375
14.4,45.375
14.4,45.36666667
14.39166667,45.36666667
14.38333333,45.36666667
14.38333333,45.375
14.375,45.375
14.36666667,45.375
14.36666667,45.36666667
14.35833333,45.36666667
14.35,45.36666667
14.34166667,45.36666667
14.33333333,45.36666667
14.325,45.36666667
14.31666667,45.36666667
14.30833333,45.36666667
14.30833333,45.35833333
14.30833333,45.35
14.3,45.35
14.3,45.34166667
14.29166667,45.34166667
14.29166667,45.33333333
14.29166667,45.325
14.28333333,45.325
14.275,45.325
14.275,45.31666667
14.26666667,45.31666667
14.26666667,45.30833333
14.26666667,45.3
14.25833333,45.3
14.25833333,45.29166667
14.25833333,45.28333333
14.25,45.28333333
14.24166667,45.28333333
14.24166667,45.275
14.23333333,45.275
14.23333333,45.28333333
14.225,45.28333333
14.225,45.29166667
14.21666667,45.29166667
14.21666667,45.3
14.21666667,45.30833333
14.21666667,45.31666667
14.225,45.31666667
14.225,45.325
14.23333333,45.325
14.23333333,45.33333333
14.24166667,45.33333333
14.24166667,45.34166667
14.23333333,45.34166667
14.225,45.34166667
14.225,45.35
14.21666667,45.35
14.21666667,45.35833333
14.21666667,45.36666667
14.20833333,45.36666667
14.2,45.36666667
14.2,45.375
14.20833333,45.375
14.21666667,45.375
14.225,45.375
14.225,45.36666667
14.23333333,45.36666667
14.24166667,45.36666667
14.24166667,45.375
14.24166667,45.38333333
14.23333333,45.38333333
14.23333333,45.39166667
14.23333333,45.4
14.225,45.4
14.225,45.40833333
14.21666667,45.40833333
14.21666667,45.41666667
14.20833333,45.41666667
14.20833333,45.40833333
14.2,45.40833333
14.2,45.41666667
14.19166667,45.41666667
14.18333333,45.41666667
14.18333333,45.425
14.175,45.425
14.16666667,45.425
14.15833333,45.425
14.15,45.425
14.14166667,45.425
14.14166667,45.41666667
14.13333333,45.41666667
14.13333333,45.425
14.125,45.425
14.11666667,45.425
14.11666667,45.41666667
14.125,45.41666667
14.125,45.40833333
14.13333333,45.40833333
14.14166667,45.40833333
14.14166667,45.4
14.13333333,45.4
14.13333333,45.39166667
14.14166667,45.39166667
14.14166667,45.38333333
14.15,45.38333333
14.15,45.375
14.15833333,45.375
14.15833333,45.36666667
14.16666667,45.36666667
14.16666667,45.35833333
14.16666667,45.35
14.175,45.35
14.175,45.34166667
14.175,45.33333333
14.18333333,45.33333333
14.19166667,45.33333333
14.19166667,45.325
14.19166667,45.31666667
14.19166667,45.30833333
14.18333333,45.30833333
14.175,45.30833333
14.175,45.3
14.175,45.29166667
14.16666667,45.29166667
14.16666667,45.28333333
14.15833333,45.28333333
14.15833333,45.29166667
14.15833333,45.3
14.15833333,45.30833333
14.16666667,45.30833333
14.16666667,45.31666667
14.15833333,45.31666667
14.15,45.31666667
14.15,45.325
14.14166667,45.325
14.13333333,45.325
14.13333333,45.31666667
14.125,45.31666667
14.125,45.325
14.11666667,45.325
14.11666667,45.33333333
14.11666667,45.34166667
14.10833333,45.34166667
14.1,45.34166667
14.09166667,45.34166667
14.09166667,45.35
14.08333333,45.35
14.08333333,45.34166667
14.08333333,45.33333333
14.075,45.33333333
14.075,45.34166667
14.075,45.35
14.06666667,45.35
14.05833333,45.35
14.05833333,45.35833333
14.05,45.35833333
14.05,45.36666667
14.05,45.375
14.05,45.38333333
14.05,45.39166667
14.04166667,45.39166667
14.03333333,45.39166667
14.03333333,45.4
14.025,45.4
14.01666667,45.4
14.01666667,45.40833333
14.00833333,45.40833333
14.00833333,45.41666667
14,45.41666667
13.99166667,45.41666667
13.98333333,45.41666667
13.98333333,45.425
13.975,45.425
13.975,45.43333333
13.96666667,45.43333333
13.95833333,45.43333333
13.95833333,45.44166667
13.95,45.44166667
13.94166667,45.44166667
13.94166667,45.45
13.93333333,45.45
13.93333333,45.45833333
13.93333333,45.46666667
13.93333333,45.475
13.925,45.475
13.91666667,45.475
13.91666667,45.48333333
13.90833333,45.48333333
13.9,45.48333333
13.9,45.475
13.90833333,45.475
13.90833333,45.46666667
13.91666667,45.46666667
13.91666667,45.45833333
13.90833333,45.45833333
13.9,45.45833333
13.89166667,45.45833333
13.89166667,45.46666667
13.88333333,45.46666667
13.875,45.46666667
13.86666667,45.46666667
13.86666667,45.45833333
13.875,45.45833333
13.88333333,45.45833333
13.88333333,45.45
13.88333333,45.44166667
13.89166667,45.44166667
13.9,45.44166667
13.90833333,45.44166667
13.90833333,45.43333333
13.91666667,45.43333333
13.91666667,45.425
13.90833333,45.425
13.9,45.425
13.89166667,45.425
13.89166667,45.41666667
13.88333333,45.41666667
13.88333333,45.40833333
13.875,45.40833333
13.875,45.4
13.88333333,45.4
13.88333333,45.39166667
13.88333333,45.38333333
13.875,45.38333333
13.86666667,45.38333333
13.85833333,45.38333333
13.85833333,45.39166667
13.85,45.39166667
13.84166667,45.39166667
13.83333333,45.39166667
13.825,45.39166667
13.81666667,45.39166667
13.81666667,45.4
13.81666667,45.40833333
13.80833333,45.40833333
13.8,45.40833333
13.8,45.41666667
13.79166667,45.41666667
13.79166667,45.425
13.78333333,45.425
13.775,45.425
13.76666667,45.425
13.76666667,45.43333333
13.76666667,45.44166667
13.75833333,45.44166667
13.75,45.44166667
13.75,45.45
13.74166667,45.45
13.74166667,45.45833333
13.75,45.45833333
13.75833333,45.45833333
13.76666667,45.45833333
13.775,45.45833333
13.78333333,45.45833333
13.79166667,45.45833333
13.79166667,45.46666667
13.8,45.46666667
13.80833333,45.46666667
13.81666667,45.46666667
13.81666667,45.475
13.825,45.475
13.825,45.46666667
13.83333333,45.46666667
13.83333333,45.475
13.84166667,45.475
13.85,45.475
13.85833333,45.475
13.85833333,45.48333333
13.85,45.48333333
13.84166667,45.48333333
13.84166667,45.49166667
13.83333333,45.49166667
13.825,45.49166667
13.81666667,45.49166667
13.81666667,45.48333333
13.80833333,45.48333333
13.8,45.48333333
13.8,45.475
13.79166667,45.475
13.78333333,45.475
13.775,45.475
13.775,45.48333333
13.78333333,45.48333333
13.79166667,45.48333333
13.79166667,45.49166667
13.8,45.49166667
13.80833333,45.49166667
13.80833333,45.5
13.81666667,45.5
13.825,45.5
13.825,45.50833333
13.825,45.51666667
13.83333333,45.51666667
13.83333333,45.525
13.84166667,45.525
13.84166667,45.53333333
13.85,45.53333333
13.85833333,45.53333333
13.85833333,45.525
13.86666667,45.525
13.86666667,45.51666667
13.875,45.51666667
13.88333333,45.51666667
13.88333333,45.50833333
13.89166667,45.50833333
13.89166667,45.5
13.9,45.5
13.90833333,45.5
13.91666667,45.5
13.91666667,45.50833333
13.90833333,45.50833333
13.90833333,45.51666667
13.9,45.51666667
13.9,45.525
13.9,45.53333333
13.89166667,45.53333333
13.89166667,45.54166667
13.88333333,45.54166667
13.88333333,45.55
13.875,45.55
13.875,45.55833333
13.86666667,45.55833333
13.86666667,45.56666667
13.86666667,45.575
13.85833333,45.575
13.85833333,45.58333333
13.85,45.58333333
13.85,45.59166667
13.85833333,45.59166667
13.85833333,45.6
13.86666667,45.6
13.86666667,45.60833333
13.86666667,45.61666667
13.86666667,45.625
13.85833333,45.625
13.85,45.625
13.84166667,45.625
13.83333333,45.625
13.83333333,45.63333333
13.825,45.63333333
13.81666667,45.63333333
13.81666667,45.64166667
13.81666667,45.65
13.81666667,45.65833333
13.80833333,45.65833333
13.80833333,45.66666667
13.8,45.66666667
13.79166667,45.66666667
13.78333333,45.66666667
13.78333333,45.675
13.775,45.675
13.76666667,45.675
13.76666667,45.68333333
13.75833333,45.68333333
13.75833333,45.69166667
13.75,45.69166667
13.74166667,45.69166667
13.74166667,45.7
13.73333333,45.7
13.725,45.7
13.725,45.70833333
13.71666667,45.70833333
13.71666667,45.71666667
13.70833333,45.71666667
13.7,45.71666667
13.7,45.725
13.69166667,45.725
13.69166667,45.73333333
13.68333333,45.73333333
13.68333333,45.74166667
13.69166667,45.74166667
13.69166667,45.75
13.68333333,45.75
13.68333333,45.75833333
13.675,45.75833333
13.675,45.76666667
13.66666667,45.76666667
13.66666667,45.775
13.65833333,45.775
13.65,45.775
13.65,45.78333333
13.65,45.79166667
13.64166667,45.79166667
13.63333333,45.79166667
13.63333333,45.78333333
13.625,45.78333333
13.61666667,45.78333333
13.60833333,45.78333333
13.60833333,45.79166667
13.60833333,45.8
13.61666667,45.8
13.625,45.8
13.63333333,45.8
13.64166667,45.8
13.65,45.8
13.65833333,45.8
13.66666667,45.8
13.675,45.8
13.68333333,45.8
13.68333333,45.79166667
13.69166667,45.79166667
13.7,45.79166667
13.7,45.78333333
13.70833333,45.78333333
13.70833333,45.79166667
13.70833333,45.8
13.7,45.8
13.7,45.80833333
13.69166667,45.80833333
13.68333333,45.80833333
13.68333333,45.81666667
13.675,45.81666667
13.66666667,45.81666667
13.65833333,45.81666667
13.65,45.81666667
13.64166667,45.81666667
13.63333333,45.81666667
13.625,45.81666667
13.61666667,45.81666667
13.60833333,45.81666667
13.6,45.81666667
13.59166667,45.81666667
13.59166667,45.825
13.58333333,45.825
13.58333333,45.83333333
13.575,45.83333333
13.56666667,45.83333333
13.56666667,45.84166667
13.575,45.84166667
13.575,45.85
13.58333333,45.85
13.59166667,45.85
13.6,45.85
13.6,45.85833333
13.59166667,45.85833333
13.59166667,45.86666667
13.59166667,45.875
13.6,45.875
13.60833333,45.875
13.61666667,45.875
13.625,45.875
13.63333333,45.875
13.64166667,45.875
13.65,45.875
13.65833333,45.875
13.65833333,45.86666667
13.66666667,45.86666667
13.66666667,45.875
13.675,45.875
13.68333333,45.875
13.69166667,45.875
13.7,45.875
13.70833333,45.875
13.71666667,45.875
13.725,45.875
13.73333333,45.875
13.73333333,45.86666667
13.74166667,45.86666667
13.75,45.86666667
13.75,45.875
13.75833333,45.875
13.75833333,45.86666667
13.76666667,45.86666667
13.775,45.86666667
13.775,45.85833333
13.78333333,45.85833333
13.78333333,45.85
13.79166667,45.85
13.8,45.85
13.80833333,45.85
13.80833333,45.85833333
13.8,45.85833333
13.79166667,45.85833333
13.79166667,45.86666667
13.8,45.86666667
13.80833333,45.86666667
13.81666667,45.86666667
13.825,45.86666667
13.83333333,45.86666667
13.84166667,45.86666667
13.85,45.86666667
13.85833333,45.86666667
13.85833333,45.875
13.85833333,45.88333333
13.85,45.88333333
13.84166667,45.88333333
13.83333333,45.88333333
13.83333333,45.89166667
13.825,45.89166667
13.81666667,45.89166667
13.80833333,45.89166667
13.80833333,45.9
13.8,45.9
13.8,45.89166667
13.8,45.88333333
13.79166667,45.88333333
13.78333333,45.88333333
13.78333333,45.89166667
13.79166667,45.89166667
13.79166667,45.9
13.78333333,45.9
13.775,45.9
13.775,45.90833333
13.76666667,45.90833333
13.76666667,45.91666667
13.75833333,45.91666667
13.75833333,45.925
13.75,45.925
13.75,45.93333333
13.74166667,45.93333333
13.74166667,45.94166667
13.73333333,45.94166667
13.73333333,45.95
13.725,45.95
13.725,45.95833333
13.71666667,45.95833333
13.70833333,45.95833333
13.7,45.95833333
13.7,45.96666667
13.69166667,45.96666667
13.68333333,45.96666667
13.675,45.96666667
13.675,45.975
13.66666667,45.975
13.66666667,45.98333333
13.66666667,45.99166667
13.675,45.99166667
13.675,45.98333333
13.68333333,45.98333333
13.69166667,45.98333333
13.69166667,45.99166667
13.68333333,45.99166667
13.68333333,46
13.69166667,46
13.69166667,46.00833333
13.7,46.00833333
13.70833333,46.00833333
13.70833333,46.01666667
13.7,46.01666667
13.69166667,46.01666667
13.68333333,46.01666667
13.68333333,46.025
13.675,46.025
13.675,46.03333333
13.675,46.04166667
13.68333333,46.04166667
13.68333333,46.05
13.69166667,46.05
13.69166667,46.04166667
13.7,46.04166667
13.7,46.05
13.70833333,46.05
13.70833333,46.04166667
13.71666667,46.04166667
13.71666667,46.05
13.725,46.05
13.73333333,46.05
13.74166667,46.05
13.75,46.05
13.75,46.05833333
13.75,46.06666667
13.74166667,46.06666667
13.74166667,46.075
13.75,46.075
13.75833333,46.075
13.75833333,46.08333333
13.76666667,46.08333333
13.76666667,46.09166667
13.76666667,46.1
13.775,46.1
13.775,46.10833333
13.78333333,46.10833333
13.78333333,46.1
13.78333333,46.09166667
13.78333333,46.08333333
13.78333333,46.075
13.78333333,46.06666667
13.78333333,46.05833333
13.78333333,46.05
13.78333333,46.04166667
13.775,46.04166667
13.775,46.03333333
13.775,46.025
13.78333333,46.025
13.78333333,46.03333333
13.79166667,46.03333333
13.79166667,46.04166667
13.8,46.04166667
13.8,46.05
13.80833333,46.05
13.80833333,46.04166667
13.81666667,46.04166667
13.81666667,46.03333333
13.81666667,46.025
13.80833333,46.025
13.80833333,46.01666667
13.80833333,46.00833333
13.80833333,46
13.80833333,45.99166667
13.8,45.99166667
13.8,45.98333333
13.79166667,45.98333333
13.79166667,45.975
13.79166667,45.96666667
13.79166667,45.95833333
13.8,45.95833333
13.8,45.96666667
13.80833333,45.96666667
13.80833333,45.975
13.81666667,45.975
13.81666667,45.98333333
13.81666667,45.99166667
13.825,45.99166667
13.825,45.98333333
13.83333333,45.98333333
13.84166667,45.98333333
13.84166667,45.975
13.83333333,45.975
13.825,45.975
13.825,45.96666667
13.83333333,45.96666667
13.84166667,45.96666667
13.85,45.96666667
13.85,45.975
13.85833333,45.975
13.85833333,45.96666667
13.86666667,45.96666667
13.86666667,45.95833333
13.875,45.95833333
13.875,45.96666667
13.88333333,45.96666667
13.88333333,45.95833333
13.89166667,45.95833333
13.9,45.95833333
13.9,45.95
13.90833333,45.95
13.91666667,45.95
13.91666667,45.94166667
13.925,45.94166667
13.93333333,45.94166667
13.93333333,45.95
13.925,45.95
13.925,45.95833333
13.925,45.96666667
13.91666667,45.96666667
13.91666667,45.975
13.90833333,45.975
13.90833333,45.98333333
13.9,45.98333333
13.9,45.99166667
13.89166667,45.99166667
13.88333333,45.99166667
13.875,45.99166667
13.86666667,45.99166667
13.86666667,46
13.85833333,46
13.85,46
13.85,46.00833333
13.85833333,46.00833333
13.86666667,46.00833333
13.86666667,46.01666667
13.85833333,46.01666667
13.85833333,46.025
13.86666667,46.025
13.86666667,46.03333333
13.85833333,46.03333333
13.85833333,46.04166667
13.85833333,46.05
13.86666667,46.05
13.86666667,46.05833333
13.875,46.05833333
13.875,46.05
13.88333333,46.05
13.88333333,46.04166667
13.89166667,46.04166667
13.89166667,46.05
13.89166667,46.05833333
13.9,46.05833333
13.9,46.05
13.90833333,46.05
13.91666667,46.05
13.91666667,46.04166667
13.925,46.04166667
13.93333333,46.04166667
13.93333333,46.03333333
13.94166667,46.03333333
13.94166667,46.025
13.93333333,46.025
13.93333333,46.01666667
13.94166667,46.01666667
13.95,46.01666667
13.95833333,46.01666667
13.95833333,46.025
13.96666667,46.025
13.975,46.025
13.975,46.03333333
13.96666667,46.03333333
13.95833333,46.03333333
13.95833333,46.04166667
13.95,46.04166667
13.94166667,46.04166667
13.94166667,46.05
13.94166667,46.05833333
13.93333333,46.05833333
13.93333333,46.05
13.925,46.05
13.925,46.05833333
13.91666667,46.05833333
13.91666667,46.06666667
13.925,46.06666667
13.93333333,46.06666667
13.94166667,46.06666667
13.95,46.06666667
13.95,46.05833333
13.95833333,46.05833333
13.95833333,46.06666667
13.96666667,46.06666667
13.96666667,46.075
13.975,46.075
13.975,46.06666667
13.98333333,46.06666667
13.98333333,46.05833333
13.99166667,46.05833333
13.99166667,46.06666667
14,46.06666667
14.00833333,46.06666667
14.00833333,46.075
14,46.075
14,46.08333333
13.99166667,46.08333333
13.98333333,46.08333333
13.98333333,46.09166667
13.99166667,46.09166667
13.99166667,46.1
13.99166667,46.10833333
13.99166667,46.11666667
14,46.11666667
14,46.10833333
14.00833333,46.10833333
14.01666667,46.10833333
14.01666667,46.11666667
14.01666667,46.125
14.01666667,46.13333333
14.025,46.13333333
14.025,46.14166667
14.03333333,46.14166667
14.04166667,46.14166667
14.04166667,46.13333333
14.03333333,46.13333333
14.03333333,46.125
14.04166667,46.125
14.05,46.125
14.05833333,46.125
14.05833333,46.11666667
14.06666667,46.11666667
14.075,46.11666667
14.08333333,46.11666667
14.09166667,46.11666667
14.1,46.11666667
14.1,46.10833333
14.09166667,46.10833333
14.08333333,46.10833333
14.08333333,46.1
14.09166667,46.1
14.09166667,46.09166667
14.1,46.09166667
14.1,46.08333333
14.10833333,46.08333333
14.10833333,46.09166667
14.11666667,46.09166667
14.11666667,46.08333333
14.125,46.08333333
14.125,46.09166667
14.13333333,46.09166667
14.13333333,46.1
14.125,46.1
14.125,46.10833333
14.13333333,46.10833333
14.14166667,46.10833333
14.15,46.10833333
14.15833333,46.10833333
14.15833333,46.11666667
14.16666667,46.11666667
14.16666667,46.10833333
14.175,46.10833333
14.18333333,46.10833333
14.18333333,46.11666667
14.175,46.11666667
14.175,46.125
14.175,46.13333333
14.175,46.14166667
14.18333333,46.14166667
14.18333333,46.15
14.19166667,46.15
14.19166667,46.15833333
14.18333333,46.15833333
14.175,46.15833333
14.16666667,46.15833333
14.16666667,46.15
14.16666667,46.14166667
14.15833333,46.14166667
14.15,46.14166667
14.15,46.15
14.14166667,46.15
14.14166667,46.14166667
14.13333333,46.14166667
14.125,46.14166667
14.125,46.13333333
14.11666667,46.13333333
14.11666667,46.14166667
14.10833333,46.14166667
14.10833333,46.15
14.11666667,46.15
14.125,46.15
14.125,46.15833333
14.125,46.16666667
14.13333333,46.16666667
14.14166667,46.16666667
14.15,46.16666667
14.15833333,46.16666667
14.16666667,46.16666667
14.16666667,46.175
14.16666667,46.18333333
14.15833333,46.18333333
14.15833333,46.175
14.15,46.175
14.15,46.18333333
14.14166667,46.18333333
14.13333333,46.18333333
14.13333333,46.175
14.125,46.175
14.11666667,46.175
14.10833333,46.175
14.1,46.175
14.09166667,46.175
14.09166667,46.18333333
14.1,46.18333333
14.1,46.19166667
14.10833333,46.19166667
14.11666667,46.19166667
14.125,46.19166667
14.125,46.2
14.13333333,46.2
14.13333333,46.19166667
14.14166667,46.19166667
14.15,46.19166667
14.15833333,46.19166667
14.16666667,46.19166667
14.175,46.19166667
14.175,46.2
14.18333333,46.2
14.18333333,46.19166667
14.19166667,46.19166667
14.19166667,46.18333333
14.19166667,46.175
14.2,46.175
14.20833333,46.175
14.20833333,46.16666667
14.21666667,46.16666667
14.225,46.16666667
14.225,46.175
14.23333333,46.175
14.23333333,46.16666667
14.23333333,46.15833333
14.24166667,46.15833333
14.24166667,46.15
14.25,46.15
14.25833333,46.15
14.26666667,46.15
14.275,46.15
14.28333333,46.15
14.29166667,46.15
14.29166667,46.15833333
14.3,46.15833333
14.3,46.15
14.3,46.14166667
14.3,46.13333333
14.29166667,46.13333333
14.29166667,46.125
14.29166667,46.11666667
14.3,46.11666667
14.3,46.10833333
14.30833333,46.10833333
14.30833333,46.11666667
14.30833333,46.125
14.30833333,46.13333333
14.30833333,46.14166667
14.30833333,46.15
14.30833333,46.15833333
14.31666667,46.15833333
14.31666667,46.15
14.31666667,46.14166667
14.31666667,46.13333333
14.31666667,46.125
14.31666667,46.11666667
14.31666667,46.10833333
14.325,46.10833333
14.325,46.11666667
14.33333333,46.11666667
14.33333333,46.125
14.34166667,46.125
14.34166667,46.11666667
14.34166667,46.10833333
14.34166667,46.1
14.34166667,46.09166667
14.34166667,46.08333333
14.33333333,46.08333333
14.33333333,46.09166667
14.325,46.09166667
14.31666667,46.09166667
14.31666667,46.08333333
14.31666667,46.075
14.325,46.075
14.325,46.06666667
14.33333333,46.06666667
14.34166667,46.06666667
14.34166667,46.075
14.35,46.075
14.35833333,46.075
14.36666667,46.075
14.36666667,46.08333333
14.375,46.08333333
14.375,46.09166667
14.38333333,46.09166667
14.38333333,46.08333333
14.39166667,46.08333333
14.39166667,46.075
14.39166667,46.06666667
14.4,46.06666667
14.4,46.05833333
14.4,46.05
14.4,46.04166667
14.40833333,46.04166667
14.41666667,46.04166667
14.41666667,46.03333333
14.40833333,46.03333333
14.40833333,46.025
14.4,46.025
14.39166667,46.025
14.38333333,46.025
14.375,46.025
14.375,46.01666667
14.375,46.00833333
14.38333333,46.00833333
14.38333333,46
14.39166667,46
14.39166667,46.00833333
14.4,46.00833333
14.4,46
14.4,45.99166667
14.40833333,45.99166667
14.41666667,45.99166667
14.425,45.99166667
14.425,46
14.425,46.00833333
14.43333333,46.00833333
14.43333333,46
14.43333333,45.99166667
14.44166667,45.99166667
14.44166667,46
14.45,46
14.45,46.00833333
14.45833333,46.00833333
14.45833333,46
14.45833333,45.99166667
14.46666667,45.99166667
14.46666667,46
14.46666667,46.00833333
14.475,46.00833333
14.48333333,46.00833333
14.49166667,46.00833333
14.5,46.00833333
14.50833333,46.00833333
14.50833333,46.01666667
14.51666667,46.01666667
14.51666667,46.00833333
14.525,46.00833333
14.525,46.01666667
14.53333333,46.01666667
14.54166667,46.01666667
14.54166667,46.025
14.55,46.025
14.55,46.03333333
14.55833333,46.03333333
14.55833333,46.025
14.56666667,46.025
14.56666667,46.03333333
14.56666667,46.04166667
14.575,46.04166667
14.575,46.05
14.575,46.05833333
14.58333333,46.05833333
14.58333333,46.06666667
14.58333333,46.075
14.575,46.075
14.575,46.08333333
14.58333333,46.08333333
14.58333333,46.09166667
14.58333333,46.1
14.58333333,46.10833333
14.58333333,46.11666667
14.58333333,46.125
14.575,46.125
14.575,46.13333333
14.58333333,46.13333333
14.58333333,46.14166667
14.59166667,46.14166667
14.59166667,46.15
14.59166667,46.15833333
14.59166667,46.16666667
14.58333333,46.16666667
14.58333333,46.175
14.59166667,46.175
14.59166667,46.18333333
14.59166667,46.19166667
14.6,46.19166667
14.6,46.2
14.59166667,46.2
14.59166667,46.20833333
14.59166667,46.21666667
14.58333333,46.21666667
14.575,46.21666667
14.56666667,46.21666667
14.55833333,46.21666667
14.55833333,46.225
14.55833333,46.23333333
14.55,46.23333333
14.55,46.24166667
14.54166667,46.24166667
14.53333333,46.24166667
14.525,46.24166667
14.525,46.25
14.51666667,46.25
14.50833333,46.25
14.50833333,46.25833333
14.5,46.25833333
14.49166667,46.25833333
14.48333333,46.25833333
14.475,46.25833333
14.46666667,46.25833333
14.46666667,46.26666667
14.45833333,46.26666667
14.45,46.26666667
14.44166667,46.26666667
14.44166667,46.275
14.43333333,46.275
14.425,46.275
14.41666667,46.275
14.41666667,46.28333333
14.40833333,46.28333333
14.4,46.28333333
14.4,46.29166667
14.39166667,46.29166667
14.38333333,46.29166667
14.375,46.29166667
14.375,46.3
14.36666667,46.3
14.35833333,46.3
14.35833333,46.30833333
14.35833333,46.31666667
14.35,46.31666667
14.35,46.325
14.34166667,46.325
14.33333333,46.325
14.325,46.325
14.325,46.33333333
14.31666667,46.33333333
14.30833333,46.33333333
14.3,46.33333333
14.29166667,46.33333333
14.29166667,46.34166667
14.28333333,46.34166667
14.275,46.34166667
14.26666667,46.34166667
14.26666667,46.35
14.25833333,46.35
14.25833333,46.35833333
14.25,46.35833333
14.24166667,46.35833333
14.23333333,46.35833333
14.23333333,46.36666667
14.24166667,46.36666667
14.25,46.36666667
14.25833333,46.36666667
14.26666667,46.36666667
14.26666667,46.35833333
14.275,46.35833333
14.275,46.36666667
14.28333333,46.36666667
14.29166667,46.36666667
14.29166667,46.375
14.28333333,46.375
14.28333333,46.38333333
14.275,46.38333333
14.275,46.39166667
14.26666667,46.39166667
14.26666667,46.4
14.25833333,46.4
14.25833333,46.39166667
14.25833333,46.38333333
14.25,46.38333333
14.24166667,46.38333333
14.24166667,46.39166667
14.24166667,46.4
14.23333333,46.4
14.23333333,46.40833333
14.24166667,46.40833333
14.24166667,46.41666667
14.25,46.41666667
14.25833333,46.41666667
14.25833333,46.425
14.25,46.425
14.24166667,46.425
14.24166667,46.43333333
14.24166667,46.44166667
14.23333333,46.44166667
14.23333333,46.45
14.23333333,46.45833333
14.23333333,46.46666667
14.24166667,46.46666667
14.24166667,46.475
14.25,46.475
14.25,46.48333333
14.25833333,46.48333333
14.25833333,46.49166667
14.26666667,46.49166667
14.26666667,46.5
14.25833333,46.5
14.25833333,46.50833333
14.26666667,46.50833333
14.26666667,46.51666667
14.275,46.51666667
14.275,46.50833333
14.28333333,46.50833333
14.28333333,46.5
14.28333333,46.49166667
14.29166667,46.49166667
14.29166667,46.5
14.3,46.5
14.3,46.50833333
14.30833333,46.50833333
14.30833333,46.5
14.31666667,46.5
14.31666667,46.50833333
14.325,46.50833333
14.33333333,46.50833333
14.33333333,46.5
14.34166667,46.5
14.34166667,46.49166667
14.34166667,46.48333333
14.35,46.48333333
14.35833333,46.48333333
14.35833333,46.49166667
14.35,46.49166667
14.35,46.5
14.35,46.50833333
14.35,46.51666667
14.34166667,46.51666667
14.34166667,46.525
14.35,46.525
14.35833333,46.525
14.36666667,46.525
14.375,46.525
14.38333333,46.525
14.38333333,46.53333333
14.39166667,46.53333333
14.39166667,46.525
14.4,46.525
14.40833333,46.525
14.41666667,46.525
14.41666667,46.53333333
14.425,46.53333333
14.425,46.525
14.43333333,46.525
14.44166667,46.525
14.45,46.525
14.45,46.51666667
14.45833333,46.51666667
14.46666667,46.51666667
14.46666667,46.50833333
14.46666667,46.5
14.45833333,46.5
14.45833333,46.49166667
14.46666667,46.49166667
14.46666667,46.48333333
14.475,46.48333333
14.48333333,46.48333333
14.48333333,46.49166667
14.49166667,46.49166667
14.5,46.49166667
14.50833333,46.49166667
14.51666667,46.49166667
14.51666667,46.48333333
14.525,46.48333333
14.525,46.49166667
14.53333333,46.49166667
14.54166667,46.49166667
14.55,46.49166667
14.55,46.48333333
14.55833333,46.48333333
14.55833333,46.475
14.56666667,46.475
14.575,46.475
14.58333333,46.475
14.58333333,46.46666667
14.59166667,46.46666667
14.6,46.46666667
14.6,46.475
14.6,46.48333333
14.6,46.49166667
14.60833333,46.49166667
14.60833333,46.48333333
14.61666667,46.48333333
14.625,46.48333333
14.63333333,46.48333333
14.64166667,46.48333333
14.65,46.48333333
14.65,46.475
14.64166667,46.475
14.64166667,46.46666667
14.65,46.46666667
14.65,46.45833333
14.65833333,46.45833333
14.65833333,46.45
14.65,46.45
14.64166667,46.45
14.63333333,46.45
14.63333333,46.44166667
14.625,46.44166667
14.61666667,46.44166667
14.60833333,46.44166667
14.6,46.44166667
14.59166667,46.44166667
14.59166667,46.43333333
14.58333333,46.43333333
14.58333333,46.425
14.575,46.425
14.575,46.41666667
14.575,46.40833333
14.58333333,46.40833333
14.58333333,46.4
14.575,46.4
14.575,46.39166667
14.575,46.38333333
14.58333333,46.38333333
14.59166667,46.38333333
14.59166667,46.39166667
14.59166667,46.4
14.59166667,46.40833333
14.59166667,46.41666667
14.59166667,46.425
14.6,46.425
14.6,46.43333333
14.60833333,46.43333333
14.61666667,46.43333333
14.625,46.43333333
14.63333333,46.43333333
14.64166667,46.43333333
14.65,46.43333333
14.65,46.44166667
14.65833333,46.44166667
14.66666667,46.44166667
14.66666667,46.45
14.675,46.45
14.675,46.44166667
14.68333333,46.44166667
14.69166667,46.44166667
14.7,46.44166667
14.70833333,46.44166667
14.71666667,46.44166667
14.71666667,46.45
14.725,46.45
14.725,46.44166667
14.725,46.43333333
14.71666667,46.43333333
14.71666667,46.425
14.71666667,46.41666667
14.725,46.41666667
14.73333333,46.41666667
14.73333333,46.40833333
14.725,46.40833333
14.725,46.4
14.725,46.39166667
14.73333333,46.39166667
14.74166667,46.39166667
14.75,46.39166667
14.75833333,46.39166667
14.75833333,46.4
14.76666667,46.4
14.775,46.4
14.78333333,46.4
14.78333333,46.39166667
14.79166667,46.39166667
14.8,46.39166667
14.8,46.4
14.80833333,46.4
14.80833333,46.39166667
14.81666667,46.39166667
14.81666667,46.38333333
14.825,46.38333333
14.83333333,46.38333333
14.83333333,46.39166667
14.84166667,46.39166667
14.84166667,46.4
14.85,46.4
14.85,46.39166667
14.85833333,46.39166667
14.85833333,46.38333333
14.85833333,46.375
14.86666667,46.375
14.875,46.375
14.875,46.36666667
14.875,46.35833333
14.88333333,46.35833333
14.88333333,46.35
14.89166667,46.35
14.9,46.35
14.9,46.35833333
14.90833333,46.35833333
14.91666667,46.35833333
14.925,46.35833333
14.925,46.36666667
14.93333333,46.36666667
14.94166667,46.36666667
14.94166667,46.35833333
14.93333333,46.35833333
14.93333333,46.35
14.925,46.35
14.91666667,46.35
14.91666667,46.34166667
14.91666667,46.33333333
14.90833333,46.33333333
14.90833333,46.325
14.9,46.325
14.9,46.31666667
14.89166667,46.31666667
14.89166667,46.325
14.88333333,46.325
14.875,46.325
14.86666667,46.325
14.85833333,46.325
14.85833333,46.31666667
14.86666667,46.31666667
14.875,46.31666667
14.875,46.30833333
14.86666667,46.30833333
14.85833333,46.30833333
14.85833333,46.3
14.85,46.3
14.84166667,46.3
14.84166667,46.29166667
14.85,46.29166667
14.85833333,46.29166667
14.85833333,46.28333333
14.86666667,46.28333333
14.875,46.28333333
14.875,46.275
14.88333333,46.275
14.89166667,46.275
14.9,46.275
14.9,46.28333333
14.90833333,46.28333333
14.91666667,46.28333333
14.925,46.28333333
14.93333333,46.28333333
14.93333333,46.29166667
14.94166667,46.29166667
14.95,46.29166667
14.95,46.3
14.95833333,46.3
14.96666667,46.3
14.96666667,46.29166667
14.975,46.29166667
14.975,46.3
14.98333333,46.3
14.98333333,46.29166667
14.99166667,46.29166667
14.99166667,46.28333333
14.99166667,46.275
14.98333333,46.275
14.975,46.275
14.975,46.26666667
14.96666667,46.26666667
14.95833333,46.26666667
14.95833333,46.25833333
14.95,46.25833333
14.94166667,46.25833333
14.93333333,46.25833333
14.93333333,46.25
14.925,46.25
14.91666667,46.25
14.91666667,46.24166667
14.925,46.24166667
14.925,46.23333333
14.925,46.225
14.91666667,46.225
14.90833333,46.225
14.90833333,46.21666667
14.90833333,46.20833333
14.9,46.20833333
14.9,46.2
14.9,46.19166667
14.89166667,46.19166667
14.88333333,46.19166667
14.88333333,46.18333333
14.89166667,46.18333333
14.89166667,46.175
14.9,46.175
14.9,46.16666667
14.89166667,46.16666667
14.89166667,46.15833333
14.88333333,46.15833333
14.88333333,46.16666667
14.875,46.16666667
14.875,46.15833333
14.86666667,46.15833333
14.85833333,46.15833333
14.85,46.15833333
14.85,46.15
14.85833333,46.15
14.86666667,46.15
14.86666667,46.14166667
14.85833333,46.14166667
14.85,46.14166667
14.84166667,46.14166667
14.83333333,46.14166667
14.825,46.14166667
14.81666667,46.14166667
14.81666667,46.15
14.80833333,46.15
14.8,46.15
14.79166667,46.15
14.78333333,46.15
14.775,46.15
14.775,46.14166667
14.76666667,46.14166667
14.76666667,46.15
14.75833333,46.15
14.75,46.15
14.74166667,46.15
14.74166667,46.14166667
14.73333333,46.14166667
14.725,46.14166667
14.71666667,46.14166667
14.71666667,46.13333333
14.71666667,46.125
14.725,46.125
14.73333333,46.125
14.74166667,46.125
14.75,46.125
14.75833333,46.125
14.76666667,46.125
14.76666667,46.13333333
14.775,46.13333333
14.78333333,46.13333333
14.79166667,46.13333333
14.8,46.13333333
14.80833333,46.13333333
14.81666667,46.13333333
14.825,46.13333333
14.83333333,46.13333333
14.84166667,46.13333333
14.85,46.13333333
14.85833333,46.13333333
14.86666667,46.13333333
14.875,46.13333333
14.88333333,46.13333333
14.89166667,46.13333333
14.89166667,46.14166667
14.9,46.14166667
14.90833333,46.14166667
14.90833333,46.13333333
14.91666667,46.13333333
14.91666667,46.14166667
14.925,46.14166667
14.93333333,46.14166667
14.93333333,46.13333333
14.94166667,46.13333333
14.95,46.13333333
14.95833333,46.13333333
14.95833333,46.125
14.95833333,46.11666667
14.95833333,46.10833333
14.95,46.10833333
14.95,46.1
14.94166667,46.1
14.93333333,46.1
14.925,46.1
14.925,46.10833333
14.925,46.11666667
14.91666667,46.11666667
14.91666667,46.10833333
14.91666667,46.1
14.90833333,46.1
14.9,46.1
14.89166667,46.1
14.88333333,46.1
14.88333333,46.10833333
14.88333333,46.11666667
14.875,46.11666667
14.86666667,46.11666667
14.85833333,46.11666667
14.85,46.11666667
14.84166667,46.11666667
14.83333333,46.11666667
14.825,46.11666667
14.825,46.10833333
14.81666667,46.10833333
14.80833333,46.10833333
14.8,46.10833333
14.79166667,46.10833333
14.78333333,46.10833333
14.78333333,46.11666667
14.775,46.11666667
14.775,46.10833333
14.76666667,46.10833333
14.75833333,46.10833333
14.75,46.10833333
14.75,46.1
14.74166667,46.1
14.73333333,46.1
14.725,46.1
14.725,46.09166667
14.71666667,46.09166667
14.70833333,46.09166667
14.7,46.09166667
14.7,46.08333333
14.70833333,46.08333333
14.71666667,46.08333333
14.725,46.08333333
14.73333333,46.08333333
14.73333333,46.075
14.74166667,46.075
14.74166667,46.08333333
14.75,46.08333333
14.75833333,46.08333333
14.76666667,46.08333333
14.775,46.08333333
14.775,46.09166667
14.78333333,46.09166667
14.79166667,46.09166667
14.79166667,46.08333333
14.8,46.08333333
14.8,46.075
14.79166667,46.075
14.79166667,46.06666667
14.8,46.06666667
14.8,46.05833333
14.79166667,46.05833333
14.79166667,46.05
14.78333333,46.05
14.775,46.05
14.775,46.04166667
14.775,46.03333333
14.78333333,46.03333333
14.79166667,46.03333333
14.79166667,46.025
14.8,46.025
14.80833333,46.025
14.80833333,46.01666667
14.81666667,46.01666667
14.81666667,46.00833333
14.825,46.00833333
14.83333333,46.00833333
14.83333333,46.01666667
14.84166667,46.01666667
14.85,46.01666667
14.85833333,46.01666667
14.86666667,46.01666667
14.875,46.01666667
14.875,46.00833333
14.86666667,46.00833333
14.86666667,46
14.86666667,45.99166667
14.86666667,45.98333333
14.875,45.98333333
14.875,45.975
14.86666667,45.975
14.86666667,45.96666667
14.85833333,45.96666667
14.85833333,45.95833333
14.85,45.95833333
14.85,45.96666667
14.84166667,45.96666667
14.83333333,45.96666667
14.83333333,45.95833333
14.825,45.95833333
14.825,45.95
14.81666667,45.95
14.80833333,45.95
14.80833333,45.95833333
14.8,45.95833333
14.8,45.95
14.79166667,45.95
14.79166667,45.94166667
14.8,45.94166667
14.8,45.93333333
14.8,45.925
14.80833333,45.925
14.80833333,45.93333333
14.81666667,45.93333333
14.825,45.93333333
14.825,45.925
14.83333333,45.925
14.84166667,45.925
14.84166667,45.91666667
14.85,45.91666667
14.85833333,45.91666667
14.85833333,45.90833333
14.86666667,45.90833333
14.86666667,45.91666667
14.875,45.91666667
14.88333333,45.91666667
14.89166667,45.91666667
14.9,45.91666667
14.90833333,45.91666667
14.90833333,45.925
14.91666667,45.925
14.925,45.925
14.925,45.91666667
14.93333333,45.91666667
14.94166667,45.91666667
14.95,45.91666667
14.95,45.90833333
14.94166667,45.90833333
14.94166667,45.9
14.94166667,45.89166667
14.95,45.89166667
14.95,45.88333333
14.95,45.875
14.95833333,45.875
14.96666667,45.875
14.96666667,45.86666667
14.96666667,45.85833333
14.95833333,45.85833333
14.95,45.85833333
14.94166667,45.85833333
14.94166667,45.85
14.94166667,45.84166667
14.95,45.84166667
14.95,45.85
14.95833333,45.85
14.95833333,45.84166667
14.95833333,45.83333333
14.95833333,45.825
14.95,45.825
14.94166667,45.825
14.94166667,45.83333333
14.93333333,45.83333333
14.925,45.83333333
14.925,45.84166667
14.91666667,45.84166667
14.90833333,45.84166667
14.90833333,45.85
14.9,45.85
14.89166667,45.85
14.89166667,45.84166667
14.89166667,45.83333333
14.89166667,45.825
14.9,45.825
14.90833333,45.825
14.90833333,45.83333333
14.91666667,45.83333333
14.91666667,45.825
14.925,45.825
14.925,45.81666667
14.93333333,45.81666667
14.94166667,45.81666667
14.94166667,45.80833333
14.95,45.80833333
14.95,45.8
14.95833333,45.8
14.95833333,45.79166667
14.96666667,45.79166667
14.975,45.79166667
14.98333333,45.79166667
14.98333333,45.8
14.975,45.8
14.975,45.80833333
14.96666667,45.80833333
14.96666667,45.81666667
14.975,45.81666667
14.975,45.825
14.96666667,45.825
14.96666667,45.83333333
14.975,45.83333333
14.98333333,45.83333333
14.99166667,45.83333333
15,45.83333333
15.00833333,45.83333333
15.00833333,45.84166667
15.00833333,45.85
15.00833333,45.85833333
15.00833333,45.86666667
15,45.86666667
14.99166667,45.86666667
14.99166667,45.875
14.99166667,45.88333333
14.98333333,45.88333333
14.975,45.88333333
14.975,45.89166667
14.96666667,45.89166667
14.96666667,45.88333333
14.95833333,45.88333333
14.95833333,45.89166667
14.95833333,45.9
14.96666667,45.9
14.96666667,45.90833333
14.975,45.90833333
14.975,45.9
14.98333333,45.9
14.99166667,45.9
15,45.9
15.00833333,45.9
15.01666667,45.9
15.025,45.9
15.025,45.89166667
15.03333333,45.89166667
15.03333333,45.88333333
15.04166667,45.88333333
15.05,45.88333333
15.05833333,45.88333333
15.05833333,45.875
15.05,45.875
15.05,45.86666667
15.04166667,45.86666667
15.03333333,45.86666667
15.025,45.86666667
15.025,45.85833333
15.03333333,45.85833333
15.03333333,45.85
15.03333333,45.84166667
15.03333333,45.83333333
15.04166667,45.83333333
15.04166667,45.825
15.05,45.825
15.05833333,45.825
15.05833333,45.81666667
15.06666667,45.81666667
15.06666667,45.825
15.06666667,45.83333333
15.075,45.83333333
15.075,45.825
15.08333333,45.825
15.09166667,45.825
15.09166667,45.81666667
15.1,45.81666667
15.1,45.80833333
15.09166667,45.80833333
15.09166667,45.8
15.08333333,45.8
15.08333333,45.79166667
15.075,45.79166667
15.075,45.78333333
15.06666667,45.78333333
15.05833333,45.78333333
15.05833333,45.775
15.05,45.775
15.04166667,45.775
15.03333333,45.775
15.03333333,45.78333333
15.025,45.78333333
15.01666667,45.78333333
15.01666667,45.775
15.025,45.775
15.025,45.76666667
15.025,45.75833333
15.03333333,45.75833333
15.03333333,45.75
15.03333333,45.74166667
15.04166667,45.74166667
15.04166667,45.73333333
15.04166667,45.725
15.05,45.725
15.05,45.71666667
15.05833333,45.71666667
15.05833333,45.725
15.05833333,45.73333333
15.06666667,45.73333333
15.06666667,45.725
15.075,45.725
15.08333333,45.725
15.09166667,45.725
15.09166667,45.73333333
15.09166667,45.74166667
15.08333333,45.74166667
15.075,45.74166667
15.075,45.75
15.06666667,45.75
15.06666667,45.75833333
15.075,45.75833333
15.08333333,45.75833333
15.08333333,45.76666667
15.09166667,45.76666667
15.09166667,45.75833333
15.1,45.75833333
15.10833333,45.75833333
15.11666667,45.75833333
15.11666667,45.75
15.125,45.75
15.125,45.75833333
15.13333333,45.75833333
15.13333333,45.76666667
15.13333333,45.775
15.14166667,45.775
15.14166667,45.76666667
15.15,45.76666667
15.15,45.75833333
15.14166667,45.75833333
15.14166667,45.75
15.14166667,45.74166667
15.15,45.74166667
15.15,45.75
15.15833333,45.75
15.16666667,45.75
15.175,45.75
15.18333333,45.75
15.18333333,45.75833333
15.18333333,45.76666667
15.19166667,45.76666667
15.2,45.76666667
15.20833333,45.76666667
15.21666667,45.76666667
15.21666667,45.775
15.225,45.775
15.225,45.78333333
15.23333333,45.78333333
15.24166667,45.78333333
15.24166667,45.79166667
15.24166667,45.8
15.25,45.8
15.25833333,45.8
15.26666667,45.8
15.26666667,45.80833333
15.275,45.80833333
15.28333333,45.80833333
15.28333333,45.81666667
15.29166667,45.81666667
15.29166667,45.80833333
15.3,45.80833333
15.30833333,45.80833333
15.31666667,45.80833333
15.325,45.80833333
15.325,45.81666667
15.33333333,45.81666667
15.34166667,45.81666667
15.35,45.81666667
15.35833333,45.81666667
15.36666667,45.81666667
15.36666667,45.825
15.375,45.825
15.375,45.83333333
15.38333333,45.83333333
15.39166667,45.83333333
15.4,45.83333333
15.4,45.825
15.40833333,45.825
15.41666667,45.825
15.425,45.825
15.43333333,45.825
15.43333333,45.83333333
15.44166667,45.83333333
15.44166667,45.84166667
15.45,45.84166667
15.45,45.85
15.45833333,45.85
15.46666667,45.85
15.475,45.85
15.48333333,45.85
15.49166667,45.85
15.5,45.85
15.50833333,45.85
15.51666667,45.85
15.51666667,45.84166667
15.525,45.84166667
15.525,45.85
15.53333333,45.85
15.53333333,45.84166667
15.54166667,45.84166667
15.54166667,45.85
15.55,45.85
15.55833333,45.85
15.55833333,45.85833333
15.56666667,45.85833333
15.56666667,45.85
15.575,45.85
15.575,45.85833333
15.58333333,45.85833333
15.58333333,45.86666667
15.59166667,45.86666667
15.6,45.86666667
15.6,45.875
15.60833333,45.875
15.60833333,45.86666667
15.61666667,45.86666667
15.625,45.86666667
15.625,45.875
15.63333333,45.875
15.63333333,45.86666667
15.64166667,45.86666667
15.65,45.86666667
15.65,45.85833333
15.65,45.85
15.65833333,45.85
15.65833333,45.84166667
15.65,45.84166667
15.65,45.83333333
15.64166667,45.83333333
15.64166667,45.825
15.63333333,45.825
15.63333333,45.81666667
15.63333333,45.80833333
15.63333333,45.8
15.64166667,45.8
15.64166667,45.80833333
15.65,45.80833333
15.65,45.81666667
15.65833333,45.81666667
15.65833333,45.825
15.65833333,45.83333333
15.66666667,45.83333333
15.66666667,45.825
15.66666667,45.81666667
15.675,45.81666667
15.675,45.80833333
15.66666667,45.80833333
15.66666667,45.8
15.675,45.8
15.675,45.79166667
15.68333333,45.79166667
15.69166667,45.79166667
15.7,45.79166667
15.7,45.78333333
15.7,45.775
15.70833333,45.775
15.71666667,45.775
15.71666667,45.76666667
15.71666667,45.75833333
15.71666667,45.75
15.70833333,45.75
15.70833333,45.74166667
15.7,45.74166667
15.7,45.73333333
15.69166667,45.73333333
15.69166667,45.725
15.68333333,45.725
15.675,45.725
15.66666667,45.725
15.65833333,45.725
15.65,45.725
15.65,45.71666667
15.64166667,45.71666667
15.63333333,45.71666667
15.63333333,45.725
15.625,45.725
15.61666667,45.725
15.60833333,45.725
15.60833333,45.71666667
15.6,45.71666667
15.59166667,45.71666667
15.58333333,45.71666667
15.58333333,45.70833333
15.575,45.70833333
15.56666667,45.70833333
15.55833333,45.70833333
15.55,45.70833333
15.55,45.7
15.54166667,45.7
15.53333333,45.7
15.525,45.7
15.51666667,45.7
15.51666667,45.69166667
15.50833333,45.69166667
15.5,45.69166667
15.5,45.68333333
15.49166667,45.68333333
15.49166667,45.675
15.48333333,45.675
15.475,45.675
15.475,45.68333333
15.46666667,45.68333333
15.45833333,45.68333333
15.45833333,45.675
15.45833333,45.66666667
15.45,45.66666667
15.45,45.65833333
15.44166667,45.65833333
15.43333333,45.65833333
15.425,45.65833333
15.41666667,45.65833333
15.40833333,45.65833333
15.40833333,45.66666667
15.4,45.66666667
15.39166667,45.66666667
15.39166667,45.675
15.38333333,45.675
15.375,45.675
15.375,45.66666667
15.36666667,45.66666667
15.35833333,45.66666667
15.35833333,45.675
15.35,45.675
15.34166667,45.675
15.33333333,45.675
15.33333333,45.66666667
15.325,45.66666667
15.31666667,45.66666667
15.30833333,45.66666667
15.3,45.66666667
15.3,45.65833333
15.29166667,45.65833333
15.29166667,45.66666667
15.29166667,45.675
15.28333333,45.675
15.28333333,45.66666667
15.275,45.66666667
15.26666667,45.66666667
15.25833333,45.66666667
15.25,45.66666667
15.25,45.65833333
15.24166667,45.65833333
15.23333333,45.65833333
15.225,45.65833333
15.21666667,45.65833333
15.21666667,45.66666667
15.20833333,45.66666667
15.20833333,45.65833333
15.2,45.65833333
15.2,45.66666667
15.19166667,45.66666667
15.19166667,45.65833333
15.18333333,45.65833333
15.18333333,45.65
15.175,45.65
15.175,45.64166667
15.16666667,45.64166667
15.15833333,45.64166667
15.15833333,45.63333333
15.16666667,45.63333333
15.16666667,45.625
15.15833333,45.625
15.15833333,45.61666667
15.15833333,45.60833333
15.15833333,45.6
15.15833333,45.59166667
15.15,45.59166667
15.15,45.58333333
15.15,45.575
15.14166667,45.575
15.14166667,45.56666667
15.14166667,45.55833333
15.14166667,45.55
15.14166667,45.54166667
15.15,45.54166667
15.15,45.53333333
15.15,45.525
15.15833333,45.525
15.15833333,45.51666667
15.16666667,45.51666667
15.16666667,45.50833333
15.175,45.50833333
15.175,45.5
15.175,45.49166667
15.18333333,45.49166667
15.18333333,45.48333333
15.19166667,45.48333333
15.19166667,45.475
15.2,45.475
15.2,45.46666667
15.2,45.45833333
15.2,45.45
15.20833333,45.45
15.20833333,45.44166667
15.21666667,45.44166667
15.225,45.44166667
15.225,45.43333333
15.225,45.425
15.21666667,45.425
15.21666667,45.41666667
15.225,45.41666667
15.23333333,45.41666667
15.23333333,45.425
15.24166667,45.425
15.25,45.425
15.25,45.43333333
15.25833333,45.43333333
15.26666667,45.43333333
15.26666667,45.425
15.275,45.425
15.275,45.41666667
15.28333333,45.41666667
15.28333333,45.40833333
15.29166667,45.40833333
15.29166667,45.4
15.3,45.4
15.30833333,45.4
15.30833333,45.39166667
15.31666667,45.39166667
15.325,45.39166667
15.325,45.38333333
15.33333333,45.38333333
15.33333333,45.375
15.325,45.375
15.31666667,45.375
15.30833333,45.375
15.30833333,45.36666667
15.31666667,45.36666667
15.325,45.36666667
15.325,45.35833333
15.33333333,45.35833333
15.34166667,45.35833333
15.34166667,45.35
15.33333333,45.35
15.33333333,45.34166667
15.33333333,45.33333333
15.34166667,45.33333333
15.34166667,45.325
15.33333333,45.325
15.325,45.325
15.325,45.33333333
15.31666667,45.33333333
15.31666667,45.34166667
15.30833333,45.34166667
15.30833333,45.35
15.30833333,45.35833333
15.3,45.35833333
15.29166667,45.35833333
15.28333333,45.35833333
15.28333333,45.35
15.28333333,45.34166667
15.28333333,45.33333333
15.275,45.33333333
15.26666667,45.33333333
15.26666667,45.325
15.26666667,45.31666667
15.26666667,45.30833333
15.26666667,45.3
15.275,45.3
15.275,45.30833333
15.275,45.31666667
15.28333333,45.31666667
15.28333333,45.325
15.29166667,45.325
15.3,45.325
15.30833333,45.325
15.30833333,45.31666667
15.31666667,45.31666667
15.31666667,45.30833333
15.30833333,45.30833333
15.3,45.30833333
15.3,45.3
15.3,45.29166667
15.30833333,45.29166667
15.30833333,45.28333333
15.31666667,45.28333333
15.31666667,45.275
15.30833333,45.275
15.30833333,45.26666667
15.31666667,45.26666667
15.31666667,45.25833333
15.325,45.25833333
15.325,45.25
15.325,45.24166667
15.33333333,45.24166667
15.33333333,45.23333333
15.34166667,45.23333333
15.34166667,45.225
15.35,45.225
15.35833333,45.225
15.36666667,45.225
15.36666667,45.21666667
15.375,45.21666667
15.38333333,45.21666667
15.38333333,45.20833333
15.38333333,45.2
15.39166667,45.2
15.4,45.2
15.4,45.19166667
15.40833333,45.19166667
15.40833333,45.18333333
15.41666667,45.18333333
15.425,45.18333333
15.425,45.175
15.43333333,45.175
15.43333333,45.16666667
15.44166667,45.16666667
15.44166667,45.15833333
15.45,45.15833333
15.45,45.15
15.45833333,45.15
15.46666667,45.15
15.46666667,45.15833333
15.45833333,45.15833333
15.45833333,45.16666667
15.45833333,45.175
15.45833333,45.18333333
15.45,45.18333333
15.44166667,45.18333333
15.44166667,45.19166667
15.44166667,45.2
15.45,45.2
15.45,45.20833333
15.45,45.21666667
15.45833333,45.21666667
15.45833333,45.225
15.45833333,45.23333333
15.45,45.23333333
15.44166667,45.23333333
15.44166667,45.24166667
15.43333333,45.24166667
15.425,45.24166667
15.425,45.25
15.425,45.25833333
15.41666667,45.25833333
15.41666667,45.26666667
15.40833333,45.26666667
15.40833333,45.275
15.4,45.275
15.4,45.28333333
15.40833333,45.28333333
15.41666667,45.28333333
15.425,45.28333333
15.43333333,45.28333333
15.43333333,45.275
15.44166667,45.275
15.45,45.275
15.45,45.26666667
15.45833333,45.26666667
15.45833333,45.25833333
15.45833333,45.25
15.46666667,45.25
15.46666667,45.24166667
15.475,45.24166667
15.48333333,45.24166667
15.48333333,45.23333333
15.49166667,45.23333333
15.5,45.23333333
15.5,45.225
15.5,45.21666667
15.49166667,45.21666667
15.48333333,45.21666667
15.475,45.21666667
15.475,45.20833333
15.46666667,45.20833333
15.45833333,45.20833333
15.45833333,45.2
15.46666667,45.2
15.475,45.2
15.48333333,45.2
15.48333333,45.19166667
15.49166667,45.19166667
15.5,45.19166667
15.5,45.18333333
15.50833333,45.18333333
15.50833333,45.175
15.5,45.175
15.5,45.16666667
15.50833333,45.16666667
15.50833333,45.15833333
15.51666667,45.15833333
15.51666667,45.15
15.525,45.15
15.525,45.14166667
15.53333333,45.14166667
15.53333333,45.13333333
15.54166667,45.13333333
15.54166667,45.125
15.55,45.125
15.55833333,45.125
15.55833333,45.11666667
15.56666667,45.11666667
15.575,45.11666667
15.58333333,45.11666667
15.58333333,45.10833333
15.58333333,45.1
15.59166667,45.1
15.59166667,45.10833333
15.59166667,45.11666667
15.6,45.11666667
15.6,45.125
15.59166667,45.125
15.59166667,45.13333333
15.58333333,45.13333333
15.575,45.13333333
15.56666667,45.13333333
15.55833333,45.13333333
15.55833333,45.14166667
15.56666667,45.14166667
15.575,45.14166667
15.575,45.15
15.56666667,45.15
15.55833333,45.15
15.55833333,45.15833333
15.55833333,45.16666667
15.56666667,45.16666667
15.56666667,45.175
15.56666667,45.18333333
15.575,45.18333333
15.575,45.175
15.58333333,45.175
15.58333333,45.16666667
15.59166667,45.16666667
15.6,45.16666667
15.6,45.15833333
15.60833333,45.15833333
15.60833333,45.15
15.61666667,45.15
15.625,45.15
15.625,45.15833333
15.625,45.16666667
15.625,45.175
15.625,45.18333333
15.625,45.19166667
15.63333333,45.19166667
15.63333333,45.18333333
15.64166667,45.18333333
15.65,45.18333333
15.65833333,45.18333333
15.65833333,45.175
15.66666667,45.175
15.66666667,45.16666667
15.675,45.16666667
15.675,45.15833333
15.675,45.15
15.68333333,45.15
15.68333333,45.14166667
15.69166667,45.14166667
15.7,45.14166667
15.70833333,45.14166667
15.71666667,45.14166667
15.725,45.14166667
15.73333333,45.14166667
15.73333333,45.13333333
15.74166667,45.13333333
15.75,45.13333333
15.75,45.125
15.75833333,45.125
15.76666667,45.125
15.775,45.125
15.775,45.11666667
15.775,45.10833333
15.775,45.1
15.78333333,45.1
15.79166667,45.1
15.79166667,45.10833333
15.8,45.10833333
15.80833333,45.10833333
15.80833333,45.1
15.81666667,45.1
15.81666667,45.09166667
15.825,45.09166667
15.825,45.1
15.83333333,45.1
15.83333333,45.10833333
15.84166667,45.10833333
15.85,45.10833333
15.85,45.1
15.84166667,45.1
15.84166667,45.09166667
15.85,45.09166667
15.85,45.08333333
15.85,45.075
15.85833333,45.075
15.86666667,45.075
15.86666667,45.08333333
15.875,45.08333333
15.875,45.075
15.875,45.06666667
15.88333333,45.06666667
15.89166667,45.06666667
15.89166667,45.05833333
15.9,45.05833333
15.90833333,45.05833333
15.90833333,45.06666667
15.90833333,45.075
15.90833333,45.08333333
15.9,45.08333333
15.9,45.09166667
15.90833333,45.09166667
15.91666667,45.09166667
15.91666667,45.1
15.90833333,45.1
15.90833333,45.10833333
15.91666667,45.10833333
15.91666667,45.11666667
15.925,45.11666667
15.93333333,45.11666667
15.94166667,45.11666667
15.94166667,45.125
15.95,45.125
15.95,45.11666667
15.95833333,45.11666667
15.95833333,45.10833333
15.96666667,45.10833333
15.975,45.10833333
15.975,45.1
15.975,45.09166667
15.975,45.08333333
15.96666667,45.08333333
15.96666667,45.09166667
15.95833333,45.09166667
15.95,45.09166667
15.95,45.1
15.94166667,45.1
15.94166667,45.09166667
15.94166667,45.08333333
15.95,45.08333333
15.95833333,45.08333333
15.95833333,45.075
15.95,45.075
15.94166667,45.075
15.94166667,45.06666667
15.95,45.06666667
15.95833333,45.06666667
15.95833333,45.05833333
15.95833333,45.05
15.95833333,45.04166667
15.96666667,45.04166667
15.975,45.04166667
15.975,45.03333333
15.975,45.025
15.98333333,45.025
15.98333333,45.03333333
15.99166667,45.03333333
16,45.03333333
16,45.04166667
15.99166667,45.04166667
15.98333333,45.04166667
15.98333333,45.05
15.975,45.05
15.975,45.05833333
15.96666667,45.05833333
15.96666667,45.06666667
15.975,45.06666667
15.975,45.075
15.98333333,45.075
15.98333333,45.06666667
15.98333333,45.05833333
15.99166667,45.05833333
16,45.05833333
16,45.06666667
15.99166667,45.06666667
15.99166667,45.075
15.99166667,45.08333333
16,45.08333333
16.00833333,45.08333333
16.00833333,45.075
16.00833333,45.06666667
16.01666667,45.06666667
16.01666667,45.05833333
16.025,45.05833333
16.025,45.05
16.03333333,45.05
16.03333333,45.04166667
16.03333333,45.03333333
16.04166667,45.03333333
16.04166667,45.04166667
16.04166667,45.05
16.05,45.05
16.05,45.04166667
16.05833333,45.04166667
16.05833333,45.05
16.06666667,45.05
16.06666667,45.05833333
16.06666667,45.06666667
16.05833333,45.06666667
16.05,45.06666667
16.05,45.075
16.05833333,45.075
16.05833333,45.08333333
16.05,45.08333333
16.04166667,45.08333333
16.03333333,45.08333333
16.03333333,45.09166667
16.04166667,45.09166667
16.04166667,45.1
16.05,45.1
16.05833333,45.1
16.05833333,45.09166667
16.06666667,45.09166667
16.06666667,45.08333333
16.075,45.08333333
16.075,45.09166667
16.08333333,45.09166667
16.09166667,45.09166667
16.1,45.09166667
16.10833333,45.09166667
16.11666667,45.09166667
16.11666667,45.1
16.125,45.1
16.13333333,45.1
16.14166667,45.1
16.14166667,45.10833333
16.15,45.10833333
16.15,45.11666667
16.15833333,45.11666667
16.15833333,45.125
16.16666667,45.125
16.175,45.125
16.175,45.11666667
16.18333333,45.11666667
16.19166667,45.11666667
16.19166667,45.10833333
16.18333333,45.10833333
16.18333333,45.1
16.175,45.1
16.175,45.10833333
16.16666667,45.10833333
16.16666667,45.1
16.16666667,45.09166667
16.175,45.09166667
16.175,45.08333333
16.18333333,45.08333333
16.18333333,45.09166667
16.19166667,45.09166667
16.19166667,45.08333333
16.2,45.08333333
16.2,45.09166667
16.2,45.1
16.20833333,45.1
16.20833333,45.09166667
16.20833333,45.08333333
16.21666667,45.08333333
16.21666667,45.075
16.21666667,45.06666667
16.20833333,45.06666667
16.20833333,45.05833333
16.20833333,45.05
16.21666667,45.05
16.21666667,45.04166667
16.21666667,45.03333333
16.20833333,45.03333333
16.20833333,45.04166667
16.2,45.04166667
16.19166667,45.04166667
16.18333333,45.04166667
16.175,45.04166667
16.175,45.05
16.16666667,45.05
16.16666667,45.04166667
16.15833333,45.04166667
16.15,45.04166667
16.14166667,45.04166667
16.14166667,45.03333333
16.15,45.03333333
16.15833333,45.03333333
16.15833333,45.025
16.15,45.025
16.14166667,45.025
16.14166667,45.01666667
16.13333333,45.01666667
16.125,45.01666667
16.125,45.025
16.13333333,45.025
16.13333333,45.03333333
16.13333333,45.04166667
16.125,45.04166667
16.125,45.03333333
16.11666667,45.03333333
16.11666667,45.025
16.10833333,45.025
16.1,45.025
16.1,45.03333333
16.09166667,45.03333333
16.09166667,45.04166667
16.09166667,45.05
16.08333333,45.05
16.08333333,45.04166667
16.08333333,45.03333333
16.08333333,45.025
16.075,45.025
16.075,45.03333333
16.06666667,45.03333333
16.05833333,45.03333333
16.05833333,45.025
16.06666667,45.025
16.06666667,45.01666667
16.075,45.01666667
16.08333333,45.01666667
16.09166667,45.01666667
16.09166667,45.00833333
16.1,45.00833333
16.1,45
16.09166667,45
16.09166667,44.99166667
16.09166667,44.98333333
16.08333333,44.98333333
16.08333333,44.99166667
16.075,44.99166667
16.075,44.98333333
16.075,44.975
16.075,44.96666667
16.08333333,44.96666667
16.09166667,44.96666667
16.09166667,44.975
16.1,44.975
16.1,44.98333333
16.1,44.99166667
16.10833333,44.99166667
16.10833333,44.98333333
16.10833333,44.975
16.11666667,44.975
16.11666667,44.96666667
16.11666667,44.95833333
16.125,44.95833333
16.125,44.95
16.125,44.94166667
16.13333333,44.94166667
16.13333333,44.93333333
16.13333333,44.925
16.14166667,44.925
16.14166667,44.91666667
16.14166667,44.90833333
16.14166667,44.9
16.13333333,44.9
16.125,44.9
16.125,44.89166667
16.13333333,44.89166667
16.13333333,44.88333333
16.125,44.88333333
16.11666667,44.88333333
16.11666667,44.875
16.125,44.875
16.13333333,44.875
16.13333333,44.86666667
16.14166667,44.86666667
16.15,44.86666667
16.15,44.85833333
16.15,44.85
16.15833333,44.85
16.15833333,44.84166667
16.15,44.84166667
16.14166667,44.84166667
16.14166667,44.83333333
16.14166667,44.825
16.14166667,44.81666667
16.14166667,44.80833333
16.14166667,44.8
16.14166667,44.79166667
16.15,44.79166667
16.15,44.8
16.15,44.80833333
16.15,44.81666667
16.15833333,44.81666667
16.16666667,44.81666667
16.175,44.81666667
16.18333333,44.81666667
16.18333333,44.80833333
16.19166667,44.80833333
16.2,44.80833333
16.2,44.8
16.20833333,44.8
16.20833333,44.80833333
16.21666667,44.80833333
16.21666667,44.8
16.21666667,44.79166667
16.225,44.79166667
16.225,44.78333333
16.23333333,44.78333333
16.24166667,44.78333333
16.24166667,44.79166667
16.25,44.79166667
16.25,44.8
16.25833333,44.8
16.25833333,44.80833333
16.25,44.80833333
16.25,44.81666667
16.24166667,44.81666667
16.24166667,44.825
16.24166667,44.83333333
16.25,44.83333333
16.25,44.825
16.25833333,44.825
16.25833333,44.83333333
16.26666667,44.83333333
16.26666667,44.84166667
16.275,44.84166667
16.275,44.85
16.28333333,44.85
16.28333333,44.85833333
16.28333333,44.86666667
16.28333333,44.875
16.29166667,44.875
16.29166667,44.86666667
16.29166667,44.85833333
16.29166667,44.85
16.3,44.85
16.30833333,44.85
16.30833333,44.85833333
16.31666667,44.85833333
16.31666667,44.85
16.325,44.85
16.325,44.84166667
16.325,44.83333333
16.31666667,44.83333333
16.30833333,44.83333333
16.30833333,44.825
16.30833333,44.81666667
16.31666667,44.81666667
16.31666667,44.80833333
16.31666667,44.8
16.31666667,44.79166667
16.30833333,44.79166667
16.30833333,44.78333333
16.3,44.78333333
16.3,44.775
16.3,44.76666667
16.29166667,44.76666667
16.29166667,44.75833333
16.28333333,44.75833333
16.275,44.75833333
16.26666667,44.75833333
16.25833333,44.75833333
16.25833333,44.76666667
16.25,44.76666667
16.25,44.775
16.24166667,44.775
16.23333333,44.775
16.225,44.775
16.225,44.76666667
16.225,44.75833333
16.225,44.75
16.21666667,44.75
16.21666667,44.74166667
16.225,44.74166667
16.225,44.73333333
16.225,44.725
16.21666667,44.725
16.21666667,44.73333333
16.20833333,44.73333333
16.2,44.73333333
16.2,44.74166667
16.19166667,44.74166667
16.18333333,44.74166667
16.175,44.74166667
16.16666667,44.74166667
16.15833333,44.74166667
16.15,44.74166667
16.15,44.75
16.15,44.75833333
16.14166667,44.75833333
16.14166667,44.76666667
16.14166667,44.775
16.14166667,44.78333333
16.13333333,44.78333333
16.125,44.78333333
16.125,44.79166667
16.125,44.8
16.13333333,44.8
16.13333333,44.80833333
16.125,44.80833333
16.125,44.81666667
16.125,44.825
16.11666667,44.825
16.11666667,44.81666667
16.10833333,44.81666667
16.1,44.81666667
16.09166667,44.81666667
16.08333333,44.81666667
16.08333333,44.825
16.075,44.825
16.075,44.81666667
16.06666667,44.81666667
16.05833333,44.81666667
16.05,44.81666667
16.04166667,44.81666667
16.04166667,44.825
16.04166667,44.83333333
16.03333333,44.83333333
16.025,44.83333333
16.025,44.825
16.01666667,44.825
16.00833333,44.825
16.00833333,44.81666667
16,44.81666667
16,44.825
15.99166667,44.825
15.99166667,44.81666667
15.98333333,44.81666667
15.975,44.81666667
15.975,44.80833333
15.975,44.8
15.975,44.79166667
15.98333333,44.79166667
15.98333333,44.78333333
15.99166667,44.78333333
16,44.78333333
16,44.775
15.99166667,44.775
15.99166667,44.76666667
16,44.76666667
16,44.75833333
16.00833333,44.75833333
16.00833333,44.75
16.00833333,44.74166667
16.01666667,44.74166667
16.01666667,44.73333333
16.01666667,44.725
16.025,44.725
16.03333333,44.725
16.03333333,44.71666667
16.03333333,44.70833333
16.025,44.70833333
16.025,44.71666667
16.01666667,44.71666667
16.00833333,44.71666667
16.00833333,44.725
16,44.725
15.99166667,44.725
15.98333333,44.725
15.98333333,44.71666667
15.975,44.71666667
15.975,44.725
15.96666667,44.725
15.95833333,44.725
15.95,44.725
15.95,44.71666667
15.95833333,44.71666667
15.96666667,44.71666667
15.96666667,44.70833333
15.96666667,44.7
15.975,44.7
15.975,44.69166667
15.98333333,44.69166667
15.99166667,44.69166667
15.99166667,44.68333333
15.99166667,44.675
16,44.675
16,44.68333333
16,44.69166667
16.00833333,44.69166667
16.00833333,44.68333333
16.01666667,44.68333333
16.01666667,44.675
16.025,44.675
16.025,44.66666667
16.01666667,44.66666667
16.00833333,44.66666667
16,44.66666667
15.99166667,44.66666667
15.99166667,44.65833333
15.98333333,44.65833333
15.98333333,44.65
15.975,44.65
15.975,44.65833333
15.96666667,44.65833333
</coordinates>
</LinearRing>
</outerBoundaryIs>
<innerBoundaryIs>
<LinearRing>
<coordinates>
15.475,45.04166667
15.48333333,45.04166667
15.49166667,45.04166667
15.49166667,45.05
15.48333333,45.05
15.48333333,45.05833333
15.475,45.05833333
15.475,45.05
15.475,45.04166667
</coordinates>
</LinearRing>
</innerBoundaryIs>
<innerBoundaryIs>
<LinearRing>
<coordinates>
14.95833333,45.39166667
14.96666667,45.39166667
14.96666667,45.4
14.95833333,45.4
14.95833333,45.39166667
</coordinates>
</LinearRing>
</innerBoundaryIs>
<innerBoundaryIs>
<LinearRing>
<coordinates>
14.94166667,45.45
14.94166667,45.44166667
14.95,45.44166667
14.95,45.45
14.94166667,45.45
</coordinates>
</LinearRing>
</innerBoundaryIs>
<innerBoundaryIs>
<LinearRing>
<coordinates>
14.94166667,45.525
14.94166667,45.51666667
14.95,45.51666667
14.95,45.50833333
14.95833333,45.50833333
14.96666667,45.50833333
14.96666667,45.51666667
14.95833333,45.51666667
14.95833333,45.525
14.95,45.525
14.94166667,45.525
</coordinates>
</LinearRing>
</innerBoundaryIs>
<innerBoundaryIs>
<LinearRing>
<coordinates>
14.96666667,45.50833333
14.96666667,45.5
14.975,45.5
14.98333333,45.5
14.98333333,45.50833333
14.975,45.50833333
14.96666667,45.50833333
</coordinates>
</LinearRing>
</innerBoundaryIs>
<innerBoundaryIs>
<LinearRing>
<coordinates>
14.98333333,45.5
14.98333333,45.49166667
14.99166667,45.49166667
15,45.49166667
15,45.5
14.99166667,45.5
14.98333333,45.5
</coordinates>
</LinearRing>
</innerBoundaryIs>
<innerBoundaryIs>
<LinearRing>
<coordinates>
14.84166667,45.55
14.84166667,45.55833333
14.84166667,45.56666667
14.84166667,45.575
14.83333333,45.575
14.83333333,45.56666667
14.825,45.56666667
14.81666667,45.56666667
14.81666667,45.55833333
14.81666667,45.55
14.825,45.55
14.83333333,45.55
14.84166667,45.55
</coordinates>
</LinearRing>
</innerBoundaryIs>
<innerBoundaryIs>
<LinearRing>
<coordinates>
14.725,45.41666667
14.725,45.425
14.71666667,45.425
14.71666667,45.41666667
14.725,45.41666667
</coordinates>
</LinearRing>
</innerBoundaryIs>
<innerBoundaryIs>
<LinearRing>
<coordinates>
14.60833333,45.475
14.61666667,45.475
14.61666667,45.48333333
14.60833333,45.48333333
14.60833333,45.475
</coordinates>
</LinearRing>
</innerBoundaryIs>
<innerBoundaryIs>
<LinearRing>
<coordinates>
14.6,45.5
14.6,45.49166667
14.60833333,45.49166667
14.60833333,45.5
14.6,45.5
</coordinates>
</LinearRing>
</innerBoundaryIs>
<innerBoundaryIs>
<LinearRing>
<coordinates>
14.59166667,45.53333333
14.6,45.53333333
14.6,45.54166667
14.59166667,45.54166667
14.59166667,45.53333333
</coordinates>
</LinearRing>
</innerBoundaryIs>
<innerBoundaryIs>
<LinearRing>
<coordinates>
14.6,45.54166667
14.60833333,45.54166667
14.60833333,45.55
14.6,45.55
14.6,45.54166667
</coordinates>
</LinearRing>
</innerBoundaryIs>
<innerBoundaryIs>
<LinearRing>
<coordinates>
14.48333333,45.6
14.49166667,45.6
14.49166667,45.60833333
14.48333333,45.60833333
14.48333333,45.6
</coordinates>
</LinearRing>
</innerBoundaryIs>
<innerBoundaryIs>
<LinearRing>
<coordinates>
14.33333333,45.63333333
14.325,45.63333333
14.325,45.625
14.33333333,45.625
14.33333333,45.63333333
</coordinates>
</LinearRing>
</innerBoundaryIs>
<innerBoundaryIs>
<LinearRing>
<coordinates>
14.575,45.35833333
14.58333333,45.35833333
14.58333333,45.36666667
14.58333333,45.375
14.575,45.375
14.575,45.36666667
14.575,45.35833333
</coordinates>
</LinearRing>
</innerBoundaryIs>
<innerBoundaryIs>
<LinearRing>
<coordinates>
13.76666667,45.44166667
13.775,45.44166667
13.775,45.45
13.76666667,45.45
13.76666667,45.44166667
</coordinates>
</LinearRing>
</innerBoundaryIs>
<innerBoundaryIs>
<LinearRing>
<coordinates>
13.73333333,45.95
13.74166667,45.95
13.75,45.95
13.75,45.95833333
13.74166667,45.95833333
13.73333333,45.95833333
13.73333333,45.95
</coordinates>
</LinearRing>
</innerBoundaryIs>
<innerBoundaryIs>
<LinearRing>
<coordinates>
13.775,46.025
13.76666667,46.025
13.75833333,46.025
13.75833333,46.01666667
13.76666667,46.01666667
13.775,46.01666667
13.775,46.025
</coordinates>
</LinearRing>
</innerBoundaryIs>
<innerBoundaryIs>
<LinearRing>
<coordinates>
13.88333333,46.04166667
13.875,46.04166667
13.875,46.03333333
13.88333333,46.03333333
13.88333333,46.04166667
</coordinates>
</LinearRing>
</innerBoundaryIs>
<innerBoundaryIs>
<LinearRing>
<coordinates>
13.88333333,46.03333333
13.88333333,46.025
13.89166667,46.025
13.89166667,46.03333333
13.88333333,46.03333333
</coordinates>
</LinearRing>
</innerBoundaryIs>
<innerBoundaryIs>
<LinearRing>
<coordinates>
13.89166667,46.025
13.89166667,46.01666667
13.9,46.01666667
13.9,46.025
13.89166667,46.025
</coordinates>
</LinearRing>
</innerBoundaryIs>
<innerBoundaryIs>
<LinearRing>
<coordinates>
13.9,46.01666667
13.9,46.00833333
13.90833333,46.00833333
13.90833333,46.01666667
13.9,46.01666667
</coordinates>
</LinearRing>
</innerBoundaryIs>
<innerBoundaryIs>
<LinearRing>
<coordinates>
13.93333333,46.01666667
13.925,46.01666667
13.925,46.00833333
13.93333333,46.00833333
13.93333333,46.01666667
</coordinates>
</LinearRing>
</innerBoundaryIs>
<innerBoundaryIs>
<LinearRing>
<coordinates>
13.925,46.00833333
13.91666667,46.00833333
13.91666667,46
13.925,46
13.925,46.00833333
</coordinates>
</LinearRing>
</innerBoundaryIs>
<innerBoundaryIs>
<LinearRing>
<coordinates>
13.95833333,46.05833333
13.95833333,46.05
13.96666667,46.05
13.96666667,46.05833333
13.95833333,46.05833333
</coordinates>
</LinearRing>
</innerBoundaryIs>
<innerBoundaryIs>
<LinearRing>
<coordinates>
14.09166667,46.09166667
14.08333333,46.09166667
14.08333333,46.08333333
14.09166667,46.08333333
14.09166667,46.09166667
</coordinates>
</LinearRing>
</innerBoundaryIs>
<innerBoundaryIs>
<LinearRing>
<coordinates>
14.18333333,46.14166667
14.18333333,46.13333333
14.19166667,46.13333333
14.19166667,46.14166667
14.18333333,46.14166667
</coordinates>
</LinearRing>
</innerBoundaryIs>
<innerBoundaryIs>
<LinearRing>
<coordinates>
14.19166667,46.13333333
14.19166667,46.125
14.2,46.125
14.2,46.13333333
14.19166667,46.13333333
</coordinates>
</LinearRing>
</innerBoundaryIs>
<innerBoundaryIs>
<LinearRing>
<coordinates>
14.2,46.13333333
14.20833333,46.13333333
14.20833333,46.14166667
14.2,46.14166667
14.2,46.13333333
</coordinates>
</LinearRing>
</innerBoundaryIs>
<innerBoundaryIs>
<LinearRing>
<coordinates>
14.29166667,46.13333333
14.29166667,46.14166667
14.28333333,46.14166667
14.275,46.14166667
14.275,46.13333333
14.28333333,46.13333333
14.29166667,46.13333333
</coordinates>
</LinearRing>
</innerBoundaryIs>
<innerBoundaryIs>
<LinearRing>
<coordinates>
14.275,46.13333333
14.26666667,46.13333333
14.26666667,46.125
14.275,46.125
14.275,46.13333333
</coordinates>
</LinearRing>
</innerBoundaryIs>
<innerBoundaryIs>
<LinearRing>
<coordinates>
14.50833333,46.25833333
14.51666667,46.25833333
14.525,46.25833333
14.525,46.26666667
14.51666667,46.26666667
14.50833333,46.26666667
14.50833333,46.25833333
</coordinates>
</LinearRing>
</innerBoundaryIs>
<innerBoundaryIs>
<LinearRing>
<coordinates>
14.325,46.33333333
14.33333333,46.33333333
14.34166667,46.33333333
14.35,46.33333333
14.35,46.34166667
14.35833333,46.34166667
14.36666667,46.34166667
14.36666667,46.35
14.35833333,46.35
14.35,46.35
14.35,46.35833333
14.34166667,46.35833333
14.34166667,46.36666667
14.33333333,46.36666667
14.33333333,46.35833333
14.325,46.35833333
14.325,46.35
14.31666667,46.35
14.31666667,46.34166667
14.325,46.34166667
14.325,46.33333333
</coordinates>
</LinearRing>
</innerBoundaryIs>
<innerBoundaryIs>
<LinearRing>
<coordinates>
14.36666667,46.34166667
14.36666667,46.33333333
14.375,46.33333333
14.375,46.34166667
14.36666667,46.34166667
</coordinates>
</LinearRing>
</innerBoundaryIs>
<innerBoundaryIs>
<LinearRing>
<coordinates>
14.31666667,46.35
14.31666667,46.35833333
14.30833333,46.35833333
14.30833333,46.35
14.31666667,46.35
</coordinates>
</LinearRing>
</innerBoundaryIs>
<innerBoundaryIs>
<LinearRing>
<coordinates>
14.25833333,46.41666667
14.25833333,46.40833333
14.26666667,46.40833333
14.26666667,46.41666667
14.25833333,46.41666667
</coordinates>
</LinearRing>
</innerBoundaryIs>
<innerBoundaryIs>
<LinearRing>
<coordinates>
14.45,46.51666667
14.44166667,46.51666667
14.43333333,46.51666667
14.425,46.51666667
14.41666667,46.51666667
14.40833333,46.51666667
14.40833333,46.50833333
14.41666667,46.50833333
14.425,46.50833333
14.43333333,46.50833333
14.44166667,46.50833333
14.45,46.50833333
14.45,46.51666667
</coordinates>
</LinearRing>
</innerBoundaryIs>
<innerBoundaryIs>
<LinearRing>
<coordinates>
14.40833333,46.50833333
14.4,46.50833333
14.39166667,46.50833333
14.38333333,46.50833333
14.38333333,46.5
14.375,46.5
14.36666667,46.5
14.36666667,46.49166667
14.36666667,46.48333333
14.375,46.48333333
14.375,46.49166667
14.38333333,46.49166667
14.39166667,46.49166667
14.4,46.49166667
14.4,46.48333333
14.40833333,46.48333333
14.41666667,46.48333333
14.425,46.48333333
14.43333333,46.48333333
14.43333333,46.49166667
14.425,46.49166667
14.41666667,46.49166667
14.40833333,46.49166667
14.40833333,46.5
14.40833333,46.50833333
</coordinates>
</LinearRing>
</innerBoundaryIs>
<innerBoundaryIs>
<LinearRing>
<coordinates>
14.59166667,46.38333333
14.59166667,46.375
14.6,46.375
14.6,46.38333333
14.59166667,46.38333333
</coordinates>
</LinearRing>
</innerBoundaryIs>
<innerBoundaryIs>
<LinearRing>
<coordinates>
14.74166667,46.075
14.74166667,46.06666667
14.75,46.06666667
14.75,46.075
14.74166667,46.075
</coordinates>
</LinearRing>
</innerBoundaryIs>
<innerBoundaryIs>
<LinearRing>
<coordinates>
14.85833333,45.90833333
14.85,45.90833333
14.85,45.9
14.85833333,45.9
14.85833333,45.90833333
</coordinates>
</LinearRing>
</innerBoundaryIs>
<innerBoundaryIs>
<LinearRing>
<coordinates>
14.89166667,45.85
14.89166667,45.85833333
14.88333333,45.85833333
14.88333333,45.85
14.89166667,45.85
</coordinates>
</LinearRing>
</innerBoundaryIs>
<innerBoundaryIs>
<LinearRing>
<coordinates>
14.98333333,45.79166667
14.98333333,45.78333333
14.99166667,45.78333333
14.99166667,45.79166667
14.98333333,45.79166667
</coordinates>
</LinearRing>
</innerBoundaryIs>
<innerBoundaryIs>
<LinearRing>
<coordinates>
15.09166667,45.725
15.09166667,45.71666667
15.1,45.71666667
15.10833333,45.71666667
15.10833333,45.725
15.1,45.725
15.09166667,45.725
</coordinates>
</LinearRing>
</innerBoundaryIs>
<innerBoundaryIs>
<LinearRing>
<coordinates>
15.63333333,45.825
15.63333333,45.83333333
15.625,45.83333333
15.625,45.825
15.63333333,45.825
</coordinates>
</LinearRing>
</innerBoundaryIs>
<innerBoundaryIs>
<LinearRing>
<coordinates>
15.66666667,45.8
15.65833333,45.8
15.65,45.8
15.65,45.79166667
15.65833333,45.79166667
15.66666667,45.79166667
15.66666667,45.8
</coordinates>
</LinearRing>
</innerBoundaryIs>
<innerBoundaryIs>
<LinearRing>
<coordinates>
15.39166667,45.675
15.4,45.675
15.4,45.68333333
15.39166667,45.68333333
15.39166667,45.675
</coordinates>
</LinearRing>
</innerBoundaryIs>
<innerBoundaryIs>
<LinearRing>
<coordinates>
15.28333333,45.40833333
15.275,45.40833333
15.26666667,45.40833333
15.26666667,45.4
15.25833333,45.4
15.25833333,45.39166667
15.25833333,45.38333333
15.25833333,45.375
15.26666667,45.375
15.26666667,45.38333333
15.26666667,45.39166667
15.275,45.39166667
15.28333333,45.39166667
15.28333333,45.4
15.28333333,45.40833333
</coordinates>
</LinearRing>
</innerBoundaryIs>
<innerBoundaryIs>
<LinearRing>
<coordinates>
15.25833333,45.375
15.25,45.375
15.25,45.36666667
15.25833333,45.36666667
15.25833333,45.375
</coordinates>
</LinearRing>
</innerBoundaryIs>
<innerBoundaryIs>
<LinearRing>
<coordinates>
15.26666667,45.375
15.26666667,45.36666667
15.275,45.36666667
15.28333333,45.36666667
15.28333333,45.375
15.275,45.375
15.26666667,45.375
</coordinates>
</LinearRing>
</innerBoundaryIs>
<innerBoundaryIs>
<LinearRing>
<coordinates>
15.325,45.35833333
15.31666667,45.35833333
15.31666667,45.35
15.325,45.35
15.325,45.35833333
</coordinates>
</LinearRing>
</innerBoundaryIs>
<innerBoundaryIs>
<LinearRing>
<coordinates>
15.91666667,45.09166667
15.91666667,45.08333333
15.91666667,45.075
15.925,45.075
15.925,45.08333333
15.925,45.09166667
15.91666667,45.09166667
</coordinates>
</LinearRing>
</innerBoundaryIs>
<innerBoundaryIs>
<LinearRing>
<coordinates>
16.075,45.08333333
16.075,45.075
16.075,45.06666667
16.08333333,45.06666667
16.08333333,45.075
16.08333333,45.08333333
16.075,45.08333333
</coordinates>
</LinearRing>
</innerBoundaryIs>
<innerBoundaryIs>
<LinearRing>
<coordinates>
16.13333333,44.86666667
16.125,44.86666667
16.125,44.85833333
16.13333333,44.85833333
16.13333333,44.86666667
</coordinates>
</LinearRing>
</innerBoundaryIs>
<innerBoundaryIs>
<LinearRing>
<coordinates>
16.14166667,44.84166667
16.14166667,44.85
16.13333333,44.85
16.13333333,44.84166667
16.14166667,44.84166667
</coordinates>
</LinearRing>
</innerBoundaryIs>
<innerBoundaryIs>
<LinearRing>
<coordinates>
15.99166667,44.9
16,44.9
16,44.90833333
15.99166667,44.90833333
15.99166667,44.9
</coordinates>
</LinearRing>
</innerBoundaryIs>
<innerBoundaryIs>
<LinearRing>
<coordinates>
15.99166667,44.90833333
15.99166667,44.91666667
15.98333333,44.91666667
15.98333333,44.90833333
15.99166667,44.90833333
</coordinates>
</LinearRing>
</innerBoundaryIs>
<innerBoundaryIs>
<LinearRing>
<coordinates>
15.80833333,44.83333333
15.80833333,44.825
15.80833333,44.81666667
15.81666667,44.81666667
15.81666667,44.80833333
15.825,44.80833333
15.825,44.8
15.83333333,44.8
15.83333333,44.80833333
15.83333333,44.81666667
15.83333333,44.825
15.84166667,44.825
15.84166667,44.83333333
15.83333333,44.83333333
15.825,44.83333333
15.825,44.84166667
15.81666667,44.84166667
15.81666667,44.85
15.80833333,44.85
15.80833333,44.84166667
15.80833333,44.83333333
</coordinates>
</LinearRing>
</innerBoundaryIs>
<innerBoundaryIs>
<LinearRing>
<coordinates>
15.84166667,44.83333333
15.85,44.83333333
15.85833333,44.83333333
15.85833333,44.84166667
15.85833333,44.85
15.86666667,44.85
15.875,44.85
15.875,44.84166667
15.88333333,44.84166667
15.89166667,44.84166667
15.89166667,44.85
15.88333333,44.85
15.88333333,44.85833333
15.875,44.85833333
15.86666667,44.85833333
15.86666667,44.86666667
15.85833333,44.86666667
15.85833333,44.85833333
15.85,44.85833333
15.84166667,44.85833333
15.84166667,44.85
15.84166667,44.84166667
15.84166667,44.83333333
</coordinates>
</LinearRing>
</innerBoundaryIs>
<innerBoundaryIs>
<LinearRing>
<coordinates>
16.06666667,44.875
16.075,44.875
16.075,44.88333333
16.06666667,44.88333333
16.06666667,44.875
</coordinates>
</LinearRing>
</innerBoundaryIs>
<innerBoundaryIs>
<LinearRing>
<coordinates>
16.075,44.875
16.075,44.86666667
16.08333333,44.86666667
16.09166667,44.86666667
16.09166667,44.875
16.08333333,44.875
16.075,44.875
</coordinates>
</LinearRing>
</innerBoundaryIs>
<innerBoundaryIs>
<LinearRing>
<coordinates>
15.99166667,44.85
16,44.85
16,44.85833333
15.99166667,44.85833333
15.99166667,44.85
</coordinates>
</LinearRing>
</innerBoundaryIs>
<innerBoundaryIs>
<LinearRing>
<coordinates>
16,44.85833333
16.00833333,44.85833333
16.00833333,44.86666667
16,44.86666667
16,44.85833333
</coordinates>
</LinearRing>
</innerBoundaryIs>
<innerBoundaryIs>
<LinearRing>
<coordinates>
14.91666667,45.575
14.925,45.575
14.925,45.58333333
14.93333333,45.58333333
14.93333333,45.59166667
14.925,45.59166667
14.925,45.6
14.91666667,45.6
14.91666667,45.60833333
14.91666667,45.61666667
14.91666667,45.625
14.90833333,45.625
14.9,45.625
14.89166667,45.625
14.89166667,45.63333333
14.9,45.63333333
14.9,45.64166667
14.89166667,45.64166667
14.89166667,45.65
14.88333333,45.65
14.88333333,45.65833333
14.875,45.65833333
14.875,45.65
14.86666667,45.65
14.86666667,45.64166667
14.85833333,45.64166667
14.85833333,45.65
14.85,45.65
14.85,45.64166667
14.85,45.63333333
14.85833333,45.63333333
14.85833333,45.625
14.86666667,45.625
14.86666667,45.61666667
14.875,45.61666667
14.88333333,45.61666667
14.88333333,45.60833333
14.89166667,45.60833333
14.89166667,45.6
14.89166667,45.59166667
14.9,45.59166667
14.9,45.58333333
14.90833333,45.58333333
14.91666667,45.58333333
14.91666667,45.575
</coordinates>
</LinearRing>
</innerBoundaryIs>
<innerBoundaryIs>
<LinearRing>
<coordinates>
14.925,45.575
14.925,45.56666667
14.925,45.55833333
14.93333333,45.55833333
14.93333333,45.56666667
14.93333333,45.575
14.925,45.575
</coordinates>
</LinearRing>
</innerBoundaryIs>
<innerBoundaryIs>
<LinearRing>
<coordinates>
14.93333333,45.55833333
14.93333333,45.55
14.94166667,45.55
14.94166667,45.55833333
14.93333333,45.55833333
</coordinates>
</LinearRing>
</innerBoundaryIs>
<innerBoundaryIs>
<LinearRing>
<coordinates>
14.51666667,45.575
14.525,45.575
14.525,45.58333333
14.51666667,45.58333333
14.51666667,45.575
</coordinates>
</LinearRing>
</innerBoundaryIs>
<innerBoundaryIs>
<LinearRing>
<coordinates>
14.525,45.58333333
14.53333333,45.58333333
14.53333333,45.59166667
14.525,45.59166667
14.525,45.58333333
</coordinates>
</LinearRing>
</innerBoundaryIs>
<innerBoundaryIs>
<LinearRing>
<coordinates>
14.66666667,45.65833333
14.675,45.65833333
14.675,45.66666667
14.675,45.675
14.66666667,45.675
14.65833333,45.675
14.65833333,45.68333333
14.65,45.68333333
14.65,45.675
14.65,45.66666667
14.65833333,45.66666667
14.66666667,45.66666667
14.66666667,45.65833333
</coordinates>
</LinearRing>
</innerBoundaryIs>
<innerBoundaryIs>
<LinearRing>
<coordinates>
14.675,45.65833333
14.675,45.65
14.68333333,45.65
14.69166667,45.65
14.69166667,45.65833333
14.68333333,45.65833333
14.675,45.65833333
</coordinates>
</LinearRing>
</innerBoundaryIs>
<innerBoundaryIs>
<LinearRing>
<coordinates>
14.29166667,45.6
14.29166667,45.60833333
14.28333333,45.60833333
14.28333333,45.6
14.29166667,45.6
</coordinates>
</LinearRing>
</innerBoundaryIs>
<innerBoundaryIs>
<LinearRing>
<coordinates>
14.29166667,45.6
14.29166667,45.59166667
14.3,45.59166667
14.3,45.6
14.29166667,45.6
</coordinates>
</LinearRing>
</innerBoundaryIs>
<innerBoundaryIs>
<LinearRing>
<coordinates>
15.675,45.775
15.675,45.76666667
15.68333333,45.76666667
15.68333333,45.775
15.675,45.775
</coordinates>
</LinearRing>
</innerBoundaryIs>
<innerBoundaryIs>
<LinearRing>
<coordinates>
15.68333333,45.775
15.69166667,45.775
15.69166667,45.78333333
15.68333333,45.78333333
15.68333333,45.775
</coordinates>
</LinearRing>
</innerBoundaryIs>
<innerBoundaryIs>
<LinearRing>
<coordinates>
13.88333333,45.86666667
13.89166667,45.86666667
13.9,45.86666667
13.90833333,45.86666667
13.91666667,45.86666667
13.91666667,45.85833333
13.925,45.85833333
13.93333333,45.85833333
13.93333333,45.86666667
13.925,45.86666667
13.925,45.875
13.91666667,45.875
13.91666667,45.88333333
13.90833333,45.88333333
13.9,45.88333333
13.89166667,45.88333333
13.89166667,45.89166667
13.88333333,45.89166667
13.875,45.89166667
13.875,45.88333333
13.88333333,45.88333333
13.88333333,45.875
13.88333333,45.86666667
</coordinates>
</LinearRing>
</innerBoundaryIs>
<innerBoundaryIs>
<LinearRing>
<coordinates>
13.93333333,45.85833333
13.93333333,45.85
13.93333333,45.84166667
13.94166667,45.84166667
13.95,45.84166667
13.95833333,45.84166667
13.95833333,45.85
13.95,45.85
13.94166667,45.85
13.94166667,45.85833333
13.93333333,45.85833333
</coordinates>
</LinearRing>
</innerBoundaryIs>
<innerBoundaryIs>
<LinearRing>
<coordinates>
14.05833333,45.875
14.05833333,45.86666667
14.06666667,45.86666667
14.075,45.86666667
14.08333333,45.86666667
14.09166667,45.86666667
14.1,45.86666667
14.1,45.875
14.10833333,45.875
14.10833333,45.88333333
14.1,45.88333333
14.1,45.89166667
14.09166667,45.89166667
14.08333333,45.89166667
14.075,45.89166667
14.075,45.88333333
14.08333333,45.88333333
14.08333333,45.875
14.075,45.875
14.06666667,45.875
14.05833333,45.875
</coordinates>
</LinearRing>
</innerBoundaryIs>
<innerBoundaryIs>
<LinearRing>
<coordinates>
14.075,45.89166667
14.075,45.9
14.06666667,45.9
14.06666667,45.90833333
14.05833333,45.90833333
14.05,45.90833333
14.05,45.91666667
14.04166667,45.91666667
14.03333333,45.91666667
14.03333333,45.90833333
14.03333333,45.9
14.04166667,45.9
14.05,45.9
14.05833333,45.9
14.05833333,45.89166667
14.06666667,45.89166667
14.075,45.89166667
</coordinates>
</LinearRing>
</innerBoundaryIs>
<innerBoundaryIs>
<LinearRing>
<coordinates>
14.25,46.05833333
14.25,46.05
14.24166667,46.05
14.24166667,46.04166667
14.25,46.04166667
14.25,46.03333333
14.25,46.025
14.25833333,46.025
14.26666667,46.025
14.275,46.025
14.28333333,46.025
14.29166667,46.025
14.29166667,46.03333333
14.3,46.03333333
14.30833333,46.03333333
14.30833333,46.04166667
14.3,46.04166667
14.29166667,46.04166667
14.28333333,46.04166667
14.275,46.04166667
14.26666667,46.04166667
14.26666667,46.05
14.275,46.05
14.28333333,46.05
14.28333333,46.05833333
14.275,46.05833333
14.26666667,46.05833333
14.25833333,46.05833333
14.25,46.05833333
</coordinates>
</LinearRing>
</innerBoundaryIs>
<innerBoundaryIs>
<LinearRing>
<coordinates>
14.24166667,46.04166667
14.23333333,46.04166667
14.225,46.04166667
14.225,46.03333333
14.23333333,46.03333333
14.23333333,46.025
14.24166667,46.025
14.24166667,46.03333333
14.24166667,46.04166667
</coordinates>
</LinearRing>
</innerBoundaryIs>
<innerBoundaryIs>
<LinearRing>
<coordinates>
14.225,46.03333333
14.21666667,46.03333333
14.20833333,46.03333333
14.20833333,46.025
14.21666667,46.025
14.225,46.025
14.225,46.03333333
</coordinates>
</LinearRing>
</innerBoundaryIs>
<innerBoundaryIs>
<LinearRing>
<coordinates>
14.20833333,45.975
14.21666667,45.975
14.21666667,45.96666667
14.225,45.96666667
14.23333333,45.96666667
14.24166667,45.96666667
14.25,45.96666667
14.25833333,45.96666667
14.25833333,45.975
14.25,45.975
14.25,45.98333333
14.24166667,45.98333333
14.23333333,45.98333333
14.225,45.98333333
14.225,45.99166667
14.21666667,45.99166667
14.20833333,45.99166667
14.20833333,45.98333333
14.20833333,45.975
</coordinates>
</LinearRing>
</innerBoundaryIs>
<innerBoundaryIs>
<LinearRing>
<coordinates>
14.20833333,45.99166667
14.20833333,46
14.20833333,46.00833333
14.2,46.00833333
14.2,46
14.19166667,46
14.18333333,46
14.18333333,45.99166667
14.19166667,45.99166667
14.2,45.99166667
14.20833333,45.99166667
</coordinates>
</LinearRing>
</innerBoundaryIs>
<innerBoundaryIs>
<LinearRing>
<coordinates>
14.275,46.075
14.28333333,46.075
14.29166667,46.075
14.29166667,46.08333333
14.29166667,46.09166667
14.3,46.09166667
14.3,46.08333333
14.30833333,46.08333333
14.30833333,46.09166667
14.30833333,46.1
14.3,46.1
14.29166667,46.1
14.28333333,46.1
14.28333333,46.10833333
14.275,46.10833333
14.275,46.1
14.275,46.09166667
14.28333333,46.09166667
14.28333333,46.08333333
14.275,46.08333333
14.275,46.075
</coordinates>
</LinearRing>
</innerBoundaryIs>
<innerBoundaryIs>
<LinearRing>
<coordinates>
14.29166667,46.075
14.29166667,46.06666667
14.3,46.06666667
14.30833333,46.06666667
14.30833333,46.075
14.3,46.075
14.29166667,46.075
</coordinates>
</LinearRing>
</innerBoundaryIs>
<innerBoundaryIs>
<LinearRing>
<coordinates>
14.80833333,46.25833333
14.80833333,46.25
14.81666667,46.25
14.81666667,46.25833333
14.80833333,46.25833333
</coordinates>
</LinearRing>
</innerBoundaryIs>
<innerBoundaryIs>
<LinearRing>
<coordinates>
14.81666667,46.25833333
14.825,46.25833333
14.825,46.26666667
14.825,46.275
14.81666667,46.275
14.81666667,46.26666667
14.81666667,46.25833333
</coordinates>
</LinearRing>
</innerBoundaryIs>
<innerBoundaryIs>
<LinearRing>
<coordinates>
14.5,46.35
14.50833333,46.35
14.51666667,46.35
14.51666667,46.34166667
14.525,46.34166667
14.525,46.35
14.53333333,46.35
14.54166667,46.35
14.54166667,46.34166667
14.54166667,46.33333333
14.55,46.33333333
14.55,46.34166667
14.55,46.35
14.55,46.35833333
14.55833333,46.35833333
14.56666667,46.35833333
14.575,46.35833333
14.575,46.36666667
14.58333333,46.36666667
14.58333333,46.375
14.575,46.375
14.56666667,46.375
14.55833333,46.375
14.55,46.375
14.54166667,46.375
14.54166667,46.36666667
14.53333333,46.36666667
14.53333333,46.375
14.525,46.375
14.525,46.36666667
14.51666667,46.36666667
14.50833333,46.36666667
14.5,46.36666667
14.5,46.35833333
14.5,46.35
</coordinates>
</LinearRing>
</innerBoundaryIs>
<innerBoundaryIs>
<LinearRing>
<coordinates>
14.54166667,46.33333333
14.53333333,46.33333333
14.525,46.33333333
14.525,46.325
14.525,46.31666667
14.53333333,46.31666667
14.54166667,46.31666667
14.54166667,46.325
14.54166667,46.33333333
</coordinates>
</LinearRing>
</innerBoundaryIs>
<innerBoundaryIs>
<LinearRing>
<coordinates>
14.54166667,46.31666667
14.54166667,46.30833333
14.55,46.30833333
14.55833333,46.30833333
14.55833333,46.31666667
14.55,46.31666667
14.54166667,46.31666667
</coordinates>
</LinearRing>
</innerBoundaryIs>
<innerBoundaryIs>
<LinearRing>
<coordinates>
14.54166667,46.30833333
14.53333333,46.30833333
14.525,46.30833333
14.525,46.3
14.51666667,46.3
14.51666667,46.29166667
14.525,46.29166667
14.53333333,46.29166667
14.53333333,46.3
14.54166667,46.3
14.54166667,46.30833333
</coordinates>
</LinearRing>
</innerBoundaryIs>
<innerBoundaryIs>
<LinearRing>
<coordinates>
14.53333333,46.29166667
14.53333333,46.28333333
14.54166667,46.28333333
14.55,46.28333333
14.55,46.29166667
14.54166667,46.29166667
14.53333333,46.29166667
</coordinates>
</LinearRing>
</innerBoundaryIs>
<innerBoundaryIs>
<LinearRing>
<coordinates>
14.5,46.36666667
14.5,46.375
14.49166667,46.375
14.49166667,46.36666667
14.5,46.36666667
</coordinates>
</LinearRing>
</innerBoundaryIs>
<innerBoundaryIs>
<LinearRing>
<coordinates>
14.59166667,46.35833333
14.59166667,46.35
14.6,46.35
14.60833333,46.35
14.61666667,46.35
14.625,46.35
14.625,46.35833333
14.63333333,46.35833333
14.64166667,46.35833333
14.64166667,46.35
14.63333333,46.35
14.63333333,46.34166667
14.64166667,46.34166667
14.64166667,46.33333333
14.65,46.33333333
14.65833333,46.33333333
14.65833333,46.325
14.66666667,46.325
14.675,46.325
14.675,46.33333333
14.68333333,46.33333333
14.68333333,46.34166667
14.675,46.34166667
14.66666667,46.34166667
14.66666667,46.35
14.675,46.35
14.675,46.35833333
14.675,46.36666667
14.66666667,46.36666667
14.65833333,46.36666667
14.65,46.36666667
14.65,46.375
14.65833333,46.375
14.65833333,46.38333333
14.65833333,46.39166667
14.66666667,46.39166667
14.66666667,46.4
14.65833333,46.4
14.65833333,46.40833333
14.65,46.40833333
14.65,46.4
14.65,46.39166667
14.64166667,46.39166667
14.64166667,46.38333333
14.63333333,46.38333333
14.63333333,46.375
14.63333333,46.36666667
14.625,46.36666667
14.61666667,46.36666667
14.60833333,46.36666667
14.6,46.36666667
14.59166667,46.36666667
14.59166667,46.35833333
</coordinates>
</LinearRing>
</innerBoundaryIs>
<innerBoundaryIs>
<LinearRing>
<coordinates>
14.64166667,46.33333333
14.63333333,46.33333333
14.625,46.33333333
14.625,46.325
14.63333333,46.325
14.64166667,46.325
14.64166667,46.33333333
</coordinates>
</LinearRing>
</innerBoundaryIs>
<innerBoundaryIs>
<LinearRing>
<coordinates>
14.675,46.36666667
14.68333333,46.36666667
14.68333333,46.35833333
14.69166667,46.35833333
14.69166667,46.35
14.69166667,46.34166667
14.7,46.34166667
14.70833333,46.34166667
14.70833333,46.35
14.70833333,46.35833333
14.70833333,46.36666667
14.70833333,46.375
14.7,46.375
14.7,46.38333333
14.69166667,46.38333333
14.68333333,46.38333333
14.68333333,46.375
14.675,46.375
14.675,46.36666667
</coordinates>
</LinearRing>
</innerBoundaryIs>
<innerBoundaryIs>
<LinearRing>
<coordinates>
14.45833333,46.29166667
14.45833333,46.28333333
14.46666667,46.28333333
14.46666667,46.29166667
14.45833333,46.29166667
</coordinates>
</LinearRing>
</innerBoundaryIs>
<innerBoundaryIs>
<LinearRing>
<coordinates>
14.46666667,46.28333333
14.46666667,46.275
14.475,46.275
14.475,46.28333333
14.46666667,46.28333333
</coordinates>
</LinearRing>
</innerBoundaryIs>
<innerBoundaryIs>
<LinearRing>
<coordinates>
14.63333333,46.29166667
14.64166667,46.29166667
14.64166667,46.3
14.65,46.3
14.65833333,46.3
14.65833333,46.30833333
14.65,46.30833333
14.65,46.31666667
14.64166667,46.31666667
14.63333333,46.31666667
14.63333333,46.30833333
14.63333333,46.3
14.63333333,46.29166667
</coordinates>
</LinearRing>
</innerBoundaryIs>
<innerBoundaryIs>
<LinearRing>
<coordinates>
14.65833333,46.3
14.65833333,46.29166667
14.66666667,46.29166667
14.675,46.29166667
14.675,46.3
14.675,46.30833333
14.66666667,46.30833333
14.66666667,46.3
14.65833333,46.3
</coordinates>
</LinearRing>
</innerBoundaryIs>
<innerBoundaryIs>
<LinearRing>
<coordinates>
14.28333333,46.425
14.28333333,46.41666667
14.29166667,46.41666667
14.29166667,46.40833333
14.3,46.40833333
14.3,46.41666667
14.3,46.425
14.30833333,46.425
14.31666667,46.425
14.31666667,46.41666667
14.325,46.41666667
14.33333333,46.41666667
14.33333333,46.425
14.34166667,46.425
14.35,46.425
14.35,46.43333333
14.35833333,46.43333333
14.36666667,46.43333333
14.375,46.43333333
14.375,46.44166667
14.36666667,46.44166667
14.35833333,46.44166667
14.35,46.44166667
14.34166667,46.44166667
14.33333333,46.44166667
14.33333333,46.43333333
14.325,46.43333333
14.31666667,46.43333333
14.30833333,46.43333333
14.30833333,46.44166667
14.31666667,46.44166667
14.31666667,46.45
14.30833333,46.45
14.3,46.45
14.29166667,46.45
14.29166667,46.44166667
14.28333333,46.44166667
14.28333333,46.43333333
14.29166667,46.43333333
14.29166667,46.425
14.28333333,46.425
</coordinates>
</LinearRing>
</innerBoundaryIs>
<innerBoundaryIs>
<LinearRing>
<coordinates>
14.3,46.40833333
14.3,46.4
14.3,46.39166667
14.30833333,46.39166667
14.30833333,46.4
14.30833333,46.40833333
14.3,46.40833333
</coordinates>
</LinearRing>
</innerBoundaryIs>
<innerBoundaryIs>
<LinearRing>
<coordinates>
14.375,46.43333333
14.375,46.425
14.38333333,46.425
14.38333333,46.43333333
14.375,46.43333333
</coordinates>
</LinearRing>
</innerBoundaryIs>
<innerBoundaryIs>
<LinearRing>
<coordinates>
14.28333333,46.44166667
14.28333333,46.45
14.275,46.45
14.275,46.44166667
14.28333333,46.44166667
</coordinates>
</LinearRing>
</innerBoundaryIs>
<innerBoundaryIs>
<LinearRing>
<coordinates>
14.41666667,46.425
14.425,46.425
14.425,46.41666667
14.425,46.40833333
14.43333333,46.40833333
14.43333333,46.41666667
14.44166667,46.41666667
14.45,46.41666667
14.45,46.425
14.45,46.43333333
14.45833333,46.43333333
14.45833333,46.44166667
14.45,46.44166667
14.45,46.45
14.45,46.45833333
14.44166667,46.45833333
14.44166667,46.45
14.43333333,46.45
14.43333333,46.44166667
14.425,46.44166667
14.41666667,46.44166667
14.41666667,46.43333333
14.41666667,46.425
</coordinates>
</LinearRing>
</innerBoundaryIs>
<innerBoundaryIs>
<LinearRing>
<coordinates>
14.43333333,46.45
14.43333333,46.45833333
14.425,46.45833333
14.425,46.45
14.43333333,46.45
</coordinates>
</LinearRing>
</innerBoundaryIs>
<innerBoundaryIs>
<LinearRing>
<coordinates>
15.75833333,45.025
15.75833333,45.01666667
15.76666667,45.01666667
15.76666667,45.00833333
15.775,45.00833333
15.78333333,45.00833333
15.78333333,45.01666667
15.775,45.01666667
15.775,45.025
15.775,45.03333333
15.775,45.04166667
15.76666667,45.04166667
15.76666667,45.05
15.75833333,45.05
15.75833333,45.05833333
15.75833333,45.06666667
15.75,45.06666667
15.75,45.075
15.74166667,45.075
15.74166667,45.08333333
15.73333333,45.08333333
15.725,45.08333333
15.71666667,45.08333333
15.70833333,45.08333333
15.7,45.08333333
15.69166667,45.08333333
15.69166667,45.09166667
15.68333333,45.09166667
15.675,45.09166667
15.66666667,45.09166667
15.66666667,45.08333333
15.675,45.08333333
15.675,45.075
15.68333333,45.075
15.69166667,45.075
15.69166667,45.06666667
15.7,45.06666667
15.70833333,45.06666667
15.71666667,45.06666667
15.71666667,45.05833333
15.725,45.05833333
15.73333333,45.05833333
15.73333333,45.05
15.73333333,45.04166667
15.74166667,45.04166667
15.75,45.04166667
15.75,45.03333333
15.75833333,45.03333333
15.75833333,45.025
</coordinates>
</LinearRing>
</innerBoundaryIs>
<innerBoundaryIs>
<LinearRing>
<coordinates>
15.94166667,44.90833333
15.94166667,44.9
15.95,44.9
15.95,44.90833333
15.94166667,44.90833333
</coordinates>
</LinearRing>
</innerBoundaryIs>
<innerBoundaryIs>
<LinearRing>
<coordinates>
16.04166667,44.9
16.04166667,44.89166667
16.05,44.89166667
16.05,44.9
16.04166667,44.9
</coordinates>
</LinearRing>
</innerBoundaryIs>
<innerBoundaryIs>
<LinearRing>
<coordinates>
15.90833333,44.78333333
15.91666667,44.78333333
15.91666667,44.775
15.925,44.775
15.93333333,44.775
15.93333333,44.76666667
15.94166667,44.76666667
15.94166667,44.75833333
15.93333333,44.75833333
15.93333333,44.75
15.925,44.75
15.91666667,44.75
15.91666667,44.74166667
15.91666667,44.73333333
15.925,44.73333333
15.93333333,44.73333333
15.93333333,44.74166667
15.94166667,44.74166667
15.95,44.74166667
15.95,44.75
15.95833333,44.75
15.95833333,44.75833333
15.96666667,44.75833333
15.96666667,44.76666667
15.95833333,44.76666667
15.95833333,44.775
15.95,44.775
15.95,44.78333333
15.94166667,44.78333333
15.94166667,44.79166667
15.93333333,44.79166667
15.93333333,44.8
15.925,44.8
15.91666667,44.8
15.90833333,44.8
15.90833333,44.79166667
15.90833333,44.78333333
</coordinates>
</LinearRing>
</innerBoundaryIs>
<innerBoundaryIs>
<LinearRing>
<coordinates>
15.96666667,44.66666667
15.975,44.66666667
15.975,44.675
15.96666667,44.675
15.96666667,44.66666667
</coordinates>
</LinearRing>
</innerBoundaryIs>
<innerBoundaryIs>
<LinearRing>
<coordinates>
15.95,44.69166667
15.95833333,44.69166667
15.95833333,44.7
15.95833333,44.70833333
15.95,44.70833333
15.95,44.7
15.95,44.69166667
</coordinates>
</LinearRing>
</innerBoundaryIs>
<innerBoundaryIs>
<LinearRing>
<coordinates>
15.88333333,44.875
15.88333333,44.86666667
15.89166667,44.86666667
15.89166667,44.875
15.88333333,44.875
</coordinates>
</LinearRing>
</innerBoundaryIs>
<innerBoundaryIs>
<LinearRing>
<coordinates>
16.1,44.875
16.1,44.86666667
16.10833333,44.86666667
16.10833333,44.875
16.1,44.875
</coordinates>
</LinearRing>
</innerBoundaryIs>
<innerBoundaryIs>
<LinearRing>
<coordinates>
15.96666667,44.90833333
15.975,44.90833333
15.975,44.91666667
15.96666667,44.91666667
15.96666667,44.90833333
</coordinates>
</LinearRing>
</innerBoundaryIs>
<innerBoundaryIs>
<LinearRing>
<coordinates>
15.38333333,45.13333333
15.38333333,45.125
15.39166667,45.125
15.4,45.125
15.4,45.13333333
15.39166667,45.13333333
15.39166667,45.14166667
15.38333333,45.14166667
15.38333333,45.13333333
</coordinates>
</LinearRing>
</innerBoundaryIs>
<innerBoundaryIs>
<LinearRing>
<coordinates>
15.925,45.05
15.925,45.04166667
15.93333333,45.04166667
15.93333333,45.05
15.925,45.05
</coordinates>
</LinearRing>
</innerBoundaryIs>
<innerBoundaryIs>
<LinearRing>
<coordinates>
15.7,45.1
15.7,45.09166667
15.70833333,45.09166667
15.71666667,45.09166667
15.725,45.09166667
15.725,45.1
15.725,45.10833333
15.71666667,45.10833333
15.70833333,45.10833333
15.70833333,45.11666667
15.7,45.11666667
15.7,45.10833333
15.7,45.1
</coordinates>
</LinearRing>
</innerBoundaryIs>
<innerBoundaryIs>
<LinearRing>
<coordinates>
15.60833333,45.10833333
15.61666667,45.10833333
15.61666667,45.11666667
15.60833333,45.11666667
15.60833333,45.10833333
</coordinates>
</LinearRing>
</innerBoundaryIs>
<innerBoundaryIs>
<LinearRing>
<coordinates>
15.625,45.11666667
15.625,45.10833333
15.63333333,45.10833333
15.63333333,45.11666667
15.625,45.11666667
</coordinates>
</LinearRing>
</innerBoundaryIs>
<innerBoundaryIs>
<LinearRing>
<coordinates>
15.675,45.11666667
15.68333333,45.11666667
15.68333333,45.10833333
15.69166667,45.10833333
15.69166667,45.11666667
15.69166667,45.125
15.68333333,45.125
15.675,45.125
15.675,45.11666667
</coordinates>
</LinearRing>
</innerBoundaryIs>
<innerBoundaryIs>
<LinearRing>
<coordinates>
15.75,45.11666667
15.75,45.10833333
15.75833333,45.10833333
15.75833333,45.11666667
15.75,45.11666667
</coordinates>
</LinearRing>
</innerBoundaryIs>
<innerBoundaryIs>
<LinearRing>
<coordinates>
15.65,45.11666667
15.65,45.125
15.64166667,45.125
15.64166667,45.11666667
15.65,45.11666667
</coordinates>
</LinearRing>
</innerBoundaryIs>
<innerBoundaryIs>
<LinearRing>
<coordinates>
15.53333333,45.11666667
15.53333333,45.10833333
15.54166667,45.10833333
15.54166667,45.11666667
15.53333333,45.11666667
</coordinates>
</LinearRing>
</innerBoundaryIs>
<innerBoundaryIs>
<LinearRing>
<coordinates>
15.14166667,45.25
15.15,45.25
15.15,45.25833333
15.15,45.26666667
15.14166667,45.26666667
15.13333333,45.26666667
15.13333333,45.275
15.125,45.275
15.11666667,45.275
15.11666667,45.26666667
15.125,45.26666667
15.125,45.25833333
15.13333333,45.25833333
15.14166667,45.25833333
15.14166667,45.25
</coordinates>
</LinearRing>
</innerBoundaryIs>
<innerBoundaryIs>
<LinearRing>
<coordinates>
15.11666667,45.29166667
15.11666667,45.28333333
15.125,45.28333333
15.125,45.29166667
15.11666667,45.29166667
</coordinates>
</LinearRing>
</innerBoundaryIs>
<innerBoundaryIs>
<LinearRing>
<coordinates>
15.28333333,45.29166667
15.28333333,45.28333333
15.29166667,45.28333333
15.29166667,45.29166667
15.28333333,45.29166667
</coordinates>
</LinearRing>
</innerBoundaryIs>
<innerBoundaryIs>
<LinearRing>
<coordinates>
16.19166667,45.05833333
16.2,45.05833333
16.2,45.06666667
16.19166667,45.06666667
16.19166667,45.05833333
</coordinates>
</LinearRing>
</innerBoundaryIs>
<innerBoundaryIs>
<LinearRing>
<coordinates>
14.85,45.575
14.85833333,45.575
14.85833333,45.58333333
14.85,45.58333333
14.85,45.575
</coordinates>
</LinearRing>
</innerBoundaryIs>
<innerBoundaryIs>
<LinearRing>
<coordinates>
15.03333333,45.36666667
15.03333333,45.35833333
15.03333333,45.35
15.04166667,45.35
15.04166667,45.35833333
15.04166667,45.36666667
15.03333333,45.36666667
</coordinates>
</LinearRing>
</innerBoundaryIs>
<innerBoundaryIs>
<LinearRing>
<coordinates>
14.94166667,45.41666667
14.94166667,45.40833333
14.95,45.40833333
14.95,45.41666667
14.94166667,45.41666667
</coordinates>
</LinearRing>
</innerBoundaryIs>
<innerBoundaryIs>
<LinearRing>
<coordinates>
14.95833333,45.41666667
14.95833333,45.40833333
14.96666667,45.40833333
14.975,45.40833333
14.975,45.41666667
14.96666667,45.41666667
14.95833333,45.41666667
</coordinates>
</LinearRing>
</innerBoundaryIs>
<innerBoundaryIs>
<LinearRing>
<coordinates>
15.15833333,45.41666667
15.16666667,45.41666667
15.16666667,45.425
15.15833333,45.425
15.15833333,45.41666667
</coordinates>
</LinearRing>
</innerBoundaryIs>
<innerBoundaryIs>
<LinearRing>
<coordinates>
15.18333333,45.41666667
15.19166667,45.41666667
15.19166667,45.425
15.19166667,45.43333333
15.18333333,45.43333333
15.18333333,45.425
15.18333333,45.41666667
</coordinates>
</LinearRing>
</innerBoundaryIs>
<innerBoundaryIs>
<LinearRing>
<coordinates>
14.96666667,45.43333333
14.96666667,45.425
14.975,45.425
14.975,45.43333333
14.96666667,45.43333333
</coordinates>
</LinearRing>
</innerBoundaryIs>
<innerBoundaryIs>
<LinearRing>
<coordinates>
15.03333333,45.45833333
15.03333333,45.46666667
15.025,45.46666667
15.025,45.45833333
15.03333333,45.45833333
</coordinates>
</LinearRing>
</innerBoundaryIs>
<innerBoundaryIs>
<LinearRing>
<coordinates>
15.01666667,45.49166667
15.025,45.49166667
15.025,45.5
15.01666667,45.5
15.00833333,45.5
15.00833333,45.49166667
15.01666667,45.49166667
</coordinates>
</LinearRing>
</innerBoundaryIs>
<innerBoundaryIs>
<LinearRing>
<coordinates>
15.06666667,45.48333333
15.075,45.48333333
15.075,45.49166667
15.06666667,45.49166667
15.06666667,45.48333333
</coordinates>
</LinearRing>
</innerBoundaryIs>
<innerBoundaryIs>
<LinearRing>
<coordinates>
15.05,45.49166667
15.05833333,45.49166667
15.05833333,45.5
15.05,45.5
15.05,45.49166667
</coordinates>
</LinearRing>
</innerBoundaryIs>
<innerBoundaryIs>
<LinearRing>
<coordinates>
14.85,45.56666667
14.85,45.55833333
14.85833333,45.55833333
14.85833333,45.56666667
14.85,45.56666667
</coordinates>
</LinearRing>
</innerBoundaryIs>
<innerBoundaryIs>
<LinearRing>
<coordinates>
14.54166667,45.38333333
14.54166667,45.375
14.55,45.375
14.55833333,45.375
14.55833333,45.38333333
14.55,45.38333333
14.54166667,45.38333333
</coordinates>
</LinearRing>
</innerBoundaryIs>
<innerBoundaryIs>
<LinearRing>
<coordinates>
14.05833333,45.48333333
14.06666667,45.48333333
14.06666667,45.49166667
14.05833333,45.49166667
14.05833333,45.48333333
</coordinates>
</LinearRing>
</innerBoundaryIs>
<innerBoundaryIs>
<LinearRing>
<coordinates>
14.04166667,45.5
14.04166667,45.49166667
14.05,45.49166667
14.05,45.5
14.04166667,45.5
</coordinates>
</LinearRing>
</innerBoundaryIs>
<innerBoundaryIs>
<LinearRing>
<coordinates>
14.55,45.58333333
14.55,45.575
14.55833333,45.575
14.55833333,45.58333333
14.55,45.58333333
</coordinates>
</LinearRing>
</innerBoundaryIs>
<innerBoundaryIs>
<LinearRing>
<coordinates>
14.56666667,45.575
14.56666667,45.56666667
14.575,45.56666667
14.575,45.575
14.56666667,45.575
</coordinates>
</LinearRing>
</innerBoundaryIs>
<innerBoundaryIs>
<LinearRing>
<coordinates>
14.725,45.575
14.73333333,45.575
14.74166667,45.575
14.75,45.575
14.75833333,45.575
14.75833333,45.58333333
14.75,45.58333333
14.75,45.59166667
14.74166667,45.59166667
14.74166667,45.6
14.73333333,45.6
14.73333333,45.60833333
14.73333333,45.61666667
14.725,45.61666667
14.71666667,45.61666667
14.71666667,45.60833333
14.71666667,45.6
14.71666667,45.59166667
14.71666667,45.58333333
14.725,45.58333333
14.725,45.575
</coordinates>
</LinearRing>
</innerBoundaryIs>
<innerBoundaryIs>
<LinearRing>
<coordinates>
14.8,45.575
14.8,45.56666667
14.80833333,45.56666667
14.80833333,45.575
14.8,45.575
</coordinates>
</LinearRing>
</innerBoundaryIs>
<innerBoundaryIs>
<LinearRing>
<coordinates>
14.75,45.45833333
14.75,45.46666667
14.74166667,45.46666667
14.74166667,45.45833333
14.75,45.45833333
</coordinates>
</LinearRing>
</innerBoundaryIs>
<innerBoundaryIs>
<LinearRing>
<coordinates>
14.69166667,45.51666667
14.7,45.51666667
14.7,45.50833333
14.69166667,45.50833333
14.69166667,45.5
14.69166667,45.49166667
14.69166667,45.48333333
14.68333333,45.48333333
14.68333333,45.475
14.69166667,45.475
14.7,45.475
14.7,45.46666667
14.70833333,45.46666667
14.70833333,45.475
14.70833333,45.48333333
14.70833333,45.49166667
14.70833333,45.5
14.70833333,45.50833333
14.70833333,45.51666667
14.70833333,45.525
14.70833333,45.53333333
14.7,45.53333333
14.69166667,45.53333333
14.68333333,45.53333333
14.68333333,45.525
14.69166667,45.525
14.69166667,45.51666667
</coordinates>
</LinearRing>
</innerBoundaryIs>
<innerBoundaryIs>
<LinearRing>
<coordinates>
14.73333333,45.49166667
14.73333333,45.48333333
14.74166667,45.48333333
14.74166667,45.49166667
14.73333333,45.49166667
</coordinates>
</LinearRing>
</innerBoundaryIs>
<innerBoundaryIs>
<LinearRing>
<coordinates>
14.825,45.51666667
14.83333333,45.51666667
14.83333333,45.50833333
14.84166667,45.50833333
14.85,45.50833333
14.85,45.51666667
14.84166667,45.51666667
14.84166667,45.525
14.83333333,45.525
14.825,45.525
14.825,45.51666667
</coordinates>
</LinearRing>
</innerBoundaryIs>
<innerBoundaryIs>
<LinearRing>
<coordinates>
14.75,45.54166667
14.75833333,45.54166667
14.76666667,45.54166667
14.76666667,45.55
14.75833333,45.55
14.75833333,45.55833333
14.75,45.55833333
14.75,45.55
14.75,45.54166667
</coordinates>
</LinearRing>
</innerBoundaryIs>
<innerBoundaryIs>
<LinearRing>
<coordinates>
14.7,45.63333333
14.7,45.625
14.70833333,45.625
14.70833333,45.63333333
14.7,45.63333333
</coordinates>
</LinearRing>
</innerBoundaryIs>
<innerBoundaryIs>
<LinearRing>
<coordinates>
14.53333333,45.60833333
14.54166667,45.60833333
14.54166667,45.61666667
14.53333333,45.61666667
14.53333333,45.60833333
</coordinates>
</LinearRing>
</innerBoundaryIs>
<innerBoundaryIs>
<LinearRing>
<coordinates>
14.55,45.6
14.55,45.59166667
14.55833333,45.59166667
14.55833333,45.6
14.55,45.6
</coordinates>
</LinearRing>
</innerBoundaryIs>
<innerBoundaryIs>
<LinearRing>
<coordinates>
14.575,45.59166667
14.575,45.58333333
14.58333333,45.58333333
14.59166667,45.58333333
14.6,45.58333333
14.6,45.59166667
14.59166667,45.59166667
14.59166667,45.6
14.58333333,45.6
14.575,45.6
14.575,45.59166667
</coordinates>
</LinearRing>
</innerBoundaryIs>
<innerBoundaryIs>
<LinearRing>
<coordinates>
14.325,45.65833333
14.33333333,45.65833333
14.33333333,45.66666667
14.325,45.66666667
14.325,45.65833333
</coordinates>
</LinearRing>
</innerBoundaryIs>
<innerBoundaryIs>
<LinearRing>
<coordinates>
14.7,45.7
14.7,45.69166667
14.7,45.68333333
14.7,45.675
14.70833333,45.675
14.71666667,45.675
14.71666667,45.68333333
14.71666667,45.69166667
14.70833333,45.69166667
14.70833333,45.7
14.7,45.7
</coordinates>
</LinearRing>
</innerBoundaryIs>
<innerBoundaryIs>
<LinearRing>
<coordinates>
15.45833333,45.7
15.45833333,45.69166667
15.46666667,45.69166667
15.475,45.69166667
15.475,45.7
15.48333333,45.7
15.48333333,45.69166667
15.49166667,45.69166667
15.49166667,45.7
15.49166667,45.70833333
15.48333333,45.70833333
15.475,45.70833333
15.475,45.71666667
15.46666667,45.71666667
15.45833333,45.71666667
15.45833333,45.70833333
15.45833333,45.7
</coordinates>
</LinearRing>
</innerBoundaryIs>
<innerBoundaryIs>
<LinearRing>
<coordinates>
14.54166667,45.68333333
14.54166667,45.675
14.55,45.675
14.55833333,45.675
14.55833333,45.68333333
14.55,45.68333333
14.54166667,45.68333333
</coordinates>
</LinearRing>
</innerBoundaryIs>
<innerBoundaryIs>
<LinearRing>
<coordinates>
14.31666667,45.70833333
14.31666667,45.7
14.325,45.7
14.325,45.70833333
14.31666667,45.70833333
</coordinates>
</LinearRing>
</innerBoundaryIs>
<innerBoundaryIs>
<LinearRing>
<coordinates>
14.26666667,45.71666667
14.275,45.71666667
14.275,45.725
14.26666667,45.725
14.26666667,45.71666667
</coordinates>
</LinearRing>
</innerBoundaryIs>
<innerBoundaryIs>
<LinearRing>
<coordinates>
15.43333333,45.725
15.44166667,45.725
15.44166667,45.73333333
15.43333333,45.73333333
15.43333333,45.725
</coordinates>
</LinearRing>
</innerBoundaryIs>
<innerBoundaryIs>
<LinearRing>
<coordinates>
15.06666667,45.71666667
15.06666667,45.70833333
15.075,45.70833333
15.075,45.71666667
15.06666667,45.71666667
</coordinates>
</LinearRing>
</innerBoundaryIs>
<innerBoundaryIs>
<LinearRing>
<coordinates>
15.60833333,45.83333333
15.61666667,45.83333333
15.61666667,45.84166667
15.60833333,45.84166667
15.60833333,45.83333333
</coordinates>
</LinearRing>
</innerBoundaryIs>
<innerBoundaryIs>
<LinearRing>
<coordinates>
14.3,45.74166667
14.30833333,45.74166667
14.31666667,45.74166667
14.325,45.74166667
14.325,45.75
14.33333333,45.75
14.33333333,45.75833333
14.325,45.75833333
14.31666667,45.75833333
14.31666667,45.76666667
14.30833333,45.76666667
14.30833333,45.75833333
14.3,45.75833333
14.29166667,45.75833333
14.29166667,45.76666667
14.28333333,45.76666667
14.28333333,45.775
14.275,45.775
14.275,45.76666667
14.275,45.75833333
14.28333333,45.75833333
14.28333333,45.75
14.29166667,45.75
14.3,45.75
14.3,45.74166667
</coordinates>
</LinearRing>
</innerBoundaryIs>
<innerBoundaryIs>
<LinearRing>
<coordinates>
14.11666667,45.875
14.11666667,45.86666667
14.125,45.86666667
14.125,45.875
14.11666667,45.875
</coordinates>
</LinearRing>
</innerBoundaryIs>
<innerBoundaryIs>
<LinearRing>
<coordinates>
14.05833333,45.81666667
14.05833333,45.80833333
14.05833333,45.8
14.05,45.8
14.04166667,45.8
14.04166667,45.79166667
14.04166667,45.78333333
14.04166667,45.775
14.05,45.775
14.05,45.76666667
14.05833333,45.76666667
14.05833333,45.775
14.05833333,45.78333333
14.06666667,45.78333333
14.06666667,45.79166667
14.075,45.79166667
14.075,45.8
14.075,45.80833333
14.075,45.81666667
14.06666667,45.81666667
14.05833333,45.81666667
</coordinates>
</LinearRing>
</innerBoundaryIs>
<innerBoundaryIs>
<LinearRing>
<coordinates>
14.025,45.825
14.03333333,45.825
14.03333333,45.83333333
14.03333333,45.84166667
14.025,45.84166667
14.025,45.83333333
14.025,45.825
</coordinates>
</LinearRing>
</innerBoundaryIs>
<innerBoundaryIs>
<LinearRing>
<coordinates>
14.01666667,46.05833333
14.025,46.05833333
14.025,46.06666667
14.01666667,46.06666667
14.01666667,46.05833333
</coordinates>
</LinearRing>
</innerBoundaryIs>
<innerBoundaryIs>
<LinearRing>
<coordinates>
14.38333333,46.05833333
14.38333333,46.05
14.39166667,46.05
14.39166667,46.05833333
14.38333333,46.05833333
</coordinates>
</LinearRing>
</innerBoundaryIs>
<innerBoundaryIs>
<LinearRing>
<coordinates>
13.975,45.975
13.975,45.96666667
13.98333333,45.96666667
13.98333333,45.975
13.975,45.975
</coordinates>
</LinearRing>
</innerBoundaryIs>
<innerBoundaryIs>
<LinearRing>
<coordinates>
14.19166667,45.975
14.2,45.975
14.2,45.98333333
14.19166667,45.98333333
14.19166667,45.975
</coordinates>
</LinearRing>
</innerBoundaryIs>
<innerBoundaryIs>
<LinearRing>
<coordinates>
13.85,45.925
13.85833333,45.925
13.85833333,45.93333333
13.85833333,45.94166667
13.85,45.94166667
13.85,45.95
13.85,45.95833333
13.84166667,45.95833333
13.83333333,45.95833333
13.825,45.95833333
13.81666667,45.95833333
13.81666667,45.95
13.80833333,45.95
13.8,45.95
13.8,45.94166667
13.80833333,45.94166667
13.80833333,45.93333333
13.81666667,45.93333333
13.825,45.93333333
13.83333333,45.93333333
13.84166667,45.93333333
13.85,45.93333333
13.85,45.925
</coordinates>
</LinearRing>
</innerBoundaryIs>
<innerBoundaryIs>
<LinearRing>
<coordinates>
13.91666667,45.9
13.925,45.9
13.925,45.90833333
13.91666667,45.90833333
13.91666667,45.9
</coordinates>
</LinearRing>
</innerBoundaryIs>
<innerBoundaryIs>
<LinearRing>
<coordinates>
13.96666667,45.95
13.96666667,45.94166667
13.975,45.94166667
13.975,45.95
13.96666667,45.95
</coordinates>
</LinearRing>
</innerBoundaryIs>
<innerBoundaryIs>
<LinearRing>
<coordinates>
13.95833333,45.95833333
13.96666667,45.95833333
13.96666667,45.96666667
13.95833333,45.96666667
13.95833333,45.95833333
</coordinates>
</LinearRing>
</innerBoundaryIs>
<innerBoundaryIs>
<LinearRing>
<coordinates>
13.90833333,46.03333333
13.90833333,46.025
13.91666667,46.025
13.91666667,46.03333333
13.90833333,46.03333333
</coordinates>
</LinearRing>
</innerBoundaryIs>
<innerBoundaryIs>
<LinearRing>
<coordinates>
14.00833333,46.03333333
14.00833333,46.025
14.01666667,46.025
14.01666667,46.03333333
14.00833333,46.03333333
</coordinates>
</LinearRing>
</innerBoundaryIs>
<innerBoundaryIs>
<LinearRing>
<coordinates>
14.325,46.03333333
14.33333333,46.03333333
14.33333333,46.04166667
14.325,46.04166667
14.325,46.03333333
</coordinates>
</LinearRing>
</innerBoundaryIs>
<innerBoundaryIs>
<LinearRing>
<coordinates>
14.38333333,46.03333333
14.39166667,46.03333333
14.39166667,46.04166667
14.38333333,46.04166667
14.38333333,46.03333333
</coordinates>
</LinearRing>
</innerBoundaryIs>
<innerBoundaryIs>
<LinearRing>
<coordinates>
14.75833333,46.03333333
14.75833333,46.025
14.76666667,46.025
14.76666667,46.03333333
14.75833333,46.03333333
</coordinates>
</LinearRing>
</innerBoundaryIs>
<innerBoundaryIs>
<LinearRing>
<coordinates>
13.93333333,45.99166667
13.94166667,45.99166667
13.94166667,46
13.93333333,46
13.93333333,45.99166667
</coordinates>
</LinearRing>
</innerBoundaryIs>
<innerBoundaryIs>
<LinearRing>
<coordinates>
14.03333333,46.01666667
14.04166667,46.01666667
14.04166667,46.025
14.03333333,46.025
14.03333333,46.01666667
</coordinates>
</LinearRing>
</innerBoundaryIs>
<innerBoundaryIs>
<LinearRing>
<coordinates>
14.20833333,46.05
14.20833333,46.04166667
14.21666667,46.04166667
14.21666667,46.05
14.20833333,46.05
</coordinates>
</LinearRing>
</innerBoundaryIs>
<innerBoundaryIs>
<LinearRing>
<coordinates>
13.725,46.00833333
13.73333333,46.00833333
13.74166667,46.00833333
13.75,46.00833333
13.75,46.01666667
13.75,46.025
13.74166667,46.025
13.73333333,46.025
13.73333333,46.01666667
13.725,46.01666667
13.725,46.00833333
</coordinates>
</LinearRing>
</innerBoundaryIs>
<innerBoundaryIs>
<LinearRing>
<coordinates>
14.2,46.15
14.20833333,46.15
14.20833333,46.15833333
14.2,46.15833333
14.2,46.15
</coordinates>
</LinearRing>
</innerBoundaryIs>
<innerBoundaryIs>
<LinearRing>
<coordinates>
14.21666667,46.14166667
14.21666667,46.13333333
14.225,46.13333333
14.23333333,46.13333333
14.23333333,46.14166667
14.225,46.14166667
14.21666667,46.14166667
</coordinates>
</LinearRing>
</innerBoundaryIs>
<innerBoundaryIs>
<LinearRing>
<coordinates>
14.03333333,46.09166667
14.03333333,46.08333333
14.04166667,46.08333333
14.04166667,46.09166667
14.03333333,46.09166667
</coordinates>
</LinearRing>
</innerBoundaryIs>
<innerBoundaryIs>
<LinearRing>
<coordinates>
14.15833333,46.09166667
14.16666667,46.09166667
14.16666667,46.1
14.15833333,46.1
14.15833333,46.09166667
</coordinates>
</LinearRing>
</innerBoundaryIs>
<innerBoundaryIs>
<LinearRing>
<coordinates>
14.25,46.06666667
14.25833333,46.06666667
14.26666667,46.06666667
14.26666667,46.075
14.26666667,46.08333333
14.25833333,46.08333333
14.25,46.08333333
14.25,46.075
14.25,46.06666667
</coordinates>
</LinearRing>
</innerBoundaryIs>
<innerBoundaryIs>
<LinearRing>
<coordinates>
14.20833333,46.11666667
14.21666667,46.11666667
14.21666667,46.125
14.20833333,46.125
14.20833333,46.11666667
</coordinates>
</LinearRing>
</innerBoundaryIs>
<innerBoundaryIs>
<LinearRing>
<coordinates>
14.25,46.125
14.25833333,46.125
14.25833333,46.13333333
14.25,46.13333333
14.25,46.125
</coordinates>
</LinearRing>
</innerBoundaryIs>
<innerBoundaryIs>
<LinearRing>
<coordinates>
14.53333333,46.25833333
14.53333333,46.25
14.54166667,46.25
14.54166667,46.25833333
14.54166667,46.26666667
14.53333333,46.26666667
14.53333333,46.25833333
</coordinates>
</LinearRing>
</innerBoundaryIs>
<innerBoundaryIs>
<LinearRing>
<coordinates>
14.55,46.25833333
14.55833333,46.25833333
14.55833333,46.26666667
14.55,46.26666667
14.55,46.25833333
</coordinates>
</LinearRing>
</innerBoundaryIs>
<innerBoundaryIs>
<LinearRing>
<coordinates>
14.68333333,46.15833333
14.69166667,46.15833333
14.69166667,46.16666667
14.68333333,46.16666667
14.68333333,46.15833333
</coordinates>
</LinearRing>
</innerBoundaryIs>
<innerBoundaryIs>
<LinearRing>
<coordinates>
14.71666667,46.15833333
14.71666667,46.15
14.725,46.15
14.725,46.15833333
14.71666667,46.15833333
</coordinates>
</LinearRing>
</innerBoundaryIs>
<innerBoundaryIs>
<LinearRing>
<coordinates>
14.38333333,46.35
14.38333333,46.34166667
14.39166667,46.34166667
14.4,46.34166667
14.40833333,46.34166667
14.41666667,46.34166667
14.41666667,46.33333333
14.425,46.33333333
14.43333333,46.33333333
14.43333333,46.325
14.44166667,46.325
14.44166667,46.33333333
14.45,46.33333333
14.45,46.34166667
14.44166667,46.34166667
14.43333333,46.34166667
14.43333333,46.35
14.425,46.35
14.41666667,46.35
14.41666667,46.35833333
14.40833333,46.35833333
14.40833333,46.36666667
14.40833333,46.375
14.41666667,46.375
14.425,46.375
14.425,46.38333333
14.425,46.39166667
14.425,46.4
14.41666667,46.4
14.41666667,46.39166667
14.41666667,46.38333333
14.40833333,46.38333333
14.4,46.38333333
14.39166667,46.38333333
14.38333333,46.38333333
14.375,46.38333333
14.36666667,46.38333333
14.36666667,46.375
14.375,46.375
14.38333333,46.375
14.39166667,46.375
14.39166667,46.36666667
14.4,46.36666667
14.4,46.35833333
14.39166667,46.35833333
14.39166667,46.35
14.38333333,46.35
</coordinates>
</LinearRing>
</innerBoundaryIs>
<innerBoundaryIs>
<LinearRing>
<coordinates>
14.48333333,46.29166667
14.49166667,46.29166667
14.49166667,46.3
14.48333333,46.3
14.48333333,46.29166667
</coordinates>
</LinearRing>
</innerBoundaryIs>
<innerBoundaryIs>
<LinearRing>
<coordinates>
14.48333333,46.275
14.48333333,46.26666667
14.49166667,46.26666667
14.49166667,46.275
14.48333333,46.275
</coordinates>
</LinearRing>
</innerBoundaryIs>
<innerBoundaryIs>
<LinearRing>
<coordinates>
14.5,46.275
14.50833333,46.275
14.50833333,46.28333333
14.5,46.28333333
14.5,46.275
</coordinates>
</LinearRing>
</innerBoundaryIs>
<innerBoundaryIs>
<LinearRing>
<coordinates>
14.45833333,46.3
14.46666667,46.3
14.46666667,46.30833333
14.45833333,46.30833333
14.45833333,46.3
</coordinates>
</LinearRing>
</innerBoundaryIs>
<innerBoundaryIs>
<LinearRing>
<coordinates>
14.41666667,46.325
14.41666667,46.31666667
14.425,46.31666667
14.425,46.325
14.41666667,46.325
</coordinates>
</LinearRing>
</innerBoundaryIs>
<innerBoundaryIs>
<LinearRing>
<coordinates>
14.475,46.30833333
14.48333333,46.30833333
14.48333333,46.31666667
14.475,46.31666667
14.475,46.30833333
</coordinates>
</LinearRing>
</innerBoundaryIs>
<innerBoundaryIs>
<LinearRing>
<coordinates>
14.51666667,46.425
14.525,46.425
14.53333333,46.425
14.53333333,46.43333333
14.53333333,46.44166667
14.525,46.44166667
14.51666667,46.44166667
14.51666667,46.43333333
14.51666667,46.425
</coordinates>
</LinearRing>
</innerBoundaryIs>
<innerBoundaryIs>
<LinearRing>
<coordinates>
14.54166667,46.39166667
14.55,46.39166667
14.55,46.38333333
14.55833333,46.38333333
14.55833333,46.39166667
14.55833333,46.4
14.55,46.4
14.54166667,46.4
14.54166667,46.39166667
</coordinates>
</LinearRing>
</innerBoundaryIs>
<innerBoundaryIs>
<LinearRing>
<coordinates>
14.31666667,46.39166667
14.31666667,46.38333333
14.325,46.38333333
14.325,46.39166667
14.31666667,46.39166667
</coordinates>
</LinearRing>
</innerBoundaryIs>
<innerBoundaryIs>
<LinearRing>
<coordinates>
14.675,46.40833333
14.68333333,46.40833333
14.68333333,46.41666667
14.675,46.41666667
14.675,46.40833333
</coordinates>
</LinearRing>
</innerBoundaryIs>
<innerBoundaryIs>
<LinearRing>
<coordinates>
14.69166667,46.40833333
14.69166667,46.4
14.7,46.4
14.7,46.40833333
14.69166667,46.40833333
</coordinates>
</LinearRing>
</innerBoundaryIs>
<innerBoundaryIs>
<LinearRing>
<coordinates>
14.61666667,46.40833333
14.625,46.40833333
14.625,46.41666667
14.61666667,46.41666667
14.61666667,46.40833333
</coordinates>
</LinearRing>
</innerBoundaryIs>
<innerBoundaryIs>
<LinearRing>
<coordinates>
14.26666667,46.475
14.26666667,46.46666667
14.25833333,46.46666667
14.25833333,46.45833333
14.25,46.45833333
14.25,46.45
14.25833333,46.45
14.26666667,46.45
14.26666667,46.45833333
14.275,46.45833333
14.275,46.46666667
14.275,46.475
14.26666667,46.475
</coordinates>
</LinearRing>
</innerBoundaryIs>
<innerBoundaryIs>
<LinearRing>
<coordinates>
14.60833333,46.475
14.60833333,46.46666667
14.61666667,46.46666667
14.61666667,46.475
14.60833333,46.475
</coordinates>
</LinearRing>
</innerBoundaryIs>
<innerBoundaryIs>
<LinearRing>
<coordinates>
14.625,46.475
14.625,46.46666667
14.63333333,46.46666667
14.63333333,46.475
14.625,46.475
</coordinates>
</LinearRing>
</innerBoundaryIs>
<innerBoundaryIs>
<LinearRing>
<coordinates>
14.575,46.45833333
14.575,46.45
14.58333333,46.45
14.58333333,46.45833333
14.575,46.45833333
</coordinates>
</LinearRing>
</innerBoundaryIs>
<innerBoundaryIs>
<LinearRing>
<coordinates>
14.38333333,46.45
14.38333333,46.44166667
14.39166667,46.44166667
14.39166667,46.45
14.38333333,46.45
</coordinates>
</LinearRing>
</innerBoundaryIs>
<innerBoundaryIs>
<LinearRing>
<coordinates>
14.4,46.43333333
14.40833333,46.43333333
14.40833333,46.44166667
14.4,46.44166667
14.4,46.43333333
</coordinates>
</LinearRing>
</innerBoundaryIs>
<innerBoundaryIs>
<LinearRing>
<coordinates>
14.25833333,46.44166667
14.25833333,46.43333333
14.26666667,46.43333333
14.26666667,46.44166667
14.25833333,46.44166667
</coordinates>
</LinearRing>
</innerBoundaryIs>
<innerBoundaryIs>
<LinearRing>
<coordinates>
14.31666667,46.475
14.31666667,46.48333333
14.325,46.48333333
14.325,46.49166667
14.31666667,46.49166667
14.30833333,46.49166667
14.30833333,46.48333333
14.30833333,46.475
14.31666667,46.475
</coordinates>
</LinearRing>
</innerBoundaryIs>
<innerBoundaryIs>
<LinearRing>
<coordinates>
14.35833333,46.51666667
14.35833333,46.50833333
14.36666667,46.50833333
14.36666667,46.51666667
14.35833333,46.51666667
</coordinates>
</LinearRing>
</innerBoundaryIs>
</Polygon>
<Polygon>
<outerBoundaryIs>
<LinearRing>
<coordinates>
15.81666667,45.25833333
15.81666667,45.25
15.80833333,45.25
15.8,45.25
15.79166667,45.25
15.78333333,45.25
15.775,45.25
15.76666667,45.25
15.76666667,45.25833333
15.76666667,45.26666667
15.76666667,45.275
15.75833333,45.275
15.75,45.275
15.75,45.26666667
15.75,45.25833333
15.74166667,45.25833333
15.74166667,45.25
15.73333333,45.25
15.73333333,45.25833333
15.73333333,45.26666667
15.725,45.26666667
15.725,45.25833333
15.71666667,45.25833333
15.70833333,45.25833333
15.70833333,45.26666667
15.7,45.26666667
15.7,45.275
15.70833333,45.275
15.71666667,45.275
15.71666667,45.28333333
15.725,45.28333333
15.725,45.29166667
15.725,45.3
15.73333333,45.3
15.74166667,45.3
15.74166667,45.29166667
15.75,45.29166667
15.75,45.3
15.75833333,45.3
15.76666667,45.3
15.76666667,45.30833333
15.76666667,45.31666667
15.775,45.31666667
15.78333333,45.31666667
15.78333333,45.325
15.79166667,45.325
15.8,45.325
15.80833333,45.325
15.80833333,45.31666667
15.81666667,45.31666667
15.81666667,45.30833333
15.825,45.30833333
15.825,45.3
15.81666667,45.3
15.80833333,45.3
15.80833333,45.29166667
15.80833333,45.28333333
15.80833333,45.275
15.81666667,45.275
15.825,45.275
15.83333333,45.275
15.83333333,45.26666667
15.825,45.26666667
15.81666667,45.26666667
15.81666667,45.25833333
</coordinates>
</LinearRing>
</outerBoundaryIs>
<innerBoundaryIs>
<LinearRing>
<coordinates>
15.725,45.28333333
15.725,45.275
15.73333333,45.275
15.73333333,45.28333333
15.725,45.28333333
</coordinates>
</LinearRing>
</innerBoundaryIs>
</Polygon>
<Polygon>
<outerBoundaryIs>
<LinearRing>
<coordinates>
15.2,45.85
15.2,45.84166667
15.19166667,45.84166667
15.18333333,45.84166667
15.175,45.84166667
15.16666667,45.84166667
15.15833333,45.84166667
15.15,45.84166667
15.14166667,45.84166667
15.14166667,45.85
15.14166667,45.85833333
15.14166667,45.86666667
15.13333333,45.86666667
15.13333333,45.875
15.125,45.875
15.11666667,45.875
15.10833333,45.875
15.10833333,45.88333333
15.1,45.88333333
15.09166667,45.88333333
15.09166667,45.875
15.08333333,45.875
15.08333333,45.88333333
15.075,45.88333333
15.075,45.89166667
15.08333333,45.89166667
15.09166667,45.89166667
15.09166667,45.9
15.08333333,45.9
15.08333333,45.90833333
15.075,45.90833333
15.06666667,45.90833333
15.05833333,45.90833333
15.05833333,45.91666667
15.06666667,45.91666667
15.075,45.91666667
15.075,45.925
15.08333333,45.925
15.09166667,45.925
15.09166667,45.93333333
15.1,45.93333333
15.1,45.925
15.10833333,45.925
15.10833333,45.93333333
15.11666667,45.93333333
15.11666667,45.925
15.125,45.925
15.13333333,45.925
15.14166667,45.925
15.15,45.925
15.15833333,45.925
15.16666667,45.925
15.175,45.925
15.18333333,45.925
15.18333333,45.93333333
15.19166667,45.93333333
15.19166667,45.925
15.2,45.925
15.20833333,45.925
15.20833333,45.91666667
15.21666667,45.91666667
15.225,45.91666667
15.225,45.90833333
15.21666667,45.90833333
15.21666667,45.9
15.225,45.9
15.225,45.89166667
15.225,45.88333333
15.225,45.875
15.225,45.86666667
15.21666667,45.86666667
15.21666667,45.85833333
15.21666667,45.85
15.20833333,45.85
15.2,45.85
</coordinates>
</LinearRing>
</outerBoundaryIs>
<innerBoundaryIs>
<LinearRing>
<coordinates>
15.2,45.85
15.2,45.85833333
15.19166667,45.85833333
15.19166667,45.85
15.2,45.85
</coordinates>
</LinearRing>
</innerBoundaryIs>
</Polygon>
<Polygon>
<outerBoundaryIs>
<LinearRing>
<coordinates>
15.86666667,45.84166667
15.86666667,45.83333333
15.85833333,45.83333333
15.85833333,45.84166667
15.85,45.84166667
15.85,45.85
15.85,45.85833333
15.85,45.86666667
15.85833333,45.86666667
15.85833333,45.875
15.86666667,45.875
15.875,45.875
15.88333333,45.875
15.88333333,45.88333333
15.88333333,45.89166667
15.89166667,45.89166667
15.89166667,45.9
15.9,45.9
15.9,45.90833333
15.90833333,45.90833333
15.91666667,45.90833333
15.91666667,45.91666667
15.91666667,45.925
15.925,45.925
15.93333333,45.925
15.93333333,45.93333333
15.94166667,45.93333333
15.95,45.93333333
15.95833333,45.93333333
15.95833333,45.94166667
15.96666667,45.94166667
15.96666667,45.95
15.975,45.95
15.975,45.94166667
15.98333333,45.94166667
15.98333333,45.95
15.98333333,45.95833333
15.99166667,45.95833333
16,45.95833333
16.00833333,45.95833333
16.01666667,45.95833333
16.025,45.95833333
16.03333333,45.95833333
16.04166667,45.95833333
16.05,45.95833333
16.05833333,45.95833333
16.06666667,45.95833333
16.075,45.95833333
16.08333333,45.95833333
16.08333333,45.95
16.09166667,45.95
16.09166667,45.94166667
16.1,45.94166667
16.1,45.93333333
16.09166667,45.93333333
16.08333333,45.93333333
16.08333333,45.925
16.08333333,45.91666667
16.08333333,45.90833333
16.075,45.90833333
16.06666667,45.90833333
16.05833333,45.90833333
16.05833333,45.91666667
16.05,45.91666667
16.05,45.90833333
16.04166667,45.90833333
16.03333333,45.90833333
16.025,45.90833333
16.025,45.9
16.01666667,45.9
16.00833333,45.9
16.00833333,45.89166667
16.01666667,45.89166667
16.01666667,45.88333333
16.00833333,45.88333333
16,45.88333333
16,45.875
15.99166667,45.875
15.99166667,45.86666667
15.98333333,45.86666667
15.975,45.86666667
15.96666667,45.86666667
15.95833333,45.86666667
15.95833333,45.85833333
15.95,45.85833333
15.94166667,45.85833333
15.93333333,45.85833333
15.925,45.85833333
15.925,45.85
15.91666667,45.85
15.91666667,45.85833333
15.90833333,45.85833333
15.9,45.85833333
15.9,45.86666667
15.89166667,45.86666667
15.89166667,45.85833333
15.89166667,45.85
15.89166667,45.84166667
15.88333333,45.84166667
15.875,45.84166667
15.86666667,45.84166667
</coordinates>
</LinearRing>
</outerBoundaryIs>
<innerBoundaryIs>
<LinearRing>
<coordinates>
16.08333333,45.93333333
16.08333333,45.94166667
16.075,45.94166667
16.075,45.93333333
16.08333333,45.93333333
</coordinates>
</LinearRing>
</innerBoundaryIs>
</Polygon>
<Polygon>
<outerBoundaryIs>
<LinearRing>
<coordinates>
14.96666667,45.96666667
14.975,45.96666667
14.975,45.95833333
14.96666667,45.95833333
14.95833333,45.95833333
14.95833333,45.96666667
14.95,45.96666667
14.94166667,45.96666667
14.93333333,45.96666667
14.925,45.96666667
14.925,45.975
14.91666667,45.975
14.90833333,45.975
14.90833333,45.98333333
14.90833333,45.99166667
14.9,45.99166667
14.9,46
14.89166667,46
14.89166667,46.00833333
14.9,46.00833333
14.9,46.01666667
14.90833333,46.01666667
14.90833333,46.025
14.90833333,46.03333333
14.91666667,46.03333333
14.91666667,46.025
14.925,46.025
14.93333333,46.025
14.93333333,46.03333333
14.925,46.03333333
14.925,46.04166667
14.91666667,46.04166667
14.90833333,46.04166667
14.90833333,46.05
14.9,46.05
14.89166667,46.05
14.89166667,46.05833333
14.88333333,46.05833333
14.88333333,46.06666667
14.88333333,46.075
14.89166667,46.075
14.9,46.075
14.90833333,46.075
14.90833333,46.06666667
14.91666667,46.06666667
14.925,46.06666667
14.925,46.05833333
14.93333333,46.05833333
14.94166667,46.05833333
14.94166667,46.06666667
14.95,46.06666667
14.95833333,46.06666667
14.95833333,46.075
14.96666667,46.075
14.96666667,46.08333333
14.95833333,46.08333333
14.95833333,46.09166667
14.96666667,46.09166667
14.975,46.09166667
14.975,46.1
14.975,46.10833333
14.98333333,46.10833333
14.99166667,46.10833333
14.99166667,46.1
15,46.1
15,46.09166667
15.00833333,46.09166667
15.00833333,46.08333333
15.01666667,46.08333333
15.01666667,46.075
15.025,46.075
15.025,46.08333333
15.03333333,46.08333333
15.03333333,46.09166667
15.025,46.09166667
15.025,46.1
15.01666667,46.1
15.01666667,46.10833333
15.025,46.10833333
15.03333333,46.10833333
15.03333333,46.11666667
15.04166667,46.11666667
15.05,46.11666667
15.05833333,46.11666667
15.06666667,46.11666667
15.06666667,46.10833333
15.075,46.10833333
15.08333333,46.10833333
15.09166667,46.10833333
15.1,46.10833333
15.1,46.1
15.10833333,46.1
15.10833333,46.09166667
15.11666667,46.09166667
15.125,46.09166667
15.13333333,46.09166667
15.14166667,46.09166667
15.14166667,46.08333333
15.15,46.08333333
15.15833333,46.08333333
15.15833333,46.075
15.15,46.075
15.14166667,46.075
15.13333333,46.075
15.125,46.075
15.11666667,46.075
15.10833333,46.075
15.1,46.075
15.09166667,46.075
15.08333333,46.075
15.075,46.075
15.06666667,46.075
15.06666667,46.06666667
15.075,46.06666667
15.075,46.05833333
15.08333333,46.05833333
15.08333333,46.05
15.09166667,46.05
15.1,46.05
15.1,46.04166667
15.10833333,46.04166667
15.11666667,46.04166667
15.11666667,46.05
15.125,46.05
15.13333333,46.05
15.14166667,46.05
15.15,46.05
15.15833333,46.05
15.16666667,46.05
15.16666667,46.04166667
15.175,46.04166667
15.175,46.03333333
15.16666667,46.03333333
15.16666667,46.025
15.15833333,46.025
15.15,46.025
15.15,46.03333333
15.14166667,46.03333333
15.14166667,46.025
15.13333333,46.025
15.13333333,46.01666667
15.125,46.01666667
15.11666667,46.01666667
15.11666667,46.025
15.10833333,46.025
15.1,46.025
15.1,46.01666667
15.09166667,46.01666667
15.08333333,46.01666667
15.075,46.01666667
15.075,46.00833333
15.06666667,46.00833333
15.06666667,46.01666667
15.05833333,46.01666667
15.05833333,46.025
15.05,46.025
15.05,46.01666667
15.05,46.00833333
15.04166667,46.00833333
15.04166667,46.01666667
15.03333333,46.01666667
15.03333333,46.00833333
15.03333333,46
15.04166667,46
15.05,46
15.05,45.99166667
15.04166667,45.99166667
15.03333333,45.99166667
15.03333333,45.98333333
15.025,45.98333333
15.025,45.99166667
15.01666667,45.99166667
15.00833333,45.99166667
15.00833333,46
15,46
14.99166667,46
14.99166667,46.00833333
14.98333333,46.00833333
14.975,46.00833333
14.96666667,46.00833333
14.96666667,46.01666667
14.96666667,46.025
14.95833333,46.025
14.95833333,46.01666667
14.95833333,46.00833333
14.95,46.00833333
14.95,46
14.94166667,46
14.94166667,45.99166667
14.95,45.99166667
14.95,45.98333333
14.95833333,45.98333333
14.96666667,45.98333333
14.96666667,45.975
14.96666667,45.96666667
</coordinates>
</LinearRing>
</outerBoundaryIs>
<innerBoundaryIs>
<LinearRing>
<coordinates>
14.93333333,46.03333333
14.94166667,46.03333333
14.94166667,46.04166667
14.93333333,46.04166667
14.93333333,46.03333333
</coordinates>
</LinearRing>
</innerBoundaryIs>
<innerBoundaryIs>
<LinearRing>
<coordinates>
15.13333333,46.025
15.13333333,46.03333333
15.125,46.03333333
15.125,46.025
15.13333333,46.025
</coordinates>
</LinearRing>
</innerBoundaryIs>
</Polygon>
<Polygon>
<outerBoundaryIs>
<LinearRing>
<coordinates>
15.56666667,46.04166667
15.56666667,46.03333333
15.55833333,46.03333333
15.55,46.03333333
15.55,46.04166667
15.54166667,46.04166667
15.53333333,46.04166667
15.53333333,46.05
15.53333333,46.05833333
15.525,46.05833333
15.525,46.05
15.51666667,46.05
15.51666667,46.04166667
15.50833333,46.04166667
15.50833333,46.03333333
15.5,46.03333333
15.49166667,46.03333333
15.49166667,46.04166667
15.48333333,46.04166667
15.475,46.04166667
15.475,46.03333333
15.46666667,46.03333333
15.46666667,46.04166667
15.45833333,46.04166667
15.45,46.04166667
15.44166667,46.04166667
15.44166667,46.03333333
15.43333333,46.03333333
15.43333333,46.04166667
15.425,46.04166667
15.41666667,46.04166667
15.40833333,46.04166667
15.4,46.04166667
15.39166667,46.04166667
15.38333333,46.04166667
15.375,46.04166667
15.375,46.05
15.36666667,46.05
15.36666667,46.04166667
15.35833333,46.04166667
15.35,46.04166667
15.34166667,46.04166667
15.33333333,46.04166667
15.325,46.04166667
15.31666667,46.04166667
15.30833333,46.04166667
15.30833333,46.05
15.31666667,46.05
15.325,46.05
15.325,46.05833333
15.33333333,46.05833333
15.34166667,46.05833333
15.35,46.05833333
15.35833333,46.05833333
15.36666667,46.05833333
15.36666667,46.06666667
15.35833333,46.06666667
15.35,46.06666667
15.34166667,46.06666667
15.33333333,46.06666667
15.325,46.06666667
15.31666667,46.06666667
15.30833333,46.06666667
15.30833333,46.05833333
15.3,46.05833333
15.29166667,46.05833333
15.28333333,46.05833333
15.275,46.05833333
15.26666667,46.05833333
15.26666667,46.06666667
15.25833333,46.06666667
15.25833333,46.075
15.25,46.075
15.24166667,46.075
15.24166667,46.06666667
15.23333333,46.06666667
15.225,46.06666667
15.225,46.075
15.21666667,46.075
15.21666667,46.06666667
15.20833333,46.06666667
15.2,46.06666667
15.2,46.075
15.19166667,46.075
15.19166667,46.08333333
15.2,46.08333333
15.20833333,46.08333333
15.20833333,46.09166667
15.21666667,46.09166667
15.21666667,46.1
15.225,46.1
15.225,46.09166667
15.23333333,46.09166667
15.23333333,46.08333333
15.24166667,46.08333333
15.25,46.08333333
15.25,46.09166667
15.25833333,46.09166667
15.26666667,46.09166667
15.26666667,46.08333333
15.275,46.08333333
15.28333333,46.08333333
15.28333333,46.09166667
15.275,46.09166667
15.275,46.1
15.28333333,46.1
15.29166667,46.1
15.3,46.1
15.30833333,46.1
15.31666667,46.1
15.325,46.1
15.325,46.10833333
15.325,46.11666667
15.33333333,46.11666667
15.34166667,46.11666667
15.34166667,46.125
15.35,46.125
15.35,46.13333333
15.34166667,46.13333333
15.33333333,46.13333333
15.325,46.13333333
15.31666667,46.13333333
15.31666667,46.125
15.30833333,46.125
15.30833333,46.13333333
15.3,46.13333333
15.3,46.14166667
15.30833333,46.14166667
15.31666667,46.14166667
15.325,46.14166667
15.325,46.15
15.33333333,46.15
15.34166667,46.15
15.35,46.15
15.35,46.14166667
15.35833333,46.14166667
15.35833333,46.15
15.36666667,46.15
15.375,46.15
15.38333333,46.15
15.39166667,46.15
15.4,46.15
15.40833333,46.15
15.41666667,46.15
15.425,46.15
15.425,46.14166667
15.43333333,46.14166667
15.44166667,46.14166667
15.45,46.14166667
15.45833333,46.14166667
15.45833333,46.13333333
15.46666667,46.13333333
15.46666667,46.125
15.45833333,46.125
15.45833333,46.11666667
15.45,46.11666667
15.45,46.10833333
15.45833333,46.10833333
15.45833333,46.1
15.46666667,46.1
15.475,46.1
15.475,46.10833333
15.48333333,46.10833333
15.49166667,46.10833333
15.49166667,46.1
15.48333333,46.1
15.48333333,46.09166667
15.475,46.09166667
15.46666667,46.09166667
15.45833333,46.09166667
15.45833333,46.08333333
15.46666667,46.08333333
15.475,46.08333333
15.48333333,46.08333333
15.49166667,46.08333333
15.49166667,46.09166667
15.5,46.09166667
15.50833333,46.09166667
15.51666667,46.09166667
15.525,46.09166667
15.53333333,46.09166667
15.53333333,46.08333333
15.53333333,46.075
15.54166667,46.075
15.55,46.075
15.55,46.06666667
15.55833333,46.06666667
15.55833333,46.05833333
15.56666667,46.05833333
15.56666667,46.05
15.575,46.05
15.575,46.04166667
15.56666667,46.04166667
</coordinates>
</LinearRing>
</outerBoundaryIs>
<innerBoundaryIs>
<LinearRing>
<coordinates>
15.36666667,46.06666667
15.375,46.06666667
15.375,46.075
15.36666667,46.075
15.36666667,46.06666667
</coordinates>
</LinearRing>
</innerBoundaryIs>
<innerBoundaryIs>
<LinearRing>
<coordinates>
15.325,46.1
15.325,46.09166667
15.33333333,46.09166667
15.34166667,46.09166667
15.35,46.09166667
15.35833333,46.09166667
15.35833333,46.1
15.35,46.1
15.34166667,46.1
15.33333333,46.1
15.325,46.1
</coordinates>
</LinearRing>
</innerBoundaryIs>
<innerBoundaryIs>
<LinearRing>
<coordinates>
15.35833333,46.1
15.36666667,46.1
15.375,46.1
15.375,46.10833333
15.38333333,46.10833333
15.39166667,46.10833333
15.4,46.10833333
15.4,46.11666667
15.4,46.125
15.4,46.13333333
15.39166667,46.13333333
15.38333333,46.13333333
15.38333333,46.125
15.38333333,46.11666667
15.375,46.11666667
15.375,46.125
15.36666667,46.125
15.36666667,46.11666667
15.35833333,46.11666667
15.35833333,46.10833333
15.35833333,46.1
</coordinates>
</LinearRing>
</innerBoundaryIs>
<innerBoundaryIs>
<LinearRing>
<coordinates>
15.45,46.11666667
15.45,46.125
15.44166667,46.125
15.43333333,46.125
15.43333333,46.11666667
15.44166667,46.11666667
15.45,46.11666667
</coordinates>
</LinearRing>
</innerBoundaryIs>
<innerBoundaryIs>
<LinearRing>
<coordinates>
15.40833333,46.11666667
15.40833333,46.10833333
15.41666667,46.10833333
15.41666667,46.11666667
15.40833333,46.11666667
</coordinates>
</LinearRing>
</innerBoundaryIs>
</Polygon>
<Polygon>
<outerBoundaryIs>
<LinearRing>
<coordinates>
14.05,46.14166667
14.05833333,46.14166667
14.05833333,46.15
14.05,46.15
14.04166667,46.15
14.04166667,46.15833333
14.04166667,46.16666667
14.03333333,46.16666667
14.03333333,46.15833333
14.025,46.15833333
14.01666667,46.15833333
14.01666667,46.15
14.00833333,46.15
14,46.15
13.99166667,46.15
13.99166667,46.15833333
14,46.15833333
14.00833333,46.15833333
14.00833333,46.16666667
14.01666667,46.16666667
14.025,46.16666667
14.025,46.175
14.025,46.18333333
14.025,46.19166667
14.03333333,46.19166667
14.04166667,46.19166667
14.05,46.19166667
14.05,46.2
14.05,46.20833333
14.05833333,46.20833333
14.06666667,46.20833333
14.075,46.20833333
14.075,46.2
14.075,46.19166667
14.075,46.18333333
14.08333333,46.18333333
14.08333333,46.175
14.075,46.175
14.06666667,46.175
14.05833333,46.175
14.05,46.175
14.05,46.16666667
14.05,46.15833333
14.05833333,46.15833333
14.06666667,46.15833333
14.075,46.15833333
14.08333333,46.15833333
14.09166667,46.15833333
14.1,46.15833333
14.1,46.15
14.1,46.14166667
14.09166667,46.14166667
14.08333333,46.14166667
14.075,46.14166667
14.06666667,46.14166667
14.06666667,46.13333333
14.05833333,46.13333333
14.05,46.13333333
14.05,46.14166667
</coordinates>
</LinearRing>
</outerBoundaryIs>
<innerBoundaryIs>
<LinearRing>
<coordinates>
14.05,46.19166667
14.05,46.18333333
14.05833333,46.18333333
14.05833333,46.19166667
14.05,46.19166667
</coordinates>
</LinearRing>
</innerBoundaryIs>
</Polygon>
<Polygon>
<outerBoundaryIs>
<LinearRing>
<coordinates>
15.775,46.21666667
15.76666667,46.21666667
15.75833333,46.21666667
15.75833333,46.225
15.75833333,46.23333333
15.75,46.23333333
15.75,46.225
15.74166667,46.225
15.73333333,46.225
15.73333333,46.23333333
15.73333333,46.24166667
15.74166667,46.24166667
15.74166667,46.25
15.73333333,46.25
15.73333333,46.25833333
15.725,46.25833333
15.71666667,46.25833333
15.70833333,46.25833333
15.70833333,46.26666667
15.71666667,46.26666667
15.71666667,46.275
15.725,46.275
15.725,46.28333333
15.725,46.29166667
15.725,46.3
15.725,46.30833333
15.725,46.31666667
15.725,46.325
15.73333333,46.325
15.74166667,46.325
15.75,46.325
15.75833333,46.325
15.75833333,46.33333333
15.76666667,46.33333333
15.775,46.33333333
15.78333333,46.33333333
15.78333333,46.34166667
15.79166667,46.34166667
15.8,46.34166667
15.80833333,46.34166667
15.80833333,46.33333333
15.81666667,46.33333333
15.825,46.33333333
15.825,46.34166667
15.83333333,46.34166667
15.84166667,46.34166667
15.84166667,46.33333333
15.85,46.33333333
15.85,46.325
15.85,46.31666667
15.85,46.30833333
15.85,46.3
15.84166667,46.3
15.84166667,46.29166667
15.85,46.29166667
15.85833333,46.29166667
15.86666667,46.29166667
15.86666667,46.3
15.875,46.3
15.875,46.30833333
15.88333333,46.30833333
15.89166667,46.30833333
15.89166667,46.31666667
15.9,46.31666667
15.90833333,46.31666667
15.90833333,46.30833333
15.90833333,46.3
15.91666667,46.3
15.925,46.3
15.925,46.29166667
15.93333333,46.29166667
15.94166667,46.29166667
15.94166667,46.28333333
15.93333333,46.28333333
15.925,46.28333333
15.91666667,46.28333333
15.90833333,46.28333333
15.90833333,46.275
15.9,46.275
15.9,46.26666667
15.9,46.25833333
15.89166667,46.25833333
15.89166667,46.25
15.9,46.25
15.9,46.24166667
15.89166667,46.24166667
15.88333333,46.24166667
15.88333333,46.25
15.875,46.25
15.875,46.24166667
15.86666667,46.24166667
15.85833333,46.24166667
15.85833333,46.23333333
15.86666667,46.23333333
15.86666667,46.225
15.85833333,46.225
15.85833333,46.21666667
15.85,46.21666667
15.85,46.225
15.85,46.23333333
15.85,46.24166667
15.85,46.25
15.84166667,46.25
15.84166667,46.24166667
15.84166667,46.23333333
15.83333333,46.23333333
15.825,46.23333333
15.825,46.225
15.825,46.21666667
15.81666667,46.21666667
15.80833333,46.21666667
15.8,46.21666667
15.79166667,46.21666667
15.79166667,46.225
15.78333333,46.225
15.78333333,46.21666667
15.775,46.21666667
</coordinates>
</LinearRing>
</outerBoundaryIs>
<innerBoundaryIs>
<LinearRing>
<coordinates>
15.75833333,46.325
15.75833333,46.31666667
15.76666667,46.31666667
15.76666667,46.30833333
15.76666667,46.3
15.775,46.3
15.775,46.30833333
15.775,46.31666667
15.775,46.325
15.76666667,46.325
15.75833333,46.325
</coordinates>
</LinearRing>
</innerBoundaryIs>
<innerBoundaryIs>
<LinearRing>
<coordinates>
15.80833333,46.33333333
15.8,46.33333333
15.8,46.325
15.80833333,46.325
15.80833333,46.33333333
</coordinates>
</LinearRing>
</innerBoundaryIs>
<innerBoundaryIs>
<LinearRing>
<coordinates>
15.80833333,46.325
15.80833333,46.31666667
15.81666667,46.31666667
15.81666667,46.325
15.80833333,46.325
</coordinates>
</LinearRing>
</innerBoundaryIs>
<innerBoundaryIs>
<LinearRing>
<coordinates>
15.84166667,46.29166667
15.83333333,46.29166667
15.825,46.29166667
15.81666667,46.29166667
15.81666667,46.3
15.80833333,46.3
15.80833333,46.29166667
15.80833333,46.28333333
15.8,46.28333333
15.8,46.275
15.80833333,46.275
15.80833333,46.26666667
15.81666667,46.26666667
15.825,46.26666667
15.825,46.275
15.825,46.28333333
15.83333333,46.28333333
15.84166667,46.28333333
15.84166667,46.29166667
</coordinates>
</LinearRing>
</innerBoundaryIs>
<innerBoundaryIs>
<LinearRing>
<coordinates>
15.85,46.25
15.85833333,46.25
15.85833333,46.25833333
15.85,46.25833333
15.85,46.25
</coordinates>
</LinearRing>
</innerBoundaryIs>
<innerBoundaryIs>
<LinearRing>
<coordinates>
15.86666667,46.275
15.86666667,46.26666667
15.86666667,46.25833333
15.875,46.25833333
15.875,46.26666667
15.875,46.275
15.86666667,46.275
</coordinates>
</LinearRing>
</innerBoundaryIs>
</Polygon>
<Polygon>
<outerBoundaryIs>
<LinearRing>
<coordinates>
16.03333333,44.65833333
16.04166667,44.65833333
16.04166667,44.65
16.03333333,44.65
16.03333333,44.65833333
</coordinates>
</LinearRing>
</outerBoundaryIs>
</Polygon>
<Polygon>
<outerBoundaryIs>
<LinearRing>
<coordinates>
15.99166667,44.65833333
16,44.65833333
16,44.65
15.99166667,44.65
15.99166667,44.65833333
</coordinates>
</LinearRing>
</outerBoundaryIs>
</Polygon>
<Polygon>
<outerBoundaryIs>
<LinearRing>
<coordinates>
16.025,44.66666667
16.03333333,44.66666667
16.03333333,44.65833333
16.025,44.65833333
16.025,44.66666667
</coordinates>
</LinearRing>
</outerBoundaryIs>
</Polygon>
<Polygon>
<outerBoundaryIs>
<LinearRing>
<coordinates>
16.23333333,44.8
16.24166667,44.8
16.24166667,44.79166667
16.23333333,44.79166667
16.23333333,44.8
</coordinates>
</LinearRing>
</outerBoundaryIs>
</Polygon>
<Polygon>
<outerBoundaryIs>
<LinearRing>
<coordinates>
16.25,44.84166667
16.25833333,44.84166667
16.25833333,44.83333333
16.25,44.83333333
16.25,44.84166667
</coordinates>
</LinearRing>
</outerBoundaryIs>
</Polygon>
<Polygon>
<outerBoundaryIs>
<LinearRing>
<coordinates>
16.25,44.85
16.25,44.84166667
16.24166667,44.84166667
16.24166667,44.85
16.23333333,44.85
16.225,44.85
16.21666667,44.85
16.21666667,44.85833333
16.20833333,44.85833333
16.2,44.85833333
16.2,44.86666667
16.2,44.875
16.19166667,44.875
16.19166667,44.88333333
16.18333333,44.88333333
16.175,44.88333333
16.16666667,44.88333333
16.16666667,44.89166667
16.175,44.89166667
16.18333333,44.89166667
16.18333333,44.9
16.175,44.9
16.175,44.90833333
16.175,44.91666667
16.175,44.925
16.18333333,44.925
16.18333333,44.93333333
16.19166667,44.93333333
16.19166667,44.925
16.2,44.925
16.2,44.91666667
16.20833333,44.91666667
16.20833333,44.90833333
16.20833333,44.9
16.21666667,44.9
16.21666667,44.90833333
16.21666667,44.91666667
16.225,44.91666667
16.23333333,44.91666667
16.23333333,44.90833333
16.24166667,44.90833333
16.24166667,44.91666667
16.24166667,44.925
16.23333333,44.925
16.23333333,44.93333333
16.24166667,44.93333333
16.25,44.93333333
16.25,44.925
16.25833333,44.925
16.25833333,44.91666667
16.25833333,44.90833333
16.25833333,44.9
16.25,44.9
16.25,44.89166667
16.25,44.88333333
16.24166667,44.88333333
16.24166667,44.875
16.25,44.875
16.25,44.86666667
16.25,44.85833333
16.25833333,44.85833333
16.25833333,44.85
16.25,44.85
</coordinates>
</LinearRing>
</outerBoundaryIs>
</Polygon>
<Polygon>
<outerBoundaryIs>
<LinearRing>
<coordinates>
16.31666667,44.86666667
16.325,44.86666667
16.325,44.85833333
16.31666667,44.85833333
16.31666667,44.86666667
</coordinates>
</LinearRing>
</outerBoundaryIs>
</Polygon>
<Polygon>
<outerBoundaryIs>
<LinearRing>
<coordinates>
15.6,44.875
15.60833333,44.875
15.60833333,44.86666667
15.6,44.86666667
15.6,44.875
</coordinates>
</LinearRing>
</outerBoundaryIs>
</Polygon>
<Polygon>
<outerBoundaryIs>
<LinearRing>
<coordinates>
15.63333333,44.88333333
15.64166667,44.88333333
15.64166667,44.875
15.63333333,44.875
15.63333333,44.88333333
</coordinates>
</LinearRing>
</outerBoundaryIs>
</Polygon>
<Polygon>
<outerBoundaryIs>
<LinearRing>
<coordinates>
15.43333333,44.99166667
15.43333333,44.98333333
15.425,44.98333333
15.425,44.99166667
15.425,45
15.425,45.00833333
15.43333333,45.00833333
15.44166667,45.00833333
15.45,45.00833333
15.45,45.01666667
15.45,45.025
15.45,45.03333333
15.45833333,45.03333333
15.46666667,45.03333333
15.475,45.03333333
15.475,45.025
15.48333333,45.025
15.48333333,45.01666667
15.49166667,45.01666667
15.49166667,45.00833333
15.48333333,45.00833333
15.475,45.00833333
15.475,45
15.475,44.99166667
15.46666667,44.99166667
15.45833333,44.99166667
15.45,44.99166667
15.44166667,44.99166667
15.44166667,45
15.43333333,45
15.43333333,44.99166667
</coordinates>
</LinearRing>
</outerBoundaryIs>
</Polygon>
<Polygon>
<outerBoundaryIs>
<LinearRing>
<coordinates>
15.40833333,45
15.41666667,45
15.41666667,44.99166667
15.40833333,44.99166667
15.40833333,45
</coordinates>
</LinearRing>
</outerBoundaryIs>
</Polygon>
<Polygon>
<outerBoundaryIs>
<LinearRing>
<coordinates>
15.5,45.00833333
15.50833333,45.00833333
15.51666667,45.00833333
15.51666667,45
15.50833333,45
15.5,45
15.49166667,45
15.49166667,45.00833333
15.5,45.00833333
</coordinates>
</LinearRing>
</outerBoundaryIs>
</Polygon>
<Polygon>
<outerBoundaryIs>
<LinearRing>
<coordinates>
15.41666667,45.01666667
15.425,45.01666667
15.425,45.00833333
15.41666667,45.00833333
15.40833333,45.00833333
15.4,45.00833333
15.4,45.01666667
15.40833333,45.01666667
15.40833333,45.025
15.4,45.025
15.4,45.03333333
15.40833333,45.03333333
15.41666667,45.03333333
15.41666667,45.025
15.41666667,45.01666667
</coordinates>
</LinearRing>
</outerBoundaryIs>
</Polygon>
<Polygon>
<outerBoundaryIs>
<LinearRing>
<coordinates>
16.15833333,45.025
16.16666667,45.025
16.175,45.025
16.175,45.01666667
16.16666667,45.01666667
16.15833333,45.01666667
16.15833333,45.025
</coordinates>
</LinearRing>
</outerBoundaryIs>
</Polygon>
<Polygon>
<outerBoundaryIs>
<LinearRing>
<coordinates>
15.36666667,45.05833333
15.375,45.05833333
15.375,45.05
15.36666667,45.05
15.36666667,45.05833333
</coordinates>
</LinearRing>
</outerBoundaryIs>
</Polygon>
<Polygon>
<outerBoundaryIs>
<LinearRing>
<coordinates>
15.25,45.11666667
15.25833333,45.11666667
15.25833333,45.10833333
15.25,45.10833333
15.25,45.11666667
</coordinates>
</LinearRing>
</outerBoundaryIs>
</Polygon>
<Polygon>
<outerBoundaryIs>
<LinearRing>
<coordinates>
16.15,45.13333333
16.15833333,45.13333333
16.15833333,45.125
16.15,45.125
16.15,45.13333333
</coordinates>
</LinearRing>
</outerBoundaryIs>
</Polygon>
<Polygon>
<outerBoundaryIs>
<LinearRing>
<coordinates>
15.69166667,45.15833333
15.7,45.15833333
15.7,45.15
15.69166667,45.15
15.69166667,45.15833333
</coordinates>
</LinearRing>
</outerBoundaryIs>
</Polygon>
<Polygon>
<outerBoundaryIs>
<LinearRing>
<coordinates>
15.525,45.16666667
15.53333333,45.16666667
15.53333333,45.15833333
15.525,45.15833333
15.525,45.16666667
</coordinates>
</LinearRing>
</outerBoundaryIs>
</Polygon>
<Polygon>
<outerBoundaryIs>
<LinearRing>
<coordinates>
15.55833333,45.175
15.55833333,45.16666667
15.55,45.16666667
15.55,45.175
15.54166667,45.175
15.54166667,45.18333333
15.54166667,45.19166667
15.54166667,45.2
15.55,45.2
15.55,45.19166667
15.55,45.18333333
15.55833333,45.18333333
15.55833333,45.175
</coordinates>
</LinearRing>
</outerBoundaryIs>
</Polygon>
<Polygon>
<outerBoundaryIs>
<LinearRing>
<coordinates>
15.14166667,45.18333333
15.14166667,45.175
15.13333333,45.175
15.13333333,45.18333333
15.13333333,45.19166667
15.14166667,45.19166667
15.14166667,45.18333333
</coordinates>
</LinearRing>
</outerBoundaryIs>
</Polygon>
<Polygon>
<outerBoundaryIs>
<LinearRing>
<coordinates>
15.11666667,45.19166667
15.125,45.19166667
15.125,45.18333333
15.11666667,45.18333333
15.11666667,45.19166667
</coordinates>
</LinearRing>
</outerBoundaryIs>
</Polygon>
<Polygon>
<outerBoundaryIs>
<LinearRing>
<coordinates>
15.01666667,45.2
15.025,45.2
15.025,45.19166667
15.01666667,45.19166667
15.01666667,45.2
</coordinates>
</LinearRing>
</outerBoundaryIs>
</Polygon>
<Polygon>
<outerBoundaryIs>
<LinearRing>
<coordinates>
15.05833333,45.2
15.06666667,45.2
15.06666667,45.19166667
15.05833333,45.19166667
15.05833333,45.2
</coordinates>
</LinearRing>
</outerBoundaryIs>
</Polygon>
<Polygon>
<outerBoundaryIs>
<LinearRing>
<coordinates>
15.14166667,45.2
15.15,45.2
15.15,45.19166667
15.14166667,45.19166667
15.14166667,45.2
</coordinates>
</LinearRing>
</outerBoundaryIs>
</Polygon>
<Polygon>
<outerBoundaryIs>
<LinearRing>
<coordinates>
15.53333333,45.20833333
15.54166667,45.20833333
15.54166667,45.2
15.53333333,45.2
15.53333333,45.20833333
</coordinates>
</LinearRing>
</outerBoundaryIs>
</Polygon>
<Polygon>
<outerBoundaryIs>
<LinearRing>
<coordinates>
15.625,45.20833333
15.63333333,45.20833333
15.63333333,45.2
15.625,45.2
15.625,45.20833333
</coordinates>
</LinearRing>
</outerBoundaryIs>
</Polygon>
<Polygon>
<outerBoundaryIs>
<LinearRing>
<coordinates>
15.61666667,45.21666667
15.625,45.21666667
15.625,45.20833333
15.61666667,45.20833333
15.61666667,45.21666667
</coordinates>
</LinearRing>
</outerBoundaryIs>
</Polygon>
<Polygon>
<outerBoundaryIs>
<LinearRing>
<coordinates>
15.40833333,45.21666667
15.41666667,45.21666667
15.425,45.21666667
15.425,45.20833333
15.41666667,45.20833333
15.40833333,45.20833333
15.40833333,45.21666667
</coordinates>
</LinearRing>
</outerBoundaryIs>
</Polygon>
<Polygon>
<outerBoundaryIs>
<LinearRing>
<coordinates>
15.00833333,45.21666667
15.01666667,45.21666667
15.01666667,45.20833333
15.00833333,45.20833333
15.00833333,45.21666667
</coordinates>
</LinearRing>
</outerBoundaryIs>
</Polygon>
<Polygon>
<outerBoundaryIs>
<LinearRing>
<coordinates>
15.125,45.21666667
15.13333333,45.21666667
15.13333333,45.20833333
15.125,45.20833333
15.125,45.21666667
</coordinates>
</LinearRing>
</outerBoundaryIs>
</Polygon>
<Polygon>
<outerBoundaryIs>
<LinearRing>
<coordinates>
15.10833333,45.225
15.11666667,45.225
15.11666667,45.21666667
15.10833333,45.21666667
15.10833333,45.225
</coordinates>
</LinearRing>
</outerBoundaryIs>
</Polygon>
<Polygon>
<outerBoundaryIs>
<LinearRing>
<coordinates>
15.09166667,45.225
15.09166667,45.21666667
15.08333333,45.21666667
15.08333333,45.225
15.08333333,45.23333333
15.08333333,45.24166667
15.09166667,45.24166667
15.09166667,45.23333333
15.09166667,45.225
</coordinates>
</LinearRing>
</outerBoundaryIs>
</Polygon>
<Polygon>
<outerBoundaryIs>
<LinearRing>
<coordinates>
15.025,45.225
15.03333333,45.225
15.03333333,45.21666667
15.025,45.21666667
15.01666667,45.21666667
15.01666667,45.225
15.01666667,45.23333333
15.025,45.23333333
15.025,45.225
</coordinates>
</LinearRing>
</outerBoundaryIs>
</Polygon>
<Polygon>
<outerBoundaryIs>
<LinearRing>
<coordinates>
15.41666667,45.23333333
15.425,45.23333333
15.425,45.225
15.41666667,45.225
15.41666667,45.23333333
</coordinates>
</LinearRing>
</outerBoundaryIs>
</Polygon>
<Polygon>
<outerBoundaryIs>
<LinearRing>
<coordinates>
15.4,45.23333333
15.4,45.225
15.39166667,45.225
15.38333333,45.225
15.375,45.225
15.36666667,45.225
15.36666667,45.23333333
15.35833333,45.23333333
15.35833333,45.24166667
15.36666667,45.24166667
15.36666667,45.25
15.375,45.25
15.375,45.24166667
15.38333333,45.24166667
15.39166667,45.24166667
15.4,45.24166667
15.40833333,45.24166667
15.40833333,45.23333333
15.4,45.23333333
</coordinates>
</LinearRing>
</outerBoundaryIs>
</Polygon>
<Polygon>
<outerBoundaryIs>
<LinearRing>
<coordinates>
15.05,45.23333333
15.05,45.225
15.04166667,45.225
15.04166667,45.23333333
15.04166667,45.24166667
15.03333333,45.24166667
15.03333333,45.25
15.04166667,45.25
15.05,45.25
15.05833333,45.25
15.05833333,45.24166667
15.05833333,45.23333333
15.05,45.23333333
</coordinates>
</LinearRing>
</outerBoundaryIs>
</Polygon>
<Polygon>
<outerBoundaryIs>
<LinearRing>
<coordinates>
15.63333333,45.24166667
15.64166667,45.24166667
15.64166667,45.23333333
15.63333333,45.23333333
15.63333333,45.24166667
</coordinates>
</LinearRing>
</outerBoundaryIs>
</Polygon>
<Polygon>
<outerBoundaryIs>
<LinearRing>
<coordinates>
15.81666667,45.24166667
15.825,45.24166667
15.825,45.23333333
15.81666667,45.23333333
15.80833333,45.23333333
15.80833333,45.24166667
15.81666667,45.24166667
</coordinates>
</LinearRing>
</outerBoundaryIs>
</Polygon>
<Polygon>
<outerBoundaryIs>
<LinearRing>
<coordinates>
15.025,45.25
15.025,45.24166667
15.01666667,45.24166667
15.01666667,45.25
15.00833333,45.25
15.00833333,45.25833333
15.01666667,45.25833333
15.01666667,45.26666667
15.025,45.26666667
15.03333333,45.26666667
15.03333333,45.25833333
15.03333333,45.25
15.025,45.25
</coordinates>
</LinearRing>
</outerBoundaryIs>
</Polygon>
<Polygon>
<outerBoundaryIs>
<LinearRing>
<coordinates>
15.35833333,45.25
15.35833333,45.24166667
15.35,45.24166667
15.34166667,45.24166667
15.34166667,45.25
15.34166667,45.25833333
15.35,45.25833333
15.35833333,45.25833333
15.35833333,45.26666667
15.36666667,45.26666667
15.36666667,45.25833333
15.36666667,45.25
15.35833333,45.25
</coordinates>
</LinearRing>
</outerBoundaryIs>
</Polygon>
<Polygon>
<outerBoundaryIs>
<LinearRing>
<coordinates>
15.09166667,45.25833333
15.1,45.25833333
15.1,45.25
15.09166667,45.25
15.09166667,45.25833333
</coordinates>
</LinearRing>
</outerBoundaryIs>
</Polygon>
<Polygon>
<outerBoundaryIs>
<LinearRing>
<coordinates>
15.49166667,45.26666667
15.5,45.26666667
15.5,45.25833333
15.49166667,45.25833333
15.49166667,45.26666667
</coordinates>
</LinearRing>
</outerBoundaryIs>
</Polygon>
<Polygon>
<outerBoundaryIs>
<LinearRing>
<coordinates>
15.33333333,45.26666667
15.33333333,45.25833333
15.325,45.25833333
15.325,45.26666667
15.325,45.275
15.33333333,45.275
15.33333333,45.28333333
15.34166667,45.28333333
15.35,45.28333333
15.35,45.275
15.35,45.26666667
15.34166667,45.26666667
15.33333333,45.26666667
</coordinates>
</LinearRing>
</outerBoundaryIs>
</Polygon>
<Polygon>
<outerBoundaryIs>
<LinearRing>
<coordinates>
15.50833333,45.26666667
15.51666667,45.26666667
15.51666667,45.25833333
15.50833333,45.25833333
15.50833333,45.26666667
</coordinates>
</LinearRing>
</outerBoundaryIs>
</Polygon>
<Polygon>
<outerBoundaryIs>
<LinearRing>
<coordinates>
14.225,45.275
14.23333333,45.275
14.23333333,45.26666667
14.225,45.26666667
14.225,45.275
</coordinates>
</LinearRing>
</outerBoundaryIs>
</Polygon>
<Polygon>
<outerBoundaryIs>
<LinearRing>
<coordinates>
15.03333333,45.275
15.04166667,45.275
15.04166667,45.26666667
15.03333333,45.26666667
15.03333333,45.275
</coordinates>
</LinearRing>
</outerBoundaryIs>
</Polygon>
<Polygon>
<outerBoundaryIs>
<LinearRing>
<coordinates>
14.99166667,45.28333333
15,45.28333333
15,45.275
14.99166667,45.275
14.99166667,45.28333333
</coordinates>
</LinearRing>
</outerBoundaryIs>
</Polygon>
<Polygon>
<outerBoundaryIs>
<LinearRing>
<coordinates>
14.74166667,45.3
14.75,45.3
14.75,45.29166667
14.74166667,45.29166667
14.74166667,45.3
</coordinates>
</LinearRing>
</outerBoundaryIs>
</Polygon>
<Polygon>
<outerBoundaryIs>
<LinearRing>
<coordinates>
15.375,45.30833333
15.38333333,45.30833333
15.39166667,45.30833333
15.39166667,45.3
15.38333333,45.3
15.375,45.3
15.375,45.30833333
</coordinates>
</LinearRing>
</outerBoundaryIs>
</Polygon>
<Polygon>
<outerBoundaryIs>
<LinearRing>
<coordinates>
14.66666667,45.31666667
14.675,45.31666667
14.675,45.30833333
14.66666667,45.30833333
14.66666667,45.31666667
</coordinates>
</LinearRing>
</outerBoundaryIs>
</Polygon>
<Polygon>
<outerBoundaryIs>
<LinearRing>
<coordinates>
14.8,45.325
14.80833333,45.325
14.80833333,45.31666667
14.8,45.31666667
14.8,45.325
</coordinates>
</LinearRing>
</outerBoundaryIs>
</Polygon>
<Polygon>
<outerBoundaryIs>
<LinearRing>
<coordinates>
15.55,45.325
15.55833333,45.325
15.55833333,45.31666667
15.55,45.31666667
15.55,45.325
</coordinates>
</LinearRing>
</outerBoundaryIs>
</Polygon>
<Polygon>
<outerBoundaryIs>
<LinearRing>
<coordinates>
15.53333333,45.33333333
15.54166667,45.33333333
15.55,45.33333333
15.55,45.325
15.54166667,45.325
15.53333333,45.325
15.53333333,45.33333333
</coordinates>
</LinearRing>
</outerBoundaryIs>
</Polygon>
<Polygon>
<outerBoundaryIs>
<LinearRing>
<coordinates>
14.93333333,45.33333333
14.94166667,45.33333333
14.94166667,45.325
14.93333333,45.325
14.93333333,45.33333333
</coordinates>
</LinearRing>
</outerBoundaryIs>
</Polygon>
<Polygon>
<outerBoundaryIs>
<LinearRing>
<coordinates>
15.51666667,45.34166667
15.525,45.34166667
15.53333333,45.34166667
15.53333333,45.33333333
15.525,45.33333333
15.51666667,45.33333333
15.51666667,45.34166667
</coordinates>
</LinearRing>
</outerBoundaryIs>
</Polygon>
<Polygon>
<outerBoundaryIs>
<LinearRing>
<coordinates>
15.00833333,45.34166667
15.01666667,45.34166667
15.01666667,45.33333333
15.00833333,45.33333333
15.00833333,45.34166667
</coordinates>
</LinearRing>
</outerBoundaryIs>
</Polygon>
<Polygon>
<outerBoundaryIs>
<LinearRing>
<coordinates>
14.725,45.35833333
14.73333333,45.35833333
14.73333333,45.35
14.725,45.35
14.725,45.35833333
</coordinates>
</LinearRing>
</outerBoundaryIs>
</Polygon>
<Polygon>
<outerBoundaryIs>
<LinearRing>
<coordinates>
14.94166667,45.35833333
14.94166667,45.35
14.93333333,45.35
14.93333333,45.35833333
14.925,45.35833333
14.925,45.36666667
14.91666667,45.36666667
14.90833333,45.36666667
14.90833333,45.375
14.9,45.375
14.9,45.38333333
14.89166667,45.38333333
14.89166667,45.375
14.88333333,45.375
14.88333333,45.36666667
14.89166667,45.36666667
14.89166667,45.35833333
14.88333333,45.35833333
14.875,45.35833333
14.875,45.36666667
14.875,45.375
14.86666667,45.375
14.86666667,45.38333333
14.85833333,45.38333333
14.85833333,45.39166667
14.86666667,45.39166667
14.875,45.39166667
14.88333333,45.39166667
14.89166667,45.39166667
14.9,45.39166667
14.9,45.4
14.90833333,45.4
14.90833333,45.39166667
14.91666667,45.39166667
14.91666667,45.4
14.925,45.4
14.925,45.39166667
14.93333333,45.39166667
14.93333333,45.38333333
14.94166667,45.38333333
14.95,45.38333333
14.95,45.375
14.95833333,45.375
14.95833333,45.36666667
14.95,45.36666667
14.94166667,45.36666667
14.94166667,45.35833333
</coordinates>
</LinearRing>
</outerBoundaryIs>
</Polygon>
<Polygon>
<outerBoundaryIs>
<LinearRing>
<coordinates>
14.60833333,45.36666667
14.60833333,45.35833333
14.6,45.35833333
14.6,45.36666667
14.6,45.375
14.60833333,45.375
14.60833333,45.36666667
</coordinates>
</LinearRing>
</outerBoundaryIs>
</Polygon>
<Polygon>
<outerBoundaryIs>
<LinearRing>
<coordinates>
14.75833333,45.375
14.76666667,45.375
14.76666667,45.36666667
14.75833333,45.36666667
14.75833333,45.375
</coordinates>
</LinearRing>
</outerBoundaryIs>
</Polygon>
<Polygon>
<outerBoundaryIs>
<LinearRing>
<coordinates>
15.33333333,45.375
15.34166667,45.375
15.34166667,45.36666667
15.33333333,45.36666667
15.33333333,45.375
</coordinates>
</LinearRing>
</outerBoundaryIs>
</Polygon>
<Polygon>
<outerBoundaryIs>
<LinearRing>
<coordinates>
14.63333333,45.375
14.64166667,45.375
14.64166667,45.36666667
14.63333333,45.36666667
14.63333333,45.375
</coordinates>
</LinearRing>
</outerBoundaryIs>
</Polygon>
<Polygon>
<outerBoundaryIs>
<LinearRing>
<coordinates>
14.675,45.375
14.68333333,45.375
14.68333333,45.36666667
14.675,45.36666667
14.675,45.375
</coordinates>
</LinearRing>
</outerBoundaryIs>
</Polygon>
<Polygon>
<outerBoundaryIs>
<LinearRing>
<coordinates>
14.66666667,45.375
14.66666667,45.36666667
14.65833333,45.36666667
14.65833333,45.375
14.65833333,45.38333333
14.65833333,45.39166667
14.66666667,45.39166667
14.66666667,45.4
14.675,45.4
14.68333333,45.4
14.68333333,45.39166667
14.675,45.39166667
14.675,45.38333333
14.675,45.375
14.66666667,45.375
</coordinates>
</LinearRing>
</outerBoundaryIs>
</Polygon>
<Polygon>
<outerBoundaryIs>
<LinearRing>
<coordinates>
14.65,45.38333333
14.65,45.375
14.64166667,45.375
14.64166667,45.38333333
14.63333333,45.38333333
14.63333333,45.39166667
14.64166667,45.39166667
14.64166667,45.4
14.65,45.4
14.65833333,45.4
14.65833333,45.39166667
14.65,45.39166667
14.65,45.38333333
</coordinates>
</LinearRing>
</outerBoundaryIs>
</Polygon>
<Polygon>
<outerBoundaryIs>
<LinearRing>
<coordinates>
15.80833333,45.38333333
15.80833333,45.375
15.8,45.375
15.8,45.38333333
15.79166667,45.38333333
15.78333333,45.38333333
15.775,45.38333333
15.775,45.39166667
15.76666667,45.39166667
15.76666667,45.4
15.775,45.4
15.78333333,45.4
15.78333333,45.39166667
15.79166667,45.39166667
15.8,45.39166667
15.80833333,45.39166667
15.80833333,45.38333333
</coordinates>
</LinearRing>
</outerBoundaryIs>
</Polygon>
<Polygon>
<outerBoundaryIs>
<LinearRing>
<coordinates>
14.19166667,45.38333333
14.2,45.38333333
14.2,45.375
14.19166667,45.375
14.18333333,45.375
14.18333333,45.38333333
14.175,45.38333333
14.175,45.39166667
14.16666667,45.39166667
14.15833333,45.39166667
14.15,45.39166667
14.15,45.4
14.15,45.40833333
14.15833333,45.40833333
14.16666667,45.40833333
14.16666667,45.4
14.175,45.4
14.18333333,45.4
14.19166667,45.4
14.19166667,45.40833333
14.2,45.40833333
14.2,45.4
14.2,45.39166667
14.19166667,45.39166667
14.19166667,45.38333333
</coordinates>
</LinearRing>
</outerBoundaryIs>
</Polygon>
<Polygon>
<outerBoundaryIs>
<LinearRing>
<coordinates>
14.73333333,45.39166667
14.74166667,45.39166667
14.75,45.39166667
14.75833333,45.39166667
14.75833333,45.38333333
14.75,45.38333333
14.74166667,45.38333333
14.73333333,45.38333333
14.73333333,45.39166667
</coordinates>
</LinearRing>
</outerBoundaryIs>
</Polygon>
<Polygon>
<outerBoundaryIs>
<LinearRing>
<coordinates>
14.78333333,45.4
14.79166667,45.4
14.79166667,45.39166667
14.78333333,45.39166667
14.78333333,45.4
</coordinates>
</LinearRing>
</outerBoundaryIs>
</Polygon>
<Polygon>
<outerBoundaryIs>
<LinearRing>
<coordinates>
15.75833333,45.40833333
15.76666667,45.40833333
15.76666667,45.4
15.75833333,45.4
15.75833333,45.40833333
</coordinates>
</LinearRing>
</outerBoundaryIs>
</Polygon>
<Polygon>
<outerBoundaryIs>
<LinearRing>
<coordinates>
14.85833333,45.40833333
14.86666667,45.40833333
14.86666667,45.4
14.85833333,45.4
14.85833333,45.40833333
</coordinates>
</LinearRing>
</outerBoundaryIs>
</Polygon>
<Polygon>
<outerBoundaryIs>
<LinearRing>
<coordinates>
14.90833333,45.40833333
14.91666667,45.40833333
14.91666667,45.4
14.90833333,45.4
14.90833333,45.40833333
</coordinates>
</LinearRing>
</outerBoundaryIs>
</Polygon>
<Polygon>
<outerBoundaryIs>
<LinearRing>
<coordinates>
14.875,45.41666667
14.88333333,45.41666667
14.88333333,45.40833333
14.875,45.40833333
14.875,45.41666667
</coordinates>
</LinearRing>
</outerBoundaryIs>
</Polygon>
<Polygon>
<outerBoundaryIs>
<LinearRing>
<coordinates>
14.85833333,45.425
14.86666667,45.425
14.875,45.425
14.875,45.41666667
14.86666667,45.41666667
14.85833333,45.41666667
14.85833333,45.425
</coordinates>
</LinearRing>
</outerBoundaryIs>
</Polygon>
<Polygon>
<outerBoundaryIs>
<LinearRing>
<coordinates>
14.80833333,45.425
14.81666667,45.425
14.81666667,45.41666667
14.80833333,45.41666667
14.80833333,45.425
</coordinates>
</LinearRing>
</outerBoundaryIs>
</Polygon>
<Polygon>
<outerBoundaryIs>
<LinearRing>
<coordinates>
14.80833333,45.43333333
14.80833333,45.425
14.8,45.425
14.8,45.43333333
14.8,45.44166667
14.8,45.45
14.80833333,45.45
14.80833333,45.44166667
14.81666667,45.44166667
14.81666667,45.43333333
14.80833333,45.43333333
</coordinates>
</LinearRing>
</outerBoundaryIs>
</Polygon>
<Polygon>
<outerBoundaryIs>
<LinearRing>
<coordinates>
14.525,45.43333333
14.53333333,45.43333333
14.53333333,45.425
14.525,45.425
14.525,45.43333333
</coordinates>
</LinearRing>
</outerBoundaryIs>
</Polygon>
<Polygon>
<outerBoundaryIs>
<LinearRing>
<coordinates>
14.50833333,45.43333333
14.51666667,45.43333333
14.51666667,45.425
14.50833333,45.425
14.50833333,45.43333333
</coordinates>
</LinearRing>
</outerBoundaryIs>
</Polygon>
<Polygon>
<outerBoundaryIs>
<LinearRing>
<coordinates>
14.9,45.45
14.90833333,45.45
14.90833333,45.44166667
14.9,45.44166667
14.9,45.45
</coordinates>
</LinearRing>
</outerBoundaryIs>
</Polygon>
<Polygon>
<outerBoundaryIs>
<LinearRing>
<coordinates>
15.34166667,45.46666667
15.34166667,45.45833333
15.33333333,45.45833333
15.325,45.45833333
15.31666667,45.45833333
15.30833333,45.45833333
15.3,45.45833333
15.29166667,45.45833333
15.29166667,45.46666667
15.28333333,45.46666667
15.275,45.46666667
15.26666667,45.46666667
15.25833333,45.46666667
15.25,45.46666667
15.24166667,45.46666667
15.23333333,45.46666667
15.23333333,45.475
15.225,45.475
15.225,45.48333333
15.21666667,45.48333333
15.21666667,45.49166667
15.21666667,45.5
15.21666667,45.50833333
15.225,45.50833333
15.23333333,45.50833333
15.24166667,45.50833333
15.24166667,45.51666667
15.24166667,45.525
15.25,45.525
15.25833333,45.525
15.26666667,45.525
15.26666667,45.53333333
15.275,45.53333333
15.28333333,45.53333333
15.29166667,45.53333333
15.29166667,45.525
15.3,45.525
15.30833333,45.525
15.30833333,45.51666667
15.31666667,45.51666667
15.325,45.51666667
15.325,45.50833333
15.33333333,45.50833333
15.34166667,45.50833333
15.34166667,45.5
15.35,45.5
15.35,45.49166667
15.35833333,45.49166667
15.35833333,45.48333333
15.35,45.48333333
15.35,45.475
15.35,45.46666667
15.34166667,45.46666667
</coordinates>
</LinearRing>
</outerBoundaryIs>
</Polygon>
<Polygon>
<outerBoundaryIs>
<LinearRing>
<coordinates>
14.48333333,45.475
14.49166667,45.475
14.5,45.475
14.50833333,45.475
14.50833333,45.46666667
14.5,45.46666667
14.49166667,45.46666667
14.48333333,45.46666667
14.48333333,45.475
</coordinates>
</LinearRing>
</outerBoundaryIs>
</Polygon>
<Polygon>
<outerBoundaryIs>
<LinearRing>
<coordinates>
14.45833333,45.49166667
14.45833333,45.48333333
14.45,45.48333333
14.45,45.49166667
14.45,45.5
14.45833333,45.5
14.45833333,45.49166667
</coordinates>
</LinearRing>
</outerBoundaryIs>
</Polygon>
<Polygon>
<outerBoundaryIs>
<LinearRing>
<coordinates>
15.39166667,45.50833333
15.39166667,45.5
15.38333333,45.5
15.375,45.5
15.36666667,45.5
15.35833333,45.5
15.35,45.5
15.35,45.50833333
15.34166667,45.50833333
15.34166667,45.51666667
15.33333333,45.51666667
15.325,45.51666667
15.325,45.525
15.325,45.53333333
15.31666667,45.53333333
15.30833333,45.53333333
15.30833333,45.54166667
15.31666667,45.54166667
15.31666667,45.55
15.31666667,45.55833333
15.31666667,45.56666667
15.325,45.56666667
15.33333333,45.56666667
15.33333333,45.55833333
15.34166667,45.55833333
15.34166667,45.55
15.35,45.55
15.35833333,45.55
15.35833333,45.54166667
15.36666667,45.54166667
15.375,45.54166667
15.375,45.53333333
15.38333333,45.53333333
15.38333333,45.525
15.38333333,45.51666667
15.39166667,45.51666667
15.39166667,45.50833333
</coordinates>
</LinearRing>
</outerBoundaryIs>
</Polygon>
<Polygon>
<outerBoundaryIs>
<LinearRing>
<coordinates>
15.41666667,45.50833333
15.425,45.50833333
15.425,45.5
15.41666667,45.5
15.40833333,45.5
15.40833333,45.50833333
15.40833333,45.51666667
15.41666667,45.51666667
15.41666667,45.50833333
</coordinates>
</LinearRing>
</outerBoundaryIs>
</Polygon>
<Polygon>
<outerBoundaryIs>
<LinearRing>
<coordinates>
13.89166667,45.51666667
13.9,45.51666667
13.9,45.50833333
13.89166667,45.50833333
13.89166667,45.51666667
</coordinates>
</LinearRing>
</outerBoundaryIs>
</Polygon>
<Polygon>
<outerBoundaryIs>
<LinearRing>
<coordinates>
15.43333333,45.525
15.44166667,45.525
15.44166667,45.51666667
15.43333333,45.51666667
15.43333333,45.525
</coordinates>
</LinearRing>
</outerBoundaryIs>
</Polygon>
<Polygon>
<outerBoundaryIs>
<LinearRing>
<coordinates>
15.225,45.525
15.225,45.51666667
15.21666667,45.51666667
15.21666667,45.525
15.21666667,45.53333333
15.225,45.53333333
15.225,45.525
</coordinates>
</LinearRing>
</outerBoundaryIs>
</Polygon>
<Polygon>
<outerBoundaryIs>
<LinearRing>
<coordinates>
15.41666667,45.54166667
15.41666667,45.53333333
15.40833333,45.53333333
15.40833333,45.54166667
15.40833333,45.55
15.40833333,45.55833333
15.4,45.55833333
15.39166667,45.55833333
15.39166667,45.56666667
15.38333333,45.56666667
15.375,45.56666667
15.36666667,45.56666667
15.36666667,45.575
15.36666667,45.58333333
15.36666667,45.59166667
15.35833333,45.59166667
15.35833333,45.6
15.35,45.6
15.35,45.60833333
15.35,45.61666667
15.35833333,45.61666667
15.35833333,45.625
15.36666667,45.625
15.375,45.625
15.38333333,45.625
15.38333333,45.61666667
15.39166667,45.61666667
15.4,45.61666667
15.40833333,45.61666667
15.40833333,45.625
15.40833333,45.63333333
15.41666667,45.63333333
15.425,45.63333333
15.425,45.625
15.43333333,45.625
15.43333333,45.61666667
15.44166667,45.61666667
15.44166667,45.60833333
15.44166667,45.6
15.45,45.6
15.45,45.59166667
15.45,45.58333333
15.44166667,45.58333333
15.44166667,45.575
15.44166667,45.56666667
15.43333333,45.56666667
15.425,45.56666667
15.425,45.55833333
15.41666667,45.55833333
15.41666667,45.55
15.41666667,45.54166667
</coordinates>
</LinearRing>
</outerBoundaryIs>
</Polygon>
<Polygon>
<outerBoundaryIs>
<LinearRing>
<coordinates>
15.23333333,45.53333333
15.24166667,45.53333333
15.24166667,45.525
15.23333333,45.525
15.23333333,45.53333333
</coordinates>
</LinearRing>
</outerBoundaryIs>
</Polygon>
<Polygon>
<outerBoundaryIs>
<LinearRing>
<coordinates>
14.49166667,45.55
14.5,45.55
14.5,45.54166667
14.49166667,45.54166667
14.49166667,45.55
</coordinates>
</LinearRing>
</outerBoundaryIs>
</Polygon>
<Polygon>
<outerBoundaryIs>
<LinearRing>
<coordinates>
14.35,45.63333333
14.35833333,45.63333333
14.35833333,45.625
14.35,45.625
14.35,45.63333333
</coordinates>
</LinearRing>
</outerBoundaryIs>
</Polygon>
<Polygon>
<outerBoundaryIs>
<LinearRing>
<coordinates>
14.35833333,45.675
14.36666667,45.675
14.36666667,45.66666667
14.35833333,45.66666667
14.35833333,45.675
</coordinates>
</LinearRing>
</outerBoundaryIs>
</Polygon>
<Polygon>
<outerBoundaryIs>
<LinearRing>
<coordinates>
15.04166667,45.75833333
15.05,45.75833333
15.05,45.75
15.04166667,45.75
15.04166667,45.75833333
</coordinates>
</LinearRing>
</outerBoundaryIs>
</Polygon>
<Polygon>
<outerBoundaryIs>
<LinearRing>
<coordinates>
15.05833333,45.76666667
15.06666667,45.76666667
15.06666667,45.75833333
15.05833333,45.75833333
15.05833333,45.76666667
</coordinates>
</LinearRing>
</outerBoundaryIs>
</Polygon>
<Polygon>
<outerBoundaryIs>
<LinearRing>
<coordinates>
15.11666667,45.83333333
15.125,45.83333333
15.125,45.825
15.11666667,45.825
15.10833333,45.825
15.1,45.825
15.1,45.83333333
15.10833333,45.83333333
15.10833333,45.84166667
15.11666667,45.84166667
15.11666667,45.83333333
</coordinates>
</LinearRing>
</outerBoundaryIs>
</Polygon>
<Polygon>
<outerBoundaryIs>
<LinearRing>
<coordinates>
15.84166667,45.84166667
15.85,45.84166667
15.85,45.83333333
15.84166667,45.83333333
15.84166667,45.84166667
</coordinates>
</LinearRing>
</outerBoundaryIs>
</Polygon>
<Polygon>
<outerBoundaryIs>
<LinearRing>
<coordinates>
15.06666667,45.84166667
15.06666667,45.83333333
15.05833333,45.83333333
15.05833333,45.84166667
15.05833333,45.85
15.05,45.85
15.05,45.85833333
15.05833333,45.85833333
15.05833333,45.86666667
15.06666667,45.86666667
15.06666667,45.85833333
15.075,45.85833333
15.075,45.85
15.075,45.84166667
15.06666667,45.84166667
</coordinates>
</LinearRing>
</outerBoundaryIs>
</Polygon>
<Polygon>
<outerBoundaryIs>
<LinearRing>
<coordinates>
14.96666667,45.85
14.975,45.85
14.975,45.84166667
14.96666667,45.84166667
14.96666667,45.85
</coordinates>
</LinearRing>
</outerBoundaryIs>
</Polygon>
<Polygon>
<outerBoundaryIs>
<LinearRing>
<coordinates>
15.10833333,45.86666667
15.10833333,45.85833333
15.1,45.85833333
15.1,45.86666667
15.1,45.875
15.10833333,45.875
15.10833333,45.86666667
</coordinates>
</LinearRing>
</outerBoundaryIs>
</Polygon>
<Polygon>
<outerBoundaryIs>
<LinearRing>
<coordinates>
13.78333333,45.875
13.79166667,45.875
13.79166667,45.86666667
13.78333333,45.86666667
13.78333333,45.875
</coordinates>
</LinearRing>
</outerBoundaryIs>
</Polygon>
<Polygon>
<outerBoundaryIs>
<LinearRing>
<coordinates>
13.76666667,45.88333333
13.775,45.88333333
13.78333333,45.88333333
13.78333333,45.875
13.775,45.875
13.76666667,45.875
13.76666667,45.88333333
</coordinates>
</LinearRing>
</outerBoundaryIs>
</Polygon>
<Polygon>
<outerBoundaryIs>
<LinearRing>
<coordinates>
15.26666667,45.88333333
15.275,45.88333333
15.28333333,45.88333333
15.29166667,45.88333333
15.29166667,45.875
15.28333333,45.875
15.275,45.875
15.26666667,45.875
15.26666667,45.88333333
</coordinates>
</LinearRing>
</outerBoundaryIs>
</Polygon>
<Polygon>
<outerBoundaryIs>
<LinearRing>
<coordinates>
15.58333333,45.89166667
15.59166667,45.89166667
15.59166667,45.88333333
15.58333333,45.88333333
15.58333333,45.89166667
</coordinates>
</LinearRing>
</outerBoundaryIs>
</Polygon>
<Polygon>
<outerBoundaryIs>
<LinearRing>
<coordinates>
15.26666667,45.95
15.26666667,45.94166667
15.25833333,45.94166667
15.25,45.94166667
15.24166667,45.94166667
15.23333333,45.94166667
15.225,45.94166667
15.225,45.95
15.21666667,45.95
15.20833333,45.95
15.20833333,45.95833333
15.21666667,45.95833333
15.225,45.95833333
15.225,45.96666667
15.23333333,45.96666667
15.23333333,45.975
15.24166667,45.975
15.25,45.975
15.25833333,45.975
15.26666667,45.975
15.26666667,45.98333333
15.26666667,45.99166667
15.275,45.99166667
15.28333333,45.99166667
15.29166667,45.99166667
15.3,45.99166667
15.3,45.98333333
15.30833333,45.98333333
15.30833333,45.975
15.30833333,45.96666667
15.31666667,45.96666667
15.325,45.96666667
15.325,45.95833333
15.31666667,45.95833333
15.30833333,45.95833333
15.30833333,45.95
15.3,45.95
15.3,45.95833333
15.29166667,45.95833333
15.29166667,45.95
15.28333333,45.95
15.28333333,45.95833333
15.275,45.95833333
15.275,45.95
15.26666667,45.95
</coordinates>
</LinearRing>
</outerBoundaryIs>
<innerBoundaryIs>
<LinearRing>
<coordinates>
15.25,45.95
15.25833333,45.95
15.25833333,45.95833333
15.25,45.95833333
15.25,45.95
</coordinates>
</LinearRing>
</innerBoundaryIs>
</Polygon>
<Polygon>
<outerBoundaryIs>
<LinearRing>
<coordinates>
15.2,45.95
15.20833333,45.95
15.20833333,45.94166667
15.2,45.94166667
15.2,45.95
</coordinates>
</LinearRing>
</outerBoundaryIs>
</Polygon>
<Polygon>
<outerBoundaryIs>
<LinearRing>
<coordinates>
15.41666667,45.95833333
15.41666667,45.95
15.40833333,45.95
15.40833333,45.95833333
15.4,45.95833333
15.4,45.96666667
15.40833333,45.96666667
15.41666667,45.96666667
15.425,45.96666667
15.43333333,45.96666667
15.44166667,45.96666667
15.44166667,45.975
15.45,45.975
15.45,45.96666667
15.45833333,45.96666667
15.45833333,45.95833333
15.45,45.95833333
15.44166667,45.95833333
15.43333333,45.95833333
15.425,45.95833333
15.41666667,45.95833333
</coordinates>
</LinearRing>
</outerBoundaryIs>
</Polygon>
<Polygon>
<outerBoundaryIs>
<LinearRing>
<coordinates>
16.09166667,45.96666667
16.1,45.96666667
16.1,45.95833333
16.09166667,45.95833333
16.08333333,45.95833333
16.08333333,45.96666667
16.09166667,45.96666667
</coordinates>
</LinearRing>
</outerBoundaryIs>
</Polygon>
<Polygon>
<outerBoundaryIs>
<LinearRing>
<coordinates>
15.33333333,45.975
15.34166667,45.975
15.34166667,45.96666667
15.33333333,45.96666667
15.33333333,45.975
</coordinates>
</LinearRing>
</outerBoundaryIs>
</Polygon>
<Polygon>
<outerBoundaryIs>
<LinearRing>
<coordinates>
14.89166667,45.98333333
14.9,45.98333333
14.9,45.975
14.89166667,45.975
14.89166667,45.98333333
</coordinates>
</LinearRing>
</outerBoundaryIs>
</Polygon>
<Polygon>
<outerBoundaryIs>
<LinearRing>
<coordinates>
14.21666667,45.98333333
14.225,45.98333333
14.225,45.975
14.21666667,45.975
14.21666667,45.98333333
</coordinates>
</LinearRing>
</outerBoundaryIs>
</Polygon>
<Polygon>
<outerBoundaryIs>
<LinearRing>
<coordinates>
16.09166667,45.98333333
16.09166667,45.975
16.08333333,45.975
16.08333333,45.98333333
16.08333333,45.99166667
16.09166667,45.99166667
16.1,45.99166667
16.1,45.98333333
16.09166667,45.98333333
</coordinates>
</LinearRing>
</outerBoundaryIs>
</Polygon>
<Polygon>
<outerBoundaryIs>
<LinearRing>
<coordinates>
15.49166667,45.98333333
15.5,45.98333333
15.5,45.975
15.49166667,45.975
15.49166667,45.98333333
</coordinates>
</LinearRing>
</outerBoundaryIs>
</Polygon>
<Polygon>
<outerBoundaryIs>
<LinearRing>
<coordinates>
15.575,45.99166667
15.575,45.98333333
15.56666667,45.98333333
15.56666667,45.99166667
15.55833333,45.99166667
15.55,45.99166667
15.54166667,45.99166667
15.54166667,46
15.55,46
15.55833333,46
15.56666667,46
15.575,46
15.575,46.00833333
15.56666667,46.00833333
15.55833333,46.00833333
15.55,46.00833333
15.54166667,46.00833333
15.54166667,46.01666667
15.55,46.01666667
15.55833333,46.01666667
15.55833333,46.025
15.56666667,46.025
15.56666667,46.03333333
15.575,46.03333333
15.58333333,46.03333333
15.59166667,46.03333333
15.6,46.03333333
15.60833333,46.03333333
15.61666667,46.03333333
15.625,46.03333333
15.63333333,46.03333333
15.64166667,46.03333333
15.64166667,46.04166667
15.65,46.04166667
15.65833333,46.04166667
15.65833333,46.05
15.66666667,46.05
15.675,46.05
15.675,46.05833333
15.68333333,46.05833333
15.69166667,46.05833333
15.7,46.05833333
15.70833333,46.05833333
15.71666667,46.05833333
15.71666667,46.05
15.70833333,46.05
15.7,46.05
15.7,46.04166667
15.7,46.03333333
15.69166667,46.03333333
15.69166667,46.04166667
15.68333333,46.04166667
15.68333333,46.03333333
15.68333333,46.025
15.675,46.025
15.675,46.01666667
15.66666667,46.01666667
15.66666667,46.025
15.65833333,46.025
15.65833333,46.01666667
15.65833333,46.00833333
15.65,46.00833333
15.64166667,46.00833333
15.63333333,46.00833333
15.63333333,46
15.625,46
15.61666667,46
15.60833333,46
15.60833333,45.99166667
15.6,45.99166667
15.59166667,45.99166667
15.58333333,45.99166667
15.575,45.99166667
</coordinates>
</LinearRing>
</outerBoundaryIs>
</Polygon>
<Polygon>
<outerBoundaryIs>
<LinearRing>
<coordinates>
15.48333333,45.99166667
15.49166667,45.99166667
15.49166667,45.98333333
15.48333333,45.98333333
15.48333333,45.99166667
</coordinates>
</LinearRing>
</outerBoundaryIs>
</Polygon>
<Polygon>
<outerBoundaryIs>
<LinearRing>
<coordinates>
13.65833333,46
13.66666667,46
13.66666667,45.99166667
13.65833333,45.99166667
13.65,45.99166667
13.65,46
13.65,46.00833333
13.65833333,46.00833333
13.65833333,46
</coordinates>
</LinearRing>
</outerBoundaryIs>
</Polygon>
<Polygon>
<outerBoundaryIs>
<LinearRing>
<coordinates>
15.08333333,46.00833333
15.09166667,46.00833333
15.09166667,46
15.08333333,46
15.08333333,46.00833333
</coordinates>
</LinearRing>
</outerBoundaryIs>
</Polygon>
<Polygon>
<outerBoundaryIs>
<LinearRing>
<coordinates>
14.875,46.00833333
14.88333333,46.00833333
14.88333333,46
14.875,46
14.875,46.00833333
</coordinates>
</LinearRing>
</outerBoundaryIs>
</Polygon>
<Polygon>
<outerBoundaryIs>
<LinearRing>
<coordinates>
13.83333333,46.01666667
13.84166667,46.01666667
13.84166667,46.00833333
13.83333333,46.00833333
13.83333333,46.01666667
</coordinates>
</LinearRing>
</outerBoundaryIs>
</Polygon>
<Polygon>
<outerBoundaryIs>
<LinearRing>
<coordinates>
13.64166667,46.01666667
13.65,46.01666667
13.65,46.00833333
13.64166667,46.00833333
13.63333333,46.00833333
13.63333333,46.01666667
13.63333333,46.025
13.64166667,46.025
13.64166667,46.01666667
</coordinates>
</LinearRing>
</outerBoundaryIs>
</Polygon>
<Polygon>
<outerBoundaryIs>
<LinearRing>
<coordinates>
15.225,46.025
15.23333333,46.025
15.23333333,46.01666667
15.225,46.01666667
15.225,46.025
</coordinates>
</LinearRing>
</outerBoundaryIs>
</Polygon>
<Polygon>
<outerBoundaryIs>
<LinearRing>
<coordinates>
15.24166667,46.025
15.25,46.025
15.25,46.01666667
15.24166667,46.01666667
15.24166667,46.025
</coordinates>
</LinearRing>
</outerBoundaryIs>
</Polygon>
<Polygon>
<outerBoundaryIs>
<LinearRing>
<coordinates>
13.81666667,46.025
13.825,46.025
13.825,46.01666667
13.81666667,46.01666667
13.81666667,46.025
</coordinates>
</LinearRing>
</outerBoundaryIs>
</Polygon>
<Polygon>
<outerBoundaryIs>
<LinearRing>
<coordinates>
13.95,46.03333333
13.95833333,46.03333333
13.95833333,46.025
13.95,46.025
13.95,46.03333333
</coordinates>
</LinearRing>
</outerBoundaryIs>
</Polygon>
<Polygon>
<outerBoundaryIs>
<LinearRing>
<coordinates>
15.18333333,46.03333333
15.19166667,46.03333333
15.19166667,46.025
15.18333333,46.025
15.18333333,46.03333333
</coordinates>
</LinearRing>
</outerBoundaryIs>
</Polygon>
<Polygon>
<outerBoundaryIs>
<LinearRing>
<coordinates>
15.61666667,46.05833333
15.61666667,46.05
15.60833333,46.05
15.6,46.05
15.6,46.05833333
15.6,46.06666667
15.59166667,46.06666667
15.59166667,46.05833333
15.58333333,46.05833333
15.58333333,46.06666667
15.58333333,46.075
15.575,46.075
15.575,46.08333333
15.58333333,46.08333333
15.59166667,46.08333333
15.59166667,46.075
15.6,46.075
15.60833333,46.075
15.60833333,46.06666667
15.61666667,46.06666667
15.61666667,46.05833333
</coordinates>
</LinearRing>
</outerBoundaryIs>
</Polygon>
<Polygon>
<outerBoundaryIs>
<LinearRing>
<coordinates>
15.73333333,46.05833333
15.74166667,46.05833333
15.74166667,46.05
15.73333333,46.05
15.725,46.05
15.725,46.05833333
15.73333333,46.05833333
</coordinates>
</LinearRing>
</outerBoundaryIs>
</Polygon>
<Polygon>
<outerBoundaryIs>
<LinearRing>
<coordinates>
14.94166667,46.08333333
14.95,46.08333333
14.95,46.075
14.94166667,46.075
14.93333333,46.075
14.93333333,46.08333333
14.94166667,46.08333333
</coordinates>
</LinearRing>
</outerBoundaryIs>
</Polygon>
<Polygon>
<outerBoundaryIs>
<LinearRing>
<coordinates>
13.91666667,46.08333333
13.925,46.08333333
13.925,46.075
13.91666667,46.075
13.91666667,46.08333333
</coordinates>
</LinearRing>
</outerBoundaryIs>
</Polygon>
<Polygon>
<outerBoundaryIs>
<LinearRing>
<coordinates>
15.55833333,46.09166667
15.55833333,46.08333333
15.55,46.08333333
15.55,46.09166667
15.55,46.1
15.55833333,46.1
15.55833333,46.09166667
</coordinates>
</LinearRing>
</outerBoundaryIs>
</Polygon>
<Polygon>
<outerBoundaryIs>
<LinearRing>
<coordinates>
15.53333333,46.1
15.54166667,46.1
15.54166667,46.09166667
15.53333333,46.09166667
15.53333333,46.1
</coordinates>
</LinearRing>
</outerBoundaryIs>
</Polygon>
<Polygon>
<outerBoundaryIs>
<LinearRing>
<coordinates>
14.39166667,46.1
14.4,46.1
14.4,46.09166667
14.39166667,46.09166667
14.39166667,46.1
</coordinates>
</LinearRing>
</outerBoundaryIs>
</Polygon>
<Polygon>
<outerBoundaryIs>
<LinearRing>
<coordinates>
14.375,46.1
14.375,46.09166667
14.36666667,46.09166667
14.36666667,46.1
14.36666667,46.10833333
14.375,46.10833333
14.375,46.1
</coordinates>
</LinearRing>
</outerBoundaryIs>
</Polygon>
<Polygon>
<outerBoundaryIs>
<LinearRing>
<coordinates>
15.175,46.1
15.175,46.09166667
15.16666667,46.09166667
15.16666667,46.1
15.15833333,46.1
15.15,46.1
15.15,46.10833333
15.14166667,46.10833333
15.13333333,46.10833333
15.13333333,46.11666667
15.125,46.11666667
15.125,46.125
15.13333333,46.125
15.14166667,46.125
15.15,46.125
15.15833333,46.125
15.16666667,46.125
15.175,46.125
15.18333333,46.125
15.18333333,46.11666667
15.19166667,46.11666667
15.19166667,46.10833333
15.18333333,46.10833333
15.18333333,46.1
15.175,46.1
</coordinates>
</LinearRing>
</outerBoundaryIs>
</Polygon>
<Polygon>
<outerBoundaryIs>
<LinearRing>
<coordinates>
15.54166667,46.10833333
15.55,46.10833333
15.55,46.1
15.54166667,46.1
15.54166667,46.10833333
</coordinates>
</LinearRing>
</outerBoundaryIs>
</Polygon>
<Polygon>
<outerBoundaryIs>
<LinearRing>
<coordinates>
14.35833333,46.10833333
14.35833333,46.1
14.35,46.1
14.35,46.10833333
14.35,46.11666667
14.35,46.125
14.35833333,46.125
14.35833333,46.11666667
14.35833333,46.10833333
</coordinates>
</LinearRing>
</outerBoundaryIs>
</Polygon>
<Polygon>
<outerBoundaryIs>
<LinearRing>
<coordinates>
15.525,46.11666667
15.53333333,46.11666667
15.54166667,46.11666667
15.54166667,46.10833333
15.53333333,46.10833333
15.525,46.10833333
15.525,46.11666667
</coordinates>
</LinearRing>
</outerBoundaryIs>
</Polygon>
<Polygon>
<outerBoundaryIs>
<LinearRing>
<coordinates>
15.525,46.13333333
15.53333333,46.13333333
15.53333333,46.125
15.525,46.125
15.51666667,46.125
15.50833333,46.125
15.5,46.125
15.49166667,46.125
15.48333333,46.125
15.475,46.125
15.475,46.13333333
15.48333333,46.13333333
15.49166667,46.13333333
15.5,46.13333333
15.50833333,46.13333333
15.51666667,46.13333333
15.525,46.13333333
</coordinates>
</LinearRing>
</outerBoundaryIs>
</Polygon>
<Polygon>
<outerBoundaryIs>
<LinearRing>
<coordinates>
14.975,46.13333333
14.98333333,46.13333333
14.98333333,46.125
14.975,46.125
14.975,46.13333333
</coordinates>
</LinearRing>
</outerBoundaryIs>
</Polygon>
<Polygon>
<outerBoundaryIs>
<LinearRing>
<coordinates>
14.08333333,46.13333333
14.09166667,46.13333333
14.09166667,46.125
14.08333333,46.125
14.08333333,46.13333333
</coordinates>
</LinearRing>
</outerBoundaryIs>
</Polygon>
<Polygon>
<outerBoundaryIs>
<LinearRing>
<coordinates>
15.54166667,46.15
15.54166667,46.14166667
15.53333333,46.14166667
15.53333333,46.15
15.525,46.15
15.525,46.15833333
15.53333333,46.15833333
15.54166667,46.15833333
15.55,46.15833333
15.55833333,46.15833333
15.55833333,46.15
15.55,46.15
15.54166667,46.15
</coordinates>
</LinearRing>
</outerBoundaryIs>
</Polygon>
<Polygon>
<outerBoundaryIs>
<LinearRing>
<coordinates>
16.15833333,46.15833333
16.15833333,46.15
16.15,46.15
16.14166667,46.15
16.13333333,46.15
16.125,46.15
16.11666667,46.15
16.10833333,46.15
16.1,46.15
16.09166667,46.15
16.09166667,46.15833333
16.08333333,46.15833333
16.08333333,46.15
16.075,46.15
16.075,46.15833333
16.06666667,46.15833333
16.05833333,46.15833333
16.05833333,46.15
16.05,46.15
16.04166667,46.15
16.04166667,46.15833333
16.03333333,46.15833333
16.025,46.15833333
16.01666667,46.15833333
16.01666667,46.16666667
16.01666667,46.175
16.00833333,46.175
16,46.175
16,46.16666667
16,46.15833333
15.99166667,46.15833333
15.98333333,46.15833333
15.975,46.15833333
15.96666667,46.15833333
15.95833333,46.15833333
15.95,46.15833333
15.95,46.16666667
15.94166667,46.16666667
15.93333333,46.16666667
15.925,46.16666667
15.925,46.175
15.91666667,46.175
15.91666667,46.16666667
15.90833333,46.16666667
15.9,46.16666667
15.89166667,46.16666667
15.88333333,46.16666667
15.875,46.16666667
15.875,46.175
15.88333333,46.175
15.88333333,46.18333333
15.875,46.18333333
15.86666667,46.18333333
15.85833333,46.18333333
15.85833333,46.19166667
15.86666667,46.19166667
15.875,46.19166667
15.88333333,46.19166667
15.88333333,46.2
15.89166667,46.2
15.9,46.2
15.9,46.20833333
15.9,46.21666667
15.90833333,46.21666667
15.90833333,46.20833333
15.91666667,46.20833333
15.925,46.20833333
15.93333333,46.20833333
15.94166667,46.20833333
15.95,46.20833333
15.95833333,46.20833333
15.96666667,46.20833333
15.975,46.20833333
15.98333333,46.20833333
15.99166667,46.20833333
15.99166667,46.2
15.98333333,46.2
15.98333333,46.19166667
15.99166667,46.19166667
16,46.19166667
16.00833333,46.19166667
16.01666667,46.19166667
16.01666667,46.2
16.025,46.2
16.03333333,46.2
16.04166667,46.2
16.05,46.2
16.05833333,46.2
16.06666667,46.2
16.075,46.2
16.08333333,46.2
16.09166667,46.2
16.09166667,46.20833333
16.1,46.20833333
16.10833333,46.20833333
16.10833333,46.2
16.11666667,46.2
16.11666667,46.20833333
16.125,46.20833333
16.125,46.2
16.13333333,46.2
16.14166667,46.2
16.15,46.2
16.15,46.19166667
16.15833333,46.19166667
16.16666667,46.19166667
16.16666667,46.2
16.175,46.2
16.175,46.19166667
16.18333333,46.19166667
16.18333333,46.18333333
16.18333333,46.175
16.19166667,46.175
16.2,46.175
16.20833333,46.175
16.20833333,46.16666667
16.2,46.16666667
16.19166667,46.16666667
16.18333333,46.16666667
16.175,46.16666667
16.175,46.15833333
16.16666667,46.15833333
16.15833333,46.15833333
</coordinates>
</LinearRing>
</outerBoundaryIs>
<innerBoundaryIs>
<LinearRing>
<coordinates>
15.96666667,46.18333333
15.975,46.18333333
15.975,46.19166667
15.96666667,46.19166667
15.96666667,46.18333333
</coordinates>
</LinearRing>
</innerBoundaryIs>
<innerBoundaryIs>
<LinearRing>
<coordinates>
16.025,46.18333333
16.025,46.175
16.03333333,46.175
16.03333333,46.18333333
16.025,46.18333333
</coordinates>
</LinearRing>
</innerBoundaryIs>
</Polygon>
<Polygon>
<outerBoundaryIs>
<LinearRing>
<coordinates>
15.48333333,46.15833333
15.49166667,46.15833333
15.49166667,46.15
15.48333333,46.15
15.475,46.15
15.475,46.15833333
15.48333333,46.15833333
</coordinates>
</LinearRing>
</outerBoundaryIs>
</Polygon>
<Polygon>
<outerBoundaryIs>
<LinearRing>
<coordinates>
15.35,46.15833333
15.35833333,46.15833333
15.35833333,46.15
15.35,46.15
15.35,46.15833333
</coordinates>
</LinearRing>
</outerBoundaryIs>
</Polygon>
<Polygon>
<outerBoundaryIs>
<LinearRing>
<coordinates>
13.95,46.15833333
13.95833333,46.15833333
13.95833333,46.15
13.95,46.15
13.95,46.15833333
</coordinates>
</LinearRing>
</outerBoundaryIs>
</Polygon>
<Polygon>
<outerBoundaryIs>
<LinearRing>
<coordinates>
14.3,46.16666667
14.30833333,46.16666667
14.30833333,46.15833333
14.3,46.15833333
14.3,46.16666667
</coordinates>
</LinearRing>
</outerBoundaryIs>
</Polygon>
<Polygon>
<outerBoundaryIs>
<LinearRing>
<coordinates>
13.975,46.16666667
13.98333333,46.16666667
13.98333333,46.15833333
13.975,46.15833333
13.96666667,46.15833333
13.96666667,46.16666667
13.975,46.16666667
</coordinates>
</LinearRing>
</outerBoundaryIs>
</Polygon>
<Polygon>
<outerBoundaryIs>
<LinearRing>
<coordinates>
14.25833333,46.16666667
14.26666667,46.16666667
14.26666667,46.15833333
14.25833333,46.15833333
14.25833333,46.16666667
</coordinates>
</LinearRing>
</outerBoundaryIs>
</Polygon>
<Polygon>
<outerBoundaryIs>
<LinearRing>
<coordinates>
15.85,46.16666667
15.85,46.15833333
15.84166667,46.15833333
15.84166667,46.16666667
15.83333333,46.16666667
15.83333333,46.175
15.825,46.175
15.825,46.18333333
15.81666667,46.18333333
15.80833333,46.18333333
15.80833333,46.19166667
15.81666667,46.19166667
15.825,46.19166667
15.83333333,46.19166667
15.83333333,46.18333333
15.84166667,46.18333333
15.84166667,46.175
15.85,46.175
15.85833333,46.175
15.85833333,46.16666667
15.85,46.16666667
</coordinates>
</LinearRing>
</outerBoundaryIs>
</Polygon>
<Polygon>
<outerBoundaryIs>
<LinearRing>
<coordinates>
15.56666667,46.16666667
15.575,46.16666667
15.575,46.15833333
15.56666667,46.15833333
15.56666667,46.16666667
</coordinates>
</LinearRing>
</outerBoundaryIs>
</Polygon>
<Polygon>
<outerBoundaryIs>
<LinearRing>
<coordinates>
15.125,46.16666667
15.125,46.15833333
15.11666667,46.15833333
15.10833333,46.15833333
15.1,46.15833333
15.1,46.16666667
15.1,46.175
15.1,46.18333333
15.09166667,46.18333333
15.08333333,46.18333333
15.08333333,46.19166667
15.09166667,46.19166667
15.09166667,46.2
15.1,46.2
15.1,46.19166667
15.10833333,46.19166667
15.11666667,46.19166667
15.11666667,46.18333333
15.11666667,46.175
15.125,46.175
15.125,46.16666667
</coordinates>
</LinearRing>
</outerBoundaryIs>
</Polygon>
<Polygon>
<outerBoundaryIs>
<LinearRing>
<coordinates>
14.3,46.175
14.3,46.16666667
14.29166667,46.16666667
14.28333333,46.16666667
14.28333333,46.175
14.28333333,46.18333333
14.29166667,46.18333333
14.29166667,46.19166667
14.3,46.19166667
14.3,46.18333333
14.3,46.175
</coordinates>
</LinearRing>
</outerBoundaryIs>
</Polygon>
<Polygon>
<outerBoundaryIs>
<LinearRing>
<coordinates>
14.25,46.175
14.25833333,46.175
14.25833333,46.16666667
14.25,46.16666667
14.25,46.175
</coordinates>
</LinearRing>
</outerBoundaryIs>
</Polygon>
<Polygon>
<outerBoundaryIs>
<LinearRing>
<coordinates>
14.99166667,46.175
15,46.175
15,46.18333333
14.99166667,46.18333333
14.98333333,46.18333333
14.975,46.18333333
14.96666667,46.18333333
14.95833333,46.18333333
14.95833333,46.175
14.95833333,46.16666667
14.95,46.16666667
14.95,46.175
14.94166667,46.175
14.93333333,46.175
14.925,46.175
14.91666667,46.175
14.91666667,46.18333333
14.91666667,46.19166667
14.90833333,46.19166667
14.90833333,46.2
14.91666667,46.2
14.91666667,46.20833333
14.925,46.20833333
14.93333333,46.20833333
14.93333333,46.2
14.94166667,46.2
14.95,46.2
14.95,46.20833333
14.95,46.21666667
14.95833333,46.21666667
14.96666667,46.21666667
14.975,46.21666667
14.975,46.20833333
14.975,46.2
14.98333333,46.2
14.99166667,46.2
15,46.2
15.00833333,46.2
15.01666667,46.2
15.01666667,46.19166667
15.025,46.19166667
15.025,46.2
15.03333333,46.2
15.04166667,46.2
15.05,46.2
15.05,46.19166667
15.04166667,46.19166667
15.03333333,46.19166667
15.03333333,46.18333333
15.03333333,46.175
15.03333333,46.16666667
15.025,46.16666667
15.01666667,46.16666667
15.01666667,46.175
15.00833333,46.175
15.00833333,46.16666667
15,46.16666667
14.99166667,46.16666667
14.98333333,46.16666667
14.98333333,46.175
14.99166667,46.175
</coordinates>
</LinearRing>
</outerBoundaryIs>
</Polygon>
<Polygon>
<outerBoundaryIs>
<LinearRing>
<coordinates>
15.63333333,46.175
15.64166667,46.175
15.64166667,46.16666667
15.63333333,46.16666667
15.63333333,46.175
</coordinates>
</LinearRing>
</outerBoundaryIs>
</Polygon>
<Polygon>
<outerBoundaryIs>
<LinearRing>
<coordinates>
15.75,46.175
15.75,46.16666667
15.74166667,46.16666667
15.73333333,46.16666667
15.725,46.16666667
15.725,46.175
15.73333333,46.175
15.73333333,46.18333333
15.74166667,46.18333333
15.75,46.18333333
15.75,46.175
</coordinates>
</LinearRing>
</outerBoundaryIs>
</Polygon>
<Polygon>
<outerBoundaryIs>
<LinearRing>
<coordinates>
15.65833333,46.175
15.66666667,46.175
15.66666667,46.16666667
15.65833333,46.16666667
15.65,46.16666667
15.65,46.175
15.65833333,46.175
</coordinates>
</LinearRing>
</outerBoundaryIs>
</Polygon>
<Polygon>
<outerBoundaryIs>
<LinearRing>
<coordinates>
14.00833333,46.18333333
14.01666667,46.18333333
14.01666667,46.175
14.00833333,46.175
14.00833333,46.18333333
</coordinates>
</LinearRing>
</outerBoundaryIs>
</Polygon>
<Polygon>
<outerBoundaryIs>
<LinearRing>
<coordinates>
15.675,46.18333333
15.68333333,46.18333333
15.69166667,46.18333333
15.7,46.18333333
15.7,46.175
15.69166667,46.175
15.68333333,46.175
15.675,46.175
15.675,46.18333333
</coordinates>
</LinearRing>
</outerBoundaryIs>
</Polygon>
<Polygon>
<outerBoundaryIs>
<LinearRing>
<coordinates>
15.8,46.18333333
15.80833333,46.18333333
15.80833333,46.175
15.8,46.175
15.8,46.18333333
</coordinates>
</LinearRing>
</outerBoundaryIs>
</Polygon>
<Polygon>
<outerBoundaryIs>
<LinearRing>
<coordinates>
14.25833333,46.19166667
14.26666667,46.19166667
14.26666667,46.18333333
14.25833333,46.18333333
14.25833333,46.19166667
</coordinates>
</LinearRing>
</outerBoundaryIs>
</Polygon>
<Polygon>
<outerBoundaryIs>
<LinearRing>
<coordinates>
14.08333333,46.19166667
14.09166667,46.19166667
14.09166667,46.18333333
14.08333333,46.18333333
14.08333333,46.19166667
</coordinates>
</LinearRing>
</outerBoundaryIs>
</Polygon>
<Polygon>
<outerBoundaryIs>
<LinearRing>
<coordinates>
14.9,46.19166667
14.90833333,46.19166667
14.90833333,46.18333333
14.9,46.18333333
14.9,46.19166667
</coordinates>
</LinearRing>
</outerBoundaryIs>
</Polygon>
<Polygon>
<outerBoundaryIs>
<LinearRing>
<coordinates>
15.15,46.19166667
15.15833333,46.19166667
15.15833333,46.18333333
15.15,46.18333333
15.14166667,46.18333333
15.14166667,46.19166667
15.15,46.19166667
</coordinates>
</LinearRing>
</outerBoundaryIs>
</Polygon>
<Polygon>
<outerBoundaryIs>
<LinearRing>
<coordinates>
15.8,46.19166667
15.8,46.18333333
15.79166667,46.18333333
15.78333333,46.18333333
15.775,46.18333333
15.76666667,46.18333333
15.75833333,46.18333333
15.75833333,46.19166667
15.75,46.19166667
15.74166667,46.19166667
15.74166667,46.2
15.75,46.2
15.75833333,46.2
15.76666667,46.2
15.775,46.2
15.78333333,46.2
15.79166667,46.2
15.8,46.2
15.8,46.19166667
</coordinates>
</LinearRing>
</outerBoundaryIs>
</Polygon>
<Polygon>
<outerBoundaryIs>
<LinearRing>
<coordinates>
14.15,46.20833333
14.15833333,46.20833333
14.15833333,46.2
14.15,46.2
14.15,46.20833333
</coordinates>
</LinearRing>
</outerBoundaryIs>
</Polygon>
<Polygon>
<outerBoundaryIs>
<LinearRing>
<coordinates>
14.23333333,46.20833333
14.24166667,46.20833333
14.24166667,46.2
14.23333333,46.2
14.23333333,46.20833333
</coordinates>
</LinearRing>
</outerBoundaryIs>
</Polygon>
<Polygon>
<outerBoundaryIs>
<LinearRing>
<coordinates>
15.71666667,46.20833333
15.725,46.20833333
15.725,46.2
15.71666667,46.2
15.71666667,46.20833333
</coordinates>
</LinearRing>
</outerBoundaryIs>
</Polygon>
<Polygon>
<outerBoundaryIs>
<LinearRing>
<coordinates>
15.86666667,46.21666667
15.875,46.21666667
15.875,46.20833333
15.86666667,46.20833333
15.86666667,46.21666667
</coordinates>
</LinearRing>
</outerBoundaryIs>
</Polygon>
<Polygon>
<outerBoundaryIs>
<LinearRing>
<coordinates>
14.08333333,46.21666667
14.09166667,46.21666667
14.09166667,46.20833333
14.08333333,46.20833333
14.08333333,46.21666667
</coordinates>
</LinearRing>
</outerBoundaryIs>
</Polygon>
<Polygon>
<outerBoundaryIs>
<LinearRing>
<coordinates>
15.9,46.225
15.9,46.21666667
15.89166667,46.21666667
15.89166667,46.225
15.89166667,46.23333333
15.9,46.23333333
15.9,46.225
</coordinates>
</LinearRing>
</outerBoundaryIs>
</Polygon>
<Polygon>
<outerBoundaryIs>
<LinearRing>
<coordinates>
14.075,46.225
14.08333333,46.225
14.08333333,46.21666667
14.075,46.21666667
14.06666667,46.21666667
14.06666667,46.225
14.05833333,46.225
14.05833333,46.23333333
14.06666667,46.23333333
14.075,46.23333333
14.075,46.225
</coordinates>
</LinearRing>
</outerBoundaryIs>
</Polygon>
<Polygon>
<outerBoundaryIs>
<LinearRing>
<coordinates>
14.125,46.225
14.13333333,46.225
14.14166667,46.225
14.14166667,46.21666667
14.13333333,46.21666667
14.125,46.21666667
14.11666667,46.21666667
14.11666667,46.225
14.10833333,46.225
14.10833333,46.23333333
14.11666667,46.23333333
14.11666667,46.24166667
14.11666667,46.25
14.125,46.25
14.125,46.25833333
14.11666667,46.25833333
14.11666667,46.26666667
14.125,46.26666667
14.13333333,46.26666667
14.13333333,46.25833333
14.13333333,46.25
14.13333333,46.24166667
14.125,46.24166667
14.125,46.23333333
14.125,46.225
</coordinates>
</LinearRing>
</outerBoundaryIs>
</Polygon>
<Polygon>
<outerBoundaryIs>
<LinearRing>
<coordinates>
14.1,46.225
14.10833333,46.225
14.10833333,46.21666667
14.1,46.21666667
14.1,46.225
</coordinates>
</LinearRing>
</outerBoundaryIs>
</Polygon>
<Polygon>
<outerBoundaryIs>
<LinearRing>
<coordinates>
15.9,46.24166667
15.90833333,46.24166667
15.90833333,46.23333333
15.9,46.23333333
15.9,46.24166667
</coordinates>
</LinearRing>
</outerBoundaryIs>
</Polygon>
<Polygon>
<outerBoundaryIs>
<LinearRing>
<coordinates>
16.01666667,46.25
16.025,46.25
16.025,46.24166667
16.01666667,46.24166667
16.01666667,46.25
</coordinates>
</LinearRing>
</outerBoundaryIs>
</Polygon>
<Polygon>
<outerBoundaryIs>
<LinearRing>
<coordinates>
15.91666667,46.25833333
15.925,46.25833333
15.925,46.25
15.91666667,46.25
15.91666667,46.25833333
</coordinates>
</LinearRing>
</outerBoundaryIs>
</Polygon>
<Polygon>
<outerBoundaryIs>
<LinearRing>
<coordinates>
16.01666667,46.26666667
16.01666667,46.25833333
16.00833333,46.25833333
16,46.25833333
15.99166667,46.25833333
15.98333333,46.25833333
15.98333333,46.26666667
15.975,46.26666667
15.96666667,46.26666667
15.96666667,46.275
15.975,46.275
15.975,46.28333333
15.98333333,46.28333333
15.99166667,46.28333333
16,46.28333333
16.00833333,46.28333333
16.01666667,46.28333333
16.025,46.28333333
16.025,46.275
16.03333333,46.275
16.03333333,46.26666667
16.025,46.26666667
16.01666667,46.26666667
</coordinates>
</LinearRing>
</outerBoundaryIs>
</Polygon>
<Polygon>
<outerBoundaryIs>
<LinearRing>
<coordinates>
15.7,46.275
15.70833333,46.275
15.70833333,46.26666667
15.7,46.26666667
15.69166667,46.26666667
15.68333333,46.26666667
15.675,46.26666667
15.675,46.275
15.68333333,46.275
15.68333333,46.28333333
15.69166667,46.28333333
15.69166667,46.275
15.7,46.275
</coordinates>
</LinearRing>
</outerBoundaryIs>
</Polygon>
<Polygon>
<outerBoundaryIs>
<LinearRing>
<coordinates>
15.80833333,46.28333333
15.81666667,46.28333333
15.81666667,46.275
15.80833333,46.275
15.80833333,46.28333333
</coordinates>
</LinearRing>
</outerBoundaryIs>
</Polygon>
<Polygon>
<outerBoundaryIs>
<LinearRing>
<coordinates>
16.04166667,46.28333333
16.04166667,46.275
16.03333333,46.275
16.03333333,46.28333333
16.03333333,46.29166667
16.04166667,46.29166667
16.05,46.29166667
16.05,46.28333333
16.04166667,46.28333333
</coordinates>
</LinearRing>
</outerBoundaryIs>
</Polygon>
<Polygon>
<outerBoundaryIs>
<LinearRing>
<coordinates>
15.63333333,46.28333333
15.64166667,46.28333333
15.64166667,46.275
15.63333333,46.275
15.63333333,46.28333333
</coordinates>
</LinearRing>
</outerBoundaryIs>
</Polygon>
<Polygon>
<outerBoundaryIs>
<LinearRing>
<coordinates>
15.65,46.28333333
15.65833333,46.28333333
15.66666667,46.28333333
15.66666667,46.275
15.65833333,46.275
15.65,46.275
15.65,46.28333333
</coordinates>
</LinearRing>
</outerBoundaryIs>
</Polygon>
<Polygon>
<outerBoundaryIs>
<LinearRing>
<coordinates>
15.59166667,46.29166667
15.6,46.29166667
15.60833333,46.29166667
15.60833333,46.28333333
15.6,46.28333333
15.59166667,46.28333333
15.59166667,46.29166667
</coordinates>
</LinearRing>
</outerBoundaryIs>
</Polygon>
<Polygon>
<outerBoundaryIs>
<LinearRing>
<coordinates>
15.69166667,46.29166667
15.7,46.29166667
15.7,46.28333333
15.69166667,46.28333333
15.69166667,46.29166667
</coordinates>
</LinearRing>
</outerBoundaryIs>
</Polygon>
<Polygon>
<outerBoundaryIs>
<LinearRing>
<coordinates>
15.7,46.3
15.70833333,46.3
15.70833333,46.29166667
15.7,46.29166667
15.7,46.3
</coordinates>
</LinearRing>
</outerBoundaryIs>
</Polygon>
<Polygon>
<outerBoundaryIs>
<LinearRing>
<coordinates>
16.05,46.3
16.05833333,46.3
16.05833333,46.29166667
16.05,46.29166667
16.05,46.3
</coordinates>
</LinearRing>
</outerBoundaryIs>
</Polygon>
<Polygon>
<outerBoundaryIs>
<LinearRing>
<coordinates>
15.70833333,46.31666667
15.71666667,46.31666667
15.71666667,46.30833333
15.70833333,46.30833333
15.70833333,46.31666667
</coordinates>
</LinearRing>
</outerBoundaryIs>
</Polygon>
<Polygon>
<outerBoundaryIs>
<LinearRing>
<coordinates>
14.65833333,46.34166667
14.66666667,46.34166667
14.66666667,46.33333333
14.65833333,46.33333333
14.65833333,46.34166667
</coordinates>
</LinearRing>
</outerBoundaryIs>
</Polygon>
<Polygon>
<outerBoundaryIs>
<LinearRing>
<coordinates>
14.64166667,46.35
14.65,46.35
14.65,46.34166667
14.64166667,46.34166667
14.64166667,46.35
</coordinates>
</LinearRing>
</outerBoundaryIs>
</Polygon>
<Polygon>
<outerBoundaryIs>
<LinearRing>
<coordinates>
14.325,46.35
14.33333333,46.35
14.34166667,46.35
14.35,46.35
14.35,46.34166667
14.34166667,46.34166667
14.33333333,46.34166667
14.325,46.34166667
14.325,46.35
</coordinates>
</LinearRing>
</outerBoundaryIs>
</Polygon>
<Polygon>
<outerBoundaryIs>
<LinearRing>
<coordinates>
14.65,46.35833333
14.65833333,46.35833333
14.66666667,46.35833333
14.66666667,46.35
14.65833333,46.35
14.65,46.35
14.65,46.35833333
</coordinates>
</LinearRing>
</outerBoundaryIs>
</Polygon>
<Polygon>
<outerBoundaryIs>
<LinearRing>
<coordinates>
14.89166667,46.36666667
14.9,46.36666667
14.9,46.35833333
14.89166667,46.35833333
14.89166667,46.36666667
</coordinates>
</LinearRing>
</outerBoundaryIs>
</Polygon>
<Polygon>
<outerBoundaryIs>
<LinearRing>
<coordinates>
14.94166667,46.375
14.95,46.375
14.95,46.36666667
14.94166667,46.36666667
14.94166667,46.375
</coordinates>
</LinearRing>
</outerBoundaryIs>
</Polygon>
<Polygon>
<outerBoundaryIs>
<LinearRing>
<coordinates>
14.9,46.375
14.90833333,46.375
14.90833333,46.36666667
14.9,46.36666667
14.9,46.375
</coordinates>
</LinearRing>
</outerBoundaryIs>
</Polygon>
<Polygon>
<outerBoundaryIs>
<LinearRing>
<coordinates>
14.225,46.36666667
14.21666667,46.36666667
14.20833333,46.36666667
14.2,46.36666667
14.2,46.375
14.19166667,46.375
14.18333333,46.375
14.18333333,46.38333333
14.19166667,46.38333333
14.2,46.38333333
14.20833333,46.38333333
14.21666667,46.38333333
14.21666667,46.39166667
14.20833333,46.39166667
14.20833333,46.4
14.21666667,46.4
14.225,46.4
14.23333333,46.4
14.23333333,46.39166667
14.225,46.39166667
14.225,46.38333333
14.23333333,46.38333333
14.23333333,46.375
14.23333333,46.36666667
14.225,46.36666667
</coordinates>
</LinearRing>
</outerBoundaryIs>
</Polygon>
<Polygon>
<outerBoundaryIs>
<LinearRing>
<coordinates>
14.25833333,46.38333333
14.26666667,46.38333333
14.275,46.38333333
14.275,46.375
14.26666667,46.375
14.25833333,46.375
14.25833333,46.38333333
</coordinates>
</LinearRing>
</outerBoundaryIs>
</Polygon>
<Polygon>
<outerBoundaryIs>
<LinearRing>
<coordinates>
14.64166667,46.38333333
14.65,46.38333333
14.65,46.375
14.64166667,46.375
14.64166667,46.38333333
</coordinates>
</LinearRing>
</outerBoundaryIs>
</Polygon>
<Polygon>
<outerBoundaryIs>
<LinearRing>
<coordinates>
14.175,46.39166667
14.18333333,46.39166667
14.18333333,46.38333333
14.175,46.38333333
14.175,46.39166667
</coordinates>
</LinearRing>
</outerBoundaryIs>
</Polygon>
<Polygon>
<outerBoundaryIs>
<LinearRing>
<coordinates>
14.16666667,46.4
14.16666667,46.39166667
14.15833333,46.39166667
14.15833333,46.4
14.15,46.4
14.15,46.40833333
14.15833333,46.40833333
14.16666667,46.40833333
14.16666667,46.4
</coordinates>
</LinearRing>
</outerBoundaryIs>
</Polygon>
<Polygon>
<outerBoundaryIs>
<LinearRing>
<coordinates>
14.86666667,46.4
14.875,46.4
14.875,46.39166667
14.86666667,46.39166667
14.86666667,46.4
</coordinates>
</LinearRing>
</outerBoundaryIs>
</Polygon>
<Polygon>
<outerBoundaryIs>
<LinearRing>
<coordinates>
14.825,46.4
14.83333333,46.4
14.83333333,46.39166667
14.825,46.39166667
14.825,46.4
</coordinates>
</LinearRing>
</outerBoundaryIs>
</Polygon>
<Polygon>
<outerBoundaryIs>
<LinearRing>
<coordinates>
14.73333333,46.425
14.74166667,46.425
14.74166667,46.41666667
14.73333333,46.41666667
14.73333333,46.425
</coordinates>
</LinearRing>
</outerBoundaryIs>
</Polygon>
<Polygon>
<outerBoundaryIs>
<LinearRing>
<coordinates>
14.19166667,46.43333333
14.2,46.43333333
14.20833333,46.43333333
14.21666667,46.43333333
14.225,46.43333333
14.225,46.425
14.21666667,46.425
14.20833333,46.425
14.2,46.425
14.19166667,46.425
14.19166667,46.43333333
</coordinates>
</LinearRing>
</outerBoundaryIs>
</Polygon>
<Polygon>
<outerBoundaryIs>
<LinearRing>
<coordinates>
14.80833333,46.43333333
14.81666667,46.43333333
14.81666667,46.425
14.80833333,46.425
14.80833333,46.43333333
</coordinates>
</LinearRing>
</outerBoundaryIs>
</Polygon>
<Polygon>
<outerBoundaryIs>
<LinearRing>
<coordinates>
14.44166667,46.44166667
14.45,46.44166667
14.45,46.43333333
14.44166667,46.43333333
14.44166667,46.44166667
</coordinates>
</LinearRing>
</outerBoundaryIs>
</Polygon>
<Polygon>
<outerBoundaryIs>
<LinearRing>
<coordinates>
14.73333333,46.45
14.74166667,46.45
14.74166667,46.44166667
14.73333333,46.44166667
14.73333333,46.45
</coordinates>
</LinearRing>
</outerBoundaryIs>
</Polygon>
<Polygon>
<outerBoundaryIs>
<LinearRing>
<coordinates>
14.20833333,46.45
14.20833333,46.44166667
14.2,46.44166667
14.2,46.45
14.2,46.45833333
14.20833333,46.45833333
14.20833333,46.46666667
14.20833333,46.475
14.21666667,46.475
14.225,46.475
14.23333333,46.475
14.23333333,46.46666667
14.225,46.46666667
14.225,46.45833333
14.21666667,46.45833333
14.21666667,46.45
14.20833333,46.45
</coordinates>
</LinearRing>
</outerBoundaryIs>
</Polygon>
<Polygon>
<outerBoundaryIs>
<LinearRing>
<coordinates>
14.16666667,46.45
14.16666667,46.44166667
14.15833333,46.44166667
14.15833333,46.45
14.15,46.45
14.15,46.45833333
14.15833333,46.45833333
14.16666667,46.45833333
14.16666667,46.45
</coordinates>
</LinearRing>
</outerBoundaryIs>
</Polygon>
<Polygon>
<outerBoundaryIs>
<LinearRing>
<coordinates>
14.70833333,46.45833333
14.71666667,46.45833333
14.71666667,46.45
14.70833333,46.45
14.70833333,46.45833333
</coordinates>
</LinearRing>
</outerBoundaryIs>
</Polygon>
<Polygon>
<outerBoundaryIs>
<LinearRing>
<coordinates>
14.14166667,46.46666667
14.15,46.46666667
14.15,46.45833333
14.14166667,46.45833333
14.14166667,46.46666667
</coordinates>
</LinearRing>
</outerBoundaryIs>
</Polygon>
<Polygon>
<outerBoundaryIs>
<LinearRing>
<coordinates>
14.58333333,46.48333333
14.59166667,46.48333333
14.59166667,46.475
14.58333333,46.475
14.58333333,46.48333333
</coordinates>
</LinearRing>
</outerBoundaryIs>
</Polygon>
<Polygon>
<outerBoundaryIs>
<LinearRing>
<coordinates>
14.65,46.49166667
14.65833333,46.49166667
14.65833333,46.48333333
14.65,46.48333333
14.65,46.49166667
</coordinates>
</LinearRing>
</outerBoundaryIs>
</Polygon>
<Polygon>
<outerBoundaryIs>
<LinearRing>
<coordinates>
14.575,46.49166667
14.575,46.48333333
14.56666667,46.48333333
14.55833333,46.48333333
14.55833333,46.49166667
14.56666667,46.49166667
14.56666667,46.5
14.55833333,46.5
14.55833333,46.50833333
14.56666667,46.50833333
14.575,46.50833333
14.575,46.5
14.575,46.49166667
</coordinates>
</LinearRing>
</outerBoundaryIs>
</Polygon>
<Polygon>
<outerBoundaryIs>
<LinearRing>
<coordinates>
14.25,46.5
14.25833333,46.5
14.25833333,46.49166667
14.25,46.49166667
14.25,46.5
</coordinates>
</LinearRing>
</outerBoundaryIs>
</Polygon>
<Polygon>
<outerBoundaryIs>
<LinearRing>
<coordinates>
14.55,46.5
14.55833333,46.5
14.55833333,46.49166667
14.55,46.49166667
14.55,46.5
</coordinates>
</LinearRing>
</outerBoundaryIs>
</Polygon>
<Polygon>
<outerBoundaryIs>
<LinearRing>
<coordinates>
14.59166667,46.5
14.6,46.5
14.6,46.49166667
14.59166667,46.49166667
14.59166667,46.5
</coordinates>
</LinearRing>
</outerBoundaryIs>
</Polygon>
<Polygon>
<outerBoundaryIs>
<LinearRing>
<coordinates>
14.55,46.50833333
14.55,46.5
14.54166667,46.5
14.53333333,46.5
14.53333333,46.50833333
14.54166667,46.50833333
14.54166667,46.51666667
14.55,46.51666667
14.55,46.50833333
</coordinates>
</LinearRing>
</outerBoundaryIs>
</Polygon>
<Polygon>
<outerBoundaryIs>
<LinearRing>
<coordinates>
14.66666667,46.50833333
14.675,46.50833333
14.675,46.5
14.66666667,46.5
14.66666667,46.50833333
</coordinates>
</LinearRing>
</outerBoundaryIs>
</Polygon>
<Polygon>
<outerBoundaryIs>
<LinearRing>
<coordinates>
14.53333333,46.51666667
14.53333333,46.50833333
14.525,46.50833333
14.525,46.51666667
14.525,46.525
14.525,46.53333333
14.53333333,46.53333333
14.54166667,46.53333333
14.54166667,46.525
14.53333333,46.525
14.53333333,46.51666667
</coordinates>
</LinearRing>
</outerBoundaryIs>
</Polygon>
<Polygon>
<outerBoundaryIs>
<LinearRing>
<coordinates>
14.25833333,46.525
14.26666667,46.525
14.26666667,46.51666667
14.25833333,46.51666667
14.25,46.51666667
14.24166667,46.51666667
14.24166667,46.525
14.25,46.525
14.25833333,46.525
</coordinates>
</LinearRing>
</outerBoundaryIs>
</Polygon>
<Polygon>
<outerBoundaryIs>
<LinearRing>
<coordinates>
14.55,46.53333333
14.55833333,46.53333333
14.55833333,46.525
14.55,46.525
14.55,46.53333333
</coordinates>
</LinearRing>
</outerBoundaryIs>
</Polygon>
</MultiGeometry>
</Placemark>
</Document>
</kml>
