# Supplementary material for: Species conservation profiles of the endemic spiders Troglohyphantes (Araneae, Linyphiidae) from the Alps and the north-western Dinarides
Source: Biodivers Data J. 2022 Aug 19;10:e87261. doi: 10.3897/BDJ.10.e87261 (PMC9848466; doi:10.3897/BDJ.10.e87261)
Supplement: Supplementary material 18 — Distribution of Troglohyphantesexul Thaler, 1987 [file bdj-10-e87261-s018.kml]

<?xml version="1.0" encoding="UTF-8"?>
<kml xmlns="http://earth.google.com/kml/2.2">
<Document>
<name></name>
<description><![CDATA[]]></description>

<Style id="1">
<LineStyle>
<width>2</width>
<color>ff0000ff</color>
</LineStyle>
<PolyStyle>
<color>aaffffff</color>
<fill>1</fill>
</PolyStyle>
</Style>

<Placemark>
<name>T.exul.kml</name>
<description><![CDATA[]]></description>
<styleUrl>#1</styleUrl>
<visibility>1</visibility>
<MultiGeometry>
<Polygon>
<outerBoundaryIs>
<LinearRing>
<coordinates>
10.836,45.5289
10.8366342391966,45.5288798667647
10.8372659245357,45.5288195481283
10.8378925124436,45.5287192869726
10.8385114798718,45.528579487014
10.839120334457,45.5284007111774
10.8397166245566,45.5281836793302
10.8402979491209,45.5279292653829
10.840861967361,45.5276384937707
10.8414064081746,45.5273125353283
10.8419290792905,45.5269527025753
10.8424278760969,45.5265604444312
10.8429007901148,45.5261373403811
10.8433459170866,45.5256850941156
10.8437614646429,45.5252055266708
10.8441457595205,45.5247005690957
10.8444972542995,45.5241722546761
10.8448145336345,45.5236227107477
10.8450963199535,45.52305415013
10.8453414786027,45.5224688622159
10.8455490224144,45.5218692037533
10.8457181156832,45.5212575893551
10.8458480775301,45.5206364817767
10.8459383846446,45.520008381999
10.8459886733918,45.5193758191582
10.8459987412767,45.5187413403617
10.8459685477595,45.5181075004314
10.8458982144188,45.5174768516173
10.8457880244621,45.5168519333194
10.8456384215856,45.5162352618631
10.8454500081871,45.5156293203668
10.845223542941,45.5150365487431
10.8449599377429,45.5144593338739
10.8446602540378,45.5139
10.8443256985463,45.5133607993613
10.8439576184053,45.5128439031286
10.8435574957435,45.5123513926605
10.8431269417138,45.5118852511229
10.8426676900052,45.5114473555032
10.8421815898622,45.5110394690526
10.8416705986386,45.5106632341857
10.8411367739157,45.5103201658677
10.8405822652173,45.5100116455135
10.8400093053541,45.5097389154257
10.8394202014333,45.5095030737921
10.8388173255684,45.5093050702639
10.8382031053279,45.5091457021311
10.8375800139597,45.5090256111132
10.836950560433,45.5089452807743
10.836317279335,45.5089050345762
10.835682720665,45.5089050345762
10.835049439567,45.5089452807743
10.8344199860403,45.5090256111132
10.8337968946721,45.5091457021311
10.8331826744316,45.5093050702639
10.8325797985667,45.5095030737921
10.8319906946459,45.5097389154257
10.8314177347827,45.5100116455135
10.8308632260843,45.5103201658677
10.8303294013614,45.5106632341857
10.8298184101378,45.5110394690526
10.8293323099948,45.5114473555032
10.8288730582862,45.5118852511229
10.8284425042565,45.5123513926605
10.8280423815947,45.5128439031286
10.8276743014537,45.5133607993613
10.8273397459622,45.5139
10.8270400622571,45.5144593338739
10.826776457059,45.5150365487431
10.8265499918129,45.5156293203668
10.8263615784144,45.5162352618631
10.8262119755379,45.5168519333194
10.8261017855812,45.5174768516173
10.8260314522405,45.5181075004314
10.8260012587233,45.5187413403617
10.8260113266082,45.5193758191582
10.8260616153554,45.520008381999
10.8261519224699,45.5206364817767
10.8262818843168,45.5212575893551
10.8264509775856,45.5218692037533
10.8266585213973,45.5224688622159
10.8269036800465,45.52305415013
10.8271854663655,45.5236227107477
10.8275027457005,45.5241722546761
10.8278542404795,45.5247005690957
10.8282385353571,45.5252055266708
10.8286540829134,45.5256850941156
10.8290992098852,45.5261373403811
10.8295721239031,45.5265604444312
10.8300709207095,45.5269527025753
10.8305935918254,45.5273125353283
10.831138032639,45.5276384937707
10.8317020508791,45.5279292653829
10.8322833754434,45.5281836793302
10.832879665543,45.5284007111774
10.8334885201282,45.528579487014
10.8341074875564,45.5287192869726
10.8347340754643,45.5288195481283
10.8353657608034,45.5288798667647
10.836,45.5289
</coordinates>
</LinearRing>
</outerBoundaryIs>
</Polygon>
<Polygon>
<outerBoundaryIs>
<LinearRing>
<coordinates>
10.84563767,45.57050799
10.8462719091966,45.5704878567647
10.8469035945357,45.5704275381283
10.8475301824436,45.5703272769726
10.8481491498718,45.570187477014
10.848758004457,45.5700087011774
10.8493542945566,45.5697916693302
10.8499356191209,45.5695372553829
10.850499637361,45.5692464837707
10.8510440781746,45.5689205253283
10.8515667492905,45.5685606925753
10.8520655460969,45.5681684344312
10.8525384601148,45.5677453303811
10.8529835870866,45.5672930841156
10.8533991346429,45.5668135166708
10.8537834295205,45.5663085590957
10.8541349242995,45.5657802446761
10.8544522036345,45.5652307007477
10.8547339899535,45.56466214013
10.8549791486027,45.5640768522159
10.8551866924144,45.5634771937533
10.8553557856832,45.5628655793551
10.8554857475301,45.5622444717767
10.8555760546446,45.561616371999
10.8556263433918,45.5609838091582
10.8556364112767,45.5603493303617
10.8556062177595,45.5597154904314
10.8555358844188,45.5590848416173
10.8554256944621,45.5584599233193
10.8552760915856,45.5578432518631
10.8550876781871,45.5572373103668
10.854861212941,45.5566445387431
10.8545976077429,45.5560673238739
10.8542979240378,45.55550799
10.8539633685463,45.5549687893613
10.8535952884053,45.5544518931286
10.8531951657435,45.5539593826605
10.8527646117138,45.5534932411229
10.8523053600052,45.5530553455032
10.8518192598622,45.5526474590526
10.8513082686386,45.5522712241857
10.8507744439157,45.5519281558676
10.8502199352173,45.5516196355134
10.8496469753541,45.5513469054257
10.8490578714333,45.5511110637921
10.8484549955684,45.5509130602639
10.8478407753279,45.5507536921311
10.8472176839597,45.5506336011132
10.846588230433,45.5505532707743
10.845954949335,45.5505130245762
10.845320390665,45.5505130245762
10.844687109567,45.5505532707743
10.8440576560403,45.5506336011132
10.8434345646721,45.5507536921311
10.8428203444316,45.5509130602639
10.8422174685667,45.5511110637921
10.8416283646459,45.5513469054257
10.8410554047827,45.5516196355134
10.8405008960843,45.5519281558676
10.8399670713614,45.5522712241857
10.8394560801378,45.5526474590526
10.8389699799948,45.5530553455032
10.8385107282862,45.5534932411229
10.8380801742565,45.5539593826605
10.8376800515947,45.5544518931286
10.8373119714537,45.5549687893613
10.8369774159622,45.55550799
10.8366777322571,45.5560673238739
10.836414127059,45.5566445387431
10.8361876618129,45.5572373103668
10.8359992484144,45.5578432518631
10.8358496455379,45.5584599233193
10.8357394555812,45.5590848416173
10.8356691222405,45.5597154904314
10.8356389287233,45.5603493303617
10.8356489966082,45.5609838091582
10.8356992853554,45.561616371999
10.8357895924699,45.5622444717767
10.8359195543168,45.5628655793551
10.8360886475856,45.5634771937533
10.8362961913973,45.5640768522159
10.8365413500465,45.56466214013
10.8368231363655,45.5652307007477
10.8371404157005,45.5657802446761
10.8374919104795,45.5663085590957
10.8378762053571,45.5668135166708
10.8382917529134,45.5672930841156
10.8387368798852,45.5677453303811
10.8392097939031,45.5681684344312
10.8397085907095,45.5685606925753
10.8402312618254,45.5689205253283
10.840775702639,45.5692464837707
10.8413397208791,45.5695372553829
10.8419210454434,45.5697916693302
10.842517335543,45.5700087011774
10.8431261901282,45.570187477014
10.8437451575564,45.5703272769726
10.8443717454643,45.5704275381283
10.8450034308034,45.5704878567647
10.84563767,45.57050799
</coordinates>
</LinearRing>
</outerBoundaryIs>
</Polygon>
<Polygon>
<outerBoundaryIs>
<LinearRing>
<coordinates>
10.8519,45.5661
10.8525342391966,45.5660798667647
10.8531659245357,45.5660195481283
10.8537925124436,45.5659192869726
10.8544114798718,45.565779487014
10.855020334457,45.5656007111774
10.8556166245566,45.5653836793302
10.8561979491209,45.5651292653829
10.856761967361,45.5648384937707
10.8573064081746,45.5645125353283
10.8578290792905,45.5641527025753
10.8583278760969,45.5637604444312
10.8588007901148,45.5633373403811
10.8592459170866,45.5628850941156
10.8596614646429,45.5624055266708
10.8600457595205,45.5619005690957
10.8603972542995,45.5613722546761
10.8607145336345,45.5608227107477
10.8609963199535,45.56025415013
10.8612414786027,45.5596688622159
10.8614490224144,45.5590692037533
10.8616181156832,45.5584575893551
10.8617480775301,45.5578364817767
10.8618383846446,45.557208381999
10.8618886733918,45.5565758191582
10.8618987412767,45.5559413403617
10.8618685477595,45.5553075004314
10.8617982144188,45.5546768516173
10.8616880244621,45.5540519333194
10.8615384215856,45.5534352618631
10.8613500081871,45.5528293203668
10.861123542941,45.5522365487431
10.8608599377429,45.5516593338739
10.8605602540378,45.5511
10.8602256985463,45.5505607993613
10.8598576184053,45.5500439031286
10.8594574957435,45.5495513926605
10.8590269417138,45.5490852511229
10.8585676900052,45.5486473555032
10.8580815898622,45.5482394690526
10.8575705986386,45.5478632341857
10.8570367739157,45.5475201658677
10.8564822652173,45.5472116455134
10.8559093053541,45.5469389154257
10.8553202014333,45.5467030737921
10.8547173255684,45.5465050702639
10.8541031053279,45.5463457021311
10.8534800139597,45.5462256111132
10.852850560433,45.5461452807743
10.852217279335,45.5461050345762
10.851582720665,45.5461050345762
10.850949439567,45.5461452807743
10.8503199860403,45.5462256111132
10.8496968946721,45.5463457021311
10.8490826744316,45.5465050702639
10.8484797985667,45.5467030737921
10.8478906946459,45.5469389154257
10.8473177347827,45.5472116455134
10.8467632260843,45.5475201658677
10.8462294013614,45.5478632341857
10.8457184101378,45.5482394690526
10.8452323099948,45.5486473555032
10.8447730582862,45.5490852511229
10.8443425042565,45.5495513926605
10.8439423815947,45.5500439031286
10.8435743014537,45.5505607993613
10.8432397459622,45.5511
10.8429400622571,45.5516593338739
10.842676457059,45.5522365487431
10.8424499918129,45.5528293203668
10.8422615784144,45.5534352618631
10.8421119755379,45.5540519333194
10.8420017855812,45.5546768516173
10.8419314522405,45.5553075004314
10.8419012587233,45.5559413403617
10.8419113266082,45.5565758191582
10.8419616153554,45.557208381999
10.8420519224699,45.5578364817767
10.8421818843168,45.5584575893551
10.8423509775856,45.5590692037533
10.8425585213973,45.5596688622159
10.8428036800465,45.56025415013
10.8430854663655,45.5608227107477
10.8434027457005,45.5613722546761
10.8437542404795,45.5619005690957
10.8441385353571,45.5624055266708
10.8445540829134,45.5628850941156
10.8449992098852,45.5633373403811
10.8454721239031,45.5637604444312
10.8459709207095,45.5641527025753
10.8464935918254,45.5645125353283
10.847038032639,45.5648384937707
10.8476020508791,45.5651292653829
10.8481833754434,45.5653836793302
10.848779665543,45.5656007111774
10.8493885201282,45.565779487014
10.8500074875564,45.5659192869726
10.8506340754643,45.5660195481283
10.8512657608034,45.5660798667647
10.8519,45.5661
</coordinates>
</LinearRing>
</outerBoundaryIs>
</Polygon>
<Polygon>
<outerBoundaryIs>
<LinearRing>
<coordinates>
11.0429,45.6919
11.0435342391966,45.6918798667647
11.0441659245357,45.6918195481283
11.0447925124436,45.6917192869726
11.0454114798718,45.691579487014
11.046020334457,45.6914007111774
11.0466166245566,45.6911836793302
11.0471979491209,45.6909292653829
11.047761967361,45.6906384937707
11.0483064081746,45.6903125353283
11.0488290792905,45.6899527025753
11.0493278760969,45.6895604444312
11.0498007901148,45.6891373403811
11.0502459170866,45.6886850941156
11.0506614646429,45.6882055266708
11.0510457595205,45.6877005690957
11.0513972542995,45.6871722546761
11.0517145336345,45.6866227107477
11.0519963199535,45.68605415013
11.0522414786027,45.6854688622159
11.0524490224144,45.6848692037533
11.0526181156832,45.6842575893551
11.0527480775301,45.6836364817767
11.0528383846446,45.683008381999
11.0528886733918,45.6823758191582
11.0528987412767,45.6817413403617
11.0528685477595,45.6811075004314
11.0527982144188,45.6804768516173
11.0526880244621,45.6798519333193
11.0525384215856,45.6792352618631
11.0523500081871,45.6786293203668
11.052123542941,45.6780365487431
11.0518599377429,45.6774593338739
11.0515602540378,45.6769
11.0512256985463,45.6763607993613
11.0508576184053,45.6758439031286
11.0504574957435,45.6753513926605
11.0500269417138,45.6748852511229
11.0495676900052,45.6744473555032
11.0490815898622,45.6740394690526
11.0485705986386,45.6736632341857
11.0480367739157,45.6733201658677
11.0474822652173,45.6730116455134
11.0469093053541,45.6727389154257
11.0463202014333,45.6725030737921
11.0457173255684,45.6723050702639
11.0451031053279,45.6721457021311
11.0444800139597,45.6720256111132
11.043850560433,45.6719452807743
11.043217279335,45.6719050345762
11.042582720665,45.6719050345762
11.041949439567,45.6719452807743
11.0413199860403,45.6720256111132
11.0406968946721,45.6721457021311
11.0400826744316,45.6723050702639
11.0394797985667,45.6725030737921
11.0388906946459,45.6727389154257
11.0383177347827,45.6730116455134
11.0377632260843,45.6733201658677
11.0372294013614,45.6736632341857
11.0367184101378,45.6740394690526
11.0362323099948,45.6744473555032
11.0357730582862,45.6748852511229
11.0353425042565,45.6753513926605
11.0349423815947,45.6758439031286
11.0345743014537,45.6763607993613
11.0342397459622,45.6769
11.0339400622571,45.6774593338739
11.033676457059,45.6780365487431
11.0334499918129,45.6786293203668
11.0332615784144,45.6792352618631
11.0331119755379,45.6798519333193
11.0330017855812,45.6804768516173
11.0329314522405,45.6811075004314
11.0329012587233,45.6817413403617
11.0329113266082,45.6823758191582
11.0329616153554,45.683008381999
11.0330519224699,45.6836364817767
11.0331818843168,45.6842575893551
11.0333509775856,45.6848692037533
11.0335585213973,45.6854688622159
11.0338036800465,45.68605415013
11.0340854663655,45.6866227107477
11.0344027457005,45.6871722546761
11.0347542404795,45.6877005690957
11.0351385353571,45.6882055266708
11.0355540829134,45.6886850941156
11.0359992098852,45.6891373403811
11.0364721239031,45.6895604444312
11.0369709207095,45.6899527025753
11.0374935918254,45.6903125353283
11.038038032639,45.6906384937707
11.0386020508791,45.6909292653829
11.0391833754434,45.6911836793302
11.039779665543,45.6914007111774
11.0403885201282,45.691579487014
11.0410074875564,45.6917192869726
11.0416340754643,45.6918195481283
11.0422657608034,45.6918798667647
11.0429,45.6919
</coordinates>
</LinearRing>
</outerBoundaryIs>
</Polygon>
</MultiGeometry>
</Placemark>
</Document>
</kml>
