# Supplementary material for: Species conservation profiles of the endemic spiders Troglohyphantes (Araneae, Linyphiidae) from the Alps and the north-western Dinarides
Source: Biodivers Data J. 2022 Aug 19;10:e87261. doi: 10.3897/BDJ.10.e87261 (PMC9848466; doi:10.3897/BDJ.10.e87261)
Supplement: Supplementary material 19 — Distribution of Troglohyphantesfagei Roewer, 1931 [file bdj-10-e87261-s019.kml]

<?xml version="1.0" encoding="UTF-8"?>
<kml xmlns="http://earth.google.com/kml/2.2">
<Document>
<name></name>
<description><![CDATA[]]></description>

<Style id="1">
<LineStyle>
<width>2</width>
<color>ff0000ff</color>
</LineStyle>
<PolyStyle>
<color>aaffffff</color>
<fill>1</fill>
</PolyStyle>
</Style>

<Placemark>
<name>T.fagei.kml</name>
<description><![CDATA[]]></description>
<styleUrl>#1</styleUrl>
<visibility>1</visibility>
<MultiGeometry>
<Polygon>
<outerBoundaryIs>
<LinearRing>
<coordinates>
11.1,45.45833333
11.1,45.45
11.09166667,45.45
11.09166667,45.45833333
11.08333333,45.45833333
11.08333333,45.46666667
11.075,45.46666667
11.075,45.475
11.08333333,45.475
11.08333333,45.48333333
11.075,45.48333333
11.075,45.49166667
11.06666667,45.49166667
11.06666667,45.5
11.06666667,45.50833333
11.05833333,45.50833333
11.05833333,45.5
11.05833333,45.49166667
11.05833333,45.48333333
11.05,45.48333333
11.04166667,45.48333333
11.04166667,45.49166667
11.04166667,45.5
11.03333333,45.5
11.03333333,45.50833333
11.025,45.50833333
11.025,45.51666667
11.025,45.525
11.01666667,45.525
11.01666667,45.51666667
11.00833333,45.51666667
11.00833333,45.50833333
11.00833333,45.5
11.00833333,45.49166667
11.00833333,45.48333333
11.00833333,45.475
11.00833333,45.46666667
11,45.46666667
11,45.475
10.99166667,45.475
10.99166667,45.48333333
10.99166667,45.49166667
10.98333333,45.49166667
10.98333333,45.48333333
10.98333333,45.475
10.975,45.475
10.975,45.48333333
10.96666667,45.48333333
10.95833333,45.48333333
10.95833333,45.49166667
10.95,45.49166667
10.95,45.5
10.95,45.50833333
10.95,45.51666667
10.95,45.525
10.95,45.53333333
10.94166667,45.53333333
10.93333333,45.53333333
10.93333333,45.525
10.925,45.525
10.925,45.51666667
10.91666667,45.51666667
10.91666667,45.525
10.91666667,45.53333333
10.91666667,45.54166667
10.90833333,45.54166667
10.9,45.54166667
10.89166667,45.54166667
10.89166667,45.55
10.89166667,45.55833333
10.88333333,45.55833333
10.88333333,45.55
10.88333333,45.54166667
10.875,45.54166667
10.875,45.53333333
10.86666667,45.53333333
10.85833333,45.53333333
10.85833333,45.525
10.85,45.525
10.84166667,45.525
10.84166667,45.53333333
10.83333333,45.53333333
10.83333333,45.525
10.825,45.525
10.825,45.53333333
10.825,45.54166667
10.825,45.55
10.83333333,45.55
10.83333333,45.55833333
10.825,45.55833333
10.825,45.56666667
10.83333333,45.56666667
10.83333333,45.575
10.84166667,45.575
10.84166667,45.58333333
10.85,45.58333333
10.85,45.59166667
10.85833333,45.59166667
10.85833333,45.6
10.86666667,45.6
10.86666667,45.60833333
10.86666667,45.61666667
10.86666667,45.625
10.875,45.625
10.88333333,45.625
10.88333333,45.63333333
10.88333333,45.64166667
10.89166667,45.64166667
10.9,45.64166667
10.9,45.65
10.9,45.65833333
10.90833333,45.65833333
10.90833333,45.66666667
10.90833333,45.675
10.90833333,45.68333333
10.91666667,45.68333333
10.925,45.68333333
10.925,45.69166667
10.93333333,45.69166667
10.93333333,45.7
10.94166667,45.7
10.94166667,45.70833333
10.94166667,45.71666667
10.94166667,45.725
10.95,45.725
10.95,45.73333333
10.95833333,45.73333333
10.96666667,45.73333333
10.975,45.73333333
10.975,45.74166667
10.98333333,45.74166667
10.99166667,45.74166667
10.99166667,45.75
11,45.75
11.00833333,45.75
11.00833333,45.75833333
11.01666667,45.75833333
11.01666667,45.76666667
11.01666667,45.775
11.025,45.775
11.025,45.78333333
11.025,45.79166667
11.025,45.8
11.025,45.80833333
11.01666667,45.80833333
11.01666667,45.81666667
11.00833333,45.81666667
11.00833333,45.825
11.01666667,45.825
11.01666667,45.83333333
11.01666667,45.84166667
11.01666667,45.85
11.01666667,45.85833333
11.025,45.85833333
11.03333333,45.85833333
11.03333333,45.86666667
11.03333333,45.875
11.03333333,45.88333333
11.04166667,45.88333333
11.04166667,45.89166667
11.05,45.89166667
11.05,45.9
11.04166667,45.9
11.04166667,45.90833333
11.05,45.90833333
11.05833333,45.90833333
11.05833333,45.91666667
11.06666667,45.91666667
11.075,45.91666667
11.075,45.90833333
11.08333333,45.90833333
11.08333333,45.91666667
11.09166667,45.91666667
11.09166667,45.925
11.1,45.925
11.1,45.93333333
11.10833333,45.93333333
11.10833333,45.94166667
11.10833333,45.95
11.10833333,45.95833333
11.11666667,45.95833333
11.11666667,45.96666667
11.11666667,45.975
11.11666667,45.98333333
11.125,45.98333333
11.125,45.99166667
11.125,46
11.125,46.00833333
11.13333333,46.00833333
11.13333333,46.01666667
11.13333333,46.025
11.13333333,46.03333333
11.13333333,46.04166667
11.13333333,46.05
11.125,46.05
11.125,46.05833333
11.125,46.06666667
11.13333333,46.06666667
11.13333333,46.075
11.125,46.075
11.125,46.08333333
11.125,46.09166667
11.125,46.1
11.11666667,46.1
11.11666667,46.10833333
11.10833333,46.10833333
11.10833333,46.11666667
11.1,46.11666667
11.1,46.125
11.09166667,46.125
11.09166667,46.13333333
11.09166667,46.14166667
11.09166667,46.15
11.1,46.15
11.1,46.15833333
11.10833333,46.15833333
11.10833333,46.16666667
11.11666667,46.16666667
11.125,46.16666667
11.125,46.175
11.125,46.18333333
11.13333333,46.18333333
11.14166667,46.18333333
11.14166667,46.19166667
11.13333333,46.19166667
11.13333333,46.2
11.14166667,46.2
11.15,46.2
11.15,46.20833333
11.15833333,46.20833333
11.15833333,46.21666667
11.15833333,46.225
11.16666667,46.225
11.175,46.225
11.18333333,46.225
11.18333333,46.21666667
11.18333333,46.20833333
11.18333333,46.2
11.18333333,46.19166667
11.175,46.19166667
11.175,46.18333333
11.18333333,46.18333333
11.19166667,46.18333333
11.19166667,46.175
11.2,46.175
11.20833333,46.175
11.20833333,46.18333333
11.21666667,46.18333333
11.225,46.18333333
11.225,46.19166667
11.23333333,46.19166667
11.23333333,46.18333333
11.24166667,46.18333333
11.24166667,46.19166667
11.24166667,46.2
11.24166667,46.20833333
11.25,46.20833333
11.25,46.21666667
11.25833333,46.21666667
11.25833333,46.20833333
11.26666667,46.20833333
11.26666667,46.21666667
11.275,46.21666667
11.28333333,46.21666667
11.28333333,46.225
11.29166667,46.225
11.29166667,46.23333333
11.3,46.23333333
11.30833333,46.23333333
11.31666667,46.23333333
11.31666667,46.24166667
11.325,46.24166667
11.325,46.25
11.325,46.25833333
11.33333333,46.25833333
11.33333333,46.26666667
11.34166667,46.26666667
11.35,46.26666667
11.35,46.25833333
11.35,46.25
11.35,46.24166667
11.34166667,46.24166667
11.33333333,46.24166667
11.33333333,46.23333333
11.325,46.23333333
11.325,46.225
11.31666667,46.225
11.31666667,46.21666667
11.30833333,46.21666667
11.30833333,46.20833333
11.3,46.20833333
11.29166667,46.20833333
11.29166667,46.2
11.28333333,46.2
11.275,46.2
11.275,46.19166667
11.275,46.18333333
11.28333333,46.18333333
11.28333333,46.175
11.275,46.175
11.275,46.16666667
11.26666667,46.16666667
11.26666667,46.175
11.25833333,46.175
11.25833333,46.16666667
11.25,46.16666667
11.25,46.15833333
11.24166667,46.15833333
11.23333333,46.15833333
11.23333333,46.15
11.23333333,46.14166667
11.23333333,46.13333333
11.24166667,46.13333333
11.25,46.13333333
11.25,46.125
11.25833333,46.125
11.25833333,46.11666667
11.25833333,46.10833333
11.25,46.10833333
11.25,46.1
11.25,46.09166667
11.25833333,46.09166667
11.26666667,46.09166667
11.275,46.09166667
11.275,46.1
11.28333333,46.1
11.29166667,46.1
11.29166667,46.10833333
11.29166667,46.11666667
11.3,46.11666667
11.30833333,46.11666667
11.31666667,46.11666667
11.31666667,46.125
11.325,46.125
11.33333333,46.125
11.33333333,46.11666667
11.325,46.11666667
11.325,46.10833333
11.31666667,46.10833333
11.31666667,46.1
11.31666667,46.09166667
11.30833333,46.09166667
11.3,46.09166667
11.3,46.08333333
11.29166667,46.08333333
11.29166667,46.075
11.29166667,46.06666667
11.28333333,46.06666667
11.275,46.06666667
11.26666667,46.06666667
11.26666667,46.05833333
11.26666667,46.05
11.275,46.05
11.275,46.04166667
11.275,46.03333333
11.28333333,46.03333333
11.29166667,46.03333333
11.3,46.03333333
11.3,46.025
11.30833333,46.025
11.30833333,46.03333333
11.31666667,46.03333333
11.325,46.03333333
11.33333333,46.03333333
11.34166667,46.03333333
11.35,46.03333333
11.35,46.04166667
11.35833333,46.04166667
11.36666667,46.04166667
11.36666667,46.05
11.36666667,46.05833333
11.36666667,46.06666667
11.36666667,46.075
11.375,46.075
11.375,46.06666667
11.38333333,46.06666667
11.38333333,46.075
11.38333333,46.08333333
11.39166667,46.08333333
11.4,46.08333333
11.4,46.09166667
11.4,46.1
11.39166667,46.1
11.39166667,46.10833333
11.4,46.10833333
11.40833333,46.10833333
11.40833333,46.11666667
11.40833333,46.125
11.40833333,46.13333333
11.40833333,46.14166667
11.4,46.14166667
11.4,46.15
11.4,46.15833333
11.4,46.16666667
11.40833333,46.16666667
11.40833333,46.175
11.40833333,46.18333333
11.40833333,46.19166667
11.41666667,46.19166667
11.41666667,46.2
11.425,46.2
11.43333333,46.2
11.43333333,46.20833333
11.425,46.20833333
11.425,46.21666667
11.425,46.225
11.43333333,46.225
11.43333333,46.23333333
11.425,46.23333333
11.425,46.24166667
11.425,46.25
11.425,46.25833333
11.43333333,46.25833333
11.43333333,46.25
11.44166667,46.25
11.44166667,46.24166667
11.45,46.24166667
11.45833333,46.24166667
11.45833333,46.25
11.45,46.25
11.45,46.25833333
11.45833333,46.25833333
11.46666667,46.25833333
11.475,46.25833333
11.48333333,46.25833333
11.49166667,46.25833333
11.5,46.25833333
11.50833333,46.25833333
11.50833333,46.26666667
11.51666667,46.26666667
11.51666667,46.275
11.525,46.275
11.525,46.26666667
11.53333333,46.26666667
11.54166667,46.26666667
11.54166667,46.25833333
11.55,46.25833333
11.55,46.26666667
11.55833333,46.26666667
11.55833333,46.25833333
11.56666667,46.25833333
11.56666667,46.26666667
11.56666667,46.275
11.55833333,46.275
11.55833333,46.28333333
11.55833333,46.29166667
11.55,46.29166667
11.55,46.28333333
11.54166667,46.28333333
11.53333333,46.28333333
11.53333333,46.29166667
11.53333333,46.3
11.525,46.3
11.525,46.29166667
11.525,46.28333333
11.51666667,46.28333333
11.50833333,46.28333333
11.50833333,46.275
11.5,46.275
11.5,46.26666667
11.49166667,46.26666667
11.48333333,46.26666667
11.48333333,46.275
11.475,46.275
11.46666667,46.275
11.45833333,46.275
11.45,46.275
11.44166667,46.275
11.44166667,46.26666667
11.43333333,46.26666667
11.43333333,46.275
11.425,46.275
11.41666667,46.275
11.41666667,46.26666667
11.40833333,46.26666667
11.40833333,46.25833333
11.4,46.25833333
11.4,46.26666667
11.39166667,46.26666667
11.39166667,46.275
11.4,46.275
11.40833333,46.275
11.40833333,46.28333333
11.40833333,46.29166667
11.41666667,46.29166667
11.425,46.29166667
11.43333333,46.29166667
11.43333333,46.3
11.425,46.3
11.425,46.30833333
11.43333333,46.30833333
11.44166667,46.30833333
11.44166667,46.31666667
11.43333333,46.31666667
11.425,46.31666667
11.41666667,46.31666667
11.40833333,46.31666667
11.40833333,46.325
11.40833333,46.33333333
11.40833333,46.34166667
11.40833333,46.35
11.4,46.35
11.4,46.35833333
11.40833333,46.35833333
11.40833333,46.36666667
11.4,46.36666667
11.4,46.375
11.4,46.38333333
11.40833333,46.38333333
11.41666667,46.38333333
11.41666667,46.375
11.425,46.375
11.43333333,46.375
11.43333333,46.38333333
11.43333333,46.39166667
11.44166667,46.39166667
11.44166667,46.4
11.44166667,46.40833333
11.45,46.40833333
11.45,46.4
11.45,46.39166667
11.45833333,46.39166667
11.45833333,46.38333333
11.45833333,46.375
11.46666667,46.375
11.46666667,46.38333333
11.475,46.38333333
11.475,46.375
11.48333333,46.375
11.49166667,46.375
11.49166667,46.36666667
11.5,46.36666667
11.50833333,46.36666667
11.51666667,46.36666667
11.525,46.36666667
11.525,46.375
11.53333333,46.375
11.53333333,46.38333333
11.53333333,46.39166667
11.54166667,46.39166667
11.54166667,46.4
11.55,46.4
11.55833333,46.4
11.56666667,46.4
11.575,46.4
11.58333333,46.4
11.59166667,46.4
11.59166667,46.40833333
11.58333333,46.40833333
11.58333333,46.41666667
11.59166667,46.41666667
11.6,46.41666667
11.6,46.425
11.6,46.43333333
11.59166667,46.43333333
11.59166667,46.44166667
11.59166667,46.45
11.6,46.45
11.6,46.45833333
11.6,46.46666667
11.6,46.475
11.59166667,46.475
11.58333333,46.475
11.58333333,46.48333333
11.59166667,46.48333333
11.59166667,46.49166667
11.58333333,46.49166667
11.575,46.49166667
11.56666667,46.49166667
11.56666667,46.48333333
11.55833333,46.48333333
11.55,46.48333333
11.54166667,46.48333333
11.54166667,46.49166667
11.54166667,46.5
11.55,46.5
11.55,46.50833333
11.55,46.51666667
11.55,46.525
11.55833333,46.525
11.56666667,46.525
11.575,46.525
11.58333333,46.525
11.58333333,46.53333333
11.59166667,46.53333333
11.6,46.53333333
11.6,46.54166667
11.59166667,46.54166667
11.59166667,46.55
11.59166667,46.55833333
11.6,46.55833333
11.6,46.56666667
11.60833333,46.56666667
11.61666667,46.56666667
11.625,46.56666667
11.625,46.55833333
11.63333333,46.55833333
11.63333333,46.55
11.64166667,46.55
11.64166667,46.55833333
11.65,46.55833333
11.65,46.56666667
11.65833333,46.56666667
11.65833333,46.55833333
11.66666667,46.55833333
11.675,46.55833333
11.68333333,46.55833333
11.69166667,46.55833333
11.69166667,46.55
11.68333333,46.55
11.68333333,46.54166667
11.69166667,46.54166667
11.7,46.54166667
11.7,46.53333333
11.70833333,46.53333333
11.71666667,46.53333333
11.71666667,46.54166667
11.725,46.54166667
11.73333333,46.54166667
11.74166667,46.54166667
11.74166667,46.55
11.75,46.55
11.75833333,46.55
11.75833333,46.54166667
11.76666667,46.54166667
11.76666667,46.53333333
11.76666667,46.525
11.775,46.525
11.775,46.53333333
11.775,46.54166667
11.78333333,46.54166667
11.78333333,46.55
11.775,46.55
11.775,46.55833333
11.78333333,46.55833333
11.78333333,46.56666667
11.78333333,46.575
11.775,46.575
11.775,46.56666667
11.76666667,46.56666667
11.75833333,46.56666667
11.75,46.56666667
11.74166667,46.56666667
11.74166667,46.575
11.73333333,46.575
11.73333333,46.56666667
11.725,46.56666667
11.71666667,46.56666667
11.70833333,46.56666667
11.70833333,46.575
11.7,46.575
11.7,46.58333333
11.70833333,46.58333333
11.70833333,46.59166667
11.7,46.59166667
11.69166667,46.59166667
11.68333333,46.59166667
11.675,46.59166667
11.66666667,46.59166667
11.65833333,46.59166667
11.65833333,46.58333333
11.65,46.58333333
11.65,46.59166667
11.64166667,46.59166667
11.64166667,46.6
11.64166667,46.60833333
11.63333333,46.60833333
11.63333333,46.61666667
11.64166667,46.61666667
11.65,46.61666667
11.65,46.60833333
11.65833333,46.60833333
11.66666667,46.60833333
11.675,46.60833333
11.675,46.61666667
11.68333333,46.61666667
11.69166667,46.61666667
11.69166667,46.625
11.7,46.625
11.70833333,46.625
11.71666667,46.625
11.725,46.625
11.725,46.61666667
11.73333333,46.61666667
11.73333333,46.60833333
11.74166667,46.60833333
11.74166667,46.61666667
11.74166667,46.625
11.75,46.625
11.75833333,46.625
11.75833333,46.63333333
11.76666667,46.63333333
11.76666667,46.625
11.775,46.625
11.775,46.63333333
11.775,46.64166667
11.76666667,46.64166667
11.75833333,46.64166667
11.75,46.64166667
11.74166667,46.64166667
11.74166667,46.65
11.75,46.65
11.75,46.65833333
11.75833333,46.65833333
11.76666667,46.65833333
11.76666667,46.66666667
11.75833333,46.66666667
11.75,46.66666667
11.74166667,46.66666667
11.74166667,46.675
11.73333333,46.675
11.725,46.675
11.71666667,46.675
11.70833333,46.675
11.7,46.675
11.7,46.68333333
11.70833333,46.68333333
11.70833333,46.69166667
11.70833333,46.7
11.70833333,46.70833333
11.71666667,46.70833333
11.71666667,46.71666667
11.71666667,46.725
11.725,46.725
11.725,46.73333333
11.73333333,46.73333333
11.73333333,46.725
11.74166667,46.725
11.74166667,46.71666667
11.74166667,46.70833333
11.75,46.70833333
11.75,46.71666667
11.75833333,46.71666667
11.76666667,46.71666667
11.775,46.71666667
11.775,46.70833333
11.78333333,46.70833333
11.78333333,46.7
11.79166667,46.7
11.79166667,46.69166667
11.79166667,46.68333333
11.79166667,46.675
11.79166667,46.66666667
11.79166667,46.65833333
11.8,46.65833333
11.8,46.66666667
11.8,46.675
11.8,46.68333333
11.80833333,46.68333333
11.80833333,46.69166667
11.80833333,46.7
11.80833333,46.70833333
11.8,46.70833333
11.8,46.71666667
11.80833333,46.71666667
11.81666667,46.71666667
11.81666667,46.725
11.80833333,46.725
11.80833333,46.73333333
11.80833333,46.74166667
11.8,46.74166667
11.8,46.75
11.79166667,46.75
11.79166667,46.75833333
11.78333333,46.75833333
11.78333333,46.76666667
11.775,46.76666667
11.76666667,46.76666667
11.75833333,46.76666667
11.75833333,46.775
11.75,46.775
11.75,46.78333333
11.75833333,46.78333333
11.76666667,46.78333333
11.775,46.78333333
11.78333333,46.78333333
11.78333333,46.775
11.79166667,46.775
11.8,46.775
11.80833333,46.775
11.81666667,46.775
11.81666667,46.76666667
11.825,46.76666667
11.825,46.75833333
11.83333333,46.75833333
11.83333333,46.75
11.84166667,46.75
11.84166667,46.74166667
11.84166667,46.73333333
11.85,46.73333333
11.85,46.725
11.85,46.71666667
11.85,46.70833333
11.84166667,46.70833333
11.84166667,46.7
11.83333333,46.7
11.83333333,46.69166667
11.83333333,46.68333333
11.825,46.68333333
11.825,46.675
11.83333333,46.675
11.83333333,46.66666667
11.84166667,46.66666667
11.85,46.66666667
11.85833333,46.66666667
11.85833333,46.65833333
11.85833333,46.65
11.85,46.65
11.85,46.64166667
11.84166667,46.64166667
11.83333333,46.64166667
11.83333333,46.63333333
11.83333333,46.625
11.825,46.625
11.825,46.61666667
11.83333333,46.61666667
11.84166667,46.61666667
11.85,46.61666667
11.85,46.60833333
11.85833333,46.60833333
11.85833333,46.61666667
11.86666667,46.61666667
11.86666667,46.60833333
11.86666667,46.6
11.875,46.6
11.88333333,46.6
11.88333333,46.59166667
11.88333333,46.58333333
11.88333333,46.575
11.875,46.575
11.875,46.56666667
11.86666667,46.56666667
11.86666667,46.55833333
11.85833333,46.55833333
11.85833333,46.56666667
11.85,46.56666667
11.85,46.55833333
11.84166667,46.55833333
11.83333333,46.55833333
11.83333333,46.55
11.825,46.55
11.825,46.54166667
11.83333333,46.54166667
11.84166667,46.54166667
11.85,46.54166667
11.85833333,46.54166667
11.85833333,46.53333333
11.86666667,46.53333333
11.86666667,46.525
11.86666667,46.51666667
11.86666667,46.50833333
11.85833333,46.50833333
11.85,46.50833333
11.85,46.5
11.85,46.49166667
11.84166667,46.49166667
11.84166667,46.48333333
11.85,46.48333333
11.85833333,46.48333333
11.86666667,46.48333333
11.875,46.48333333
11.875,46.49166667
11.88333333,46.49166667
11.89166667,46.49166667
11.89166667,46.48333333
11.9,46.48333333
11.9,46.475
11.90833333,46.475
11.91666667,46.475
11.91666667,46.46666667
11.925,46.46666667
11.925,46.45833333
11.91666667,46.45833333
11.91666667,46.45
11.90833333,46.45
11.90833333,46.45833333
11.9,46.45833333
11.89166667,46.45833333
11.89166667,46.45
11.9,46.45
11.9,46.44166667
11.9,46.43333333
11.89166667,46.43333333
11.89166667,46.425
11.88333333,46.425
11.88333333,46.43333333
11.88333333,46.44166667
11.875,46.44166667
11.86666667,46.44166667
11.85833333,46.44166667
11.85,46.44166667
11.84166667,46.44166667
11.84166667,46.45
11.83333333,46.45
11.83333333,46.44166667
11.83333333,46.43333333
11.84166667,46.43333333
11.84166667,46.425
11.83333333,46.425
11.83333333,46.41666667
11.83333333,46.40833333
11.84166667,46.40833333
11.84166667,46.41666667
11.85,46.41666667
11.85,46.425
11.85833333,46.425
11.86666667,46.425
11.86666667,46.43333333
11.875,46.43333333
11.875,46.425
11.875,46.41666667
11.875,46.40833333
11.88333333,46.40833333
11.89166667,46.40833333
11.9,46.40833333
11.90833333,46.40833333
11.90833333,46.4
11.90833333,46.39166667
11.9,46.39166667
11.9,46.4
11.89166667,46.4
11.88333333,46.4
11.875,46.4
11.875,46.39166667
11.86666667,46.39166667
11.85833333,46.39166667
11.85,46.39166667
11.84166667,46.39166667
11.83333333,46.39166667
11.83333333,46.4
11.825,46.4
11.825,46.39166667
11.81666667,46.39166667
11.80833333,46.39166667
11.80833333,46.38333333
11.8,46.38333333
11.79166667,46.38333333
11.78333333,46.38333333
11.775,46.38333333
11.76666667,46.38333333
11.75833333,46.38333333
11.75,46.38333333
11.75,46.375
11.74166667,46.375
11.74166667,46.38333333
11.73333333,46.38333333
11.73333333,46.375
11.725,46.375
11.71666667,46.375
11.71666667,46.36666667
11.70833333,46.36666667
11.70833333,46.375
11.7,46.375
11.69166667,46.375
11.68333333,46.375
11.68333333,46.38333333
11.69166667,46.38333333
11.69166667,46.39166667
11.69166667,46.4
11.69166667,46.40833333
11.69166667,46.41666667
11.7,46.41666667
11.7,46.40833333
11.70833333,46.40833333
11.71666667,46.40833333
11.725,46.40833333
11.73333333,46.40833333
11.73333333,46.41666667
11.74166667,46.41666667
11.75,46.41666667
11.75833333,46.41666667
11.76666667,46.41666667
11.775,46.41666667
11.775,46.425
11.76666667,46.425
11.75833333,46.425
11.75,46.425
11.74166667,46.425
11.73333333,46.425
11.725,46.425
11.71666667,46.425
11.71666667,46.43333333
11.70833333,46.43333333
11.70833333,46.44166667
11.71666667,46.44166667
11.71666667,46.45
11.725,46.45
11.725,46.45833333
11.73333333,46.45833333
11.74166667,46.45833333
11.74166667,46.46666667
11.75,46.46666667
11.75833333,46.46666667
11.76666667,46.46666667
11.76666667,46.45833333
11.775,46.45833333
11.775,46.45
11.78333333,46.45
11.79166667,46.45
11.79166667,46.44166667
11.79166667,46.43333333
11.8,46.43333333
11.80833333,46.43333333
11.80833333,46.44166667
11.8,46.44166667
11.8,46.45
11.80833333,46.45
11.81666667,46.45
11.825,46.45
11.825,46.45833333
11.83333333,46.45833333
11.84166667,46.45833333
11.85,46.45833333
11.85833333,46.45833333
11.85833333,46.46666667
11.85,46.46666667
11.84166667,46.46666667
11.83333333,46.46666667
11.825,46.46666667
11.81666667,46.46666667
11.80833333,46.46666667
11.8,46.46666667
11.79166667,46.46666667
11.79166667,46.475
11.79166667,46.48333333
11.79166667,46.49166667
11.79166667,46.5
11.78333333,46.5
11.775,46.5
11.775,46.49166667
11.76666667,46.49166667
11.75833333,46.49166667
11.75833333,46.48333333
11.75,46.48333333
11.74166667,46.48333333
11.74166667,46.49166667
11.73333333,46.49166667
11.725,46.49166667
11.71666667,46.49166667
11.71666667,46.48333333
11.71666667,46.475
11.70833333,46.475
11.7,46.475
11.7,46.46666667
11.69166667,46.46666667
11.68333333,46.46666667
11.68333333,46.45833333
11.68333333,46.45
11.675,46.45
11.66666667,46.45
11.66666667,46.44166667
11.65833333,46.44166667
11.65833333,46.43333333
11.66666667,46.43333333
11.66666667,46.425
11.65833333,46.425
11.65,46.425
11.65,46.41666667
11.65,46.40833333
11.64166667,46.40833333
11.63333333,46.40833333
11.63333333,46.4
11.625,46.4
11.61666667,46.4
11.60833333,46.4
11.60833333,46.39166667
11.61666667,46.39166667
11.61666667,46.38333333
11.625,46.38333333
11.63333333,46.38333333
11.63333333,46.375
11.63333333,46.36666667
11.625,46.36666667
11.61666667,46.36666667
11.60833333,46.36666667
11.6,46.36666667
11.59166667,46.36666667
11.59166667,46.35833333
11.6,46.35833333
11.6,46.35
11.59166667,46.35
11.59166667,46.34166667
11.58333333,46.34166667
11.575,46.34166667
11.575,46.33333333
11.575,46.325
11.575,46.31666667
11.575,46.30833333
11.575,46.3
11.56666667,46.3
11.56666667,46.29166667
11.575,46.29166667
11.58333333,46.29166667
11.58333333,46.28333333
11.59166667,46.28333333
11.59166667,46.275
11.6,46.275
11.60833333,46.275
11.60833333,46.28333333
11.61666667,46.28333333
11.625,46.28333333
11.625,46.29166667
11.63333333,46.29166667
11.63333333,46.28333333
11.64166667,46.28333333
11.64166667,46.275
11.65,46.275
11.65833333,46.275
11.65833333,46.28333333
11.65,46.28333333
11.65,46.29166667
11.65,46.3
11.65833333,46.3
11.66666667,46.3
11.66666667,46.29166667
11.675,46.29166667
11.68333333,46.29166667
11.69166667,46.29166667
11.69166667,46.28333333
11.7,46.28333333
11.7,46.29166667
11.7,46.3
11.70833333,46.3
11.71666667,46.3
11.71666667,46.29166667
11.70833333,46.29166667
11.70833333,46.28333333
11.71666667,46.28333333
11.725,46.28333333
11.725,46.29166667
11.73333333,46.29166667
11.74166667,46.29166667
11.75,46.29166667
11.75,46.28333333
11.75833333,46.28333333
11.75833333,46.275
11.75833333,46.26666667
11.75833333,46.25833333
11.75833333,46.25
11.75833333,46.24166667
11.75,46.24166667
11.74166667,46.24166667
11.74166667,46.23333333
11.73333333,46.23333333
11.73333333,46.24166667
11.73333333,46.25
11.73333333,46.25833333
11.725,46.25833333
11.725,46.25
11.71666667,46.25
11.70833333,46.25
11.7,46.25
11.69166667,46.25
11.69166667,46.24166667
11.69166667,46.23333333
11.68333333,46.23333333
11.675,46.23333333
11.675,46.225
11.675,46.21666667
11.675,46.20833333
11.66666667,46.20833333
11.65833333,46.20833333
11.65833333,46.21666667
11.65,46.21666667
11.64166667,46.21666667
11.63333333,46.21666667
11.625,46.21666667
11.625,46.20833333
11.625,46.2
11.63333333,46.2
11.63333333,46.19166667
11.64166667,46.19166667
11.65,46.19166667
11.65833333,46.19166667
11.65833333,46.18333333
11.65833333,46.175
11.66666667,46.175
11.66666667,46.16666667
11.66666667,46.15833333
11.65833333,46.15833333
11.65833333,46.15
11.65833333,46.14166667
11.66666667,46.14166667
11.66666667,46.15
11.675,46.15
11.68333333,46.15
11.68333333,46.14166667
11.675,46.14166667
11.675,46.13333333
11.68333333,46.13333333
11.68333333,46.125
11.69166667,46.125
11.7,46.125
11.7,46.11666667
11.70833333,46.11666667
11.70833333,46.125
11.70833333,46.13333333
11.7,46.13333333
11.7,46.14166667
11.70833333,46.14166667
11.70833333,46.15
11.71666667,46.15
11.71666667,46.15833333
11.70833333,46.15833333
11.7,46.15833333
11.7,46.16666667
11.70833333,46.16666667
11.70833333,46.175
11.71666667,46.175
11.71666667,46.16666667
11.725,46.16666667
11.73333333,46.16666667
11.74166667,46.16666667
11.74166667,46.175
11.74166667,46.18333333
11.75,46.18333333
11.75833333,46.18333333
11.75833333,46.175
11.76666667,46.175
11.775,46.175
11.78333333,46.175
11.78333333,46.16666667
11.79166667,46.16666667
11.8,46.16666667
11.8,46.175
11.80833333,46.175
11.81666667,46.175
11.81666667,46.18333333
11.81666667,46.19166667
11.81666667,46.2
11.81666667,46.20833333
11.825,46.20833333
11.825,46.2
11.83333333,46.2
11.83333333,46.19166667
11.84166667,46.19166667
11.85,46.19166667
11.85,46.2
11.85833333,46.2
11.85833333,46.20833333
11.86666667,46.20833333
11.875,46.20833333
11.875,46.2
11.88333333,46.2
11.89166667,46.2
11.9,46.2
11.90833333,46.2
11.91666667,46.2
11.91666667,46.20833333
11.925,46.20833333
11.93333333,46.20833333
11.94166667,46.20833333
11.95,46.20833333
11.95,46.21666667
11.95,46.225
11.95833333,46.225
11.95833333,46.23333333
11.96666667,46.23333333
11.975,46.23333333
11.975,46.225
11.98333333,46.225
11.98333333,46.23333333
11.99166667,46.23333333
12,46.23333333
12.00833333,46.23333333
12.00833333,46.24166667
12.01666667,46.24166667
12.01666667,46.25
12.01666667,46.25833333
12.01666667,46.26666667
12.00833333,46.26666667
12.00833333,46.25833333
12,46.25833333
12,46.26666667
12,46.275
12,46.28333333
12,46.29166667
11.99166667,46.29166667
11.98333333,46.29166667
11.98333333,46.28333333
11.975,46.28333333
11.975,46.29166667
11.96666667,46.29166667
11.95833333,46.29166667
11.95,46.29166667
11.94166667,46.29166667
11.93333333,46.29166667
11.93333333,46.3
11.93333333,46.30833333
11.94166667,46.30833333
11.94166667,46.31666667
11.95,46.31666667
11.95833333,46.31666667
11.96666667,46.31666667
11.96666667,46.325
11.975,46.325
11.975,46.31666667
11.975,46.30833333
11.975,46.3
11.98333333,46.3
11.99166667,46.3
11.99166667,46.30833333
12,46.30833333
12,46.31666667
12.00833333,46.31666667
12.00833333,46.325
12.01666667,46.325
12.01666667,46.31666667
12.025,46.31666667
12.025,46.325
12.03333333,46.325
12.04166667,46.325
12.04166667,46.31666667
12.05,46.31666667
12.05,46.30833333
12.05,46.3
12.05833333,46.3
12.05833333,46.30833333
12.05833333,46.31666667
12.06666667,46.31666667
12.075,46.31666667
12.075,46.30833333
12.08333333,46.30833333
12.08333333,46.3
12.09166667,46.3
12.09166667,46.30833333
12.1,46.30833333
12.10833333,46.30833333
12.10833333,46.31666667
12.10833333,46.325
12.11666667,46.325
12.125,46.325
12.125,46.31666667
12.13333333,46.31666667
12.13333333,46.30833333
12.13333333,46.3
12.13333333,46.29166667
12.14166667,46.29166667
12.14166667,46.28333333
12.15,46.28333333
12.15833333,46.28333333
12.16666667,46.28333333
12.16666667,46.275
12.175,46.275
12.18333333,46.275
12.18333333,46.26666667
12.19166667,46.26666667
12.19166667,46.25833333
12.2,46.25833333
12.2,46.26666667
12.2,46.275
12.2,46.28333333
12.2,46.29166667
12.2,46.3
12.2,46.30833333
12.2,46.31666667
12.19166667,46.31666667
12.19166667,46.30833333
12.19166667,46.3
12.18333333,46.3
12.175,46.3
12.175,46.29166667
12.16666667,46.29166667
12.15833333,46.29166667
12.15833333,46.3
12.16666667,46.3
12.16666667,46.30833333
12.175,46.30833333
12.175,46.31666667
12.175,46.325
12.175,46.33333333
12.175,46.34166667
12.18333333,46.34166667
12.18333333,46.35
12.175,46.35
12.175,46.35833333
12.16666667,46.35833333
12.16666667,46.36666667
12.175,46.36666667
12.18333333,46.36666667
12.18333333,46.35833333
12.19166667,46.35833333
12.2,46.35833333
12.2,46.36666667
12.2,46.375
12.20833333,46.375
12.20833333,46.38333333
12.21666667,46.38333333
12.21666667,46.375
12.21666667,46.36666667
12.225,46.36666667
12.225,46.35833333
12.23333333,46.35833333
12.23333333,46.36666667
12.24166667,46.36666667
12.24166667,46.35833333
12.25,46.35833333
12.25,46.36666667
12.25833333,46.36666667
12.25833333,46.375
12.25,46.375
12.24166667,46.375
12.24166667,46.38333333
12.23333333,46.38333333
12.23333333,46.39166667
12.24166667,46.39166667
12.25,46.39166667
12.25833333,46.39166667
12.26666667,46.39166667
12.275,46.39166667
12.275,46.38333333
12.26666667,46.38333333
12.26666667,46.375
12.26666667,46.36666667
12.275,46.36666667
12.275,46.375
12.28333333,46.375
12.28333333,46.38333333
12.29166667,46.38333333
12.3,46.38333333
12.3,46.39166667
12.30833333,46.39166667
12.30833333,46.4
12.31666667,46.4
12.31666667,46.40833333
12.325,46.40833333
12.325,46.4
12.325,46.39166667
12.33333333,46.39166667
12.33333333,46.4
12.34166667,46.4
12.34166667,46.39166667
12.34166667,46.38333333
12.35,46.38333333
12.35,46.375
12.34166667,46.375
12.34166667,46.36666667
12.33333333,46.36666667
12.33333333,46.35833333
12.33333333,46.35
12.325,46.35
12.325,46.34166667
12.325,46.33333333
12.33333333,46.33333333
12.33333333,46.34166667
12.34166667,46.34166667
12.34166667,46.35
12.34166667,46.35833333
12.35,46.35833333
12.35833333,46.35833333
12.35833333,46.36666667
12.36666667,46.36666667
12.36666667,46.375
12.375,46.375
12.375,46.38333333
12.375,46.39166667
12.375,46.4
12.38333333,46.4
12.38333333,46.40833333
12.39166667,46.40833333
12.4,46.40833333
12.4,46.41666667
12.4,46.425
12.40833333,46.425
12.40833333,46.43333333
12.40833333,46.44166667
12.41666667,46.44166667
12.41666667,46.43333333
12.425,46.43333333
12.43333333,46.43333333
12.43333333,46.44166667
12.425,46.44166667
12.425,46.45
12.43333333,46.45
12.44166667,46.45
12.44166667,46.45833333
12.45,46.45833333
12.45833333,46.45833333
12.46666667,46.45833333
12.475,46.45833333
12.475,46.45
12.48333333,46.45
12.48333333,46.45833333
12.48333333,46.46666667
12.475,46.46666667
12.475,46.475
12.48333333,46.475
12.49166667,46.475
12.49166667,46.48333333
12.5,46.48333333
12.5,46.49166667
12.49166667,46.49166667
12.49166667,46.5
12.48333333,46.5
12.48333333,46.50833333
12.48333333,46.51666667
12.48333333,46.525
12.49166667,46.525
12.5,46.525
12.50833333,46.525
12.50833333,46.53333333
12.51666667,46.53333333
12.51666667,46.525
12.525,46.525
12.525,46.51666667
12.53333333,46.51666667
12.53333333,46.525
12.54166667,46.525
12.55,46.525
12.55,46.53333333
12.55833333,46.53333333
12.55833333,46.54166667
12.55,46.54166667
12.55,46.55
12.55833333,46.55
12.56666667,46.55
12.575,46.55
12.58333333,46.55
12.58333333,46.54166667
12.58333333,46.53333333
12.59166667,46.53333333
12.6,46.53333333
12.6,46.525
12.59166667,46.525
12.59166667,46.51666667
12.59166667,46.50833333
12.58333333,46.50833333
12.58333333,46.5
12.58333333,46.49166667
12.59166667,46.49166667
12.59166667,46.48333333
12.6,46.48333333
12.6,46.475
12.60833333,46.475
12.60833333,46.48333333
12.60833333,46.49166667
12.61666667,46.49166667
12.61666667,46.5
12.60833333,46.5
12.60833333,46.50833333
12.60833333,46.51666667
12.60833333,46.525
12.60833333,46.53333333
12.60833333,46.54166667
12.6,46.54166667
12.6,46.55
12.6,46.55833333
12.60833333,46.55833333
12.60833333,46.56666667
12.61666667,46.56666667
12.61666667,46.575
12.625,46.575
12.63333333,46.575
12.64166667,46.575
12.64166667,46.56666667
12.63333333,46.56666667
12.63333333,46.55833333
12.63333333,46.55
12.625,46.55
12.625,46.54166667
12.63333333,46.54166667
12.64166667,46.54166667
12.64166667,46.53333333
12.63333333,46.53333333
12.63333333,46.525
12.64166667,46.525
12.65,46.525
12.65,46.53333333
12.65,46.54166667
12.65833333,46.54166667
12.66666667,46.54166667
12.675,46.54166667
12.675,46.55
12.68333333,46.55
12.69166667,46.55
12.7,46.55
12.7,46.55833333
12.70833333,46.55833333
12.71666667,46.55833333
12.71666667,46.55
12.725,46.55
12.725,46.55833333
12.73333333,46.55833333
12.74166667,46.55833333
12.74166667,46.56666667
12.75,46.56666667
12.75833333,46.56666667
12.76666667,46.56666667
12.775,46.56666667
12.775,46.55833333
12.78333333,46.55833333
12.78333333,46.55
12.79166667,46.55
12.8,46.55
12.80833333,46.55
12.81666667,46.55
12.81666667,46.54166667
12.825,46.54166667
12.83333333,46.54166667
12.84166667,46.54166667
12.85,46.54166667
12.85,46.53333333
12.84166667,46.53333333
12.84166667,46.525
12.83333333,46.525
12.825,46.525
12.825,46.53333333
12.81666667,46.53333333
12.80833333,46.53333333
12.80833333,46.54166667
12.8,46.54166667
12.79166667,46.54166667
12.78333333,46.54166667
12.775,46.54166667
12.76666667,46.54166667
12.75833333,46.54166667
12.75,46.54166667
12.75,46.53333333
12.74166667,46.53333333
12.74166667,46.525
12.73333333,46.525
12.73333333,46.53333333
12.725,46.53333333
12.71666667,46.53333333
12.70833333,46.53333333
12.7,46.53333333
12.69166667,46.53333333
12.69166667,46.525
12.68333333,46.525
12.68333333,46.51666667
12.675,46.51666667
12.66666667,46.51666667
12.65833333,46.51666667
12.65833333,46.50833333
12.65,46.50833333
12.64166667,46.50833333
12.64166667,46.5
12.63333333,46.5
12.63333333,46.49166667
12.63333333,46.48333333
12.64166667,46.48333333
12.64166667,46.49166667
12.65,46.49166667
12.65833333,46.49166667
12.65833333,46.5
12.66666667,46.5
12.675,46.5
12.675,46.49166667
12.68333333,46.49166667
12.69166667,46.49166667
12.69166667,46.5
12.7,46.5
12.7,46.50833333
12.70833333,46.50833333
12.71666667,46.50833333
12.71666667,46.5
12.71666667,46.49166667
12.725,46.49166667
12.725,46.5
12.725,46.50833333
12.73333333,46.50833333
12.74166667,46.50833333
12.75,46.50833333
12.75,46.5
12.75,46.49166667
12.75833333,46.49166667
12.75833333,46.5
12.75833333,46.50833333
12.76666667,46.50833333
12.76666667,46.5
12.775,46.5
12.78333333,46.5
12.79166667,46.5
12.79166667,46.49166667
12.8,46.49166667
12.8,46.5
12.80833333,46.5
12.81666667,46.5
12.825,46.5
12.825,46.49166667
12.825,46.48333333
12.81666667,46.48333333
12.81666667,46.475
12.81666667,46.46666667
12.81666667,46.45833333
12.80833333,46.45833333
12.80833333,46.45
12.80833333,46.44166667
12.8,46.44166667
12.8,46.45
12.79166667,46.45
12.78333333,46.45
12.775,46.45
12.775,46.45833333
12.775,46.46666667
12.76666667,46.46666667
12.76666667,46.475
12.775,46.475
12.78333333,46.475
12.79166667,46.475
12.79166667,46.48333333
12.78333333,46.48333333
12.775,46.48333333
12.76666667,46.48333333
12.75833333,46.48333333
12.75833333,46.475
12.75,46.475
12.74166667,46.475
12.74166667,46.48333333
12.73333333,46.48333333
12.73333333,46.475
12.725,46.475
12.71666667,46.475
12.70833333,46.475
12.7,46.475
12.69166667,46.475
12.68333333,46.475
12.675,46.475
12.66666667,46.475
12.65833333,46.475
12.65,46.475
12.64166667,46.475
12.64166667,46.46666667
12.63333333,46.46666667
12.63333333,46.475
12.625,46.475
12.61666667,46.475
12.61666667,46.46666667
12.625,46.46666667
12.625,46.45833333
12.625,46.45
12.625,46.44166667
12.63333333,46.44166667
12.63333333,46.45
12.64166667,46.45
12.65,46.45
12.65833333,46.45
12.65833333,46.44166667
12.66666667,46.44166667
12.66666667,46.43333333
12.675,46.43333333
12.675,46.425
12.66666667,46.425
12.66666667,46.41666667
12.65833333,46.41666667
12.65833333,46.40833333
12.65,46.40833333
12.65,46.41666667
12.64166667,46.41666667
12.64166667,46.40833333
12.63333333,46.40833333
12.625,46.40833333
12.625,46.41666667
12.61666667,46.41666667
12.61666667,46.40833333
12.60833333,46.40833333
12.60833333,46.41666667
12.6,46.41666667
12.6,46.425
12.59166667,46.425
12.59166667,46.43333333
12.58333333,46.43333333
12.58333333,46.44166667
12.58333333,46.45
12.58333333,46.45833333
12.575,46.45833333
12.56666667,46.45833333
12.56666667,46.45
12.575,46.45
12.575,46.44166667
12.575,46.43333333
12.56666667,46.43333333
12.55833333,46.43333333
12.55,46.43333333
12.55,46.44166667
12.54166667,46.44166667
12.54166667,46.45
12.53333333,46.45
12.53333333,46.44166667
12.53333333,46.43333333
12.53333333,46.425
12.54166667,46.425
12.55,46.425
12.55833333,46.425
12.55833333,46.41666667
12.56666667,46.41666667
12.575,46.41666667
12.575,46.40833333
12.56666667,46.40833333
12.56666667,46.4
12.55833333,46.4
12.55833333,46.39166667
12.55833333,46.38333333
12.56666667,46.38333333
12.56666667,46.39166667
12.575,46.39166667
12.575,46.4
12.58333333,46.4
12.58333333,46.39166667
12.58333333,46.38333333
12.575,46.38333333
12.575,46.375
12.575,46.36666667
12.58333333,46.36666667
12.58333333,46.375
12.59166667,46.375
12.6,46.375
12.6,46.38333333
12.60833333,46.38333333
12.60833333,46.39166667
12.61666667,46.39166667
12.61666667,46.38333333
12.61666667,46.375
12.625,46.375
12.625,46.38333333
12.63333333,46.38333333
12.64166667,46.38333333
12.64166667,46.375
12.64166667,46.36666667
12.63333333,46.36666667
12.63333333,46.35833333
12.64166667,46.35833333
12.65,46.35833333
12.65,46.36666667
12.65833333,46.36666667
12.66666667,46.36666667
12.66666667,46.375
12.675,46.375
12.68333333,46.375
12.68333333,46.38333333
12.69166667,46.38333333
12.7,46.38333333
12.70833333,46.38333333
12.70833333,46.375
12.70833333,46.36666667
12.70833333,46.35833333
12.70833333,46.35
12.71666667,46.35
12.71666667,46.34166667
12.725,46.34166667
12.725,46.35
12.73333333,46.35
12.74166667,46.35
12.74166667,46.35833333
12.75,46.35833333
12.75833333,46.35833333
12.75833333,46.35
12.76666667,46.35
12.76666667,46.35833333
12.775,46.35833333
12.78333333,46.35833333
12.79166667,46.35833333
12.79166667,46.36666667
12.8,46.36666667
12.8,46.375
12.80833333,46.375
12.81666667,46.375
12.81666667,46.36666667
12.825,46.36666667
12.825,46.35833333
12.83333333,46.35833333
12.83333333,46.36666667
12.84166667,46.36666667
12.85,46.36666667
12.85833333,46.36666667
12.85833333,46.35833333
12.86666667,46.35833333
12.86666667,46.35
12.86666667,46.34166667
12.86666667,46.33333333
12.875,46.33333333
12.875,46.325
12.86666667,46.325
12.85833333,46.325
12.85,46.325
12.84166667,46.325
12.83333333,46.325
12.83333333,46.33333333
12.825,46.33333333
12.825,46.34166667
12.81666667,46.34166667
12.81666667,46.35
12.80833333,46.35
12.80833333,46.34166667
12.8,46.34166667
12.79166667,46.34166667
12.78333333,46.34166667
12.775,46.34166667
12.76666667,46.34166667
12.76666667,46.33333333
12.775,46.33333333
12.775,46.325
12.775,46.31666667
12.76666667,46.31666667
12.75833333,46.31666667
12.75833333,46.325
12.75,46.325
12.75,46.31666667
12.74166667,46.31666667
12.73333333,46.31666667
12.725,46.31666667
12.725,46.30833333
12.71666667,46.30833333
12.70833333,46.30833333
12.7,46.30833333
12.7,46.31666667
12.69166667,46.31666667
12.69166667,46.325
12.69166667,46.33333333
12.68333333,46.33333333
12.68333333,46.34166667
12.675,46.34166667
12.66666667,46.34166667
12.65833333,46.34166667
12.65833333,46.33333333
12.65,46.33333333
12.65,46.325
12.65833333,46.325
12.66666667,46.325
12.66666667,46.31666667
12.66666667,46.30833333
12.65833333,46.30833333
12.65833333,46.31666667
12.65,46.31666667
12.64166667,46.31666667
12.64166667,46.30833333
12.64166667,46.3
12.63333333,46.3
12.63333333,46.29166667
12.64166667,46.29166667
12.64166667,46.28333333
12.65,46.28333333
12.65833333,46.28333333
12.66666667,46.28333333
12.675,46.28333333
12.675,46.275
12.66666667,46.275
12.65833333,46.275
12.65,46.275
12.64166667,46.275
12.63333333,46.275
12.625,46.275
12.625,46.26666667
12.625,46.25833333
12.61666667,46.25833333
12.61666667,46.25
12.625,46.25
12.625,46.24166667
12.63333333,46.24166667
12.64166667,46.24166667
12.64166667,46.25
12.65,46.25
12.65833333,46.25
12.66666667,46.25
12.675,46.25
12.68333333,46.25
12.69166667,46.25
12.7,46.25
12.7,46.24166667
12.70833333,46.24166667
12.70833333,46.25
12.70833333,46.25833333
12.71666667,46.25833333
12.725,46.25833333
12.725,46.26666667
12.73333333,46.26666667
12.74166667,46.26666667
12.75,46.26666667
12.75833333,46.26666667
12.75833333,46.275
12.76666667,46.275
12.775,46.275
12.775,46.28333333
12.78333333,46.28333333
12.79166667,46.28333333
12.79166667,46.275
12.78333333,46.275
12.78333333,46.26666667
12.79166667,46.26666667
12.79166667,46.25833333
12.79166667,46.25
12.8,46.25
12.8,46.24166667
12.80833333,46.24166667
12.81666667,46.24166667
12.825,46.24166667
12.83333333,46.24166667
12.84166667,46.24166667
12.85,46.24166667
12.85833333,46.24166667
12.85833333,46.23333333
12.86666667,46.23333333
12.86666667,46.225
12.85833333,46.225
12.85,46.225
12.85,46.21666667
12.84166667,46.21666667
12.83333333,46.21666667
12.83333333,46.225
12.825,46.225
12.81666667,46.225
12.80833333,46.225
12.80833333,46.21666667
12.81666667,46.21666667
12.81666667,46.20833333
12.825,46.20833333
12.83333333,46.20833333
12.84166667,46.20833333
12.85,46.20833333
12.85833333,46.20833333
12.86666667,46.20833333
12.86666667,46.21666667
12.875,46.21666667
12.875,46.225
12.88333333,46.225
12.88333333,46.23333333
12.88333333,46.24166667
12.88333333,46.25
12.89166667,46.25
12.89166667,46.24166667
12.9,46.24166667
12.90833333,46.24166667
12.90833333,46.23333333
12.91666667,46.23333333
12.91666667,46.225
12.91666667,46.21666667
12.90833333,46.21666667
12.90833333,46.225
12.9,46.225
12.89166667,46.225
12.89166667,46.21666667
12.89166667,46.20833333
12.89166667,46.2
12.88333333,46.2
12.875,46.2
12.86666667,46.2
12.85833333,46.2
12.85,46.2
12.85,46.19166667
12.85,46.18333333
12.85833333,46.18333333
12.85833333,46.175
12.85,46.175
12.85,46.16666667
12.85833333,46.16666667
12.85833333,46.15833333
12.85833333,46.15
12.85833333,46.14166667
12.85833333,46.13333333
12.85833333,46.125
12.85,46.125
12.84166667,46.125
12.83333333,46.125
12.83333333,46.11666667
12.825,46.11666667
12.825,46.125
12.81666667,46.125
12.80833333,46.125
12.8,46.125
12.79166667,46.125
12.78333333,46.125
12.78333333,46.11666667
12.78333333,46.10833333
12.775,46.10833333
12.775,46.1
12.76666667,46.1
12.75833333,46.1
12.75833333,46.09166667
12.75,46.09166667
12.75,46.08333333
12.74166667,46.08333333
12.73333333,46.08333333
12.73333333,46.075
12.725,46.075
12.71666667,46.075
12.70833333,46.075
12.7,46.075
12.69166667,46.075
12.68333333,46.075
12.675,46.075
12.66666667,46.075
12.65833333,46.075
12.65833333,46.06666667
12.65,46.06666667
12.65,46.075
12.64166667,46.075
12.63333333,46.075
12.625,46.075
12.61666667,46.075
12.61666667,46.08333333
12.60833333,46.08333333
12.6,46.08333333
12.59166667,46.08333333
12.58333333,46.08333333
12.58333333,46.075
12.575,46.075
12.56666667,46.075
12.56666667,46.06666667
12.55833333,46.06666667
12.55,46.06666667
12.54166667,46.06666667
12.54166667,46.05833333
12.54166667,46.05
12.53333333,46.05
12.525,46.05
12.51666667,46.05
12.51666667,46.04166667
12.50833333,46.04166667
12.5,46.04166667
12.49166667,46.04166667
12.48333333,46.04166667
12.48333333,46.03333333
12.475,46.03333333
12.475,46.025
12.475,46.01666667
12.46666667,46.01666667
12.46666667,46.00833333
12.45833333,46.00833333
12.45833333,46
12.45833333,45.99166667
12.45,45.99166667
12.44166667,45.99166667
12.44166667,45.98333333
12.44166667,45.975
12.43333333,45.975
12.425,45.975
12.41666667,45.975
12.40833333,45.975
12.4,45.975
12.4,45.98333333
12.39166667,45.98333333
12.39166667,45.99166667
12.38333333,45.99166667
12.375,45.99166667
12.375,46
12.36666667,46
12.35833333,46
12.35,46
12.35,45.99166667
12.34166667,45.99166667
12.34166667,45.98333333
12.33333333,45.98333333
12.33333333,45.99166667
12.325,45.99166667
12.31666667,45.99166667
12.30833333,45.99166667
12.30833333,46
12.3,46
12.29166667,46
12.28333333,46
12.28333333,45.99166667
12.29166667,45.99166667
12.29166667,45.98333333
12.28333333,45.98333333
12.28333333,45.975
12.28333333,45.96666667
12.275,45.96666667
12.26666667,45.96666667
12.26666667,45.95833333
12.25833333,45.95833333
12.25,45.95833333
12.25,45.95
12.24166667,45.95
12.24166667,45.95833333
12.23333333,45.95833333
12.225,45.95833333
12.225,45.95
12.23333333,45.95
12.23333333,45.94166667
12.225,45.94166667
12.21666667,45.94166667
12.21666667,45.93333333
12.21666667,45.925
12.20833333,45.925
12.2,45.925
12.2,45.93333333
12.19166667,45.93333333
12.19166667,45.925
12.18333333,45.925
12.175,45.925
12.175,45.91666667
12.16666667,45.91666667
12.15833333,45.91666667
12.15833333,45.925
12.15,45.925
12.15,45.91666667
12.15,45.90833333
12.14166667,45.90833333
12.14166667,45.91666667
12.13333333,45.91666667
12.13333333,45.90833333
12.125,45.90833333
12.11666667,45.90833333
12.10833333,45.90833333
12.1,45.90833333
12.1,45.9
12.09166667,45.9
12.08333333,45.9
12.08333333,45.90833333
12.075,45.90833333
12.075,45.9
12.075,45.89166667
12.06666667,45.89166667
12.05833333,45.89166667
12.05833333,45.88333333
12.05,45.88333333
12.04166667,45.88333333
12.03333333,45.88333333
12.03333333,45.89166667
12.03333333,45.9
12.025,45.9
12.025,45.89166667
12.01666667,45.89166667
12.01666667,45.88333333
12.00833333,45.88333333
12,45.88333333
12,45.89166667
11.99166667,45.89166667
11.98333333,45.89166667
11.975,45.89166667
11.96666667,45.89166667
11.95833333,45.89166667
11.95833333,45.9
11.95833333,45.90833333
11.95,45.90833333
11.95,45.91666667
11.94166667,45.91666667
11.94166667,45.90833333
11.93333333,45.90833333
11.93333333,45.9
11.94166667,45.9
11.94166667,45.89166667
11.94166667,45.88333333
11.95,45.88333333
11.95833333,45.88333333
11.95833333,45.875
11.95833333,45.86666667
11.95,45.86666667
11.94166667,45.86666667
11.93333333,45.86666667
11.93333333,45.85833333
11.925,45.85833333
11.91666667,45.85833333
11.91666667,45.85
11.925,45.85
11.925,45.84166667
11.91666667,45.84166667
11.90833333,45.84166667
11.9,45.84166667
11.89166667,45.84166667
11.89166667,45.83333333
11.88333333,45.83333333
11.88333333,45.825
11.875,45.825
11.875,45.81666667
11.86666667,45.81666667
11.85833333,45.81666667
11.85833333,45.80833333
11.85,45.80833333
11.84166667,45.80833333
11.83333333,45.80833333
11.825,45.80833333
11.81666667,45.80833333
11.81666667,45.81666667
11.80833333,45.81666667
11.8,45.81666667
11.79166667,45.81666667
11.79166667,45.80833333
11.78333333,45.80833333
11.775,45.80833333
11.76666667,45.80833333
11.76666667,45.8
11.75833333,45.8
11.75833333,45.80833333
11.75,45.80833333
11.75,45.8
11.74166667,45.8
11.73333333,45.8
11.73333333,45.80833333
11.725,45.80833333
11.725,45.81666667
11.725,45.825
11.71666667,45.825
11.70833333,45.825
11.7,45.825
11.7,45.81666667
11.70833333,45.81666667
11.70833333,45.80833333
11.70833333,45.8
11.70833333,45.79166667
11.71666667,45.79166667
11.71666667,45.78333333
11.70833333,45.78333333
11.70833333,45.775
11.7,45.775
11.7,45.78333333
11.69166667,45.78333333
11.68333333,45.78333333
11.68333333,45.775
11.675,45.775
11.675,45.76666667
11.68333333,45.76666667
11.68333333,45.75833333
11.675,45.75833333
11.66666667,45.75833333
11.66666667,45.76666667
11.66666667,45.775
11.65833333,45.775
11.65,45.775
11.64166667,45.775
11.64166667,45.76666667
11.64166667,45.75833333
11.64166667,45.75
11.64166667,45.74166667
11.63333333,45.74166667
11.625,45.74166667
11.625,45.75
11.61666667,45.75
11.60833333,45.75
11.60833333,45.74166667
11.6,45.74166667
11.59166667,45.74166667
11.59166667,45.75
11.58333333,45.75
11.58333333,45.74166667
11.58333333,45.73333333
11.59166667,45.73333333
11.59166667,45.725
11.58333333,45.725
11.58333333,45.71666667
11.575,45.71666667
11.575,45.725
11.56666667,45.725
11.56666667,45.71666667
11.55833333,45.71666667
11.55833333,45.725
11.55833333,45.73333333
11.55833333,45.74166667
11.55,45.74166667
11.54166667,45.74166667
11.54166667,45.75
11.53333333,45.75
11.525,45.75
11.51666667,45.75
11.51666667,45.74166667
11.51666667,45.73333333
11.50833333,45.73333333
11.5,45.73333333
11.49166667,45.73333333
11.48333333,45.73333333
11.475,45.73333333
11.46666667,45.73333333
11.46666667,45.725
11.45833333,45.725
11.45833333,45.73333333
11.45,45.73333333
11.45,45.725
11.44166667,45.725
11.44166667,45.73333333
11.43333333,45.73333333
11.43333333,45.725
11.425,45.725
11.41666667,45.725
11.41666667,45.73333333
11.40833333,45.73333333
11.4,45.73333333
11.39166667,45.73333333
11.39166667,45.725
11.38333333,45.725
11.38333333,45.71666667
11.375,45.71666667
11.36666667,45.71666667
11.35833333,45.71666667
11.35833333,45.70833333
11.35833333,45.7
11.35,45.7
11.35,45.69166667
11.35833333,45.69166667
11.35833333,45.68333333
11.36666667,45.68333333
11.36666667,45.675
11.375,45.675
11.375,45.66666667
11.38333333,45.66666667
11.38333333,45.65833333
11.38333333,45.65
11.375,45.65
11.375,45.64166667
11.38333333,45.64166667
11.39166667,45.64166667
11.4,45.64166667
11.4,45.65
11.40833333,45.65
11.40833333,45.64166667
11.41666667,45.64166667
11.41666667,45.63333333
11.40833333,45.63333333
11.4,45.63333333
11.4,45.625
11.4,45.61666667
11.40833333,45.61666667
11.41666667,45.61666667
11.425,45.61666667
11.43333333,45.61666667
11.44166667,45.61666667
11.44166667,45.60833333
11.45,45.60833333
11.45,45.6
11.45833333,45.6
11.45833333,45.59166667
11.45833333,45.58333333
11.45,45.58333333
11.45,45.59166667
11.44166667,45.59166667
11.44166667,45.6
11.43333333,45.6
11.43333333,45.59166667
11.43333333,45.58333333
11.43333333,45.575
11.43333333,45.56666667
11.425,45.56666667
11.425,45.575
11.425,45.58333333
11.41666667,45.58333333
11.41666667,45.59166667
11.41666667,45.6
11.41666667,45.60833333
11.40833333,45.60833333
11.40833333,45.6
11.4,45.6
11.4,45.59166667
11.39166667,45.59166667
11.39166667,45.6
11.39166667,45.60833333
11.38333333,45.60833333
11.38333333,45.61666667
11.375,45.61666667
11.375,45.60833333
11.375,45.6
11.36666667,45.6
11.36666667,45.60833333
11.35833333,45.60833333
11.35,45.60833333
11.35,45.61666667
11.34166667,45.61666667
11.33333333,45.61666667
11.33333333,45.60833333
11.33333333,45.6
11.34166667,45.6
11.35,45.6
11.35833333,45.6
11.35833333,45.59166667
11.35833333,45.58333333
11.36666667,45.58333333
11.36666667,45.575
11.36666667,45.56666667
11.35833333,45.56666667
11.35833333,45.575
11.35,45.575
11.35,45.56666667
11.35,45.55833333
11.35,45.55
11.34166667,45.55
11.33333333,45.55
11.33333333,45.54166667
11.34166667,45.54166667
11.34166667,45.53333333
11.33333333,45.53333333
11.325,45.53333333
11.31666667,45.53333333
11.30833333,45.53333333
11.30833333,45.54166667
11.3,45.54166667
11.29166667,45.54166667
11.29166667,45.55
11.28333333,45.55
11.275,45.55
11.275,45.54166667
11.28333333,45.54166667
11.28333333,45.53333333
11.29166667,45.53333333
11.29166667,45.525
11.3,45.525
11.30833333,45.525
11.30833333,45.51666667
11.31666667,45.51666667
11.325,45.51666667
11.325,45.50833333
11.33333333,45.50833333
11.33333333,45.5
11.33333333,45.49166667
11.34166667,45.49166667
11.35,45.49166667
11.35,45.48333333
11.35833333,45.48333333
11.35833333,45.475
11.35,45.475
11.34166667,45.475
11.33333333,45.475
11.325,45.475
11.31666667,45.475
11.31666667,45.48333333
11.30833333,45.48333333
11.3,45.48333333
11.29166667,45.48333333
11.29166667,45.49166667
11.28333333,45.49166667
11.275,45.49166667
11.275,45.48333333
11.26666667,45.48333333
11.26666667,45.49166667
11.26666667,45.5
11.25833333,45.5
11.25,45.5
11.25,45.50833333
11.24166667,45.50833333
11.24166667,45.51666667
11.24166667,45.525
11.23333333,45.525
11.23333333,45.51666667
11.23333333,45.50833333
11.23333333,45.5
11.24166667,45.5
11.24166667,45.49166667
11.24166667,45.48333333
11.24166667,45.475
11.25,45.475
11.25,45.46666667
11.25,45.45833333
11.25833333,45.45833333
11.25833333,45.45
11.25833333,45.44166667
11.25,45.44166667
11.25,45.45
11.24166667,45.45
11.23333333,45.45
11.23333333,45.45833333
11.225,45.45833333
11.225,45.46666667
11.225,45.475
11.21666667,45.475
11.20833333,45.475
11.20833333,45.48333333
11.2,45.48333333
11.2,45.49166667
11.19166667,45.49166667
11.19166667,45.48333333
11.18333333,45.48333333
11.175,45.48333333
11.16666667,45.48333333
11.16666667,45.475
11.15833333,45.475
11.15833333,45.46666667
11.15,45.46666667
11.15,45.475
11.14166667,45.475
11.14166667,45.48333333
11.13333333,45.48333333
11.13333333,45.49166667
11.13333333,45.5
11.13333333,45.50833333
11.125,45.50833333
11.125,45.5
11.11666667,45.5
11.11666667,45.49166667
11.125,45.49166667
11.125,45.48333333
11.11666667,45.48333333
11.11666667,45.475
11.125,45.475
11.125,45.46666667
11.125,45.45833333
11.11666667,45.45833333
11.11666667,45.46666667
11.10833333,45.46666667
11.10833333,45.475
11.1,45.475
11.1,45.46666667
11.1,45.45833333
</coordinates>
</LinearRing>
</outerBoundaryIs>
<innerBoundaryIs>
<LinearRing>
<coordinates>
11.06666667,45.50833333
11.075,45.50833333
11.075,45.51666667
11.06666667,45.51666667
11.06666667,45.50833333
</coordinates>
</LinearRing>
</innerBoundaryIs>
<innerBoundaryIs>
<LinearRing>
<coordinates>
11.01666667,45.525
11.01666667,45.53333333
11.00833333,45.53333333
11,45.53333333
11,45.525
11.00833333,45.525
11.01666667,45.525
</coordinates>
</LinearRing>
</innerBoundaryIs>
<innerBoundaryIs>
<LinearRing>
<coordinates>
11.25,46.10833333
11.25,46.11666667
11.24166667,46.11666667
11.23333333,46.11666667
11.23333333,46.10833333
11.24166667,46.10833333
11.25,46.10833333
</coordinates>
</LinearRing>
</innerBoundaryIs>
<innerBoundaryIs>
<LinearRing>
<coordinates>
11.40833333,46.16666667
11.40833333,46.15833333
11.41666667,46.15833333
11.41666667,46.16666667
11.40833333,46.16666667
</coordinates>
</LinearRing>
</innerBoundaryIs>
<innerBoundaryIs>
<LinearRing>
<coordinates>
11.41666667,46.19166667
11.41666667,46.18333333
11.425,46.18333333
11.425,46.19166667
11.41666667,46.19166667
</coordinates>
</LinearRing>
</innerBoundaryIs>
<innerBoundaryIs>
<LinearRing>
<coordinates>
11.56666667,46.275
11.575,46.275
11.575,46.28333333
11.56666667,46.28333333
11.56666667,46.275
</coordinates>
</LinearRing>
</innerBoundaryIs>
<innerBoundaryIs>
<LinearRing>
<coordinates>
11.825,46.61666667
11.81666667,46.61666667
11.81666667,46.60833333
11.825,46.60833333
11.825,46.61666667
</coordinates>
</LinearRing>
</innerBoundaryIs>
<innerBoundaryIs>
<LinearRing>
<coordinates>
11.73333333,46.40833333
11.73333333,46.4
11.74166667,46.4
11.74166667,46.40833333
11.73333333,46.40833333
</coordinates>
</LinearRing>
</innerBoundaryIs>
<innerBoundaryIs>
<LinearRing>
<coordinates>
11.80833333,46.43333333
11.80833333,46.425
11.81666667,46.425
11.81666667,46.43333333
11.80833333,46.43333333
</coordinates>
</LinearRing>
</innerBoundaryIs>
<innerBoundaryIs>
<LinearRing>
<coordinates>
11.625,46.21666667
11.625,46.225
11.61666667,46.225
11.60833333,46.225
11.60833333,46.21666667
11.6,46.21666667
11.6,46.20833333
11.59166667,46.20833333
11.59166667,46.2
11.6,46.2
11.60833333,46.2
11.61666667,46.2
11.61666667,46.20833333
11.61666667,46.21666667
11.625,46.21666667
</coordinates>
</LinearRing>
</innerBoundaryIs>
<innerBoundaryIs>
<LinearRing>
<coordinates>
11.625,46.225
11.63333333,46.225
11.64166667,46.225
11.64166667,46.23333333
11.65,46.23333333
11.65833333,46.23333333
11.65833333,46.24166667
11.65833333,46.25
11.65,46.25
11.65,46.24166667
11.64166667,46.24166667
11.63333333,46.24166667
11.625,46.24166667
11.625,46.23333333
11.625,46.225
</coordinates>
</LinearRing>
</innerBoundaryIs>
<innerBoundaryIs>
<LinearRing>
<coordinates>
11.63333333,46.19166667
11.625,46.19166667
11.625,46.18333333
11.63333333,46.18333333
11.63333333,46.19166667
</coordinates>
</LinearRing>
</innerBoundaryIs>
<innerBoundaryIs>
<LinearRing>
<coordinates>
11.63333333,46.18333333
11.63333333,46.175
11.64166667,46.175
11.64166667,46.18333333
11.63333333,46.18333333
</coordinates>
</LinearRing>
</innerBoundaryIs>
<innerBoundaryIs>
<LinearRing>
<coordinates>
11.70833333,46.11666667
11.70833333,46.10833333
11.71666667,46.10833333
11.725,46.10833333
11.725,46.11666667
11.71666667,46.11666667
11.70833333,46.11666667
</coordinates>
</LinearRing>
</innerBoundaryIs>
<innerBoundaryIs>
<LinearRing>
<coordinates>
11.875,46.2
11.86666667,46.2
11.86666667,46.19166667
11.875,46.19166667
11.875,46.2
</coordinates>
</LinearRing>
</innerBoundaryIs>
<innerBoundaryIs>
<LinearRing>
<coordinates>
11.91666667,46.2
11.91666667,46.19166667
11.90833333,46.19166667
11.9,46.19166667
11.89166667,46.19166667
11.89166667,46.18333333
11.9,46.18333333
11.9,46.175
11.9,46.16666667
11.9,46.15833333
11.9,46.15
11.90833333,46.15
11.91666667,46.15
11.91666667,46.14166667
11.925,46.14166667
11.925,46.15
11.93333333,46.15
11.94166667,46.15
11.95,46.15
11.95833333,46.15
11.95833333,46.15833333
11.95833333,46.16666667
11.96666667,46.16666667
11.96666667,46.175
11.95833333,46.175
11.95,46.175
11.94166667,46.175
11.94166667,46.18333333
11.93333333,46.18333333
11.93333333,46.19166667
11.93333333,46.2
11.925,46.2
11.91666667,46.2
</coordinates>
</LinearRing>
</innerBoundaryIs>
<innerBoundaryIs>
<LinearRing>
<coordinates>
11.89166667,46.18333333
11.88333333,46.18333333
11.875,46.18333333
11.86666667,46.18333333
11.86666667,46.175
11.85833333,46.175
11.85,46.175
11.85,46.16666667
11.85833333,46.16666667
11.86666667,46.16666667
11.86666667,46.15833333
11.875,46.15833333
11.875,46.16666667
11.88333333,46.16666667
11.88333333,46.175
11.89166667,46.175
11.89166667,46.18333333
</coordinates>
</LinearRing>
</innerBoundaryIs>
<innerBoundaryIs>
<LinearRing>
<coordinates>
11.96666667,46.16666667
11.96666667,46.15833333
11.96666667,46.15
11.975,46.15
11.98333333,46.15
11.98333333,46.14166667
11.98333333,46.13333333
11.99166667,46.13333333
12,46.13333333
12.00833333,46.13333333
12.01666667,46.13333333
12.01666667,46.14166667
12.025,46.14166667
12.025,46.15
12.025,46.15833333
12.025,46.16666667
12.01666667,46.16666667
12.00833333,46.16666667
12,46.16666667
12,46.175
12,46.18333333
11.99166667,46.18333333
11.99166667,46.175
11.99166667,46.16666667
11.98333333,46.16666667
11.975,46.16666667
11.96666667,46.16666667
</coordinates>
</LinearRing>
</innerBoundaryIs>
<innerBoundaryIs>
<LinearRing>
<coordinates>
12.025,46.31666667
12.025,46.30833333
12.03333333,46.30833333
12.03333333,46.31666667
12.025,46.31666667
</coordinates>
</LinearRing>
</innerBoundaryIs>
<innerBoundaryIs>
<LinearRing>
<coordinates>
12.05833333,46.3
12.05833333,46.29166667
12.06666667,46.29166667
12.06666667,46.3
12.05833333,46.3
</coordinates>
</LinearRing>
</innerBoundaryIs>
<innerBoundaryIs>
<LinearRing>
<coordinates>
12.10833333,46.30833333
12.10833333,46.3
12.11666667,46.3
12.11666667,46.29166667
12.125,46.29166667
12.125,46.3
12.125,46.30833333
12.11666667,46.30833333
12.10833333,46.30833333
</coordinates>
</LinearRing>
</innerBoundaryIs>
<innerBoundaryIs>
<LinearRing>
<coordinates>
12.14166667,46.28333333
12.13333333,46.28333333
12.13333333,46.275
12.14166667,46.275
12.14166667,46.28333333
</coordinates>
</LinearRing>
</innerBoundaryIs>
<innerBoundaryIs>
<LinearRing>
<coordinates>
12.19166667,46.25833333
12.18333333,46.25833333
12.18333333,46.25
12.19166667,46.25
12.19166667,46.25833333
</coordinates>
</LinearRing>
</innerBoundaryIs>
<innerBoundaryIs>
<LinearRing>
<coordinates>
12.325,46.33333333
12.31666667,46.33333333
12.31666667,46.325
12.31666667,46.31666667
12.325,46.31666667
12.325,46.325
12.325,46.33333333
</coordinates>
</LinearRing>
</innerBoundaryIs>
<innerBoundaryIs>
<LinearRing>
<coordinates>
12.43333333,46.43333333
12.43333333,46.425
12.44166667,46.425
12.44166667,46.43333333
12.43333333,46.43333333
</coordinates>
</LinearRing>
</innerBoundaryIs>
<innerBoundaryIs>
<LinearRing>
<coordinates>
12.44166667,46.425
12.44166667,46.41666667
12.45,46.41666667
12.45,46.425
12.44166667,46.425
</coordinates>
</LinearRing>
</innerBoundaryIs>
<innerBoundaryIs>
<LinearRing>
<coordinates>
12.53333333,46.425
12.525,46.425
12.51666667,46.425
12.50833333,46.425
12.50833333,46.41666667
12.51666667,46.41666667
12.525,46.41666667
12.53333333,46.41666667
12.53333333,46.425
</coordinates>
</LinearRing>
</innerBoundaryIs>
<innerBoundaryIs>
<LinearRing>
<coordinates>
12.61666667,46.375
12.60833333,46.375
12.60833333,46.36666667
12.61666667,46.36666667
12.61666667,46.375
</coordinates>
</LinearRing>
</innerBoundaryIs>
<innerBoundaryIs>
<LinearRing>
<coordinates>
12.60833333,46.36666667
12.6,46.36666667
12.59166667,46.36666667
12.59166667,46.35833333
12.58333333,46.35833333
12.575,46.35833333
12.56666667,46.35833333
12.56666667,46.35
12.55833333,46.35
12.55,46.35
12.54166667,46.35
12.54166667,46.34166667
12.55,46.34166667
12.55,46.33333333
12.55,46.325
12.54166667,46.325
12.53333333,46.325
12.53333333,46.31666667
12.525,46.31666667
12.51666667,46.31666667
12.51666667,46.30833333
12.50833333,46.30833333
12.5,46.30833333
12.5,46.31666667
12.49166667,46.31666667
12.48333333,46.31666667
12.48333333,46.325
12.475,46.325
12.475,46.33333333
12.475,46.34166667
12.475,46.35
12.475,46.35833333
12.475,46.36666667
12.48333333,46.36666667
12.48333333,46.375
12.475,46.375
12.46666667,46.375
12.46666667,46.36666667
12.46666667,46.35833333
12.45833333,46.35833333
12.45,46.35833333
12.45,46.35
12.45,46.34166667
12.45,46.33333333
12.45833333,46.33333333
12.45833333,46.325
12.45,46.325
12.44166667,46.325
12.44166667,46.33333333
12.43333333,46.33333333
12.425,46.33333333
12.41666667,46.33333333
12.40833333,46.33333333
12.40833333,46.325
12.41666667,46.325
12.425,46.325
12.425,46.31666667
12.43333333,46.31666667
12.43333333,46.30833333
12.43333333,46.3
12.43333333,46.29166667
12.425,46.29166667
12.425,46.28333333
12.43333333,46.28333333
12.43333333,46.275
12.43333333,46.26666667
12.44166667,46.26666667
12.45,46.26666667
12.45,46.25833333
12.45,46.25
12.45,46.24166667
12.45,46.23333333
12.45833333,46.23333333
12.46666667,46.23333333
12.46666667,46.24166667
12.475,46.24166667
12.48333333,46.24166667
12.48333333,46.25
12.475,46.25
12.475,46.25833333
12.48333333,46.25833333
12.49166667,46.25833333
12.5,46.25833333
12.50833333,46.25833333
12.50833333,46.26666667
12.51666667,46.26666667
12.525,46.26666667
12.53333333,46.26666667
12.54166667,46.26666667
12.55,46.26666667
12.55833333,46.26666667
12.56666667,46.26666667
12.575,46.26666667
12.58333333,46.26666667
12.59166667,46.26666667
12.6,46.26666667
12.6,46.275
12.6,46.28333333
12.60833333,46.28333333
12.60833333,46.29166667
12.61666667,46.29166667
12.61666667,46.3
12.61666667,46.30833333
12.60833333,46.30833333
12.6,46.30833333
12.59166667,46.30833333
12.59166667,46.3
12.58333333,46.3
12.575,46.3
12.575,46.29166667
12.58333333,46.29166667
12.59166667,46.29166667
12.59166667,46.28333333
12.59166667,46.275
12.58333333,46.275
12.575,46.275
12.56666667,46.275
12.55833333,46.275
12.55833333,46.28333333
12.55,46.28333333
12.55,46.29166667
12.54166667,46.29166667
12.54166667,46.28333333
12.54166667,46.275
12.53333333,46.275
12.53333333,46.28333333
12.525,46.28333333
12.51666667,46.28333333
12.51666667,46.29166667
12.525,46.29166667
12.525,46.3
12.53333333,46.3
12.53333333,46.30833333
12.54166667,46.30833333
12.55,46.30833333
12.55,46.31666667
12.55833333,46.31666667
12.56666667,46.31666667
12.56666667,46.325
12.56666667,46.33333333
12.575,46.33333333
12.58333333,46.33333333
12.59166667,46.33333333
12.6,46.33333333
12.60833333,46.33333333
12.61666667,46.33333333
12.625,46.33333333
12.625,46.34166667
12.61666667,46.34166667
12.60833333,46.34166667
12.60833333,46.35
12.60833333,46.35833333
12.60833333,46.36666667
</coordinates>
</LinearRing>
</innerBoundaryIs>
<innerBoundaryIs>
<LinearRing>
<coordinates>
12.48333333,46.375
12.49166667,46.375
12.5,46.375
12.5,46.38333333
12.50833333,46.38333333
12.50833333,46.375
12.51666667,46.375
12.51666667,46.38333333
12.51666667,46.39166667
12.525,46.39166667
12.525,46.4
12.51666667,46.4
12.50833333,46.4
12.50833333,46.39166667
12.5,46.39166667
12.49166667,46.39166667
12.48333333,46.39166667
12.48333333,46.38333333
12.48333333,46.375
</coordinates>
</LinearRing>
</innerBoundaryIs>
<innerBoundaryIs>
<LinearRing>
<coordinates>
12.51666667,46.375
12.51666667,46.36666667
12.525,46.36666667
12.525,46.375
12.51666667,46.375
</coordinates>
</LinearRing>
</innerBoundaryIs>
<innerBoundaryIs>
<LinearRing>
<coordinates>
12.45,46.35833333
12.45,46.36666667
12.44166667,46.36666667
12.44166667,46.35833333
12.45,46.35833333
</coordinates>
</LinearRing>
</innerBoundaryIs>
<innerBoundaryIs>
<LinearRing>
<coordinates>
12.425,46.31666667
12.41666667,46.31666667
12.41666667,46.30833333
12.425,46.30833333
12.425,46.31666667
</coordinates>
</LinearRing>
</innerBoundaryIs>
<innerBoundaryIs>
<LinearRing>
<coordinates>
12.45,46.23333333
12.44166667,46.23333333
12.44166667,46.225
12.45,46.225
12.45,46.23333333
</coordinates>
</LinearRing>
</innerBoundaryIs>
<innerBoundaryIs>
<LinearRing>
<coordinates>
12.44166667,46.225
12.43333333,46.225
12.43333333,46.21666667
12.44166667,46.21666667
12.44166667,46.225
</coordinates>
</LinearRing>
</innerBoundaryIs>
<innerBoundaryIs>
<LinearRing>
<coordinates>
12.48333333,46.24166667
12.48333333,46.23333333
12.48333333,46.225
12.49166667,46.225
12.49166667,46.23333333
12.49166667,46.24166667
12.48333333,46.24166667
</coordinates>
</LinearRing>
</innerBoundaryIs>
<innerBoundaryIs>
<LinearRing>
<coordinates>
12.80833333,46.225
12.80833333,46.23333333
12.8,46.23333333
12.8,46.225
12.80833333,46.225
</coordinates>
</LinearRing>
</innerBoundaryIs>
<innerBoundaryIs>
<LinearRing>
<coordinates>
12.28333333,46
12.28333333,46.00833333
12.29166667,46.00833333
12.29166667,46.01666667
12.28333333,46.01666667
12.275,46.01666667
12.275,46.00833333
12.275,46
12.28333333,46
</coordinates>
</LinearRing>
</innerBoundaryIs>
<innerBoundaryIs>
<LinearRing>
<coordinates>
12.29166667,46.01666667
12.3,46.01666667
12.3,46.025
12.29166667,46.025
12.29166667,46.01666667
</coordinates>
</LinearRing>
</innerBoundaryIs>
<innerBoundaryIs>
<LinearRing>
<coordinates>
12.3,46.025
12.30833333,46.025
12.30833333,46.03333333
12.3,46.03333333
12.3,46.025
</coordinates>
</LinearRing>
</innerBoundaryIs>
<innerBoundaryIs>
<LinearRing>
<coordinates>
12.15,45.925
12.15,45.93333333
12.14166667,45.93333333
12.14166667,45.94166667
12.13333333,45.94166667
12.13333333,45.95
12.13333333,45.95833333
12.125,45.95833333
12.11666667,45.95833333
12.11666667,45.95
12.125,45.95
12.125,45.94166667
12.125,45.93333333
12.125,45.925
12.13333333,45.925
12.14166667,45.925
12.15,45.925
</coordinates>
</LinearRing>
</innerBoundaryIs>
<innerBoundaryIs>
<LinearRing>
<coordinates>
12.15,45.93333333
12.15833333,45.93333333
12.15833333,45.94166667
12.15,45.94166667
12.15,45.93333333
</coordinates>
</LinearRing>
</innerBoundaryIs>
<innerBoundaryIs>
<LinearRing>
<coordinates>
11.51666667,45.75
11.51666667,45.75833333
11.50833333,45.75833333
11.50833333,45.75
11.51666667,45.75
</coordinates>
</LinearRing>
</innerBoundaryIs>
<innerBoundaryIs>
<LinearRing>
<coordinates>
11.50833333,45.75833333
11.50833333,45.76666667
11.5,45.76666667
11.5,45.75833333
11.50833333,45.75833333
</coordinates>
</LinearRing>
</innerBoundaryIs>
<innerBoundaryIs>
<LinearRing>
<coordinates>
11.275,45.55
11.275,45.55833333
11.26666667,45.55833333
11.26666667,45.55
11.275,45.55
</coordinates>
</LinearRing>
</innerBoundaryIs>
<innerBoundaryIs>
<LinearRing>
<coordinates>
11.46666667,46.325
11.46666667,46.31666667
11.475,46.31666667
11.475,46.30833333
11.475,46.3
11.48333333,46.3
11.49166667,46.3
11.5,46.3
11.5,46.29166667
11.50833333,46.29166667
11.51666667,46.29166667
11.51666667,46.3
11.51666667,46.30833333
11.50833333,46.30833333
11.50833333,46.31666667
11.51666667,46.31666667
11.51666667,46.325
11.525,46.325
11.525,46.33333333
11.51666667,46.33333333
11.50833333,46.33333333
11.5,46.33333333
11.5,46.325
11.49166667,46.325
11.49166667,46.33333333
11.49166667,46.34166667
11.48333333,46.34166667
11.48333333,46.33333333
11.48333333,46.325
11.475,46.325
11.46666667,46.325
</coordinates>
</LinearRing>
</innerBoundaryIs>
<innerBoundaryIs>
<LinearRing>
<coordinates>
11.525,46.33333333
11.53333333,46.33333333
11.53333333,46.34166667
11.525,46.34166667
11.525,46.33333333
</coordinates>
</LinearRing>
</innerBoundaryIs>
<innerBoundaryIs>
<LinearRing>
<coordinates>
11.475,46.10833333
11.48333333,46.10833333
11.49166667,46.10833333
11.49166667,46.1
11.5,46.1
11.5,46.10833333
11.5,46.11666667
11.49166667,46.11666667
11.49166667,46.125
11.48333333,46.125
11.475,46.125
11.475,46.13333333
11.475,46.14166667
11.46666667,46.14166667
11.46666667,46.15
11.45833333,46.15
11.45,46.15
11.45,46.14166667
11.45833333,46.14166667
11.45833333,46.13333333
11.46666667,46.13333333
11.46666667,46.125
11.45833333,46.125
11.45833333,46.11666667
11.46666667,46.11666667
11.475,46.11666667
11.475,46.10833333
</coordinates>
</LinearRing>
</innerBoundaryIs>
<innerBoundaryIs>
<LinearRing>
<coordinates>
11.49166667,46.125
11.5,46.125
11.5,46.13333333
11.49166667,46.13333333
11.49166667,46.125
</coordinates>
</LinearRing>
</innerBoundaryIs>
<innerBoundaryIs>
<LinearRing>
<coordinates>
11.5,46.13333333
11.50833333,46.13333333
11.50833333,46.14166667
11.5,46.14166667
11.5,46.13333333
</coordinates>
</LinearRing>
</innerBoundaryIs>
<innerBoundaryIs>
<LinearRing>
<coordinates>
11.50833333,46.14166667
11.51666667,46.14166667
11.525,46.14166667
11.525,46.15
11.51666667,46.15
11.50833333,46.15
11.50833333,46.14166667
</coordinates>
</LinearRing>
</innerBoundaryIs>
<innerBoundaryIs>
<LinearRing>
<coordinates>
11.83333333,46.1
11.83333333,46.09166667
11.84166667,46.09166667
11.84166667,46.08333333
11.85,46.08333333
11.85,46.09166667
11.85833333,46.09166667
11.85833333,46.1
11.86666667,46.1
11.86666667,46.10833333
11.85833333,46.10833333
11.85833333,46.11666667
11.85,46.11666667
11.84166667,46.11666667
11.84166667,46.10833333
11.84166667,46.1
11.83333333,46.1
</coordinates>
</LinearRing>
</innerBoundaryIs>
<innerBoundaryIs>
<LinearRing>
<coordinates>
11.86666667,46.10833333
11.875,46.10833333
11.88333333,46.10833333
11.89166667,46.10833333
11.89166667,46.11666667
11.88333333,46.11666667
11.875,46.11666667
11.86666667,46.11666667
11.86666667,46.10833333
</coordinates>
</LinearRing>
</innerBoundaryIs>
<innerBoundaryIs>
<LinearRing>
<coordinates>
11.89166667,46.11666667
11.9,46.11666667
11.9,46.125
11.89166667,46.125
11.89166667,46.11666667
</coordinates>
</LinearRing>
</innerBoundaryIs>
<innerBoundaryIs>
<LinearRing>
<coordinates>
11.15,45.925
11.15,45.91666667
11.15833333,45.91666667
11.15833333,45.90833333
11.15,45.90833333
11.15,45.9
11.14166667,45.9
11.13333333,45.9
11.13333333,45.90833333
11.125,45.90833333
11.11666667,45.90833333
11.11666667,45.91666667
11.10833333,45.91666667
11.1,45.91666667
11.1,45.90833333
11.09166667,45.90833333
11.09166667,45.9
11.09166667,45.89166667
11.09166667,45.88333333
11.1,45.88333333
11.10833333,45.88333333
11.11666667,45.88333333
11.125,45.88333333
11.13333333,45.88333333
11.14166667,45.88333333
11.15,45.88333333
11.15833333,45.88333333
11.16666667,45.88333333
11.16666667,45.875
11.175,45.875
11.18333333,45.875
11.19166667,45.875
11.19166667,45.86666667
11.2,45.86666667
11.2,45.85833333
11.2,45.85
11.19166667,45.85
11.19166667,45.85833333
11.18333333,45.85833333
11.18333333,45.85
11.175,45.85
11.175,45.85833333
11.16666667,45.85833333
11.15833333,45.85833333
11.15833333,45.86666667
11.15,45.86666667
11.14166667,45.86666667
11.13333333,45.86666667
11.125,45.86666667
11.125,45.85833333
11.11666667,45.85833333
11.10833333,45.85833333
11.1,45.85833333
11.09166667,45.85833333
11.09166667,45.85
11.08333333,45.85
11.08333333,45.84166667
11.09166667,45.84166667
11.09166667,45.83333333
11.09166667,45.825
11.1,45.825
11.1,45.81666667
11.10833333,45.81666667
11.10833333,45.80833333
11.10833333,45.8
11.11666667,45.8
11.125,45.8
11.13333333,45.8
11.13333333,45.79166667
11.14166667,45.79166667
11.14166667,45.78333333
11.13333333,45.78333333
11.13333333,45.775
11.14166667,45.775
11.15,45.775
11.15833333,45.775
11.15833333,45.76666667
11.16666667,45.76666667
11.16666667,45.75833333
11.15833333,45.75833333
11.15,45.75833333
11.15,45.75
11.15,45.74166667
11.15,45.73333333
11.14166667,45.73333333
11.14166667,45.74166667
11.13333333,45.74166667
11.13333333,45.75
11.125,45.75
11.125,45.74166667
11.11666667,45.74166667
11.11666667,45.75
11.11666667,45.75833333
11.11666667,45.76666667
11.10833333,45.76666667
11.1,45.76666667
11.1,45.775
11.09166667,45.775
11.09166667,45.78333333
11.09166667,45.79166667
11.08333333,45.79166667
11.08333333,45.8
11.08333333,45.80833333
11.075,45.80833333
11.075,45.81666667
11.06666667,45.81666667
11.06666667,45.825
11.05833333,45.825
11.05833333,45.83333333
11.05833333,45.84166667
11.05833333,45.85
11.05,45.85
11.05,45.84166667
11.04166667,45.84166667
11.04166667,45.83333333
11.04166667,45.825
11.03333333,45.825
11.03333333,45.81666667
11.03333333,45.80833333
11.04166667,45.80833333
11.04166667,45.8
11.05,45.8
11.05833333,45.8
11.05833333,45.79166667
11.05833333,45.78333333
11.05833333,45.775
11.06666667,45.775
11.06666667,45.76666667
11.06666667,45.75833333
11.05833333,45.75833333
11.05833333,45.76666667
11.05,45.76666667
11.04166667,45.76666667
11.04166667,45.75833333
11.05,45.75833333
11.05,45.75
11.05833333,45.75
11.06666667,45.75
11.075,45.75
11.075,45.74166667
11.08333333,45.74166667
11.08333333,45.73333333
11.09166667,45.73333333
11.09166667,45.725
11.1,45.725
11.1,45.71666667
11.10833333,45.71666667
11.10833333,45.70833333
11.10833333,45.7
11.1,45.7
11.09166667,45.7
11.08333333,45.7
11.08333333,45.70833333
11.075,45.70833333
11.075,45.71666667
11.06666667,45.71666667
11.06666667,45.725
11.05833333,45.725
11.05,45.725
11.05,45.73333333
11.04166667,45.73333333
11.03333333,45.73333333
11.03333333,45.725
11.025,45.725
11.025,45.73333333
11.01666667,45.73333333
11.01666667,45.74166667
11.00833333,45.74166667
11.00833333,45.73333333
11,45.73333333
11,45.725
10.99166667,45.725
10.98333333,45.725
10.98333333,45.71666667
10.975,45.71666667
10.96666667,45.71666667
10.95833333,45.71666667
10.95833333,45.70833333
10.95,45.70833333
10.95,45.7
10.95,45.69166667
10.95,45.68333333
10.94166667,45.68333333
10.94166667,45.675
10.93333333,45.675
10.93333333,45.66666667
10.93333333,45.65833333
10.94166667,45.65833333
10.95,45.65833333
10.95833333,45.65833333
10.96666667,45.65833333
10.975,45.65833333
10.98333333,45.65833333
10.98333333,45.65
10.99166667,45.65
11,45.65
11.00833333,45.65
11.00833333,45.65833333
11.01666667,45.65833333
11.025,45.65833333
11.025,45.65
11.025,45.64166667
11.03333333,45.64166667
11.03333333,45.63333333
11.03333333,45.625
11.04166667,45.625
11.04166667,45.63333333
11.05,45.63333333
11.05833333,45.63333333
11.05833333,45.64166667
11.05833333,45.65
11.06666667,45.65
11.06666667,45.64166667
11.075,45.64166667
11.075,45.63333333
11.08333333,45.63333333
11.09166667,45.63333333
11.09166667,45.625
11.1,45.625
11.1,45.63333333
11.10833333,45.63333333
11.10833333,45.64166667
11.10833333,45.65
11.10833333,45.65833333
11.10833333,45.66666667
11.10833333,45.675
11.10833333,45.68333333
11.11666667,45.68333333
11.11666667,45.69166667
11.125,45.69166667
11.125,45.68333333
11.125,45.675
11.125,45.66666667
11.13333333,45.66666667
11.13333333,45.675
11.14166667,45.675
11.15,45.675
11.15,45.66666667
11.14166667,45.66666667
11.14166667,45.65833333
11.14166667,45.65
11.15,45.65
11.15,45.64166667
11.15833333,45.64166667
11.16666667,45.64166667
11.16666667,45.65
11.16666667,45.65833333
11.15833333,45.65833333
11.15833333,45.66666667
11.15833333,45.675
11.16666667,45.675
11.175,45.675
11.175,45.68333333
11.16666667,45.68333333
11.16666667,45.69166667
11.15833333,45.69166667
11.15,45.69166667
11.15,45.7
11.15,45.70833333
11.15833333,45.70833333
11.15833333,45.71666667
11.16666667,45.71666667
11.16666667,45.725
11.175,45.725
11.18333333,45.725
11.18333333,45.73333333
11.18333333,45.74166667
11.19166667,45.74166667
11.19166667,45.75
11.18333333,45.75
11.18333333,45.75833333
11.18333333,45.76666667
11.19166667,45.76666667
11.19166667,45.775
11.2,45.775
11.20833333,45.775
11.21666667,45.775
11.225,45.775
11.225,45.78333333
11.225,45.79166667
11.21666667,45.79166667
11.21666667,45.8
11.21666667,45.80833333
11.20833333,45.80833333
11.20833333,45.81666667
11.20833333,45.825
11.21666667,45.825
11.225,45.825
11.225,45.81666667
11.23333333,45.81666667
11.23333333,45.825
11.23333333,45.83333333
11.23333333,45.84166667
11.24166667,45.84166667
11.24166667,45.85
11.25,45.85
11.25833333,45.85
11.25833333,45.84166667
11.26666667,45.84166667
11.275,45.84166667
11.28333333,45.84166667
11.28333333,45.85
11.29166667,45.85
11.3,45.85
11.3,45.85833333
11.3,45.86666667
11.30833333,45.86666667
11.31666667,45.86666667
11.325,45.86666667
11.325,45.875
11.33333333,45.875
11.33333333,45.88333333
11.325,45.88333333
11.31666667,45.88333333
11.30833333,45.88333333
11.30833333,45.89166667
11.3,45.89166667
11.29166667,45.89166667
11.29166667,45.9
11.28333333,45.9
11.275,45.9
11.26666667,45.9
11.26666667,45.90833333
11.25833333,45.90833333
11.25833333,45.91666667
11.25,45.91666667
11.24166667,45.91666667
11.24166667,45.925
11.23333333,45.925
11.23333333,45.93333333
11.225,45.93333333
11.225,45.94166667
11.21666667,45.94166667
11.21666667,45.95
11.21666667,45.95833333
11.21666667,45.96666667
11.225,45.96666667
11.225,45.975
11.21666667,45.975
11.20833333,45.975
11.20833333,45.98333333
11.2,45.98333333
11.2,45.99166667
11.19166667,45.99166667
11.18333333,45.99166667
11.175,45.99166667
11.16666667,45.99166667
11.15833333,45.99166667
11.15833333,46
11.15,46
11.15,45.99166667
11.14166667,45.99166667
11.14166667,45.98333333
11.13333333,45.98333333
11.13333333,45.975
11.125,45.975
11.125,45.96666667
11.13333333,45.96666667
11.13333333,45.95833333
11.13333333,45.95
11.13333333,45.94166667
11.14166667,45.94166667
11.15,45.94166667
11.15833333,45.94166667
11.15833333,45.93333333
11.15,45.93333333
11.15,45.925
</coordinates>
</LinearRing>
</innerBoundaryIs>
<innerBoundaryIs>
<LinearRing>
<coordinates>
11.175,45.675
11.175,45.66666667
11.18333333,45.66666667
11.19166667,45.66666667
11.2,45.66666667
11.20833333,45.66666667
11.20833333,45.65833333
11.21666667,45.65833333
11.21666667,45.66666667
11.21666667,45.675
11.20833333,45.675
11.2,45.675
11.19166667,45.675
11.18333333,45.675
11.175,45.675
</coordinates>
</LinearRing>
</innerBoundaryIs>
<innerBoundaryIs>
<LinearRing>
<coordinates>
11.71666667,45.925
11.71666667,45.91666667
11.71666667,45.90833333
11.725,45.90833333
11.725,45.91666667
11.725,45.925
11.71666667,45.925
</coordinates>
</LinearRing>
</innerBoundaryIs>
<innerBoundaryIs>
<LinearRing>
<coordinates>
11.71666667,45.90833333
11.70833333,45.90833333
11.70833333,45.9
11.71666667,45.9
11.71666667,45.90833333
</coordinates>
</LinearRing>
</innerBoundaryIs>
<innerBoundaryIs>
<LinearRing>
<coordinates>
11.93333333,45.925
11.94166667,45.925
11.94166667,45.93333333
11.93333333,45.93333333
11.93333333,45.925
</coordinates>
</LinearRing>
</innerBoundaryIs>
<innerBoundaryIs>
<LinearRing>
<coordinates>
11.93333333,45.93333333
11.93333333,45.94166667
11.93333333,45.95
11.94166667,45.95
11.94166667,45.95833333
11.94166667,45.96666667
11.93333333,45.96666667
11.93333333,45.95833333
11.925,45.95833333
11.925,45.95
11.925,45.94166667
11.91666667,45.94166667
11.91666667,45.93333333
11.925,45.93333333
11.93333333,45.93333333
</coordinates>
</LinearRing>
</innerBoundaryIs>
<innerBoundaryIs>
<LinearRing>
<coordinates>
11.65833333,45.85
11.66666667,45.85
11.66666667,45.85833333
11.65833333,45.85833333
11.65833333,45.85
</coordinates>
</LinearRing>
</innerBoundaryIs>
<innerBoundaryIs>
<LinearRing>
<coordinates>
11.66666667,45.85
11.66666667,45.84166667
11.675,45.84166667
11.675,45.83333333
11.68333333,45.83333333
11.69166667,45.83333333
11.7,45.83333333
11.7,45.84166667
11.69166667,45.84166667
11.68333333,45.84166667
11.68333333,45.85
11.675,45.85
11.66666667,45.85
</coordinates>
</LinearRing>
</innerBoundaryIs>
<innerBoundaryIs>
<LinearRing>
<coordinates>
11.74166667,46.14166667
11.74166667,46.13333333
11.75,46.13333333
11.75,46.14166667
11.74166667,46.14166667
</coordinates>
</LinearRing>
</innerBoundaryIs>
<innerBoundaryIs>
<LinearRing>
<coordinates>
11.75,46.14166667
11.75833333,46.14166667
11.75833333,46.15
11.75,46.15
11.75,46.14166667
</coordinates>
</LinearRing>
</innerBoundaryIs>
<innerBoundaryIs>
<LinearRing>
<coordinates>
11.51666667,46.20833333
11.51666667,46.2
11.525,46.2
11.525,46.20833333
11.51666667,46.20833333
</coordinates>
</LinearRing>
</innerBoundaryIs>
<innerBoundaryIs>
<LinearRing>
<coordinates>
11.525,46.20833333
11.53333333,46.20833333
11.53333333,46.21666667
11.525,46.21666667
11.525,46.20833333
</coordinates>
</LinearRing>
</innerBoundaryIs>
<innerBoundaryIs>
<LinearRing>
<coordinates>
12.075,46.28333333
12.075,46.275
12.075,46.26666667
12.08333333,46.26666667
12.09166667,46.26666667
12.1,46.26666667
12.1,46.275
12.09166667,46.275
12.09166667,46.28333333
12.08333333,46.28333333
12.075,46.28333333
</coordinates>
</LinearRing>
</innerBoundaryIs>
<innerBoundaryIs>
<LinearRing>
<coordinates>
12.09166667,46.28333333
12.1,46.28333333
12.1,46.29166667
12.09166667,46.29166667
12.09166667,46.28333333
</coordinates>
</LinearRing>
</innerBoundaryIs>
<innerBoundaryIs>
<LinearRing>
<coordinates>
11.8,46.4
11.80833333,46.4
11.80833333,46.40833333
11.8,46.40833333
11.8,46.4
</coordinates>
</LinearRing>
</innerBoundaryIs>
<innerBoundaryIs>
<LinearRing>
<coordinates>
11.80833333,46.40833333
11.81666667,46.40833333
11.825,46.40833333
11.825,46.41666667
11.81666667,46.41666667
11.80833333,46.41666667
11.80833333,46.40833333
</coordinates>
</LinearRing>
</innerBoundaryIs>
<innerBoundaryIs>
<LinearRing>
<coordinates>
12.275,46.35
12.275,46.34166667
12.28333333,46.34166667
12.28333333,46.35
12.275,46.35
</coordinates>
</LinearRing>
</innerBoundaryIs>
<innerBoundaryIs>
<LinearRing>
<coordinates>
12.28333333,46.34166667
12.28333333,46.33333333
12.29166667,46.33333333
12.29166667,46.34166667
12.28333333,46.34166667
</coordinates>
</LinearRing>
</innerBoundaryIs>
<innerBoundaryIs>
<LinearRing>
<coordinates>
12.28333333,46.325
12.28333333,46.31666667
12.29166667,46.31666667
12.29166667,46.325
12.28333333,46.325
</coordinates>
</LinearRing>
</innerBoundaryIs>
<innerBoundaryIs>
<LinearRing>
<coordinates>
11.50833333,46.10833333
11.50833333,46.1
11.51666667,46.1
11.51666667,46.10833333
11.50833333,46.10833333
</coordinates>
</LinearRing>
</innerBoundaryIs>
<innerBoundaryIs>
<LinearRing>
<coordinates>
11.6,46.10833333
11.6,46.1
11.60833333,46.1
11.60833333,46.10833333
11.61666667,46.10833333
11.61666667,46.11666667
11.625,46.11666667
11.625,46.125
11.625,46.13333333
11.61666667,46.13333333
11.61666667,46.125
11.60833333,46.125
11.60833333,46.13333333
11.6,46.13333333
11.6,46.125
11.6,46.11666667
11.6,46.10833333
</coordinates>
</LinearRing>
</innerBoundaryIs>
<innerBoundaryIs>
<LinearRing>
<coordinates>
11.75833333,46.1
11.76666667,46.1
11.76666667,46.10833333
11.76666667,46.11666667
11.76666667,46.125
11.75833333,46.125
11.75,46.125
11.75,46.11666667
11.75833333,46.11666667
11.75833333,46.10833333
11.75833333,46.1
</coordinates>
</LinearRing>
</innerBoundaryIs>
<innerBoundaryIs>
<LinearRing>
<coordinates>
12.50833333,46.10833333
12.51666667,46.10833333
12.525,46.10833333
12.525,46.11666667
12.525,46.125
12.53333333,46.125
12.53333333,46.13333333
12.54166667,46.13333333
12.54166667,46.14166667
12.54166667,46.15
12.55,46.15
12.55,46.15833333
12.55,46.16666667
12.54166667,46.16666667
12.54166667,46.15833333
12.53333333,46.15833333
12.53333333,46.15
12.525,46.15
12.525,46.14166667
12.51666667,46.14166667
12.50833333,46.14166667
12.50833333,46.13333333
12.50833333,46.125
12.50833333,46.11666667
12.50833333,46.10833333
</coordinates>
</LinearRing>
</innerBoundaryIs>
<innerBoundaryIs>
<LinearRing>
<coordinates>
11.26666667,45.925
11.275,45.925
11.28333333,45.925
11.29166667,45.925
11.3,45.925
11.3,45.93333333
11.29166667,45.93333333
11.29166667,45.94166667
11.3,45.94166667
11.3,45.95
11.30833333,45.95
11.30833333,45.94166667
11.30833333,45.93333333
11.31666667,45.93333333
11.31666667,45.925
11.31666667,45.91666667
11.325,45.91666667
11.33333333,45.91666667
11.34166667,45.91666667
11.34166667,45.90833333
11.35,45.90833333
11.35833333,45.90833333
11.35833333,45.91666667
11.35833333,45.925
11.36666667,45.925
11.36666667,45.91666667
11.375,45.91666667
11.375,45.90833333
11.375,45.9
11.38333333,45.9
11.38333333,45.89166667
11.38333333,45.88333333
11.39166667,45.88333333
11.39166667,45.875
11.4,45.875
11.40833333,45.875
11.40833333,45.88333333
11.40833333,45.89166667
11.41666667,45.89166667
11.41666667,45.9
11.40833333,45.9
11.40833333,45.90833333
11.40833333,45.91666667
11.41666667,45.91666667
11.41666667,45.925
11.40833333,45.925
11.40833333,45.93333333
11.41666667,45.93333333
11.41666667,45.94166667
11.40833333,45.94166667
11.4,45.94166667
11.39166667,45.94166667
11.39166667,45.95
11.4,45.95
11.40833333,45.95
11.40833333,45.95833333
11.40833333,45.96666667
11.40833333,45.975
11.41666667,45.975
11.425,45.975
11.425,45.98333333
11.41666667,45.98333333
11.40833333,45.98333333
11.4,45.98333333
11.4,45.99166667
11.39166667,45.99166667
11.38333333,45.99166667
11.38333333,46
11.375,46
11.375,45.99166667
11.36666667,45.99166667
11.35833333,45.99166667
11.35833333,45.98333333
11.35,45.98333333
11.34166667,45.98333333
11.33333333,45.98333333
11.33333333,45.975
11.325,45.975
11.31666667,45.975
11.30833333,45.975
11.3,45.975
11.3,45.96666667
11.29166667,45.96666667
11.28333333,45.96666667
11.275,45.96666667
11.275,45.975
11.26666667,45.975
11.25833333,45.975
11.25833333,45.96666667
11.25,45.96666667
11.25,45.95833333
11.24166667,45.95833333
11.24166667,45.95
11.23333333,45.95
11.23333333,45.94166667
11.24166667,45.94166667
11.24166667,45.93333333
11.25,45.93333333
11.25833333,45.93333333
11.26666667,45.93333333
11.26666667,45.925
</coordinates>
</LinearRing>
</innerBoundaryIs>
<innerBoundaryIs>
<LinearRing>
<coordinates>
11.29166667,45.76666667
11.3,45.76666667
11.3,45.75833333
11.30833333,45.75833333
11.31666667,45.75833333
11.31666667,45.76666667
11.325,45.76666667
11.325,45.775
11.325,45.78333333
11.325,45.79166667
11.31666667,45.79166667
11.30833333,45.79166667
11.30833333,45.78333333
11.3,45.78333333
11.29166667,45.78333333
11.29166667,45.775
11.28333333,45.775
11.275,45.775
11.275,45.76666667
11.28333333,45.76666667
11.29166667,45.76666667
</coordinates>
</LinearRing>
</innerBoundaryIs>
<innerBoundaryIs>
<LinearRing>
<coordinates>
11.48333333,45.75833333
11.49166667,45.75833333
11.49166667,45.76666667
11.48333333,45.76666667
11.48333333,45.75833333
</coordinates>
</LinearRing>
</innerBoundaryIs>
<innerBoundaryIs>
<LinearRing>
<coordinates>
10.86666667,45.59166667
10.86666667,45.58333333
10.875,45.58333333
10.875,45.59166667
10.86666667,45.59166667
</coordinates>
</LinearRing>
</innerBoundaryIs>
<innerBoundaryIs>
<LinearRing>
<coordinates>
11.24166667,45.80833333
11.25,45.80833333
11.25,45.81666667
11.24166667,45.81666667
11.24166667,45.80833333
</coordinates>
</LinearRing>
</innerBoundaryIs>
<innerBoundaryIs>
<LinearRing>
<coordinates>
11.68333333,45.89166667
11.68333333,45.88333333
11.69166667,45.88333333
11.69166667,45.89166667
11.68333333,45.89166667
</coordinates>
</LinearRing>
</innerBoundaryIs>
<innerBoundaryIs>
<LinearRing>
<coordinates>
11.65833333,45.875
11.65833333,45.86666667
11.66666667,45.86666667
11.675,45.86666667
11.675,45.875
11.66666667,45.875
11.65833333,45.875
</coordinates>
</LinearRing>
</innerBoundaryIs>
<innerBoundaryIs>
<LinearRing>
<coordinates>
11.16666667,46.025
11.16666667,46.01666667
11.175,46.01666667
11.18333333,46.01666667
11.19166667,46.01666667
11.2,46.01666667
11.20833333,46.01666667
11.20833333,46.00833333
11.21666667,46.00833333
11.21666667,46.01666667
11.21666667,46.025
11.20833333,46.025
11.20833333,46.03333333
11.2,46.03333333
11.2,46.04166667
11.2,46.05
11.19166667,46.05
11.19166667,46.05833333
11.18333333,46.05833333
11.175,46.05833333
11.175,46.05
11.175,46.04166667
11.16666667,46.04166667
11.16666667,46.03333333
11.16666667,46.025
</coordinates>
</LinearRing>
</innerBoundaryIs>
<innerBoundaryIs>
<LinearRing>
<coordinates>
11.44166667,45.975
11.44166667,45.96666667
11.45,45.96666667
11.45,45.975
11.45,45.98333333
11.44166667,45.98333333
11.44166667,45.975
</coordinates>
</LinearRing>
</innerBoundaryIs>
<innerBoundaryIs>
<LinearRing>
<coordinates>
11.69166667,45.975
11.69166667,45.96666667
11.7,45.96666667
11.7,45.975
11.69166667,45.975
</coordinates>
</LinearRing>
</innerBoundaryIs>
<innerBoundaryIs>
<LinearRing>
<coordinates>
11.59166667,46.06666667
11.59166667,46.05833333
11.6,46.05833333
11.6,46.06666667
11.59166667,46.06666667
</coordinates>
</LinearRing>
</innerBoundaryIs>
<innerBoundaryIs>
<LinearRing>
<coordinates>
11.375,46.05
11.375,46.04166667
11.38333333,46.04166667
11.38333333,46.05
11.375,46.05
</coordinates>
</LinearRing>
</innerBoundaryIs>
<innerBoundaryIs>
<LinearRing>
<coordinates>
11.575,46.05
11.575,46.04166667
11.58333333,46.04166667
11.58333333,46.05
11.575,46.05
</coordinates>
</LinearRing>
</innerBoundaryIs>
<innerBoundaryIs>
<LinearRing>
<coordinates>
11.45833333,46.1
11.45833333,46.09166667
11.46666667,46.09166667
11.46666667,46.1
11.45833333,46.1
</coordinates>
</LinearRing>
</innerBoundaryIs>
<innerBoundaryIs>
<LinearRing>
<coordinates>
12.475,46.175
12.48333333,46.175
12.48333333,46.18333333
12.49166667,46.18333333
12.49166667,46.19166667
12.48333333,46.19166667
12.48333333,46.2
12.475,46.2
12.46666667,46.2
12.45833333,46.2
12.45833333,46.19166667
12.46666667,46.19166667
12.475,46.19166667
12.475,46.18333333
12.475,46.175
</coordinates>
</LinearRing>
</innerBoundaryIs>
<innerBoundaryIs>
<LinearRing>
<coordinates>
12.625,46.175
12.625,46.16666667
12.63333333,46.16666667
12.63333333,46.175
12.625,46.175
</coordinates>
</LinearRing>
</innerBoundaryIs>
<innerBoundaryIs>
<LinearRing>
<coordinates>
12.675,46.16666667
12.68333333,46.16666667
12.69166667,46.16666667
12.69166667,46.175
12.69166667,46.18333333
12.68333333,46.18333333
12.675,46.18333333
12.675,46.175
12.675,46.16666667
</coordinates>
</LinearRing>
</innerBoundaryIs>
<innerBoundaryIs>
<LinearRing>
<coordinates>
11.59166667,46.16666667
11.6,46.16666667
11.60833333,46.16666667
11.61666667,46.16666667
11.61666667,46.175
11.61666667,46.18333333
11.60833333,46.18333333
11.6,46.18333333
11.6,46.175
11.59166667,46.175
11.59166667,46.16666667
</coordinates>
</LinearRing>
</innerBoundaryIs>
<innerBoundaryIs>
<LinearRing>
<coordinates>
11.775,46.14166667
11.775,46.13333333
11.78333333,46.13333333
11.78333333,46.14166667
11.775,46.14166667
</coordinates>
</LinearRing>
</innerBoundaryIs>
<innerBoundaryIs>
<LinearRing>
<coordinates>
11.59166667,46.14166667
11.6,46.14166667
11.6,46.15
11.59166667,46.15
11.59166667,46.14166667
</coordinates>
</LinearRing>
</innerBoundaryIs>
<innerBoundaryIs>
<LinearRing>
<coordinates>
11.81666667,46.11666667
11.81666667,46.10833333
11.825,46.10833333
11.825,46.11666667
11.81666667,46.11666667
</coordinates>
</LinearRing>
</innerBoundaryIs>
<innerBoundaryIs>
<LinearRing>
<coordinates>
12.59166667,46.14166667
12.59166667,46.13333333
12.58333333,46.13333333
12.58333333,46.125
12.575,46.125
12.575,46.11666667
12.58333333,46.11666667
12.59166667,46.11666667
12.59166667,46.125
12.6,46.125
12.6,46.13333333
12.60833333,46.13333333
12.60833333,46.14166667
12.6,46.14166667
12.59166667,46.14166667
</coordinates>
</LinearRing>
</innerBoundaryIs>
<innerBoundaryIs>
<LinearRing>
<coordinates>
12.61666667,46.15
12.625,46.15
12.625,46.15833333
12.61666667,46.15833333
12.61666667,46.15
</coordinates>
</LinearRing>
</innerBoundaryIs>
<innerBoundaryIs>
<LinearRing>
<coordinates>
12.50833333,46.15833333
12.51666667,46.15833333
12.51666667,46.16666667
12.50833333,46.16666667
12.50833333,46.15833333
</coordinates>
</LinearRing>
</innerBoundaryIs>
<innerBoundaryIs>
<LinearRing>
<coordinates>
11.575,46.20833333
11.575,46.2
11.58333333,46.2
11.58333333,46.20833333
11.575,46.20833333
</coordinates>
</LinearRing>
</innerBoundaryIs>
<innerBoundaryIs>
<LinearRing>
<coordinates>
11.49166667,46.18333333
11.5,46.18333333
11.5,46.19166667
11.49166667,46.19166667
11.49166667,46.18333333
</coordinates>
</LinearRing>
</innerBoundaryIs>
<innerBoundaryIs>
<LinearRing>
<coordinates>
11.475,46.225
11.475,46.21666667
11.48333333,46.21666667
11.48333333,46.225
11.475,46.225
</coordinates>
</LinearRing>
</innerBoundaryIs>
<innerBoundaryIs>
<LinearRing>
<coordinates>
11.59166667,46.25833333
11.6,46.25833333
11.6,46.26666667
11.59166667,46.26666667
11.59166667,46.25833333
</coordinates>
</LinearRing>
</innerBoundaryIs>
<innerBoundaryIs>
<LinearRing>
<coordinates>
11.45,46.30833333
11.45833333,46.30833333
11.45833333,46.31666667
11.45,46.31666667
11.45,46.30833333
</coordinates>
</LinearRing>
</innerBoundaryIs>
<innerBoundaryIs>
<LinearRing>
<coordinates>
12.05,46.24166667
12.05833333,46.24166667
12.05833333,46.25
12.05,46.25
12.05,46.24166667
</coordinates>
</LinearRing>
</innerBoundaryIs>
<innerBoundaryIs>
<LinearRing>
<coordinates>
12.21666667,46.25
12.21666667,46.24166667
12.225,46.24166667
12.225,46.25
12.21666667,46.25
</coordinates>
</LinearRing>
</innerBoundaryIs>
<innerBoundaryIs>
<LinearRing>
<coordinates>
12.59166667,46.24166667
12.59166667,46.23333333
12.58333333,46.23333333
12.575,46.23333333
12.56666667,46.23333333
12.55833333,46.23333333
12.55833333,46.225
12.55,46.225
12.54166667,46.225
12.54166667,46.21666667
12.55,46.21666667
12.55833333,46.21666667
12.56666667,46.21666667
12.575,46.21666667
12.575,46.20833333
12.58333333,46.20833333
12.59166667,46.20833333
12.6,46.20833333
12.6,46.2
12.60833333,46.2
12.60833333,46.20833333
12.61666667,46.20833333
12.61666667,46.2
12.625,46.2
12.63333333,46.2
12.64166667,46.2
12.64166667,46.19166667
12.65,46.19166667
12.65,46.2
12.65833333,46.2
12.65833333,46.20833333
12.65,46.20833333
12.64166667,46.20833333
12.64166667,46.21666667
12.64166667,46.225
12.63333333,46.225
12.625,46.225
12.61666667,46.225
12.60833333,46.225
12.60833333,46.23333333
12.60833333,46.24166667
12.6,46.24166667
12.59166667,46.24166667
</coordinates>
</LinearRing>
</innerBoundaryIs>
<innerBoundaryIs>
<LinearRing>
<coordinates>
12.75833333,46.24166667
12.75833333,46.23333333
12.76666667,46.23333333
12.76666667,46.24166667
12.75833333,46.24166667
</coordinates>
</LinearRing>
</innerBoundaryIs>
<innerBoundaryIs>
<LinearRing>
<coordinates>
12.48333333,46.20833333
12.49166667,46.20833333
12.49166667,46.21666667
12.48333333,46.21666667
12.475,46.21666667
12.475,46.20833333
12.48333333,46.20833333
</coordinates>
</LinearRing>
</innerBoundaryIs>
<innerBoundaryIs>
<LinearRing>
<coordinates>
12.66666667,46.2
12.675,46.2
12.68333333,46.2
12.69166667,46.2
12.7,46.2
12.70833333,46.2
12.70833333,46.20833333
12.70833333,46.21666667
12.71666667,46.21666667
12.725,46.21666667
12.725,46.225
12.73333333,46.225
12.74166667,46.225
12.75,46.225
12.75,46.23333333
12.74166667,46.23333333
12.73333333,46.23333333
12.725,46.23333333
12.71666667,46.23333333
12.70833333,46.23333333
12.70833333,46.225
12.7,46.225
12.69166667,46.225
12.68333333,46.225
12.675,46.225
12.675,46.21666667
12.66666667,46.21666667
12.66666667,46.20833333
12.66666667,46.2
</coordinates>
</LinearRing>
</innerBoundaryIs>
<innerBoundaryIs>
<LinearRing>
<coordinates>
12.65833333,46.175
12.66666667,46.175
12.66666667,46.18333333
12.65833333,46.18333333
12.65,46.18333333
12.65,46.175
12.65833333,46.175
</coordinates>
</LinearRing>
</innerBoundaryIs>
<innerBoundaryIs>
<LinearRing>
<coordinates>
12.05833333,46.20833333
12.05833333,46.2
12.06666667,46.2
12.075,46.2
12.075,46.19166667
12.08333333,46.19166667
12.09166667,46.19166667
12.1,46.19166667
12.10833333,46.19166667
12.10833333,46.2
12.1,46.2
12.1,46.20833333
12.1,46.21666667
12.10833333,46.21666667
12.10833333,46.225
12.1,46.225
12.1,46.23333333
12.09166667,46.23333333
12.08333333,46.23333333
12.08333333,46.225
12.075,46.225
12.06666667,46.225
12.05833333,46.225
12.05833333,46.21666667
12.05833333,46.20833333
</coordinates>
</LinearRing>
</innerBoundaryIs>
<innerBoundaryIs>
<LinearRing>
<coordinates>
12.13333333,46.225
12.14166667,46.225
12.15,46.225
12.15,46.23333333
12.15,46.24166667
12.14166667,46.24166667
12.13333333,46.24166667
12.13333333,46.23333333
12.13333333,46.225
</coordinates>
</LinearRing>
</innerBoundaryIs>
<innerBoundaryIs>
<LinearRing>
<coordinates>
12.16666667,46.225
12.16666667,46.21666667
12.175,46.21666667
12.18333333,46.21666667
12.18333333,46.225
12.175,46.225
12.16666667,46.225
</coordinates>
</LinearRing>
</innerBoundaryIs>
<innerBoundaryIs>
<LinearRing>
<coordinates>
12.20833333,46.225
12.21666667,46.225
12.21666667,46.23333333
12.20833333,46.23333333
12.20833333,46.225
</coordinates>
</LinearRing>
</innerBoundaryIs>
<innerBoundaryIs>
<LinearRing>
<coordinates>
12.78333333,46.225
12.79166667,46.225
12.79166667,46.23333333
12.78333333,46.23333333
12.78333333,46.225
</coordinates>
</LinearRing>
</innerBoundaryIs>
<innerBoundaryIs>
<LinearRing>
<coordinates>
12.40833333,46.28333333
12.41666667,46.28333333
12.41666667,46.29166667
12.40833333,46.29166667
12.40833333,46.28333333
</coordinates>
</LinearRing>
</innerBoundaryIs>
<innerBoundaryIs>
<LinearRing>
<coordinates>
12.10833333,46.28333333
12.10833333,46.275
12.11666667,46.275
12.11666667,46.28333333
12.10833333,46.28333333
</coordinates>
</LinearRing>
</innerBoundaryIs>
<innerBoundaryIs>
<LinearRing>
<coordinates>
12.16666667,46.25833333
12.175,46.25833333
12.175,46.26666667
12.16666667,46.26666667
12.16666667,46.25833333
</coordinates>
</LinearRing>
</innerBoundaryIs>
<innerBoundaryIs>
<LinearRing>
<coordinates>
11.95,46.3
11.95833333,46.3
11.96666667,46.3
11.96666667,46.30833333
11.95833333,46.30833333
11.95,46.30833333
11.95,46.3
</coordinates>
</LinearRing>
</innerBoundaryIs>
<innerBoundaryIs>
<LinearRing>
<coordinates>
12.775,46.25
12.78333333,46.25
12.78333333,46.25833333
12.775,46.25833333
12.775,46.25
</coordinates>
</LinearRing>
</innerBoundaryIs>
<innerBoundaryIs>
<LinearRing>
<coordinates>
11.15,46.175
11.15833333,46.175
11.15833333,46.18333333
11.15,46.18333333
11.15,46.175
</coordinates>
</LinearRing>
</innerBoundaryIs>
<innerBoundaryIs>
<LinearRing>
<coordinates>
11.64166667,46.49166667
11.63333333,46.49166667
11.63333333,46.48333333
11.63333333,46.475
11.625,46.475
11.625,46.46666667
11.63333333,46.46666667
11.64166667,46.46666667
11.64166667,46.45833333
11.65,46.45833333
11.65,46.46666667
11.65833333,46.46666667
11.65833333,46.475
11.65,46.475
11.65,46.48333333
11.65,46.49166667
11.64166667,46.49166667
</coordinates>
</LinearRing>
</innerBoundaryIs>
<innerBoundaryIs>
<LinearRing>
<coordinates>
11.60833333,46.49166667
11.6,46.49166667
11.6,46.48333333
11.60833333,46.48333333
11.60833333,46.49166667
</coordinates>
</LinearRing>
</innerBoundaryIs>
<innerBoundaryIs>
<LinearRing>
<coordinates>
11.55,46.36666667
11.55833333,46.36666667
11.55833333,46.35833333
11.56666667,46.35833333
11.56666667,46.36666667
11.56666667,46.375
11.575,46.375
11.58333333,46.375
11.59166667,46.375
11.59166667,46.38333333
11.58333333,46.38333333
11.575,46.38333333
11.56666667,46.38333333
11.55833333,46.38333333
11.55833333,46.375
11.55,46.375
11.55,46.36666667
</coordinates>
</LinearRing>
</innerBoundaryIs>
<innerBoundaryIs>
<LinearRing>
<coordinates>
11.59166667,46.525
11.59166667,46.51666667
11.6,46.51666667
11.6,46.525
11.59166667,46.525
</coordinates>
</LinearRing>
</innerBoundaryIs>
<innerBoundaryIs>
<LinearRing>
<coordinates>
11.66666667,46.525
11.675,46.525
11.675,46.53333333
11.66666667,46.53333333
11.66666667,46.525
</coordinates>
</LinearRing>
</innerBoundaryIs>
<innerBoundaryIs>
<LinearRing>
<coordinates>
11.79166667,46.525
11.79166667,46.51666667
11.79166667,46.50833333
11.8,46.50833333
11.8,46.51666667
11.80833333,46.51666667
11.80833333,46.50833333
11.80833333,46.5
11.81666667,46.5
11.825,46.5
11.83333333,46.5
11.83333333,46.50833333
11.84166667,46.50833333
11.84166667,46.51666667
11.84166667,46.525
11.84166667,46.53333333
11.83333333,46.53333333
11.825,46.53333333
11.81666667,46.53333333
11.80833333,46.53333333
11.8,46.53333333
11.8,46.525
11.79166667,46.525
</coordinates>
</LinearRing>
</innerBoundaryIs>
<innerBoundaryIs>
<LinearRing>
<coordinates>
11.70833333,46.51666667
11.70833333,46.50833333
11.71666667,46.50833333
11.725,46.50833333
11.725,46.51666667
11.71666667,46.51666667
11.70833333,46.51666667
</coordinates>
</LinearRing>
</innerBoundaryIs>
<innerBoundaryIs>
<LinearRing>
<coordinates>
11.79166667,46.56666667
11.8,46.56666667
11.8,46.575
11.79166667,46.575
11.79166667,46.56666667
</coordinates>
</LinearRing>
</innerBoundaryIs>
<innerBoundaryIs>
<LinearRing>
<coordinates>
11.80833333,46.58333333
11.80833333,46.575
11.81666667,46.575
11.81666667,46.58333333
11.80833333,46.58333333
</coordinates>
</LinearRing>
</innerBoundaryIs>
<innerBoundaryIs>
<LinearRing>
<coordinates>
11.80833333,46.6
11.80833333,46.59166667
11.81666667,46.59166667
11.825,46.59166667
11.825,46.6
11.81666667,46.6
11.80833333,46.6
</coordinates>
</LinearRing>
</innerBoundaryIs>
<innerBoundaryIs>
<LinearRing>
<coordinates>
11.775,46.60833333
11.78333333,46.60833333
11.78333333,46.61666667
11.775,46.61666667
11.775,46.60833333
</coordinates>
</LinearRing>
</innerBoundaryIs>
<innerBoundaryIs>
<LinearRing>
<coordinates>
11.80833333,46.65833333
11.80833333,46.65
11.81666667,46.65
11.81666667,46.65833333
11.80833333,46.65833333
</coordinates>
</LinearRing>
</innerBoundaryIs>
<innerBoundaryIs>
<LinearRing>
<coordinates>
12.54166667,46.5
12.54166667,46.49166667
12.54166667,46.48333333
12.55,46.48333333
12.55,46.49166667
12.55833333,46.49166667
12.55833333,46.48333333
12.56666667,46.48333333
12.575,46.48333333
12.575,46.49166667
12.575,46.5
12.56666667,46.5
12.55833333,46.5
12.55,46.5
12.54166667,46.5
</coordinates>
</LinearRing>
</innerBoundaryIs>
<innerBoundaryIs>
<LinearRing>
<coordinates>
12.51666667,46.35
12.51666667,46.34166667
12.525,46.34166667
12.525,46.35
12.51666667,46.35
</coordinates>
</LinearRing>
</innerBoundaryIs>
<innerBoundaryIs>
<LinearRing>
<coordinates>
12.59166667,46.45
12.6,46.45
12.6,46.45833333
12.59166667,46.45833333
12.59166667,46.45
</coordinates>
</LinearRing>
</innerBoundaryIs>
<innerBoundaryIs>
<LinearRing>
<coordinates>
12.51666667,46.48333333
12.525,46.48333333
12.53333333,46.48333333
12.53333333,46.49166667
12.525,46.49166667
12.51666667,46.49166667
12.51666667,46.48333333
</coordinates>
</LinearRing>
</innerBoundaryIs>
<innerBoundaryIs>
<LinearRing>
<coordinates>
12.19166667,46.35
12.19166667,46.34166667
12.2,46.34166667
12.2,46.35
12.19166667,46.35
</coordinates>
</LinearRing>
</innerBoundaryIs>
<innerBoundaryIs>
<LinearRing>
<coordinates>
12.23333333,46.35
12.23333333,46.34166667
12.24166667,46.34166667
12.25,46.34166667
12.25,46.35
12.24166667,46.35
12.23333333,46.35
</coordinates>
</LinearRing>
</innerBoundaryIs>
<innerBoundaryIs>
<LinearRing>
<coordinates>
12.20833333,46.33333333
12.20833333,46.325
12.21666667,46.325
12.21666667,46.33333333
12.20833333,46.33333333
</coordinates>
</LinearRing>
</innerBoundaryIs>
<innerBoundaryIs>
<LinearRing>
<coordinates>
12.28333333,46.36666667
12.28333333,46.35833333
12.29166667,46.35833333
12.29166667,46.36666667
12.28333333,46.36666667
</coordinates>
</LinearRing>
</innerBoundaryIs>
</Polygon>
<Polygon>
<outerBoundaryIs>
<LinearRing>
<coordinates>
10.79166667,45.58333333
10.79166667,45.575
10.78333333,45.575
10.775,45.575
10.775,45.58333333
10.775,45.59166667
10.775,45.6
10.76666667,45.6
10.75833333,45.6
10.75,45.6
10.75,45.59166667
10.74166667,45.59166667
10.74166667,45.58333333
10.73333333,45.58333333
10.73333333,45.59166667
10.725,45.59166667
10.725,45.58333333
10.71666667,45.58333333
10.70833333,45.58333333
10.7,45.58333333
10.69166667,45.58333333
10.68333333,45.58333333
10.68333333,45.59166667
10.69166667,45.59166667
10.69166667,45.6
10.69166667,45.60833333
10.7,45.60833333
10.7,45.61666667
10.7,45.625
10.70833333,45.625
10.70833333,45.63333333
10.70833333,45.64166667
10.71666667,45.64166667
10.725,45.64166667
10.725,45.65
10.725,45.65833333
10.73333333,45.65833333
10.73333333,45.66666667
10.74166667,45.66666667
10.74166667,45.675
10.75,45.675
10.75,45.68333333
10.75,45.69166667
10.75833333,45.69166667
10.75833333,45.7
10.76666667,45.7
10.76666667,45.70833333
10.775,45.70833333
10.775,45.71666667
10.78333333,45.71666667
10.78333333,45.725
10.79166667,45.725
10.79166667,45.73333333
10.8,45.73333333
10.8,45.74166667
10.80833333,45.74166667
10.80833333,45.75
10.80833333,45.75833333
10.81666667,45.75833333
10.81666667,45.76666667
10.81666667,45.775
10.825,45.775
10.825,45.78333333
10.825,45.79166667
10.83333333,45.79166667
10.84166667,45.79166667
10.84166667,45.8
10.85,45.8
10.85,45.80833333
10.85833333,45.80833333
10.85833333,45.81666667
10.85833333,45.825
10.85833333,45.83333333
10.86666667,45.83333333
10.86666667,45.84166667
10.86666667,45.85
10.875,45.85
10.875,45.85833333
10.88333333,45.85833333
10.88333333,45.86666667
10.88333333,45.875
10.88333333,45.88333333
10.89166667,45.88333333
10.89166667,45.89166667
10.9,45.89166667
10.9,45.9
10.90833333,45.9
10.90833333,45.90833333
10.90833333,45.91666667
10.90833333,45.925
10.9,45.925
10.9,45.93333333
10.90833333,45.93333333
10.90833333,45.94166667
10.91666667,45.94166667
10.91666667,45.95
10.925,45.95
10.925,45.95833333
10.925,45.96666667
10.93333333,45.96666667
10.93333333,45.975
10.93333333,45.98333333
10.925,45.98333333
10.91666667,45.98333333
10.91666667,45.975
10.90833333,45.975
10.90833333,45.98333333
10.90833333,45.99166667
10.90833333,46
10.91666667,46
10.91666667,46.00833333
10.91666667,46.01666667
10.925,46.01666667
10.925,46.025
10.93333333,46.025
10.93333333,46.03333333
10.93333333,46.04166667
10.925,46.04166667
10.925,46.05
10.925,46.05833333
10.91666667,46.05833333
10.91666667,46.05
10.90833333,46.05
10.90833333,46.04166667
10.9,46.04166667
10.9,46.03333333
10.9,46.025
10.89166667,46.025
10.89166667,46.01666667
10.89166667,46.00833333
10.88333333,46.00833333
10.88333333,46
10.875,46
10.875,45.99166667
10.875,45.98333333
10.86666667,45.98333333
10.86666667,45.975
10.86666667,45.96666667
10.85833333,45.96666667
10.85833333,45.95833333
10.85833333,45.95
10.85833333,45.94166667
10.86666667,45.94166667
10.86666667,45.95
10.875,45.95
10.88333333,45.95
10.88333333,45.95833333
10.89166667,45.95833333
10.89166667,45.95
10.89166667,45.94166667
10.89166667,45.93333333
10.88333333,45.93333333
10.88333333,45.925
10.875,45.925
10.86666667,45.925
10.85833333,45.925
10.85833333,45.91666667
10.85,45.91666667
10.84166667,45.91666667
10.84166667,45.90833333
10.83333333,45.90833333
10.83333333,45.9
10.83333333,45.89166667
10.83333333,45.88333333
10.83333333,45.875
10.84166667,45.875
10.84166667,45.86666667
10.83333333,45.86666667
10.83333333,45.85833333
10.83333333,45.85
10.83333333,45.84166667
10.825,45.84166667
10.825,45.83333333
10.81666667,45.83333333
10.81666667,45.84166667
10.81666667,45.85
10.81666667,45.85833333
10.80833333,45.85833333
10.8,45.85833333
10.79166667,45.85833333
10.78333333,45.85833333
10.775,45.85833333
10.76666667,45.85833333
10.76666667,45.86666667
10.75833333,45.86666667
10.75833333,45.85833333
10.75833333,45.85
10.75,45.85
10.75,45.85833333
10.74166667,45.85833333
10.73333333,45.85833333
10.725,45.85833333
10.725,45.86666667
10.73333333,45.86666667
10.73333333,45.875
10.725,45.875
10.725,45.88333333
10.725,45.89166667
10.71666667,45.89166667
10.70833333,45.89166667
10.70833333,45.88333333
10.7,45.88333333
10.69166667,45.88333333
10.68333333,45.88333333
10.68333333,45.89166667
10.675,45.89166667
10.675,45.9
10.68333333,45.9
10.69166667,45.9
10.7,45.9
10.7,45.90833333
10.70833333,45.90833333
10.70833333,45.9
10.71666667,45.9
10.71666667,45.90833333
10.725,45.90833333
10.725,45.91666667
10.725,45.925
10.725,45.93333333
10.73333333,45.93333333
10.74166667,45.93333333
10.74166667,45.925
10.73333333,45.925
10.73333333,45.91666667
10.73333333,45.90833333
10.73333333,45.9
10.73333333,45.89166667
10.74166667,45.89166667
10.75,45.89166667
10.75833333,45.89166667
10.76666667,45.89166667
10.76666667,45.88333333
10.775,45.88333333
10.775,45.875
10.78333333,45.875
10.79166667,45.875
10.8,45.875
10.80833333,45.875
10.81666667,45.875
10.825,45.875
10.825,45.88333333
10.825,45.89166667
10.81666667,45.89166667
10.81666667,45.9
10.80833333,45.9
10.80833333,45.90833333
10.8,45.90833333
10.8,45.91666667
10.80833333,45.91666667
10.80833333,45.925
10.8,45.925
10.8,45.93333333
10.80833333,45.93333333
10.80833333,45.94166667
10.80833333,45.95
10.8,45.95
10.8,45.95833333
10.8,45.96666667
10.80833333,45.96666667
10.80833333,45.975
10.81666667,45.975
10.81666667,45.98333333
10.825,45.98333333
10.825,45.99166667
10.81666667,45.99166667
10.81666667,46
10.80833333,46
10.80833333,46.00833333
10.80833333,46.01666667
10.80833333,46.025
10.81666667,46.025
10.825,46.025
10.825,46.03333333
10.83333333,46.03333333
10.83333333,46.04166667
10.84166667,46.04166667
10.84166667,46.05
10.83333333,46.05
10.825,46.05
10.81666667,46.05
10.80833333,46.05
10.8,46.05
10.79166667,46.05
10.79166667,46.04166667
10.78333333,46.04166667
10.775,46.04166667
10.775,46.03333333
10.76666667,46.03333333
10.76666667,46.025
10.75833333,46.025
10.75,46.025
10.74166667,46.025
10.73333333,46.025
10.73333333,46.01666667
10.725,46.01666667
10.71666667,46.01666667
10.71666667,46.00833333
10.70833333,46.00833333
10.70833333,46
10.7,46
10.7,45.99166667
10.69166667,45.99166667
10.69166667,46
10.69166667,46.00833333
10.7,46.00833333
10.7,46.01666667
10.70833333,46.01666667
10.70833333,46.025
10.71666667,46.025
10.71666667,46.03333333
10.71666667,46.04166667
10.70833333,46.04166667
10.70833333,46.05
10.7,46.05
10.7,46.05833333
10.7,46.06666667
10.70833333,46.06666667
10.70833333,46.075
10.71666667,46.075
10.71666667,46.08333333
10.71666667,46.09166667
10.725,46.09166667
10.725,46.1
10.73333333,46.1
10.73333333,46.10833333
10.74166667,46.10833333
10.74166667,46.11666667
10.74166667,46.125
10.75,46.125
10.75833333,46.125
10.75833333,46.13333333
10.75833333,46.14166667
10.76666667,46.14166667
10.775,46.14166667
10.775,46.13333333
10.76666667,46.13333333
10.76666667,46.125
10.76666667,46.11666667
10.75833333,46.11666667
10.75833333,46.10833333
10.75,46.10833333
10.75,46.1
10.74166667,46.1
10.74166667,46.09166667
10.73333333,46.09166667
10.73333333,46.08333333
10.725,46.08333333
10.725,46.075
10.725,46.06666667
10.725,46.05833333
10.725,46.05
10.73333333,46.05
10.74166667,46.05
10.75,46.05
10.75833333,46.05
10.76666667,46.05
10.76666667,46.05833333
10.775,46.05833333
10.78333333,46.05833333
10.79166667,46.05833333
10.8,46.05833333
10.80833333,46.05833333
10.80833333,46.06666667
10.81666667,46.06666667
10.81666667,46.075
10.825,46.075
10.825,46.06666667
10.825,46.05833333
10.83333333,46.05833333
10.84166667,46.05833333
10.85,46.05833333
10.85833333,46.05833333
10.86666667,46.05833333
10.875,46.05833333
10.88333333,46.05833333
10.88333333,46.06666667
10.88333333,46.075
10.88333333,46.08333333
10.88333333,46.09166667
10.88333333,46.1
10.89166667,46.1
10.89166667,46.09166667
10.89166667,46.08333333
10.9,46.08333333
10.90833333,46.08333333
10.91666667,46.08333333
10.91666667,46.09166667
10.925,46.09166667
10.93333333,46.09166667
10.93333333,46.1
10.93333333,46.10833333
10.94166667,46.10833333
10.94166667,46.11666667
10.95,46.11666667
10.95,46.125
10.95,46.13333333
10.95833333,46.13333333
10.95833333,46.14166667
10.96666667,46.14166667
10.96666667,46.13333333
10.96666667,46.125
10.96666667,46.11666667
10.95833333,46.11666667
10.95833333,46.10833333
10.95,46.10833333
10.95,46.1
10.95,46.09166667
10.94166667,46.09166667
10.94166667,46.08333333
10.93333333,46.08333333
10.93333333,46.075
10.925,46.075
10.925,46.06666667
10.93333333,46.06666667
10.94166667,46.06666667
10.95,46.06666667
10.95833333,46.06666667
10.96666667,46.06666667
10.96666667,46.075
10.975,46.075
10.975,46.08333333
10.98333333,46.08333333
10.98333333,46.09166667
10.99166667,46.09166667
11,46.09166667
11,46.1
11.00833333,46.1
11.01666667,46.1
11.01666667,46.10833333
11.025,46.10833333
11.025,46.11666667
11.03333333,46.11666667
11.04166667,46.11666667
11.04166667,46.125
11.05,46.125
11.05,46.13333333
11.05833333,46.13333333
11.05833333,46.14166667
11.05833333,46.15
11.05833333,46.15833333
11.05833333,46.16666667
11.05833333,46.175
11.06666667,46.175
11.06666667,46.16666667
11.075,46.16666667
11.075,46.15833333
11.06666667,46.15833333
11.06666667,46.15
11.06666667,46.14166667
11.06666667,46.13333333
11.075,46.13333333
11.075,46.125
11.075,46.11666667
11.08333333,46.11666667
11.08333333,46.10833333
11.09166667,46.10833333
11.09166667,46.1
11.09166667,46.09166667
11.1,46.09166667
11.1,46.08333333
11.1,46.075
11.10833333,46.075
11.10833333,46.06666667
11.10833333,46.05833333
11.1,46.05833333
11.1,46.05
11.10833333,46.05
11.10833333,46.04166667
11.11666667,46.04166667
11.11666667,46.03333333
11.10833333,46.03333333
11.10833333,46.025
11.10833333,46.01666667
11.1,46.01666667
11.1,46.00833333
11.1,46
11.09166667,46
11.09166667,45.99166667
11.09166667,45.98333333
11.09166667,45.975
11.08333333,45.975
11.08333333,45.96666667
11.09166667,45.96666667
11.09166667,45.95833333
11.09166667,45.95
11.09166667,45.94166667
11.09166667,45.93333333
11.08333333,45.93333333
11.075,45.93333333
11.06666667,45.93333333
11.05833333,45.93333333
11.05833333,45.925
11.05,45.925
11.05,45.93333333
11.04166667,45.93333333
11.03333333,45.93333333
11.03333333,45.925
11.025,45.925
11.025,45.91666667
11.025,45.90833333
11.01666667,45.90833333
11.01666667,45.9
11.01666667,45.89166667
11.00833333,45.89166667
11.00833333,45.88333333
11.01666667,45.88333333
11.01666667,45.875
11.00833333,45.875
11.00833333,45.86666667
11,45.86666667
10.99166667,45.86666667
10.99166667,45.85833333
10.98333333,45.85833333
10.98333333,45.85
10.975,45.85
10.975,45.84166667
10.98333333,45.84166667
10.99166667,45.84166667
11,45.84166667
11,45.83333333
11,45.825
11,45.81666667
11,45.80833333
11.00833333,45.80833333
11.00833333,45.8
11.01666667,45.8
11.01666667,45.79166667
11.00833333,45.79166667
11.00833333,45.78333333
11,45.78333333
11,45.775
11,45.76666667
10.99166667,45.76666667
10.99166667,45.75833333
10.98333333,45.75833333
10.98333333,45.75
10.975,45.75
10.96666667,45.75
10.96666667,45.74166667
10.95833333,45.74166667
10.95833333,45.75
10.95,45.75
10.95,45.74166667
10.94166667,45.74166667
10.93333333,45.74166667
10.93333333,45.73333333
10.925,45.73333333
10.925,45.725
10.925,45.71666667
10.925,45.70833333
10.91666667,45.70833333
10.91666667,45.7
10.90833333,45.7
10.90833333,45.69166667
10.9,45.69166667
10.9,45.68333333
10.89166667,45.68333333
10.89166667,45.675
10.89166667,45.66666667
10.88333333,45.66666667
10.88333333,45.65833333
10.88333333,45.65
10.875,45.65
10.875,45.64166667
10.86666667,45.64166667
10.86666667,45.63333333
10.86666667,45.625
10.85833333,45.625
10.85,45.625
10.85,45.61666667
10.85,45.60833333
10.84166667,45.60833333
10.84166667,45.6
10.83333333,45.6
10.83333333,45.59166667
10.825,45.59166667
10.81666667,45.59166667
10.80833333,45.59166667
10.8,45.59166667
10.8,45.58333333
10.79166667,45.58333333
</coordinates>
</LinearRing>
</outerBoundaryIs>
<innerBoundaryIs>
<LinearRing>
<coordinates>
10.84166667,45.79166667
10.84166667,45.78333333
10.84166667,45.775
10.84166667,45.76666667
10.83333333,45.76666667
10.83333333,45.75833333
10.83333333,45.75
10.825,45.75
10.825,45.74166667
10.81666667,45.74166667
10.81666667,45.73333333
10.80833333,45.73333333
10.80833333,45.725
10.80833333,45.71666667
10.8,45.71666667
10.8,45.70833333
10.79166667,45.70833333
10.79166667,45.7
10.78333333,45.7
10.78333333,45.69166667
10.775,45.69166667
10.775,45.68333333
10.775,45.675
10.76666667,45.675
10.76666667,45.66666667
10.75833333,45.66666667
10.75833333,45.65833333
10.75833333,45.65
10.75833333,45.64166667
10.76666667,45.64166667
10.76666667,45.63333333
10.775,45.63333333
10.775,45.625
10.78333333,45.625
10.79166667,45.625
10.8,45.625
10.8,45.63333333
10.80833333,45.63333333
10.81666667,45.63333333
10.81666667,45.64166667
10.81666667,45.65
10.825,45.65
10.83333333,45.65
10.83333333,45.65833333
10.84166667,45.65833333
10.85,45.65833333
10.85,45.66666667
10.85,45.675
10.84166667,45.675
10.84166667,45.68333333
10.85,45.68333333
10.85,45.69166667
10.85833333,45.69166667
10.85833333,45.68333333
10.85833333,45.675
10.86666667,45.675
10.875,45.675
10.875,45.68333333
10.875,45.69166667
10.875,45.7
10.88333333,45.7
10.88333333,45.70833333
10.89166667,45.70833333
10.89166667,45.7
10.9,45.7
10.9,45.70833333
10.9,45.71666667
10.90833333,45.71666667
10.91666667,45.71666667
10.91666667,45.725
10.91666667,45.73333333
10.90833333,45.73333333
10.90833333,45.74166667
10.9,45.74166667
10.89166667,45.74166667
10.89166667,45.75
10.9,45.75
10.90833333,45.75
10.90833333,45.75833333
10.91666667,45.75833333
10.925,45.75833333
10.93333333,45.75833333
10.93333333,45.75
10.94166667,45.75
10.94166667,45.75833333
10.95,45.75833333
10.95833333,45.75833333
10.96666667,45.75833333
10.975,45.75833333
10.975,45.76666667
10.975,45.775
10.98333333,45.775
10.98333333,45.78333333
10.98333333,45.79166667
10.975,45.79166667
10.96666667,45.79166667
10.95833333,45.79166667
10.95,45.79166667
10.94166667,45.79166667
10.93333333,45.79166667
10.93333333,45.8
10.93333333,45.80833333
10.93333333,45.81666667
10.93333333,45.825
10.94166667,45.825
10.94166667,45.83333333
10.93333333,45.83333333
10.93333333,45.84166667
10.925,45.84166667
10.91666667,45.84166667
10.90833333,45.84166667
10.90833333,45.85
10.9,45.85
10.89166667,45.85
10.88333333,45.85
10.88333333,45.84166667
10.875,45.84166667
10.875,45.83333333
10.875,45.825
10.86666667,45.825
10.86666667,45.81666667
10.86666667,45.80833333
10.86666667,45.8
10.86666667,45.79166667
10.85833333,45.79166667
10.85,45.79166667
10.84166667,45.79166667
</coordinates>
</LinearRing>
</innerBoundaryIs>
<innerBoundaryIs>
<LinearRing>
<coordinates>
10.81666667,45.975
10.81666667,45.96666667
10.81666667,45.95833333
10.81666667,45.95
10.825,45.95
10.825,45.94166667
10.825,45.93333333
10.83333333,45.93333333
10.84166667,45.93333333
10.85,45.93333333
10.85,45.94166667
10.85,45.95
10.85,45.95833333
10.85,45.96666667
10.85,45.975
10.85833333,45.975
10.85833333,45.98333333
10.85833333,45.99166667
10.85,45.99166667
10.84166667,45.99166667
10.84166667,45.98333333
10.83333333,45.98333333
10.83333333,45.975
10.825,45.975
10.81666667,45.975
</coordinates>
</LinearRing>
</innerBoundaryIs>
<innerBoundaryIs>
<LinearRing>
<coordinates>
10.975,45.85
10.975,45.85833333
10.96666667,45.85833333
10.95833333,45.85833333
10.95,45.85833333
10.94166667,45.85833333
10.93333333,45.85833333
10.93333333,45.85
10.94166667,45.85
10.95,45.85
10.95833333,45.85
10.96666667,45.85
10.975,45.85
</coordinates>
</LinearRing>
</innerBoundaryIs>
<innerBoundaryIs>
<LinearRing>
<coordinates>
10.925,45.925
10.925,45.91666667
10.93333333,45.91666667
10.93333333,45.90833333
10.925,45.90833333
10.925,45.9
10.91666667,45.9
10.91666667,45.89166667
10.90833333,45.89166667
10.90833333,45.88333333
10.91666667,45.88333333
10.925,45.88333333
10.925,45.875
10.93333333,45.875
10.93333333,45.88333333
10.94166667,45.88333333
10.94166667,45.875
10.95,45.875
10.95,45.86666667
10.95833333,45.86666667
10.96666667,45.86666667
10.975,45.86666667
10.98333333,45.86666667
10.98333333,45.875
10.98333333,45.88333333
10.99166667,45.88333333
10.99166667,45.89166667
10.99166667,45.9
10.99166667,45.90833333
10.99166667,45.91666667
11,45.91666667
11,45.925
11,45.93333333
11.00833333,45.93333333
11.00833333,45.94166667
11.01666667,45.94166667
11.01666667,45.95
11.025,45.95
11.03333333,45.95
11.04166667,45.95
11.04166667,45.94166667
11.05,45.94166667
11.05833333,45.94166667
11.05833333,45.95
11.06666667,45.95
11.075,45.95
11.08333333,45.95
11.08333333,45.95833333
11.075,45.95833333
11.075,45.96666667
11.075,45.975
11.06666667,45.975
11.06666667,45.96666667
11.05833333,45.96666667
11.05,45.96666667
11.05,45.95833333
11.04166667,45.95833333
11.03333333,45.95833333
11.03333333,45.96666667
11.04166667,45.96666667
11.04166667,45.975
11.05,45.975
11.05,45.98333333
11.05833333,45.98333333
11.06666667,45.98333333
11.06666667,45.99166667
11.075,45.99166667
11.08333333,45.99166667
11.08333333,46
11.075,46
11.075,46.00833333
11.075,46.01666667
11.08333333,46.01666667
11.09166667,46.01666667
11.09166667,46.025
11.08333333,46.025
11.08333333,46.03333333
11.08333333,46.04166667
11.09166667,46.04166667
11.09166667,46.05
11.09166667,46.05833333
11.08333333,46.05833333
11.08333333,46.06666667
11.075,46.06666667
11.06666667,46.06666667
11.06666667,46.05833333
11.05833333,46.05833333
11.05,46.05833333
11.04166667,46.05833333
11.04166667,46.06666667
11.03333333,46.06666667
11.025,46.06666667
11.01666667,46.06666667
11.00833333,46.06666667
11,46.06666667
11,46.05833333
11,46.05
11,46.04166667
11,46.03333333
11,46.025
11,46.01666667
11,46.00833333
11,46
11,45.99166667
10.99166667,45.99166667
10.99166667,45.98333333
11,45.98333333
11,45.975
11,45.96666667
10.99166667,45.96666667
10.99166667,45.95833333
10.98333333,45.95833333
10.975,45.95833333
10.96666667,45.95833333
10.96666667,45.95
10.95833333,45.95
10.95,45.95
10.95,45.95833333
10.94166667,45.95833333
10.94166667,45.95
10.94166667,45.94166667
10.93333333,45.94166667
10.93333333,45.93333333
10.925,45.93333333
10.925,45.925
</coordinates>
</LinearRing>
</innerBoundaryIs>
<innerBoundaryIs>
<LinearRing>
<coordinates>
10.91666667,45.85833333
10.925,45.85833333
10.925,45.86666667
10.91666667,45.86666667
10.91666667,45.85833333
</coordinates>
</LinearRing>
</innerBoundaryIs>
<innerBoundaryIs>
<LinearRing>
<coordinates>
10.89166667,45.86666667
10.9,45.86666667
10.9,45.875
10.89166667,45.875
10.89166667,45.86666667
</coordinates>
</LinearRing>
</innerBoundaryIs>
</Polygon>
<Polygon>
<outerBoundaryIs>
<LinearRing>
<coordinates>
13.73333333,45.96666667
13.74166667,45.96666667
13.74166667,45.95833333
13.73333333,45.95833333
13.725,45.95833333
13.725,45.96666667
13.71666667,45.96666667
13.71666667,45.975
13.71666667,45.98333333
13.70833333,45.98333333
13.70833333,45.99166667
13.7,45.99166667
13.7,46
13.7,46.00833333
13.69166667,46.00833333
13.69166667,46.01666667
13.68333333,46.01666667
13.675,46.01666667
13.66666667,46.01666667
13.65833333,46.01666667
13.65,46.01666667
13.65,46.00833333
13.64166667,46.00833333
13.63333333,46.00833333
13.63333333,46.01666667
13.625,46.01666667
13.625,46.025
13.63333333,46.025
13.64166667,46.025
13.64166667,46.03333333
13.64166667,46.04166667
13.64166667,46.05
13.64166667,46.05833333
13.64166667,46.06666667
13.64166667,46.075
13.65,46.075
13.65,46.08333333
13.65,46.09166667
13.65833333,46.09166667
13.65833333,46.1
13.66666667,46.1
13.675,46.1
13.675,46.09166667
13.675,46.08333333
13.68333333,46.08333333
13.69166667,46.08333333
13.7,46.08333333
13.7,46.075
13.70833333,46.075
13.70833333,46.08333333
13.70833333,46.09166667
13.7,46.09166667
13.7,46.1
13.69166667,46.1
13.69166667,46.10833333
13.7,46.10833333
13.7,46.11666667
13.70833333,46.11666667
13.70833333,46.125
13.71666667,46.125
13.725,46.125
13.725,46.13333333
13.73333333,46.13333333
13.73333333,46.14166667
13.74166667,46.14166667
13.75,46.14166667
13.75833333,46.14166667
13.76666667,46.14166667
13.76666667,46.13333333
13.775,46.13333333
13.775,46.125
13.78333333,46.125
13.79166667,46.125
13.79166667,46.11666667
13.8,46.11666667
13.8,46.10833333
13.80833333,46.10833333
13.80833333,46.1
13.81666667,46.1
13.81666667,46.09166667
13.81666667,46.08333333
13.825,46.08333333
13.825,46.075
13.825,46.06666667
13.81666667,46.06666667
13.81666667,46.05833333
13.81666667,46.05
13.81666667,46.04166667
13.80833333,46.04166667
13.80833333,46.05
13.8,46.05
13.8,46.04166667
13.79166667,46.04166667
13.79166667,46.03333333
13.78333333,46.03333333
13.78333333,46.025
13.78333333,46.01666667
13.775,46.01666667
13.76666667,46.01666667
13.75833333,46.01666667
13.75,46.01666667
13.75,46.00833333
13.74166667,46.00833333
13.73333333,46.00833333
13.725,46.00833333
13.725,46
13.725,45.99166667
13.73333333,45.99166667
13.74166667,45.99166667
13.74166667,45.98333333
13.73333333,45.98333333
13.725,45.98333333
13.725,45.975
13.73333333,45.975
13.73333333,45.96666667
</coordinates>
</LinearRing>
</outerBoundaryIs>
<innerBoundaryIs>
<LinearRing>
<coordinates>
13.70833333,46.075
13.70833333,46.06666667
13.71666667,46.06666667
13.71666667,46.075
13.70833333,46.075
</coordinates>
</LinearRing>
</innerBoundaryIs>
<innerBoundaryIs>
<LinearRing>
<coordinates>
13.79166667,46.11666667
13.78333333,46.11666667
13.775,46.11666667
13.775,46.10833333
13.76666667,46.10833333
13.75833333,46.10833333
13.75,46.10833333
13.75,46.1
13.75,46.09166667
13.75833333,46.09166667
13.75833333,46.08333333
13.75,46.08333333
13.75,46.075
13.74166667,46.075
13.74166667,46.06666667
13.74166667,46.05833333
13.75,46.05833333
13.75,46.05
13.74166667,46.05
13.73333333,46.05
13.725,46.05
13.725,46.04166667
13.725,46.03333333
13.73333333,46.03333333
13.73333333,46.04166667
13.74166667,46.04166667
13.74166667,46.03333333
13.74166667,46.025
13.75,46.025
13.75833333,46.025
13.76666667,46.025
13.775,46.025
13.775,46.03333333
13.775,46.04166667
13.78333333,46.04166667
13.78333333,46.05
13.78333333,46.05833333
13.78333333,46.06666667
13.78333333,46.075
13.78333333,46.08333333
13.78333333,46.09166667
13.79166667,46.09166667
13.79166667,46.1
13.79166667,46.10833333
13.79166667,46.11666667
</coordinates>
</LinearRing>
</innerBoundaryIs>
</Polygon>
<Polygon>
<outerBoundaryIs>
<LinearRing>
<coordinates>
13.575,46.05
13.575,46.04166667
13.56666667,46.04166667
13.55833333,46.04166667
13.55833333,46.05
13.55,46.05
13.54166667,46.05
13.53333333,46.05
13.525,46.05
13.525,46.05833333
13.53333333,46.05833333
13.53333333,46.06666667
13.54166667,46.06666667
13.54166667,46.075
13.55,46.075
13.55,46.08333333
13.55833333,46.08333333
13.56666667,46.08333333
13.575,46.08333333
13.58333333,46.08333333
13.58333333,46.09166667
13.58333333,46.1
13.575,46.1
13.575,46.09166667
13.56666667,46.09166667
13.55833333,46.09166667
13.55,46.09166667
13.54166667,46.09166667
13.53333333,46.09166667
13.53333333,46.08333333
13.53333333,46.075
13.525,46.075
13.51666667,46.075
13.50833333,46.075
13.5,46.075
13.5,46.08333333
13.5,46.09166667
13.5,46.1
13.50833333,46.1
13.51666667,46.1
13.51666667,46.10833333
13.525,46.10833333
13.53333333,46.10833333
13.53333333,46.11666667
13.54166667,46.11666667
13.55,46.11666667
13.55,46.125
13.54166667,46.125
13.54166667,46.13333333
13.54166667,46.14166667
13.53333333,46.14166667
13.53333333,46.13333333
13.525,46.13333333
13.525,46.125
13.51666667,46.125
13.50833333,46.125
13.50833333,46.13333333
13.50833333,46.14166667
13.5,46.14166667
13.49166667,46.14166667
13.49166667,46.15
13.49166667,46.15833333
13.49166667,46.16666667
13.49166667,46.175
13.48333333,46.175
13.48333333,46.16666667
13.48333333,46.15833333
13.48333333,46.15
13.48333333,46.14166667
13.48333333,46.13333333
13.475,46.13333333
13.475,46.125
13.46666667,46.125
13.46666667,46.11666667
13.45833333,46.11666667
13.45,46.11666667
13.45,46.125
13.44166667,46.125
13.44166667,46.13333333
13.44166667,46.14166667
13.43333333,46.14166667
13.43333333,46.13333333
13.425,46.13333333
13.41666667,46.13333333
13.40833333,46.13333333
13.40833333,46.14166667
13.4,46.14166667
13.4,46.13333333
13.39166667,46.13333333
13.38333333,46.13333333
13.38333333,46.14166667
13.375,46.14166667
13.375,46.15
13.36666667,46.15
13.35833333,46.15
13.35833333,46.15833333
13.35833333,46.16666667
13.35,46.16666667
13.35,46.15833333
13.34166667,46.15833333
13.34166667,46.16666667
13.33333333,46.16666667
13.33333333,46.175
13.325,46.175
13.325,46.18333333
13.31666667,46.18333333
13.31666667,46.19166667
13.325,46.19166667
13.325,46.2
13.31666667,46.2
13.30833333,46.2
13.30833333,46.20833333
13.31666667,46.20833333
13.31666667,46.21666667
13.30833333,46.21666667
13.3,46.21666667
13.29166667,46.21666667
13.28333333,46.21666667
13.28333333,46.225
13.275,46.225
13.275,46.23333333
13.275,46.24166667
13.28333333,46.24166667
13.28333333,46.25
13.29166667,46.25
13.3,46.25
13.30833333,46.25
13.30833333,46.25833333
13.3,46.25833333
13.3,46.26666667
13.3,46.275
13.30833333,46.275
13.30833333,46.26666667
13.31666667,46.26666667
13.31666667,46.275
13.325,46.275
13.33333333,46.275
13.34166667,46.275
13.35,46.275
13.35,46.26666667
13.34166667,46.26666667
13.33333333,46.26666667
13.33333333,46.25833333
13.34166667,46.25833333
13.35,46.25833333
13.35,46.25
13.35,46.24166667
13.35,46.23333333
13.34166667,46.23333333
13.34166667,46.225
13.35,46.225
13.35,46.21666667
13.35833333,46.21666667
13.35833333,46.225
13.36666667,46.225
13.375,46.225
13.375,46.23333333
13.375,46.24166667
13.38333333,46.24166667
13.39166667,46.24166667
13.4,46.24166667
13.4,46.25
13.39166667,46.25
13.38333333,46.25
13.375,46.25
13.375,46.25833333
13.375,46.26666667
13.38333333,46.26666667
13.38333333,46.25833333
13.39166667,46.25833333
13.39166667,46.26666667
13.39166667,46.275
13.4,46.275
13.4,46.26666667
13.40833333,46.26666667
13.40833333,46.25833333
13.41666667,46.25833333
13.41666667,46.26666667
13.425,46.26666667
13.425,46.275
13.43333333,46.275
13.43333333,46.28333333
13.44166667,46.28333333
13.44166667,46.29166667
13.45,46.29166667
13.45833333,46.29166667
13.46666667,46.29166667
13.46666667,46.28333333
13.475,46.28333333
13.48333333,46.28333333
13.48333333,46.29166667
13.475,46.29166667
13.475,46.3
13.46666667,46.3
13.45833333,46.3
13.45,46.3
13.44166667,46.3
13.43333333,46.3
13.43333333,46.30833333
13.44166667,46.30833333
13.45,46.30833333
13.45833333,46.30833333
13.45833333,46.31666667
13.45,46.31666667
13.44166667,46.31666667
13.43333333,46.31666667
13.425,46.31666667
13.41666667,46.31666667
13.40833333,46.31666667
13.4,46.31666667
13.4,46.325
13.39166667,46.325
13.38333333,46.325
13.375,46.325
13.375,46.33333333
13.36666667,46.33333333
13.35833333,46.33333333
13.35,46.33333333
13.34166667,46.33333333
13.33333333,46.33333333
13.325,46.33333333
13.325,46.34166667
13.33333333,46.34166667
13.34166667,46.34166667
13.35,46.34166667
13.35833333,46.34166667
13.36666667,46.34166667
13.375,46.34166667
13.38333333,46.34166667
13.38333333,46.33333333
13.39166667,46.33333333
13.4,46.33333333
13.40833333,46.33333333
13.41666667,46.33333333
13.425,46.33333333
13.425,46.34166667
13.41666667,46.34166667
13.41666667,46.35
13.41666667,46.35833333
13.40833333,46.35833333
13.4,46.35833333
13.4,46.36666667
13.39166667,46.36666667
13.39166667,46.375
13.38333333,46.375
13.38333333,46.38333333
13.375,46.38333333
13.36666667,46.38333333
13.35833333,46.38333333
13.35833333,46.39166667
13.36666667,46.39166667
13.375,46.39166667
13.38333333,46.39166667
13.39166667,46.39166667
13.4,46.39166667
13.40833333,46.39166667
13.41666667,46.39166667
13.425,46.39166667
13.43333333,46.39166667
13.43333333,46.38333333
13.44166667,46.38333333
13.44166667,46.39166667
13.45,46.39166667
13.45833333,46.39166667
13.45833333,46.38333333
13.46666667,46.38333333
13.475,46.38333333
13.48333333,46.38333333
13.48333333,46.39166667
13.49166667,46.39166667
13.5,46.39166667
13.50833333,46.39166667
13.51666667,46.39166667
13.51666667,46.4
13.525,46.4
13.525,46.39166667
13.53333333,46.39166667
13.54166667,46.39166667
13.54166667,46.4
13.55,46.4
13.55,46.40833333
13.55833333,46.40833333
13.56666667,46.40833333
13.575,46.40833333
13.575,46.4
13.575,46.39166667
13.56666667,46.39166667
13.55833333,46.39166667
13.55,46.39166667
13.55,46.38333333
13.54166667,46.38333333
13.53333333,46.38333333
13.53333333,46.375
13.54166667,46.375
13.55,46.375
13.55833333,46.375
13.56666667,46.375
13.56666667,46.36666667
13.575,46.36666667
13.575,46.35833333
13.56666667,46.35833333
13.55833333,46.35833333
13.55,46.35833333
13.55,46.35
13.54166667,46.35
13.53333333,46.35
13.525,46.35
13.51666667,46.35
13.50833333,46.35
13.50833333,46.35833333
13.5,46.35833333
13.5,46.35
13.49166667,46.35
13.48333333,46.35
13.48333333,46.34166667
13.475,46.34166667
13.475,46.33333333
13.48333333,46.33333333
13.48333333,46.325
13.49166667,46.325
13.5,46.325
13.5,46.33333333
13.50833333,46.33333333
13.50833333,46.34166667
13.51666667,46.34166667
13.525,46.34166667
13.53333333,46.34166667
13.54166667,46.34166667
13.55,46.34166667
13.55833333,46.34166667
13.55833333,46.35
13.56666667,46.35
13.575,46.35
13.58333333,46.35
13.58333333,46.35833333
13.58333333,46.36666667
13.59166667,46.36666667
13.6,46.36666667
13.6,46.35833333
13.59166667,46.35833333
13.59166667,46.35
13.59166667,46.34166667
13.6,46.34166667
13.60833333,46.34166667
13.61666667,46.34166667
13.625,46.34166667
13.63333333,46.34166667
13.63333333,46.35
13.625,46.35
13.61666667,46.35
13.60833333,46.35
13.60833333,46.35833333
13.61666667,46.35833333
13.625,46.35833333
13.63333333,46.35833333
13.64166667,46.35833333
13.64166667,46.36666667
13.65,46.36666667
13.65833333,46.36666667
13.65833333,46.375
13.65,46.375
13.65,46.38333333
13.65,46.39166667
13.64166667,46.39166667
13.64166667,46.4
13.63333333,46.4
13.63333333,46.40833333
13.64166667,46.40833333
13.65,46.40833333
13.65,46.41666667
13.65833333,46.41666667
13.66666667,46.41666667
13.66666667,46.425
13.675,46.425
13.675,46.43333333
13.66666667,46.43333333
13.65833333,46.43333333
13.65833333,46.425
13.65,46.425
13.64166667,46.425
13.63333333,46.425
13.63333333,46.43333333
13.625,46.43333333
13.61666667,46.43333333
13.60833333,46.43333333
13.6,46.43333333
13.6,46.425
13.59166667,46.425
13.58333333,46.425
13.575,46.425
13.575,46.43333333
13.58333333,46.43333333
13.58333333,46.44166667
13.59166667,46.44166667
13.59166667,46.45
13.58333333,46.45
13.58333333,46.45833333
13.58333333,46.46666667
13.59166667,46.46666667
13.59166667,46.475
13.6,46.475
13.6,46.46666667
13.6,46.45833333
13.60833333,46.45833333
13.60833333,46.45
13.61666667,46.45
13.625,46.45
13.63333333,46.45
13.63333333,46.45833333
13.625,46.45833333
13.625,46.46666667
13.61666667,46.46666667
13.61666667,46.475
13.625,46.475
13.63333333,46.475
13.63333333,46.46666667
13.64166667,46.46666667
13.65,46.46666667
13.65,46.45833333
13.65833333,46.45833333
13.65833333,46.45
13.66666667,46.45
13.675,46.45
13.68333333,46.45
13.68333333,46.45833333
13.68333333,46.46666667
13.68333333,46.475
13.69166667,46.475
13.7,46.475
13.70833333,46.475
13.70833333,46.46666667
13.70833333,46.45833333
13.70833333,46.45
13.7,46.45
13.7,46.44166667
13.7,46.43333333
13.70833333,46.43333333
13.71666667,46.43333333
13.71666667,46.44166667
13.725,46.44166667
13.725,46.45
13.73333333,46.45
13.74166667,46.45
13.75,46.45
13.75,46.45833333
13.75833333,46.45833333
13.76666667,46.45833333
13.76666667,46.45
13.75833333,46.45
13.75833333,46.44166667
13.75,46.44166667
13.75,46.43333333
13.74166667,46.43333333
13.74166667,46.425
13.73333333,46.425
13.73333333,46.41666667
13.725,46.41666667
13.71666667,46.41666667
13.70833333,46.41666667
13.7,46.41666667
13.7,46.40833333
13.69166667,46.40833333
13.69166667,46.4
13.69166667,46.39166667
13.68333333,46.39166667
13.68333333,46.38333333
13.69166667,46.38333333
13.7,46.38333333
13.7,46.39166667
13.70833333,46.39166667
13.71666667,46.39166667
13.71666667,46.4
13.725,46.4
13.73333333,46.4
13.73333333,46.39166667
13.73333333,46.38333333
13.725,46.38333333
13.71666667,46.38333333
13.71666667,46.375
13.70833333,46.375
13.7,46.375
13.7,46.36666667
13.69166667,46.36666667
13.68333333,46.36666667
13.68333333,46.35833333
13.675,46.35833333
13.675,46.35
13.66666667,46.35
13.65833333,46.35
13.65,46.35
13.64166667,46.35
13.64166667,46.34166667
13.65,46.34166667
13.65833333,46.34166667
13.65833333,46.33333333
13.65,46.33333333
13.64166667,46.33333333
13.64166667,46.325
13.63333333,46.325
13.63333333,46.31666667
13.63333333,46.30833333
13.64166667,46.30833333
13.65,46.30833333
13.65,46.3
13.65833333,46.3
13.66666667,46.3
13.675,46.3
13.675,46.29166667
13.68333333,46.29166667
13.69166667,46.29166667
13.69166667,46.3
13.69166667,46.30833333
13.69166667,46.31666667
13.7,46.31666667
13.70833333,46.31666667
13.71666667,46.31666667
13.71666667,46.325
13.71666667,46.33333333
13.725,46.33333333
13.725,46.34166667
13.725,46.35
13.71666667,46.35
13.71666667,46.35833333
13.725,46.35833333
13.73333333,46.35833333
13.73333333,46.36666667
13.74166667,46.36666667
13.74166667,46.35833333
13.75,46.35833333
13.75833333,46.35833333
13.75833333,46.36666667
13.75833333,46.375
13.76666667,46.375
13.775,46.375
13.78333333,46.375
13.79166667,46.375
13.79166667,46.36666667
13.8,46.36666667
13.80833333,46.36666667
13.80833333,46.35833333
13.8,46.35833333
13.8,46.35
13.8,46.34166667
13.80833333,46.34166667
13.81666667,46.34166667
13.81666667,46.35
13.81666667,46.35833333
13.81666667,46.36666667
13.825,46.36666667
13.83333333,46.36666667
13.84166667,46.36666667
13.85,46.36666667
13.85,46.375
13.84166667,46.375
13.84166667,46.38333333
13.84166667,46.39166667
13.84166667,46.4
13.85,46.4
13.85,46.40833333
13.85833333,46.40833333
13.86666667,46.40833333
13.875,46.40833333
13.875,46.41666667
13.88333333,46.41666667
13.88333333,46.40833333
13.88333333,46.4
13.89166667,46.4
13.89166667,46.40833333
13.9,46.40833333
13.90833333,46.40833333
13.90833333,46.4
13.90833333,46.39166667
13.9,46.39166667
13.9,46.38333333
13.89166667,46.38333333
13.89166667,46.375
13.88333333,46.375
13.88333333,46.36666667
13.89166667,46.36666667
13.9,46.36666667
13.9,46.375
13.90833333,46.375
13.90833333,46.38333333
13.91666667,46.38333333
13.91666667,46.39166667
13.925,46.39166667
13.93333333,46.39166667
13.93333333,46.4
13.93333333,46.40833333
13.94166667,46.40833333
13.94166667,46.41666667
13.94166667,46.425
13.95,46.425
13.95833333,46.425
13.95833333,46.41666667
13.95833333,46.40833333
13.96666667,46.40833333
13.975,46.40833333
13.98333333,46.40833333
13.99166667,46.40833333
13.99166667,46.4
13.99166667,46.39166667
14,46.39166667
14,46.38333333
14.00833333,46.38333333
14.00833333,46.375
14.00833333,46.36666667
14.01666667,46.36666667
14.025,46.36666667
14.03333333,46.36666667
14.03333333,46.35833333
14.03333333,46.35
14.04166667,46.35
14.04166667,46.34166667
14.04166667,46.33333333
14.04166667,46.325
14.04166667,46.31666667
14.05,46.31666667
14.05,46.30833333
14.04166667,46.30833333
14.03333333,46.30833333
14.025,46.30833333
14.025,46.3
14.025,46.29166667
14.01666667,46.29166667
14.01666667,46.3
14.00833333,46.3
14,46.3
13.99166667,46.3
13.98333333,46.3
13.98333333,46.29166667
13.975,46.29166667
13.975,46.3
13.975,46.30833333
13.96666667,46.30833333
13.95833333,46.30833333
13.95,46.30833333
13.95,46.3
13.94166667,46.3
13.93333333,46.3
13.93333333,46.30833333
13.925,46.30833333
13.91666667,46.30833333
13.90833333,46.30833333
13.90833333,46.3
13.90833333,46.29166667
13.9,46.29166667
13.9,46.3
13.89166667,46.3
13.89166667,46.30833333
13.88333333,46.30833333
13.88333333,46.31666667
13.875,46.31666667
13.875,46.30833333
13.875,46.3
13.88333333,46.3
13.88333333,46.29166667
13.875,46.29166667
13.86666667,46.29166667
13.85833333,46.29166667
13.85,46.29166667
13.85,46.28333333
13.85833333,46.28333333
13.86666667,46.28333333
13.86666667,46.275
13.875,46.275
13.88333333,46.275
13.89166667,46.275
13.89166667,46.26666667
13.9,46.26666667
13.9,46.275
13.90833333,46.275
13.90833333,46.26666667
13.91666667,46.26666667
13.925,46.26666667
13.93333333,46.26666667
13.94166667,46.26666667
13.95,46.26666667
13.95833333,46.26666667
13.96666667,46.26666667
13.975,46.26666667
13.98333333,46.26666667
13.98333333,46.25833333
13.975,46.25833333
13.96666667,46.25833333
13.96666667,46.25
13.95833333,46.25
13.95,46.25
13.94166667,46.25
13.93333333,46.25
13.925,46.25
13.91666667,46.25
13.90833333,46.25
13.9,46.25
13.9,46.24166667
13.90833333,46.24166667
13.91666667,46.24166667
13.925,46.24166667
13.93333333,46.24166667
13.94166667,46.24166667
13.95,46.24166667
13.95833333,46.24166667
13.96666667,46.24166667
13.975,46.24166667
13.975,46.23333333
13.96666667,46.23333333
13.95833333,46.23333333
13.95,46.23333333
13.95,46.225
13.94166667,46.225
13.93333333,46.225
13.925,46.225
13.91666667,46.225
13.90833333,46.225
13.90833333,46.21666667
13.91666667,46.21666667
13.925,46.21666667
13.93333333,46.21666667
13.94166667,46.21666667
13.95,46.21666667
13.95,46.20833333
13.95833333,46.20833333
13.95833333,46.2
13.96666667,46.2
13.96666667,46.19166667
13.95833333,46.19166667
13.95,46.19166667
13.95,46.18333333
13.94166667,46.18333333
13.93333333,46.18333333
13.93333333,46.175
13.94166667,46.175
13.95,46.175
13.95,46.16666667
13.94166667,46.16666667
13.94166667,46.15833333
13.93333333,46.15833333
13.925,46.15833333
13.91666667,46.15833333
13.90833333,46.15833333
13.90833333,46.15
13.91666667,46.15
13.925,46.15
13.925,46.14166667
13.91666667,46.14166667
13.90833333,46.14166667
13.9,46.14166667
13.9,46.13333333
13.90833333,46.13333333
13.90833333,46.125
13.9,46.125
13.89166667,46.125
13.89166667,46.11666667
13.89166667,46.10833333
13.89166667,46.1
13.88333333,46.1
13.875,46.1
13.875,46.10833333
13.86666667,46.10833333
13.85833333,46.10833333
13.85,46.10833333
13.85,46.1
13.84166667,46.1
13.83333333,46.1
13.83333333,46.10833333
13.825,46.10833333
13.81666667,46.10833333
13.81666667,46.11666667
13.81666667,46.125
13.80833333,46.125
13.80833333,46.13333333
13.8,46.13333333
13.79166667,46.13333333
13.79166667,46.14166667
13.78333333,46.14166667
13.78333333,46.15
13.78333333,46.15833333
13.79166667,46.15833333
13.8,46.15833333
13.80833333,46.15833333
13.80833333,46.15
13.81666667,46.15
13.825,46.15
13.83333333,46.15
13.84166667,46.15
13.85,46.15
13.85833333,46.15
13.86666667,46.15
13.875,46.15
13.875,46.15833333
13.88333333,46.15833333
13.89166667,46.15833333
13.9,46.15833333
13.9,46.16666667
13.89166667,46.16666667
13.88333333,46.16666667
13.875,46.16666667
13.875,46.175
13.86666667,46.175
13.86666667,46.16666667
13.86666667,46.15833333
13.85833333,46.15833333
13.85,46.15833333
13.84166667,46.15833333
13.84166667,46.16666667
13.83333333,46.16666667
13.83333333,46.175
13.825,46.175
13.825,46.16666667
13.81666667,46.16666667
13.80833333,46.16666667
13.8,46.16666667
13.79166667,46.16666667
13.78333333,46.16666667
13.775,46.16666667
13.775,46.15833333
13.76666667,46.15833333
13.76666667,46.15
13.75833333,46.15
13.75833333,46.15833333
13.75833333,46.16666667
13.75833333,46.175
13.75833333,46.18333333
13.75,46.18333333
13.75,46.19166667
13.74166667,46.19166667
13.74166667,46.2
13.73333333,46.2
13.725,46.2
13.725,46.19166667
13.71666667,46.19166667
13.71666667,46.2
13.70833333,46.2
13.7,46.2
13.69166667,46.2
13.69166667,46.19166667
13.7,46.19166667
13.7,46.18333333
13.7,46.175
13.70833333,46.175
13.70833333,46.16666667
13.70833333,46.15833333
13.70833333,46.15
13.70833333,46.14166667
13.70833333,46.13333333
13.70833333,46.125
13.7,46.125
13.69166667,46.125
13.68333333,46.125
13.68333333,46.11666667
13.675,46.11666667
13.66666667,46.11666667
13.65833333,46.11666667
13.65,46.11666667
13.65,46.10833333
13.64166667,46.10833333
13.64166667,46.1
13.63333333,46.1
13.625,46.1
13.625,46.09166667
13.625,46.08333333
13.625,46.075
13.61666667,46.075
13.60833333,46.075
13.60833333,46.06666667
13.6,46.06666667
13.6,46.05833333
13.59166667,46.05833333
13.58333333,46.05833333
13.575,46.05833333
13.575,46.05
</coordinates>
</LinearRing>
</outerBoundaryIs>
<innerBoundaryIs>
<LinearRing>
<coordinates>
13.43333333,46.275
13.43333333,46.26666667
13.44166667,46.26666667
13.45,46.26666667
13.45,46.275
13.44166667,46.275
13.43333333,46.275
</coordinates>
</LinearRing>
</innerBoundaryIs>
<innerBoundaryIs>
<LinearRing>
<coordinates>
13.425,46.33333333
13.425,46.325
13.43333333,46.325
13.43333333,46.33333333
13.425,46.33333333
</coordinates>
</LinearRing>
</innerBoundaryIs>
<innerBoundaryIs>
<LinearRing>
<coordinates>
13.48333333,46.325
13.475,46.325
13.475,46.31666667
13.48333333,46.31666667
13.48333333,46.325
</coordinates>
</LinearRing>
</innerBoundaryIs>
<innerBoundaryIs>
<LinearRing>
<coordinates>
13.65,46.40833333
13.65,46.4
13.65833333,46.4
13.65833333,46.40833333
13.65,46.40833333
</coordinates>
</LinearRing>
</innerBoundaryIs>
<innerBoundaryIs>
<LinearRing>
<coordinates>
13.7,46.43333333
13.69166667,46.43333333
13.69166667,46.425
13.7,46.425
13.7,46.43333333
</coordinates>
</LinearRing>
</innerBoundaryIs>
<innerBoundaryIs>
<LinearRing>
<coordinates>
13.68333333,46.38333333
13.675,46.38333333
13.675,46.375
13.68333333,46.375
13.68333333,46.38333333
</coordinates>
</LinearRing>
</innerBoundaryIs>
<innerBoundaryIs>
<LinearRing>
<coordinates>
13.63333333,46.325
13.63333333,46.33333333
13.625,46.33333333
13.61666667,46.33333333
13.60833333,46.33333333
13.6,46.33333333
13.59166667,46.33333333
13.59166667,46.325
13.6,46.325
13.6,46.31666667
13.60833333,46.31666667
13.61666667,46.31666667
13.61666667,46.325
13.625,46.325
13.63333333,46.325
</coordinates>
</LinearRing>
</innerBoundaryIs>
<innerBoundaryIs>
<LinearRing>
<coordinates>
13.59166667,46.325
13.58333333,46.325
13.58333333,46.31666667
13.58333333,46.30833333
13.575,46.30833333
13.575,46.3
13.58333333,46.3
13.59166667,46.3
13.6,46.3
13.60833333,46.3
13.60833333,46.30833333
13.6,46.30833333
13.59166667,46.30833333
13.59166667,46.31666667
13.59166667,46.325
</coordinates>
</LinearRing>
</innerBoundaryIs>
<innerBoundaryIs>
<LinearRing>
<coordinates>
13.88333333,46.31666667
13.89166667,46.31666667
13.89166667,46.325
13.88333333,46.325
13.88333333,46.31666667
</coordinates>
</LinearRing>
</innerBoundaryIs>
<innerBoundaryIs>
<LinearRing>
<coordinates>
13.88333333,46.325
13.88333333,46.33333333
13.875,46.33333333
13.86666667,46.33333333
13.86666667,46.325
13.875,46.325
13.88333333,46.325
</coordinates>
</LinearRing>
</innerBoundaryIs>
<innerBoundaryIs>
<LinearRing>
<coordinates>
13.9,46.16666667
13.90833333,46.16666667
13.91666667,46.16666667
13.91666667,46.175
13.90833333,46.175
13.9,46.175
13.9,46.16666667
</coordinates>
</LinearRing>
</innerBoundaryIs>
<innerBoundaryIs>
<LinearRing>
<coordinates>
13.91666667,46.175
13.925,46.175
13.925,46.18333333
13.91666667,46.18333333
13.91666667,46.175
</coordinates>
</LinearRing>
</innerBoundaryIs>
<innerBoundaryIs>
<LinearRing>
<coordinates>
13.83333333,46.175
13.84166667,46.175
13.84166667,46.18333333
13.83333333,46.18333333
13.83333333,46.175
</coordinates>
</LinearRing>
</innerBoundaryIs>
<innerBoundaryIs>
<LinearRing>
<coordinates>
13.69166667,46.2
13.69166667,46.20833333
13.68333333,46.20833333
13.675,46.20833333
13.66666667,46.20833333
13.66666667,46.2
13.675,46.2
13.68333333,46.2
13.69166667,46.2
</coordinates>
</LinearRing>
</innerBoundaryIs>
<innerBoundaryIs>
<LinearRing>
<coordinates>
13.59166667,46.24166667
13.59166667,46.23333333
13.6,46.23333333
13.6,46.24166667
13.59166667,46.24166667
</coordinates>
</LinearRing>
</innerBoundaryIs>
<innerBoundaryIs>
<LinearRing>
<coordinates>
13.6,46.23333333
13.6,46.225
13.60833333,46.225
13.60833333,46.21666667
13.61666667,46.21666667
13.61666667,46.225
13.61666667,46.23333333
13.60833333,46.23333333
13.6,46.23333333
</coordinates>
</LinearRing>
</innerBoundaryIs>
<innerBoundaryIs>
<LinearRing>
<coordinates>
13.78333333,46.20833333
13.78333333,46.2
13.78333333,46.19166667
13.78333333,46.18333333
13.79166667,46.18333333
13.8,46.18333333
13.80833333,46.18333333
13.81666667,46.18333333
13.81666667,46.19166667
13.80833333,46.19166667
13.8,46.19166667
13.8,46.2
13.79166667,46.2
13.79166667,46.20833333
13.79166667,46.21666667
13.78333333,46.21666667
13.78333333,46.20833333
</coordinates>
</LinearRing>
</innerBoundaryIs>
<innerBoundaryIs>
<LinearRing>
<coordinates>
13.79166667,46.21666667
13.8,46.21666667
13.8,46.225
13.79166667,46.225
13.79166667,46.21666667
</coordinates>
</LinearRing>
</innerBoundaryIs>
<innerBoundaryIs>
<LinearRing>
<coordinates>
13.54166667,46.20833333
13.54166667,46.2
13.55,46.2
13.55,46.20833333
13.54166667,46.20833333
</coordinates>
</LinearRing>
</innerBoundaryIs>
<innerBoundaryIs>
<LinearRing>
<coordinates>
13.55,46.2
13.55,46.19166667
13.55833333,46.19166667
13.56666667,46.19166667
13.575,46.19166667
13.575,46.2
13.575,46.20833333
13.56666667,46.20833333
13.56666667,46.2
13.55833333,46.2
13.55,46.2
</coordinates>
</LinearRing>
</innerBoundaryIs>
<innerBoundaryIs>
<LinearRing>
<coordinates>
13.79166667,46.28333333
13.8,46.28333333
13.8,46.29166667
13.80833333,46.29166667
13.80833333,46.3
13.8,46.3
13.79166667,46.3
13.79166667,46.29166667
13.79166667,46.28333333
</coordinates>
</LinearRing>
</innerBoundaryIs>
<innerBoundaryIs>
<LinearRing>
<coordinates>
13.79166667,46.3
13.79166667,46.30833333
13.78333333,46.30833333
13.78333333,46.3
13.79166667,46.3
</coordinates>
</LinearRing>
</innerBoundaryIs>
<innerBoundaryIs>
<LinearRing>
<coordinates>
13.53333333,46.31666667
13.525,46.31666667
13.525,46.30833333
13.53333333,46.30833333
13.53333333,46.31666667
</coordinates>
</LinearRing>
</innerBoundaryIs>
<innerBoundaryIs>
<LinearRing>
<coordinates>
13.59166667,46.10833333
13.59166667,46.1
13.6,46.1
13.6,46.10833333
13.59166667,46.10833333
</coordinates>
</LinearRing>
</innerBoundaryIs>
<innerBoundaryIs>
<LinearRing>
<coordinates>
13.85,46.16666667
13.85833333,46.16666667
13.85833333,46.175
13.85,46.175
13.85,46.16666667
</coordinates>
</LinearRing>
</innerBoundaryIs>
<innerBoundaryIs>
<LinearRing>
<coordinates>
13.51666667,46.24166667
13.51666667,46.23333333
13.525,46.23333333
13.525,46.24166667
13.51666667,46.24166667
</coordinates>
</LinearRing>
</innerBoundaryIs>
<innerBoundaryIs>
<LinearRing>
<coordinates>
13.85833333,46.25
13.86666667,46.25
13.86666667,46.25833333
13.85833333,46.25833333
13.85833333,46.25
</coordinates>
</LinearRing>
</innerBoundaryIs>
<innerBoundaryIs>
<LinearRing>
<coordinates>
13.875,46.25
13.88333333,46.25
13.89166667,46.25
13.89166667,46.25833333
13.88333333,46.25833333
13.875,46.25833333
13.875,46.25
</coordinates>
</LinearRing>
</innerBoundaryIs>
<innerBoundaryIs>
<LinearRing>
<coordinates>
13.85,46.20833333
13.85833333,46.20833333
13.86666667,46.20833333
13.86666667,46.21666667
13.85833333,46.21666667
13.85,46.21666667
13.85,46.20833333
</coordinates>
</LinearRing>
</innerBoundaryIs>
<innerBoundaryIs>
<LinearRing>
<coordinates>
13.91666667,46.2
13.90833333,46.2
13.90833333,46.19166667
13.91666667,46.19166667
13.91666667,46.2
</coordinates>
</LinearRing>
</innerBoundaryIs>
<innerBoundaryIs>
<LinearRing>
<coordinates>
13.625,46.2
13.61666667,46.2
13.61666667,46.19166667
13.625,46.19166667
13.63333333,46.19166667
13.63333333,46.2
13.625,46.2
</coordinates>
</LinearRing>
</innerBoundaryIs>
<innerBoundaryIs>
<LinearRing>
<coordinates>
13.40833333,46.19166667
13.40833333,46.18333333
13.40833333,46.175
13.41666667,46.175
13.41666667,46.18333333
13.41666667,46.19166667
13.40833333,46.19166667
</coordinates>
</LinearRing>
</innerBoundaryIs>
<innerBoundaryIs>
<LinearRing>
<coordinates>
13.51666667,46.19166667
13.525,46.19166667
13.525,46.2
13.51666667,46.2
13.51666667,46.19166667
</coordinates>
</LinearRing>
</innerBoundaryIs>
<innerBoundaryIs>
<LinearRing>
<coordinates>
13.64166667,46.19166667
13.64166667,46.18333333
13.65,46.18333333
13.65833333,46.18333333
13.65833333,46.19166667
13.65,46.19166667
13.64166667,46.19166667
</coordinates>
</LinearRing>
</innerBoundaryIs>
<innerBoundaryIs>
<LinearRing>
<coordinates>
13.625,46.20833333
13.63333333,46.20833333
13.64166667,46.20833333
13.64166667,46.21666667
13.63333333,46.21666667
13.625,46.21666667
13.625,46.20833333
</coordinates>
</LinearRing>
</innerBoundaryIs>
<innerBoundaryIs>
<LinearRing>
<coordinates>
13.39166667,46.225
13.4,46.225
13.4,46.23333333
13.39166667,46.23333333
13.39166667,46.225
</coordinates>
</LinearRing>
</innerBoundaryIs>
<innerBoundaryIs>
<LinearRing>
<coordinates>
13.65,46.21666667
13.65,46.20833333
13.65833333,46.20833333
13.65833333,46.21666667
13.65,46.21666667
</coordinates>
</LinearRing>
</innerBoundaryIs>
<innerBoundaryIs>
<LinearRing>
<coordinates>
13.68333333,46.21666667
13.69166667,46.21666667
13.69166667,46.225
13.68333333,46.225
13.68333333,46.21666667
</coordinates>
</LinearRing>
</innerBoundaryIs>
<innerBoundaryIs>
<LinearRing>
<coordinates>
13.80833333,46.225
13.80833333,46.21666667
13.81666667,46.21666667
13.81666667,46.225
13.80833333,46.225
</coordinates>
</LinearRing>
</innerBoundaryIs>
<innerBoundaryIs>
<LinearRing>
<coordinates>
13.88333333,46.225
13.88333333,46.21666667
13.89166667,46.21666667
13.89166667,46.225
13.88333333,46.225
</coordinates>
</LinearRing>
</innerBoundaryIs>
<innerBoundaryIs>
<LinearRing>
<coordinates>
13.49166667,46.28333333
13.49166667,46.275
13.5,46.275
13.5,46.28333333
13.49166667,46.28333333
</coordinates>
</LinearRing>
</innerBoundaryIs>
<innerBoundaryIs>
<LinearRing>
<coordinates>
13.6,46.28333333
13.6,46.275
13.60833333,46.275
13.60833333,46.28333333
13.6,46.28333333
</coordinates>
</LinearRing>
</innerBoundaryIs>
<innerBoundaryIs>
<LinearRing>
<coordinates>
13.625,46.28333333
13.625,46.275
13.625,46.26666667
13.63333333,46.26666667
13.63333333,46.275
13.63333333,46.28333333
13.625,46.28333333
</coordinates>
</LinearRing>
</innerBoundaryIs>
<innerBoundaryIs>
<LinearRing>
<coordinates>
13.80833333,46.28333333
13.80833333,46.275
13.81666667,46.275
13.825,46.275
13.83333333,46.275
13.83333333,46.28333333
13.825,46.28333333
13.81666667,46.28333333
13.80833333,46.28333333
</coordinates>
</LinearRing>
</innerBoundaryIs>
<innerBoundaryIs>
<LinearRing>
<coordinates>
13.51666667,46.26666667
13.525,46.26666667
13.525,46.275
13.51666667,46.275
13.51666667,46.26666667
</coordinates>
</LinearRing>
</innerBoundaryIs>
<innerBoundaryIs>
<LinearRing>
<coordinates>
13.8,46.25833333
13.80833333,46.25833333
13.80833333,46.26666667
13.8,46.26666667
13.8,46.25833333
</coordinates>
</LinearRing>
</innerBoundaryIs>
<innerBoundaryIs>
<LinearRing>
<coordinates>
13.71666667,46.26666667
13.725,46.26666667
13.725,46.275
13.71666667,46.275
13.70833333,46.275
13.70833333,46.26666667
13.71666667,46.26666667
</coordinates>
</LinearRing>
</innerBoundaryIs>
<innerBoundaryIs>
<LinearRing>
<coordinates>
13.5,46.3
13.50833333,46.3
13.50833333,46.30833333
13.51666667,46.30833333
13.51666667,46.31666667
13.50833333,46.31666667
13.5,46.31666667
13.5,46.30833333
13.5,46.3
</coordinates>
</LinearRing>
</innerBoundaryIs>
<innerBoundaryIs>
<LinearRing>
<coordinates>
13.51666667,46.3
13.51666667,46.29166667
13.525,46.29166667
13.53333333,46.29166667
13.54166667,46.29166667
13.55,46.29166667
13.55,46.3
13.54166667,46.3
13.53333333,46.3
13.525,46.3
13.51666667,46.3
</coordinates>
</LinearRing>
</innerBoundaryIs>
<innerBoundaryIs>
<LinearRing>
<coordinates>
13.78333333,46.33333333
13.79166667,46.33333333
13.79166667,46.34166667
13.78333333,46.34166667
13.78333333,46.33333333
</coordinates>
</LinearRing>
</innerBoundaryIs>
<innerBoundaryIs>
<LinearRing>
<coordinates>
13.86666667,46.36666667
13.86666667,46.35833333
13.875,46.35833333
13.875,46.36666667
13.86666667,46.36666667
</coordinates>
</LinearRing>
</innerBoundaryIs>
</Polygon>
<Polygon>
<outerBoundaryIs>
<LinearRing>
<coordinates>
11.85,46.23333333
11.85,46.225
11.84166667,46.225
11.84166667,46.23333333
11.84166667,46.24166667
11.83333333,46.24166667
11.83333333,46.25
11.83333333,46.25833333
11.825,46.25833333
11.825,46.26666667
11.825,46.275
11.81666667,46.275
11.80833333,46.275
11.80833333,46.28333333
11.80833333,46.29166667
11.8,46.29166667
11.79166667,46.29166667
11.79166667,46.3
11.79166667,46.30833333
11.79166667,46.31666667
11.8,46.31666667
11.8,46.30833333
11.80833333,46.30833333
11.80833333,46.3
11.81666667,46.3
11.825,46.3
11.825,46.30833333
11.825,46.31666667
11.81666667,46.31666667
11.81666667,46.325
11.80833333,46.325
11.8,46.325
11.8,46.33333333
11.80833333,46.33333333
11.81666667,46.33333333
11.825,46.33333333
11.83333333,46.33333333
11.84166667,46.33333333
11.85,46.33333333
11.85,46.325
11.84166667,46.325
11.84166667,46.31666667
11.85,46.31666667
11.85833333,46.31666667
11.86666667,46.31666667
11.86666667,46.30833333
11.86666667,46.3
11.85833333,46.3
11.85833333,46.29166667
11.86666667,46.29166667
11.875,46.29166667
11.88333333,46.29166667
11.89166667,46.29166667
11.9,46.29166667
11.90833333,46.29166667
11.90833333,46.28333333
11.9,46.28333333
11.9,46.275
11.90833333,46.275
11.90833333,46.26666667
11.90833333,46.25833333
11.91666667,46.25833333
11.91666667,46.25
11.90833333,46.25
11.9,46.25
11.9,46.24166667
11.89166667,46.24166667
11.88333333,46.24166667
11.88333333,46.23333333
11.875,46.23333333
11.86666667,46.23333333
11.86666667,46.24166667
11.85833333,46.24166667
11.85,46.24166667
11.85,46.23333333
</coordinates>
</LinearRing>
</outerBoundaryIs>
<innerBoundaryIs>
<LinearRing>
<coordinates>
11.85833333,46.29166667
11.85,46.29166667
11.85,46.28333333
11.85833333,46.28333333
11.85833333,46.29166667
</coordinates>
</LinearRing>
</innerBoundaryIs>
<innerBoundaryIs>
<LinearRing>
<coordinates>
11.86666667,46.275
11.86666667,46.26666667
11.875,46.26666667
11.875,46.275
11.86666667,46.275
</coordinates>
</LinearRing>
</innerBoundaryIs>
<innerBoundaryIs>
<LinearRing>
<coordinates>
11.875,46.26666667
11.875,46.25833333
11.86666667,46.25833333
11.86666667,46.25
11.875,46.25
11.88333333,46.25
11.88333333,46.25833333
11.89166667,46.25833333
11.89166667,46.26666667
11.88333333,46.26666667
11.875,46.26666667
</coordinates>
</LinearRing>
</innerBoundaryIs>
<innerBoundaryIs>
<LinearRing>
<coordinates>
11.85,46.25833333
11.85833333,46.25833333
11.85833333,46.26666667
11.85,46.26666667
11.85,46.25833333
</coordinates>
</LinearRing>
</innerBoundaryIs>
<innerBoundaryIs>
<LinearRing>
<coordinates>
11.825,46.29166667
11.825,46.28333333
11.83333333,46.28333333
11.83333333,46.29166667
11.825,46.29166667
</coordinates>
</LinearRing>
</innerBoundaryIs>
</Polygon>
<Polygon>
<outerBoundaryIs>
<LinearRing>
<coordinates>
14.83333333,46.23333333
14.83333333,46.225
14.825,46.225
14.81666667,46.225
14.80833333,46.225
14.8,46.225
14.8,46.23333333
14.79166667,46.23333333
14.79166667,46.225
14.78333333,46.225
14.78333333,46.23333333
14.775,46.23333333
14.76666667,46.23333333
14.76666667,46.24166667
14.75833333,46.24166667
14.75,46.24166667
14.75,46.23333333
14.74166667,46.23333333
14.74166667,46.24166667
14.74166667,46.25
14.73333333,46.25
14.725,46.25
14.71666667,46.25
14.70833333,46.25
14.7,46.25
14.7,46.25833333
14.69166667,46.25833333
14.68333333,46.25833333
14.68333333,46.26666667
14.68333333,46.275
14.675,46.275
14.66666667,46.275
14.66666667,46.26666667
14.65833333,46.26666667
14.65,46.26666667
14.64166667,46.26666667
14.64166667,46.275
14.63333333,46.275
14.625,46.275
14.625,46.28333333
14.63333333,46.28333333
14.64166667,46.28333333
14.64166667,46.29166667
14.63333333,46.29166667
14.625,46.29166667
14.625,46.3
14.61666667,46.3
14.61666667,46.30833333
14.61666667,46.31666667
14.60833333,46.31666667
14.60833333,46.325
14.6,46.325
14.6,46.33333333
14.59166667,46.33333333
14.59166667,46.34166667
14.58333333,46.34166667
14.575,46.34166667
14.575,46.35
14.56666667,46.35
14.55833333,46.35
14.55833333,46.34166667
14.56666667,46.34166667
14.56666667,46.33333333
14.56666667,46.325
14.575,46.325
14.58333333,46.325
14.58333333,46.31666667
14.58333333,46.30833333
14.575,46.30833333
14.575,46.3
14.56666667,46.3
14.55833333,46.3
14.55833333,46.29166667
14.55833333,46.28333333
14.55,46.28333333
14.54166667,46.28333333
14.54166667,46.275
14.53333333,46.275
14.525,46.275
14.51666667,46.275
14.51666667,46.28333333
14.51666667,46.29166667
14.50833333,46.29166667
14.50833333,46.3
14.51666667,46.3
14.51666667,46.30833333
14.525,46.30833333
14.525,46.31666667
14.51666667,46.31666667
14.51666667,46.325
14.51666667,46.33333333
14.525,46.33333333
14.525,46.34166667
14.51666667,46.34166667
14.50833333,46.34166667
14.5,46.34166667
14.5,46.35
14.49166667,46.35
14.48333333,46.35
14.48333333,46.35833333
14.48333333,46.36666667
14.48333333,46.375
14.48333333,46.38333333
14.49166667,46.38333333
14.5,46.38333333
14.50833333,46.38333333
14.50833333,46.39166667
14.50833333,46.4
14.51666667,46.4
14.525,46.4
14.525,46.39166667
14.53333333,46.39166667
14.53333333,46.4
14.53333333,46.40833333
14.525,46.40833333
14.525,46.41666667
14.51666667,46.41666667
14.50833333,46.41666667
14.5,46.41666667
14.5,46.40833333
14.5,46.4
14.49166667,46.4
14.49166667,46.40833333
14.48333333,46.40833333
14.475,46.40833333
14.46666667,46.40833333
14.46666667,46.41666667
14.45833333,46.41666667
14.45,46.41666667
14.45,46.40833333
14.45,46.4
14.45833333,46.4
14.45833333,46.39166667
14.45833333,46.38333333
14.45,46.38333333
14.45,46.39166667
14.44166667,46.39166667
14.43333333,46.39166667
14.43333333,46.38333333
14.43333333,46.375
14.425,46.375
14.425,46.36666667
14.43333333,46.36666667
14.44166667,46.36666667
14.44166667,46.375
14.45,46.375
14.45833333,46.375
14.45833333,46.36666667
14.45833333,46.35833333
14.45,46.35833333
14.44166667,46.35833333
14.44166667,46.35
14.45,46.35
14.45833333,46.35
14.46666667,46.35
14.46666667,46.34166667
14.45833333,46.34166667
14.45833333,46.33333333
14.46666667,46.33333333
14.46666667,46.325
14.475,46.325
14.475,46.33333333
14.48333333,46.33333333
14.48333333,46.325
14.48333333,46.31666667
14.475,46.31666667
14.46666667,46.31666667
14.45833333,46.31666667
14.45833333,46.30833333
14.45,46.30833333
14.45,46.31666667
14.45,46.325
14.44166667,46.325
14.43333333,46.325
14.425,46.325
14.425,46.33333333
14.41666667,46.33333333
14.40833333,46.33333333
14.4,46.33333333
14.39166667,46.33333333
14.39166667,46.34166667
14.38333333,46.34166667
14.375,46.34166667
14.36666667,46.34166667
14.35833333,46.34166667
14.35,46.34166667
14.34166667,46.34166667
14.33333333,46.34166667
14.325,46.34166667
14.325,46.35
14.31666667,46.35
14.31666667,46.35833333
14.325,46.35833333
14.33333333,46.35833333
14.34166667,46.35833333
14.35,46.35833333
14.35833333,46.35833333
14.36666667,46.35833333
14.375,46.35833333
14.38333333,46.35833333
14.38333333,46.36666667
14.375,46.36666667
14.375,46.375
14.36666667,46.375
14.35833333,46.375
14.35,46.375
14.34166667,46.375
14.34166667,46.38333333
14.35,46.38333333
14.35,46.39166667
14.35833333,46.39166667
14.36666667,46.39166667
14.375,46.39166667
14.38333333,46.39166667
14.38333333,46.4
14.39166667,46.4
14.4,46.4
14.4,46.39166667
14.40833333,46.39166667
14.40833333,46.4
14.40833333,46.40833333
14.41666667,46.40833333
14.41666667,46.41666667
14.41666667,46.425
14.40833333,46.425
14.4,46.425
14.4,46.43333333
14.39166667,46.43333333
14.39166667,46.425
14.39166667,46.41666667
14.38333333,46.41666667
14.375,46.41666667
14.375,46.425
14.36666667,46.425
14.35833333,46.425
14.35833333,46.41666667
14.35833333,46.40833333
14.35,46.40833333
14.35,46.41666667
14.34166667,46.41666667
14.33333333,46.41666667
14.33333333,46.40833333
14.325,46.40833333
14.31666667,46.40833333
14.31666667,46.41666667
14.30833333,46.41666667
14.30833333,46.425
14.3,46.425
14.3,46.41666667
14.29166667,46.41666667
14.28333333,46.41666667
14.275,46.41666667
14.275,46.425
14.28333333,46.425
14.28333333,46.43333333
14.275,46.43333333
14.275,46.44166667
14.26666667,46.44166667
14.26666667,46.45
14.275,46.45
14.275,46.45833333
14.275,46.46666667
14.28333333,46.46666667
14.28333333,46.45833333
14.29166667,46.45833333
14.3,46.45833333
14.3,46.46666667
14.30833333,46.46666667
14.30833333,46.45833333
14.31666667,46.45833333
14.325,46.45833333
14.325,46.45
14.325,46.44166667
14.33333333,46.44166667
14.34166667,46.44166667
14.34166667,46.45
14.35,46.45
14.35,46.45833333
14.35,46.46666667
14.35833333,46.46666667
14.36666667,46.46666667
14.36666667,46.45833333
14.36666667,46.45
14.375,46.45
14.375,46.45833333
14.38333333,46.45833333
14.39166667,46.45833333
14.39166667,46.46666667
14.4,46.46666667
14.40833333,46.46666667
14.41666667,46.46666667
14.41666667,46.45833333
14.425,46.45833333
14.43333333,46.45833333
14.44166667,46.45833333
14.44166667,46.46666667
14.45,46.46666667
14.45833333,46.46666667
14.46666667,46.46666667
14.475,46.46666667
14.48333333,46.46666667
14.49166667,46.46666667
14.49166667,46.45833333
14.48333333,46.45833333
14.475,46.45833333
14.46666667,46.45833333
14.45833333,46.45833333
14.45833333,46.45
14.45,46.45
14.45,46.44166667
14.45833333,46.44166667
14.46666667,46.44166667
14.475,46.44166667
14.475,46.43333333
14.46666667,46.43333333
14.46666667,46.425
14.475,46.425
14.48333333,46.425
14.49166667,46.425
14.49166667,46.43333333
14.5,46.43333333
14.5,46.44166667
14.5,46.45
14.50833333,46.45
14.50833333,46.45833333
14.51666667,46.45833333
14.51666667,46.46666667
14.525,46.46666667
14.525,46.45833333
14.525,46.45
14.53333333,46.45
14.54166667,46.45
14.54166667,46.45833333
14.54166667,46.46666667
14.55,46.46666667
14.55833333,46.46666667
14.56666667,46.46666667
14.56666667,46.45833333
14.55833333,46.45833333
14.55833333,46.45
14.55,46.45
14.55,46.44166667
14.55,46.43333333
14.54166667,46.43333333
14.54166667,46.425
14.54166667,46.41666667
14.55,46.41666667
14.55,46.40833333
14.55833333,46.40833333
14.56666667,46.40833333
14.56666667,46.41666667
14.55833333,46.41666667
14.55833333,46.425
14.55833333,46.43333333
14.56666667,46.43333333
14.575,46.43333333
14.575,46.44166667
14.58333333,46.44166667
14.58333333,46.45
14.59166667,46.45
14.6,46.45
14.60833333,46.45
14.61666667,46.45
14.625,46.45
14.63333333,46.45
14.63333333,46.45833333
14.64166667,46.45833333
14.65,46.45833333
14.65833333,46.45833333
14.66666667,46.45833333
14.66666667,46.46666667
14.65833333,46.46666667
14.65833333,46.475
14.66666667,46.475
14.66666667,46.48333333
14.675,46.48333333
14.68333333,46.48333333
14.69166667,46.48333333
14.7,46.48333333
14.7,46.49166667
14.69166667,46.49166667
14.68333333,46.49166667
14.68333333,46.5
14.675,46.5
14.66666667,46.5
14.65833333,46.5
14.65,46.5
14.64166667,46.5
14.63333333,46.5
14.63333333,46.50833333
14.63333333,46.51666667
14.64166667,46.51666667
14.65,46.51666667
14.65833333,46.51666667
14.66666667,46.51666667
14.66666667,46.525
14.675,46.525
14.68333333,46.525
14.69166667,46.525
14.69166667,46.51666667
14.7,46.51666667
14.70833333,46.51666667
14.70833333,46.525
14.71666667,46.525
14.71666667,46.53333333
14.725,46.53333333
14.73333333,46.53333333
14.74166667,46.53333333
14.75,46.53333333
14.75833333,46.53333333
14.75833333,46.525
14.76666667,46.525
14.775,46.525
14.78333333,46.525
14.78333333,46.51666667
14.79166667,46.51666667
14.8,46.51666667
14.80833333,46.51666667
14.80833333,46.50833333
14.80833333,46.5
14.8,46.5
14.8,46.49166667
14.8,46.48333333
14.80833333,46.48333333
14.80833333,46.475
14.8,46.475
14.79166667,46.475
14.78333333,46.475
14.78333333,46.48333333
14.775,46.48333333
14.775,46.49166667
14.76666667,46.49166667
14.76666667,46.48333333
14.75833333,46.48333333
14.75833333,46.475
14.76666667,46.475
14.76666667,46.46666667
14.75833333,46.46666667
14.75,46.46666667
14.74166667,46.46666667
14.73333333,46.46666667
14.73333333,46.475
14.725,46.475
14.725,46.46666667
14.725,46.45833333
14.725,46.45
14.73333333,46.45
14.73333333,46.44166667
14.74166667,46.44166667
14.75,46.44166667
14.75833333,46.44166667
14.76666667,46.44166667
14.775,46.44166667
14.775,46.43333333
14.78333333,46.43333333
14.78333333,46.44166667
14.79166667,46.44166667
14.79166667,46.43333333
14.8,46.43333333
14.80833333,46.43333333
14.81666667,46.43333333
14.825,46.43333333
14.83333333,46.43333333
14.84166667,46.43333333
14.85,46.43333333
14.85833333,46.43333333
14.86666667,46.43333333
14.875,46.43333333
14.88333333,46.43333333
14.89166667,46.43333333
14.9,46.43333333
14.9,46.44166667
14.90833333,46.44166667
14.91666667,46.44166667
14.925,46.44166667
14.925,46.43333333
14.91666667,46.43333333
14.91666667,46.425
14.91666667,46.41666667
14.91666667,46.40833333
14.90833333,46.40833333
14.90833333,46.4
14.90833333,46.39166667
14.91666667,46.39166667
14.91666667,46.4
14.925,46.4
14.93333333,46.4
14.93333333,46.39166667
14.93333333,46.38333333
14.93333333,46.375
14.925,46.375
14.925,46.36666667
14.91666667,46.36666667
14.90833333,46.36666667
14.90833333,46.35833333
14.9,46.35833333
14.9,46.35
14.89166667,46.35
14.88333333,46.35
14.88333333,46.35833333
14.875,46.35833333
14.86666667,46.35833333
14.86666667,46.36666667
14.875,46.36666667
14.875,46.375
14.86666667,46.375
14.86666667,46.38333333
14.875,46.38333333
14.875,46.39166667
14.88333333,46.39166667
14.88333333,46.4
14.88333333,46.40833333
14.875,46.40833333
14.86666667,46.40833333
14.85833333,46.40833333
14.85833333,46.4
14.85,46.4
14.85,46.40833333
14.84166667,46.40833333
14.84166667,46.4
14.83333333,46.4
14.83333333,46.40833333
14.825,46.40833333
14.825,46.4
14.825,46.39166667
14.825,46.38333333
14.81666667,46.38333333
14.81666667,46.39166667
14.80833333,46.39166667
14.80833333,46.4
14.8,46.4
14.8,46.39166667
14.79166667,46.39166667
14.79166667,46.4
14.78333333,46.4
14.78333333,46.40833333
14.775,46.40833333
14.775,46.4
14.76666667,46.4
14.76666667,46.39166667
14.75833333,46.39166667
14.75,46.39166667
14.75,46.38333333
14.74166667,46.38333333
14.73333333,46.38333333
14.73333333,46.39166667
14.725,46.39166667
14.725,46.4
14.71666667,46.4
14.71666667,46.40833333
14.71666667,46.41666667
14.70833333,46.41666667
14.70833333,46.425
14.71666667,46.425
14.725,46.425
14.725,46.43333333
14.725,46.44166667
14.71666667,46.44166667
14.70833333,46.44166667
14.70833333,46.43333333
14.7,46.43333333
14.69166667,46.43333333
14.68333333,46.43333333
14.68333333,46.425
14.675,46.425
14.675,46.43333333
14.66666667,46.43333333
14.66666667,46.425
14.65833333,46.425
14.65,46.425
14.64166667,46.425
14.63333333,46.425
14.625,46.425
14.61666667,46.425
14.60833333,46.425
14.60833333,46.41666667
14.60833333,46.40833333
14.6,46.40833333
14.6,46.4
14.6,46.39166667
14.60833333,46.39166667
14.60833333,46.4
14.61666667,46.4
14.61666667,46.40833333
14.625,46.40833333
14.625,46.4
14.625,46.39166667
14.61666667,46.39166667
14.61666667,46.38333333
14.60833333,46.38333333
14.60833333,46.375
14.6,46.375
14.6,46.36666667
14.60833333,46.36666667
14.61666667,46.36666667
14.61666667,46.375
14.625,46.375
14.63333333,46.375
14.63333333,46.38333333
14.63333333,46.39166667
14.64166667,46.39166667
14.64166667,46.4
14.64166667,46.40833333
14.65,46.40833333
14.65,46.41666667
14.65833333,46.41666667
14.66666667,46.41666667
14.66666667,46.40833333
14.675,46.40833333
14.675,46.41666667
14.68333333,46.41666667
14.69166667,46.41666667
14.69166667,46.40833333
14.69166667,46.4
14.68333333,46.4
14.68333333,46.39166667
14.675,46.39166667
14.66666667,46.39166667
14.66666667,46.38333333
14.65833333,46.38333333
14.65833333,46.375
14.65833333,46.36666667
14.66666667,46.36666667
14.66666667,46.375
14.675,46.375
14.675,46.38333333
14.68333333,46.38333333
14.69166667,46.38333333
14.69166667,46.39166667
14.7,46.39166667
14.7,46.38333333
14.70833333,46.38333333
14.70833333,46.375
14.71666667,46.375
14.71666667,46.36666667
14.71666667,46.35833333
14.71666667,46.35
14.71666667,46.34166667
14.70833333,46.34166667
14.70833333,46.33333333
14.7,46.33333333
14.7,46.325
14.69166667,46.325
14.68333333,46.325
14.675,46.325
14.66666667,46.325
14.65833333,46.325
14.65833333,46.31666667
14.66666667,46.31666667
14.675,46.31666667
14.68333333,46.31666667
14.68333333,46.30833333
14.68333333,46.3
14.68333333,46.29166667
14.69166667,46.29166667
14.7,46.29166667
14.70833333,46.29166667
14.70833333,46.3
14.71666667,46.3
14.71666667,46.30833333
14.71666667,46.31666667
14.725,46.31666667
14.73333333,46.31666667
14.73333333,46.325
14.73333333,46.33333333
14.74166667,46.33333333
14.75,46.33333333
14.75,46.34166667
14.75833333,46.34166667
14.75833333,46.33333333
14.75833333,46.325
14.76666667,46.325
14.76666667,46.31666667
14.75833333,46.31666667
14.75833333,46.30833333
14.75833333,46.3
14.75,46.3
14.75,46.29166667
14.74166667,46.29166667
14.74166667,46.3
14.73333333,46.3
14.725,46.3
14.725,46.29166667
14.73333333,46.29166667
14.73333333,46.28333333
14.725,46.28333333
14.725,46.275
14.71666667,46.275
14.70833333,46.275
14.70833333,46.26666667
14.71666667,46.26666667
14.725,46.26666667
14.73333333,46.26666667
14.73333333,46.25833333
14.74166667,46.25833333
14.75,46.25833333
14.75,46.26666667
14.75833333,46.26666667
14.76666667,46.26666667
14.775,46.26666667
14.78333333,46.26666667
14.78333333,46.275
14.79166667,46.275
14.79166667,46.28333333
14.8,46.28333333
14.80833333,46.28333333
14.81666667,46.28333333
14.825,46.28333333
14.83333333,46.28333333
14.83333333,46.275
14.84166667,46.275
14.84166667,46.26666667
14.85,46.26666667
14.85,46.275
14.85833333,46.275
14.85833333,46.26666667
14.86666667,46.26666667
14.875,46.26666667
14.875,46.25833333
14.875,46.25
14.88333333,46.25
14.88333333,46.25833333
14.89166667,46.25833333
14.9,46.25833333
14.9,46.25
14.9,46.24166667
14.89166667,46.24166667
14.89166667,46.23333333
14.88333333,46.23333333
14.875,46.23333333
14.86666667,46.23333333
14.85833333,46.23333333
14.85833333,46.225
14.85,46.225
14.85,46.23333333
14.84166667,46.23333333
14.83333333,46.23333333
</coordinates>
</LinearRing>
</outerBoundaryIs>
<innerBoundaryIs>
<LinearRing>
<coordinates>
14.60833333,46.325
14.61666667,46.325
14.61666667,46.33333333
14.60833333,46.33333333
14.60833333,46.325
</coordinates>
</LinearRing>
</innerBoundaryIs>
<innerBoundaryIs>
<LinearRing>
<coordinates>
14.53333333,46.39166667
14.53333333,46.38333333
14.54166667,46.38333333
14.54166667,46.39166667
14.53333333,46.39166667
</coordinates>
</LinearRing>
</innerBoundaryIs>
<innerBoundaryIs>
<LinearRing>
<coordinates>
14.56666667,46.40833333
14.56666667,46.4
14.56666667,46.39166667
14.575,46.39166667
14.575,46.4
14.575,46.40833333
14.56666667,46.40833333
</coordinates>
</LinearRing>
</innerBoundaryIs>
<innerBoundaryIs>
<LinearRing>
<coordinates>
14.61666667,46.35
14.625,46.35
14.625,46.35833333
14.61666667,46.35833333
14.61666667,46.35
</coordinates>
</LinearRing>
</innerBoundaryIs>
<innerBoundaryIs>
<LinearRing>
<coordinates>
14.50833333,46.35
14.51666667,46.35
14.525,46.35
14.525,46.35833333
14.51666667,46.35833333
14.50833333,46.35833333
14.50833333,46.35
</coordinates>
</LinearRing>
</innerBoundaryIs>
<innerBoundaryIs>
<LinearRing>
<coordinates>
14.53333333,46.35
14.54166667,46.35
14.54166667,46.35833333
14.53333333,46.35833333
14.53333333,46.35
</coordinates>
</LinearRing>
</innerBoundaryIs>
</Polygon>
<Polygon>
<outerBoundaryIs>
<LinearRing>
<coordinates>
12.74166667,46.41666667
12.74166667,46.40833333
12.73333333,46.40833333
12.725,46.40833333
12.71666667,46.40833333
12.70833333,46.40833333
12.7,46.40833333
12.69166667,46.40833333
12.68333333,46.40833333
12.68333333,46.41666667
12.675,46.41666667
12.675,46.425
12.68333333,46.425
12.68333333,46.43333333
12.68333333,46.44166667
12.69166667,46.44166667
12.69166667,46.43333333
12.69166667,46.425
12.69166667,46.41666667
12.7,46.41666667
12.7,46.425
12.7,46.43333333
12.70833333,46.43333333
12.70833333,46.44166667
12.71666667,46.44166667
12.71666667,46.43333333
12.71666667,46.425
12.725,46.425
12.73333333,46.425
12.73333333,46.43333333
12.73333333,46.44166667
12.74166667,46.44166667
12.74166667,46.45
12.75,46.45
12.75833333,46.45
12.76666667,46.45
12.76666667,46.44166667
12.775,46.44166667
12.775,46.43333333
12.76666667,46.43333333
12.76666667,46.425
12.76666667,46.41666667
12.75833333,46.41666667
12.75,46.41666667
12.74166667,46.41666667
</coordinates>
</LinearRing>
</outerBoundaryIs>
<innerBoundaryIs>
<LinearRing>
<coordinates>
12.71666667,46.425
12.70833333,46.425
12.70833333,46.41666667
12.71666667,46.41666667
12.71666667,46.425
</coordinates>
</LinearRing>
</innerBoundaryIs>
</Polygon>
<Polygon>
<outerBoundaryIs>
<LinearRing>
<coordinates>
12.275,46.425
12.275,46.41666667
12.26666667,46.41666667
12.25833333,46.41666667
12.25833333,46.425
12.25833333,46.43333333
12.25,46.43333333
12.25,46.44166667
12.24166667,46.44166667
12.24166667,46.45
12.23333333,46.45
12.23333333,46.45833333
12.24166667,46.45833333
12.24166667,46.46666667
12.24166667,46.475
12.23333333,46.475
12.225,46.475
12.21666667,46.475
12.21666667,46.48333333
12.20833333,46.48333333
12.20833333,46.49166667
12.20833333,46.5
12.2,46.5
12.19166667,46.5
12.19166667,46.50833333
12.18333333,46.50833333
12.175,46.50833333
12.175,46.51666667
12.16666667,46.51666667
12.16666667,46.525
12.16666667,46.53333333
12.175,46.53333333
12.175,46.54166667
12.18333333,46.54166667
12.19166667,46.54166667
12.19166667,46.55
12.2,46.55
12.20833333,46.55
12.20833333,46.54166667
12.21666667,46.54166667
12.225,46.54166667
12.225,46.53333333
12.225,46.525
12.225,46.51666667
12.23333333,46.51666667
12.23333333,46.525
12.24166667,46.525
12.24166667,46.51666667
12.24166667,46.50833333
12.24166667,46.5
12.25,46.5
12.25833333,46.5
12.26666667,46.5
12.26666667,46.50833333
12.26666667,46.51666667
12.275,46.51666667
12.28333333,46.51666667
12.29166667,46.51666667
12.29166667,46.525
12.3,46.525
12.30833333,46.525
12.31666667,46.525
12.31666667,46.53333333
12.325,46.53333333
12.33333333,46.53333333
12.34166667,46.53333333
12.35,46.53333333
12.35833333,46.53333333
12.35833333,46.525
12.35833333,46.51666667
12.35833333,46.50833333
12.36666667,46.50833333
12.36666667,46.51666667
12.375,46.51666667
12.375,46.525
12.375,46.53333333
12.38333333,46.53333333
12.38333333,46.525
12.39166667,46.525
12.4,46.525
12.40833333,46.525
12.41666667,46.525
12.425,46.525
12.425,46.53333333
12.43333333,46.53333333
12.44166667,46.53333333
12.45,46.53333333
12.45833333,46.53333333
12.45833333,46.525
12.45,46.525
12.45,46.51666667
12.44166667,46.51666667
12.44166667,46.50833333
12.44166667,46.5
12.43333333,46.5
12.425,46.5
12.425,46.49166667
12.41666667,46.49166667
12.40833333,46.49166667
12.40833333,46.5
12.4,46.5
12.39166667,46.5
12.39166667,46.50833333
12.38333333,46.50833333
12.38333333,46.5
12.375,46.5
12.36666667,46.5
12.35833333,46.5
12.35,46.5
12.35,46.49166667
12.34166667,46.49166667
12.33333333,46.49166667
12.33333333,46.5
12.325,46.5
12.325,46.49166667
12.31666667,46.49166667
12.30833333,46.49166667
12.3,46.49166667
12.29166667,46.49166667
12.28333333,46.49166667
12.28333333,46.48333333
12.275,46.48333333
12.26666667,46.48333333
12.26666667,46.475
12.26666667,46.46666667
12.275,46.46666667
12.28333333,46.46666667
12.29166667,46.46666667
12.29166667,46.475
12.3,46.475
12.30833333,46.475
12.30833333,46.46666667
12.3,46.46666667
12.3,46.45833333
12.29166667,46.45833333
12.29166667,46.45
12.3,46.45
12.3,46.44166667
12.29166667,46.44166667
12.28333333,46.44166667
12.28333333,46.43333333
12.28333333,46.425
12.275,46.425
</coordinates>
</LinearRing>
</outerBoundaryIs>
<innerBoundaryIs>
<LinearRing>
<coordinates>
12.425,46.525
12.425,46.51666667
12.43333333,46.51666667
12.43333333,46.525
12.425,46.525
</coordinates>
</LinearRing>
</innerBoundaryIs>
<innerBoundaryIs>
<LinearRing>
<coordinates>
12.33333333,46.5
12.34166667,46.5
12.34166667,46.50833333
12.33333333,46.50833333
12.33333333,46.5
</coordinates>
</LinearRing>
</innerBoundaryIs>
<innerBoundaryIs>
<LinearRing>
<coordinates>
12.26666667,46.44166667
12.275,46.44166667
12.275,46.45
12.275,46.45833333
12.26666667,46.45833333
12.25833333,46.45833333
12.25833333,46.45
12.26666667,46.45
12.26666667,46.44166667
</coordinates>
</LinearRing>
</innerBoundaryIs>
</Polygon>
<Polygon>
<outerBoundaryIs>
<LinearRing>
<coordinates>
12.11666667,46.45833333
12.11666667,46.45
12.10833333,46.45
12.10833333,46.45833333
12.1,46.45833333
12.1,46.46666667
12.09166667,46.46666667
12.09166667,46.45833333
12.08333333,46.45833333
12.08333333,46.45
12.075,46.45
12.075,46.45833333
12.075,46.46666667
12.06666667,46.46666667
12.06666667,46.45833333
12.05833333,46.45833333
12.05,46.45833333
12.04166667,46.45833333
12.04166667,46.46666667
12.04166667,46.475
12.04166667,46.48333333
12.03333333,46.48333333
12.025,46.48333333
12.025,46.475
12.01666667,46.475
12.01666667,46.46666667
12.00833333,46.46666667
12,46.46666667
12,46.475
12,46.48333333
12.00833333,46.48333333
12.00833333,46.49166667
12.00833333,46.5
12.00833333,46.50833333
12.00833333,46.51666667
12,46.51666667
11.99166667,46.51666667
11.98333333,46.51666667
11.975,46.51666667
11.975,46.50833333
11.96666667,46.50833333
11.96666667,46.5
11.975,46.5
11.98333333,46.5
11.98333333,46.49166667
11.975,46.49166667
11.96666667,46.49166667
11.95833333,46.49166667
11.95,46.49166667
11.94166667,46.49166667
11.94166667,46.5
11.93333333,46.5
11.93333333,46.50833333
11.94166667,46.50833333
11.94166667,46.51666667
11.93333333,46.51666667
11.925,46.51666667
11.925,46.525
11.91666667,46.525
11.90833333,46.525
11.9,46.525
11.9,46.51666667
11.9,46.50833333
11.89166667,46.50833333
11.88333333,46.50833333
11.875,46.50833333
11.875,46.51666667
11.88333333,46.51666667
11.88333333,46.525
11.89166667,46.525
11.89166667,46.53333333
11.9,46.53333333
11.9,46.54166667
11.9,46.55
11.89166667,46.55
11.89166667,46.55833333
11.9,46.55833333
11.9,46.56666667
11.90833333,46.56666667
11.90833333,46.55833333
11.91666667,46.55833333
11.925,46.55833333
11.925,46.55
11.93333333,46.55
11.93333333,46.54166667
11.94166667,46.54166667
11.95,46.54166667
11.95833333,46.54166667
11.95833333,46.53333333
11.96666667,46.53333333
11.975,46.53333333
11.975,46.54166667
11.975,46.55
11.98333333,46.55
11.98333333,46.55833333
11.975,46.55833333
11.96666667,46.55833333
11.96666667,46.56666667
11.95833333,46.56666667
11.95833333,46.575
11.95,46.575
11.94166667,46.575
11.94166667,46.58333333
11.94166667,46.59166667
11.93333333,46.59166667
11.93333333,46.6
11.925,46.6
11.925,46.60833333
11.925,46.61666667
11.925,46.625
11.91666667,46.625
11.91666667,46.63333333
11.925,46.63333333
11.93333333,46.63333333
11.93333333,46.64166667
11.94166667,46.64166667
11.95,46.64166667
11.95,46.63333333
11.95833333,46.63333333
11.96666667,46.63333333
11.96666667,46.64166667
11.975,46.64166667
11.975,46.65
11.96666667,46.65
11.95833333,46.65
11.95833333,46.65833333
11.95,46.65833333
11.94166667,46.65833333
11.94166667,46.66666667
11.95,46.66666667
11.95833333,46.66666667
11.96666667,46.66666667
11.975,46.66666667
11.975,46.65833333
11.98333333,46.65833333
11.98333333,46.65
11.99166667,46.65
12,46.65
12,46.64166667
12.00833333,46.64166667
12.01666667,46.64166667
12.025,46.64166667
12.03333333,46.64166667
12.03333333,46.63333333
12.03333333,46.625
12.025,46.625
12.025,46.61666667
12.03333333,46.61666667
12.04166667,46.61666667
12.04166667,46.625
12.04166667,46.63333333
12.05,46.63333333
12.05,46.64166667
12.04166667,46.64166667
12.04166667,46.65
12.03333333,46.65
12.025,46.65
12.025,46.65833333
12.01666667,46.65833333
12.00833333,46.65833333
12.00833333,46.66666667
12,46.66666667
12,46.675
11.99166667,46.675
11.99166667,46.68333333
11.98333333,46.68333333
11.98333333,46.69166667
11.975,46.69166667
11.96666667,46.69166667
11.96666667,46.7
11.96666667,46.70833333
11.96666667,46.71666667
11.975,46.71666667
11.975,46.725
11.98333333,46.725
11.98333333,46.71666667
11.99166667,46.71666667
12,46.71666667
12.00833333,46.71666667
12.01666667,46.71666667
12.025,46.71666667
12.025,46.725
12.03333333,46.725
12.04166667,46.725
12.04166667,46.71666667
12.05,46.71666667
12.05833333,46.71666667
12.06666667,46.71666667
12.06666667,46.725
12.075,46.725
12.075,46.71666667
12.075,46.70833333
12.06666667,46.70833333
12.06666667,46.7
12.05833333,46.7
12.05,46.7
12.04166667,46.7
12.03333333,46.7
12.03333333,46.69166667
12.04166667,46.69166667
12.05,46.69166667
12.05,46.68333333
12.05833333,46.68333333
12.06666667,46.68333333
12.075,46.68333333
12.08333333,46.68333333
12.08333333,46.675
12.09166667,46.675
12.09166667,46.68333333
12.09166667,46.69166667
12.1,46.69166667
12.1,46.7
12.10833333,46.7
12.11666667,46.7
12.11666667,46.69166667
12.125,46.69166667
12.125,46.7
12.13333333,46.7
12.13333333,46.69166667
12.13333333,46.68333333
12.14166667,46.68333333
12.14166667,46.675
12.13333333,46.675
12.13333333,46.66666667
12.13333333,46.65833333
12.14166667,46.65833333
12.15,46.65833333
12.15,46.66666667
12.15833333,46.66666667
12.15833333,46.65833333
12.15833333,46.65
12.16666667,46.65
12.175,46.65
12.175,46.65833333
12.16666667,46.65833333
12.16666667,46.66666667
12.16666667,46.675
12.15833333,46.675
12.15833333,46.68333333
12.16666667,46.68333333
12.175,46.68333333
12.175,46.69166667
12.175,46.7
12.18333333,46.7
12.18333333,46.70833333
12.18333333,46.71666667
12.19166667,46.71666667
12.19166667,46.70833333
12.2,46.70833333
12.2,46.7
12.20833333,46.7
12.20833333,46.69166667
12.20833333,46.68333333
12.20833333,46.675
12.2,46.675
12.2,46.66666667
12.20833333,46.66666667
12.21666667,46.66666667
12.21666667,46.65833333
12.20833333,46.65833333
12.20833333,46.65
12.21666667,46.65
12.21666667,46.64166667
12.225,46.64166667
12.225,46.63333333
12.225,46.625
12.21666667,46.625
12.20833333,46.625
12.20833333,46.63333333
12.2,46.63333333
12.19166667,46.63333333
12.18333333,46.63333333
12.18333333,46.64166667
12.175,46.64166667
12.175,46.63333333
12.16666667,46.63333333
12.15833333,46.63333333
12.15833333,46.625
12.15833333,46.61666667
12.15,46.61666667
12.14166667,46.61666667
12.14166667,46.60833333
12.13333333,46.60833333
12.125,46.60833333
12.11666667,46.60833333
12.10833333,46.60833333
12.10833333,46.61666667
12.10833333,46.625
12.10833333,46.63333333
12.1,46.63333333
12.09166667,46.63333333
12.09166667,46.625
12.09166667,46.61666667
12.08333333,46.61666667
12.075,46.61666667
12.06666667,46.61666667
12.06666667,46.60833333
12.075,46.60833333
12.08333333,46.60833333
12.08333333,46.6
12.075,46.6
12.075,46.59166667
12.06666667,46.59166667
12.06666667,46.58333333
12.05833333,46.58333333
12.05833333,46.575
12.06666667,46.575
12.075,46.575
12.075,46.58333333
12.08333333,46.58333333
12.08333333,46.575
12.08333333,46.56666667
12.09166667,46.56666667
12.09166667,46.575
12.1,46.575
12.1,46.56666667
12.1,46.55833333
12.1,46.55
12.09166667,46.55
12.09166667,46.54166667
12.09166667,46.53333333
12.08333333,46.53333333
12.075,46.53333333
12.06666667,46.53333333
12.05833333,46.53333333
12.05833333,46.525
12.05,46.525
12.04166667,46.525
12.03333333,46.525
12.03333333,46.51666667
12.04166667,46.51666667
12.05,46.51666667
12.05833333,46.51666667
12.05833333,46.50833333
12.05833333,46.5
12.06666667,46.5
12.06666667,46.49166667
12.06666667,46.48333333
12.075,46.48333333
12.08333333,46.48333333
12.08333333,46.49166667
12.09166667,46.49166667
12.1,46.49166667
12.10833333,46.49166667
12.10833333,46.48333333
12.10833333,46.475
12.11666667,46.475
12.125,46.475
12.125,46.46666667
12.13333333,46.46666667
12.14166667,46.46666667
12.14166667,46.45833333
12.13333333,46.45833333
12.125,46.45833333
12.11666667,46.45833333
</coordinates>
</LinearRing>
</outerBoundaryIs>
<innerBoundaryIs>
<LinearRing>
<coordinates>
12.09166667,46.63333333
12.09166667,46.64166667
12.08333333,46.64166667
12.08333333,46.63333333
12.09166667,46.63333333
</coordinates>
</LinearRing>
</innerBoundaryIs>
<innerBoundaryIs>
<LinearRing>
<coordinates>
12.06666667,46.59166667
12.06666667,46.6
12.05833333,46.6
12.05833333,46.59166667
12.06666667,46.59166667
</coordinates>
</LinearRing>
</innerBoundaryIs>
<innerBoundaryIs>
<LinearRing>
<coordinates>
12.05833333,46.575
12.05,46.575
12.04166667,46.575
12.04166667,46.56666667
12.04166667,46.55833333
12.05,46.55833333
12.05,46.56666667
12.05833333,46.56666667
12.05833333,46.575
</coordinates>
</LinearRing>
</innerBoundaryIs>
<innerBoundaryIs>
<LinearRing>
<coordinates>
11.95,46.61666667
11.95,46.60833333
11.95833333,46.60833333
11.95833333,46.61666667
11.95,46.61666667
</coordinates>
</LinearRing>
</innerBoundaryIs>
<innerBoundaryIs>
<LinearRing>
<coordinates>
11.95833333,46.61666667
11.96666667,46.61666667
11.96666667,46.625
11.95833333,46.625
11.95833333,46.61666667
</coordinates>
</LinearRing>
</innerBoundaryIs>
<innerBoundaryIs>
<LinearRing>
<coordinates>
12.05833333,46.55
12.06666667,46.55
12.06666667,46.55833333
12.05833333,46.55833333
12.05833333,46.55
</coordinates>
</LinearRing>
</innerBoundaryIs>
<innerBoundaryIs>
<LinearRing>
<coordinates>
12.06666667,46.55
12.06666667,46.54166667
12.075,46.54166667
12.075,46.55
12.06666667,46.55
</coordinates>
</LinearRing>
</innerBoundaryIs>
<innerBoundaryIs>
<LinearRing>
<coordinates>
12.04166667,46.54166667
12.04166667,46.53333333
12.05,46.53333333
12.05,46.54166667
12.04166667,46.54166667
</coordinates>
</LinearRing>
</innerBoundaryIs>
<innerBoundaryIs>
<LinearRing>
<coordinates>
12.01666667,46.55833333
12.01666667,46.55
12.025,46.55
12.025,46.55833333
12.01666667,46.55833333
</coordinates>
</LinearRing>
</innerBoundaryIs>
<innerBoundaryIs>
<LinearRing>
<coordinates>
11.96666667,46.575
11.975,46.575
11.98333333,46.575
11.98333333,46.58333333
11.98333333,46.59166667
11.975,46.59166667
11.96666667,46.59166667
11.96666667,46.58333333
11.96666667,46.575
</coordinates>
</LinearRing>
</innerBoundaryIs>
<innerBoundaryIs>
<LinearRing>
<coordinates>
12.03333333,46.59166667
12.04166667,46.59166667
12.04166667,46.6
12.03333333,46.6
12.03333333,46.59166667
</coordinates>
</LinearRing>
</innerBoundaryIs>
<innerBoundaryIs>
<LinearRing>
<coordinates>
12.14166667,46.625
12.15,46.625
12.15,46.63333333
12.15,46.64166667
12.14166667,46.64166667
12.13333333,46.64166667
12.13333333,46.63333333
12.14166667,46.63333333
12.14166667,46.625
</coordinates>
</LinearRing>
</innerBoundaryIs>
<innerBoundaryIs>
<LinearRing>
<coordinates>
12.11666667,46.64166667
12.125,46.64166667
12.125,46.65
12.11666667,46.65
12.11666667,46.64166667
</coordinates>
</LinearRing>
</innerBoundaryIs>
<innerBoundaryIs>
<LinearRing>
<coordinates>
12.18333333,46.66666667
12.19166667,46.66666667
12.19166667,46.675
12.18333333,46.675
12.18333333,46.66666667
</coordinates>
</LinearRing>
</innerBoundaryIs>
<innerBoundaryIs>
<LinearRing>
<coordinates>
11.975,46.63333333
11.975,46.625
11.98333333,46.625
11.99166667,46.625
11.99166667,46.63333333
11.98333333,46.63333333
11.975,46.63333333
</coordinates>
</LinearRing>
</innerBoundaryIs>
</Polygon>
<Polygon>
<outerBoundaryIs>
<LinearRing>
<coordinates>
12.91666667,46.55
12.90833333,46.55
12.90833333,46.55833333
12.9,46.55833333
12.89166667,46.55833333
12.89166667,46.55
12.88333333,46.55
12.875,46.55
12.875,46.55833333
12.875,46.56666667
12.86666667,46.56666667
12.85833333,46.56666667
12.85,46.56666667
12.85,46.575
12.85833333,46.575
12.85833333,46.58333333
12.86666667,46.58333333
12.875,46.58333333
12.875,46.59166667
12.875,46.6
12.86666667,46.6
12.85833333,46.6
12.85,46.6
12.85,46.59166667
12.84166667,46.59166667
12.83333333,46.59166667
12.83333333,46.58333333
12.825,46.58333333
12.81666667,46.58333333
12.80833333,46.58333333
12.8,46.58333333
12.8,46.59166667
12.8,46.6
12.8,46.60833333
12.80833333,46.60833333
12.81666667,46.60833333
12.81666667,46.61666667
12.80833333,46.61666667
12.8,46.61666667
12.79166667,46.61666667
12.79166667,46.625
12.79166667,46.63333333
12.78333333,46.63333333
12.78333333,46.64166667
12.775,46.64166667
12.76666667,46.64166667
12.75833333,46.64166667
12.75833333,46.63333333
12.76666667,46.63333333
12.76666667,46.625
12.75833333,46.625
12.75833333,46.61666667
12.75,46.61666667
12.74166667,46.61666667
12.73333333,46.61666667
12.73333333,46.60833333
12.74166667,46.60833333
12.74166667,46.6
12.75,46.6
12.75,46.59166667
12.75,46.58333333
12.74166667,46.58333333
12.74166667,46.575
12.73333333,46.575
12.73333333,46.58333333
12.73333333,46.59166667
12.725,46.59166667
12.725,46.6
12.725,46.60833333
12.71666667,46.60833333
12.71666667,46.6
12.71666667,46.59166667
12.71666667,46.58333333
12.70833333,46.58333333
12.70833333,46.575
12.7,46.575
12.69166667,46.575
12.68333333,46.575
12.675,46.575
12.66666667,46.575
12.65833333,46.575
12.65,46.575
12.65,46.58333333
12.64166667,46.58333333
12.63333333,46.58333333
12.63333333,46.59166667
12.64166667,46.59166667
12.64166667,46.6
12.65,46.6
12.65,46.60833333
12.65833333,46.60833333
12.66666667,46.60833333
12.675,46.60833333
12.68333333,46.60833333
12.69166667,46.60833333
12.7,46.60833333
12.7,46.61666667
12.7,46.625
12.7,46.63333333
12.69166667,46.63333333
12.69166667,46.64166667
12.68333333,46.64166667
12.675,46.64166667
12.675,46.63333333
12.66666667,46.63333333
12.65833333,46.63333333
12.65833333,46.64166667
12.65,46.64166667
12.64166667,46.64166667
12.63333333,46.64166667
12.625,46.64166667
12.625,46.65
12.61666667,46.65
12.61666667,46.64166667
12.60833333,46.64166667
12.6,46.64166667
12.6,46.65
12.59166667,46.65
12.58333333,46.65
12.58333333,46.64166667
12.58333333,46.63333333
12.58333333,46.625
12.59166667,46.625
12.6,46.625
12.6,46.61666667
12.59166667,46.61666667
12.58333333,46.61666667
12.58333333,46.60833333
12.575,46.60833333
12.56666667,46.60833333
12.56666667,46.61666667
12.55833333,46.61666667
12.55,46.61666667
12.55,46.625
12.54166667,46.625
12.54166667,46.63333333
12.55,46.63333333
12.55,46.64166667
12.55,46.65
12.54166667,46.65
12.53333333,46.65
12.53333333,46.65833333
12.525,46.65833333
12.51666667,46.65833333
12.51666667,46.66666667
12.50833333,46.66666667
12.5,46.66666667
12.49166667,46.66666667
12.49166667,46.65833333
12.5,46.65833333
12.5,46.65
12.50833333,46.65
12.51666667,46.65
12.51666667,46.64166667
12.51666667,46.63333333
12.50833333,46.63333333
12.50833333,46.625
12.50833333,46.61666667
12.5,46.61666667
12.49166667,46.61666667
12.49166667,46.625
12.49166667,46.63333333
12.48333333,46.63333333
12.48333333,46.64166667
12.475,46.64166667
12.475,46.65
12.46666667,46.65
12.46666667,46.65833333
12.45833333,46.65833333
12.45,46.65833333
12.44166667,46.65833333
12.43333333,46.65833333
12.425,46.65833333
12.41666667,46.65833333
12.41666667,46.66666667
12.40833333,46.66666667
12.40833333,46.675
12.4,46.675
12.4,46.68333333
12.39166667,46.68333333
12.38333333,46.68333333
12.38333333,46.69166667
12.38333333,46.7
12.375,46.7
12.375,46.70833333
12.36666667,46.70833333
12.35833333,46.70833333
12.35833333,46.71666667
12.35,46.71666667
12.35,46.725
12.35833333,46.725
12.36666667,46.725
12.375,46.725
12.38333333,46.725
12.39166667,46.725
12.4,46.725
12.40833333,46.725
12.41666667,46.725
12.425,46.725
12.43333333,46.725
12.44166667,46.725
12.44166667,46.71666667
12.45,46.71666667
12.45,46.70833333
12.45833333,46.70833333
12.45833333,46.71666667
12.46666667,46.71666667
12.46666667,46.725
12.475,46.725
12.475,46.71666667
12.475,46.70833333
12.48333333,46.70833333
12.48333333,46.71666667
12.49166667,46.71666667
12.49166667,46.70833333
12.49166667,46.7
12.49166667,46.69166667
12.5,46.69166667
12.5,46.7
12.5,46.70833333
12.5,46.71666667
12.50833333,46.71666667
12.51666667,46.71666667
12.51666667,46.70833333
12.51666667,46.7
12.525,46.7
12.525,46.70833333
12.53333333,46.70833333
12.54166667,46.70833333
12.55,46.70833333
12.55,46.7
12.55,46.69166667
12.55,46.68333333
12.55833333,46.68333333
12.56666667,46.68333333
12.56666667,46.69166667
12.56666667,46.7
12.575,46.7
12.58333333,46.7
12.59166667,46.7
12.59166667,46.69166667
12.59166667,46.68333333
12.58333333,46.68333333
12.58333333,46.675
12.58333333,46.66666667
12.59166667,46.66666667
12.6,46.66666667
12.6,46.675
12.6,46.68333333
12.60833333,46.68333333
12.60833333,46.69166667
12.61666667,46.69166667
12.61666667,46.68333333
12.625,46.68333333
12.625,46.675
12.63333333,46.675
12.63333333,46.68333333
12.64166667,46.68333333
12.65,46.68333333
12.65,46.675
12.64166667,46.675
12.64166667,46.66666667
12.65,46.66666667
12.65833333,46.66666667
12.65833333,46.675
12.65833333,46.68333333
12.66666667,46.68333333
12.66666667,46.675
12.675,46.675
12.675,46.66666667
12.68333333,46.66666667
12.68333333,46.675
12.68333333,46.68333333
12.68333333,46.69166667
12.69166667,46.69166667
12.7,46.69166667
12.7,46.7
12.70833333,46.7
12.70833333,46.69166667
12.70833333,46.68333333
12.70833333,46.675
12.70833333,46.66666667
12.71666667,46.66666667
12.71666667,46.675
12.725,46.675
12.725,46.68333333
12.73333333,46.68333333
12.73333333,46.675
12.74166667,46.675
12.74166667,46.68333333
12.75,46.68333333
12.75833333,46.68333333
12.75833333,46.675
12.75,46.675
12.75,46.66666667
12.75,46.65833333
12.74166667,46.65833333
12.74166667,46.65
12.75,46.65
12.75833333,46.65
12.75833333,46.65833333
12.76666667,46.65833333
12.76666667,46.66666667
12.76666667,46.675
12.775,46.675
12.78333333,46.675
12.78333333,46.66666667
12.78333333,46.65833333
12.78333333,46.65
12.79166667,46.65
12.79166667,46.65833333
12.79166667,46.66666667
12.8,46.66666667
12.8,46.675
12.80833333,46.675
12.80833333,46.66666667
12.81666667,46.66666667
12.825,46.66666667
12.83333333,46.66666667
12.83333333,46.65833333
12.84166667,46.65833333
12.84166667,46.66666667
12.85,46.66666667
12.85833333,46.66666667
12.85833333,46.65833333
12.85833333,46.65
12.85833333,46.64166667
12.85,46.64166667
12.85,46.63333333
12.84166667,46.63333333
12.84166667,46.625
12.85,46.625
12.85833333,46.625
12.86666667,46.625
12.86666667,46.63333333
12.875,46.63333333
12.875,46.64166667
12.875,46.65
12.875,46.65833333
12.88333333,46.65833333
12.89166667,46.65833333
12.9,46.65833333
12.9,46.66666667
12.90833333,46.66666667
12.91666667,46.66666667
12.91666667,46.65833333
12.91666667,46.65
12.90833333,46.65
12.90833333,46.64166667
12.91666667,46.64166667
12.925,46.64166667
12.93333333,46.64166667
12.93333333,46.65
12.94166667,46.65
12.94166667,46.65833333
12.95,46.65833333
12.95833333,46.65833333
12.95833333,46.65
12.95,46.65
12.95,46.64166667
12.94166667,46.64166667
12.94166667,46.63333333
12.93333333,46.63333333
12.925,46.63333333
12.925,46.625
12.91666667,46.625
12.90833333,46.625
12.90833333,46.61666667
12.91666667,46.61666667
12.925,46.61666667
12.93333333,46.61666667
12.94166667,46.61666667
12.94166667,46.60833333
12.93333333,46.60833333
12.93333333,46.6
12.925,46.6
12.91666667,46.6
12.91666667,46.59166667
12.90833333,46.59166667
12.90833333,46.58333333
12.91666667,46.58333333
12.91666667,46.575
12.91666667,46.56666667
12.925,46.56666667
12.93333333,46.56666667
12.94166667,46.56666667
12.94166667,46.55833333
12.93333333,46.55833333
12.93333333,46.55
12.93333333,46.54166667
12.925,46.54166667
12.91666667,46.54166667
12.91666667,46.55
</coordinates>
</LinearRing>
</outerBoundaryIs>
<innerBoundaryIs>
<LinearRing>
<coordinates>
12.74166667,46.65
12.73333333,46.65
12.73333333,46.64166667
12.74166667,46.64166667
12.74166667,46.65
</coordinates>
</LinearRing>
</innerBoundaryIs>
<innerBoundaryIs>
<LinearRing>
<coordinates>
12.83333333,46.65833333
12.825,46.65833333
12.81666667,46.65833333
12.81666667,46.65
12.81666667,46.64166667
12.81666667,46.63333333
12.825,46.63333333
12.825,46.64166667
12.83333333,46.64166667
12.83333333,46.65
12.83333333,46.65833333
</coordinates>
</LinearRing>
</innerBoundaryIs>
<innerBoundaryIs>
<LinearRing>
<coordinates>
12.91666667,46.55
12.925,46.55
12.925,46.55833333
12.91666667,46.55833333
12.91666667,46.55
</coordinates>
</LinearRing>
</innerBoundaryIs>
</Polygon>
<Polygon>
<outerBoundaryIs>
<LinearRing>
<coordinates>
13.2,46.51666667
13.20833333,46.51666667
13.20833333,46.50833333
13.2,46.50833333
13.19166667,46.50833333
13.19166667,46.51666667
13.18333333,46.51666667
13.18333333,46.50833333
13.175,46.50833333
13.16666667,46.50833333
13.16666667,46.51666667
13.16666667,46.525
13.175,46.525
13.175,46.53333333
13.16666667,46.53333333
13.16666667,46.54166667
13.16666667,46.55
13.15833333,46.55
13.15,46.55
13.14166667,46.55
13.13333333,46.55
13.13333333,46.55833333
13.13333333,46.56666667
13.125,46.56666667
13.125,46.575
13.13333333,46.575
13.14166667,46.575
13.14166667,46.58333333
13.13333333,46.58333333
13.125,46.58333333
13.11666667,46.58333333
13.10833333,46.58333333
13.10833333,46.59166667
13.1,46.59166667
13.09166667,46.59166667
13.08333333,46.59166667
13.075,46.59166667
13.06666667,46.59166667
13.05833333,46.59166667
13.05833333,46.58333333
13.05833333,46.575
13.06666667,46.575
13.06666667,46.58333333
13.075,46.58333333
13.075,46.575
13.08333333,46.575
13.09166667,46.575
13.09166667,46.56666667
13.08333333,46.56666667
13.08333333,46.55833333
13.09166667,46.55833333
13.09166667,46.55
13.08333333,46.55
13.075,46.55
13.06666667,46.55
13.06666667,46.55833333
13.05833333,46.55833333
13.05,46.55833333
13.05,46.55
13.04166667,46.55
13.03333333,46.55
13.03333333,46.55833333
13.03333333,46.56666667
13.04166667,46.56666667
13.04166667,46.575
13.03333333,46.575
13.03333333,46.58333333
13.025,46.58333333
13.025,46.59166667
13.01666667,46.59166667
13.00833333,46.59166667
13,46.59166667
12.99166667,46.59166667
12.98333333,46.59166667
12.98333333,46.6
12.98333333,46.60833333
12.98333333,46.61666667
12.975,46.61666667
12.96666667,46.61666667
12.96666667,46.625
12.95833333,46.625
12.95833333,46.63333333
12.96666667,46.63333333
12.975,46.63333333
12.975,46.64166667
12.98333333,46.64166667
12.99166667,46.64166667
13,46.64166667
13.00833333,46.64166667
13.00833333,46.63333333
13.01666667,46.63333333
13.01666667,46.64166667
13.025,46.64166667
13.03333333,46.64166667
13.03333333,46.63333333
13.03333333,46.625
13.03333333,46.61666667
13.04166667,46.61666667
13.04166667,46.60833333
13.05,46.60833333
13.05833333,46.60833333
13.05833333,46.61666667
13.05833333,46.625
13.05833333,46.63333333
13.06666667,46.63333333
13.075,46.63333333
13.075,46.625
13.075,46.61666667
13.08333333,46.61666667
13.08333333,46.625
13.09166667,46.625
13.1,46.625
13.10833333,46.625
13.11666667,46.625
13.125,46.625
13.125,46.61666667
13.13333333,46.61666667
13.14166667,46.61666667
13.14166667,46.60833333
13.14166667,46.6
13.15,46.6
13.15833333,46.6
13.16666667,46.6
13.16666667,46.60833333
13.15833333,46.60833333
13.15833333,46.61666667
13.16666667,46.61666667
13.175,46.61666667
13.18333333,46.61666667
13.18333333,46.60833333
13.19166667,46.60833333
13.2,46.60833333
13.20833333,46.60833333
13.21666667,46.60833333
13.21666667,46.6
13.20833333,46.6
13.20833333,46.59166667
13.21666667,46.59166667
13.225,46.59166667
13.23333333,46.59166667
13.24166667,46.59166667
13.24166667,46.58333333
13.23333333,46.58333333
13.23333333,46.575
13.24166667,46.575
13.25,46.575
13.25,46.58333333
13.25833333,46.58333333
13.26666667,46.58333333
13.26666667,46.575
13.26666667,46.56666667
13.275,46.56666667
13.28333333,46.56666667
13.28333333,46.575
13.28333333,46.58333333
13.29166667,46.58333333
13.3,46.58333333
13.3,46.59166667
13.30833333,46.59166667
13.31666667,46.59166667
13.325,46.59166667
13.325,46.58333333
13.325,46.575
13.325,46.56666667
13.33333333,46.56666667
13.34166667,46.56666667
13.34166667,46.575
13.34166667,46.58333333
13.35,46.58333333
13.35833333,46.58333333
13.36666667,46.58333333
13.36666667,46.59166667
13.375,46.59166667
13.38333333,46.59166667
13.39166667,46.59166667
13.4,46.59166667
13.40833333,46.59166667
13.40833333,46.58333333
13.41666667,46.58333333
13.425,46.58333333
13.43333333,46.58333333
13.43333333,46.575
13.44166667,46.575
13.45,46.575
13.45833333,46.575
13.46666667,46.575
13.475,46.575
13.48333333,46.575
13.49166667,46.575
13.5,46.575
13.50833333,46.575
13.51666667,46.575
13.525,46.575
13.53333333,46.575
13.54166667,46.575
13.54166667,46.56666667
13.53333333,46.56666667
13.53333333,46.55833333
13.53333333,46.55
13.53333333,46.54166667
13.53333333,46.53333333
13.525,46.53333333
13.525,46.525
13.51666667,46.525
13.51666667,46.53333333
13.50833333,46.53333333
13.50833333,46.54166667
13.5,46.54166667
13.49166667,46.54166667
13.48333333,46.54166667
13.48333333,46.55
13.475,46.55
13.46666667,46.55
13.46666667,46.54166667
13.45833333,46.54166667
13.45,46.54166667
13.44166667,46.54166667
13.44166667,46.53333333
13.45,46.53333333
13.45,46.525
13.45,46.51666667
13.44166667,46.51666667
13.44166667,46.525
13.43333333,46.525
13.425,46.525
13.425,46.53333333
13.43333333,46.53333333
13.43333333,46.54166667
13.425,46.54166667
13.425,46.55
13.425,46.55833333
13.41666667,46.55833333
13.40833333,46.55833333
13.4,46.55833333
13.39166667,46.55833333
13.39166667,46.55
13.4,46.55
13.4,46.54166667
13.4,46.53333333
13.39166667,46.53333333
13.39166667,46.54166667
13.38333333,46.54166667
13.38333333,46.55
13.375,46.55
13.375,46.55833333
13.36666667,46.55833333
13.35833333,46.55833333
13.35833333,46.55
13.36666667,46.55
13.36666667,46.54166667
13.375,46.54166667
13.375,46.53333333
13.375,46.525
13.38333333,46.525
13.38333333,46.51666667
13.375,46.51666667
13.36666667,46.51666667
13.36666667,46.525
13.35833333,46.525
13.35,46.525
13.34166667,46.525
13.34166667,46.53333333
13.35,46.53333333
13.35,46.54166667
13.34166667,46.54166667
13.33333333,46.54166667
13.325,46.54166667
13.31666667,46.54166667
13.31666667,46.55
13.30833333,46.55
13.3,46.55
13.29166667,46.55
13.28333333,46.55
13.28333333,46.55833333
13.275,46.55833333
13.26666667,46.55833333
13.26666667,46.55
13.26666667,46.54166667
13.25833333,46.54166667
13.25,46.54166667
13.24166667,46.54166667
13.23333333,46.54166667
13.23333333,46.53333333
13.225,46.53333333
13.225,46.54166667
13.21666667,46.54166667
13.21666667,46.55
13.20833333,46.55
13.2,46.55
13.2,46.55833333
13.19166667,46.55833333
13.18333333,46.55833333
13.18333333,46.55
13.18333333,46.54166667
13.19166667,46.54166667
13.19166667,46.53333333
13.19166667,46.525
13.2,46.525
13.2,46.51666667
</coordinates>
</LinearRing>
</outerBoundaryIs>
<innerBoundaryIs>
<LinearRing>
<coordinates>
13.14166667,46.575
13.14166667,46.56666667
13.15,46.56666667
13.15,46.575
13.14166667,46.575
</coordinates>
</LinearRing>
</innerBoundaryIs>
<innerBoundaryIs>
<LinearRing>
<coordinates>
13.20833333,46.59166667
13.2,46.59166667
13.2,46.58333333
13.20833333,46.58333333
13.20833333,46.59166667
</coordinates>
</LinearRing>
</innerBoundaryIs>
<innerBoundaryIs>
<LinearRing>
<coordinates>
13.39166667,46.55833333
13.39166667,46.56666667
13.39166667,46.575
13.38333333,46.575
13.38333333,46.56666667
13.38333333,46.55833333
13.39166667,46.55833333
</coordinates>
</LinearRing>
</innerBoundaryIs>
</Polygon>
<Polygon>
<outerBoundaryIs>
<LinearRing>
<coordinates>
12.86666667,46.70833333
12.875,46.70833333
12.875,46.7
12.86666667,46.7
12.85833333,46.7
12.85833333,46.70833333
12.85,46.70833333
12.84166667,46.70833333
12.84166667,46.71666667
12.83333333,46.71666667
12.83333333,46.725
12.825,46.725
12.81666667,46.725
12.81666667,46.71666667
12.81666667,46.70833333
12.80833333,46.70833333
12.80833333,46.71666667
12.80833333,46.725
12.8,46.725
12.8,46.71666667
12.79166667,46.71666667
12.79166667,46.725
12.78333333,46.725
12.78333333,46.73333333
12.78333333,46.74166667
12.79166667,46.74166667
12.79166667,46.75
12.78333333,46.75
12.775,46.75
12.775,46.74166667
12.76666667,46.74166667
12.76666667,46.73333333
12.75833333,46.73333333
12.75,46.73333333
12.74166667,46.73333333
12.73333333,46.73333333
12.73333333,46.725
12.74166667,46.725
12.75,46.725
12.75833333,46.725
12.75833333,46.71666667
12.75,46.71666667
12.75,46.70833333
12.74166667,46.70833333
12.74166667,46.71666667
12.73333333,46.71666667
12.725,46.71666667
12.725,46.725
12.725,46.73333333
12.725,46.74166667
12.71666667,46.74166667
12.70833333,46.74166667
12.70833333,46.75
12.7,46.75
12.7,46.74166667
12.7,46.73333333
12.69166667,46.73333333
12.69166667,46.725
12.7,46.725
12.7,46.71666667
12.69166667,46.71666667
12.68333333,46.71666667
12.675,46.71666667
12.675,46.725
12.66666667,46.725
12.66666667,46.71666667
12.65833333,46.71666667
12.65833333,46.70833333
12.65,46.70833333
12.64166667,46.70833333
12.64166667,46.71666667
12.63333333,46.71666667
12.625,46.71666667
12.61666667,46.71666667
12.60833333,46.71666667
12.6,46.71666667
12.59166667,46.71666667
12.58333333,46.71666667
12.575,46.71666667
12.56666667,46.71666667
12.55833333,46.71666667
12.55833333,46.725
12.55,46.725
12.55,46.71666667
12.54166667,46.71666667
12.54166667,46.725
12.53333333,46.725
12.525,46.725
12.51666667,46.725
12.50833333,46.725
12.50833333,46.73333333
12.51666667,46.73333333
12.525,46.73333333
12.53333333,46.73333333
12.54166667,46.73333333
12.55,46.73333333
12.55,46.74166667
12.55833333,46.74166667
12.56666667,46.74166667
12.56666667,46.73333333
12.575,46.73333333
12.575,46.74166667
12.575,46.75
12.58333333,46.75
12.58333333,46.74166667
12.59166667,46.74166667
12.59166667,46.75
12.6,46.75
12.6,46.75833333
12.60833333,46.75833333
12.61666667,46.75833333
12.61666667,46.75
12.61666667,46.74166667
12.625,46.74166667
12.625,46.75
12.63333333,46.75
12.63333333,46.75833333
12.64166667,46.75833333
12.65,46.75833333
12.65,46.75
12.65833333,46.75
12.66666667,46.75
12.675,46.75
12.675,46.75833333
12.66666667,46.75833333
12.66666667,46.76666667
12.675,46.76666667
12.68333333,46.76666667
12.68333333,46.775
12.69166667,46.775
12.69166667,46.76666667
12.7,46.76666667
12.7,46.775
12.70833333,46.775
12.71666667,46.775
12.725,46.775
12.725,46.78333333
12.73333333,46.78333333
12.74166667,46.78333333
12.75,46.78333333
12.75833333,46.78333333
12.76666667,46.78333333
12.76666667,46.775
12.76666667,46.76666667
12.775,46.76666667
12.775,46.775
12.775,46.78333333
12.78333333,46.78333333
12.78333333,46.79166667
12.79166667,46.79166667
12.79166667,46.78333333
12.8,46.78333333
12.8,46.79166667
12.80833333,46.79166667
12.80833333,46.78333333
12.81666667,46.78333333
12.81666667,46.775
12.825,46.775
12.83333333,46.775
12.83333333,46.78333333
12.84166667,46.78333333
12.84166667,46.775
12.85,46.775
12.85,46.76666667
12.85833333,46.76666667
12.85833333,46.775
12.86666667,46.775
12.875,46.775
12.875,46.76666667
12.88333333,46.76666667
12.89166667,46.76666667
12.89166667,46.75833333
12.88333333,46.75833333
12.88333333,46.75
12.875,46.75
12.86666667,46.75
12.85833333,46.75
12.85,46.75
12.85,46.74166667
12.84166667,46.74166667
12.83333333,46.74166667
12.825,46.74166667
12.825,46.73333333
12.83333333,46.73333333
12.84166667,46.73333333
12.85,46.73333333
12.85833333,46.73333333
12.86666667,46.73333333
12.875,46.73333333
12.875,46.725
12.86666667,46.725
12.85833333,46.725
12.85833333,46.71666667
12.86666667,46.71666667
12.86666667,46.70833333
</coordinates>
</LinearRing>
</outerBoundaryIs>
<innerBoundaryIs>
<LinearRing>
<coordinates>
12.79166667,46.75
12.8,46.75
12.8,46.75833333
12.79166667,46.75833333
12.79166667,46.75
</coordinates>
</LinearRing>
</innerBoundaryIs>
<innerBoundaryIs>
<LinearRing>
<coordinates>
12.85,46.76666667
12.84166667,46.76666667
12.84166667,46.75833333
12.85,46.75833333
12.85,46.76666667
</coordinates>
</LinearRing>
</innerBoundaryIs>
<innerBoundaryIs>
<LinearRing>
<coordinates>
12.8,46.76666667
12.80833333,46.76666667
12.80833333,46.775
12.8,46.775
12.8,46.76666667
</coordinates>
</LinearRing>
</innerBoundaryIs>
<innerBoundaryIs>
<LinearRing>
<coordinates>
12.63333333,46.73333333
12.63333333,46.725
12.64166667,46.725
12.64166667,46.73333333
12.63333333,46.73333333
</coordinates>
</LinearRing>
</innerBoundaryIs>
</Polygon>
<Polygon>
<outerBoundaryIs>
<LinearRing>
<coordinates>
12.46666667,46.76666667
12.46666667,46.75833333
12.45833333,46.75833333
12.45833333,46.76666667
12.45,46.76666667
12.44166667,46.76666667
12.44166667,46.775
12.45,46.775
12.45,46.78333333
12.45833333,46.78333333
12.45833333,46.79166667
12.45833333,46.8
12.46666667,46.8
12.46666667,46.80833333
12.475,46.80833333
12.475,46.81666667
12.475,46.825
12.475,46.83333333
12.475,46.84166667
12.475,46.85
12.46666667,46.85
12.46666667,46.85833333
12.45833333,46.85833333
12.45,46.85833333
12.45,46.85
12.45833333,46.85
12.45833333,46.84166667
12.45833333,46.83333333
12.45,46.83333333
12.45,46.825
12.45,46.81666667
12.44166667,46.81666667
12.44166667,46.80833333
12.43333333,46.80833333
12.43333333,46.8
12.425,46.8
12.41666667,46.8
12.41666667,46.80833333
12.40833333,46.80833333
12.4,46.80833333
12.39166667,46.80833333
12.39166667,46.81666667
12.38333333,46.81666667
12.38333333,46.825
12.375,46.825
12.375,46.81666667
12.36666667,46.81666667
12.35833333,46.81666667
12.35,46.81666667
12.35,46.825
12.35,46.83333333
12.34166667,46.83333333
12.34166667,46.84166667
12.34166667,46.85
12.33333333,46.85
12.33333333,46.85833333
12.33333333,46.86666667
12.325,46.86666667
12.325,46.85833333
12.31666667,46.85833333
12.31666667,46.85
12.325,46.85
12.325,46.84166667
12.325,46.83333333
12.325,46.825
12.325,46.81666667
12.325,46.80833333
12.31666667,46.80833333
12.30833333,46.80833333
12.30833333,46.8
12.30833333,46.79166667
12.31666667,46.79166667
12.31666667,46.8
12.325,46.8
12.33333333,46.8
12.33333333,46.80833333
12.34166667,46.80833333
12.34166667,46.8
12.35,46.8
12.35833333,46.8
12.35833333,46.79166667
12.36666667,46.79166667
12.36666667,46.78333333
12.375,46.78333333
12.375,46.79166667
12.38333333,46.79166667
12.39166667,46.79166667
12.39166667,46.78333333
12.4,46.78333333
12.40833333,46.78333333
12.40833333,46.775
12.40833333,46.76666667
12.40833333,46.75833333
12.4,46.75833333
12.4,46.76666667
12.39166667,46.76666667
12.39166667,46.75833333
12.38333333,46.75833333
12.375,46.75833333
12.36666667,46.75833333
12.36666667,46.75
12.35833333,46.75
12.35833333,46.75833333
12.35,46.75833333
12.34166667,46.75833333
12.34166667,46.75
12.33333333,46.75
12.33333333,46.75833333
12.325,46.75833333
12.31666667,46.75833333
12.31666667,46.75
12.31666667,46.74166667
12.30833333,46.74166667
12.3,46.74166667
12.3,46.75
12.30833333,46.75
12.30833333,46.75833333
12.3,46.75833333
12.29166667,46.75833333
12.28333333,46.75833333
12.275,46.75833333
12.275,46.76666667
12.26666667,46.76666667
12.25833333,46.76666667
12.25,46.76666667
12.24166667,46.76666667
12.23333333,46.76666667
12.225,46.76666667
12.225,46.775
12.21666667,46.775
12.21666667,46.78333333
12.225,46.78333333
12.23333333,46.78333333
12.23333333,46.79166667
12.24166667,46.79166667
12.24166667,46.8
12.24166667,46.80833333
12.25,46.80833333
12.25,46.81666667
12.25,46.825
12.25833333,46.825
12.26666667,46.825
12.26666667,46.83333333
12.26666667,46.84166667
12.26666667,46.85
12.25833333,46.85
12.25833333,46.85833333
12.25833333,46.86666667
12.25833333,46.875
12.25,46.875
12.24166667,46.875
12.24166667,46.86666667
12.24166667,46.85833333
12.23333333,46.85833333
12.23333333,46.85
12.225,46.85
12.225,46.84166667
12.225,46.83333333
12.21666667,46.83333333
12.21666667,46.825
12.21666667,46.81666667
12.20833333,46.81666667
12.2,46.81666667
12.2,46.825
12.19166667,46.825
12.19166667,46.83333333
12.18333333,46.83333333
12.18333333,46.825
12.175,46.825
12.175,46.81666667
12.18333333,46.81666667
12.18333333,46.80833333
12.18333333,46.8
12.175,46.8
12.175,46.79166667
12.18333333,46.79166667
12.18333333,46.78333333
12.175,46.78333333
12.16666667,46.78333333
12.15833333,46.78333333
12.15833333,46.79166667
12.15,46.79166667
12.15,46.78333333
12.14166667,46.78333333
12.14166667,46.79166667
12.13333333,46.79166667
12.13333333,46.78333333
12.125,46.78333333
12.11666667,46.78333333
12.11666667,46.79166667
12.10833333,46.79166667
12.1,46.79166667
12.1,46.78333333
12.09166667,46.78333333
12.09166667,46.79166667
12.09166667,46.8
12.09166667,46.80833333
12.1,46.80833333
12.1,46.8
12.10833333,46.8
12.11666667,46.8
12.11666667,46.80833333
12.11666667,46.81666667
12.125,46.81666667
12.125,46.825
12.11666667,46.825
12.11666667,46.83333333
12.10833333,46.83333333
12.10833333,46.84166667
12.11666667,46.84166667
12.11666667,46.85
12.11666667,46.85833333
12.125,46.85833333
12.125,46.86666667
12.13333333,46.86666667
12.14166667,46.86666667
12.15,46.86666667
12.15,46.875
12.15833333,46.875
12.16666667,46.875
12.16666667,46.88333333
12.175,46.88333333
12.18333333,46.88333333
12.19166667,46.88333333
12.19166667,46.89166667
12.18333333,46.89166667
12.175,46.89166667
12.16666667,46.89166667
12.15833333,46.89166667
12.15,46.89166667
12.14166667,46.89166667
12.14166667,46.88333333
12.13333333,46.88333333
12.125,46.88333333
12.11666667,46.88333333
12.10833333,46.88333333
12.1,46.88333333
12.1,46.875
12.09166667,46.875
12.08333333,46.875
12.08333333,46.86666667
12.08333333,46.85833333
12.075,46.85833333
12.075,46.85
12.06666667,46.85
12.06666667,46.84166667
12.06666667,46.83333333
12.06666667,46.825
12.05833333,46.825
12.05833333,46.81666667
12.05,46.81666667
12.05,46.80833333
12.04166667,46.80833333
12.04166667,46.8
12.03333333,46.8
12.025,46.8
12.025,46.80833333
12.01666667,46.80833333
12.01666667,46.81666667
12.025,46.81666667
12.025,46.825
12.01666667,46.825
12.00833333,46.825
12,46.825
12,46.83333333
11.99166667,46.83333333
11.99166667,46.84166667
12,46.84166667
12,46.85
12.00833333,46.85
12.01666667,46.85
12.01666667,46.85833333
12.00833333,46.85833333
12,46.85833333
11.99166667,46.85833333
11.98333333,46.85833333
11.98333333,46.86666667
11.98333333,46.875
11.975,46.875
11.975,46.88333333
11.98333333,46.88333333
11.98333333,46.89166667
11.975,46.89166667
11.975,46.9
11.98333333,46.9
11.98333333,46.90833333
11.99166667,46.90833333
12,46.90833333
12.00833333,46.90833333
12.01666667,46.90833333
12.01666667,46.91666667
12.025,46.91666667
12.025,46.925
12.03333333,46.925
12.03333333,46.91666667
12.04166667,46.91666667
12.04166667,46.925
12.04166667,46.93333333
12.03333333,46.93333333
12.025,46.93333333
12.01666667,46.93333333
12.01666667,46.925
12.00833333,46.925
12,46.925
12,46.93333333
11.99166667,46.93333333
11.98333333,46.93333333
11.975,46.93333333
11.96666667,46.93333333
11.95833333,46.93333333
11.95833333,46.94166667
11.95,46.94166667
11.94166667,46.94166667
11.94166667,46.95
11.95,46.95
11.95,46.95833333
11.95,46.96666667
11.95833333,46.96666667
11.96666667,46.96666667
11.96666667,46.975
11.975,46.975
11.98333333,46.975
11.99166667,46.975
11.99166667,46.98333333
12,46.98333333
12,46.975
12.00833333,46.975
12.00833333,46.98333333
12.00833333,46.99166667
12.01666667,46.99166667
12.025,46.99166667
12.025,47
12.03333333,47
12.04166667,47
12.04166667,47.00833333
12.05,47.00833333
12.05833333,47.00833333
12.05833333,47.01666667
12.06666667,47.01666667
12.06666667,47.00833333
12.075,47.00833333
12.075,47.01666667
12.08333333,47.01666667
12.09166667,47.01666667
12.09166667,47.025
12.1,47.025
12.1,47.03333333
12.10833333,47.03333333
12.11666667,47.03333333
12.11666667,47.04166667
12.125,47.04166667
12.13333333,47.04166667
12.14166667,47.04166667
12.14166667,47.05
12.15,47.05
12.15833333,47.05
12.15833333,47.05833333
12.16666667,47.05833333
12.16666667,47.06666667
12.15833333,47.06666667
12.15,47.06666667
12.14166667,47.06666667
12.14166667,47.05833333
12.13333333,47.05833333
12.125,47.05833333
12.125,47.05
12.11666667,47.05
12.10833333,47.05
12.1,47.05
12.1,47.04166667
12.09166667,47.04166667
12.08333333,47.04166667
12.08333333,47.03333333
12.075,47.03333333
12.06666667,47.03333333
12.05833333,47.03333333
12.05,47.03333333
12.04166667,47.03333333
12.03333333,47.03333333
12.025,47.03333333
12.01666667,47.03333333
12.00833333,47.03333333
12.00833333,47.025
12.00833333,47.01666667
12,47.01666667
11.99166667,47.01666667
11.99166667,47.025
11.98333333,47.025
11.98333333,47.01666667
11.98333333,47.00833333
11.975,47.00833333
11.975,47.01666667
11.96666667,47.01666667
11.96666667,47.00833333
11.95833333,47.00833333
11.95,47.00833333
11.95,47.01666667
11.94166667,47.01666667
11.94166667,47.00833333
11.94166667,47
11.93333333,47
11.925,47
11.91666667,47
11.90833333,47
11.90833333,46.99166667
11.9,46.99166667
11.9,46.98333333
11.9,46.975
11.89166667,46.975
11.89166667,46.98333333
11.88333333,46.98333333
11.88333333,46.975
11.88333333,46.96666667
11.89166667,46.96666667
11.89166667,46.95833333
11.88333333,46.95833333
11.875,46.95833333
11.875,46.96666667
11.86666667,46.96666667
11.86666667,46.975
11.85833333,46.975
11.85833333,46.96666667
11.85833333,46.95833333
11.85,46.95833333
11.85,46.96666667
11.84166667,46.96666667
11.84166667,46.95833333
11.84166667,46.95
11.84166667,46.94166667
11.84166667,46.93333333
11.84166667,46.925
11.85,46.925
11.85,46.93333333
11.85833333,46.93333333
11.86666667,46.93333333
11.875,46.93333333
11.88333333,46.93333333
11.89166667,46.93333333
11.89166667,46.94166667
11.9,46.94166667
11.9,46.93333333
11.90833333,46.93333333
11.90833333,46.925
11.91666667,46.925
11.925,46.925
11.925,46.91666667
11.925,46.90833333
11.91666667,46.90833333
11.90833333,46.90833333
11.9,46.90833333
11.89166667,46.90833333
11.88333333,46.90833333
11.875,46.90833333
11.86666667,46.90833333
11.86666667,46.9
11.85833333,46.9
11.85833333,46.90833333
11.85,46.90833333
11.84166667,46.90833333
11.83333333,46.90833333
11.825,46.90833333
11.81666667,46.90833333
11.81666667,46.91666667
11.81666667,46.925
11.80833333,46.925
11.8,46.925
11.8,46.93333333
11.79166667,46.93333333
11.79166667,46.94166667
11.79166667,46.95
11.78333333,46.95
11.78333333,46.95833333
11.775,46.95833333
11.775,46.95
11.775,46.94166667
11.78333333,46.94166667
11.78333333,46.93333333
11.78333333,46.925
11.775,46.925
11.775,46.91666667
11.78333333,46.91666667
11.79166667,46.91666667
11.79166667,46.90833333
11.79166667,46.9
11.8,46.9
11.80833333,46.9
11.80833333,46.89166667
11.80833333,46.88333333
11.81666667,46.88333333
11.825,46.88333333
11.83333333,46.88333333
11.83333333,46.875
11.84166667,46.875
11.85,46.875
11.85833333,46.875
11.86666667,46.875
11.875,46.875
11.88333333,46.875
11.89166667,46.875
11.9,46.875
11.90833333,46.875
11.90833333,46.88333333
11.91666667,46.88333333
11.925,46.88333333
11.925,46.875
11.91666667,46.875
11.91666667,46.86666667
11.91666667,46.85833333
11.91666667,46.85
11.925,46.85
11.925,46.84166667
11.91666667,46.84166667
11.90833333,46.84166667
11.9,46.84166667
11.9,46.83333333
11.89166667,46.83333333
11.88333333,46.83333333
11.88333333,46.84166667
11.875,46.84166667
11.875,46.85
11.86666667,46.85
11.86666667,46.84166667
11.85833333,46.84166667
11.85833333,46.85
11.85,46.85
11.84166667,46.85
11.83333333,46.85
11.825,46.85
11.825,46.84166667
11.81666667,46.84166667
11.80833333,46.84166667
11.80833333,46.85
11.8,46.85
11.8,46.85833333
11.8,46.86666667
11.79166667,46.86666667
11.79166667,46.85833333
11.79166667,46.85
11.78333333,46.85
11.775,46.85
11.76666667,46.85
11.75833333,46.85
11.75,46.85
11.75,46.85833333
11.74166667,46.85833333
11.74166667,46.86666667
11.74166667,46.875
11.74166667,46.88333333
11.74166667,46.89166667
11.73333333,46.89166667
11.725,46.89166667
11.725,46.9
11.71666667,46.9
11.71666667,46.90833333
11.70833333,46.90833333
11.7,46.90833333
11.7,46.91666667
11.7,46.925
11.69166667,46.925
11.68333333,46.925
11.68333333,46.91666667
11.675,46.91666667
11.66666667,46.91666667
11.66666667,46.90833333
11.675,46.90833333
11.68333333,46.90833333
11.68333333,46.9
11.68333333,46.89166667
11.68333333,46.88333333
11.68333333,46.875
11.69166667,46.875
11.7,46.875
11.7,46.86666667
11.7,46.85833333
11.7,46.85
11.69166667,46.85
11.69166667,46.84166667
11.68333333,46.84166667
11.675,46.84166667
11.66666667,46.84166667
11.65833333,46.84166667
11.65833333,46.85
11.65,46.85
11.65,46.84166667
11.64166667,46.84166667
11.64166667,46.85
11.63333333,46.85
11.63333333,46.85833333
11.63333333,46.86666667
11.63333333,46.875
11.625,46.875
11.625,46.88333333
11.61666667,46.88333333
11.61666667,46.875
11.61666667,46.86666667
11.60833333,46.86666667
11.60833333,46.85833333
11.60833333,46.85
11.60833333,46.84166667
11.60833333,46.83333333
11.61666667,46.83333333
11.61666667,46.825
11.61666667,46.81666667
11.61666667,46.80833333
11.60833333,46.80833333
11.60833333,46.81666667
11.6,46.81666667
11.6,46.825
11.59166667,46.825
11.59166667,46.83333333
11.58333333,46.83333333
11.58333333,46.825
11.575,46.825
11.56666667,46.825
11.55833333,46.825
11.55833333,46.83333333
11.55,46.83333333
11.55,46.84166667
11.55833333,46.84166667
11.56666667,46.84166667
11.575,46.84166667
11.58333333,46.84166667
11.58333333,46.85
11.575,46.85
11.56666667,46.85
11.56666667,46.85833333
11.56666667,46.86666667
11.56666667,46.875
11.55833333,46.875
11.55833333,46.86666667
11.55,46.86666667
11.54166667,46.86666667
11.54166667,46.875
11.54166667,46.88333333
11.53333333,46.88333333
11.53333333,46.875
11.525,46.875
11.51666667,46.875
11.50833333,46.875
11.50833333,46.88333333
11.5,46.88333333
11.5,46.89166667
11.50833333,46.89166667
11.51666667,46.89166667
11.51666667,46.9
11.525,46.9
11.525,46.90833333
11.525,46.91666667
11.53333333,46.91666667
11.53333333,46.925
11.53333333,46.93333333
11.54166667,46.93333333
11.54166667,46.94166667
11.55,46.94166667
11.55833333,46.94166667
11.55833333,46.95
11.56666667,46.95
11.575,46.95
11.575,46.95833333
11.58333333,46.95833333
11.59166667,46.95833333
11.6,46.95833333
11.60833333,46.95833333
11.61666667,46.95833333
11.61666667,46.96666667
11.625,46.96666667
11.63333333,46.96666667
11.63333333,46.975
11.64166667,46.975
11.65,46.975
11.65833333,46.975
11.65833333,46.98333333
11.65,46.98333333
11.64166667,46.98333333
11.63333333,46.98333333
11.625,46.98333333
11.61666667,46.98333333
11.61666667,46.975
11.60833333,46.975
11.6,46.975
11.59166667,46.975
11.58333333,46.975
11.575,46.975
11.56666667,46.975
11.56666667,46.96666667
11.55833333,46.96666667
11.55,46.96666667
11.54166667,46.96666667
11.53333333,46.96666667
11.53333333,46.95833333
11.525,46.95833333
11.525,46.95
11.525,46.94166667
11.51666667,46.94166667
11.51666667,46.93333333
11.51666667,46.925
11.50833333,46.925
11.50833333,46.91666667
11.5,46.91666667
11.49166667,46.91666667
11.49166667,46.90833333
11.48333333,46.90833333
11.475,46.90833333
11.475,46.91666667
11.475,46.925
11.475,46.93333333
11.46666667,46.93333333
11.46666667,46.94166667
11.46666667,46.95
11.46666667,46.95833333
11.475,46.95833333
11.48333333,46.95833333
11.48333333,46.96666667
11.49166667,46.96666667
11.49166667,46.975
11.5,46.975
11.5,46.98333333
11.50833333,46.98333333
11.50833333,46.99166667
11.50833333,47
11.51666667,47
11.51666667,47.00833333
11.525,47.00833333
11.53333333,47.00833333
11.54166667,47.00833333
11.54166667,47.01666667
11.53333333,47.01666667
11.525,47.01666667
11.51666667,47.01666667
11.51666667,47.025
11.525,47.025
11.53333333,47.025
11.54166667,47.025
11.54166667,47.03333333
11.55,47.03333333
11.55833333,47.03333333
11.56666667,47.03333333
11.575,47.03333333
11.575,47.025
11.58333333,47.025
11.59166667,47.025
11.59166667,47.03333333
11.59166667,47.04166667
11.6,47.04166667
11.60833333,47.04166667
11.60833333,47.05
11.61666667,47.05
11.625,47.05
11.63333333,47.05
11.63333333,47.04166667
11.64166667,47.04166667
11.64166667,47.03333333
11.63333333,47.03333333
11.63333333,47.025
11.625,47.025
11.61666667,47.025
11.61666667,47.01666667
11.60833333,47.01666667
11.60833333,47.00833333
11.61666667,47.00833333
11.61666667,47
11.625,47
11.63333333,47
11.64166667,47
11.64166667,47.00833333
11.65,47.00833333
11.65833333,47.00833333
11.65833333,47.01666667
11.65833333,47.025
11.65,47.025
11.65,47.03333333
11.65833333,47.03333333
11.65833333,47.04166667
11.66666667,47.04166667
11.66666667,47.03333333
11.675,47.03333333
11.675,47.04166667
11.68333333,47.04166667
11.68333333,47.05
11.69166667,47.05
11.69166667,47.05833333
11.7,47.05833333
11.7,47.06666667
11.70833333,47.06666667
11.71666667,47.06666667
11.725,47.06666667
11.73333333,47.06666667
11.73333333,47.05833333
11.74166667,47.05833333
11.74166667,47.05
11.75,47.05
11.75,47.04166667
11.75833333,47.04166667
11.75833333,47.03333333
11.76666667,47.03333333
11.76666667,47.025
11.75833333,47.025
11.75,47.025
11.74166667,47.025
11.74166667,47.03333333
11.73333333,47.03333333
11.73333333,47.025
11.73333333,47.01666667
11.74166667,47.01666667
11.75,47.01666667
11.75,47.00833333
11.75833333,47.00833333
11.75833333,47
11.75833333,46.99166667
11.75833333,46.98333333
11.75,46.98333333
11.75,46.975
11.74166667,46.975
11.74166667,46.98333333
11.73333333,46.98333333
11.725,46.98333333
11.725,46.99166667
11.71666667,46.99166667
11.71666667,47
11.70833333,47
11.70833333,47.00833333
11.7,47.00833333
11.7,47
11.7,46.99166667
11.70833333,46.99166667
11.70833333,46.98333333
11.7,46.98333333
11.7,46.975
11.69166667,46.975
11.68333333,46.975
11.68333333,46.96666667
11.69166667,46.96666667
11.7,46.96666667
11.7,46.95833333
11.69166667,46.95833333
11.69166667,46.95
11.7,46.95
11.70833333,46.95
11.70833333,46.94166667
11.71666667,46.94166667
11.725,46.94166667
11.725,46.95
11.73333333,46.95
11.74166667,46.95
11.75,46.95
11.75,46.95833333
11.75833333,46.95833333
11.75833333,46.96666667
11.76666667,46.96666667
11.775,46.96666667
11.775,46.975
11.78333333,46.975
11.79166667,46.975
11.8,46.975
11.8,46.96666667
11.80833333,46.96666667
11.81666667,46.96666667
11.81666667,46.975
11.825,46.975
11.825,46.98333333
11.83333333,46.98333333
11.83333333,46.975
11.84166667,46.975
11.84166667,46.98333333
11.84166667,46.99166667
11.85,46.99166667
11.85833333,46.99166667
11.85833333,47
11.86666667,47
11.875,47
11.875,46.99166667
11.88333333,46.99166667
11.88333333,47
11.89166667,47
11.89166667,47.00833333
11.9,47.00833333
11.9,47.01666667
11.90833333,47.01666667
11.91666667,47.01666667
11.925,47.01666667
11.925,47.025
11.925,47.03333333
11.93333333,47.03333333
11.94166667,47.03333333
11.94166667,47.025
11.95,47.025
11.95,47.03333333
11.95833333,47.03333333
11.96666667,47.03333333
11.975,47.03333333
11.975,47.04166667
11.98333333,47.04166667
11.98333333,47.03333333
11.99166667,47.03333333
11.99166667,47.04166667
12,47.04166667
12,47.05
11.99166667,47.05
11.99166667,47.05833333
11.98333333,47.05833333
11.98333333,47.06666667
11.98333333,47.075
11.99166667,47.075
12,47.075
12,47.06666667
12.00833333,47.06666667
12.00833333,47.075
12.01666667,47.075
12.01666667,47.06666667
12.025,47.06666667
12.025,47.05833333
12.025,47.05
12.03333333,47.05
12.04166667,47.05
12.05,47.05
12.05833333,47.05
12.06666667,47.05
12.06666667,47.05833333
12.06666667,47.06666667
12.075,47.06666667
12.08333333,47.06666667
12.09166667,47.06666667
12.1,47.06666667
12.1,47.075
12.10833333,47.075
12.10833333,47.06666667
12.11666667,47.06666667
12.125,47.06666667
12.125,47.075
12.13333333,47.075
12.14166667,47.075
12.14166667,47.08333333
12.14166667,47.09166667
12.14166667,47.1
12.14166667,47.10833333
12.14166667,47.11666667
12.13333333,47.11666667
12.125,47.11666667
12.125,47.125
12.125,47.13333333
12.125,47.14166667
12.13333333,47.14166667
12.13333333,47.15
12.125,47.15
12.125,47.15833333
12.11666667,47.15833333
12.11666667,47.15
12.10833333,47.15
12.1,47.15
12.1,47.15833333
12.1,47.16666667
12.09166667,47.16666667
12.09166667,47.15833333
12.08333333,47.15833333
12.08333333,47.15
12.075,47.15
12.06666667,47.15
12.05833333,47.15
12.05833333,47.14166667
12.06666667,47.14166667
12.06666667,47.13333333
12.075,47.13333333
12.08333333,47.13333333
12.09166667,47.13333333
12.1,47.13333333
12.1,47.125
12.1,47.11666667
12.09166667,47.11666667
12.09166667,47.125
12.08333333,47.125
12.075,47.125
12.06666667,47.125
12.05833333,47.125
12.05,47.125
12.04166667,47.125
12.04166667,47.13333333
12.03333333,47.13333333
12.025,47.13333333
12.01666667,47.13333333
12.00833333,47.13333333
12.00833333,47.14166667
12,47.14166667
11.99166667,47.14166667
11.99166667,47.15
11.98333333,47.15
11.975,47.15
11.975,47.15833333
11.96666667,47.15833333
11.95833333,47.15833333
11.95833333,47.16666667
11.95,47.16666667
11.94166667,47.16666667
11.94166667,47.175
11.93333333,47.175
11.925,47.175
11.91666667,47.175
11.90833333,47.175
11.90833333,47.18333333
11.90833333,47.19166667
11.91666667,47.19166667
11.91666667,47.2
11.925,47.2
11.93333333,47.2
11.93333333,47.19166667
11.94166667,47.19166667
11.95,47.19166667
11.95,47.2
11.95833333,47.2
11.95833333,47.19166667
11.96666667,47.19166667
11.975,47.19166667
11.975,47.18333333
11.98333333,47.18333333
11.99166667,47.18333333
11.99166667,47.175
12,47.175
12,47.16666667
12.00833333,47.16666667
12.00833333,47.175
12.00833333,47.18333333
12.01666667,47.18333333
12.01666667,47.175
12.025,47.175
12.025,47.18333333
12.03333333,47.18333333
12.03333333,47.19166667
12.03333333,47.2
12.03333333,47.20833333
12.04166667,47.20833333
12.05,47.20833333
12.05,47.2
12.05833333,47.2
12.05833333,47.19166667
12.05833333,47.18333333
12.06666667,47.18333333
12.06666667,47.175
12.075,47.175
12.075,47.18333333
12.075,47.19166667
12.075,47.2
12.08333333,47.2
12.08333333,47.20833333
12.08333333,47.21666667
12.075,47.21666667
12.075,47.225
12.08333333,47.225
12.09166667,47.225
12.09166667,47.21666667
12.09166667,47.20833333
12.1,47.20833333
12.1,47.2
12.1,47.19166667
12.10833333,47.19166667
12.10833333,47.18333333
12.10833333,47.175
12.11666667,47.175
12.11666667,47.18333333
12.11666667,47.19166667
12.11666667,47.2
12.11666667,47.20833333
12.125,47.20833333
12.125,47.21666667
12.125,47.225
12.125,47.23333333
12.13333333,47.23333333
12.14166667,47.23333333
12.14166667,47.225
12.14166667,47.21666667
12.13333333,47.21666667
12.13333333,47.20833333
12.14166667,47.20833333
12.15,47.20833333
12.15,47.2
12.15833333,47.2
12.16666667,47.2
12.16666667,47.19166667
12.16666667,47.18333333
12.175,47.18333333
12.175,47.175
12.175,47.16666667
12.175,47.15833333
12.18333333,47.15833333
12.18333333,47.15
12.18333333,47.14166667
12.175,47.14166667
12.175,47.13333333
12.18333333,47.13333333
12.18333333,47.125
12.18333333,47.11666667
12.19166667,47.11666667
12.19166667,47.10833333
12.2,47.10833333
12.20833333,47.10833333
12.20833333,47.11666667
12.2,47.11666667
12.2,47.125
12.2,47.13333333
12.2,47.14166667
12.2,47.15
12.2,47.15833333
12.2,47.16666667
12.19166667,47.16666667
12.19166667,47.175
12.19166667,47.18333333
12.18333333,47.18333333
12.18333333,47.19166667
12.18333333,47.2
12.18333333,47.20833333
12.19166667,47.20833333
12.2,47.20833333
12.2,47.21666667
12.20833333,47.21666667
12.21666667,47.21666667
12.225,47.21666667
12.23333333,47.21666667
12.23333333,47.20833333
12.23333333,47.2
12.24166667,47.2
12.24166667,47.19166667
12.25,47.19166667
12.25,47.18333333
12.25,47.175
12.25833333,47.175
12.25833333,47.16666667
12.25833333,47.15833333
12.26666667,47.15833333
12.26666667,47.15
12.26666667,47.14166667
12.275,47.14166667
12.275,47.15
12.275,47.15833333
12.275,47.16666667
12.275,47.175
12.275,47.18333333
12.275,47.19166667
12.28333333,47.19166667
12.29166667,47.19166667
12.29166667,47.18333333
12.3,47.18333333
12.3,47.175
12.30833333,47.175
12.31666667,47.175
12.31666667,47.18333333
12.30833333,47.18333333
12.30833333,47.19166667
12.3,47.19166667
12.3,47.2
12.3,47.20833333
12.29166667,47.20833333
12.29166667,47.21666667
12.29166667,47.225
12.3,47.225
12.30833333,47.225
12.30833333,47.23333333
12.31666667,47.23333333
12.31666667,47.225
12.31666667,47.21666667
12.325,47.21666667
12.33333333,47.21666667
12.33333333,47.20833333
12.33333333,47.2
12.34166667,47.2
12.34166667,47.19166667
12.34166667,47.18333333
12.35,47.18333333
12.35833333,47.18333333
12.35833333,47.175
12.36666667,47.175
12.36666667,47.16666667
12.375,47.16666667
12.375,47.175
12.375,47.18333333
12.38333333,47.18333333
12.39166667,47.18333333
12.39166667,47.175
12.4,47.175
12.4,47.16666667
12.4,47.15833333
12.39166667,47.15833333
12.39166667,47.15
12.38333333,47.15
12.375,47.15
12.36666667,47.15
12.36666667,47.15833333
12.35833333,47.15833333
12.35833333,47.16666667
12.35,47.16666667
12.35,47.175
12.34166667,47.175
12.33333333,47.175
12.33333333,47.16666667
12.34166667,47.16666667
12.34166667,47.15833333
12.33333333,47.15833333
12.33333333,47.15
12.34166667,47.15
12.34166667,47.14166667
12.35,47.14166667
12.35,47.13333333
12.34166667,47.13333333
12.33333333,47.13333333
12.33333333,47.14166667
12.325,47.14166667
12.31666667,47.14166667
12.31666667,47.15
12.30833333,47.15
12.30833333,47.15833333
12.3,47.15833333
12.3,47.16666667
12.29166667,47.16666667
12.29166667,47.175
12.28333333,47.175
12.28333333,47.16666667
12.28333333,47.15833333
12.29166667,47.15833333
12.29166667,47.15
12.29166667,47.14166667
12.29166667,47.13333333
12.29166667,47.125
12.3,47.125
12.30833333,47.125
12.31666667,47.125
12.31666667,47.11666667
12.30833333,47.11666667
12.30833333,47.10833333
12.3,47.10833333
12.29166667,47.10833333
12.28333333,47.10833333
12.28333333,47.11666667
12.275,47.11666667
12.26666667,47.11666667
12.26666667,47.125
12.25833333,47.125
12.25833333,47.13333333
12.25,47.13333333
12.25,47.14166667
12.24166667,47.14166667
12.23333333,47.14166667
12.225,47.14166667
12.225,47.15
12.23333333,47.15
12.23333333,47.15833333
12.23333333,47.16666667
12.23333333,47.175
12.225,47.175
12.21666667,47.175
12.21666667,47.18333333
12.21666667,47.19166667
12.20833333,47.19166667
12.2,47.19166667
12.2,47.18333333
12.20833333,47.18333333
12.20833333,47.175
12.20833333,47.16666667
12.20833333,47.15833333
12.21666667,47.15833333
12.21666667,47.15
12.21666667,47.14166667
12.20833333,47.14166667
12.20833333,47.13333333
12.20833333,47.125
12.21666667,47.125
12.225,47.125
12.225,47.11666667
12.225,47.10833333
12.23333333,47.10833333
12.24166667,47.10833333
12.24166667,47.1
12.25,47.1
12.25833333,47.1
12.25833333,47.09166667
12.25833333,47.08333333
12.25,47.08333333
12.25,47.075
12.24166667,47.075
12.24166667,47.08333333
12.23333333,47.08333333
12.225,47.08333333
12.225,47.09166667
12.21666667,47.09166667
12.20833333,47.09166667
12.2,47.09166667
12.19166667,47.09166667
12.19166667,47.1
12.18333333,47.1
12.18333333,47.10833333
12.175,47.10833333
12.175,47.1
12.16666667,47.1
12.16666667,47.09166667
12.15833333,47.09166667
12.15833333,47.08333333
12.16666667,47.08333333
12.175,47.08333333
12.18333333,47.08333333
12.19166667,47.08333333
12.2,47.08333333
12.20833333,47.08333333
12.21666667,47.08333333
12.21666667,47.075
12.21666667,47.06666667
12.20833333,47.06666667
12.2,47.06666667
12.2,47.05833333
12.19166667,47.05833333
12.19166667,47.05
12.2,47.05
12.2,47.04166667
12.19166667,47.04166667
12.19166667,47.03333333
12.18333333,47.03333333
12.18333333,47.025
12.175,47.025
12.16666667,47.025
12.15833333,47.025
12.15833333,47.03333333
12.15,47.03333333
12.14166667,47.03333333
12.14166667,47.025
12.13333333,47.025
12.125,47.025
12.125,47.01666667
12.11666667,47.01666667
12.10833333,47.01666667
12.10833333,47.00833333
12.1,47.00833333
12.1,47
12.10833333,47
12.11666667,47
12.125,47
12.125,47.00833333
12.13333333,47.00833333
12.14166667,47.00833333
12.14166667,47.01666667
12.15,47.01666667
12.15,47.00833333
12.15,47
12.15,46.99166667
12.15833333,46.99166667
12.16666667,46.99166667
12.16666667,47
12.16666667,47.00833333
12.175,47.00833333
12.175,47.01666667
12.18333333,47.01666667
12.19166667,47.01666667
12.19166667,47.00833333
12.18333333,47.00833333
12.18333333,47
12.19166667,47
12.19166667,46.99166667
12.19166667,46.98333333
12.19166667,46.975
12.2,46.975
12.20833333,46.975
12.20833333,46.96666667
12.21666667,46.96666667
12.21666667,46.95833333
12.225,46.95833333
12.23333333,46.95833333
12.24166667,46.95833333
12.24166667,46.95
12.24166667,46.94166667
12.24166667,46.93333333
12.25,46.93333333
12.25,46.94166667
12.25833333,46.94166667
12.26666667,46.94166667
12.26666667,46.93333333
12.275,46.93333333
12.275,46.94166667
12.28333333,46.94166667
12.28333333,46.95
12.275,46.95
12.275,46.95833333
12.26666667,46.95833333
12.25833333,46.95833333
12.25833333,46.96666667
12.26666667,46.96666667
12.275,46.96666667
12.28333333,46.96666667
12.29166667,46.96666667
12.29166667,46.95833333
12.3,46.95833333
12.30833333,46.95833333
12.31666667,46.95833333
12.325,46.95833333
12.33333333,46.95833333
12.33333333,46.95
12.34166667,46.95
12.34166667,46.95833333
12.35,46.95833333
12.35,46.95
12.35833333,46.95
12.35833333,46.94166667
12.36666667,46.94166667
12.375,46.94166667
12.38333333,46.94166667
12.39166667,46.94166667
12.4,46.94166667
12.4,46.95
12.39166667,46.95
12.38333333,46.95
12.375,46.95
12.36666667,46.95
12.36666667,46.95833333
12.35833333,46.95833333
12.35833333,46.96666667
12.36666667,46.96666667
12.375,46.96666667
12.375,46.975
12.375,46.98333333
12.36666667,46.98333333
12.36666667,46.975
12.35833333,46.975
12.35833333,46.98333333
12.35,46.98333333
12.35,46.975
12.34166667,46.975
12.33333333,46.975
12.33333333,46.98333333
12.325,46.98333333
12.325,46.99166667
12.31666667,46.99166667
12.31666667,46.98333333
12.30833333,46.98333333
12.3,46.98333333
12.29166667,46.98333333
12.29166667,46.975
12.28333333,46.975
12.275,46.975
12.26666667,46.975
12.26666667,46.98333333
12.26666667,46.99166667
12.26666667,47
12.25833333,47
12.25,47
12.25,46.99166667
12.24166667,46.99166667
12.24166667,46.98333333
12.23333333,46.98333333
12.225,46.98333333
12.21666667,46.98333333
12.21666667,46.99166667
12.225,46.99166667
12.225,47
12.23333333,47
12.23333333,47.00833333
12.23333333,47.01666667
12.225,47.01666667
12.225,47.025
12.225,47.03333333
12.225,47.04166667
12.225,47.05
12.23333333,47.05
12.23333333,47.04166667
12.23333333,47.03333333
12.24166667,47.03333333
12.24166667,47.025
12.25,47.025
12.25,47.01666667
12.25833333,47.01666667
12.26666667,47.01666667
12.26666667,47.025
12.275,47.025
12.275,47.01666667
12.28333333,47.01666667
12.28333333,47.025
12.29166667,47.025
12.29166667,47.03333333
12.28333333,47.03333333
12.28333333,47.04166667
12.28333333,47.05
12.275,47.05
12.275,47.05833333
12.28333333,47.05833333
12.28333333,47.06666667
12.28333333,47.075
12.29166667,47.075
12.3,47.075
12.3,47.06666667
12.30833333,47.06666667
12.30833333,47.05833333
12.31666667,47.05833333
12.31666667,47.05
12.325,47.05
12.325,47.05833333
12.325,47.06666667
12.33333333,47.06666667
12.33333333,47.075
12.33333333,47.08333333
12.34166667,47.08333333
12.35,47.08333333
12.35,47.075
12.35,47.06666667
12.35,47.05833333
12.34166667,47.05833333
12.34166667,47.05
12.34166667,47.04166667
12.34166667,47.03333333
12.33333333,47.03333333
12.325,47.03333333
12.31666667,47.03333333
12.30833333,47.03333333
12.30833333,47.025
12.30833333,47.01666667
12.3,47.01666667
12.3,47.00833333
12.3,47
12.30833333,47
12.31666667,47
12.31666667,47.00833333
12.325,47.00833333
12.33333333,47.00833333
12.33333333,47
12.33333333,46.99166667
12.34166667,46.99166667
12.34166667,47
12.34166667,47.00833333
12.35,47.00833333
12.35833333,47.00833333
12.35833333,47
12.36666667,47
12.36666667,47.00833333
12.375,47.00833333
12.38333333,47.00833333
12.39166667,47.00833333
12.39166667,47
12.4,47
12.4,46.99166667
12.40833333,46.99166667
12.40833333,46.98333333
12.4,46.98333333
12.4,46.975
12.40833333,46.975
12.41666667,46.975
12.41666667,46.98333333
12.425,46.98333333
12.43333333,46.98333333
12.43333333,46.975
12.44166667,46.975
12.45,46.975
12.45833333,46.975
12.45833333,46.98333333
12.46666667,46.98333333
12.46666667,46.975
12.475,46.975
12.475,46.96666667
12.48333333,46.96666667
12.48333333,46.975
12.49166667,46.975
12.49166667,46.96666667
12.5,46.96666667
12.5,46.975
12.50833333,46.975
12.51666667,46.975
12.525,46.975
12.525,46.96666667
12.53333333,46.96666667
12.53333333,46.95833333
12.53333333,46.95
12.54166667,46.95
12.54166667,46.94166667
12.54166667,46.93333333
12.53333333,46.93333333
12.525,46.93333333
12.51666667,46.93333333
12.50833333,46.93333333
12.5,46.93333333
12.49166667,46.93333333
12.48333333,46.93333333
12.48333333,46.94166667
12.475,46.94166667
12.46666667,46.94166667
12.46666667,46.93333333
12.45833333,46.93333333
12.45,46.93333333
12.44166667,46.93333333
12.43333333,46.93333333
12.425,46.93333333
12.41666667,46.93333333
12.40833333,46.93333333
12.4,46.93333333
12.4,46.925
12.39166667,46.925
12.38333333,46.925
12.375,46.925
12.36666667,46.925
12.35833333,46.925
12.35,46.925
12.34166667,46.925
12.34166667,46.93333333
12.34166667,46.94166667
12.33333333,46.94166667
12.325,46.94166667
12.325,46.93333333
12.325,46.925
12.31666667,46.925
12.31666667,46.91666667
12.30833333,46.91666667
12.30833333,46.925
12.3,46.925
12.3,46.91666667
12.29166667,46.91666667
12.28333333,46.91666667
12.275,46.91666667
12.275,46.925
12.26666667,46.925
12.25833333,46.925
12.25,46.925
12.24166667,46.925
12.23333333,46.925
12.23333333,46.93333333
12.23333333,46.94166667
12.225,46.94166667
12.225,46.95
12.21666667,46.95
12.20833333,46.95
12.20833333,46.94166667
12.21666667,46.94166667
12.21666667,46.93333333
12.21666667,46.925
12.225,46.925
12.225,46.91666667
12.23333333,46.91666667
12.24166667,46.91666667
12.24166667,46.90833333
12.25,46.90833333
12.25833333,46.90833333
12.26666667,46.90833333
12.275,46.90833333
12.275,46.9
12.28333333,46.9
12.29166667,46.9
12.29166667,46.89166667
12.3,46.89166667
12.3,46.9
12.30833333,46.9
12.30833333,46.90833333
12.31666667,46.90833333
12.325,46.90833333
12.33333333,46.90833333
12.34166667,46.90833333
12.34166667,46.9
12.34166667,46.89166667
12.35,46.89166667
12.35,46.9
12.35833333,46.9
12.36666667,46.9
12.375,46.9
12.375,46.90833333
12.38333333,46.90833333
12.38333333,46.9
12.39166667,46.9
12.39166667,46.90833333
12.4,46.90833333
12.4,46.9
12.40833333,46.9
12.40833333,46.90833333
12.41666667,46.90833333
12.425,46.90833333
12.43333333,46.90833333
12.43333333,46.91666667
12.44166667,46.91666667
12.45,46.91666667
12.45833333,46.91666667
12.46666667,46.91666667
12.46666667,46.90833333
12.475,46.90833333
12.48333333,46.90833333
12.49166667,46.90833333
12.5,46.90833333
12.50833333,46.90833333
12.50833333,46.9
12.51666667,46.9
12.525,46.9
12.525,46.90833333
12.53333333,46.90833333
12.54166667,46.90833333
12.54166667,46.9
12.53333333,46.9
12.53333333,46.89166667
12.53333333,46.88333333
12.54166667,46.88333333
12.54166667,46.89166667
12.55,46.89166667
12.55,46.9
12.55833333,46.9
12.55833333,46.90833333
12.56666667,46.90833333
12.56666667,46.91666667
12.575,46.91666667
12.575,46.90833333
12.58333333,46.90833333
12.59166667,46.90833333
12.59166667,46.9
12.58333333,46.9
12.58333333,46.89166667
12.58333333,46.88333333
12.58333333,46.875
12.575,46.875
12.575,46.86666667
12.575,46.85833333
12.58333333,46.85833333
12.58333333,46.86666667
12.59166667,46.86666667
12.59166667,46.875
12.6,46.875
12.6,46.88333333
12.60833333,46.88333333
12.61666667,46.88333333
12.61666667,46.875
12.61666667,46.86666667
12.625,46.86666667
12.625,46.85833333
12.63333333,46.85833333
12.64166667,46.85833333
12.64166667,46.85
12.65,46.85
12.65833333,46.85
12.65833333,46.84166667
12.66666667,46.84166667
12.66666667,46.83333333
12.675,46.83333333
12.68333333,46.83333333
12.68333333,46.825
12.69166667,46.825
12.7,46.825
12.70833333,46.825
12.70833333,46.81666667
12.70833333,46.80833333
12.7,46.80833333
12.7,46.81666667
12.69166667,46.81666667
12.68333333,46.81666667
12.675,46.81666667
12.66666667,46.81666667
12.66666667,46.80833333
12.65833333,46.80833333
12.65833333,46.81666667
12.65,46.81666667
12.64166667,46.81666667
12.64166667,46.825
12.63333333,46.825
12.625,46.825
12.625,46.83333333
12.61666667,46.83333333
12.60833333,46.83333333
12.60833333,46.825
12.61666667,46.825
12.61666667,46.81666667
12.61666667,46.80833333
12.625,46.80833333
12.625,46.8
12.61666667,46.8
12.60833333,46.8
12.6,46.8
12.59166667,46.8
12.58333333,46.8
12.58333333,46.80833333
12.575,46.80833333
12.575,46.81666667
12.56666667,46.81666667
12.56666667,46.825
12.55833333,46.825
12.55,46.825
12.55,46.83333333
12.54166667,46.83333333
12.54166667,46.84166667
12.53333333,46.84166667
12.53333333,46.83333333
12.53333333,46.825
12.54166667,46.825
12.54166667,46.81666667
12.55,46.81666667
12.55,46.80833333
12.55833333,46.80833333
12.55833333,46.8
12.55833333,46.79166667
12.55,46.79166667
12.54166667,46.79166667
12.53333333,46.79166667
12.525,46.79166667
12.51666667,46.79166667
12.50833333,46.79166667
12.5,46.79166667
12.5,46.78333333
12.5,46.775
12.49166667,46.775
12.48333333,46.775
12.475,46.775
12.475,46.76666667
12.46666667,46.76666667
</coordinates>
</LinearRing>
</outerBoundaryIs>
<innerBoundaryIs>
<LinearRing>
<coordinates>
12.45,46.85833333
12.45,46.86666667
12.44166667,46.86666667
12.43333333,46.86666667
12.43333333,46.85833333
12.44166667,46.85833333
12.45,46.85833333
</coordinates>
</LinearRing>
</innerBoundaryIs>
<innerBoundaryIs>
<LinearRing>
<coordinates>
12.38333333,46.825
12.39166667,46.825
12.39166667,46.83333333
12.38333333,46.83333333
12.38333333,46.825
</coordinates>
</LinearRing>
</innerBoundaryIs>
<innerBoundaryIs>
<LinearRing>
<coordinates>
12.18333333,46.83333333
12.18333333,46.84166667
12.175,46.84166667
12.16666667,46.84166667
12.16666667,46.83333333
12.175,46.83333333
12.18333333,46.83333333
</coordinates>
</LinearRing>
</innerBoundaryIs>
<innerBoundaryIs>
<LinearRing>
<coordinates>
12.025,46.825
12.03333333,46.825
12.03333333,46.83333333
12.025,46.83333333
12.025,46.825
</coordinates>
</LinearRing>
</innerBoundaryIs>
<innerBoundaryIs>
<LinearRing>
<coordinates>
12.03333333,46.83333333
12.04166667,46.83333333
12.04166667,46.84166667
12.03333333,46.84166667
12.03333333,46.83333333
</coordinates>
</LinearRing>
</innerBoundaryIs>
<innerBoundaryIs>
<LinearRing>
<coordinates>
12.04166667,46.93333333
12.05,46.93333333
12.05833333,46.93333333
12.05833333,46.94166667
12.06666667,46.94166667
12.075,46.94166667
12.075,46.93333333
12.08333333,46.93333333
12.09166667,46.93333333
12.1,46.93333333
12.10833333,46.93333333
12.10833333,46.94166667
12.1,46.94166667
12.09166667,46.94166667
12.08333333,46.94166667
12.08333333,46.95
12.075,46.95
12.075,46.95833333
12.075,46.96666667
12.06666667,46.96666667
12.06666667,46.95833333
12.05833333,46.95833333
12.05833333,46.95
12.05,46.95
12.05,46.94166667
12.04166667,46.94166667
12.04166667,46.93333333
</coordinates>
</LinearRing>
</innerBoundaryIs>
<innerBoundaryIs>
<LinearRing>
<coordinates>
11.65833333,46.85
11.66666667,46.85
11.66666667,46.85833333
11.66666667,46.86666667
11.65833333,46.86666667
11.65833333,46.85833333
11.65833333,46.85
</coordinates>
</LinearRing>
</innerBoundaryIs>
<innerBoundaryIs>
<LinearRing>
<coordinates>
11.60833333,47.00833333
11.6,47.00833333
11.59166667,47.00833333
11.58333333,47.00833333
11.575,47.00833333
11.575,47
11.575,46.99166667
11.58333333,46.99166667
11.58333333,47
11.59166667,47
11.6,47
11.60833333,47
11.60833333,47.00833333
</coordinates>
</LinearRing>
</innerBoundaryIs>
<innerBoundaryIs>
<LinearRing>
<coordinates>
11.73333333,47.05833333
11.725,47.05833333
11.71666667,47.05833333
11.71666667,47.05
11.70833333,47.05
11.70833333,47.04166667
11.7,47.04166667
11.7,47.03333333
11.7,47.025
11.70833333,47.025
11.70833333,47.03333333
11.71666667,47.03333333
11.71666667,47.04166667
11.725,47.04166667
11.725,47.05
11.73333333,47.05
11.73333333,47.05833333
</coordinates>
</LinearRing>
</innerBoundaryIs>
<innerBoundaryIs>
<LinearRing>
<coordinates>
11.70833333,47.025
11.70833333,47.01666667
11.71666667,47.01666667
11.71666667,47.025
11.70833333,47.025
</coordinates>
</LinearRing>
</innerBoundaryIs>
<innerBoundaryIs>
<LinearRing>
<coordinates>
11.71666667,47.01666667
11.71666667,47.00833333
11.725,47.00833333
11.725,47.01666667
11.71666667,47.01666667
</coordinates>
</LinearRing>
</innerBoundaryIs>
<innerBoundaryIs>
<LinearRing>
<coordinates>
11.69166667,46.95
11.68333333,46.95
11.68333333,46.94166667
11.69166667,46.94166667
11.69166667,46.95
</coordinates>
</LinearRing>
</innerBoundaryIs>
<innerBoundaryIs>
<LinearRing>
<coordinates>
12.14166667,47.11666667
12.15,47.11666667
12.15,47.125
12.14166667,47.125
12.14166667,47.11666667
</coordinates>
</LinearRing>
</innerBoundaryIs>
<innerBoundaryIs>
<LinearRing>
<coordinates>
12.13333333,47.15
12.14166667,47.15
12.14166667,47.15833333
12.15,47.15833333
12.15833333,47.15833333
12.15833333,47.16666667
12.15,47.16666667
12.15,47.175
12.15,47.18333333
12.14166667,47.18333333
12.13333333,47.18333333
12.125,47.18333333
12.125,47.175
12.13333333,47.175
12.13333333,47.16666667
12.13333333,47.15833333
12.13333333,47.15
</coordinates>
</LinearRing>
</innerBoundaryIs>
<innerBoundaryIs>
<LinearRing>
<coordinates>
12.09166667,47.16666667
12.09166667,47.175
12.08333333,47.175
12.08333333,47.16666667
12.09166667,47.16666667
</coordinates>
</LinearRing>
</innerBoundaryIs>
<innerBoundaryIs>
<LinearRing>
<coordinates>
12.025,47.175
12.025,47.16666667
12.025,47.15833333
12.03333333,47.15833333
12.03333333,47.16666667
12.03333333,47.175
12.025,47.175
</coordinates>
</LinearRing>
</innerBoundaryIs>
<innerBoundaryIs>
<LinearRing>
<coordinates>
12.025,47.15833333
12.01666667,47.15833333
12.01666667,47.15
12.025,47.15
12.025,47.15833333
</coordinates>
</LinearRing>
</innerBoundaryIs>
<innerBoundaryIs>
<LinearRing>
<coordinates>
12.20833333,47.10833333
12.20833333,47.1
12.21666667,47.1
12.21666667,47.10833333
12.20833333,47.10833333
</coordinates>
</LinearRing>
</innerBoundaryIs>
<innerBoundaryIs>
<LinearRing>
<coordinates>
12.275,47.14166667
12.275,47.13333333
12.28333333,47.13333333
12.28333333,47.14166667
12.275,47.14166667
</coordinates>
</LinearRing>
</innerBoundaryIs>
<innerBoundaryIs>
<LinearRing>
<coordinates>
12.31666667,47.18333333
12.325,47.18333333
12.325,47.19166667
12.325,47.2
12.31666667,47.2
12.31666667,47.19166667
12.31666667,47.18333333
</coordinates>
</LinearRing>
</innerBoundaryIs>
<innerBoundaryIs>
<LinearRing>
<coordinates>
12.31666667,47.2
12.31666667,47.20833333
12.30833333,47.20833333
12.30833333,47.2
12.31666667,47.2
</coordinates>
</LinearRing>
</innerBoundaryIs>
<innerBoundaryIs>
<LinearRing>
<coordinates>
12.15833333,47.08333333
12.15,47.08333333
12.15,47.075
12.15833333,47.075
12.15833333,47.08333333
</coordinates>
</LinearRing>
</innerBoundaryIs>
<innerBoundaryIs>
<LinearRing>
<coordinates>
12.18333333,47.03333333
12.18333333,47.04166667
12.175,47.04166667
12.175,47.03333333
12.18333333,47.03333333
</coordinates>
</LinearRing>
</innerBoundaryIs>
<innerBoundaryIs>
<LinearRing>
<coordinates>
12.175,47.04166667
12.175,47.05
12.16666667,47.05
12.16666667,47.04166667
12.175,47.04166667
</coordinates>
</LinearRing>
</innerBoundaryIs>
<innerBoundaryIs>
<LinearRing>
<coordinates>
12.28333333,46.94166667
12.28333333,46.93333333
12.29166667,46.93333333
12.3,46.93333333
12.3,46.94166667
12.29166667,46.94166667
12.28333333,46.94166667
</coordinates>
</LinearRing>
</innerBoundaryIs>
<innerBoundaryIs>
<LinearRing>
<coordinates>
12.4,46.975
12.39166667,46.975
12.39166667,46.96666667
12.4,46.96666667
12.4,46.975
</coordinates>
</LinearRing>
</innerBoundaryIs>
<innerBoundaryIs>
<LinearRing>
<coordinates>
12.325,46.94166667
12.325,46.95
12.31666667,46.95
12.31666667,46.94166667
12.325,46.94166667
</coordinates>
</LinearRing>
</innerBoundaryIs>
<innerBoundaryIs>
<LinearRing>
<coordinates>
12.20833333,46.95
12.20833333,46.95833333
12.2,46.95833333
12.2,46.95
12.20833333,46.95
</coordinates>
</LinearRing>
</innerBoundaryIs>
<innerBoundaryIs>
<LinearRing>
<coordinates>
12.50833333,46.9
12.5,46.9
12.5,46.89166667
12.49166667,46.89166667
12.49166667,46.88333333
12.5,46.88333333
12.50833333,46.88333333
12.50833333,46.89166667
12.50833333,46.9
</coordinates>
</LinearRing>
</innerBoundaryIs>
<innerBoundaryIs>
<LinearRing>
<coordinates>
12.11666667,46.95
12.125,46.95
12.13333333,46.95
12.14166667,46.95
12.14166667,46.94166667
12.15,46.94166667
12.15,46.93333333
12.14166667,46.93333333
12.13333333,46.93333333
12.125,46.93333333
12.125,46.925
12.125,46.91666667
12.11666667,46.91666667
12.10833333,46.91666667
12.1,46.91666667
12.09166667,46.91666667
12.08333333,46.91666667
12.075,46.91666667
12.06666667,46.91666667
12.06666667,46.90833333
12.075,46.90833333
12.075,46.9
12.075,46.89166667
12.06666667,46.89166667
12.05833333,46.89166667
12.05833333,46.9
12.05,46.9
12.05,46.89166667
12.04166667,46.89166667
12.04166667,46.9
12.03333333,46.9
12.025,46.9
12.01666667,46.9
12.01666667,46.89166667
12.00833333,46.89166667
12.00833333,46.88333333
12.01666667,46.88333333
12.025,46.88333333
12.03333333,46.88333333
12.04166667,46.88333333
12.05,46.88333333
12.05,46.875
12.05833333,46.875
12.05833333,46.88333333
12.06666667,46.88333333
12.06666667,46.875
12.075,46.875
12.075,46.88333333
12.08333333,46.88333333
12.08333333,46.89166667
12.09166667,46.89166667
12.1,46.89166667
12.10833333,46.89166667
12.10833333,46.9
12.11666667,46.9
12.11666667,46.89166667
12.125,46.89166667
12.13333333,46.89166667
12.13333333,46.9
12.14166667,46.9
12.15,46.9
12.15,46.90833333
12.15833333,46.90833333
12.15833333,46.9
12.16666667,46.9
12.175,46.9
12.18333333,46.9
12.19166667,46.9
12.2,46.9
12.2,46.90833333
12.2,46.91666667
12.19166667,46.91666667
12.18333333,46.91666667
12.175,46.91666667
12.16666667,46.91666667
12.16666667,46.925
12.175,46.925
12.175,46.93333333
12.18333333,46.93333333
12.19166667,46.93333333
12.19166667,46.94166667
12.19166667,46.95
12.18333333,46.95
12.175,46.95
12.175,46.95833333
12.16666667,46.95833333
12.16666667,46.96666667
12.15833333,46.96666667
12.15,46.96666667
12.14166667,46.96666667
12.14166667,46.975
12.13333333,46.975
12.125,46.975
12.125,46.96666667
12.11666667,46.96666667
12.11666667,46.95833333
12.11666667,46.95
</coordinates>
</LinearRing>
</innerBoundaryIs>
<innerBoundaryIs>
<LinearRing>
<coordinates>
12.06666667,46.91666667
12.06666667,46.925
12.05833333,46.925
12.05833333,46.91666667
12.06666667,46.91666667
</coordinates>
</LinearRing>
</innerBoundaryIs>
<innerBoundaryIs>
<LinearRing>
<coordinates>
12.5,46.825
12.5,46.81666667
12.5,46.80833333
12.50833333,46.80833333
12.51666667,46.80833333
12.51666667,46.81666667
12.50833333,46.81666667
12.50833333,46.825
12.50833333,46.83333333
12.5,46.83333333
12.5,46.825
</coordinates>
</LinearRing>
</innerBoundaryIs>
<innerBoundaryIs>
<LinearRing>
<coordinates>
12.5,46.80833333
12.49166667,46.80833333
12.49166667,46.8
12.5,46.8
12.5,46.80833333
</coordinates>
</LinearRing>
</innerBoundaryIs>
<innerBoundaryIs>
<LinearRing>
<coordinates>
12.5,46.83333333
12.5,46.84166667
12.49166667,46.84166667
12.49166667,46.83333333
12.5,46.83333333
</coordinates>
</LinearRing>
</innerBoundaryIs>
<innerBoundaryIs>
<LinearRing>
<coordinates>
12.425,46.825
12.425,46.81666667
12.43333333,46.81666667
12.43333333,46.825
12.43333333,46.83333333
12.44166667,46.83333333
12.44166667,46.84166667
12.43333333,46.84166667
12.425,46.84166667
12.425,46.85
12.425,46.85833333
12.41666667,46.85833333
12.40833333,46.85833333
12.4,46.85833333
12.4,46.85
12.40833333,46.85
12.41666667,46.85
12.41666667,46.84166667
12.41666667,46.83333333
12.425,46.83333333
12.425,46.825
</coordinates>
</LinearRing>
</innerBoundaryIs>
<innerBoundaryIs>
<LinearRing>
<coordinates>
12.4,46.85833333
12.4,46.86666667
12.40833333,46.86666667
12.40833333,46.875
12.40833333,46.88333333
12.4,46.88333333
12.39166667,46.88333333
12.38333333,46.88333333
12.38333333,46.875
12.375,46.875
12.36666667,46.875
12.35833333,46.875
12.35,46.875
12.35,46.86666667
12.35833333,46.86666667
12.36666667,46.86666667
12.375,46.86666667
12.38333333,46.86666667
12.39166667,46.86666667
12.39166667,46.85833333
12.4,46.85833333
</coordinates>
</LinearRing>
</innerBoundaryIs>
<innerBoundaryIs>
<LinearRing>
<coordinates>
12.48333333,46.85833333
12.49166667,46.85833333
12.5,46.85833333
12.5,46.86666667
12.49166667,46.86666667
12.49166667,46.875
12.48333333,46.875
12.48333333,46.86666667
12.48333333,46.85833333
</coordinates>
</LinearRing>
</innerBoundaryIs>
<innerBoundaryIs>
<LinearRing>
<coordinates>
12.5,46.85833333
12.5,46.85
12.50833333,46.85
12.51666667,46.85
12.51666667,46.85833333
12.51666667,46.86666667
12.51666667,46.875
12.50833333,46.875
12.50833333,46.86666667
12.50833333,46.85833333
12.5,46.85833333
</coordinates>
</LinearRing>
</innerBoundaryIs>
<innerBoundaryIs>
<LinearRing>
<coordinates>
12.01666667,46.94166667
12.025,46.94166667
12.025,46.95
12.03333333,46.95
12.03333333,46.95833333
12.04166667,46.95833333
12.04166667,46.96666667
12.03333333,46.96666667
12.025,46.96666667
12.01666667,46.96666667
12.01666667,46.95833333
12.01666667,46.95
12.01666667,46.94166667
</coordinates>
</LinearRing>
</innerBoundaryIs>
<innerBoundaryIs>
<LinearRing>
<coordinates>
12.04166667,46.96666667
12.05,46.96666667
12.05,46.975
12.04166667,46.975
12.04166667,46.96666667
</coordinates>
</LinearRing>
</innerBoundaryIs>
<innerBoundaryIs>
<LinearRing>
<coordinates>
12.05,46.975
12.05833333,46.975
12.06666667,46.975
12.06666667,46.98333333
12.05833333,46.98333333
12.05,46.98333333
12.05,46.975
</coordinates>
</LinearRing>
</innerBoundaryIs>
<innerBoundaryIs>
<LinearRing>
<coordinates>
12.075,46.99166667
12.075,46.98333333
12.08333333,46.98333333
12.08333333,46.99166667
12.075,46.99166667
</coordinates>
</LinearRing>
</innerBoundaryIs>
<innerBoundaryIs>
<LinearRing>
<coordinates>
12.08333333,46.98333333
12.08333333,46.975
12.08333333,46.96666667
12.09166667,46.96666667
12.09166667,46.975
12.1,46.975
12.1,46.98333333
12.09166667,46.98333333
12.08333333,46.98333333
</coordinates>
</LinearRing>
</innerBoundaryIs>
<innerBoundaryIs>
<LinearRing>
<coordinates>
12.23333333,46.88333333
12.24166667,46.88333333
12.24166667,46.89166667
12.23333333,46.89166667
12.23333333,46.88333333
</coordinates>
</LinearRing>
</innerBoundaryIs>
<innerBoundaryIs>
<LinearRing>
<coordinates>
12.275,46.88333333
12.275,46.875
12.28333333,46.875
12.28333333,46.88333333
12.275,46.88333333
</coordinates>
</LinearRing>
</innerBoundaryIs>
<innerBoundaryIs>
<LinearRing>
<coordinates>
12.175,46.85833333
12.18333333,46.85833333
12.19166667,46.85833333
12.19166667,46.86666667
12.18333333,46.86666667
12.175,46.86666667
12.175,46.85833333
</coordinates>
</LinearRing>
</innerBoundaryIs>
<innerBoundaryIs>
<LinearRing>
<coordinates>
12.39166667,46.85
12.38333333,46.85
12.375,46.85
12.36666667,46.85
12.36666667,46.84166667
12.375,46.84166667
12.38333333,46.84166667
12.39166667,46.84166667
12.39166667,46.85
</coordinates>
</LinearRing>
</innerBoundaryIs>
<innerBoundaryIs>
<LinearRing>
<coordinates>
12.3,46.84166667
12.3,46.83333333
12.30833333,46.83333333
12.30833333,46.84166667
12.3,46.84166667
</coordinates>
</LinearRing>
</innerBoundaryIs>
<innerBoundaryIs>
<LinearRing>
<coordinates>
12.325,46.875
12.33333333,46.875
12.34166667,46.875
12.34166667,46.88333333
12.33333333,46.88333333
12.325,46.88333333
12.325,46.875
</coordinates>
</LinearRing>
</innerBoundaryIs>
<innerBoundaryIs>
<LinearRing>
<coordinates>
12.04166667,46.85
12.05,46.85
12.05,46.85833333
12.04166667,46.85833333
12.04166667,46.85
</coordinates>
</LinearRing>
</innerBoundaryIs>
<innerBoundaryIs>
<LinearRing>
<coordinates>
12.45,46.88333333
12.45,46.875
12.45833333,46.875
12.45833333,46.88333333
12.45,46.88333333
</coordinates>
</LinearRing>
</innerBoundaryIs>
<innerBoundaryIs>
<LinearRing>
<coordinates>
12.53333333,46.85833333
12.53333333,46.85
12.54166667,46.85
12.54166667,46.85833333
12.53333333,46.85833333
</coordinates>
</LinearRing>
</innerBoundaryIs>
<innerBoundaryIs>
<LinearRing>
<coordinates>
12.55,46.86666667
12.55833333,46.86666667
12.55833333,46.875
12.55,46.875
12.55,46.86666667
</coordinates>
</LinearRing>
</innerBoundaryIs>
<innerBoundaryIs>
<LinearRing>
<coordinates>
11.58333333,46.94166667
11.58333333,46.93333333
11.59166667,46.93333333
11.59166667,46.94166667
11.58333333,46.94166667
</coordinates>
</LinearRing>
</innerBoundaryIs>
<innerBoundaryIs>
<LinearRing>
<coordinates>
11.6,46.94166667
11.6,46.93333333
11.60833333,46.93333333
11.61666667,46.93333333
11.61666667,46.94166667
11.60833333,46.94166667
11.6,46.94166667
</coordinates>
</LinearRing>
</innerBoundaryIs>
<innerBoundaryIs>
<LinearRing>
<coordinates>
11.575,46.91666667
11.575,46.90833333
11.56666667,46.90833333
11.56666667,46.9
11.575,46.9
11.58333333,46.9
11.59166667,46.9
11.6,46.9
11.60833333,46.9
11.60833333,46.90833333
11.60833333,46.91666667
11.6,46.91666667
11.59166667,46.91666667
11.58333333,46.91666667
11.575,46.91666667
</coordinates>
</LinearRing>
</innerBoundaryIs>
<innerBoundaryIs>
<LinearRing>
<coordinates>
11.625,46.90833333
11.63333333,46.90833333
11.63333333,46.9
11.63333333,46.89166667
11.64166667,46.89166667
11.64166667,46.9
11.64166667,46.90833333
11.64166667,46.91666667
11.63333333,46.91666667
11.625,46.91666667
11.625,46.90833333
</coordinates>
</LinearRing>
</innerBoundaryIs>
<innerBoundaryIs>
<LinearRing>
<coordinates>
11.75833333,46.91666667
11.75833333,46.90833333
11.76666667,46.90833333
11.76666667,46.91666667
11.75833333,46.91666667
</coordinates>
</LinearRing>
</innerBoundaryIs>
<innerBoundaryIs>
<LinearRing>
<coordinates>
11.80833333,46.95
11.80833333,46.94166667
11.81666667,46.94166667
11.81666667,46.95
11.80833333,46.95
</coordinates>
</LinearRing>
</innerBoundaryIs>
<innerBoundaryIs>
<LinearRing>
<coordinates>
12.43333333,46.95
12.43333333,46.94166667
12.44166667,46.94166667
12.45,46.94166667
12.45,46.95
12.44166667,46.95
12.43333333,46.95
</coordinates>
</LinearRing>
</innerBoundaryIs>
<innerBoundaryIs>
<LinearRing>
<coordinates>
12.49166667,46.94166667
12.5,46.94166667
12.50833333,46.94166667
12.51666667,46.94166667
12.51666667,46.95
12.50833333,46.95
12.5,46.95
12.49166667,46.95
12.49166667,46.94166667
</coordinates>
</LinearRing>
</innerBoundaryIs>
<innerBoundaryIs>
<LinearRing>
<coordinates>
11.66666667,46.95
11.66666667,46.95833333
11.65833333,46.95833333
11.65,46.95833333
11.65,46.95
11.65833333,46.95
11.66666667,46.95
</coordinates>
</LinearRing>
</innerBoundaryIs>
<innerBoundaryIs>
<LinearRing>
<coordinates>
11.68333333,46.99166667
11.69166667,46.99166667
11.69166667,47
11.68333333,47
11.68333333,46.99166667
</coordinates>
</LinearRing>
</innerBoundaryIs>
</Polygon>
<Polygon>
<outerBoundaryIs>
<LinearRing>
<coordinates>
13.025,46.775
13.025,46.76666667
13.01666667,46.76666667
13.01666667,46.775
13.01666667,46.78333333
13.01666667,46.79166667
13.00833333,46.79166667
13.00833333,46.8
13,46.8
13,46.79166667
12.99166667,46.79166667
12.98333333,46.79166667
12.98333333,46.78333333
12.975,46.78333333
12.975,46.775
12.96666667,46.775
12.96666667,46.78333333
12.95833333,46.78333333
12.95,46.78333333
12.95,46.79166667
12.94166667,46.79166667
12.93333333,46.79166667
12.93333333,46.8
12.925,46.8
12.91666667,46.8
12.91666667,46.80833333
12.90833333,46.80833333
12.90833333,46.81666667
12.9,46.81666667
12.89166667,46.81666667
12.88333333,46.81666667
12.88333333,46.825
12.88333333,46.83333333
12.89166667,46.83333333
12.89166667,46.825
12.9,46.825
12.90833333,46.825
12.90833333,46.83333333
12.91666667,46.83333333
12.925,46.83333333
12.925,46.825
12.93333333,46.825
12.94166667,46.825
12.95,46.825
12.95,46.81666667
12.95833333,46.81666667
12.95833333,46.825
12.95833333,46.83333333
12.95833333,46.84166667
12.96666667,46.84166667
12.975,46.84166667
12.98333333,46.84166667
12.99166667,46.84166667
13,46.84166667
13,46.83333333
13.00833333,46.83333333
13.01666667,46.83333333
13.025,46.83333333
13.025,46.84166667
13.01666667,46.84166667
13.00833333,46.84166667
13.00833333,46.85
13,46.85
13,46.85833333
13.00833333,46.85833333
13.01666667,46.85833333
13.025,46.85833333
13.025,46.86666667
13.03333333,46.86666667
13.04166667,46.86666667
13.05,46.86666667
13.05833333,46.86666667
13.05833333,46.85833333
13.06666667,46.85833333
13.06666667,46.85
13.06666667,46.84166667
13.075,46.84166667
13.075,46.85
13.08333333,46.85
13.08333333,46.85833333
13.08333333,46.86666667
13.08333333,46.875
13.08333333,46.88333333
13.09166667,46.88333333
13.09166667,46.89166667
13.09166667,46.9
13.1,46.9
13.1,46.90833333
13.10833333,46.90833333
13.10833333,46.91666667
13.11666667,46.91666667
13.11666667,46.90833333
13.125,46.90833333
13.125,46.9
13.11666667,46.9
13.11666667,46.89166667
13.125,46.89166667
13.13333333,46.89166667
13.13333333,46.9
13.14166667,46.9
13.14166667,46.90833333
13.15,46.90833333
13.15,46.91666667
13.15833333,46.91666667
13.16666667,46.91666667
13.175,46.91666667
13.175,46.90833333
13.18333333,46.90833333
13.18333333,46.9
13.18333333,46.89166667
13.19166667,46.89166667
13.19166667,46.9
13.2,46.9
13.20833333,46.9
13.20833333,46.89166667
13.21666667,46.89166667
13.225,46.89166667
13.225,46.88333333
13.21666667,46.88333333
13.21666667,46.875
13.20833333,46.875
13.2,46.875
13.19166667,46.875
13.18333333,46.875
13.175,46.875
13.16666667,46.875
13.16666667,46.86666667
13.15833333,46.86666667
13.15,46.86666667
13.14166667,46.86666667
13.14166667,46.85833333
13.15,46.85833333
13.15833333,46.85833333
13.15833333,46.85
13.16666667,46.85
13.16666667,46.85833333
13.175,46.85833333
13.18333333,46.85833333
13.18333333,46.85
13.18333333,46.84166667
13.19166667,46.84166667
13.2,46.84166667
13.2,46.85
13.20833333,46.85
13.21666667,46.85
13.225,46.85
13.225,46.85833333
13.23333333,46.85833333
13.24166667,46.85833333
13.24166667,46.85
13.25,46.85
13.25,46.85833333
13.25833333,46.85833333
13.26666667,46.85833333
13.275,46.85833333
13.275,46.85
13.28333333,46.85
13.29166667,46.85
13.3,46.85
13.3,46.84166667
13.30833333,46.84166667
13.31666667,46.84166667
13.31666667,46.83333333
13.30833333,46.83333333
13.3,46.83333333
13.29166667,46.83333333
13.28333333,46.83333333
13.275,46.83333333
13.26666667,46.83333333
13.25833333,46.83333333
13.25,46.83333333
13.25,46.825
13.25833333,46.825
13.26666667,46.825
13.275,46.825
13.28333333,46.825
13.28333333,46.81666667
13.28333333,46.80833333
13.275,46.80833333
13.275,46.8
13.28333333,46.8
13.29166667,46.8
13.3,46.8
13.3,46.80833333
13.30833333,46.80833333
13.31666667,46.80833333
13.31666667,46.8
13.31666667,46.79166667
13.31666667,46.78333333
13.30833333,46.78333333
13.3,46.78333333
13.29166667,46.78333333
13.29166667,46.775
13.28333333,46.775
13.28333333,46.78333333
13.275,46.78333333
13.26666667,46.78333333
13.26666667,46.775
13.25833333,46.775
13.25833333,46.78333333
13.25,46.78333333
13.25,46.79166667
13.25833333,46.79166667
13.25833333,46.8
13.25,46.8
13.25,46.80833333
13.24166667,46.80833333
13.24166667,46.81666667
13.23333333,46.81666667
13.225,46.81666667
13.21666667,46.81666667
13.21666667,46.80833333
13.225,46.80833333
13.225,46.8
13.21666667,46.8
13.21666667,46.79166667
13.225,46.79166667
13.225,46.78333333
13.225,46.775
13.21666667,46.775
13.21666667,46.78333333
13.20833333,46.78333333
13.2,46.78333333
13.19166667,46.78333333
13.19166667,46.79166667
13.19166667,46.8
13.19166667,46.80833333
13.18333333,46.80833333
13.18333333,46.81666667
13.175,46.81666667
13.16666667,46.81666667
13.16666667,46.825
13.15833333,46.825
13.15,46.825
13.15,46.81666667
13.15833333,46.81666667
13.15833333,46.80833333
13.16666667,46.80833333
13.16666667,46.8
13.16666667,46.79166667
13.15833333,46.79166667
13.15833333,46.78333333
13.15833333,46.775
13.15,46.775
13.14166667,46.775
13.13333333,46.775
13.13333333,46.78333333
13.125,46.78333333
13.125,46.775
13.11666667,46.775
13.10833333,46.775
13.1,46.775
13.1,46.78333333
13.1,46.79166667
13.10833333,46.79166667
13.11666667,46.79166667
13.11666667,46.8
13.11666667,46.80833333
13.11666667,46.81666667
13.10833333,46.81666667
13.10833333,46.80833333
13.10833333,46.8
13.1,46.8
13.09166667,46.8
13.09166667,46.79166667
13.08333333,46.79166667
13.075,46.79166667
13.075,46.8
13.06666667,46.8
13.05833333,46.8
13.05833333,46.79166667
13.06666667,46.79166667
13.06666667,46.78333333
13.075,46.78333333
13.075,46.775
13.075,46.76666667
13.06666667,46.76666667
13.05833333,46.76666667
13.05,46.76666667
13.05,46.775
13.04166667,46.775
13.04166667,46.78333333
13.03333333,46.78333333
13.03333333,46.775
13.025,46.775
</coordinates>
</LinearRing>
</outerBoundaryIs>
<innerBoundaryIs>
<LinearRing>
<coordinates>
13.21666667,46.81666667
13.21666667,46.825
13.20833333,46.825
13.20833333,46.81666667
13.21666667,46.81666667
</coordinates>
</LinearRing>
</innerBoundaryIs>
<innerBoundaryIs>
<LinearRing>
<coordinates>
13.1,46.825
13.10833333,46.825
13.10833333,46.83333333
13.1,46.83333333
13.1,46.825
</coordinates>
</LinearRing>
</innerBoundaryIs>
<innerBoundaryIs>
<LinearRing>
<coordinates>
13.10833333,46.83333333
13.11666667,46.83333333
13.11666667,46.84166667
13.10833333,46.84166667
13.10833333,46.83333333
</coordinates>
</LinearRing>
</innerBoundaryIs>
<innerBoundaryIs>
<LinearRing>
<coordinates>
13.10833333,46.84166667
13.10833333,46.85
13.1,46.85
13.1,46.84166667
13.10833333,46.84166667
</coordinates>
</LinearRing>
</innerBoundaryIs>
<innerBoundaryIs>
<LinearRing>
<coordinates>
13.10833333,46.88333333
13.10833333,46.875
13.10833333,46.86666667
13.1,46.86666667
13.1,46.85833333
13.10833333,46.85833333
13.11666667,46.85833333
13.11666667,46.86666667
13.125,46.86666667
13.13333333,46.86666667
13.13333333,46.875
13.125,46.875
13.11666667,46.875
13.11666667,46.88333333
13.10833333,46.88333333
</coordinates>
</LinearRing>
</innerBoundaryIs>
<innerBoundaryIs>
<LinearRing>
<coordinates>
13.13333333,46.875
13.14166667,46.875
13.14166667,46.88333333
13.13333333,46.88333333
13.13333333,46.875
</coordinates>
</LinearRing>
</innerBoundaryIs>
<innerBoundaryIs>
<LinearRing>
<coordinates>
13.04166667,46.825
13.04166667,46.81666667
13.05,46.81666667
13.05,46.825
13.04166667,46.825
</coordinates>
</LinearRing>
</innerBoundaryIs>
<innerBoundaryIs>
<LinearRing>
<coordinates>
13.06666667,46.825
13.06666667,46.81666667
13.06666667,46.80833333
13.075,46.80833333
13.075,46.81666667
13.075,46.825
13.06666667,46.825
</coordinates>
</LinearRing>
</innerBoundaryIs>
<innerBoundaryIs>
<LinearRing>
<coordinates>
13.04166667,46.8
13.04166667,46.79166667
13.05,46.79166667
13.05,46.8
13.04166667,46.8
</coordinates>
</LinearRing>
</innerBoundaryIs>
<innerBoundaryIs>
<LinearRing>
<coordinates>
13.15,46.89166667
13.15,46.88333333
13.15833333,46.88333333
13.16666667,46.88333333
13.16666667,46.89166667
13.16666667,46.9
13.15833333,46.9
13.15,46.9
13.15,46.89166667
</coordinates>
</LinearRing>
</innerBoundaryIs>
<innerBoundaryIs>
<LinearRing>
<coordinates>
13.04166667,46.84166667
13.05,46.84166667
13.05,46.85
13.04166667,46.85
13.04166667,46.84166667
</coordinates>
</LinearRing>
</innerBoundaryIs>
</Polygon>
<Polygon>
<outerBoundaryIs>
<LinearRing>
<coordinates>
13.64166667,46.80833333
13.64166667,46.8
13.63333333,46.8
13.63333333,46.80833333
13.625,46.80833333
13.625,46.81666667
13.61666667,46.81666667
13.61666667,46.825
13.61666667,46.83333333
13.60833333,46.83333333
13.60833333,46.84166667
13.6,46.84166667
13.59166667,46.84166667
13.59166667,46.83333333
13.58333333,46.83333333
13.575,46.83333333
13.575,46.84166667
13.56666667,46.84166667
13.56666667,46.85
13.55833333,46.85
13.55833333,46.85833333
13.55,46.85833333
13.55,46.86666667
13.55833333,46.86666667
13.55833333,46.875
13.56666667,46.875
13.56666667,46.88333333
13.575,46.88333333
13.575,46.875
13.575,46.86666667
13.58333333,46.86666667
13.59166667,46.86666667
13.59166667,46.85833333
13.6,46.85833333
13.60833333,46.85833333
13.61666667,46.85833333
13.625,46.85833333
13.625,46.86666667
13.625,46.875
13.61666667,46.875
13.61666667,46.88333333
13.61666667,46.89166667
13.61666667,46.9
13.625,46.9
13.625,46.89166667
13.63333333,46.89166667
13.64166667,46.89166667
13.64166667,46.9
13.65,46.9
13.65833333,46.9
13.65833333,46.89166667
13.66666667,46.89166667
13.675,46.89166667
13.675,46.9
13.68333333,46.9
13.69166667,46.9
13.69166667,46.90833333
13.7,46.90833333
13.7,46.9
13.70833333,46.9
13.70833333,46.90833333
13.71666667,46.90833333
13.71666667,46.91666667
13.725,46.91666667
13.73333333,46.91666667
13.74166667,46.91666667
13.74166667,46.90833333
13.75,46.90833333
13.75,46.9
13.75833333,46.9
13.75833333,46.90833333
13.76666667,46.90833333
13.76666667,46.9
13.775,46.9
13.78333333,46.9
13.78333333,46.90833333
13.775,46.90833333
13.775,46.91666667
13.76666667,46.91666667
13.76666667,46.925
13.75833333,46.925
13.75,46.925
13.74166667,46.925
13.73333333,46.925
13.725,46.925
13.71666667,46.925
13.70833333,46.925
13.7,46.925
13.69166667,46.925
13.68333333,46.925
13.675,46.925
13.66666667,46.925
13.66666667,46.93333333
13.65833333,46.93333333
13.65,46.93333333
13.65,46.94166667
13.65,46.95
13.65833333,46.95
13.66666667,46.95
13.675,46.95
13.68333333,46.95
13.68333333,46.95833333
13.69166667,46.95833333
13.69166667,46.96666667
13.7,46.96666667
13.7,46.975
13.70833333,46.975
13.70833333,46.96666667
13.71666667,46.96666667
13.71666667,46.95833333
13.725,46.95833333
13.725,46.95
13.73333333,46.95
13.73333333,46.95833333
13.74166667,46.95833333
13.74166667,46.96666667
13.75,46.96666667
13.75833333,46.96666667
13.76666667,46.96666667
13.76666667,46.975
13.75833333,46.975
13.75,46.975
13.74166667,46.975
13.73333333,46.975
13.725,46.975
13.725,46.98333333
13.71666667,46.98333333
13.70833333,46.98333333
13.7,46.98333333
13.69166667,46.98333333
13.69166667,46.99166667
13.68333333,46.99166667
13.675,46.99166667
13.675,46.98333333
13.66666667,46.98333333
13.65833333,46.98333333
13.65833333,46.99166667
13.65,46.99166667
13.65,47
13.64166667,47
13.64166667,47.00833333
13.64166667,47.01666667
13.64166667,47.025
13.65,47.025
13.65833333,47.025
13.66666667,47.025
13.675,47.025
13.68333333,47.025
13.69166667,47.025
13.7,47.025
13.70833333,47.025
13.70833333,47.01666667
13.71666667,47.01666667
13.71666667,47.00833333
13.71666667,47
13.725,47
13.725,47.00833333
13.73333333,47.00833333
13.73333333,47.01666667
13.74166667,47.01666667
13.74166667,47.025
13.75,47.025
13.75833333,47.025
13.75833333,47.01666667
13.75833333,47.00833333
13.75833333,47
13.75833333,46.99166667
13.76666667,46.99166667
13.76666667,47
13.76666667,47.00833333
13.775,47.00833333
13.775,47.01666667
13.76666667,47.01666667
13.76666667,47.025
13.76666667,47.03333333
13.75833333,47.03333333
13.75833333,47.04166667
13.76666667,47.04166667
13.775,47.04166667
13.78333333,47.04166667
13.79166667,47.04166667
13.79166667,47.03333333
13.79166667,47.025
13.8,47.025
13.80833333,47.025
13.81666667,47.025
13.81666667,47.01666667
13.825,47.01666667
13.825,47.025
13.83333333,47.025
13.83333333,47.03333333
13.84166667,47.03333333
13.84166667,47.025
13.84166667,47.01666667
13.84166667,47.00833333
13.83333333,47.00833333
13.83333333,47
13.84166667,47
13.85,47
13.85833333,47
13.85833333,47.00833333
13.85833333,47.01666667
13.85833333,47.025
13.86666667,47.025
13.86666667,47.03333333
13.875,47.03333333
13.875,47.025
13.875,47.01666667
13.86666667,47.01666667
13.86666667,47.00833333
13.86666667,47
13.875,47
13.875,46.99166667
13.875,46.98333333
13.875,46.975
13.86666667,46.975
13.85833333,46.975
13.85833333,46.96666667
13.85,46.96666667
13.85,46.95833333
13.85,46.95
13.84166667,46.95
13.84166667,46.94166667
13.83333333,46.94166667
13.825,46.94166667
13.825,46.93333333
13.825,46.925
13.83333333,46.925
13.84166667,46.925
13.84166667,46.91666667
13.83333333,46.91666667
13.83333333,46.90833333
13.83333333,46.9
13.825,46.9
13.81666667,46.9
13.81666667,46.89166667
13.81666667,46.88333333
13.80833333,46.88333333
13.80833333,46.875
13.8,46.875
13.8,46.86666667
13.79166667,46.86666667
13.78333333,46.86666667
13.78333333,46.85833333
13.775,46.85833333
13.76666667,46.85833333
13.75833333,46.85833333
13.75833333,46.85
13.75,46.85
13.75,46.84166667
13.75,46.83333333
13.75,46.825
13.75,46.81666667
13.74166667,46.81666667
13.74166667,46.80833333
13.73333333,46.80833333
13.73333333,46.81666667
13.73333333,46.825
13.73333333,46.83333333
13.73333333,46.84166667
13.74166667,46.84166667
13.74166667,46.85
13.74166667,46.85833333
13.75,46.85833333
13.75,46.86666667
13.74166667,46.86666667
13.73333333,46.86666667
13.73333333,46.85833333
13.725,46.85833333
13.725,46.85
13.71666667,46.85
13.71666667,46.84166667
13.70833333,46.84166667
13.7,46.84166667
13.7,46.85
13.70833333,46.85
13.70833333,46.85833333
13.70833333,46.86666667
13.7,46.86666667
13.7,46.85833333
13.69166667,46.85833333
13.69166667,46.86666667
13.68333333,46.86666667
13.68333333,46.875
13.68333333,46.88333333
13.675,46.88333333
13.675,46.875
13.66666667,46.875
13.66666667,46.86666667
13.65833333,46.86666667
13.65,46.86666667
13.65,46.85833333
13.64166667,46.85833333
13.64166667,46.85
13.63333333,46.85
13.63333333,46.84166667
13.64166667,46.84166667
13.64166667,46.83333333
13.65,46.83333333
13.65,46.825
13.65833333,46.825
13.65833333,46.81666667
13.65,46.81666667
13.64166667,46.81666667
13.64166667,46.80833333
</coordinates>
</LinearRing>
</outerBoundaryIs>
<innerBoundaryIs>
<LinearRing>
<coordinates>
13.775,46.91666667
13.78333333,46.91666667
13.78333333,46.925
13.775,46.925
13.775,46.91666667
</coordinates>
</LinearRing>
</innerBoundaryIs>
<innerBoundaryIs>
<LinearRing>
<coordinates>
13.83333333,47
13.825,47
13.81666667,47
13.81666667,46.99166667
13.81666667,46.98333333
13.81666667,46.975
13.81666667,46.96666667
13.825,46.96666667
13.825,46.975
13.825,46.98333333
13.825,46.99166667
13.83333333,46.99166667
13.83333333,47
</coordinates>
</LinearRing>
</innerBoundaryIs>
<innerBoundaryIs>
<LinearRing>
<coordinates>
13.68333333,46.88333333
13.69166667,46.88333333
13.69166667,46.89166667
13.68333333,46.89166667
13.68333333,46.88333333
</coordinates>
</LinearRing>
</innerBoundaryIs>
</Polygon>
<Polygon>
<outerBoundaryIs>
<LinearRing>
<coordinates>
12.80833333,46.86666667
12.80833333,46.85833333
12.8,46.85833333
12.79166667,46.85833333
12.79166667,46.86666667
12.78333333,46.86666667
12.78333333,46.85833333
12.775,46.85833333
12.775,46.86666667
12.775,46.875
12.76666667,46.875
12.75833333,46.875
12.75,46.875
12.74166667,46.875
12.73333333,46.875
12.725,46.875
12.725,46.88333333
12.71666667,46.88333333
12.70833333,46.88333333
12.7,46.88333333
12.7,46.89166667
12.69166667,46.89166667
12.68333333,46.89166667
12.68333333,46.9
12.675,46.9
12.66666667,46.9
12.66666667,46.90833333
12.66666667,46.91666667
12.675,46.91666667
12.675,46.925
12.675,46.93333333
12.68333333,46.93333333
12.69166667,46.93333333
12.7,46.93333333
12.70833333,46.93333333
12.70833333,46.925
12.70833333,46.91666667
12.7,46.91666667
12.69166667,46.91666667
12.69166667,46.90833333
12.7,46.90833333
12.70833333,46.90833333
12.71666667,46.90833333
12.725,46.90833333
12.73333333,46.90833333
12.73333333,46.9
12.73333333,46.89166667
12.74166667,46.89166667
12.75,46.89166667
12.75833333,46.89166667
12.75833333,46.9
12.75,46.9
12.75,46.90833333
12.74166667,46.90833333
12.74166667,46.91666667
12.73333333,46.91666667
12.73333333,46.925
12.725,46.925
12.725,46.93333333
12.71666667,46.93333333
12.71666667,46.94166667
12.71666667,46.95
12.725,46.95
12.73333333,46.95
12.73333333,46.95833333
12.74166667,46.95833333
12.74166667,46.95
12.75,46.95
12.75,46.94166667
12.75833333,46.94166667
12.76666667,46.94166667
12.775,46.94166667
12.775,46.93333333
12.78333333,46.93333333
12.78333333,46.925
12.79166667,46.925
12.8,46.925
12.8,46.91666667
12.80833333,46.91666667
12.81666667,46.91666667
12.825,46.91666667
12.825,46.925
12.83333333,46.925
12.84166667,46.925
12.85,46.925
12.85833333,46.925
12.86666667,46.925
12.875,46.925
12.875,46.91666667
12.875,46.90833333
12.875,46.9
12.86666667,46.9
12.86666667,46.89166667
12.85833333,46.89166667
12.85833333,46.88333333
12.85,46.88333333
12.85,46.875
12.84166667,46.875
12.84166667,46.88333333
12.83333333,46.88333333
12.825,46.88333333
12.825,46.89166667
12.81666667,46.89166667
12.81666667,46.9
12.80833333,46.9
12.80833333,46.90833333
12.8,46.90833333
12.79166667,46.90833333
12.79166667,46.91666667
12.78333333,46.91666667
12.775,46.91666667
12.775,46.925
12.76666667,46.925
12.76666667,46.93333333
12.75833333,46.93333333
12.75833333,46.925
12.75833333,46.91666667
12.76666667,46.91666667
12.76666667,46.90833333
12.775,46.90833333
12.78333333,46.90833333
12.78333333,46.9
12.78333333,46.89166667
12.79166667,46.89166667
12.79166667,46.88333333
12.8,46.88333333
12.8,46.875
12.80833333,46.875
12.80833333,46.86666667
</coordinates>
</LinearRing>
</outerBoundaryIs>
<innerBoundaryIs>
<LinearRing>
<coordinates>
12.825,46.91666667
12.825,46.90833333
12.83333333,46.90833333
12.84166667,46.90833333
12.84166667,46.91666667
12.83333333,46.91666667
12.825,46.91666667
</coordinates>
</LinearRing>
</innerBoundaryIs>
</Polygon>
<Polygon>
<outerBoundaryIs>
<LinearRing>
<coordinates>
12.925,46.875
12.91666667,46.875
12.91666667,46.88333333
12.91666667,46.89166667
12.925,46.89166667
12.925,46.9
12.93333333,46.9
12.93333333,46.90833333
12.94166667,46.90833333
12.95,46.90833333
12.95833333,46.90833333
12.95833333,46.91666667
12.95,46.91666667
12.94166667,46.91666667
12.93333333,46.91666667
12.93333333,46.925
12.94166667,46.925
12.94166667,46.93333333
12.94166667,46.94166667
12.95,46.94166667
12.95,46.95
12.94166667,46.95
12.93333333,46.95
12.93333333,46.94166667
12.925,46.94166667
12.925,46.95
12.925,46.95833333
12.925,46.96666667
12.925,46.975
12.925,46.98333333
12.93333333,46.98333333
12.94166667,46.98333333
12.94166667,46.99166667
12.95,46.99166667
12.95833333,46.99166667
12.95833333,47
12.95,47
12.95,47.00833333
12.95,47.01666667
12.94166667,47.01666667
12.94166667,47.025
12.94166667,47.03333333
12.95,47.03333333
12.95833333,47.03333333
12.96666667,47.03333333
12.975,47.03333333
12.975,47.025
12.96666667,47.025
12.96666667,47.01666667
12.95833333,47.01666667
12.95833333,47.00833333
12.96666667,47.00833333
12.975,47.00833333
12.975,47.01666667
12.98333333,47.01666667
12.98333333,47.00833333
12.99166667,47.00833333
12.99166667,47
12.99166667,46.99166667
12.98333333,46.99166667
12.98333333,47
12.975,47
12.975,46.99166667
12.96666667,46.99166667
12.96666667,46.98333333
12.95833333,46.98333333
12.95,46.98333333
12.95,46.975
12.95,46.96666667
12.95833333,46.96666667
12.95833333,46.975
12.96666667,46.975
12.975,46.975
12.98333333,46.975
12.99166667,46.975
13,46.975
13,46.98333333
13.00833333,46.98333333
13.00833333,46.99166667
13.01666667,46.99166667
13.025,46.99166667
13.025,47
13.01666667,47
13.01666667,47.00833333
13.00833333,47.00833333
13,47.00833333
13,47.01666667
13.00833333,47.01666667
13.01666667,47.01666667
13.01666667,47.025
13.025,47.025
13.03333333,47.025
13.03333333,47.01666667
13.04166667,47.01666667
13.05,47.01666667
13.05833333,47.01666667
13.05833333,47.00833333
13.06666667,47.00833333
13.06666667,47
13.075,47
13.075,46.99166667
13.06666667,46.99166667
13.06666667,46.98333333
13.05833333,46.98333333
13.05833333,46.99166667
13.05,46.99166667
13.05,47
13.04166667,47
13.04166667,47.00833333
13.03333333,47.00833333
13.03333333,47
13.03333333,46.99166667
13.04166667,46.99166667
13.04166667,46.98333333
13.03333333,46.98333333
13.025,46.98333333
13.025,46.975
13.03333333,46.975
13.03333333,46.96666667
13.03333333,46.95833333
13.025,46.95833333
13.025,46.95
13.01666667,46.95
13.01666667,46.94166667
13.025,46.94166667
13.03333333,46.94166667
13.04166667,46.94166667
13.04166667,46.95
13.05,46.95
13.05833333,46.95
13.05833333,46.94166667
13.05,46.94166667
13.05,46.93333333
13.04166667,46.93333333
13.04166667,46.925
13.03333333,46.925
13.03333333,46.91666667
13.03333333,46.90833333
13.025,46.90833333
13.01666667,46.90833333
13.00833333,46.90833333
13.00833333,46.9
13,46.9
12.99166667,46.9
12.98333333,46.9
12.98333333,46.89166667
12.975,46.89166667
12.975,46.88333333
12.96666667,46.88333333
12.95833333,46.88333333
12.95,46.88333333
12.95,46.875
12.94166667,46.875
12.93333333,46.875
12.925,46.875
</coordinates>
</LinearRing>
</outerBoundaryIs>
<innerBoundaryIs>
<LinearRing>
<coordinates>
12.95,46.95
12.95833333,46.95
12.95833333,46.95833333
12.95,46.95833333
12.95,46.95
</coordinates>
</LinearRing>
</innerBoundaryIs>
<innerBoundaryIs>
<LinearRing>
<coordinates>
13,46.975
13,46.96666667
13.00833333,46.96666667
13.00833333,46.975
13,46.975
</coordinates>
</LinearRing>
</innerBoundaryIs>
<innerBoundaryIs>
<LinearRing>
<coordinates>
12.975,46.94166667
12.975,46.93333333
12.98333333,46.93333333
12.99166667,46.93333333
13,46.93333333
13,46.94166667
12.99166667,46.94166667
12.99166667,46.95
12.98333333,46.95
12.98333333,46.94166667
12.975,46.94166667
</coordinates>
</LinearRing>
</innerBoundaryIs>
<innerBoundaryIs>
<LinearRing>
<coordinates>
13,46.93333333
13,46.925
13,46.91666667
13.00833333,46.91666667
13.00833333,46.925
13.01666667,46.925
13.01666667,46.93333333
13.00833333,46.93333333
13,46.93333333
</coordinates>
</LinearRing>
</innerBoundaryIs>
<innerBoundaryIs>
<LinearRing>
<coordinates>
12.99166667,46.95
13,46.95
13,46.95833333
12.99166667,46.95833333
12.99166667,46.95
</coordinates>
</LinearRing>
</innerBoundaryIs>
<innerBoundaryIs>
<LinearRing>
<coordinates>
12.96666667,46.91666667
12.96666667,46.90833333
12.975,46.90833333
12.975,46.91666667
12.96666667,46.91666667
</coordinates>
</LinearRing>
</innerBoundaryIs>
</Polygon>
<Polygon>
<outerBoundaryIs>
<LinearRing>
<coordinates>
13.3,46.91666667
13.3,46.90833333
13.29166667,46.90833333
13.28333333,46.90833333
13.275,46.90833333
13.275,46.91666667
13.275,46.925
13.28333333,46.925
13.28333333,46.93333333
13.29166667,46.93333333
13.29166667,46.94166667
13.28333333,46.94166667
13.275,46.94166667
13.26666667,46.94166667
13.26666667,46.93333333
13.25833333,46.93333333
13.25833333,46.94166667
13.25,46.94166667
13.24166667,46.94166667
13.23333333,46.94166667
13.23333333,46.95
13.24166667,46.95
13.25,46.95
13.25,46.95833333
13.25833333,46.95833333
13.26666667,46.95833333
13.26666667,46.95
13.275,46.95
13.28333333,46.95
13.29166667,46.95
13.3,46.95
13.30833333,46.95
13.30833333,46.94166667
13.30833333,46.93333333
13.31666667,46.93333333
13.31666667,46.925
13.30833333,46.925
13.30833333,46.91666667
13.3,46.91666667
</coordinates>
</LinearRing>
</outerBoundaryIs>
<innerBoundaryIs>
<LinearRing>
<coordinates>
13.29166667,46.93333333
13.29166667,46.925
13.3,46.925
13.3,46.93333333
13.29166667,46.93333333
</coordinates>
</LinearRing>
</innerBoundaryIs>
</Polygon>
<Polygon>
<outerBoundaryIs>
<LinearRing>
<coordinates>
13.45,46.875
13.44166667,46.875
13.44166667,46.88333333
13.43333333,46.88333333
13.43333333,46.875
13.425,46.875
13.425,46.88333333
13.41666667,46.88333333
13.41666667,46.89166667
13.425,46.89166667
13.425,46.9
13.41666667,46.9
13.41666667,46.90833333
13.40833333,46.90833333
13.40833333,46.91666667
13.4,46.91666667
13.39166667,46.91666667
13.38333333,46.91666667
13.38333333,46.925
13.375,46.925
13.375,46.93333333
13.38333333,46.93333333
13.38333333,46.94166667
13.39166667,46.94166667
13.4,46.94166667
13.4,46.95
13.39166667,46.95
13.39166667,46.95833333
13.38333333,46.95833333
13.375,46.95833333
13.375,46.95
13.36666667,46.95
13.36666667,46.95833333
13.35833333,46.95833333
13.35833333,46.96666667
13.35,46.96666667
13.34166667,46.96666667
13.33333333,46.96666667
13.325,46.96666667
13.31666667,46.96666667
13.31666667,46.975
13.30833333,46.975
13.30833333,46.98333333
13.30833333,46.99166667
13.31666667,46.99166667
13.31666667,46.98333333
13.325,46.98333333
13.325,46.975
13.33333333,46.975
13.34166667,46.975
13.35,46.975
13.35833333,46.975
13.36666667,46.975
13.375,46.975
13.38333333,46.975
13.38333333,46.96666667
13.39166667,46.96666667
13.4,46.96666667
13.40833333,46.96666667
13.41666667,46.96666667
13.425,46.96666667
13.43333333,46.96666667
13.44166667,46.96666667
13.44166667,46.95833333
13.44166667,46.95
13.45,46.95
13.45833333,46.95
13.45833333,46.94166667
13.46666667,46.94166667
13.46666667,46.93333333
13.475,46.93333333
13.475,46.925
13.46666667,46.925
13.45833333,46.925
13.45833333,46.93333333
13.45,46.93333333
13.44166667,46.93333333
13.44166667,46.94166667
13.43333333,46.94166667
13.425,46.94166667
13.41666667,46.94166667
13.40833333,46.94166667
13.40833333,46.93333333
13.4,46.93333333
13.39166667,46.93333333
13.39166667,46.925
13.4,46.925
13.40833333,46.925
13.41666667,46.925
13.425,46.925
13.425,46.91666667
13.425,46.90833333
13.43333333,46.90833333
13.43333333,46.9
13.44166667,46.9
13.45,46.9
13.45833333,46.9
13.46666667,46.9
13.46666667,46.89166667
13.45833333,46.89166667
13.45833333,46.88333333
13.45833333,46.875
13.45,46.875
</coordinates>
</LinearRing>
</outerBoundaryIs>
<innerBoundaryIs>
<LinearRing>
<coordinates>
13.4,46.95
13.40833333,46.95
13.40833333,46.95833333
13.4,46.95833333
13.4,46.95
</coordinates>
</LinearRing>
</innerBoundaryIs>
<innerBoundaryIs>
<LinearRing>
<coordinates>
13.41666667,46.95833333
13.41666667,46.95
13.425,46.95
13.425,46.95833333
13.41666667,46.95833333
</coordinates>
</LinearRing>
</innerBoundaryIs>
</Polygon>
<Polygon>
<outerBoundaryIs>
<LinearRing>
<coordinates>
12.8,46.95833333
12.8,46.95
12.79166667,46.95
12.79166667,46.95833333
12.78333333,46.95833333
12.78333333,46.96666667
12.79166667,46.96666667
12.8,46.96666667
12.8,46.975
12.8,46.98333333
12.80833333,46.98333333
12.80833333,46.99166667
12.81666667,46.99166667
12.81666667,47
12.825,47
12.825,47.00833333
12.81666667,47.00833333
12.81666667,47.01666667
12.81666667,47.025
12.80833333,47.025
12.80833333,47.01666667
12.8,47.01666667
12.8,47.00833333
12.79166667,47.00833333
12.79166667,47
12.78333333,47
12.78333333,46.99166667
12.775,46.99166667
12.775,46.98333333
12.76666667,46.98333333
12.76666667,46.975
12.75833333,46.975
12.75,46.975
12.75,46.98333333
12.75,46.99166667
12.75,47
12.75,47.00833333
12.75833333,47.00833333
12.75833333,47.01666667
12.75833333,47.025
12.76666667,47.025
12.76666667,47.03333333
12.76666667,47.04166667
12.75833333,47.04166667
12.75833333,47.03333333
12.75,47.03333333
12.75,47.025
12.74166667,47.025
12.73333333,47.025
12.73333333,47.03333333
12.725,47.03333333
12.725,47.04166667
12.725,47.05
12.73333333,47.05
12.74166667,47.05
12.75,47.05
12.75833333,47.05
12.75833333,47.05833333
12.75,47.05833333
12.74166667,47.05833333
12.74166667,47.06666667
12.73333333,47.06666667
12.725,47.06666667
12.725,47.075
12.71666667,47.075
12.71666667,47.08333333
12.70833333,47.08333333
12.70833333,47.09166667
12.7,47.09166667
12.7,47.1
12.70833333,47.1
12.71666667,47.1
12.71666667,47.09166667
12.725,47.09166667
12.73333333,47.09166667
12.73333333,47.08333333
12.74166667,47.08333333
12.75,47.08333333
12.75,47.075
12.75833333,47.075
12.75833333,47.08333333
12.75833333,47.09166667
12.76666667,47.09166667
12.775,47.09166667
12.775,47.08333333
12.775,47.075
12.78333333,47.075
12.79166667,47.075
12.79166667,47.06666667
12.8,47.06666667
12.80833333,47.06666667
12.80833333,47.075
12.80833333,47.08333333
12.81666667,47.08333333
12.825,47.08333333
12.83333333,47.08333333
12.83333333,47.075
12.84166667,47.075
12.85,47.075
12.85833333,47.075
12.86666667,47.075
12.875,47.075
12.88333333,47.075
12.89166667,47.075
12.9,47.075
12.90833333,47.075
12.90833333,47.06666667
12.9,47.06666667
12.89166667,47.06666667
12.89166667,47.05833333
12.89166667,47.05
12.9,47.05
12.90833333,47.05
12.90833333,47.05833333
12.91666667,47.05833333
12.925,47.05833333
12.925,47.05
12.925,47.04166667
12.91666667,47.04166667
12.90833333,47.04166667
12.90833333,47.03333333
12.90833333,47.025
12.91666667,47.025
12.91666667,47.01666667
12.91666667,47.00833333
12.925,47.00833333
12.925,47.01666667
12.93333333,47.01666667
12.94166667,47.01666667
12.94166667,47.00833333
12.94166667,47
12.93333333,47
12.93333333,46.99166667
12.925,46.99166667
12.91666667,46.99166667
12.90833333,46.99166667
12.9,46.99166667
12.9,47
12.9,47.00833333
12.9,47.01666667
12.89166667,47.01666667
12.89166667,47.025
12.88333333,47.025
12.88333333,47.03333333
12.875,47.03333333
12.875,47.04166667
12.875,47.05
12.86666667,47.05
12.86666667,47.04166667
12.85833333,47.04166667
12.85833333,47.05
12.85,47.05
12.84166667,47.05
12.83333333,47.05
12.825,47.05
12.825,47.05833333
12.825,47.06666667
12.81666667,47.06666667
12.81666667,47.05833333
12.80833333,47.05833333
12.8,47.05833333
12.79166667,47.05833333
12.78333333,47.05833333
12.78333333,47.05
12.79166667,47.05
12.79166667,47.04166667
12.79166667,47.03333333
12.78333333,47.03333333
12.78333333,47.025
12.78333333,47.01666667
12.79166667,47.01666667
12.79166667,47.025
12.8,47.025
12.8,47.03333333
12.80833333,47.03333333
12.81666667,47.03333333
12.825,47.03333333
12.83333333,47.03333333
12.84166667,47.03333333
12.84166667,47.025
12.84166667,47.01666667
12.85,47.01666667
12.85,47.00833333
12.85833333,47.00833333
12.85833333,47
12.85,47
12.85,46.99166667
12.84166667,46.99166667
12.83333333,46.99166667
12.83333333,46.98333333
12.825,46.98333333
12.81666667,46.98333333
12.81666667,46.975
12.80833333,46.975
12.80833333,46.96666667
12.81666667,46.96666667
12.825,46.96666667
12.825,46.95833333
12.81666667,46.95833333
12.80833333,46.95833333
12.8,46.95833333
</coordinates>
</LinearRing>
</outerBoundaryIs>
<innerBoundaryIs>
<LinearRing>
<coordinates>
12.78333333,47.01666667
12.775,47.01666667
12.775,47.00833333
12.78333333,47.00833333
12.78333333,47.01666667
</coordinates>
</LinearRing>
</innerBoundaryIs>
</Polygon>
<Polygon>
<outerBoundaryIs>
<LinearRing>
<coordinates>
13.54166667,46.975
13.54166667,46.96666667
13.53333333,46.96666667
13.53333333,46.975
13.525,46.975
13.525,46.98333333
13.51666667,46.98333333
13.51666667,46.99166667
13.50833333,46.99166667
13.50833333,46.98333333
13.5,46.98333333
13.49166667,46.98333333
13.48333333,46.98333333
13.48333333,46.99166667
13.48333333,47
13.48333333,47.00833333
13.475,47.00833333
13.475,47
13.46666667,47
13.46666667,47.00833333
13.45833333,47.00833333
13.45833333,47.01666667
13.46666667,47.01666667
13.475,47.01666667
13.475,47.025
13.48333333,47.025
13.48333333,47.01666667
13.49166667,47.01666667
13.49166667,47.00833333
13.49166667,47
13.5,47
13.50833333,47
13.50833333,47.00833333
13.50833333,47.01666667
13.50833333,47.025
13.5,47.025
13.5,47.03333333
13.5,47.04166667
13.5,47.05
13.50833333,47.05
13.50833333,47.04166667
13.51666667,47.04166667
13.525,47.04166667
13.525,47.03333333
13.51666667,47.03333333
13.51666667,47.025
13.51666667,47.01666667
13.525,47.01666667
13.525,47.00833333
13.53333333,47.00833333
13.53333333,47.01666667
13.54166667,47.01666667
13.54166667,47.025
13.54166667,47.03333333
13.55,47.03333333
13.55833333,47.03333333
13.55833333,47.025
13.55833333,47.01666667
13.55,47.01666667
13.55,47.00833333
13.55,47
13.55833333,47
13.55833333,47.00833333
13.56666667,47.00833333
13.56666667,47.01666667
13.575,47.01666667
13.58333333,47.01666667
13.58333333,47.00833333
13.58333333,47
13.59166667,47
13.59166667,46.99166667
13.58333333,46.99166667
13.575,46.99166667
13.575,46.98333333
13.575,46.975
13.56666667,46.975
13.56666667,46.98333333
13.55833333,46.98333333
13.55,46.98333333
13.55,46.975
13.54166667,46.975
</coordinates>
</LinearRing>
</outerBoundaryIs>
<innerBoundaryIs>
<LinearRing>
<coordinates>
13.51666667,46.99166667
13.525,46.99166667
13.525,47
13.51666667,47
13.51666667,46.99166667
</coordinates>
</LinearRing>
</innerBoundaryIs>
</Polygon>
<Polygon>
<outerBoundaryIs>
<LinearRing>
<coordinates>
12.6,46.95833333
12.6,46.95
12.59166667,46.95
12.59166667,46.95833333
12.58333333,46.95833333
12.58333333,46.96666667
12.58333333,46.975
12.575,46.975
12.575,46.98333333
12.575,46.99166667
12.575,47
12.58333333,47
12.58333333,47.00833333
12.58333333,47.01666667
12.58333333,47.025
12.575,47.025
12.56666667,47.025
12.56666667,47.01666667
12.55833333,47.01666667
12.55,47.01666667
12.55,47.025
12.54166667,47.025
12.54166667,47.03333333
12.53333333,47.03333333
12.53333333,47.04166667
12.53333333,47.05
12.53333333,47.05833333
12.54166667,47.05833333
12.54166667,47.06666667
12.54166667,47.075
12.54166667,47.08333333
12.55,47.08333333
12.55,47.09166667
12.54166667,47.09166667
12.53333333,47.09166667
12.53333333,47.1
12.525,47.1
12.525,47.10833333
12.51666667,47.10833333
12.51666667,47.11666667
12.50833333,47.11666667
12.50833333,47.125
12.5,47.125
12.5,47.13333333
12.49166667,47.13333333
12.48333333,47.13333333
12.475,47.13333333
12.46666667,47.13333333
12.46666667,47.125
12.475,47.125
12.48333333,47.125
12.48333333,47.11666667
12.48333333,47.10833333
12.49166667,47.10833333
12.5,47.10833333
12.5,47.1
12.5,47.09166667
12.50833333,47.09166667
12.50833333,47.08333333
12.51666667,47.08333333
12.51666667,47.075
12.51666667,47.06666667
12.50833333,47.06666667
12.50833333,47.05833333
12.50833333,47.05
12.5,47.05
12.5,47.05833333
12.49166667,47.05833333
12.48333333,47.05833333
12.475,47.05833333
12.475,47.05
12.48333333,47.05
12.48333333,47.04166667
12.475,47.04166667
12.46666667,47.04166667
12.45833333,47.04166667
12.45,47.04166667
12.44166667,47.04166667
12.44166667,47.05
12.43333333,47.05
12.43333333,47.05833333
12.44166667,47.05833333
12.44166667,47.06666667
12.44166667,47.075
12.43333333,47.075
12.425,47.075
12.425,47.08333333
12.425,47.09166667
12.43333333,47.09166667
12.44166667,47.09166667
12.45,47.09166667
12.45,47.08333333
12.45833333,47.08333333
12.45833333,47.075
12.46666667,47.075
12.46666667,47.06666667
12.475,47.06666667
12.475,47.075
12.48333333,47.075
12.49166667,47.075
12.49166667,47.08333333
12.48333333,47.08333333
12.48333333,47.09166667
12.48333333,47.1
12.475,47.1
12.46666667,47.1
12.46666667,47.10833333
12.45833333,47.10833333
12.45,47.10833333
12.44166667,47.10833333
12.43333333,47.10833333
12.425,47.10833333
12.41666667,47.10833333
12.40833333,47.10833333
12.40833333,47.1
12.4,47.1
12.4,47.10833333
12.39166667,47.10833333
12.39166667,47.11666667
12.4,47.11666667
12.40833333,47.11666667
12.40833333,47.125
12.4,47.125
12.4,47.13333333
12.39166667,47.13333333
12.39166667,47.14166667
12.4,47.14166667
12.40833333,47.14166667
12.41666667,47.14166667
12.41666667,47.13333333
12.425,47.13333333
12.43333333,47.13333333
12.44166667,47.13333333
12.44166667,47.14166667
12.45,47.14166667
12.45833333,47.14166667
12.46666667,47.14166667
12.46666667,47.15
12.45833333,47.15
12.45,47.15
12.44166667,47.15
12.43333333,47.15
12.43333333,47.15833333
12.425,47.15833333
12.425,47.15
12.41666667,47.15
12.40833333,47.15
12.40833333,47.15833333
12.40833333,47.16666667
12.40833333,47.175
12.40833333,47.18333333
12.4,47.18333333
12.4,47.19166667
12.39166667,47.19166667
12.39166667,47.2
12.38333333,47.2
12.38333333,47.20833333
12.375,47.20833333
12.375,47.2
12.375,47.19166667
12.375,47.18333333
12.36666667,47.18333333
12.36666667,47.19166667
12.36666667,47.2
12.35833333,47.2
12.35833333,47.20833333
12.35833333,47.21666667
12.35833333,47.225
12.35,47.225
12.35,47.23333333
12.35,47.24166667
12.35833333,47.24166667
12.36666667,47.24166667
12.375,47.24166667
12.375,47.25
12.38333333,47.25
12.39166667,47.25
12.39166667,47.24166667
12.38333333,47.24166667
12.38333333,47.23333333
12.375,47.23333333
12.375,47.225
12.38333333,47.225
12.39166667,47.225
12.4,47.225
12.4,47.21666667
12.4,47.20833333
12.4,47.2
12.40833333,47.2
12.40833333,47.19166667
12.41666667,47.19166667
12.41666667,47.18333333
12.41666667,47.175
12.425,47.175
12.425,47.16666667
12.43333333,47.16666667
12.43333333,47.175
12.44166667,47.175
12.44166667,47.18333333
12.43333333,47.18333333
12.43333333,47.19166667
12.43333333,47.2
12.43333333,47.20833333
12.43333333,47.21666667
12.43333333,47.225
12.43333333,47.23333333
12.44166667,47.23333333
12.44166667,47.24166667
12.44166667,47.25
12.45,47.25
12.45833333,47.25
12.45833333,47.24166667
12.46666667,47.24166667
12.46666667,47.23333333
12.46666667,47.225
12.45833333,47.225
12.45833333,47.21666667
12.46666667,47.21666667
12.46666667,47.20833333
12.45833333,47.20833333
12.45833333,47.2
12.45833333,47.19166667
12.46666667,47.19166667
12.46666667,47.18333333
12.46666667,47.175
12.475,47.175
12.48333333,47.175
12.48333333,47.18333333
12.49166667,47.18333333
12.49166667,47.19166667
12.49166667,47.2
12.5,47.2
12.50833333,47.2
12.50833333,47.19166667
12.50833333,47.18333333
12.51666667,47.18333333
12.51666667,47.175
12.50833333,47.175
12.5,47.175
12.5,47.16666667
12.50833333,47.16666667
12.50833333,47.15833333
12.50833333,47.15
12.50833333,47.14166667
12.50833333,47.13333333
12.51666667,47.13333333
12.51666667,47.14166667
12.525,47.14166667
12.525,47.13333333
12.525,47.125
12.53333333,47.125
12.54166667,47.125
12.54166667,47.11666667
12.53333333,47.11666667
12.53333333,47.10833333
12.54166667,47.10833333
12.55,47.10833333
12.55,47.11666667
12.55833333,47.11666667
12.55833333,47.125
12.55833333,47.13333333
12.56666667,47.13333333
12.56666667,47.125
12.575,47.125
12.575,47.11666667
12.575,47.10833333
12.58333333,47.10833333
12.58333333,47.1
12.59166667,47.1
12.59166667,47.09166667
12.58333333,47.09166667
12.575,47.09166667
12.575,47.08333333
12.56666667,47.08333333
12.55833333,47.08333333
12.55833333,47.075
12.56666667,47.075
12.56666667,47.06666667
12.55833333,47.06666667
12.55833333,47.05833333
12.55,47.05833333
12.55,47.05
12.55,47.04166667
12.55833333,47.04166667
12.55833333,47.05
12.56666667,47.05
12.575,47.05
12.575,47.04166667
12.575,47.03333333
12.58333333,47.03333333
12.59166667,47.03333333
12.59166667,47.025
12.6,47.025
12.6,47.03333333
12.60833333,47.03333333
12.60833333,47.04166667
12.60833333,47.05
12.6,47.05
12.6,47.05833333
12.60833333,47.05833333
12.60833333,47.06666667
12.60833333,47.075
12.60833333,47.08333333
12.60833333,47.09166667
12.61666667,47.09166667
12.61666667,47.1
12.61666667,47.10833333
12.60833333,47.10833333
12.60833333,47.11666667
12.60833333,47.125
12.6,47.125
12.6,47.13333333
12.60833333,47.13333333
12.60833333,47.14166667
12.60833333,47.15
12.6,47.15
12.59166667,47.15
12.58333333,47.15
12.58333333,47.15833333
12.58333333,47.16666667
12.59166667,47.16666667
12.59166667,47.175
12.59166667,47.18333333
12.6,47.18333333
12.6,47.175
12.60833333,47.175
12.60833333,47.16666667
12.60833333,47.15833333
12.61666667,47.15833333
12.61666667,47.15
12.625,47.15
12.625,47.15833333
12.63333333,47.15833333
12.64166667,47.15833333
12.64166667,47.16666667
12.63333333,47.16666667
12.63333333,47.175
12.64166667,47.175
12.64166667,47.18333333
12.64166667,47.19166667
12.63333333,47.19166667
12.63333333,47.2
12.63333333,47.20833333
12.625,47.20833333
12.61666667,47.20833333
12.61666667,47.21666667
12.61666667,47.225
12.60833333,47.225
12.60833333,47.23333333
12.60833333,47.24166667
12.6,47.24166667
12.6,47.25
12.60833333,47.25
12.61666667,47.25
12.61666667,47.24166667
12.61666667,47.23333333
12.625,47.23333333
12.63333333,47.23333333
12.63333333,47.24166667
12.64166667,47.24166667
12.64166667,47.25
12.65,47.25
12.65,47.24166667
12.65,47.23333333
12.65,47.225
12.65,47.21666667
12.65833333,47.21666667
12.66666667,47.21666667
12.66666667,47.225
12.66666667,47.23333333
12.66666667,47.24166667
12.675,47.24166667
12.675,47.25
12.68333333,47.25
12.69166667,47.25
12.69166667,47.24166667
12.7,47.24166667
12.7,47.23333333
12.7,47.225
12.7,47.21666667
12.70833333,47.21666667
12.70833333,47.20833333
12.70833333,47.2
12.70833333,47.19166667
12.70833333,47.18333333
12.70833333,47.175
12.7,47.175
12.7,47.16666667
12.69166667,47.16666667
12.68333333,47.16666667
12.68333333,47.175
12.69166667,47.175
12.69166667,47.18333333
12.7,47.18333333
12.7,47.19166667
12.7,47.2
12.69166667,47.2
12.68333333,47.2
12.68333333,47.20833333
12.675,47.20833333
12.66666667,47.20833333
12.66666667,47.2
12.66666667,47.19166667
12.66666667,47.18333333
12.675,47.18333333
12.675,47.175
12.66666667,47.175
12.66666667,47.16666667
12.66666667,47.15833333
12.65833333,47.15833333
12.65833333,47.15
12.65833333,47.14166667
12.66666667,47.14166667
12.66666667,47.13333333
12.65833333,47.13333333
12.65,47.13333333
12.65,47.125
12.65,47.11666667
12.65,47.10833333
12.64166667,47.10833333
12.63333333,47.10833333
12.63333333,47.1
12.63333333,47.09166667
12.64166667,47.09166667
12.64166667,47.08333333
12.65,47.08333333
12.65,47.075
12.65,47.06666667
12.64166667,47.06666667
12.64166667,47.05833333
12.64166667,47.05
12.63333333,47.05
12.63333333,47.05833333
12.63333333,47.06666667
12.63333333,47.075
12.63333333,47.08333333
12.625,47.08333333
12.625,47.075
12.61666667,47.075
12.61666667,47.06666667
12.61666667,47.05833333
12.61666667,47.05
12.61666667,47.04166667
12.61666667,47.03333333
12.61666667,47.025
12.61666667,47.01666667
12.625,47.01666667
12.625,47.00833333
12.61666667,47.00833333
12.60833333,47.00833333
12.60833333,47
12.61666667,47
12.625,47
12.625,46.99166667
12.625,46.98333333
12.61666667,46.98333333
12.61666667,46.975
12.60833333,46.975
12.60833333,46.96666667
12.60833333,46.95833333
12.6,46.95833333
</coordinates>
</LinearRing>
</outerBoundaryIs>
<innerBoundaryIs>
<LinearRing>
<coordinates>
12.55,47.09166667
12.55833333,47.09166667
12.56666667,47.09166667
12.56666667,47.1
12.55833333,47.1
12.55,47.1
12.55,47.09166667
</coordinates>
</LinearRing>
</innerBoundaryIs>
<innerBoundaryIs>
<LinearRing>
<coordinates>
12.46666667,47.175
12.45833333,47.175
12.45833333,47.16666667
12.46666667,47.16666667
12.46666667,47.175
</coordinates>
</LinearRing>
</innerBoundaryIs>
<innerBoundaryIs>
<LinearRing>
<coordinates>
12.45833333,47.175
12.45833333,47.18333333
12.45,47.18333333
12.45,47.175
12.45833333,47.175
</coordinates>
</LinearRing>
</innerBoundaryIs>
<innerBoundaryIs>
<LinearRing>
<coordinates>
12.63333333,47.10833333
12.63333333,47.11666667
12.625,47.11666667
12.625,47.10833333
12.63333333,47.10833333
</coordinates>
</LinearRing>
</innerBoundaryIs>
<innerBoundaryIs>
<LinearRing>
<coordinates>
12.625,47.11666667
12.625,47.125
12.61666667,47.125
12.61666667,47.11666667
12.625,47.11666667
</coordinates>
</LinearRing>
</innerBoundaryIs>
<innerBoundaryIs>
<LinearRing>
<coordinates>
12.45,47.05833333
12.45833333,47.05833333
12.45833333,47.06666667
12.45,47.06666667
12.45,47.05833333
</coordinates>
</LinearRing>
</innerBoundaryIs>
<innerBoundaryIs>
<LinearRing>
<coordinates>
12.45833333,47.05833333
12.45833333,47.05
12.46666667,47.05
12.46666667,47.05833333
12.45833333,47.05833333
</coordinates>
</LinearRing>
</innerBoundaryIs>
<innerBoundaryIs>
<LinearRing>
<coordinates>
12.59166667,46.98333333
12.59166667,46.975
12.6,46.975
12.6,46.98333333
12.59166667,46.98333333
</coordinates>
</LinearRing>
</innerBoundaryIs>
<innerBoundaryIs>
<LinearRing>
<coordinates>
12.475,47.16666667
12.475,47.15833333
12.475,47.15
12.475,47.14166667
12.48333333,47.14166667
12.48333333,47.15
12.49166667,47.15
12.49166667,47.15833333
12.48333333,47.15833333
12.48333333,47.16666667
12.475,47.16666667
</coordinates>
</LinearRing>
</innerBoundaryIs>
<innerBoundaryIs>
<LinearRing>
<coordinates>
12.45833333,47.11666667
12.45833333,47.125
12.45,47.125
12.44166667,47.125
12.43333333,47.125
12.425,47.125
12.425,47.11666667
12.43333333,47.11666667
12.44166667,47.11666667
12.45,47.11666667
12.45833333,47.11666667
</coordinates>
</LinearRing>
</innerBoundaryIs>
<innerBoundaryIs>
<LinearRing>
<coordinates>
12.44166667,47.2
12.45,47.2
12.45,47.20833333
12.44166667,47.20833333
12.44166667,47.2
</coordinates>
</LinearRing>
</innerBoundaryIs>
</Polygon>
<Polygon>
<outerBoundaryIs>
<LinearRing>
<coordinates>
13.41666667,47
13.425,47
13.425,46.99166667
13.41666667,46.99166667
13.40833333,46.99166667
13.4,46.99166667
13.39166667,46.99166667
13.38333333,46.99166667
13.375,46.99166667
13.36666667,46.99166667
13.35833333,46.99166667
13.35,46.99166667
13.35,47
13.35833333,47
13.36666667,47
13.375,47
13.375,47.00833333
13.36666667,47.00833333
13.36666667,47.01666667
13.35833333,47.01666667
13.35833333,47.025
13.35833333,47.03333333
13.35,47.03333333
13.35,47.04166667
13.35,47.05
13.34166667,47.05
13.34166667,47.05833333
13.33333333,47.05833333
13.325,47.05833333
13.325,47.06666667
13.31666667,47.06666667
13.31666667,47.05833333
13.31666667,47.05
13.30833333,47.05
13.30833333,47.04166667
13.30833333,47.03333333
13.3,47.03333333
13.29166667,47.03333333
13.29166667,47.04166667
13.28333333,47.04166667
13.275,47.04166667
13.275,47.05
13.28333333,47.05
13.28333333,47.05833333
13.29166667,47.05833333
13.29166667,47.06666667
13.29166667,47.075
13.28333333,47.075
13.275,47.075
13.26666667,47.075
13.26666667,47.06666667
13.25833333,47.06666667
13.25833333,47.075
13.25833333,47.08333333
13.26666667,47.08333333
13.26666667,47.09166667
13.275,47.09166667
13.28333333,47.09166667
13.28333333,47.08333333
13.29166667,47.08333333
13.29166667,47.09166667
13.3,47.09166667
13.3,47.1
13.29166667,47.1
13.28333333,47.1
13.275,47.1
13.275,47.10833333
13.26666667,47.10833333
13.26666667,47.1
13.25833333,47.1
13.25833333,47.09166667
13.25,47.09166667
13.24166667,47.09166667
13.23333333,47.09166667
13.23333333,47.08333333
13.23333333,47.075
13.225,47.075
13.225,47.08333333
13.21666667,47.08333333
13.21666667,47.075
13.20833333,47.075
13.2,47.075
13.19166667,47.075
13.19166667,47.06666667
13.18333333,47.06666667
13.175,47.06666667
13.175,47.075
13.16666667,47.075
13.15833333,47.075
13.15833333,47.08333333
13.15,47.08333333
13.14166667,47.08333333
13.14166667,47.09166667
13.15,47.09166667
13.15833333,47.09166667
13.15833333,47.1
13.15833333,47.10833333
13.16666667,47.10833333
13.175,47.10833333
13.175,47.1
13.18333333,47.1
13.19166667,47.1
13.19166667,47.09166667
13.2,47.09166667
13.20833333,47.09166667
13.21666667,47.09166667
13.225,47.09166667
13.225,47.1
13.23333333,47.1
13.24166667,47.1
13.24166667,47.10833333
13.23333333,47.10833333
13.225,47.10833333
13.225,47.11666667
13.21666667,47.11666667
13.20833333,47.11666667
13.2,47.11666667
13.2,47.125
13.19166667,47.125
13.19166667,47.13333333
13.18333333,47.13333333
13.18333333,47.14166667
13.175,47.14166667
13.16666667,47.14166667
13.16666667,47.15
13.15833333,47.15
13.15,47.15
13.15,47.15833333
13.14166667,47.15833333
13.14166667,47.16666667
13.15,47.16666667
13.15,47.175
13.14166667,47.175
13.13333333,47.175
13.13333333,47.18333333
13.13333333,47.19166667
13.14166667,47.19166667
13.14166667,47.2
13.14166667,47.20833333
13.15,47.20833333
13.15,47.2
13.15833333,47.2
13.15833333,47.19166667
13.15833333,47.18333333
13.16666667,47.18333333
13.175,47.18333333
13.18333333,47.18333333
13.18333333,47.175
13.175,47.175
13.175,47.16666667
13.175,47.15833333
13.175,47.15
13.18333333,47.15
13.19166667,47.15
13.19166667,47.14166667
13.2,47.14166667
13.2,47.13333333
13.20833333,47.13333333
13.21666667,47.13333333
13.21666667,47.14166667
13.21666667,47.15
13.225,47.15
13.225,47.14166667
13.225,47.13333333
13.225,47.125
13.23333333,47.125
13.23333333,47.11666667
13.24166667,47.11666667
13.25,47.11666667
13.25,47.125
13.25,47.13333333
13.25833333,47.13333333
13.25833333,47.14166667
13.26666667,47.14166667
13.26666667,47.13333333
13.26666667,47.125
13.275,47.125
13.275,47.11666667
13.28333333,47.11666667
13.29166667,47.11666667
13.3,47.11666667
13.30833333,47.11666667
13.30833333,47.10833333
13.30833333,47.1
13.31666667,47.1
13.325,47.1
13.33333333,47.1
13.33333333,47.10833333
13.34166667,47.10833333
13.35,47.10833333
13.35,47.1
13.34166667,47.1
13.34166667,47.09166667
13.35,47.09166667
13.35833333,47.09166667
13.36666667,47.09166667
13.36666667,47.08333333
13.36666667,47.075
13.36666667,47.06666667
13.35833333,47.06666667
13.35833333,47.075
13.35,47.075
13.34166667,47.075
13.34166667,47.06666667
13.35,47.06666667
13.35,47.05833333
13.35833333,47.05833333
13.35833333,47.05
13.36666667,47.05
13.36666667,47.04166667
13.36666667,47.03333333
13.375,47.03333333
13.375,47.025
13.375,47.01666667
13.38333333,47.01666667
13.39166667,47.01666667
13.39166667,47.00833333
13.4,47.00833333
13.40833333,47.00833333
13.40833333,47
13.41666667,47
</coordinates>
</LinearRing>
</outerBoundaryIs>
<innerBoundaryIs>
<LinearRing>
<coordinates>
13.34166667,47.075
13.34166667,47.08333333
13.33333333,47.08333333
13.33333333,47.075
13.34166667,47.075
</coordinates>
</LinearRing>
</innerBoundaryIs>
<innerBoundaryIs>
<LinearRing>
<coordinates>
13.3,47.075
13.3,47.06666667
13.30833333,47.06666667
13.30833333,47.075
13.3,47.075
</coordinates>
</LinearRing>
</innerBoundaryIs>
<innerBoundaryIs>
<LinearRing>
<coordinates>
13.30833333,47.075
13.31666667,47.075
13.325,47.075
13.325,47.08333333
13.31666667,47.08333333
13.30833333,47.08333333
13.30833333,47.075
</coordinates>
</LinearRing>
</innerBoundaryIs>
</Polygon>
<Polygon>
<outerBoundaryIs>
<LinearRing>
<coordinates>
13.04166667,47.05
13.04166667,47.04166667
13.03333333,47.04166667
13.03333333,47.05
13.025,47.05
13.01666667,47.05
13.00833333,47.05
13.00833333,47.05833333
13,47.05833333
13,47.06666667
13,47.075
13.00833333,47.075
13.01666667,47.075
13.01666667,47.08333333
13.01666667,47.09166667
13.01666667,47.1
13.01666667,47.10833333
13.01666667,47.11666667
13.01666667,47.125
13.01666667,47.13333333
13.00833333,47.13333333
13.00833333,47.14166667
13.00833333,47.15
13.00833333,47.15833333
13.01666667,47.15833333
13.025,47.15833333
13.025,47.16666667
13.025,47.175
13.025,47.18333333
13.025,47.19166667
13.025,47.2
13.03333333,47.2
13.04166667,47.2
13.04166667,47.20833333
13.04166667,47.21666667
13.04166667,47.225
13.05,47.225
13.05,47.23333333
13.04166667,47.23333333
13.04166667,47.24166667
13.03333333,47.24166667
13.025,47.24166667
13.01666667,47.24166667
13.01666667,47.25
13.01666667,47.25833333
13.025,47.25833333
13.025,47.25
13.03333333,47.25
13.04166667,47.25
13.05,47.25
13.05,47.24166667
13.05833333,47.24166667
13.05833333,47.23333333
13.05833333,47.225
13.05833333,47.21666667
13.05833333,47.20833333
13.05833333,47.2
13.05833333,47.19166667
13.05,47.19166667
13.05,47.18333333
13.05,47.175
13.04166667,47.175
13.04166667,47.16666667
13.05,47.16666667
13.05,47.15833333
13.05833333,47.15833333
13.05833333,47.15
13.05833333,47.14166667
13.05,47.14166667
13.04166667,47.14166667
13.03333333,47.14166667
13.03333333,47.13333333
13.03333333,47.125
13.04166667,47.125
13.04166667,47.11666667
13.04166667,47.10833333
13.05,47.10833333
13.05,47.1
13.05833333,47.1
13.06666667,47.1
13.06666667,47.09166667
13.075,47.09166667
13.075,47.1
13.08333333,47.1
13.08333333,47.10833333
13.09166667,47.10833333
13.09166667,47.11666667
13.1,47.11666667
13.10833333,47.11666667
13.10833333,47.10833333
13.10833333,47.1
13.1,47.1
13.1,47.09166667
13.09166667,47.09166667
13.08333333,47.09166667
13.08333333,47.08333333
13.075,47.08333333
13.06666667,47.08333333
13.06666667,47.075
13.05833333,47.075
13.05833333,47.06666667
13.05,47.06666667
13.04166667,47.06666667
13.03333333,47.06666667
13.025,47.06666667
13.025,47.05833333
13.03333333,47.05833333
13.04166667,47.05833333
13.04166667,47.05
</coordinates>
</LinearRing>
</outerBoundaryIs>
<innerBoundaryIs>
<LinearRing>
<coordinates>
13.05833333,47.075
13.05833333,47.08333333
13.05,47.08333333
13.05,47.075
13.05833333,47.075
</coordinates>
</LinearRing>
</innerBoundaryIs>
<innerBoundaryIs>
<LinearRing>
<coordinates>
13.05,47.08333333
13.05,47.09166667
13.04166667,47.09166667
13.04166667,47.08333333
13.05,47.08333333
</coordinates>
</LinearRing>
</innerBoundaryIs>
</Polygon>
<Polygon>
<outerBoundaryIs>
<LinearRing>
<coordinates>
13.375,47.10833333
13.38333333,47.10833333
13.38333333,47.1
13.375,47.1
13.36666667,47.1
13.36666667,47.10833333
13.35833333,47.10833333
13.35,47.10833333
13.35,47.11666667
13.34166667,47.11666667
13.33333333,47.11666667
13.325,47.11666667
13.325,47.125
13.31666667,47.125
13.31666667,47.13333333
13.30833333,47.13333333
13.30833333,47.14166667
13.31666667,47.14166667
13.325,47.14166667
13.325,47.15
13.31666667,47.15
13.30833333,47.15
13.30833333,47.15833333
13.30833333,47.16666667
13.3,47.16666667
13.3,47.175
13.3,47.18333333
13.3,47.19166667
13.3,47.2
13.30833333,47.2
13.30833333,47.19166667
13.30833333,47.18333333
13.31666667,47.18333333
13.31666667,47.175
13.325,47.175
13.325,47.18333333
13.325,47.19166667
13.33333333,47.19166667
13.34166667,47.19166667
13.34166667,47.2
13.34166667,47.20833333
13.35,47.20833333
13.35833333,47.20833333
13.35833333,47.21666667
13.36666667,47.21666667
13.36666667,47.225
13.36666667,47.23333333
13.35833333,47.23333333
13.35833333,47.24166667
13.35,47.24166667
13.35,47.25
13.35,47.25833333
13.35833333,47.25833333
13.36666667,47.25833333
13.36666667,47.25
13.36666667,47.24166667
13.375,47.24166667
13.375,47.23333333
13.375,47.225
13.38333333,47.225
13.39166667,47.225
13.4,47.225
13.4,47.23333333
13.40833333,47.23333333
13.41666667,47.23333333
13.41666667,47.225
13.425,47.225
13.425,47.23333333
13.43333333,47.23333333
13.44166667,47.23333333
13.44166667,47.225
13.45,47.225
13.45833333,47.225
13.45833333,47.23333333
13.46666667,47.23333333
13.46666667,47.24166667
13.475,47.24166667
13.48333333,47.24166667
13.48333333,47.23333333
13.49166667,47.23333333
13.49166667,47.225
13.49166667,47.21666667
13.48333333,47.21666667
13.475,47.21666667
13.46666667,47.21666667
13.46666667,47.20833333
13.475,47.20833333
13.475,47.2
13.48333333,47.2
13.48333333,47.19166667
13.475,47.19166667
13.46666667,47.19166667
13.46666667,47.2
13.45833333,47.2
13.45,47.2
13.45,47.20833333
13.45,47.21666667
13.44166667,47.21666667
13.43333333,47.21666667
13.425,47.21666667
13.425,47.20833333
13.425,47.2
13.41666667,47.2
13.41666667,47.19166667
13.40833333,47.19166667
13.40833333,47.2
13.4,47.2
13.4,47.19166667
13.39166667,47.19166667
13.38333333,47.19166667
13.375,47.19166667
13.36666667,47.19166667
13.35833333,47.19166667
13.35,47.19166667
13.35,47.18333333
13.35,47.175
13.34166667,47.175
13.34166667,47.16666667
13.33333333,47.16666667
13.33333333,47.15833333
13.34166667,47.15833333
13.35,47.15833333
13.35,47.16666667
13.35833333,47.16666667
13.35833333,47.175
13.36666667,47.175
13.36666667,47.18333333
13.375,47.18333333
13.375,47.175
13.375,47.16666667
13.38333333,47.16666667
13.38333333,47.175
13.39166667,47.175
13.4,47.175
13.40833333,47.175
13.40833333,47.18333333
13.41666667,47.18333333
13.41666667,47.175
13.425,47.175
13.425,47.16666667
13.425,47.15833333
13.41666667,47.15833333
13.40833333,47.15833333
13.40833333,47.15
13.41666667,47.15
13.425,47.15
13.43333333,47.15
13.44166667,47.15
13.45,47.15
13.45,47.15833333
13.45833333,47.15833333
13.45833333,47.15
13.46666667,47.15
13.46666667,47.14166667
13.475,47.14166667
13.48333333,47.14166667
13.49166667,47.14166667
13.5,47.14166667
13.5,47.13333333
13.49166667,47.13333333
13.49166667,47.125
13.5,47.125
13.50833333,47.125
13.51666667,47.125
13.51666667,47.11666667
13.525,47.11666667
13.53333333,47.11666667
13.54166667,47.11666667
13.54166667,47.10833333
13.55,47.10833333
13.55,47.1
13.54166667,47.1
13.53333333,47.1
13.53333333,47.10833333
13.525,47.10833333
13.51666667,47.10833333
13.50833333,47.10833333
13.5,47.10833333
13.5,47.11666667
13.49166667,47.11666667
13.48333333,47.11666667
13.475,47.11666667
13.46666667,47.11666667
13.46666667,47.125
13.45833333,47.125
13.45,47.125
13.44166667,47.125
13.43333333,47.125
13.425,47.125
13.425,47.13333333
13.41666667,47.13333333
13.40833333,47.13333333
13.40833333,47.14166667
13.4,47.14166667
13.39166667,47.14166667
13.39166667,47.15
13.38333333,47.15
13.375,47.15
13.36666667,47.15
13.36666667,47.14166667
13.375,47.14166667
13.38333333,47.14166667
13.38333333,47.13333333
13.38333333,47.125
13.375,47.125
13.375,47.11666667
13.375,47.10833333
</coordinates>
</LinearRing>
</outerBoundaryIs>
<innerBoundaryIs>
<LinearRing>
<coordinates>
13.35,47.11666667
13.35833333,47.11666667
13.36666667,47.11666667
13.36666667,47.125
13.35833333,47.125
13.35,47.125
13.35,47.11666667
</coordinates>
</LinearRing>
</innerBoundaryIs>
<innerBoundaryIs>
<LinearRing>
<coordinates>
13.38333333,47.16666667
13.38333333,47.15833333
13.39166667,47.15833333
13.4,47.15833333
13.4,47.16666667
13.39166667,47.16666667
13.38333333,47.16666667
</coordinates>
</LinearRing>
</innerBoundaryIs>
<innerBoundaryIs>
<LinearRing>
<coordinates>
13.43333333,47.14166667
13.43333333,47.13333333
13.44166667,47.13333333
13.44166667,47.14166667
13.43333333,47.14166667
</coordinates>
</LinearRing>
</innerBoundaryIs>
<innerBoundaryIs>
<LinearRing>
<coordinates>
13.475,47.13333333
13.475,47.125
13.48333333,47.125
13.48333333,47.13333333
13.475,47.13333333
</coordinates>
</LinearRing>
</innerBoundaryIs>
<innerBoundaryIs>
<LinearRing>
<coordinates>
13.33333333,47.14166667
13.34166667,47.14166667
13.34166667,47.15
13.33333333,47.15
13.33333333,47.14166667
</coordinates>
</LinearRing>
</innerBoundaryIs>
<innerBoundaryIs>
<LinearRing>
<coordinates>
13.35,47.14166667
13.35,47.13333333
13.35833333,47.13333333
13.35833333,47.14166667
13.35,47.14166667
</coordinates>
</LinearRing>
</innerBoundaryIs>
<innerBoundaryIs>
<LinearRing>
<coordinates>
13.38333333,47.21666667
13.38333333,47.20833333
13.39166667,47.20833333
13.4,47.20833333
13.40833333,47.20833333
13.40833333,47.21666667
13.4,47.21666667
13.39166667,47.21666667
13.38333333,47.21666667
</coordinates>
</LinearRing>
</innerBoundaryIs>
</Polygon>
<Polygon>
<outerBoundaryIs>
<LinearRing>
<coordinates>
12.86666667,47.09166667
12.86666667,47.08333333
12.85833333,47.08333333
12.85833333,47.09166667
12.85,47.09166667
12.85,47.08333333
12.84166667,47.08333333
12.84166667,47.09166667
12.83333333,47.09166667
12.825,47.09166667
12.825,47.1
12.83333333,47.1
12.83333333,47.10833333
12.825,47.10833333
12.81666667,47.10833333
12.80833333,47.10833333
12.8,47.10833333
12.8,47.11666667
12.80833333,47.11666667
12.80833333,47.125
12.80833333,47.13333333
12.81666667,47.13333333
12.81666667,47.14166667
12.825,47.14166667
12.825,47.15
12.825,47.15833333
12.83333333,47.15833333
12.83333333,47.16666667
12.84166667,47.16666667
12.84166667,47.175
12.84166667,47.18333333
12.84166667,47.19166667
12.85,47.19166667
12.85,47.18333333
12.85833333,47.18333333
12.86666667,47.18333333
12.875,47.18333333
12.88333333,47.18333333
12.89166667,47.18333333
12.89166667,47.19166667
12.9,47.19166667
12.9,47.2
12.89166667,47.2
12.89166667,47.20833333
12.88333333,47.20833333
12.875,47.20833333
12.86666667,47.20833333
12.86666667,47.21666667
12.875,47.21666667
12.88333333,47.21666667
12.89166667,47.21666667
12.89166667,47.225
12.89166667,47.23333333
12.88333333,47.23333333
12.875,47.23333333
12.875,47.24166667
12.86666667,47.24166667
12.86666667,47.25
12.875,47.25
12.88333333,47.25
12.89166667,47.25
12.89166667,47.24166667
12.9,47.24166667
12.9,47.23333333
12.9,47.225
12.9,47.21666667
12.9,47.20833333
12.90833333,47.20833333
12.90833333,47.2
12.91666667,47.2
12.91666667,47.19166667
12.90833333,47.19166667
12.90833333,47.18333333
12.90833333,47.175
12.9,47.175
12.89166667,47.175
12.89166667,47.16666667
12.88333333,47.16666667
12.875,47.16666667
12.875,47.15833333
12.875,47.15
12.86666667,47.15
12.86666667,47.14166667
12.86666667,47.13333333
12.875,47.13333333
12.875,47.125
12.86666667,47.125
12.85833333,47.125
12.85833333,47.11666667
12.85,47.11666667
12.85,47.10833333
12.85,47.1
12.85833333,47.1
12.85833333,47.10833333
12.86666667,47.10833333
12.86666667,47.11666667
12.875,47.11666667
12.875,47.10833333
12.88333333,47.10833333
12.88333333,47.11666667
12.89166667,47.11666667
12.9,47.11666667
12.90833333,47.11666667
12.91666667,47.11666667
12.91666667,47.10833333
12.91666667,47.1
12.90833333,47.1
12.90833333,47.09166667
12.9,47.09166667
12.89166667,47.09166667
12.89166667,47.1
12.88333333,47.1
12.88333333,47.09166667
12.875,47.09166667
12.86666667,47.09166667
</coordinates>
</LinearRing>
</outerBoundaryIs>
<innerBoundaryIs>
<LinearRing>
<coordinates>
12.875,47.16666667
12.875,47.175
12.86666667,47.175
12.85833333,47.175
12.85833333,47.16666667
12.86666667,47.16666667
12.875,47.16666667
</coordinates>
</LinearRing>
</innerBoundaryIs>
<innerBoundaryIs>
<LinearRing>
<coordinates>
12.83333333,47.14166667
12.83333333,47.13333333
12.84166667,47.13333333
12.85,47.13333333
12.85,47.14166667
12.84166667,47.14166667
12.83333333,47.14166667
</coordinates>
</LinearRing>
</innerBoundaryIs>
<innerBoundaryIs>
<LinearRing>
<coordinates>
12.85,47.15
12.85833333,47.15
12.85833333,47.15833333
12.85,47.15833333
12.85,47.15
</coordinates>
</LinearRing>
</innerBoundaryIs>
</Polygon>
<Polygon>
<outerBoundaryIs>
<LinearRing>
<coordinates>
12.55833333,47.14166667
12.55833333,47.13333333
12.55,47.13333333
12.54166667,47.13333333
12.54166667,47.14166667
12.53333333,47.14166667
12.525,47.14166667
12.525,47.15
12.525,47.15833333
12.53333333,47.15833333
12.53333333,47.15
12.54166667,47.15
12.54166667,47.15833333
12.54166667,47.16666667
12.54166667,47.175
12.54166667,47.18333333
12.53333333,47.18333333
12.53333333,47.19166667
12.53333333,47.2
12.525,47.2
12.525,47.20833333
12.525,47.21666667
12.51666667,47.21666667
12.51666667,47.225
12.51666667,47.23333333
12.51666667,47.24166667
12.51666667,47.25
12.525,47.25
12.525,47.24166667
12.53333333,47.24166667
12.53333333,47.23333333
12.54166667,47.23333333
12.54166667,47.225
12.54166667,47.21666667
12.55,47.21666667
12.55,47.20833333
12.55833333,47.20833333
12.56666667,47.20833333
12.56666667,47.21666667
12.56666667,47.225
12.575,47.225
12.575,47.21666667
12.575,47.20833333
12.575,47.2
12.575,47.19166667
12.56666667,47.19166667
12.56666667,47.18333333
12.56666667,47.175
12.56666667,47.16666667
12.56666667,47.15833333
12.575,47.15833333
12.575,47.15
12.58333333,47.15
12.58333333,47.14166667
12.575,47.14166667
12.56666667,47.14166667
12.55833333,47.14166667
</coordinates>
</LinearRing>
</outerBoundaryIs>
<innerBoundaryIs>
<LinearRing>
<coordinates>
12.53333333,47.2
12.54166667,47.2
12.54166667,47.20833333
12.53333333,47.20833333
12.53333333,47.2
</coordinates>
</LinearRing>
</innerBoundaryIs>
</Polygon>
<Polygon>
<outerBoundaryIs>
<LinearRing>
<coordinates>
13.625,47.2
13.625,47.19166667
13.61666667,47.19166667
13.61666667,47.2
13.60833333,47.2
13.60833333,47.20833333
13.6,47.20833333
13.6,47.21666667
13.59166667,47.21666667
13.59166667,47.225
13.59166667,47.23333333
13.59166667,47.24166667
13.58333333,47.24166667
13.58333333,47.25
13.575,47.25
13.575,47.25833333
13.575,47.26666667
13.56666667,47.26666667
13.56666667,47.275
13.575,47.275
13.575,47.28333333
13.58333333,47.28333333
13.59166667,47.28333333
13.59166667,47.275
13.59166667,47.26666667
13.59166667,47.25833333
13.6,47.25833333
13.6,47.25
13.6,47.24166667
13.6,47.23333333
13.60833333,47.23333333
13.60833333,47.225
13.61666667,47.225
13.625,47.225
13.625,47.21666667
13.63333333,47.21666667
13.63333333,47.20833333
13.625,47.20833333
13.625,47.2
</coordinates>
</LinearRing>
</outerBoundaryIs>
<innerBoundaryIs>
<LinearRing>
<coordinates>
13.60833333,47.20833333
13.61666667,47.20833333
13.61666667,47.21666667
13.60833333,47.21666667
13.60833333,47.20833333
</coordinates>
</LinearRing>
</innerBoundaryIs>
</Polygon>
<Polygon>
<outerBoundaryIs>
<LinearRing>
<coordinates>
13.3,47.5
13.3,47.49166667
13.29166667,47.49166667
13.28333333,47.49166667
13.275,47.49166667
13.275,47.5
13.26666667,47.5
13.25833333,47.5
13.25,47.5
13.25,47.49166667
13.24166667,47.49166667
13.23333333,47.49166667
13.225,47.49166667
13.21666667,47.49166667
13.21666667,47.5
13.20833333,47.5
13.2,47.5
13.2,47.50833333
13.19166667,47.50833333
13.19166667,47.51666667
13.19166667,47.525
13.2,47.525
13.2,47.53333333
13.20833333,47.53333333
13.20833333,47.525
13.21666667,47.525
13.21666667,47.53333333
13.21666667,47.54166667
13.20833333,47.54166667
13.20833333,47.55
13.21666667,47.55
13.225,47.55
13.23333333,47.55
13.23333333,47.54166667
13.24166667,47.54166667
13.24166667,47.55
13.25,47.55
13.25,47.54166667
13.25833333,47.54166667
13.26666667,47.54166667
13.275,47.54166667
13.28333333,47.54166667
13.29166667,47.54166667
13.29166667,47.53333333
13.3,47.53333333
13.30833333,47.53333333
13.31666667,47.53333333
13.31666667,47.525
13.31666667,47.51666667
13.325,47.51666667
13.33333333,47.51666667
13.33333333,47.50833333
13.325,47.50833333
13.31666667,47.50833333
13.30833333,47.50833333
13.3,47.50833333
13.3,47.5
</coordinates>
</LinearRing>
</outerBoundaryIs>
<innerBoundaryIs>
<LinearRing>
<coordinates>
13.29166667,47.53333333
13.28333333,47.53333333
13.28333333,47.525
13.29166667,47.525
13.29166667,47.53333333
</coordinates>
</LinearRing>
</innerBoundaryIs>
</Polygon>
<Polygon>
<outerBoundaryIs>
<LinearRing>
<coordinates>
10.74166667,45.58333333
10.75,45.58333333
10.75,45.575
10.74166667,45.575
10.74166667,45.58333333
</coordinates>
</LinearRing>
</outerBoundaryIs>
</Polygon>
<Polygon>
<outerBoundaryIs>
<LinearRing>
<coordinates>
10.675,45.58333333
10.68333333,45.58333333
10.68333333,45.575
10.675,45.575
10.675,45.58333333
</coordinates>
</LinearRing>
</outerBoundaryIs>
</Polygon>
<Polygon>
<outerBoundaryIs>
<LinearRing>
<coordinates>
10.59166667,45.64166667
10.59166667,45.63333333
10.58333333,45.63333333
10.575,45.63333333
10.575,45.64166667
10.56666667,45.64166667
10.56666667,45.65
10.56666667,45.65833333
10.55833333,45.65833333
10.55833333,45.66666667
10.56666667,45.66666667
10.575,45.66666667
10.575,45.65833333
10.58333333,45.65833333
10.59166667,45.65833333
10.59166667,45.66666667
10.6,45.66666667
10.6,45.675
10.6,45.68333333
10.59166667,45.68333333
10.58333333,45.68333333
10.575,45.68333333
10.575,45.675
10.56666667,45.675
10.56666667,45.68333333
10.56666667,45.69166667
10.55833333,45.69166667
10.55833333,45.7
10.55833333,45.70833333
10.55,45.70833333
10.55,45.71666667
10.54166667,45.71666667
10.54166667,45.725
10.55,45.725
10.55833333,45.725
10.55833333,45.71666667
10.56666667,45.71666667
10.575,45.71666667
10.58333333,45.71666667
10.59166667,45.71666667
10.59166667,45.725
10.58333333,45.725
10.58333333,45.73333333
10.575,45.73333333
10.575,45.74166667
10.56666667,45.74166667
10.55833333,45.74166667
10.55,45.74166667
10.54166667,45.74166667
10.54166667,45.75
10.54166667,45.75833333
10.55,45.75833333
10.55833333,45.75833333
10.55833333,45.75
10.56666667,45.75
10.56666667,45.75833333
10.575,45.75833333
10.575,45.76666667
10.575,45.775
10.58333333,45.775
10.58333333,45.76666667
10.59166667,45.76666667
10.59166667,45.775
10.59166667,45.78333333
10.59166667,45.79166667
10.6,45.79166667
10.6,45.78333333
10.6,45.775
10.60833333,45.775
10.61666667,45.775
10.61666667,45.76666667
10.60833333,45.76666667
10.60833333,45.75833333
10.60833333,45.75
10.60833333,45.74166667
10.61666667,45.74166667
10.61666667,45.75
10.625,45.75
10.625,45.75833333
10.63333333,45.75833333
10.64166667,45.75833333
10.64166667,45.76666667
10.64166667,45.775
10.64166667,45.78333333
10.65,45.78333333
10.65,45.775
10.65833333,45.775
10.65833333,45.76666667
10.65833333,45.75833333
10.65833333,45.75
10.65833333,45.74166667
10.65833333,45.73333333
10.65,45.73333333
10.65,45.725
10.65,45.71666667
10.64166667,45.71666667
10.64166667,45.70833333
10.65,45.70833333
10.65833333,45.70833333
10.65833333,45.71666667
10.66666667,45.71666667
10.66666667,45.70833333
10.675,45.70833333
10.675,45.71666667
10.68333333,45.71666667
10.68333333,45.725
10.68333333,45.73333333
10.675,45.73333333
10.675,45.74166667
10.68333333,45.74166667
10.68333333,45.75
10.68333333,45.75833333
10.69166667,45.75833333
10.7,45.75833333
10.7,45.75
10.70833333,45.75
10.71666667,45.75
10.71666667,45.75833333
10.70833333,45.75833333
10.70833333,45.76666667
10.7,45.76666667
10.69166667,45.76666667
10.68333333,45.76666667
10.68333333,45.775
10.69166667,45.775
10.7,45.775
10.70833333,45.775
10.70833333,45.78333333
10.70833333,45.79166667
10.7,45.79166667
10.69166667,45.79166667
10.68333333,45.79166667
10.675,45.79166667
10.675,45.8
10.675,45.80833333
10.68333333,45.80833333
10.68333333,45.81666667
10.69166667,45.81666667
10.69166667,45.825
10.7,45.825
10.70833333,45.825
10.70833333,45.81666667
10.7,45.81666667
10.7,45.80833333
10.7,45.8
10.70833333,45.8
10.71666667,45.8
10.71666667,45.79166667
10.725,45.79166667
10.73333333,45.79166667
10.73333333,45.8
10.73333333,45.80833333
10.725,45.80833333
10.725,45.81666667
10.73333333,45.81666667
10.73333333,45.825
10.74166667,45.825
10.74166667,45.81666667
10.74166667,45.80833333
10.75,45.80833333
10.75,45.8
10.75833333,45.8
10.75833333,45.80833333
10.76666667,45.80833333
10.76666667,45.81666667
10.76666667,45.825
10.76666667,45.83333333
10.775,45.83333333
10.78333333,45.83333333
10.78333333,45.825
10.79166667,45.825
10.8,45.825
10.8,45.81666667
10.79166667,45.81666667
10.78333333,45.81666667
10.78333333,45.80833333
10.775,45.80833333
10.775,45.8
10.775,45.79166667
10.775,45.78333333
10.775,45.775
10.76666667,45.775
10.76666667,45.76666667
10.75833333,45.76666667
10.75833333,45.75833333
10.75,45.75833333
10.75,45.75
10.75,45.74166667
10.74166667,45.74166667
10.73333333,45.74166667
10.73333333,45.73333333
10.725,45.73333333
10.71666667,45.73333333
10.71666667,45.725
10.70833333,45.725
10.70833333,45.71666667
10.7,45.71666667
10.7,45.70833333
10.69166667,45.70833333
10.68333333,45.70833333
10.68333333,45.7
10.675,45.7
10.66666667,45.7
10.66666667,45.69166667
10.65833333,45.69166667
10.65,45.69166667
10.65,45.68333333
10.65,45.675
10.64166667,45.675
10.64166667,45.66666667
10.63333333,45.66666667
10.63333333,45.65833333
10.625,45.65833333
10.625,45.65
10.61666667,45.65
10.60833333,45.65
10.6,45.65
10.6,45.64166667
10.59166667,45.64166667
</coordinates>
</LinearRing>
</outerBoundaryIs>
<innerBoundaryIs>
<LinearRing>
<coordinates>
10.625,45.74166667
10.625,45.73333333
10.63333333,45.73333333
10.64166667,45.73333333
10.64166667,45.74166667
10.63333333,45.74166667
10.625,45.74166667
</coordinates>
</LinearRing>
</innerBoundaryIs>
<innerBoundaryIs>
<LinearRing>
<coordinates>
10.64166667,45.74166667
10.65,45.74166667
10.65,45.75
10.64166667,45.75
10.64166667,45.74166667
</coordinates>
</LinearRing>
</innerBoundaryIs>
</Polygon>
<Polygon>
<outerBoundaryIs>
<LinearRing>
<coordinates>
11.06666667,45.65833333
11.075,45.65833333
11.075,45.65
11.06666667,45.65
11.06666667,45.65833333
</coordinates>
</LinearRing>
</outerBoundaryIs>
</Polygon>
<Polygon>
<outerBoundaryIs>
<LinearRing>
<coordinates>
10.61666667,45.78333333
10.625,45.78333333
10.625,45.775
10.61666667,45.775
10.61666667,45.78333333
</coordinates>
</LinearRing>
</outerBoundaryIs>
</Polygon>
<Polygon>
<outerBoundaryIs>
<LinearRing>
<coordinates>
11.94166667,45.80833333
11.94166667,45.8
11.93333333,45.8
11.925,45.8
11.91666667,45.8
11.91666667,45.80833333
11.925,45.80833333
11.925,45.81666667
11.93333333,45.81666667
11.94166667,45.81666667
11.94166667,45.825
11.95,45.825
11.95,45.83333333
11.95833333,45.83333333
11.95833333,45.84166667
11.95,45.84166667
11.95,45.85
11.95,45.85833333
11.95833333,45.85833333
11.96666667,45.85833333
11.975,45.85833333
11.975,45.85
11.96666667,45.85
11.96666667,45.84166667
11.975,45.84166667
11.98333333,45.84166667
11.99166667,45.84166667
11.99166667,45.83333333
12,45.83333333
12,45.825
11.99166667,45.825
11.99166667,45.81666667
11.98333333,45.81666667
11.975,45.81666667
11.96666667,45.81666667
11.96666667,45.80833333
11.95833333,45.80833333
11.95,45.80833333
11.94166667,45.80833333
</coordinates>
</LinearRing>
</outerBoundaryIs>
</Polygon>
<Polygon>
<outerBoundaryIs>
<LinearRing>
<coordinates>
10.725,45.83333333
10.73333333,45.83333333
10.73333333,45.825
10.725,45.825
10.725,45.83333333
</coordinates>
</LinearRing>
</outerBoundaryIs>
</Polygon>
<Polygon>
<outerBoundaryIs>
<LinearRing>
<coordinates>
10.8,45.83333333
10.80833333,45.83333333
10.81666667,45.83333333
10.81666667,45.825
10.80833333,45.825
10.8,45.825
10.8,45.83333333
</coordinates>
</LinearRing>
</outerBoundaryIs>
</Polygon>
<Polygon>
<outerBoundaryIs>
<LinearRing>
<coordinates>
11.20833333,45.84166667
11.20833333,45.83333333
11.2,45.83333333
11.2,45.84166667
11.2,45.85
11.20833333,45.85
11.20833333,45.84166667
</coordinates>
</LinearRing>
</outerBoundaryIs>
</Polygon>
<Polygon>
<outerBoundaryIs>
<LinearRing>
<coordinates>
11.93333333,45.85
11.94166667,45.85
11.94166667,45.84166667
11.93333333,45.84166667
11.93333333,45.85
</coordinates>
</LinearRing>
</outerBoundaryIs>
</Polygon>
<Polygon>
<outerBoundaryIs>
<LinearRing>
<coordinates>
10.625,45.85
10.63333333,45.85
10.63333333,45.84166667
10.625,45.84166667
10.625,45.85
</coordinates>
</LinearRing>
</outerBoundaryIs>
</Polygon>
<Polygon>
<outerBoundaryIs>
<LinearRing>
<coordinates>
10.63333333,45.85833333
10.64166667,45.85833333
10.64166667,45.85
10.63333333,45.85
10.63333333,45.85833333
</coordinates>
</LinearRing>
</outerBoundaryIs>
</Polygon>
<Polygon>
<outerBoundaryIs>
<LinearRing>
<coordinates>
12.20833333,45.85833333
12.21666667,45.85833333
12.21666667,45.85
12.20833333,45.85
12.20833333,45.85833333
</coordinates>
</LinearRing>
</outerBoundaryIs>
</Polygon>
<Polygon>
<outerBoundaryIs>
<LinearRing>
<coordinates>
12.19166667,45.86666667
12.2,45.86666667
12.2,45.85833333
12.19166667,45.85833333
12.19166667,45.86666667
</coordinates>
</LinearRing>
</outerBoundaryIs>
</Polygon>
<Polygon>
<outerBoundaryIs>
<LinearRing>
<coordinates>
10.64166667,45.86666667
10.65,45.86666667
10.65,45.85833333
10.64166667,45.85833333
10.64166667,45.86666667
</coordinates>
</LinearRing>
</outerBoundaryIs>
</Polygon>
<Polygon>
<outerBoundaryIs>
<LinearRing>
<coordinates>
12.20833333,45.875
12.21666667,45.875
12.21666667,45.86666667
12.20833333,45.86666667
12.2,45.86666667
12.2,45.875
12.20833333,45.875
</coordinates>
</LinearRing>
</outerBoundaryIs>
</Polygon>
<Polygon>
<outerBoundaryIs>
<LinearRing>
<coordinates>
10.65,45.875
10.65833333,45.875
10.65833333,45.86666667
10.65,45.86666667
10.65,45.875
</coordinates>
</LinearRing>
</outerBoundaryIs>
</Polygon>
<Polygon>
<outerBoundaryIs>
<LinearRing>
<coordinates>
10.65833333,45.88333333
10.66666667,45.88333333
10.66666667,45.89166667
10.675,45.89166667
10.675,45.88333333
10.675,45.875
10.66666667,45.875
10.65833333,45.875
10.65833333,45.88333333
</coordinates>
</LinearRing>
</outerBoundaryIs>
</Polygon>
<Polygon>
<outerBoundaryIs>
<LinearRing>
<coordinates>
12.25,45.91666667
12.25833333,45.91666667
12.25833333,45.90833333
12.25,45.90833333
12.24166667,45.90833333
12.23333333,45.90833333
12.23333333,45.91666667
12.225,45.91666667
12.225,45.925
12.23333333,45.925
12.23333333,45.93333333
12.24166667,45.93333333
12.25,45.93333333
12.25,45.925
12.25,45.91666667
</coordinates>
</LinearRing>
</outerBoundaryIs>
</Polygon>
<Polygon>
<outerBoundaryIs>
<LinearRing>
<coordinates>
10.89166667,45.96666667
10.9,45.96666667
10.9,45.95833333
10.89166667,45.95833333
10.89166667,45.96666667
</coordinates>
</LinearRing>
</outerBoundaryIs>
</Polygon>
<Polygon>
<outerBoundaryIs>
<LinearRing>
<coordinates>
10.9,45.975
10.90833333,45.975
10.90833333,45.96666667
10.9,45.96666667
10.9,45.975
</coordinates>
</LinearRing>
</outerBoundaryIs>
</Polygon>
<Polygon>
<outerBoundaryIs>
<LinearRing>
<coordinates>
13.825,46.025
13.83333333,46.025
13.83333333,46.01666667
13.825,46.01666667
13.825,46.025
</coordinates>
</LinearRing>
</outerBoundaryIs>
</Polygon>
<Polygon>
<outerBoundaryIs>
<LinearRing>
<coordinates>
13.825,46.03333333
13.825,46.025
13.81666667,46.025
13.81666667,46.03333333
13.81666667,46.04166667
13.825,46.04166667
13.825,46.03333333
</coordinates>
</LinearRing>
</outerBoundaryIs>
</Polygon>
<Polygon>
<outerBoundaryIs>
<LinearRing>
<coordinates>
13.49166667,46.10833333
13.5,46.10833333
13.5,46.1
13.49166667,46.1
13.48333333,46.1
13.48333333,46.10833333
13.49166667,46.10833333
</coordinates>
</LinearRing>
</outerBoundaryIs>
</Polygon>
<Polygon>
<outerBoundaryIs>
<LinearRing>
<coordinates>
13.43333333,46.125
13.44166667,46.125
13.44166667,46.11666667
13.43333333,46.11666667
13.43333333,46.125
</coordinates>
</LinearRing>
</outerBoundaryIs>
</Polygon>
<Polygon>
<outerBoundaryIs>
<LinearRing>
<coordinates>
13.93333333,46.13333333
13.93333333,46.125
13.925,46.125
13.925,46.13333333
13.925,46.14166667
13.93333333,46.14166667
13.93333333,46.13333333
</coordinates>
</LinearRing>
</outerBoundaryIs>
</Polygon>
<Polygon>
<outerBoundaryIs>
<LinearRing>
<coordinates>
13.95,46.15
13.95,46.14166667
13.94166667,46.14166667
13.93333333,46.14166667
13.93333333,46.15
13.94166667,46.15
13.94166667,46.15833333
13.95,46.15833333
13.95,46.15
</coordinates>
</LinearRing>
</outerBoundaryIs>
</Polygon>
<Polygon>
<outerBoundaryIs>
<LinearRing>
<coordinates>
11.91666667,46.16666667
11.925,46.16666667
11.925,46.175
11.93333333,46.175
11.93333333,46.16666667
11.93333333,46.15833333
11.925,46.15833333
11.91666667,46.15833333
11.91666667,46.16666667
</coordinates>
</LinearRing>
</outerBoundaryIs>
</Polygon>
<Polygon>
<outerBoundaryIs>
<LinearRing>
<coordinates>
11.29166667,46.16666667
11.29166667,46.15833333
11.28333333,46.15833333
11.28333333,46.16666667
11.28333333,46.175
11.29166667,46.175
11.29166667,46.16666667
</coordinates>
</LinearRing>
</outerBoundaryIs>
</Polygon>
<Polygon>
<outerBoundaryIs>
<LinearRing>
<coordinates>
11.86666667,46.175
11.875,46.175
11.875,46.16666667
11.86666667,46.16666667
11.86666667,46.175
</coordinates>
</LinearRing>
</outerBoundaryIs>
</Polygon>
<Polygon>
<outerBoundaryIs>
<LinearRing>
<coordinates>
11.075,46.175
11.08333333,46.175
11.08333333,46.16666667
11.075,46.16666667
11.075,46.175
</coordinates>
</LinearRing>
</outerBoundaryIs>
</Polygon>
<Polygon>
<outerBoundaryIs>
<LinearRing>
<coordinates>
11.79166667,46.18333333
11.8,46.18333333
11.8,46.175
11.79166667,46.175
11.79166667,46.18333333
</coordinates>
</LinearRing>
</outerBoundaryIs>
</Polygon>
<Polygon>
<outerBoundaryIs>
<LinearRing>
<coordinates>
11.725,46.18333333
11.73333333,46.18333333
11.73333333,46.175
11.725,46.175
11.725,46.18333333
</coordinates>
</LinearRing>
</outerBoundaryIs>
</Polygon>
<Polygon>
<outerBoundaryIs>
<LinearRing>
<coordinates>
11.7,46.18333333
11.70833333,46.18333333
11.70833333,46.175
11.7,46.175
11.69166667,46.175
11.69166667,46.18333333
11.7,46.18333333
</coordinates>
</LinearRing>
</outerBoundaryIs>
</Polygon>
<Polygon>
<outerBoundaryIs>
<LinearRing>
<coordinates>
11.09166667,46.18333333
11.1,46.18333333
11.1,46.175
11.09166667,46.175
11.08333333,46.175
11.08333333,46.18333333
11.08333333,46.19166667
11.08333333,46.2
11.08333333,46.20833333
11.09166667,46.20833333
11.09166667,46.2
11.09166667,46.19166667
11.09166667,46.18333333
</coordinates>
</LinearRing>
</outerBoundaryIs>
</Polygon>
<Polygon>
<outerBoundaryIs>
<LinearRing>
<coordinates>
12.85833333,46.19166667
12.86666667,46.19166667
12.86666667,46.18333333
12.85833333,46.18333333
12.85833333,46.19166667
</coordinates>
</LinearRing>
</outerBoundaryIs>
</Polygon>
<Polygon>
<outerBoundaryIs>
<LinearRing>
<coordinates>
11.71666667,46.19166667
11.725,46.19166667
11.725,46.18333333
11.71666667,46.18333333
11.70833333,46.18333333
11.70833333,46.19166667
11.71666667,46.19166667
</coordinates>
</LinearRing>
</outerBoundaryIs>
</Polygon>
<Polygon>
<outerBoundaryIs>
<LinearRing>
<coordinates>
11.8,46.19166667
11.80833333,46.19166667
11.80833333,46.18333333
11.8,46.18333333
11.8,46.19166667
</coordinates>
</LinearRing>
</outerBoundaryIs>
</Polygon>
<Polygon>
<outerBoundaryIs>
<LinearRing>
<coordinates>
11.69166667,46.19166667
11.69166667,46.18333333
11.68333333,46.18333333
11.68333333,46.19166667
11.675,46.19166667
11.675,46.2
11.68333333,46.2
11.69166667,46.2
11.69166667,46.19166667
</coordinates>
</LinearRing>
</outerBoundaryIs>
</Polygon>
<Polygon>
<outerBoundaryIs>
<LinearRing>
<coordinates>
11.04166667,46.19166667
11.04166667,46.18333333
11.03333333,46.18333333
11.025,46.18333333
11.01666667,46.18333333
11.01666667,46.19166667
11.00833333,46.19166667
11.00833333,46.2
11.01666667,46.2
11.01666667,46.20833333
11.025,46.20833333
11.025,46.21666667
11.025,46.225
11.01666667,46.225
11.01666667,46.23333333
11.01666667,46.24166667
11.00833333,46.24166667
11.00833333,46.25
11.00833333,46.25833333
11.01666667,46.25833333
11.01666667,46.26666667
11.025,46.26666667
11.025,46.275
11.025,46.28333333
11.025,46.29166667
11.025,46.3
11.025,46.30833333
11.01666667,46.30833333
11.00833333,46.30833333
11.00833333,46.31666667
11.00833333,46.325
11.01666667,46.325
11.01666667,46.33333333
11.025,46.33333333
11.025,46.34166667
11.025,46.35
11.03333333,46.35
11.03333333,46.35833333
11.04166667,46.35833333
11.04166667,46.36666667
11.05,46.36666667
11.05,46.375
11.05833333,46.375
11.05833333,46.38333333
11.06666667,46.38333333
11.06666667,46.375
11.075,46.375
11.08333333,46.375
11.08333333,46.36666667
11.08333333,46.35833333
11.08333333,46.35
11.08333333,46.34166667
11.09166667,46.34166667
11.09166667,46.35
11.1,46.35
11.1,46.34166667
11.1,46.33333333
11.10833333,46.33333333
11.10833333,46.325
11.10833333,46.31666667
11.11666667,46.31666667
11.11666667,46.30833333
11.125,46.30833333
11.13333333,46.30833333
11.13333333,46.3
11.125,46.3
11.125,46.29166667
11.11666667,46.29166667
11.10833333,46.29166667
11.10833333,46.28333333
11.10833333,46.275
11.11666667,46.275
11.11666667,46.26666667
11.10833333,46.26666667
11.10833333,46.25833333
11.1,46.25833333
11.09166667,46.25833333
11.09166667,46.25
11.08333333,46.25
11.08333333,46.24166667
11.08333333,46.23333333
11.09166667,46.23333333
11.09166667,46.225
11.1,46.225
11.1,46.23333333
11.10833333,46.23333333
11.10833333,46.225
11.11666667,46.225
11.11666667,46.21666667
11.125,46.21666667
11.125,46.20833333
11.11666667,46.20833333
11.10833333,46.20833333
11.1,46.20833333
11.09166667,46.20833333
11.09166667,46.21666667
11.08333333,46.21666667
11.08333333,46.225
11.075,46.225
11.075,46.21666667
11.06666667,46.21666667
11.06666667,46.225
11.05833333,46.225
11.05833333,46.21666667
11.05,46.21666667
11.05,46.20833333
11.04166667,46.20833333
11.04166667,46.2
11.04166667,46.19166667
</coordinates>
</LinearRing>
</outerBoundaryIs>
</Polygon>
<Polygon>
<outerBoundaryIs>
<LinearRing>
<coordinates>
11.40833333,46.2
11.40833333,46.19166667
11.4,46.19166667
11.4,46.2
11.4,46.20833333
11.4,46.21666667
11.40833333,46.21666667
11.40833333,46.20833333
11.40833333,46.2
</coordinates>
</LinearRing>
</outerBoundaryIs>
</Polygon>
<Polygon>
<outerBoundaryIs>
<LinearRing>
<coordinates>
11.76666667,46.2
11.76666667,46.19166667
11.75833333,46.19166667
11.75,46.19166667
11.74166667,46.19166667
11.73333333,46.19166667
11.725,46.19166667
11.725,46.2
11.73333333,46.2
11.73333333,46.20833333
11.74166667,46.20833333
11.74166667,46.2
11.75,46.2
11.75,46.20833333
11.75833333,46.20833333
11.75833333,46.21666667
11.76666667,46.21666667
11.76666667,46.225
11.76666667,46.23333333
11.775,46.23333333
11.775,46.225
11.775,46.21666667
11.775,46.20833333
11.76666667,46.20833333
11.76666667,46.2
</coordinates>
</LinearRing>
</outerBoundaryIs>
</Polygon>
<Polygon>
<outerBoundaryIs>
<LinearRing>
<coordinates>
11.71666667,46.20833333
11.725,46.20833333
11.725,46.2
11.71666667,46.2
11.71666667,46.20833333
</coordinates>
</LinearRing>
</outerBoundaryIs>
</Polygon>
<Polygon>
<outerBoundaryIs>
<LinearRing>
<coordinates>
12.91666667,46.20833333
12.925,46.20833333
12.925,46.2
12.91666667,46.2
12.91666667,46.20833333
</coordinates>
</LinearRing>
</outerBoundaryIs>
</Polygon>
<Polygon>
<outerBoundaryIs>
<LinearRing>
<coordinates>
13.975,46.20833333
13.975,46.2
13.96666667,46.2
13.96666667,46.20833333
13.95833333,46.20833333
13.95833333,46.21666667
13.95,46.21666667
13.95,46.225
13.95833333,46.225
13.96666667,46.225
13.975,46.225
13.975,46.23333333
13.98333333,46.23333333
13.98333333,46.225
13.99166667,46.225
13.99166667,46.21666667
13.99166667,46.20833333
13.98333333,46.20833333
13.975,46.20833333
</coordinates>
</LinearRing>
</outerBoundaryIs>
</Polygon>
<Polygon>
<outerBoundaryIs>
<LinearRing>
<coordinates>
11.31666667,46.20833333
11.325,46.20833333
11.325,46.2
11.31666667,46.2
11.30833333,46.2
11.30833333,46.20833333
11.31666667,46.20833333
</coordinates>
</LinearRing>
</outerBoundaryIs>
</Polygon>
<Polygon>
<outerBoundaryIs>
<LinearRing>
<coordinates>
12.9,46.21666667
12.90833333,46.21666667
12.90833333,46.20833333
12.9,46.20833333
12.9,46.21666667
</coordinates>
</LinearRing>
</outerBoundaryIs>
</Polygon>
<Polygon>
<outerBoundaryIs>
<LinearRing>
<coordinates>
11.9,46.21666667
11.90833333,46.21666667
11.90833333,46.20833333
11.9,46.20833333
11.9,46.21666667
</coordinates>
</LinearRing>
</outerBoundaryIs>
</Polygon>
<Polygon>
<outerBoundaryIs>
<LinearRing>
<coordinates>
11.075,46.21666667
11.08333333,46.21666667
11.08333333,46.20833333
11.075,46.20833333
11.075,46.21666667
</coordinates>
</LinearRing>
</outerBoundaryIs>
</Polygon>
<Polygon>
<outerBoundaryIs>
<LinearRing>
<coordinates>
14.00833333,46.225
14,46.225
14,46.23333333
13.99166667,46.23333333
13.98333333,46.23333333
13.98333333,46.24166667
13.98333333,46.25
13.99166667,46.25
14,46.25
14.00833333,46.25
14.00833333,46.25833333
14.01666667,46.25833333
14.025,46.25833333
14.025,46.26666667
14.03333333,46.26666667
14.04166667,46.26666667
14.05,46.26666667
14.05,46.275
14.04166667,46.275
14.03333333,46.275
14.03333333,46.28333333
14.04166667,46.28333333
14.04166667,46.29166667
14.05,46.29166667
14.05,46.3
14.05833333,46.3
14.06666667,46.3
14.06666667,46.30833333
14.075,46.30833333
14.075,46.31666667
14.075,46.325
14.075,46.33333333
14.08333333,46.33333333
14.09166667,46.33333333
14.1,46.33333333
14.1,46.325
14.10833333,46.325
14.11666667,46.325
14.11666667,46.31666667
14.125,46.31666667
14.13333333,46.31666667
14.14166667,46.31666667
14.14166667,46.30833333
14.15,46.30833333
14.15,46.31666667
14.15833333,46.31666667
14.16666667,46.31666667
14.16666667,46.30833333
14.175,46.30833333
14.175,46.3
14.18333333,46.3
14.19166667,46.3
14.19166667,46.29166667
14.18333333,46.29166667
14.18333333,46.28333333
14.19166667,46.28333333
14.19166667,46.275
14.19166667,46.26666667
14.2,46.26666667
14.2,46.25833333
14.19166667,46.25833333
14.18333333,46.25833333
14.18333333,46.25
14.175,46.25
14.175,46.25833333
14.16666667,46.25833333
14.15833333,46.25833333
14.15,46.25833333
14.15,46.26666667
14.14166667,46.26666667
14.13333333,46.26666667
14.13333333,46.275
14.125,46.275
14.11666667,46.275
14.10833333,46.275
14.1,46.275
14.1,46.26666667
14.1,46.25833333
14.10833333,46.25833333
14.10833333,46.25
14.10833333,46.24166667
14.10833333,46.23333333
14.1,46.23333333
14.09166667,46.23333333
14.08333333,46.23333333
14.075,46.23333333
14.06666667,46.23333333
14.05833333,46.23333333
14.05,46.23333333
14.05,46.24166667
14.04166667,46.24166667
14.03333333,46.24166667
14.025,46.24166667
14.01666667,46.24166667
14.00833333,46.24166667
14.00833333,46.23333333
14.01666667,46.23333333
14.01666667,46.225
14.00833333,46.225
</coordinates>
</LinearRing>
</outerBoundaryIs>
<innerBoundaryIs>
<LinearRing>
<coordinates>
14.075,46.28333333
14.08333333,46.28333333
14.08333333,46.29166667
14.075,46.29166667
14.075,46.28333333
</coordinates>
</LinearRing>
</innerBoundaryIs>
<innerBoundaryIs>
<LinearRing>
<coordinates>
14.08333333,46.28333333
14.08333333,46.275
14.09166667,46.275
14.09166667,46.28333333
14.08333333,46.28333333
</coordinates>
</LinearRing>
</innerBoundaryIs>
</Polygon>
<Polygon>
<outerBoundaryIs>
<LinearRing>
<coordinates>
11.91666667,46.23333333
11.91666667,46.225
11.90833333,46.225
11.90833333,46.23333333
11.90833333,46.24166667
11.91666667,46.24166667
11.91666667,46.25
11.925,46.25
11.925,46.25833333
11.93333333,46.25833333
11.93333333,46.26666667
11.94166667,46.26666667
11.94166667,46.275
11.95,46.275
11.95,46.28333333
11.95833333,46.28333333
11.95833333,46.275
11.95833333,46.26666667
11.95,46.26666667
11.95,46.25833333
11.94166667,46.25833333
11.94166667,46.25
11.94166667,46.24166667
11.93333333,46.24166667
11.925,46.24166667
11.925,46.23333333
11.91666667,46.23333333
</coordinates>
</LinearRing>
</outerBoundaryIs>
</Polygon>
<Polygon>
<outerBoundaryIs>
<LinearRing>
<coordinates>
11.70833333,46.23333333
11.71666667,46.23333333
11.71666667,46.225
11.70833333,46.225
11.70833333,46.23333333
</coordinates>
</LinearRing>
</outerBoundaryIs>
</Polygon>
<Polygon>
<outerBoundaryIs>
<LinearRing>
<coordinates>
12.93333333,46.24166667
12.93333333,46.23333333
12.925,46.23333333
12.91666667,46.23333333
12.91666667,46.24166667
12.90833333,46.24166667
12.90833333,46.25
12.91666667,46.25
12.925,46.25
12.93333333,46.25
12.94166667,46.25
12.94166667,46.24166667
12.93333333,46.24166667
</coordinates>
</LinearRing>
</outerBoundaryIs>
</Polygon>
<Polygon>
<outerBoundaryIs>
<LinearRing>
<coordinates>
13.24166667,46.25
13.25,46.25
13.25,46.24166667
13.24166667,46.24166667
13.24166667,46.25
</coordinates>
</LinearRing>
</outerBoundaryIs>
</Polygon>
<Polygon>
<outerBoundaryIs>
<LinearRing>
<coordinates>
11.30833333,46.25
11.31666667,46.25
11.31666667,46.24166667
11.30833333,46.24166667
11.30833333,46.25
</coordinates>
</LinearRing>
</outerBoundaryIs>
</Polygon>
<Polygon>
<outerBoundaryIs>
<LinearRing>
<coordinates>
13.25,46.25833333
13.25833333,46.25833333
13.25833333,46.25
13.25,46.25
13.25,46.25833333
</coordinates>
</LinearRing>
</outerBoundaryIs>
</Polygon>
<Polygon>
<outerBoundaryIs>
<LinearRing>
<coordinates>
13.35833333,46.25833333
13.36666667,46.25833333
13.36666667,46.25
13.35833333,46.25
13.35833333,46.25833333
</coordinates>
</LinearRing>
</outerBoundaryIs>
</Polygon>
<Polygon>
<outerBoundaryIs>
<LinearRing>
<coordinates>
14.93333333,46.26666667
14.93333333,46.25833333
14.925,46.25833333
14.91666667,46.25833333
14.90833333,46.25833333
14.9,46.25833333
14.9,46.26666667
14.90833333,46.26666667
14.90833333,46.275
14.91666667,46.275
14.925,46.275
14.93333333,46.275
14.94166667,46.275
14.94166667,46.28333333
14.95,46.28333333
14.95833333,46.28333333
14.96666667,46.28333333
14.96666667,46.275
14.95833333,46.275
14.95,46.275
14.95,46.26666667
14.94166667,46.26666667
14.93333333,46.26666667
</coordinates>
</LinearRing>
</outerBoundaryIs>
</Polygon>
<Polygon>
<outerBoundaryIs>
<LinearRing>
<coordinates>
13.275,46.25833333
13.26666667,46.25833333
13.25833333,46.25833333
13.25833333,46.26666667
13.25,46.26666667
13.25,46.275
13.25833333,46.275
13.25833333,46.28333333
13.26666667,46.28333333
13.26666667,46.275
13.275,46.275
13.28333333,46.275
13.28333333,46.26666667
13.28333333,46.25833333
13.275,46.25833333
</coordinates>
</LinearRing>
</outerBoundaryIs>
</Polygon>
<Polygon>
<outerBoundaryIs>
<LinearRing>
<coordinates>
13.24166667,46.26666667
13.25,46.26666667
13.25,46.25833333
13.24166667,46.25833333
13.24166667,46.26666667
</coordinates>
</LinearRing>
</outerBoundaryIs>
</Polygon>
<Polygon>
<outerBoundaryIs>
<LinearRing>
<coordinates>
12.86666667,46.26666667
12.86666667,46.25833333
12.85833333,46.25833333
12.85833333,46.26666667
12.85833333,46.275
12.86666667,46.275
12.86666667,46.28333333
12.875,46.28333333
12.88333333,46.28333333
12.89166667,46.28333333
12.9,46.28333333
12.9,46.275
12.89166667,46.275
12.88333333,46.275
12.88333333,46.26666667
12.875,46.26666667
12.86666667,46.26666667
</coordinates>
</LinearRing>
</outerBoundaryIs>
</Polygon>
<Polygon>
<outerBoundaryIs>
<LinearRing>
<coordinates>
11.41666667,46.26666667
11.425,46.26666667
11.425,46.25833333
11.41666667,46.25833333
11.41666667,46.26666667
</coordinates>
</LinearRing>
</outerBoundaryIs>
</Polygon>
<Polygon>
<outerBoundaryIs>
<LinearRing>
<coordinates>
13.00833333,46.275
13.00833333,46.26666667
13,46.26666667
12.99166667,46.26666667
12.99166667,46.275
12.98333333,46.275
12.975,46.275
12.96666667,46.275
12.96666667,46.28333333
12.95833333,46.28333333
12.95833333,46.29166667
12.96666667,46.29166667
12.975,46.29166667
12.98333333,46.29166667
12.99166667,46.29166667
12.99166667,46.28333333
13,46.28333333
13.00833333,46.28333333
13.00833333,46.275
</coordinates>
</LinearRing>
</outerBoundaryIs>
</Polygon>
<Polygon>
<outerBoundaryIs>
<LinearRing>
<coordinates>
13.98333333,46.275
13.99166667,46.275
14,46.275
14.00833333,46.275
14.00833333,46.26666667
14,46.26666667
13.99166667,46.26666667
13.98333333,46.26666667
13.98333333,46.275
</coordinates>
</LinearRing>
</outerBoundaryIs>
</Polygon>
<Polygon>
<outerBoundaryIs>
<LinearRing>
<coordinates>
14.2,46.275
14.20833333,46.275
14.20833333,46.26666667
14.2,46.26666667
14.2,46.275
</coordinates>
</LinearRing>
</outerBoundaryIs>
</Polygon>
<Polygon>
<outerBoundaryIs>
<LinearRing>
<coordinates>
13.90833333,46.28333333
13.91666667,46.28333333
13.91666667,46.275
13.90833333,46.275
13.90833333,46.28333333
</coordinates>
</LinearRing>
</outerBoundaryIs>
</Polygon>
<Polygon>
<outerBoundaryIs>
<LinearRing>
<coordinates>
12.7,46.28333333
12.70833333,46.28333333
12.70833333,46.275
12.7,46.275
12.69166667,46.275
12.68333333,46.275
12.68333333,46.28333333
12.69166667,46.28333333
12.7,46.28333333
</coordinates>
</LinearRing>
</outerBoundaryIs>
</Polygon>
<Polygon>
<outerBoundaryIs>
<LinearRing>
<coordinates>
13.18333333,46.28333333
13.19166667,46.28333333
13.19166667,46.275
13.18333333,46.275
13.175,46.275
13.175,46.28333333
13.175,46.29166667
13.16666667,46.29166667
13.15833333,46.29166667
13.15833333,46.3
13.15833333,46.30833333
13.16666667,46.30833333
13.175,46.30833333
13.18333333,46.30833333
13.19166667,46.30833333
13.2,46.30833333
13.20833333,46.30833333
13.21666667,46.30833333
13.225,46.30833333
13.23333333,46.30833333
13.24166667,46.30833333
13.25,46.30833333
13.25833333,46.30833333
13.25833333,46.3
13.25,46.3
13.25,46.29166667
13.24166667,46.29166667
13.23333333,46.29166667
13.225,46.29166667
13.21666667,46.29166667
13.20833333,46.29166667
13.2,46.29166667
13.19166667,46.29166667
13.18333333,46.29166667
13.18333333,46.28333333
</coordinates>
</LinearRing>
</outerBoundaryIs>
</Polygon>
<Polygon>
<outerBoundaryIs>
<LinearRing>
<coordinates>
13.375,46.28333333
13.375,46.275
13.36666667,46.275
13.35833333,46.275
13.35833333,46.28333333
13.35,46.28333333
13.34166667,46.28333333
13.33333333,46.28333333
13.325,46.28333333
13.31666667,46.28333333
13.30833333,46.28333333
13.3,46.28333333
13.29166667,46.28333333
13.28333333,46.28333333
13.28333333,46.29166667
13.28333333,46.3
13.29166667,46.3
13.3,46.3
13.30833333,46.3
13.31666667,46.3
13.325,46.3
13.33333333,46.3
13.34166667,46.3
13.35,46.3
13.35833333,46.3
13.36666667,46.3
13.375,46.3
13.38333333,46.3
13.39166667,46.3
13.4,46.3
13.40833333,46.3
13.41666667,46.3
13.425,46.3
13.425,46.29166667
13.43333333,46.29166667
13.43333333,46.28333333
13.425,46.28333333
13.41666667,46.28333333
13.40833333,46.28333333
13.4,46.28333333
13.39166667,46.28333333
13.38333333,46.28333333
13.375,46.28333333
</coordinates>
</LinearRing>
</outerBoundaryIs>
</Polygon>
<Polygon>
<outerBoundaryIs>
<LinearRing>
<coordinates>
11.775,46.28333333
11.78333333,46.28333333
11.78333333,46.275
11.775,46.275
11.775,46.28333333
</coordinates>
</LinearRing>
</outerBoundaryIs>
</Polygon>
<Polygon>
<outerBoundaryIs>
<LinearRing>
<coordinates>
12.48333333,46.28333333
12.48333333,46.275
12.475,46.275
12.475,46.28333333
12.475,46.29166667
12.46666667,46.29166667
12.46666667,46.3
12.46666667,46.30833333
12.475,46.30833333
12.475,46.31666667
12.48333333,46.31666667
12.48333333,46.30833333
12.49166667,46.30833333
12.49166667,46.3
12.49166667,46.29166667
12.48333333,46.29166667
12.48333333,46.28333333
</coordinates>
</LinearRing>
</outerBoundaryIs>
</Polygon>
<Polygon>
<outerBoundaryIs>
<LinearRing>
<coordinates>
11.6,46.29166667
11.60833333,46.29166667
11.60833333,46.28333333
11.6,46.28333333
11.6,46.29166667
</coordinates>
</LinearRing>
</outerBoundaryIs>
</Polygon>
<Polygon>
<outerBoundaryIs>
<LinearRing>
<coordinates>
12.73333333,46.29166667
12.74166667,46.29166667
12.75,46.29166667
12.75,46.28333333
12.74166667,46.28333333
12.73333333,46.28333333
12.73333333,46.29166667
</coordinates>
</LinearRing>
</outerBoundaryIs>
</Polygon>
<Polygon>
<outerBoundaryIs>
<LinearRing>
<coordinates>
11.78333333,46.29166667
11.79166667,46.29166667
11.79166667,46.28333333
11.78333333,46.28333333
11.78333333,46.29166667
</coordinates>
</LinearRing>
</outerBoundaryIs>
</Polygon>
<Polygon>
<outerBoundaryIs>
<LinearRing>
<coordinates>
13.91666667,46.29166667
13.925,46.29166667
13.925,46.28333333
13.91666667,46.28333333
13.91666667,46.29166667
</coordinates>
</LinearRing>
</outerBoundaryIs>
</Polygon>
<Polygon>
<outerBoundaryIs>
<LinearRing>
<coordinates>
13.26666667,46.29166667
13.275,46.29166667
13.275,46.28333333
13.26666667,46.28333333
13.26666667,46.29166667
</coordinates>
</LinearRing>
</outerBoundaryIs>
</Polygon>
<Polygon>
<outerBoundaryIs>
<LinearRing>
<coordinates>
12.85833333,46.3
12.86666667,46.3
12.86666667,46.29166667
12.85833333,46.29166667
12.85833333,46.3
</coordinates>
</LinearRing>
</outerBoundaryIs>
</Polygon>
<Polygon>
<outerBoundaryIs>
<LinearRing>
<coordinates>
11.7,46.30833333
11.7,46.3
11.69166667,46.3
11.68333333,46.3
11.68333333,46.30833333
11.68333333,46.31666667
11.675,46.31666667
11.66666667,46.31666667
11.65833333,46.31666667
11.65833333,46.325
11.65,46.325
11.64166667,46.325
11.63333333,46.325
11.625,46.325
11.625,46.33333333
11.63333333,46.33333333
11.64166667,46.33333333
11.64166667,46.34166667
11.65,46.34166667
11.65833333,46.34166667
11.65833333,46.35
11.65833333,46.35833333
11.66666667,46.35833333
11.675,46.35833333
11.68333333,46.35833333
11.68333333,46.35
11.69166667,46.35
11.7,46.35
11.7,46.35833333
11.70833333,46.35833333
11.71666667,46.35833333
11.725,46.35833333
11.725,46.36666667
11.73333333,46.36666667
11.74166667,46.36666667
11.75,46.36666667
11.75833333,46.36666667
11.76666667,46.36666667
11.775,46.36666667
11.78333333,46.36666667
11.78333333,46.375
11.79166667,46.375
11.8,46.375
11.8,46.36666667
11.80833333,46.36666667
11.80833333,46.375
11.81666667,46.375
11.81666667,46.36666667
11.81666667,46.35833333
11.825,46.35833333
11.825,46.35
11.81666667,46.35
11.81666667,46.34166667
11.80833333,46.34166667
11.8,46.34166667
11.8,46.35
11.79166667,46.35
11.79166667,46.34166667
11.78333333,46.34166667
11.78333333,46.33333333
11.775,46.33333333
11.775,46.325
11.76666667,46.325
11.75833333,46.325
11.75,46.325
11.75,46.33333333
11.74166667,46.33333333
11.73333333,46.33333333
11.73333333,46.325
11.725,46.325
11.725,46.31666667
11.71666667,46.31666667
11.71666667,46.30833333
11.70833333,46.30833333
11.7,46.30833333
</coordinates>
</LinearRing>
</outerBoundaryIs>
<innerBoundaryIs>
<LinearRing>
<coordinates>
11.68333333,46.325
11.69166667,46.325
11.69166667,46.33333333
11.68333333,46.33333333
11.68333333,46.325
</coordinates>
</LinearRing>
</innerBoundaryIs>
<innerBoundaryIs>
<LinearRing>
<coordinates>
11.75,46.35
11.75833333,46.35
11.75833333,46.35833333
11.75,46.35833333
11.75,46.35
</coordinates>
</LinearRing>
</innerBoundaryIs>
</Polygon>
<Polygon>
<outerBoundaryIs>
<LinearRing>
<coordinates>
11.71666667,46.30833333
11.725,46.30833333
11.725,46.3
11.71666667,46.3
11.71666667,46.30833333
</coordinates>
</LinearRing>
</outerBoundaryIs>
</Polygon>
<Polygon>
<outerBoundaryIs>
<LinearRing>
<coordinates>
13.65,46.31666667
13.65833333,46.31666667
13.66666667,46.31666667
13.66666667,46.30833333
13.65833333,46.30833333
13.65,46.30833333
13.65,46.31666667
</coordinates>
</LinearRing>
</outerBoundaryIs>
</Polygon>
<Polygon>
<outerBoundaryIs>
<LinearRing>
<coordinates>
12.975,46.31666667
12.98333333,46.31666667
12.98333333,46.30833333
12.975,46.30833333
12.96666667,46.30833333
12.96666667,46.31666667
12.975,46.31666667
</coordinates>
</LinearRing>
</outerBoundaryIs>
</Polygon>
<Polygon>
<outerBoundaryIs>
<LinearRing>
<coordinates>
13.34166667,46.31666667
13.34166667,46.30833333
13.33333333,46.30833333
13.325,46.30833333
13.31666667,46.30833333
13.31666667,46.31666667
13.30833333,46.31666667
13.3,46.31666667
13.29166667,46.31666667
13.28333333,46.31666667
13.28333333,46.325
13.275,46.325
13.26666667,46.325
13.25833333,46.325
13.25,46.325
13.24166667,46.325
13.24166667,46.33333333
13.23333333,46.33333333
13.225,46.33333333
13.225,46.34166667
13.21666667,46.34166667
13.20833333,46.34166667
13.2,46.34166667
13.19166667,46.34166667
13.19166667,46.35
13.18333333,46.35
13.18333333,46.34166667
13.175,46.34166667
13.16666667,46.34166667
13.16666667,46.35
13.16666667,46.35833333
13.15833333,46.35833333
13.15833333,46.36666667
13.16666667,46.36666667
13.175,46.36666667
13.175,46.375
13.18333333,46.375
13.19166667,46.375
13.19166667,46.36666667
13.2,46.36666667
13.2,46.375
13.20833333,46.375
13.20833333,46.36666667
13.20833333,46.35833333
13.21666667,46.35833333
13.225,46.35833333
13.225,46.36666667
13.23333333,46.36666667
13.23333333,46.35833333
13.24166667,46.35833333
13.24166667,46.35
13.24166667,46.34166667
13.25,46.34166667
13.25833333,46.34166667
13.25833333,46.35
13.25833333,46.35833333
13.26666667,46.35833333
13.275,46.35833333
13.275,46.35
13.26666667,46.35
13.26666667,46.34166667
13.275,46.34166667
13.28333333,46.34166667
13.28333333,46.33333333
13.29166667,46.33333333
13.3,46.33333333
13.3,46.34166667
13.30833333,46.34166667
13.30833333,46.33333333
13.31666667,46.33333333
13.325,46.33333333
13.325,46.325
13.33333333,46.325
13.34166667,46.325
13.35,46.325
13.35833333,46.325
13.36666667,46.325
13.36666667,46.31666667
13.35833333,46.31666667
13.35,46.31666667
13.34166667,46.31666667
</coordinates>
</LinearRing>
</outerBoundaryIs>
</Polygon>
<Polygon>
<outerBoundaryIs>
<LinearRing>
<coordinates>
12.45833333,46.31666667
12.46666667,46.31666667
12.46666667,46.30833333
12.45833333,46.30833333
12.45833333,46.31666667
</coordinates>
</LinearRing>
</outerBoundaryIs>
</Polygon>
<Polygon>
<outerBoundaryIs>
<LinearRing>
<coordinates>
11.48333333,46.31666667
11.49166667,46.31666667
11.49166667,46.30833333
11.48333333,46.30833333
11.48333333,46.31666667
</coordinates>
</LinearRing>
</outerBoundaryIs>
</Polygon>
<Polygon>
<outerBoundaryIs>
<LinearRing>
<coordinates>
12.825,46.325
12.83333333,46.325
12.83333333,46.31666667
12.825,46.31666667
12.825,46.325
</coordinates>
</LinearRing>
</outerBoundaryIs>
</Polygon>
<Polygon>
<outerBoundaryIs>
<LinearRing>
<coordinates>
12.46666667,46.325
12.475,46.325
12.475,46.31666667
12.46666667,46.31666667
12.46666667,46.325
</coordinates>
</LinearRing>
</outerBoundaryIs>
</Polygon>
<Polygon>
<outerBoundaryIs>
<LinearRing>
<coordinates>
12.43333333,46.325
12.44166667,46.325
12.44166667,46.31666667
12.43333333,46.31666667
12.43333333,46.325
</coordinates>
</LinearRing>
</outerBoundaryIs>
</Polygon>
<Polygon>
<outerBoundaryIs>
<LinearRing>
<coordinates>
11.99166667,46.325
12,46.325
12,46.31666667
11.99166667,46.31666667
11.99166667,46.325
</coordinates>
</LinearRing>
</outerBoundaryIs>
</Polygon>
<Polygon>
<outerBoundaryIs>
<LinearRing>
<coordinates>
13.675,46.325
13.675,46.31666667
13.66666667,46.31666667
13.66666667,46.325
13.65833333,46.325
13.65833333,46.33333333
13.66666667,46.33333333
13.675,46.33333333
13.675,46.325
</coordinates>
</LinearRing>
</outerBoundaryIs>
</Polygon>
<Polygon>
<outerBoundaryIs>
<LinearRing>
<coordinates>
11.94166667,46.325
11.94166667,46.31666667
11.93333333,46.31666667
11.93333333,46.325
11.925,46.325
11.91666667,46.325
11.91666667,46.33333333
11.925,46.33333333
11.925,46.34166667
11.93333333,46.34166667
11.93333333,46.33333333
11.94166667,46.33333333
11.94166667,46.325
</coordinates>
</LinearRing>
</outerBoundaryIs>
</Polygon>
<Polygon>
<outerBoundaryIs>
<LinearRing>
<coordinates>
14.76666667,46.33333333
14.775,46.33333333
14.775,46.325
14.76666667,46.325
14.76666667,46.33333333
</coordinates>
</LinearRing>
</outerBoundaryIs>
</Polygon>
<Polygon>
<outerBoundaryIs>
<LinearRing>
<coordinates>
12.08333333,46.33333333
12.08333333,46.325
12.075,46.325
12.06666667,46.325
12.05833333,46.325
12.05833333,46.33333333
12.05,46.33333333
12.05,46.34166667
12.05,46.35
12.05,46.35833333
12.04166667,46.35833333
12.04166667,46.36666667
12.03333333,46.36666667
12.03333333,46.35833333
12.03333333,46.35
12.025,46.35
12.01666667,46.35
12.00833333,46.35
12.00833333,46.34166667
12.01666667,46.34166667
12.01666667,46.33333333
12.00833333,46.33333333
12,46.33333333
12,46.34166667
12,46.35
11.99166667,46.35
11.99166667,46.35833333
12,46.35833333
12,46.36666667
12.00833333,46.36666667
12.00833333,46.375
12.01666667,46.375
12.01666667,46.38333333
12.025,46.38333333
12.025,46.39166667
12.03333333,46.39166667
12.04166667,46.39166667
12.05,46.39166667
12.05,46.4
12.05833333,46.4
12.05833333,46.40833333
12.06666667,46.40833333
12.075,46.40833333
12.075,46.4
12.075,46.39166667
12.06666667,46.39166667
12.06666667,46.38333333
12.06666667,46.375
12.075,46.375
12.075,46.36666667
12.075,46.35833333
12.08333333,46.35833333
12.08333333,46.35
12.075,46.35
12.075,46.34166667
12.08333333,46.34166667
12.08333333,46.33333333
</coordinates>
</LinearRing>
</outerBoundaryIs>
</Polygon>
<Polygon>
<outerBoundaryIs>
<LinearRing>
<coordinates>
12.01666667,46.33333333
12.025,46.33333333
12.025,46.325
12.01666667,46.325
12.01666667,46.33333333
</coordinates>
</LinearRing>
</outerBoundaryIs>
</Polygon>
<Polygon>
<outerBoundaryIs>
<LinearRing>
<coordinates>
11.86666667,46.33333333
11.875,46.33333333
11.875,46.325
11.86666667,46.325
11.86666667,46.33333333
</coordinates>
</LinearRing>
</outerBoundaryIs>
</Polygon>
<Polygon>
<outerBoundaryIs>
<LinearRing>
<coordinates>
13.01666667,46.34166667
13.025,46.34166667
13.03333333,46.34166667
13.04166667,46.34166667
13.04166667,46.33333333
13.03333333,46.33333333
13.025,46.33333333
13.01666667,46.33333333
13.00833333,46.33333333
13,46.33333333
13,46.34166667
12.99166667,46.34166667
12.99166667,46.35
13,46.35
13.00833333,46.35
13.01666667,46.35
13.01666667,46.34166667
</coordinates>
</LinearRing>
</outerBoundaryIs>
</Polygon>
<Polygon>
<outerBoundaryIs>
<LinearRing>
<coordinates>
14.78333333,46.34166667
14.79166667,46.34166667
14.8,46.34166667
14.8,46.33333333
14.79166667,46.33333333
14.78333333,46.33333333
14.775,46.33333333
14.775,46.34166667
14.775,46.35
14.775,46.35833333
14.78333333,46.35833333
14.78333333,46.35
14.78333333,46.34166667
</coordinates>
</LinearRing>
</outerBoundaryIs>
</Polygon>
<Polygon>
<outerBoundaryIs>
<LinearRing>
<coordinates>
12.96666667,46.34166667
12.96666667,46.33333333
12.95833333,46.33333333
12.95833333,46.34166667
12.95,46.34166667
12.94166667,46.34166667
12.93333333,46.34166667
12.93333333,46.35
12.94166667,46.35
12.95,46.35
12.95,46.35833333
12.95833333,46.35833333
12.96666667,46.35833333
12.975,46.35833333
12.98333333,46.35833333
12.99166667,46.35833333
12.99166667,46.35
12.98333333,46.35
12.975,46.35
12.975,46.34166667
12.96666667,46.34166667
</coordinates>
</LinearRing>
</outerBoundaryIs>
</Polygon>
<Polygon>
<outerBoundaryIs>
<LinearRing>
<coordinates>
12.9,46.34166667
12.90833333,46.34166667
12.90833333,46.33333333
12.9,46.33333333
12.9,46.34166667
</coordinates>
</LinearRing>
</outerBoundaryIs>
</Polygon>
<Polygon>
<outerBoundaryIs>
<LinearRing>
<coordinates>
13.10833333,46.34166667
13.10833333,46.33333333
13.1,46.33333333
13.09166667,46.33333333
13.09166667,46.34166667
13.09166667,46.35
13.1,46.35
13.10833333,46.35
13.10833333,46.34166667
</coordinates>
</LinearRing>
</outerBoundaryIs>
</Polygon>
<Polygon>
<outerBoundaryIs>
<LinearRing>
<coordinates>
12.025,46.34166667
12.03333333,46.34166667
12.03333333,46.33333333
12.025,46.33333333
12.025,46.34166667
</coordinates>
</LinearRing>
</outerBoundaryIs>
</Polygon>
<Polygon>
<outerBoundaryIs>
<LinearRing>
<coordinates>
11.98333333,46.34166667
11.99166667,46.34166667
11.99166667,46.33333333
11.98333333,46.33333333
11.98333333,46.34166667
</coordinates>
</LinearRing>
</outerBoundaryIs>
</Polygon>
<Polygon>
<outerBoundaryIs>
<LinearRing>
<coordinates>
12.16666667,46.35
12.175,46.35
12.175,46.34166667
12.16666667,46.34166667
12.16666667,46.35
</coordinates>
</LinearRing>
</outerBoundaryIs>
</Polygon>
<Polygon>
<outerBoundaryIs>
<LinearRing>
<coordinates>
11.98333333,46.35
11.98333333,46.34166667
11.975,46.34166667
11.96666667,46.34166667
11.96666667,46.35
11.975,46.35
11.975,46.35833333
11.98333333,46.35833333
11.98333333,46.35
</coordinates>
</LinearRing>
</outerBoundaryIs>
</Polygon>
<Polygon>
<outerBoundaryIs>
<LinearRing>
<coordinates>
12.15833333,46.35833333
12.16666667,46.35833333
12.16666667,46.35
12.15833333,46.35
12.15,46.35
12.15,46.35833333
12.15,46.36666667
12.15833333,46.36666667
12.15833333,46.35833333
</coordinates>
</LinearRing>
</outerBoundaryIs>
</Polygon>
<Polygon>
<outerBoundaryIs>
<LinearRing>
<coordinates>
12.11666667,46.35833333
12.125,46.35833333
12.125,46.35
12.11666667,46.35
12.11666667,46.35833333
</coordinates>
</LinearRing>
</outerBoundaryIs>
</Polygon>
<Polygon>
<outerBoundaryIs>
<LinearRing>
<coordinates>
12.90833333,46.35833333
12.90833333,46.35
12.9,46.35
12.89166667,46.35
12.89166667,46.35833333
12.89166667,46.36666667
12.89166667,46.375
12.89166667,46.38333333
12.9,46.38333333
12.90833333,46.38333333
12.91666667,46.38333333
12.925,46.38333333
12.93333333,46.38333333
12.93333333,46.375
12.94166667,46.375
12.95,46.375
12.95,46.36666667
12.94166667,46.36666667
12.93333333,46.36666667
12.93333333,46.35833333
12.925,46.35833333
12.91666667,46.35833333
12.90833333,46.35833333
</coordinates>
</LinearRing>
</outerBoundaryIs>
</Polygon>
<Polygon>
<outerBoundaryIs>
<LinearRing>
<coordinates>
11.68333333,46.36666667
11.69166667,46.36666667
11.69166667,46.35833333
11.68333333,46.35833333
11.68333333,46.36666667
</coordinates>
</LinearRing>
</outerBoundaryIs>
</Polygon>
<Polygon>
<outerBoundaryIs>
<LinearRing>
<coordinates>
13.81666667,46.375
13.81666667,46.36666667
13.80833333,46.36666667
13.80833333,46.375
13.80833333,46.38333333
13.8,46.38333333
13.79166667,46.38333333
13.79166667,46.39166667
13.79166667,46.4
13.78333333,46.4
13.78333333,46.39166667
13.775,46.39166667
13.76666667,46.39166667
13.75833333,46.39166667
13.75833333,46.4
13.76666667,46.4
13.76666667,46.40833333
13.775,46.40833333
13.78333333,46.40833333
13.78333333,46.41666667
13.775,46.41666667
13.76666667,46.41666667
13.75833333,46.41666667
13.75833333,46.40833333
13.75,46.40833333
13.75,46.41666667
13.75,46.425
13.75,46.43333333
13.75833333,46.43333333
13.76666667,46.43333333
13.76666667,46.44166667
13.775,46.44166667
13.775,46.43333333
13.78333333,46.43333333
13.78333333,46.425
13.79166667,46.425
13.79166667,46.41666667
13.8,46.41666667
13.8,46.425
13.8,46.43333333
13.8,46.44166667
13.79166667,46.44166667
13.79166667,46.45
13.79166667,46.45833333
13.79166667,46.46666667
13.8,46.46666667
13.8,46.475
13.80833333,46.475
13.81666667,46.475
13.81666667,46.46666667
13.81666667,46.45833333
13.825,46.45833333
13.83333333,46.45833333
13.84166667,46.45833333
13.84166667,46.46666667
13.85,46.46666667
13.85833333,46.46666667
13.85833333,46.45833333
13.86666667,46.45833333
13.86666667,46.46666667
13.875,46.46666667
13.88333333,46.46666667
13.89166667,46.46666667
13.9,46.46666667
13.9,46.45833333
13.90833333,46.45833333
13.91666667,46.45833333
13.91666667,46.45
13.90833333,46.45
13.9,46.45
13.89166667,46.45
13.89166667,46.44166667
13.88333333,46.44166667
13.875,46.44166667
13.86666667,46.44166667
13.86666667,46.43333333
13.85833333,46.43333333
13.85833333,46.425
13.85,46.425
13.84166667,46.425
13.83333333,46.425
13.83333333,46.41666667
13.83333333,46.40833333
13.83333333,46.4
13.825,46.4
13.825,46.39166667
13.825,46.38333333
13.81666667,46.38333333
13.81666667,46.375
</coordinates>
</LinearRing>
</outerBoundaryIs>
</Polygon>
<Polygon>
<outerBoundaryIs>
<LinearRing>
<coordinates>
14.25833333,46.375
14.26666667,46.375
14.26666667,46.36666667
14.25833333,46.36666667
14.25,46.36666667
14.24166667,46.36666667
14.24166667,46.375
14.23333333,46.375
14.225,46.375
14.225,46.38333333
14.23333333,46.38333333
14.24166667,46.38333333
14.24166667,46.39166667
14.24166667,46.4
14.24166667,46.40833333
14.23333333,46.40833333
14.23333333,46.41666667
14.225,46.41666667
14.225,46.40833333
14.21666667,46.40833333
14.20833333,46.40833333
14.20833333,46.41666667
14.20833333,46.425
14.2,46.425
14.19166667,46.425
14.19166667,46.41666667
14.18333333,46.41666667
14.175,46.41666667
14.16666667,46.41666667
14.15833333,46.41666667
14.15833333,46.425
14.15,46.425
14.14166667,46.425
14.14166667,46.43333333
14.13333333,46.43333333
14.13333333,46.44166667
14.125,46.44166667
14.11666667,46.44166667
14.11666667,46.45
14.10833333,46.45
14.10833333,46.45833333
14.10833333,46.46666667
14.1,46.46666667
14.1,46.475
14.09166667,46.475
14.08333333,46.475
14.08333333,46.48333333
14.09166667,46.48333333
14.1,46.48333333
14.10833333,46.48333333
14.11666667,46.48333333
14.125,46.48333333
14.13333333,46.48333333
14.13333333,46.49166667
14.14166667,46.49166667
14.14166667,46.48333333
14.14166667,46.475
14.14166667,46.46666667
14.14166667,46.45833333
14.15,46.45833333
14.15,46.45
14.15833333,46.45
14.16666667,46.45
14.16666667,46.45833333
14.16666667,46.46666667
14.175,46.46666667
14.175,46.475
14.18333333,46.475
14.18333333,46.46666667
14.19166667,46.46666667
14.19166667,46.475
14.2,46.475
14.20833333,46.475
14.20833333,46.46666667
14.20833333,46.45833333
14.20833333,46.45
14.21666667,46.45
14.21666667,46.45833333
14.21666667,46.46666667
14.225,46.46666667
14.23333333,46.46666667
14.23333333,46.475
14.24166667,46.475
14.24166667,46.46666667
14.24166667,46.45833333
14.24166667,46.45
14.23333333,46.45
14.23333333,46.44166667
14.24166667,46.44166667
14.25,46.44166667
14.25833333,46.44166667
14.26666667,46.44166667
14.26666667,46.43333333
14.25833333,46.43333333
14.25833333,46.425
14.25833333,46.41666667
14.25,46.41666667
14.25,46.40833333
14.25833333,46.40833333
14.25833333,46.4
14.25,46.4
14.25,46.39166667
14.25833333,46.39166667
14.26666667,46.39166667
14.26666667,46.38333333
14.25833333,46.38333333
14.25833333,46.375
</coordinates>
</LinearRing>
</outerBoundaryIs>
</Polygon>
<Polygon>
<outerBoundaryIs>
<LinearRing>
<coordinates>
14.26666667,46.38333333
14.275,46.38333333
14.275,46.375
14.26666667,46.375
14.26666667,46.38333333
</coordinates>
</LinearRing>
</outerBoundaryIs>
</Polygon>
<Polygon>
<outerBoundaryIs>
<LinearRing>
<coordinates>
13.35,46.38333333
13.35833333,46.38333333
13.35833333,46.375
13.35,46.375
13.34166667,46.375
13.34166667,46.38333333
13.35,46.38333333
</coordinates>
</LinearRing>
</outerBoundaryIs>
</Polygon>
<Polygon>
<outerBoundaryIs>
<LinearRing>
<coordinates>
13.60833333,46.38333333
13.60833333,46.375
13.6,46.375
13.6,46.38333333
13.6,46.39166667
13.60833333,46.39166667
13.60833333,46.38333333
</coordinates>
</LinearRing>
</outerBoundaryIs>
</Polygon>
<Polygon>
<outerBoundaryIs>
<LinearRing>
<coordinates>
11.05,46.38333333
11.05,46.375
11.04166667,46.375
11.04166667,46.38333333
11.04166667,46.39166667
11.05,46.39166667
11.05,46.38333333
</coordinates>
</LinearRing>
</outerBoundaryIs>
</Polygon>
<Polygon>
<outerBoundaryIs>
<LinearRing>
<coordinates>
12.225,46.38333333
12.23333333,46.38333333
12.23333333,46.375
12.225,46.375
12.225,46.38333333
</coordinates>
</LinearRing>
</outerBoundaryIs>
</Polygon>
<Polygon>
<outerBoundaryIs>
<LinearRing>
<coordinates>
13.63333333,46.39166667
13.64166667,46.39166667
13.64166667,46.38333333
13.63333333,46.38333333
13.63333333,46.39166667
</coordinates>
</LinearRing>
</outerBoundaryIs>
</Polygon>
<Polygon>
<outerBoundaryIs>
<LinearRing>
<coordinates>
11.06666667,46.39166667
11.075,46.39166667
11.075,46.38333333
11.06666667,46.38333333
11.06666667,46.39166667
</coordinates>
</LinearRing>
</outerBoundaryIs>
</Polygon>
<Polygon>
<outerBoundaryIs>
<LinearRing>
<coordinates>
12.175,46.39166667
12.18333333,46.39166667
12.18333333,46.38333333
12.175,46.38333333
12.175,46.39166667
</coordinates>
</LinearRing>
</outerBoundaryIs>
</Polygon>
<Polygon>
<outerBoundaryIs>
<LinearRing>
<coordinates>
13.61666667,46.4
13.625,46.4
13.625,46.39166667
13.61666667,46.39166667
13.61666667,46.4
</coordinates>
</LinearRing>
</outerBoundaryIs>
</Polygon>
<Polygon>
<outerBoundaryIs>
<LinearRing>
<coordinates>
12.29166667,46.4
12.3,46.4
12.3,46.39166667
12.29166667,46.39166667
12.29166667,46.4
</coordinates>
</LinearRing>
</outerBoundaryIs>
</Polygon>
<Polygon>
<outerBoundaryIs>
<LinearRing>
<coordinates>
13.1,46.4
13.1,46.39166667
13.09166667,46.39166667
13.08333333,46.39166667
13.075,46.39166667
13.06666667,46.39166667
13.06666667,46.4
13.06666667,46.40833333
13.075,46.40833333
13.08333333,46.40833333
13.09166667,46.40833333
13.1,46.40833333
13.10833333,46.40833333
13.11666667,46.40833333
13.11666667,46.4
13.10833333,46.4
13.1,46.4
</coordinates>
</LinearRing>
</outerBoundaryIs>
</Polygon>
<Polygon>
<outerBoundaryIs>
<LinearRing>
<coordinates>
12.13333333,46.4
12.14166667,46.4
12.14166667,46.39166667
12.13333333,46.39166667
12.13333333,46.4
</coordinates>
</LinearRing>
</outerBoundaryIs>
</Polygon>
<Polygon>
<outerBoundaryIs>
<LinearRing>
<coordinates>
11.95,46.4
11.95,46.39166667
11.94166667,46.39166667
11.93333333,46.39166667
11.93333333,46.4
11.925,46.4
11.91666667,46.4
11.91666667,46.40833333
11.925,46.40833333
11.93333333,46.40833333
11.94166667,46.40833333
11.95,46.40833333
11.95,46.4
</coordinates>
</LinearRing>
</outerBoundaryIs>
</Polygon>
<Polygon>
<outerBoundaryIs>
<LinearRing>
<coordinates>
11.075,46.4
11.08333333,46.4
11.08333333,46.39166667
11.075,46.39166667
11.075,46.4
</coordinates>
</LinearRing>
</outerBoundaryIs>
</Polygon>
<Polygon>
<outerBoundaryIs>
<LinearRing>
<coordinates>
13.5,46.40833333
13.5,46.4
13.49166667,46.4
13.48333333,46.4
13.475,46.4
13.46666667,46.4
13.45833333,46.4
13.45833333,46.40833333
13.45,46.40833333
13.44166667,46.40833333
13.43333333,46.40833333
13.425,46.40833333
13.425,46.41666667
13.41666667,46.41666667
13.41666667,46.40833333
13.40833333,46.40833333
13.4,46.40833333
13.4,46.41666667
13.39166667,46.41666667
13.38333333,46.41666667
13.375,46.41666667
13.36666667,46.41666667
13.35833333,46.41666667
13.35,46.41666667
13.34166667,46.41666667
13.34166667,46.425
13.34166667,46.43333333
13.35,46.43333333
13.35,46.44166667
13.35833333,46.44166667
13.35833333,46.43333333
13.36666667,46.43333333
13.375,46.43333333
13.38333333,46.43333333
13.39166667,46.43333333
13.4,46.43333333
13.4,46.44166667
13.40833333,46.44166667
13.41666667,46.44166667
13.41666667,46.45
13.425,46.45
13.425,46.45833333
13.43333333,46.45833333
13.43333333,46.46666667
13.425,46.46666667
13.41666667,46.46666667
13.40833333,46.46666667
13.4,46.46666667
13.39166667,46.46666667
13.38333333,46.46666667
13.375,46.46666667
13.36666667,46.46666667
13.35833333,46.46666667
13.35,46.46666667
13.34166667,46.46666667
13.34166667,46.45833333
13.33333333,46.45833333
13.33333333,46.46666667
13.325,46.46666667
13.31666667,46.46666667
13.31666667,46.475
13.325,46.475
13.325,46.48333333
13.325,46.49166667
13.33333333,46.49166667
13.34166667,46.49166667
13.35,46.49166667
13.35833333,46.49166667
13.36666667,46.49166667
13.36666667,46.48333333
13.375,46.48333333
13.38333333,46.48333333
13.39166667,46.48333333
13.4,46.48333333
13.40833333,46.48333333
13.41666667,46.48333333
13.425,46.48333333
13.43333333,46.48333333
13.43333333,46.49166667
13.44166667,46.49166667
13.44166667,46.48333333
13.45,46.48333333
13.45,46.49166667
13.45833333,46.49166667
13.46666667,46.49166667
13.475,46.49166667
13.475,46.48333333
13.48333333,46.48333333
13.48333333,46.475
13.48333333,46.46666667
13.475,46.46666667
13.46666667,46.46666667
13.45833333,46.46666667
13.45833333,46.45833333
13.45,46.45833333
13.45,46.45
13.45,46.44166667
13.45833333,46.44166667
13.45833333,46.43333333
13.46666667,46.43333333
13.46666667,46.425
13.475,46.425
13.475,46.43333333
13.475,46.44166667
13.475,46.45
13.48333333,46.45
13.49166667,46.45
13.49166667,46.44166667
13.5,46.44166667
13.50833333,46.44166667
13.50833333,46.45
13.51666667,46.45
13.51666667,46.45833333
13.50833333,46.45833333
13.50833333,46.46666667
13.50833333,46.475
13.51666667,46.475
13.51666667,46.48333333
13.50833333,46.48333333
13.50833333,46.49166667
13.51666667,46.49166667
13.525,46.49166667
13.53333333,46.49166667
13.54166667,46.49166667
13.55,46.49166667
13.55833333,46.49166667
13.55833333,46.48333333
13.55,46.48333333
13.55,46.475
13.54166667,46.475
13.54166667,46.46666667
13.54166667,46.45833333
13.53333333,46.45833333
13.525,46.45833333
13.525,46.45
13.525,46.44166667
13.525,46.43333333
13.53333333,46.43333333
13.54166667,46.43333333
13.54166667,46.44166667
13.55,46.44166667
13.55,46.43333333
13.55833333,46.43333333
13.55833333,46.425
13.55,46.425
13.55,46.41666667
13.54166667,46.41666667
13.54166667,46.425
13.53333333,46.425
13.525,46.425
13.525,46.41666667
13.51666667,46.41666667
13.50833333,46.41666667
13.5,46.41666667
13.5,46.40833333
</coordinates>
</LinearRing>
</outerBoundaryIs>
</Polygon>
<Polygon>
<outerBoundaryIs>
<LinearRing>
<coordinates>
12.23333333,46.40833333
12.24166667,46.40833333
12.24166667,46.4
12.23333333,46.4
12.23333333,46.40833333
</coordinates>
</LinearRing>
</outerBoundaryIs>
</Polygon>
<Polygon>
<outerBoundaryIs>
<LinearRing>
<coordinates>
12.16666667,46.40833333
12.175,46.40833333
12.175,46.4
12.16666667,46.4
12.16666667,46.40833333
</coordinates>
</LinearRing>
</outerBoundaryIs>
</Polygon>
<Polygon>
<outerBoundaryIs>
<LinearRing>
<coordinates>
11.98333333,46.40833333
11.99166667,46.40833333
11.99166667,46.4
11.98333333,46.4
11.98333333,46.40833333
</coordinates>
</LinearRing>
</outerBoundaryIs>
</Polygon>
<Polygon>
<outerBoundaryIs>
<LinearRing>
<coordinates>
14.30833333,46.40833333
14.31666667,46.40833333
14.31666667,46.4
14.30833333,46.4
14.30833333,46.40833333
</coordinates>
</LinearRing>
</outerBoundaryIs>
</Polygon>
<Polygon>
<outerBoundaryIs>
<LinearRing>
<coordinates>
12.35,46.41666667
12.35833333,46.41666667
12.35833333,46.40833333
12.35,46.40833333
12.35,46.41666667
</coordinates>
</LinearRing>
</outerBoundaryIs>
</Polygon>
<Polygon>
<outerBoundaryIs>
<LinearRing>
<coordinates>
14.625,46.41666667
14.63333333,46.41666667
14.63333333,46.40833333
14.625,46.40833333
14.625,46.41666667
</coordinates>
</LinearRing>
</outerBoundaryIs>
</Polygon>
<Polygon>
<outerBoundaryIs>
<LinearRing>
<coordinates>
13.58333333,46.41666667
13.59166667,46.41666667
13.59166667,46.40833333
13.58333333,46.40833333
13.575,46.40833333
13.575,46.41666667
13.58333333,46.41666667
</coordinates>
</LinearRing>
</outerBoundaryIs>
</Polygon>
<Polygon>
<outerBoundaryIs>
<LinearRing>
<coordinates>
13.90833333,46.41666667
13.91666667,46.41666667
13.91666667,46.40833333
13.90833333,46.40833333
13.90833333,46.41666667
</coordinates>
</LinearRing>
</outerBoundaryIs>
</Polygon>
<Polygon>
<outerBoundaryIs>
<LinearRing>
<coordinates>
12.14166667,46.40833333
12.13333333,46.40833333
12.125,46.40833333
12.11666667,46.40833333
12.10833333,46.40833333
12.10833333,46.41666667
12.11666667,46.41666667
12.11666667,46.425
12.125,46.425
12.125,46.43333333
12.13333333,46.43333333
12.14166667,46.43333333
12.15,46.43333333
12.15,46.425
12.15833333,46.425
12.15833333,46.41666667
12.15,46.41666667
12.15,46.40833333
12.14166667,46.40833333
</coordinates>
</LinearRing>
</outerBoundaryIs>
</Polygon>
<Polygon>
<outerBoundaryIs>
<LinearRing>
<coordinates>
13.25,46.41666667
13.25,46.40833333
13.24166667,46.40833333
13.23333333,46.40833333
13.225,46.40833333
13.225,46.41666667
13.23333333,46.41666667
13.23333333,46.425
13.24166667,46.425
13.24166667,46.43333333
13.23333333,46.43333333
13.23333333,46.44166667
13.23333333,46.45
13.24166667,46.45
13.24166667,46.45833333
13.23333333,46.45833333
13.23333333,46.46666667
13.225,46.46666667
13.21666667,46.46666667
13.20833333,46.46666667
13.20833333,46.475
13.20833333,46.48333333
13.21666667,46.48333333
13.225,46.48333333
13.225,46.49166667
13.23333333,46.49166667
13.24166667,46.49166667
13.24166667,46.5
13.25,46.5
13.25,46.49166667
13.25,46.48333333
13.25,46.475
13.25833333,46.475
13.25833333,46.46666667
13.25833333,46.45833333
13.26666667,46.45833333
13.26666667,46.45
13.275,46.45
13.28333333,46.45
13.28333333,46.44166667
13.29166667,46.44166667
13.29166667,46.43333333
13.28333333,46.43333333
13.28333333,46.425
13.275,46.425
13.26666667,46.425
13.26666667,46.43333333
13.25833333,46.43333333
13.25,46.43333333
13.25,46.425
13.25,46.41666667
</coordinates>
</LinearRing>
</outerBoundaryIs>
</Polygon>
<Polygon>
<outerBoundaryIs>
<LinearRing>
<coordinates>
11.96666667,46.41666667
11.975,46.41666667
11.975,46.40833333
11.96666667,46.40833333
11.95833333,46.40833333
11.95833333,46.41666667
11.96666667,46.41666667
</coordinates>
</LinearRing>
</outerBoundaryIs>
</Polygon>
<Polygon>
<outerBoundaryIs>
<LinearRing>
<coordinates>
12.28333333,46.41666667
12.29166667,46.41666667
12.29166667,46.40833333
12.28333333,46.40833333
12.28333333,46.41666667
</coordinates>
</LinearRing>
</outerBoundaryIs>
</Polygon>
<Polygon>
<outerBoundaryIs>
<LinearRing>
<coordinates>
13.88333333,46.425
13.89166667,46.425
13.89166667,46.41666667
13.88333333,46.41666667
13.88333333,46.425
</coordinates>
</LinearRing>
</outerBoundaryIs>
</Polygon>
<Polygon>
<outerBoundaryIs>
<LinearRing>
<coordinates>
14.03333333,46.425
14.04166667,46.425
14.05,46.425
14.05,46.41666667
14.04166667,46.41666667
14.03333333,46.41666667
14.03333333,46.425
</coordinates>
</LinearRing>
</outerBoundaryIs>
</Polygon>
<Polygon>
<outerBoundaryIs>
<LinearRing>
<coordinates>
12.05,46.425
12.05833333,46.425
12.05833333,46.41666667
12.05,46.41666667
12.05,46.425
</coordinates>
</LinearRing>
</outerBoundaryIs>
</Polygon>
<Polygon>
<outerBoundaryIs>
<LinearRing>
<coordinates>
11.575,46.425
11.58333333,46.425
11.58333333,46.41666667
11.575,46.41666667
11.575,46.425
</coordinates>
</LinearRing>
</outerBoundaryIs>
</Polygon>
<Polygon>
<outerBoundaryIs>
<LinearRing>
<coordinates>
13.06666667,46.425
13.075,46.425
13.075,46.41666667
13.06666667,46.41666667
13.06666667,46.425
</coordinates>
</LinearRing>
</outerBoundaryIs>
</Polygon>
<Polygon>
<outerBoundaryIs>
<LinearRing>
<coordinates>
13.28333333,46.425
13.29166667,46.425
13.29166667,46.41666667
13.28333333,46.41666667
13.28333333,46.425
</coordinates>
</LinearRing>
</outerBoundaryIs>
</Polygon>
<Polygon>
<outerBoundaryIs>
<LinearRing>
<coordinates>
12.325,46.425
12.325,46.41666667
12.31666667,46.41666667
12.31666667,46.425
12.31666667,46.43333333
12.325,46.43333333
12.33333333,46.43333333
12.33333333,46.425
12.325,46.425
</coordinates>
</LinearRing>
</outerBoundaryIs>
</Polygon>
<Polygon>
<outerBoundaryIs>
<LinearRing>
<coordinates>
12.04166667,46.43333333
12.05,46.43333333
12.05,46.425
12.04166667,46.425
12.03333333,46.425
12.03333333,46.43333333
12.04166667,46.43333333
</coordinates>
</LinearRing>
</outerBoundaryIs>
</Polygon>
<Polygon>
<outerBoundaryIs>
<LinearRing>
<coordinates>
14,46.43333333
14,46.425
13.99166667,46.425
13.99166667,46.43333333
13.98333333,46.43333333
13.975,46.43333333
13.975,46.44166667
13.98333333,46.44166667
13.99166667,46.44166667
14,46.44166667
14.00833333,46.44166667
14.00833333,46.43333333
14,46.43333333
</coordinates>
</LinearRing>
</outerBoundaryIs>
</Polygon>
<Polygon>
<outerBoundaryIs>
<LinearRing>
<coordinates>
13.125,46.43333333
13.125,46.425
13.11666667,46.425
13.10833333,46.425
13.10833333,46.43333333
13.1,46.43333333
13.1,46.44166667
13.1,46.45
13.10833333,46.45
13.10833333,46.45833333
13.11666667,46.45833333
13.11666667,46.46666667
13.125,46.46666667
13.125,46.475
13.11666667,46.475
13.11666667,46.48333333
13.125,46.48333333
13.125,46.49166667
13.13333333,46.49166667
13.14166667,46.49166667
13.14166667,46.48333333
13.15,46.48333333
13.15,46.49166667
13.15833333,46.49166667
13.15833333,46.5
13.16666667,46.5
13.175,46.5
13.175,46.49166667
13.16666667,46.49166667
13.16666667,46.48333333
13.15833333,46.48333333
13.15833333,46.475
13.15833333,46.46666667
13.16666667,46.46666667
13.16666667,46.475
13.175,46.475
13.175,46.46666667
13.175,46.45833333
13.16666667,46.45833333
13.16666667,46.45
13.16666667,46.44166667
13.15833333,46.44166667
13.15833333,46.43333333
13.15,46.43333333
13.15,46.44166667
13.15,46.45
13.15,46.45833333
13.15,46.46666667
13.14166667,46.46666667
13.14166667,46.45833333
13.13333333,46.45833333
13.13333333,46.45
13.125,46.45
13.125,46.44166667
13.125,46.43333333
</coordinates>
</LinearRing>
</outerBoundaryIs>
</Polygon>
<Polygon>
<outerBoundaryIs>
<LinearRing>
<coordinates>
12.975,46.44166667
12.98333333,46.44166667
12.98333333,46.43333333
12.975,46.43333333
12.975,46.44166667
</coordinates>
</LinearRing>
</outerBoundaryIs>
</Polygon>
<Polygon>
<outerBoundaryIs>
<LinearRing>
<coordinates>
12.35833333,46.44166667
12.36666667,46.44166667
12.36666667,46.43333333
12.35833333,46.43333333
12.35833333,46.44166667
</coordinates>
</LinearRing>
</outerBoundaryIs>
</Polygon>
<Polygon>
<outerBoundaryIs>
<LinearRing>
<coordinates>
13.33333333,46.44166667
13.34166667,46.44166667
13.34166667,46.43333333
13.33333333,46.43333333
13.33333333,46.44166667
</coordinates>
</LinearRing>
</outerBoundaryIs>
</Polygon>
<Polygon>
<outerBoundaryIs>
<LinearRing>
<coordinates>
11.95,46.45
11.95833333,46.45
11.95833333,46.44166667
11.95,46.44166667
11.94166667,46.44166667
11.93333333,46.44166667
11.925,46.44166667
11.91666667,46.44166667
11.91666667,46.45
11.925,46.45
11.93333333,46.45
11.94166667,46.45
11.95,46.45
</coordinates>
</LinearRing>
</outerBoundaryIs>
</Polygon>
<Polygon>
<outerBoundaryIs>
<LinearRing>
<coordinates>
13.94166667,46.45
13.95,46.45
13.95833333,46.45
13.96666667,46.45
13.96666667,46.44166667
13.95833333,46.44166667
13.95,46.44166667
13.94166667,46.44166667
13.94166667,46.45
</coordinates>
</LinearRing>
</outerBoundaryIs>
</Polygon>
<Polygon>
<outerBoundaryIs>
<LinearRing>
<coordinates>
12.96666667,46.45
12.96666667,46.44166667
12.95833333,46.44166667
12.95833333,46.45
12.95833333,46.45833333
12.95833333,46.46666667
12.95833333,46.475
12.95,46.475
12.94166667,46.475
12.94166667,46.46666667
12.93333333,46.46666667
12.925,46.46666667
12.925,46.45833333
12.91666667,46.45833333
12.90833333,46.45833333
12.9,46.45833333
12.9,46.46666667
12.9,46.475
12.89166667,46.475
12.89166667,46.48333333
12.9,46.48333333
12.90833333,46.48333333
12.91666667,46.48333333
12.91666667,46.49166667
12.90833333,46.49166667
12.9,46.49166667
12.9,46.5
12.89166667,46.5
12.89166667,46.50833333
12.9,46.50833333
12.90833333,46.50833333
12.91666667,46.50833333
12.925,46.50833333
12.925,46.51666667
12.93333333,46.51666667
12.94166667,46.51666667
12.94166667,46.50833333
12.95,46.50833333
12.95833333,46.50833333
12.95833333,46.5
12.95,46.5
12.95,46.49166667
12.95,46.48333333
12.95833333,46.48333333
12.96666667,46.48333333
12.975,46.48333333
12.98333333,46.48333333
12.98333333,46.475
12.98333333,46.46666667
12.975,46.46666667
12.96666667,46.46666667
12.96666667,46.45833333
12.96666667,46.45
</coordinates>
</LinearRing>
</outerBoundaryIs>
</Polygon>
<Polygon>
<outerBoundaryIs>
<LinearRing>
<coordinates>
12.90833333,46.45
12.91666667,46.45
12.91666667,46.44166667
12.90833333,46.44166667
12.90833333,46.45
</coordinates>
</LinearRing>
</outerBoundaryIs>
</Polygon>
<Polygon>
<outerBoundaryIs>
<LinearRing>
<coordinates>
12.34166667,46.45
12.35,46.45
12.35,46.44166667
12.34166667,46.44166667
12.34166667,46.45
</coordinates>
</LinearRing>
</outerBoundaryIs>
</Polygon>
<Polygon>
<outerBoundaryIs>
<LinearRing>
<coordinates>
12.66666667,46.45
12.675,46.45
12.675,46.44166667
12.66666667,46.44166667
12.66666667,46.45
</coordinates>
</LinearRing>
</outerBoundaryIs>
</Polygon>
<Polygon>
<outerBoundaryIs>
<LinearRing>
<coordinates>
13.20833333,46.45833333
13.21666667,46.45833333
13.21666667,46.45
13.20833333,46.45
13.20833333,46.45833333
</coordinates>
</LinearRing>
</outerBoundaryIs>
</Polygon>
<Polygon>
<outerBoundaryIs>
<LinearRing>
<coordinates>
13.55,46.45833333
13.55833333,46.45833333
13.56666667,46.45833333
13.56666667,46.45
13.55833333,46.45
13.55,46.45
13.55,46.45833333
</coordinates>
</LinearRing>
</outerBoundaryIs>
</Polygon>
<Polygon>
<outerBoundaryIs>
<LinearRing>
<coordinates>
12.98333333,46.45833333
12.99166667,46.45833333
12.99166667,46.45
12.98333333,46.45
12.98333333,46.45833333
</coordinates>
</LinearRing>
</outerBoundaryIs>
</Polygon>
<Polygon>
<outerBoundaryIs>
<LinearRing>
<coordinates>
12.93333333,46.45833333
12.94166667,46.45833333
12.94166667,46.45
12.93333333,46.45
12.93333333,46.45833333
</coordinates>
</LinearRing>
</outerBoundaryIs>
</Polygon>
<Polygon>
<outerBoundaryIs>
<LinearRing>
<coordinates>
12.31666667,46.45833333
12.325,46.45833333
12.325,46.45
12.31666667,46.45
12.30833333,46.45
12.30833333,46.45833333
12.31666667,46.45833333
</coordinates>
</LinearRing>
</outerBoundaryIs>
</Polygon>
<Polygon>
<outerBoundaryIs>
<LinearRing>
<coordinates>
14.075,46.46666667
14.08333333,46.46666667
14.08333333,46.45833333
14.075,46.45833333
14.06666667,46.45833333
14.06666667,46.46666667
14.075,46.46666667
</coordinates>
</LinearRing>
</outerBoundaryIs>
</Polygon>
<Polygon>
<outerBoundaryIs>
<LinearRing>
<coordinates>
12.74166667,46.46666667
12.75,46.46666667
12.75,46.45833333
12.74166667,46.45833333
12.73333333,46.45833333
12.73333333,46.46666667
12.73333333,46.475
12.74166667,46.475
12.74166667,46.46666667
</coordinates>
</LinearRing>
</outerBoundaryIs>
</Polygon>
<Polygon>
<outerBoundaryIs>
<LinearRing>
<coordinates>
12.39166667,46.46666667
12.39166667,46.45833333
12.38333333,46.45833333
12.375,46.45833333
12.375,46.46666667
12.375,46.475
12.38333333,46.475
12.39166667,46.475
12.39166667,46.46666667
</coordinates>
</LinearRing>
</outerBoundaryIs>
</Polygon>
<Polygon>
<outerBoundaryIs>
<LinearRing>
<coordinates>
11.56666667,46.46666667
11.575,46.46666667
11.575,46.45833333
11.56666667,46.45833333
11.56666667,46.46666667
</coordinates>
</LinearRing>
</outerBoundaryIs>
</Polygon>
<Polygon>
<outerBoundaryIs>
<LinearRing>
<coordinates>
12.14166667,46.475
12.15,46.475
12.15,46.46666667
12.14166667,46.46666667
12.14166667,46.475
</coordinates>
</LinearRing>
</outerBoundaryIs>
</Polygon>
<Polygon>
<outerBoundaryIs>
<LinearRing>
<coordinates>
12.40833333,46.475
12.40833333,46.46666667
12.4,46.46666667
12.4,46.475
12.39166667,46.475
12.39166667,46.48333333
12.4,46.48333333
12.40833333,46.48333333
12.41666667,46.48333333
12.41666667,46.475
12.40833333,46.475
</coordinates>
</LinearRing>
</outerBoundaryIs>
</Polygon>
<Polygon>
<outerBoundaryIs>
<LinearRing>
<coordinates>
13.73333333,46.475
13.74166667,46.475
13.75,46.475
13.75,46.46666667
13.74166667,46.46666667
13.73333333,46.46666667
13.73333333,46.475
</coordinates>
</LinearRing>
</outerBoundaryIs>
</Polygon>
<Polygon>
<outerBoundaryIs>
<LinearRing>
<coordinates>
14.04166667,46.48333333
14.04166667,46.475
14.03333333,46.475
14.025,46.475
14.01666667,46.475
14.01666667,46.46666667
14.00833333,46.46666667
14,46.46666667
14,46.475
13.99166667,46.475
13.98333333,46.475
13.975,46.475
13.975,46.48333333
13.96666667,46.48333333
13.96666667,46.49166667
13.95833333,46.49166667
13.95,46.49166667
13.95,46.48333333
13.94166667,46.48333333
13.94166667,46.49166667
13.94166667,46.5
13.93333333,46.5
13.93333333,46.50833333
13.925,46.50833333
13.925,46.51666667
13.93333333,46.51666667
13.94166667,46.51666667
13.95,46.51666667
13.95833333,46.51666667
13.95833333,46.525
13.96666667,46.525
13.975,46.525
13.975,46.51666667
13.96666667,46.51666667
13.96666667,46.50833333
13.975,46.50833333
13.98333333,46.50833333
13.99166667,46.50833333
13.99166667,46.5
13.99166667,46.49166667
14,46.49166667
14,46.5
14.00833333,46.5
14.01666667,46.5
14.025,46.5
14.025,46.49166667
14.03333333,46.49166667
14.04166667,46.49166667
14.04166667,46.5
14.05,46.5
14.05833333,46.5
14.06666667,46.5
14.06666667,46.49166667
14.075,46.49166667
14.08333333,46.49166667
14.08333333,46.48333333
14.075,46.48333333
14.06666667,46.48333333
14.05833333,46.48333333
14.05,46.48333333
14.04166667,46.48333333
</coordinates>
</LinearRing>
</outerBoundaryIs>
</Polygon>
<Polygon>
<outerBoundaryIs>
<LinearRing>
<coordinates>
13.75,46.48333333
13.75833333,46.48333333
13.75833333,46.475
13.75,46.475
13.75,46.48333333
</coordinates>
</LinearRing>
</outerBoundaryIs>
</Polygon>
<Polygon>
<outerBoundaryIs>
<LinearRing>
<coordinates>
14.40833333,46.48333333
14.40833333,46.475
14.4,46.475
14.4,46.48333333
14.39166667,46.48333333
14.39166667,46.49166667
14.38333333,46.49166667
14.375,46.49166667
14.36666667,46.49166667
14.36666667,46.5
14.35833333,46.5
14.35833333,46.50833333
14.35833333,46.51666667
14.36666667,46.51666667
14.36666667,46.50833333
14.375,46.50833333
14.38333333,46.50833333
14.39166667,46.50833333
14.4,46.50833333
14.4,46.51666667
14.40833333,46.51666667
14.41666667,46.51666667
14.41666667,46.525
14.425,46.525
14.43333333,46.525
14.43333333,46.51666667
14.43333333,46.50833333
14.425,46.50833333
14.41666667,46.50833333
14.41666667,46.5
14.425,46.5
14.425,46.49166667
14.43333333,46.49166667
14.43333333,46.48333333
14.425,46.48333333
14.41666667,46.48333333
14.40833333,46.48333333
</coordinates>
</LinearRing>
</outerBoundaryIs>
</Polygon>
<Polygon>
<outerBoundaryIs>
<LinearRing>
<coordinates>
14.325,46.48333333
14.325,46.475
14.31666667,46.475
14.30833333,46.475
14.30833333,46.48333333
14.3,46.48333333
14.3,46.49166667
14.30833333,46.49166667
14.31666667,46.49166667
14.325,46.49166667
14.325,46.48333333
</coordinates>
</LinearRing>
</outerBoundaryIs>
</Polygon>
<Polygon>
<outerBoundaryIs>
<LinearRing>
<coordinates>
13.275,46.48333333
13.275,46.475
13.26666667,46.475
13.25833333,46.475
13.25833333,46.48333333
13.25833333,46.49166667
13.26666667,46.49166667
13.26666667,46.5
13.275,46.5
13.275,46.49166667
13.275,46.48333333
</coordinates>
</LinearRing>
</outerBoundaryIs>
</Polygon>
<Polygon>
<outerBoundaryIs>
<LinearRing>
<coordinates>
14.28333333,46.48333333
14.29166667,46.48333333
14.29166667,46.475
14.28333333,46.475
14.28333333,46.48333333
</coordinates>
</LinearRing>
</outerBoundaryIs>
</Polygon>
<Polygon>
<outerBoundaryIs>
<LinearRing>
<coordinates>
12.125,46.48333333
12.13333333,46.48333333
12.13333333,46.475
12.125,46.475
12.125,46.48333333
</coordinates>
</LinearRing>
</outerBoundaryIs>
</Polygon>
<Polygon>
<outerBoundaryIs>
<LinearRing>
<coordinates>
11.53333333,46.48333333
11.54166667,46.48333333
11.54166667,46.475
[truncated: 125,992 more chars]
