# Supplementary material for: Species conservation profiles of the endemic spiders Troglohyphantes (Araneae, Linyphiidae) from the Alps and the north-western Dinarides
Source: Biodivers Data J. 2022 Aug 19;10:e87261. doi: 10.3897/BDJ.10.e87261 (PMC9848466; doi:10.3897/BDJ.10.e87261)
Supplement: Supplementary material 20 — Distribution of Troglohyphantesfatalis Pesarini, 1988 [file bdj-10-e87261-s020.kml]

<?xml version="1.0" encoding="UTF-8"?>
<kml xmlns="http://earth.google.com/kml/2.2">
<Document>
<name></name>
<description><![CDATA[]]></description>

<Style id="1">
<LineStyle>
<width>2</width>
<color>ff0000ff</color>
</LineStyle>
<PolyStyle>
<color>aaffffff</color>
<fill>1</fill>
</PolyStyle>
</Style>

<Placemark>
<name>T.fatalis.kml</name>
<description><![CDATA[]]></description>
<styleUrl>#1</styleUrl>
<visibility>1</visibility>
<MultiGeometry>
<Polygon>
<outerBoundaryIs>
<LinearRing>
<coordinates>
11.50833333,45.36666667
11.50833333,45.35833333
11.5,45.35833333
11.49166667,45.35833333
11.49166667,45.36666667
11.49166667,45.375
11.49166667,45.38333333
11.49166667,45.39166667
11.48333333,45.39166667
11.48333333,45.4
11.475,45.4
11.46666667,45.4
11.46666667,45.40833333
11.46666667,45.41666667
11.475,45.41666667
11.475,45.425
11.46666667,45.425
11.45833333,45.425
11.45833333,45.41666667
11.45,45.41666667
11.45,45.425
11.45,45.43333333
11.45833333,45.43333333
11.45833333,45.44166667
11.46666667,45.44166667
11.46666667,45.45
11.46666667,45.45833333
11.475,45.45833333
11.475,45.46666667
11.475,45.475
11.46666667,45.475
11.46666667,45.48333333
11.475,45.48333333
11.475,45.49166667
11.48333333,45.49166667
11.48333333,45.48333333
11.49166667,45.48333333
11.49166667,45.49166667
11.5,45.49166667
11.5,45.48333333
11.50833333,45.48333333
11.50833333,45.475
11.50833333,45.46666667
11.51666667,45.46666667
11.51666667,45.475
11.525,45.475
11.53333333,45.475
11.53333333,45.46666667
11.53333333,45.45833333
11.54166667,45.45833333
11.55,45.45833333
11.55,45.46666667
11.55,45.475
11.55833333,45.475
11.56666667,45.475
11.56666667,45.48333333
11.575,45.48333333
11.58333333,45.48333333
11.59166667,45.48333333
11.6,45.48333333
11.6,45.475
11.6,45.46666667
11.59166667,45.46666667
11.58333333,45.46666667
11.58333333,45.45833333
11.58333333,45.45
11.58333333,45.44166667
11.575,45.44166667
11.575,45.43333333
11.56666667,45.43333333
11.56666667,45.425
11.55833333,45.425
11.55833333,45.41666667
11.55,45.41666667
11.55,45.40833333
11.54166667,45.40833333
11.53333333,45.40833333
11.53333333,45.4
11.525,45.4
11.525,45.39166667
11.51666667,45.39166667
11.50833333,45.39166667
11.50833333,45.38333333
11.50833333,45.375
11.50833333,45.36666667
</coordinates>
</LinearRing>
</outerBoundaryIs>
<innerBoundaryIs>
<LinearRing>
<coordinates>
11.475,45.425
11.48333333,45.425
11.48333333,45.43333333
11.475,45.43333333
11.475,45.425
</coordinates>
</LinearRing>
</innerBoundaryIs>
</Polygon>
<Polygon>
<outerBoundaryIs>
<LinearRing>
<coordinates>
11.25833333,45.48333333
11.25833333,45.475
11.25,45.475
11.24166667,45.475
11.24166667,45.48333333
11.24166667,45.49166667
11.24166667,45.5
11.23333333,45.5
11.23333333,45.50833333
11.23333333,45.51666667
11.23333333,45.525
11.225,45.525
11.21666667,45.525
11.21666667,45.51666667
11.20833333,45.51666667
11.20833333,45.525
11.20833333,45.53333333
11.2,45.53333333
11.2,45.54166667
11.19166667,45.54166667
11.19166667,45.53333333
11.18333333,45.53333333
11.18333333,45.54166667
11.175,45.54166667
11.175,45.53333333
11.175,45.525
11.16666667,45.525
11.15833333,45.525
11.15833333,45.53333333
11.15,45.53333333
11.14166667,45.53333333
11.14166667,45.54166667
11.14166667,45.55
11.13333333,45.55
11.13333333,45.55833333
11.125,45.55833333
11.125,45.55
11.11666667,45.55
11.11666667,45.55833333
11.10833333,45.55833333
11.10833333,45.56666667
11.1,45.56666667
11.1,45.575
11.10833333,45.575
11.10833333,45.58333333
11.1,45.58333333
11.09166667,45.58333333
11.09166667,45.59166667
11.08333333,45.59166667
11.08333333,45.58333333
11.075,45.58333333
11.075,45.59166667
11.075,45.6
11.08333333,45.6
11.09166667,45.6
11.1,45.6
11.1,45.60833333
11.10833333,45.60833333
11.11666667,45.60833333
11.125,45.60833333
11.125,45.6
11.13333333,45.6
11.13333333,45.60833333
11.14166667,45.60833333
11.14166667,45.61666667
11.13333333,45.61666667
11.13333333,45.625
11.14166667,45.625
11.14166667,45.63333333
11.13333333,45.63333333
11.13333333,45.64166667
11.14166667,45.64166667
11.15,45.64166667
11.15,45.63333333
11.15833333,45.63333333
11.16666667,45.63333333
11.16666667,45.64166667
11.16666667,45.65
11.16666667,45.65833333
11.15833333,45.65833333
11.15833333,45.66666667
11.15833333,45.675
11.16666667,45.675
11.175,45.675
11.175,45.66666667
11.18333333,45.66666667
11.19166667,45.66666667
11.2,45.66666667
11.2,45.65833333
11.20833333,45.65833333
11.21666667,45.65833333
11.21666667,45.65
11.225,45.65
11.225,45.65833333
11.225,45.66666667
11.21666667,45.66666667
11.21666667,45.675
11.20833333,45.675
11.2,45.675
11.19166667,45.675
11.19166667,45.68333333
11.2,45.68333333
11.20833333,45.68333333
11.21666667,45.68333333
11.21666667,45.69166667
11.225,45.69166667
11.225,45.7
11.23333333,45.7
11.23333333,45.70833333
11.23333333,45.71666667
11.225,45.71666667
11.225,45.725
11.225,45.73333333
11.21666667,45.73333333
11.21666667,45.74166667
11.21666667,45.75
11.20833333,45.75
11.2,45.75
11.2,45.75833333
11.20833333,45.75833333
11.20833333,45.76666667
11.2,45.76666667
11.2,45.775
11.20833333,45.775
11.21666667,45.775
11.225,45.775
11.23333333,45.775
11.23333333,45.78333333
11.225,45.78333333
11.225,45.79166667
11.23333333,45.79166667
11.23333333,45.8
11.24166667,45.8
11.24166667,45.80833333
11.25,45.80833333
11.25833333,45.80833333
11.25833333,45.81666667
11.25833333,45.825
11.26666667,45.825
11.26666667,45.81666667
11.275,45.81666667
11.275,45.825
11.275,45.83333333
11.275,45.84166667
11.28333333,45.84166667
11.28333333,45.85
11.29166667,45.85
11.29166667,45.84166667
11.3,45.84166667
11.3,45.85
11.3,45.85833333
11.3,45.86666667
11.30833333,45.86666667
11.31666667,45.86666667
11.325,45.86666667
11.33333333,45.86666667
11.33333333,45.875
11.33333333,45.88333333
11.325,45.88333333
11.31666667,45.88333333
11.31666667,45.89166667
11.325,45.89166667
11.33333333,45.89166667
11.33333333,45.9
11.34166667,45.9
11.35,45.9
11.35833333,45.9
11.36666667,45.9
11.375,45.9
11.375,45.89166667
11.375,45.88333333
11.38333333,45.88333333
11.39166667,45.88333333
11.39166667,45.875
11.4,45.875
11.40833333,45.875
11.41666667,45.875
11.425,45.875
11.43333333,45.875
11.43333333,45.88333333
11.44166667,45.88333333
11.44166667,45.89166667
11.45,45.89166667
11.45,45.9
11.44166667,45.9
11.43333333,45.9
11.43333333,45.90833333
11.44166667,45.90833333
11.44166667,45.91666667
11.44166667,45.925
11.43333333,45.925
11.43333333,45.93333333
11.43333333,45.94166667
11.44166667,45.94166667
11.44166667,45.95
11.43333333,45.95
11.43333333,45.95833333
11.43333333,45.96666667
11.44166667,45.96666667
11.44166667,45.95833333
11.45,45.95833333
11.45,45.95
11.45,45.94166667
11.45833333,45.94166667
11.45833333,45.93333333
11.46666667,45.93333333
11.46666667,45.94166667
11.46666667,45.95
11.46666667,45.95833333
11.45833333,45.95833333
11.45833333,45.96666667
11.45833333,45.975
11.46666667,45.975
11.475,45.975
11.48333333,45.975
11.48333333,45.98333333
11.48333333,45.99166667
11.49166667,45.99166667
11.5,45.99166667
11.5,46
11.50833333,46
11.50833333,46.00833333
11.5,46.00833333
11.5,46.01666667
11.50833333,46.01666667
11.50833333,46.025
11.51666667,46.025
11.51666667,46.01666667
11.525,46.01666667
11.53333333,46.01666667
11.54166667,46.01666667
11.55,46.01666667
11.55833333,46.01666667
11.56666667,46.01666667
11.56666667,46.00833333
11.575,46.00833333
11.58333333,46.00833333
11.59166667,46.00833333
11.59166667,46
11.6,46
11.6,45.99166667
11.59166667,45.99166667
11.59166667,45.98333333
11.59166667,45.975
11.6,45.975
11.6,45.96666667
11.59166667,45.96666667
11.59166667,45.95833333
11.59166667,45.95
11.6,45.95
11.6,45.94166667
11.6,45.93333333
11.60833333,45.93333333
11.61666667,45.93333333
11.61666667,45.94166667
11.625,45.94166667
11.625,45.93333333
11.63333333,45.93333333
11.64166667,45.93333333
11.64166667,45.925
11.64166667,45.91666667
11.64166667,45.90833333
11.63333333,45.90833333
11.625,45.90833333
11.61666667,45.90833333
11.61666667,45.9
11.60833333,45.9
11.6,45.9
11.59166667,45.9
11.58333333,45.9
11.575,45.9
11.56666667,45.9
11.55833333,45.9
11.55,45.9
11.55,45.90833333
11.54166667,45.90833333
11.53333333,45.90833333
11.53333333,45.91666667
11.525,45.91666667
11.525,45.90833333
11.51666667,45.90833333
11.50833333,45.90833333
11.50833333,45.9
11.5,45.9
11.49166667,45.9
11.49166667,45.89166667
11.49166667,45.88333333
11.49166667,45.875
11.48333333,45.875
11.475,45.875
11.46666667,45.875
11.46666667,45.86666667
11.45833333,45.86666667
11.45,45.86666667
11.44166667,45.86666667
11.43333333,45.86666667
11.43333333,45.85833333
11.425,45.85833333
11.41666667,45.85833333
11.40833333,45.85833333
11.40833333,45.85
11.4,45.85
11.4,45.84166667
11.4,45.83333333
11.39166667,45.83333333
11.39166667,45.825
11.39166667,45.81666667
11.39166667,45.80833333
11.4,45.80833333
11.40833333,45.80833333
11.40833333,45.8
11.41666667,45.8
11.425,45.8
11.425,45.79166667
11.425,45.78333333
11.41666667,45.78333333
11.40833333,45.78333333
11.40833333,45.775
11.4,45.775
11.39166667,45.775
11.38333333,45.775
11.375,45.775
11.36666667,45.775
11.35833333,45.775
11.35833333,45.76666667
11.35,45.76666667
11.34166667,45.76666667
11.34166667,45.75833333
11.33333333,45.75833333
11.33333333,45.75
11.33333333,45.74166667
11.325,45.74166667
11.325,45.73333333
11.33333333,45.73333333
11.34166667,45.73333333
11.34166667,45.725
11.33333333,45.725
11.33333333,45.71666667
11.33333333,45.70833333
11.34166667,45.70833333
11.34166667,45.7
11.35,45.7
11.35,45.69166667
11.34166667,45.69166667
11.33333333,45.69166667
11.325,45.69166667
11.325,45.68333333
11.31666667,45.68333333
11.30833333,45.68333333
11.3,45.68333333
11.29166667,45.68333333
11.29166667,45.675
11.29166667,45.66666667
11.28333333,45.66666667
11.275,45.66666667
11.275,45.675
11.26666667,45.675
11.26666667,45.66666667
11.25833333,45.66666667
11.25833333,45.65833333
11.25833333,45.65
11.25,45.65
11.24166667,45.65
11.24166667,45.64166667
11.25,45.64166667
11.25,45.63333333
11.25833333,45.63333333
11.25833333,45.625
11.25,45.625
11.25,45.61666667
11.25,45.60833333
11.24166667,45.60833333
11.24166667,45.6
11.25,45.6
11.25,45.59166667
11.25833333,45.59166667
11.25833333,45.58333333
11.25833333,45.575
11.25,45.575
11.24166667,45.575
11.24166667,45.56666667
11.23333333,45.56666667
11.23333333,45.55833333
11.23333333,45.55
11.24166667,45.55
11.24166667,45.54166667
11.23333333,45.54166667
11.23333333,45.53333333
11.24166667,45.53333333
11.24166667,45.525
11.25,45.525
11.25833333,45.525
11.25833333,45.51666667
11.25,45.51666667
11.24166667,45.51666667
11.24166667,45.50833333
11.25,45.50833333
11.25,45.5
11.25833333,45.5
11.26666667,45.5
11.26666667,45.49166667
11.275,45.49166667
11.275,45.48333333
11.26666667,45.48333333
11.25833333,45.48333333
</coordinates>
</LinearRing>
</outerBoundaryIs>
<innerBoundaryIs>
<LinearRing>
<coordinates>
11.23333333,45.7
11.23333333,45.69166667
11.24166667,45.69166667
11.24166667,45.7
11.23333333,45.7
</coordinates>
</LinearRing>
</innerBoundaryIs>
<innerBoundaryIs>
<LinearRing>
<coordinates>
11.4,45.85
11.4,45.85833333
11.39166667,45.85833333
11.39166667,45.85
11.4,45.85
</coordinates>
</LinearRing>
</innerBoundaryIs>
<innerBoundaryIs>
<LinearRing>
<coordinates>
11.325,45.69166667
11.325,45.7
11.31666667,45.7
11.31666667,45.69166667
11.325,45.69166667
</coordinates>
</LinearRing>
</innerBoundaryIs>
<innerBoundaryIs>
<LinearRing>
<coordinates>
11.24166667,45.64166667
11.23333333,45.64166667
11.23333333,45.63333333
11.24166667,45.63333333
11.24166667,45.64166667
</coordinates>
</LinearRing>
</innerBoundaryIs>
<innerBoundaryIs>
<LinearRing>
<coordinates>
11.24166667,45.575
11.24166667,45.58333333
11.24166667,45.59166667
11.23333333,45.59166667
11.225,45.59166667
11.225,45.58333333
11.23333333,45.58333333
11.23333333,45.575
11.24166667,45.575
</coordinates>
</LinearRing>
</innerBoundaryIs>
<innerBoundaryIs>
<LinearRing>
<coordinates>
11.34166667,45.825
11.35,45.825
11.35,45.83333333
11.34166667,45.83333333
11.34166667,45.825
</coordinates>
</LinearRing>
</innerBoundaryIs>
<innerBoundaryIs>
<LinearRing>
<coordinates>
11.28333333,45.75833333
11.29166667,45.75833333
11.29166667,45.76666667
11.3,45.76666667
11.3,45.75833333
11.30833333,45.75833333
11.31666667,45.75833333
11.31666667,45.76666667
11.325,45.76666667
11.325,45.775
11.33333333,45.775
11.33333333,45.78333333
11.325,45.78333333
11.325,45.79166667
11.31666667,45.79166667
11.30833333,45.79166667
11.30833333,45.78333333
11.3,45.78333333
11.29166667,45.78333333
11.28333333,45.78333333
11.275,45.78333333
11.275,45.775
11.26666667,45.775
11.26666667,45.76666667
11.275,45.76666667
11.28333333,45.76666667
11.28333333,45.75833333
</coordinates>
</LinearRing>
</innerBoundaryIs>
<innerBoundaryIs>
<LinearRing>
<coordinates>
11.15833333,45.59166667
11.16666667,45.59166667
11.16666667,45.6
11.15833333,45.6
11.15833333,45.59166667
</coordinates>
</LinearRing>
</innerBoundaryIs>
<innerBoundaryIs>
<LinearRing>
<coordinates>
11.15,45.54166667
11.15833333,45.54166667
11.15833333,45.55
11.15,45.55
11.15,45.54166667
</coordinates>
</LinearRing>
</innerBoundaryIs>
<innerBoundaryIs>
<LinearRing>
<coordinates>
11.13333333,45.575
11.14166667,45.575
11.14166667,45.58333333
11.13333333,45.58333333
11.13333333,45.575
</coordinates>
</LinearRing>
</innerBoundaryIs>
<innerBoundaryIs>
<LinearRing>
<coordinates>
11.20833333,45.61666667
11.20833333,45.60833333
11.21666667,45.60833333
11.21666667,45.61666667
11.20833333,45.61666667
</coordinates>
</LinearRing>
</innerBoundaryIs>
<innerBoundaryIs>
<LinearRing>
<coordinates>
11.225,45.6
11.23333333,45.6
11.23333333,45.60833333
11.225,45.60833333
11.225,45.6
</coordinates>
</LinearRing>
</innerBoundaryIs>
<innerBoundaryIs>
<LinearRing>
<coordinates>
11.2,45.64166667
11.2,45.65
11.19166667,45.65
11.19166667,45.64166667
11.2,45.64166667
</coordinates>
</LinearRing>
</innerBoundaryIs>
<innerBoundaryIs>
<LinearRing>
<coordinates>
11.175,45.65833333
11.175,45.65
11.18333333,45.65
11.18333333,45.65833333
11.175,45.65833333
</coordinates>
</LinearRing>
</innerBoundaryIs>
<innerBoundaryIs>
<LinearRing>
<coordinates>
11.36666667,45.85
11.375,45.85
11.375,45.85833333
11.36666667,45.85833333
11.36666667,45.85
</coordinates>
</LinearRing>
</innerBoundaryIs>
</Polygon>
<Polygon>
<outerBoundaryIs>
<LinearRing>
<coordinates>
11.6,45.74166667
11.60833333,45.74166667
11.60833333,45.75
11.60833333,45.75833333
11.6,45.75833333
11.6,45.75
11.59166667,45.75
11.58333333,45.75
11.58333333,45.75833333
11.575,45.75833333
11.56666667,45.75833333
11.55833333,45.75833333
11.55,45.75833333
11.54166667,45.75833333
11.54166667,45.76666667
11.53333333,45.76666667
11.525,45.76666667
11.51666667,45.76666667
11.51666667,45.775
11.50833333,45.775
11.5,45.775
11.49166667,45.775
11.48333333,45.775
11.48333333,45.76666667
11.475,45.76666667
11.475,45.775
11.475,45.78333333
11.46666667,45.78333333
11.46666667,45.775
11.45833333,45.775
11.45,45.775
11.45,45.78333333
11.45,45.79166667
11.44166667,45.79166667
11.44166667,45.8
11.43333333,45.8
11.425,45.8
11.425,45.80833333
11.43333333,45.80833333
11.44166667,45.80833333
11.45,45.80833333
11.45,45.81666667
11.45833333,45.81666667
11.46666667,45.81666667
11.475,45.81666667
11.48333333,45.81666667
11.48333333,45.825
11.49166667,45.825
11.49166667,45.81666667
11.5,45.81666667
11.5,45.825
11.50833333,45.825
11.51666667,45.825
11.525,45.825
11.53333333,45.825
11.53333333,45.83333333
11.54166667,45.83333333
11.54166667,45.825
11.55,45.825
11.55,45.83333333
11.55833333,45.83333333
11.56666667,45.83333333
11.575,45.83333333
11.575,45.84166667
11.56666667,45.84166667
11.56666667,45.85
11.56666667,45.85833333
11.575,45.85833333
11.575,45.85
11.58333333,45.85
11.59166667,45.85
11.59166667,45.84166667
11.58333333,45.84166667
11.58333333,45.83333333
11.59166667,45.83333333
11.6,45.83333333
11.6,45.84166667
11.60833333,45.84166667
11.60833333,45.85
11.61666667,45.85
11.625,45.85
11.625,45.85833333
11.63333333,45.85833333
11.63333333,45.86666667
11.64166667,45.86666667
11.64166667,45.875
11.64166667,45.88333333
11.63333333,45.88333333
11.63333333,45.89166667
11.64166667,45.89166667
11.65,45.89166667
11.65,45.9
11.65833333,45.9
11.65833333,45.89166667
11.66666667,45.89166667
11.675,45.89166667
11.68333333,45.89166667
11.68333333,45.9
11.69166667,45.9
11.7,45.9
11.7,45.89166667
11.70833333,45.89166667
11.71666667,45.89166667
11.725,45.89166667
11.725,45.9
11.73333333,45.9
11.73333333,45.89166667
11.74166667,45.89166667
11.75,45.89166667
11.75,45.88333333
11.75833333,45.88333333
11.75833333,45.89166667
11.75833333,45.9
11.76666667,45.9
11.76666667,45.90833333
11.76666667,45.91666667
11.775,45.91666667
11.775,45.925
11.775,45.93333333
11.775,45.94166667
11.78333333,45.94166667
11.78333333,45.93333333
11.79166667,45.93333333
11.8,45.93333333
11.80833333,45.93333333
11.80833333,45.925
11.8,45.925
11.8,45.91666667
11.8,45.90833333
11.80833333,45.90833333
11.81666667,45.90833333
11.81666667,45.91666667
11.81666667,45.925
11.825,45.925
11.825,45.93333333
11.83333333,45.93333333
11.83333333,45.94166667
11.84166667,45.94166667
11.85,45.94166667
11.85,45.95
11.85833333,45.95
11.86666667,45.95
11.875,45.95
11.88333333,45.95
11.89166667,45.95
11.9,45.95
11.9,45.94166667
11.90833333,45.94166667
11.91666667,45.94166667
11.91666667,45.95
11.925,45.95
11.925,45.95833333
11.925,45.96666667
11.925,45.975
11.93333333,45.975
11.94166667,45.975
11.94166667,45.96666667
11.95,45.96666667
11.95,45.95833333
11.94166667,45.95833333
11.94166667,45.95
11.93333333,45.95
11.93333333,45.94166667
11.94166667,45.94166667
11.94166667,45.93333333
11.95,45.93333333
11.95,45.94166667
11.95833333,45.94166667
11.96666667,45.94166667
11.96666667,45.93333333
11.975,45.93333333
11.975,45.925
11.98333333,45.925
11.98333333,45.93333333
11.99166667,45.93333333
12,45.93333333
12,45.925
12,45.91666667
12.00833333,45.91666667
12.00833333,45.90833333
12.01666667,45.90833333
12.01666667,45.91666667
12.025,45.91666667
12.025,45.925
12.03333333,45.925
12.04166667,45.925
12.05,45.925
12.05,45.93333333
12.05833333,45.93333333
12.05833333,45.94166667
12.06666667,45.94166667
12.06666667,45.93333333
12.075,45.93333333
12.075,45.94166667
12.075,45.95
12.08333333,45.95
12.09166667,45.95
12.09166667,45.95833333
12.1,45.95833333
12.10833333,45.95833333
12.11666667,45.95833333
12.11666667,45.96666667
12.10833333,45.96666667
12.1,45.96666667
12.1,45.975
12.10833333,45.975
12.11666667,45.975
12.11666667,45.98333333
12.125,45.98333333
12.125,45.975
12.13333333,45.975
12.13333333,45.98333333
12.14166667,45.98333333
12.15,45.98333333
12.15,45.975
12.15833333,45.975
12.16666667,45.975
12.16666667,45.98333333
12.16666667,45.99166667
12.16666667,46
12.175,46
12.175,45.99166667
12.175,45.98333333
12.18333333,45.98333333
12.19166667,45.98333333
12.2,45.98333333
12.2,45.99166667
12.20833333,45.99166667
12.21666667,45.99166667
12.225,45.99166667
12.23333333,45.99166667
12.23333333,46
12.24166667,46
12.25,46
12.25,46.00833333
12.25833333,46.00833333
12.26666667,46.00833333
12.26666667,46.01666667
12.275,46.01666667
12.28333333,46.01666667
12.28333333,46.025
12.29166667,46.025
12.29166667,46.03333333
12.3,46.03333333
12.3,46.04166667
12.30833333,46.04166667
12.30833333,46.03333333
12.30833333,46.025
12.30833333,46.01666667
12.31666667,46.01666667
12.325,46.01666667
12.33333333,46.01666667
12.34166667,46.01666667
12.35,46.01666667
12.35833333,46.01666667
12.35833333,46.00833333
12.36666667,46.00833333
12.375,46.00833333
12.375,46
12.38333333,46
12.39166667,46
12.39166667,45.99166667
12.4,45.99166667
12.40833333,45.99166667
12.40833333,45.98333333
12.41666667,45.98333333
12.425,45.98333333
12.43333333,45.98333333
12.44166667,45.98333333
12.44166667,45.99166667
12.45,45.99166667
12.45,46
12.45833333,46
12.46666667,46
12.475,46
12.475,45.99166667
12.46666667,45.99166667
12.46666667,45.98333333
12.45833333,45.98333333
12.45833333,45.975
12.45,45.975
12.44166667,45.975
12.44166667,45.96666667
12.43333333,45.96666667
12.425,45.96666667
12.41666667,45.96666667
12.40833333,45.96666667
12.40833333,45.95833333
12.4,45.95833333
12.4,45.95
12.39166667,45.95
12.39166667,45.94166667
12.38333333,45.94166667
12.38333333,45.93333333
12.375,45.93333333
12.36666667,45.93333333
12.35833333,45.93333333
12.35833333,45.925
12.35,45.925
12.34166667,45.925
12.34166667,45.91666667
12.34166667,45.90833333
12.33333333,45.90833333
12.325,45.90833333
12.325,45.9
12.31666667,45.9
12.31666667,45.89166667
12.30833333,45.89166667
12.30833333,45.88333333
12.3,45.88333333
12.29166667,45.88333333
12.28333333,45.88333333
12.28333333,45.875
12.275,45.875
12.275,45.86666667
12.26666667,45.86666667
12.26666667,45.85833333
12.26666667,45.85
12.275,45.85
12.275,45.84166667
12.275,45.83333333
12.275,45.825
12.28333333,45.825
12.28333333,45.81666667
12.28333333,45.80833333
12.29166667,45.80833333
12.29166667,45.8
12.28333333,45.8
12.275,45.8
12.26666667,45.8
12.26666667,45.79166667
12.25833333,45.79166667
12.25833333,45.78333333
12.25833333,45.775
12.25,45.775
12.25,45.78333333
12.24166667,45.78333333
12.24166667,45.775
12.23333333,45.775
12.225,45.775
12.225,45.76666667
12.21666667,45.76666667
12.20833333,45.76666667
12.2,45.76666667
12.2,45.75833333
12.19166667,45.75833333
12.19166667,45.75
12.18333333,45.75
12.175,45.75
12.175,45.74166667
12.16666667,45.74166667
12.16666667,45.73333333
12.15833333,45.73333333
12.15,45.73333333
12.15,45.725
12.15,45.71666667
12.14166667,45.71666667
12.14166667,45.725
12.13333333,45.725
12.13333333,45.71666667
12.125,45.71666667
12.11666667,45.71666667
12.10833333,45.71666667
12.1,45.71666667
12.1,45.70833333
12.09166667,45.70833333
12.08333333,45.70833333
12.075,45.70833333
12.06666667,45.70833333
12.05833333,45.70833333
12.05,45.70833333
12.04166667,45.70833333
12.03333333,45.70833333
12.025,45.70833333
12.01666667,45.70833333
12.00833333,45.70833333
12,45.70833333
12,45.71666667
11.99166667,45.71666667
11.99166667,45.70833333
11.98333333,45.70833333
11.975,45.70833333
11.975,45.71666667
11.96666667,45.71666667
11.95833333,45.71666667
11.95,45.71666667
11.94166667,45.71666667
11.94166667,45.725
11.93333333,45.725
11.925,45.725
11.925,45.73333333
11.91666667,45.73333333
11.90833333,45.73333333
11.9,45.73333333
11.89166667,45.73333333
11.89166667,45.74166667
11.88333333,45.74166667
11.875,45.74166667
11.86666667,45.74166667
11.86666667,45.73333333
11.85833333,45.73333333
11.85833333,45.725
11.85,45.725
11.84166667,45.725
11.84166667,45.71666667
11.84166667,45.70833333
11.83333333,45.70833333
11.825,45.70833333
11.81666667,45.70833333
11.81666667,45.71666667
11.80833333,45.71666667
11.80833333,45.70833333
11.8,45.70833333
11.79166667,45.70833333
11.78333333,45.70833333
11.775,45.70833333
11.775,45.71666667
11.76666667,45.71666667
11.75833333,45.71666667
11.75833333,45.70833333
11.75,45.70833333
11.74166667,45.70833333
11.74166667,45.71666667
11.73333333,45.71666667
11.73333333,45.725
11.725,45.725
11.725,45.73333333
11.73333333,45.73333333
11.74166667,45.73333333
11.75,45.73333333
11.75,45.725
11.75833333,45.725
11.76666667,45.725
11.76666667,45.73333333
11.775,45.73333333
11.775,45.725
11.78333333,45.725
11.78333333,45.73333333
11.79166667,45.73333333
11.79166667,45.74166667
11.79166667,45.75
11.8,45.75
11.80833333,45.75
11.80833333,45.75833333
11.80833333,45.76666667
11.80833333,45.775
11.80833333,45.78333333
11.81666667,45.78333333
11.81666667,45.79166667
11.81666667,45.8
11.80833333,45.8
11.8,45.8
11.8,45.80833333
11.8,45.81666667
11.79166667,45.81666667
11.79166667,45.825
11.8,45.825
11.8,45.83333333
11.79166667,45.83333333
11.78333333,45.83333333
11.78333333,45.825
11.775,45.825
11.76666667,45.825
11.76666667,45.83333333
11.75833333,45.83333333
11.75,45.83333333
11.75,45.825
11.74166667,45.825
11.73333333,45.825
11.73333333,45.81666667
11.725,45.81666667
11.725,45.80833333
11.73333333,45.80833333
11.73333333,45.8
11.74166667,45.8
11.75,45.8
11.75,45.79166667
11.74166667,45.79166667
11.73333333,45.79166667
11.73333333,45.78333333
11.725,45.78333333
11.725,45.775
11.71666667,45.775
11.71666667,45.76666667
11.70833333,45.76666667
11.70833333,45.75833333
11.7,45.75833333
11.69166667,45.75833333
11.68333333,45.75833333
11.68333333,45.75
11.675,45.75
11.675,45.75833333
11.66666667,45.75833333
11.66666667,45.75
11.65833333,45.75
11.65,45.75
11.64166667,45.75
11.63333333,45.75
11.63333333,45.75833333
11.625,45.75833333
11.61666667,45.75833333
11.61666667,45.75
11.625,45.75
11.625,45.74166667
11.625,45.73333333
11.61666667,45.73333333
11.60833333,45.73333333
11.6,45.73333333
11.6,45.74166667
</coordinates>
</LinearRing>
</outerBoundaryIs>
<innerBoundaryIs>
<LinearRing>
<coordinates>
11.54166667,45.76666667
11.55,45.76666667
11.55,45.775
11.54166667,45.775
11.54166667,45.76666667
</coordinates>
</LinearRing>
</innerBoundaryIs>
<innerBoundaryIs>
<LinearRing>
<coordinates>
11.73333333,45.825
11.73333333,45.83333333
11.725,45.83333333
11.725,45.825
11.73333333,45.825
</coordinates>
</LinearRing>
</innerBoundaryIs>
<innerBoundaryIs>
<LinearRing>
<coordinates>
11.80833333,45.86666667
11.80833333,45.85833333
11.81666667,45.85833333
11.81666667,45.85
11.825,45.85
11.825,45.85833333
11.83333333,45.85833333
11.84166667,45.85833333
11.85,45.85833333
11.85,45.86666667
11.85,45.875
11.84166667,45.875
11.83333333,45.875
11.825,45.875
11.825,45.88333333
11.81666667,45.88333333
11.81666667,45.875
11.80833333,45.875
11.80833333,45.86666667
</coordinates>
</LinearRing>
</innerBoundaryIs>
<innerBoundaryIs>
<LinearRing>
<coordinates>
11.80833333,45.85833333
11.8,45.85833333
11.8,45.85
11.80833333,45.85
11.80833333,45.85833333
</coordinates>
</LinearRing>
</innerBoundaryIs>
<innerBoundaryIs>
<LinearRing>
<coordinates>
11.69166667,45.79166667
11.7,45.79166667
11.7,45.8
11.69166667,45.8
11.69166667,45.79166667
</coordinates>
</LinearRing>
</innerBoundaryIs>
<innerBoundaryIs>
<LinearRing>
<coordinates>
11.61666667,45.775
11.625,45.775
11.625,45.78333333
11.61666667,45.78333333
11.61666667,45.775
</coordinates>
</LinearRing>
</innerBoundaryIs>
<innerBoundaryIs>
<LinearRing>
<coordinates>
12.23333333,45.79166667
12.24166667,45.79166667
12.24166667,45.8
12.24166667,45.80833333
12.23333333,45.80833333
12.23333333,45.8
12.23333333,45.79166667
</coordinates>
</LinearRing>
</innerBoundaryIs>
<innerBoundaryIs>
<LinearRing>
<coordinates>
12.25833333,45.99166667
12.25833333,45.98333333
12.26666667,45.98333333
12.26666667,45.99166667
12.25833333,45.99166667
</coordinates>
</LinearRing>
</innerBoundaryIs>
</Polygon>
<Polygon>
<outerBoundaryIs>
<LinearRing>
<coordinates>
11.73333333,45.275
11.73333333,45.26666667
11.725,45.26666667
11.71666667,45.26666667
11.70833333,45.26666667
11.7,45.26666667
11.69166667,45.26666667
11.68333333,45.26666667
11.675,45.26666667
11.66666667,45.26666667
11.66666667,45.275
11.65833333,45.275
11.65,45.275
11.65,45.28333333
11.65,45.29166667
11.65,45.3
11.64166667,45.3
11.64166667,45.30833333
11.65,45.30833333
11.65,45.31666667
11.65,45.325
11.65,45.33333333
11.65,45.34166667
11.65,45.35
11.64166667,45.35
11.64166667,45.35833333
11.64166667,45.36666667
11.65,45.36666667
11.65833333,45.36666667
11.65833333,45.375
11.66666667,45.375
11.675,45.375
11.68333333,45.375
11.68333333,45.36666667
11.69166667,45.36666667
11.69166667,45.35833333
11.68333333,45.35833333
11.68333333,45.35
11.68333333,45.34166667
11.69166667,45.34166667
11.69166667,45.35
11.7,45.35
11.70833333,45.35
11.70833333,45.34166667
11.71666667,45.34166667
11.71666667,45.33333333
11.725,45.33333333
11.725,45.325
11.73333333,45.325
11.74166667,45.325
11.74166667,45.31666667
11.73333333,45.31666667
11.725,45.31666667
11.725,45.30833333
11.725,45.3
11.725,45.29166667
11.725,45.28333333
11.73333333,45.28333333
11.73333333,45.275
</coordinates>
</LinearRing>
</outerBoundaryIs>
<innerBoundaryIs>
<LinearRing>
<coordinates>
11.65833333,45.29166667
11.65833333,45.28333333
11.66666667,45.28333333
11.66666667,45.29166667
11.65833333,45.29166667
</coordinates>
</LinearRing>
</innerBoundaryIs>
</Polygon>
<Polygon>
<outerBoundaryIs>
<LinearRing>
<coordinates>
11.66666667,45.39166667
11.675,45.39166667
11.675,45.38333333
11.66666667,45.38333333
11.66666667,45.39166667
</coordinates>
</LinearRing>
</outerBoundaryIs>
</Polygon>
<Polygon>
<outerBoundaryIs>
<LinearRing>
<coordinates>
11.275,45.48333333
11.28333333,45.48333333
11.28333333,45.475
11.275,45.475
11.275,45.48333333
</coordinates>
</LinearRing>
</outerBoundaryIs>
</Polygon>
<Polygon>
<outerBoundaryIs>
<LinearRing>
<coordinates>
11.29166667,45.48333333
11.3,45.48333333
11.30833333,45.48333333
11.30833333,45.475
11.3,45.475
11.29166667,45.475
11.29166667,45.48333333
</coordinates>
</LinearRing>
</outerBoundaryIs>
</Polygon>
<Polygon>
<outerBoundaryIs>
<LinearRing>
<coordinates>
11.525,45.49166667
11.525,45.48333333
11.51666667,45.48333333
11.50833333,45.48333333
11.50833333,45.49166667
11.51666667,45.49166667
11.51666667,45.5
11.525,45.5
11.525,45.49166667
</coordinates>
</LinearRing>
</outerBoundaryIs>
</Polygon>
<Polygon>
<outerBoundaryIs>
<LinearRing>
<coordinates>
11.28333333,45.49166667
11.29166667,45.49166667
11.29166667,45.48333333
11.28333333,45.48333333
11.28333333,45.49166667
</coordinates>
</LinearRing>
</outerBoundaryIs>
</Polygon>
<Polygon>
<outerBoundaryIs>
<LinearRing>
<coordinates>
11.53333333,45.5
11.54166667,45.5
11.54166667,45.49166667
11.53333333,45.49166667
11.53333333,45.5
</coordinates>
</LinearRing>
</outerBoundaryIs>
</Polygon>
<Polygon>
<outerBoundaryIs>
<LinearRing>
<coordinates>
11.56666667,45.5
11.575,45.5
11.575,45.49166667
11.56666667,45.49166667
11.56666667,45.5
</coordinates>
</LinearRing>
</outerBoundaryIs>
</Polygon>
<Polygon>
<outerBoundaryIs>
<LinearRing>
<coordinates>
11.28333333,45.55
11.29166667,45.55
11.29166667,45.54166667
11.28333333,45.54166667
11.275,45.54166667
11.275,45.55
11.26666667,45.55
11.26666667,45.55833333
11.25833333,45.55833333
11.25833333,45.56666667
11.25833333,45.575
11.26666667,45.575
11.26666667,45.56666667
11.275,45.56666667
11.275,45.55833333
11.28333333,45.55833333
11.28333333,45.55
</coordinates>
</LinearRing>
</outerBoundaryIs>
</Polygon>
<Polygon>
<outerBoundaryIs>
<LinearRing>
<coordinates>
11.26666667,45.58333333
11.275,45.58333333
11.275,45.575
11.26666667,45.575
11.26666667,45.58333333
</coordinates>
</LinearRing>
</outerBoundaryIs>
</Polygon>
<Polygon>
<outerBoundaryIs>
<LinearRing>
<coordinates>
10.99166667,45.58333333
10.99166667,45.575
10.98333333,45.575
10.975,45.575
10.975,45.58333333
10.98333333,45.58333333
10.98333333,45.59166667
10.975,45.59166667
10.975,45.6
10.96666667,45.6
10.95833333,45.6
10.95,45.6
10.95,45.60833333
10.95,45.61666667
10.95833333,45.61666667
10.95833333,45.60833333
10.96666667,45.60833333
10.96666667,45.61666667
10.975,45.61666667
10.975,45.625
10.975,45.63333333
10.98333333,45.63333333
10.99166667,45.63333333
10.99166667,45.625
11,45.625
11.00833333,45.625
11.00833333,45.61666667
11.01666667,45.61666667
11.01666667,45.60833333
11.025,45.60833333
11.03333333,45.60833333
11.03333333,45.61666667
11.04166667,45.61666667
11.05,45.61666667
11.05833333,45.61666667
11.06666667,45.61666667
11.075,45.61666667
11.075,45.60833333
11.075,45.6
11.06666667,45.6
11.06666667,45.59166667
11.05833333,45.59166667
11.05833333,45.6
11.05,45.6
11.04166667,45.6
11.03333333,45.6
11.03333333,45.59166667
11.025,45.59166667
11.025,45.6
11.01666667,45.6
11.00833333,45.6
11.00833333,45.60833333
11,45.60833333
11,45.6
10.99166667,45.6
10.99166667,45.59166667
10.99166667,45.58333333
</coordinates>
</LinearRing>
</outerBoundaryIs>
</Polygon>
<Polygon>
<outerBoundaryIs>
<LinearRing>
<coordinates>
11.35833333,45.65
11.36666667,45.65
11.36666667,45.64166667
11.35833333,45.64166667
11.35833333,45.65
</coordinates>
</LinearRing>
</outerBoundaryIs>
</Polygon>
<Polygon>
<outerBoundaryIs>
<LinearRing>
<coordinates>
11.35,45.65833333
11.35833333,45.65833333
11.35833333,45.65
11.35,45.65
11.34166667,45.65
11.33333333,45.65
11.33333333,45.65833333
11.325,45.65833333
11.325,45.66666667
11.33333333,45.66666667
11.33333333,45.675
11.34166667,45.675
11.35,45.675
11.35,45.66666667
11.35,45.65833333
</coordinates>
</LinearRing>
</outerBoundaryIs>
</Polygon>
<Polygon>
<outerBoundaryIs>
<LinearRing>
<coordinates>
11.325,45.68333333
11.33333333,45.68333333
11.33333333,45.675
11.325,45.675
11.325,45.68333333
</coordinates>
</LinearRing>
</outerBoundaryIs>
</Polygon>
<Polygon>
<outerBoundaryIs>
<LinearRing>
<coordinates>
11.73333333,45.70833333
11.74166667,45.70833333
11.74166667,45.7
11.73333333,45.7
11.73333333,45.70833333
</coordinates>
</LinearRing>
</outerBoundaryIs>
</Polygon>
<Polygon>
<outerBoundaryIs>
<LinearRing>
<coordinates>
11.75,45.80833333
11.75833333,45.80833333
11.75833333,45.8
11.75,45.8
11.75,45.80833333
</coordinates>
</LinearRing>
</outerBoundaryIs>
</Polygon>
<Polygon>
<outerBoundaryIs>
<LinearRing>
<coordinates>
11.76666667,45.81666667
11.775,45.81666667
11.775,45.80833333
11.76666667,45.80833333
11.75833333,45.80833333
11.75833333,45.81666667
11.76666667,45.81666667
</coordinates>
</LinearRing>
</outerBoundaryIs>
</Polygon>
<Polygon>
<outerBoundaryIs>
<LinearRing>
<coordinates>
11.41666667,45.81666667
11.425,45.81666667
11.425,45.80833333
11.41666667,45.80833333
11.40833333,45.80833333
11.40833333,45.81666667
11.41666667,45.81666667
</coordinates>
</LinearRing>
</outerBoundaryIs>
</Polygon>
<Polygon>
<outerBoundaryIs>
<LinearRing>
<coordinates>
11.60833333,45.86666667
11.60833333,45.85833333
11.6,45.85833333
11.59166667,45.85833333
11.59166667,45.86666667
11.58333333,45.86666667
11.575,45.86666667
11.575,45.875
11.58333333,45.875
11.59166667,45.875
11.59166667,45.88333333
11.6,45.88333333
11.6,45.875
11.60833333,45.875
11.60833333,45.86666667
</coordinates>
</LinearRing>
</outerBoundaryIs>
</Polygon>
<Polygon>
<outerBoundaryIs>
<LinearRing>
<coordinates>
11.81666667,45.86666667
11.825,45.86666667
11.825,45.85833333
11.81666667,45.85833333
11.81666667,45.86666667
</coordinates>
</LinearRing>
</outerBoundaryIs>
</Polygon>
<Polygon>
<outerBoundaryIs>
<LinearRing>
<coordinates>
11.50833333,45.9
11.51666667,45.9
11.51666667,45.89166667
11.50833333,45.89166667
11.50833333,45.9
</coordinates>
</LinearRing>
</outerBoundaryIs>
</Polygon>
<Polygon>
<outerBoundaryIs>
<LinearRing>
<coordinates>
11.70833333,45.90833333
11.71666667,45.90833333
11.71666667,45.91666667
11.71666667,45.925
11.725,45.925
11.725,45.91666667
11.725,45.90833333
11.725,45.9
11.71666667,45.9
11.70833333,45.9
11.70833333,45.90833333
</coordinates>
</LinearRing>
</outerBoundaryIs>
</Polygon>
<Polygon>
<outerBoundaryIs>
<LinearRing>
<coordinates>
11.675,45.90833333
11.68333333,45.90833333
11.68333333,45.9
11.675,45.9
11.675,45.90833333
</coordinates>
</LinearRing>
</outerBoundaryIs>
</Polygon>
<Polygon>
<outerBoundaryIs>
<LinearRing>
<coordinates>
11.975,45.94166667
11.98333333,45.94166667
11.98333333,45.93333333
11.975,45.93333333
11.975,45.94166667
</coordinates>
</LinearRing>
</outerBoundaryIs>
</Polygon>
<Polygon>
<outerBoundaryIs>
<LinearRing>
<coordinates>
11.81666667,45.94166667
11.825,45.94166667
11.825,45.93333333
11.81666667,45.93333333
11.81666667,45.94166667
</coordinates>
</LinearRing>
</outerBoundaryIs>
</Polygon>
<Polygon>
<outerBoundaryIs>
<LinearRing>
<coordinates>
11.675,45.94166667
11.675,45.93333333
11.66666667,45.93333333
11.65833333,45.93333333
11.65,45.93333333
11.64166667,45.93333333
11.64166667,45.94166667
11.63333333,45.94166667
11.625,45.94166667
11.625,45.95
11.625,45.95833333
11.625,45.96666667
11.625,45.975
11.625,45.98333333
11.61666667,45.98333333
11.61666667,45.975
11.60833333,45.975
11.60833333,45.98333333
11.6,45.98333333
11.6,45.99166667
11.60833333,45.99166667
11.61666667,45.99166667
11.625,45.99166667
11.63333333,45.99166667
11.64166667,45.99166667
11.64166667,45.98333333
11.65,45.98333333
11.65,45.975
11.65833333,45.975
11.65833333,45.96666667
11.65,45.96666667
11.65,45.95833333
11.65833333,45.95833333
11.65833333,45.95
11.66666667,45.95
11.675,45.95
11.68333333,45.95
11.68333333,45.94166667
11.675,45.94166667
</coordinates>
</LinearRing>
</outerBoundaryIs>
</Polygon>
<Polygon>
<outerBoundaryIs>
<LinearRing>
<coordinates>
12.06666667,45.95833333
12.075,45.95833333
12.075,45.95
12.06666667,45.95
12.06666667,45.95833333
</coordinates>
</LinearRing>
</outerBoundaryIs>
</Polygon>
<Polygon>
<outerBoundaryIs>
<LinearRing>
<coordinates>
11.88333333,45.96666667
11.88333333,45.95833333
11.875,45.95833333
11.875,45.96666667
11.875,45.975
11.88333333,45.975
11.89166667,45.975
11.9,45.975
11.9,45.98333333
11.90833333,45.98333333
11.90833333,45.975
11.90833333,45.96666667
11.9,45.96666667
11.89166667,45.96666667
11.88333333,45.96666667
</coordinates>
</LinearRing>
</outerBoundaryIs>
</Polygon>
<Polygon>
<outerBoundaryIs>
<LinearRing>
<coordinates>
11.7,45.975
11.7,45.96666667
11.69166667,45.96666667
11.69166667,45.975
11.69166667,45.98333333
11.69166667,45.99166667
11.68333333,45.99166667
11.68333333,46
11.675,46
11.675,46.00833333
11.675,46.01666667
11.68333333,46.01666667
11.69166667,46.01666667
11.7,46.01666667
11.7,46.025
11.70833333,46.025
11.70833333,46.01666667
11.70833333,46.00833333
11.71666667,46.00833333
11.725,46.00833333
11.725,46
11.71666667,46
11.70833333,46
11.70833333,45.99166667
11.7,45.99166667
11.7,45.98333333
11.7,45.975
</coordinates>
</LinearRing>
</outerBoundaryIs>
</Polygon>
<Polygon>
<outerBoundaryIs>
<LinearRing>
<coordinates>
11.425,45.975
11.43333333,45.975
11.43333333,45.96666667
11.425,45.96666667
11.425,45.975
</coordinates>
</LinearRing>
</outerBoundaryIs>
</Polygon>
<Polygon>
<outerBoundaryIs>
<LinearRing>
<coordinates>
11.66666667,45.98333333
11.675,45.98333333
11.675,45.975
11.66666667,45.975
11.66666667,45.98333333
</coordinates>
</LinearRing>
</outerBoundaryIs>
</Polygon>
<Polygon>
<outerBoundaryIs>
<LinearRing>
<coordinates>
11.65833333,45.99166667
11.66666667,45.99166667
11.66666667,45.98333333
11.65833333,45.98333333
11.65833333,45.99166667
</coordinates>
</LinearRing>
</outerBoundaryIs>
</Polygon>
<Polygon>
<outerBoundaryIs>
<LinearRing>
<coordinates>
11.775,46
11.78333333,46
11.78333333,45.99166667
11.775,45.99166667
11.775,46
</coordinates>
</LinearRing>
</outerBoundaryIs>
</Polygon>
<Polygon>
<outerBoundaryIs>
<LinearRing>
<coordinates>
11.625,46.00833333
11.63333333,46.00833333
11.63333333,46
11.625,46
11.625,46.00833333
</coordinates>
</LinearRing>
</outerBoundaryIs>
</Polygon>
<Polygon>
<outerBoundaryIs>
<LinearRing>
<coordinates>
11.65833333,46.025
11.66666667,46.025
11.675,46.025
11.675,46.01666667
11.66666667,46.01666667
11.65833333,46.01666667
11.65833333,46.025
</coordinates>
</LinearRing>
</outerBoundaryIs>
</Polygon>
<Polygon>
<outerBoundaryIs>
<LinearRing>
<coordinates>
11.71666667,46.04166667
11.725,46.04166667
11.725,46.03333333
11.71666667,46.03333333
11.71666667,46.04166667
</coordinates>
</LinearRing>
</outerBoundaryIs>
</Polygon>
</MultiGeometry>
</Placemark>
</Document>
</kml>
