# Supplementary material for: Species conservation profiles of the endemic spiders Troglohyphantes (Araneae, Linyphiidae) from the Alps and the north-western Dinarides
Source: Biodivers Data J. 2022 Aug 19;10:e87261. doi: 10.3897/BDJ.10.e87261 (PMC9848466; doi:10.3897/BDJ.10.e87261)
Supplement: Supplementary material 21 — Distribution of Troglohyphantesgamsi Deeleman-Reinhold, 1978 [file bdj-10-e87261-s021.kml]

<?xml version="1.0" encoding="UTF-8"?>
<kml xmlns="http://earth.google.com/kml/2.2">
<Document>
<name></name>
<description><![CDATA[]]></description>

<Style id="1">
<LineStyle>
<width>2</width>
<color>ff0000ff</color>
</LineStyle>
<PolyStyle>
<color>aaffffff</color>
<fill>1</fill>
</PolyStyle>
</Style>

<Placemark>
<name>T.gamsi.kml</name>
<description><![CDATA[]]></description>
<styleUrl>#1</styleUrl>
<visibility>1</visibility>
<MultiGeometry>
<Polygon>
<outerBoundaryIs>
<LinearRing>
<coordinates>
14.08723,46.34425
14.0878642391966,46.3442298667647
14.0884959245357,46.3441695481283
14.0891225124436,46.3440692869726
14.0897414798718,46.343929487014
14.090350334457,46.3437507111774
14.0909466245566,46.3435336793302
14.0915279491209,46.3432792653829
14.092091967361,46.3429884937707
14.0926364081746,46.3426625353283
14.0931590792905,46.3423027025753
14.0936578760969,46.3419104444312
14.0941307901148,46.3414873403811
14.0945759170866,46.3410350941156
14.0949914646429,46.3405555266708
14.0953757595205,46.3400505690957
14.0957272542995,46.3395222546761
14.0960445336345,46.3389727107477
14.0963263199535,46.33840415013
14.0965714786027,46.3378188622159
14.0967790224144,46.3372192037533
14.0969481156832,46.3366075893551
14.0970780775301,46.3359864817767
14.0971683846446,46.335358381999
14.0972186733918,46.3347258191582
14.0972287412767,46.3340913403617
14.0971985477595,46.3334575004314
14.0971282144188,46.3328268516173
14.0970180244621,46.3322019333193
14.0968684215856,46.3315852618631
14.0966800081871,46.3309793203668
14.096453542941,46.3303865487431
14.0961899377429,46.3298093338739
14.0958902540378,46.32925
14.0955556985463,46.3287107993613
14.0951876184053,46.3281939031286
14.0947874957435,46.3277013926605
14.0943569417138,46.3272352511229
14.0938976900052,46.3267973555032
14.0934115898622,46.3263894690526
14.0929005986386,46.3260132341857
14.0923667739157,46.3256701658676
14.0918122652173,46.3253616455134
14.0912393053541,46.3250889154257
14.0906502014333,46.3248530737921
14.0900473255684,46.3246550702639
14.0894331053279,46.3244957021311
14.0888100139597,46.3243756111132
14.088180560433,46.3242952807743
14.087547279335,46.3242550345762
14.086912720665,46.3242550345762
14.086279439567,46.3242952807743
14.0856499860403,46.3243756111132
14.0850268946721,46.3244957021311
14.0844126744316,46.3246550702639
14.0838097985667,46.3248530737921
14.0832206946459,46.3250889154257
14.0826477347827,46.3253616455134
14.0820932260843,46.3256701658676
14.0815594013614,46.3260132341857
14.0810484101378,46.3263894690526
14.0805623099948,46.3267973555032
14.0801030582862,46.3272352511229
14.0796725042565,46.3277013926605
14.0792723815947,46.3281939031286
14.0789043014537,46.3287107993613
14.0785697459622,46.32925
14.0782700622571,46.3298093338739
14.078006457059,46.3303865487431
14.0777799918129,46.3309793203668
14.0775915784144,46.3315852618631
14.0774419755379,46.3322019333193
14.0773317855812,46.3328268516173
14.0772614522405,46.3334575004314
14.0772312587233,46.3340913403617
14.0772413266082,46.3347258191582
14.0772916153554,46.335358381999
14.0773819224699,46.3359864817767
14.0775118843168,46.3366075893551
14.0776809775856,46.3372192037533
14.0778885213973,46.3378188622159
14.0781336800465,46.33840415013
14.0784154663655,46.3389727107477
14.0787327457005,46.3395222546761
14.0790842404795,46.3400505690957
14.0794685353571,46.3405555266708
14.0798840829134,46.3410350941156
14.0803292098852,46.3414873403811
14.0808021239031,46.3419104444312
14.0813009207095,46.3423027025753
14.0818235918254,46.3426625353283
14.082368032639,46.3429884937707
14.0829320508791,46.3432792653829
14.0835133754434,46.3435336793302
14.084109665543,46.3437507111774
14.0847185201282,46.343929487014
14.0853374875564,46.3440692869726
14.0859640754643,46.3441695481283
14.0865957608034,46.3442298667647
14.08723,46.34425
</coordinates>
</LinearRing>
</outerBoundaryIs>
</Polygon>
<Polygon>
<outerBoundaryIs>
<LinearRing>
<coordinates>
13.58991,46.37084
13.5905442391966,46.3708198667647
13.5911759245357,46.3707595481283
13.5918025124436,46.3706592869726
13.5924214798718,46.370519487014
13.593030334457,46.3703407111774
13.5936266245566,46.3701236793302
13.5942079491209,46.3698692653829
13.594771967361,46.3695784937707
13.5953164081746,46.3692525353283
13.5958390792905,46.3688927025753
13.5963378760969,46.3685004444312
13.5968107901148,46.3680773403811
13.5972559170866,46.3676250941156
13.5976714646429,46.3671455266708
13.5980557595205,46.3666405690957
13.5984072542995,46.3661122546761
13.5987245336345,46.3655627107477
13.5990063199535,46.36499415013
13.5992514786027,46.3644088622159
13.5994590224144,46.3638092037533
13.5996281156832,46.3631975893551
13.5997580775301,46.3625764817767
13.5998483846446,46.361948381999
13.5998986733918,46.3613158191582
13.5999087412767,46.3606813403617
13.5998785477595,46.3600475004314
13.5998082144188,46.3594168516173
13.5996980244621,46.3587919333194
13.5995484215856,46.3581752618631
13.5993600081871,46.3575693203668
13.599133542941,46.3569765487431
13.5988699377429,46.3563993338739
13.5985702540378,46.35584
13.5982356985463,46.3553007993613
13.5978676184053,46.3547839031286
13.5974674957435,46.3542913926605
13.5970369417138,46.3538252511229
13.5965776900052,46.3533873555032
13.5960915898622,46.3529794690526
13.5955805986386,46.3526032341857
13.5950467739157,46.3522601658677
13.5944922652173,46.3519516455135
13.5939193053541,46.3516789154257
13.5933302014333,46.3514430737921
13.5927273255684,46.3512450702639
13.5921131053279,46.3510857021312
13.5914900139597,46.3509656111132
13.590860560433,46.3508852807743
13.590227279335,46.3508450345762
13.589592720665,46.3508450345762
13.588959439567,46.3508852807743
13.5883299860403,46.3509656111132
13.5877068946721,46.3510857021312
13.5870926744316,46.3512450702639
13.5864897985667,46.3514430737921
13.5859006946459,46.3516789154257
13.5853277347827,46.3519516455135
13.5847732260843,46.3522601658677
13.5842394013614,46.3526032341857
13.5837284101378,46.3529794690526
13.5832423099948,46.3533873555032
13.5827830582862,46.3538252511229
13.5823525042565,46.3542913926605
13.5819523815947,46.3547839031286
13.5815843014537,46.3553007993613
13.5812497459622,46.35584
13.5809500622571,46.3563993338739
13.580686457059,46.3569765487431
13.5804599918129,46.3575693203668
13.5802715784144,46.3581752618631
13.5801219755379,46.3587919333194
13.5800117855812,46.3594168516173
13.5799414522405,46.3600475004314
13.5799112587233,46.3606813403617
13.5799213266082,46.3613158191582
13.5799716153554,46.361948381999
13.5800619224699,46.3625764817767
13.5801918843168,46.3631975893551
13.5803609775856,46.3638092037533
13.5805685213973,46.3644088622159
13.5808136800465,46.36499415013
13.5810954663655,46.3655627107477
13.5814127457005,46.3661122546761
13.5817642404795,46.3666405690957
13.5821485353571,46.3671455266708
13.5825640829134,46.3676250941156
13.5830092098852,46.3680773403811
13.5834821239031,46.3685004444312
13.5839809207095,46.3688927025753
13.5845035918254,46.3692525353283
13.585048032639,46.3695784937707
13.5856120508791,46.3698692653829
13.5861933754434,46.3701236793302
13.586789665543,46.3703407111774
13.5873985201282,46.370519487014
13.5880174875564,46.3706592869726
13.5886440754643,46.3707595481283
13.5892757608034,46.3708198667647
13.58991,46.37084
</coordinates>
</LinearRing>
</outerBoundaryIs>
</Polygon>
</MultiGeometry>
</Placemark>
</Document>
</kml>
