# Supplementary material for: Species conservation profiles of the endemic spiders Troglohyphantes (Araneae, Linyphiidae) from the Alps and the north-western Dinarides
Source: Biodivers Data J. 2022 Aug 19;10:e87261. doi: 10.3897/BDJ.10.e87261 (PMC9848466; doi:10.3897/BDJ.10.e87261)
Supplement: Supplementary material 22 — Distribution of Troglohyphantesgestroi Fage, 1933 [file bdj-10-e87261-s022.kml]

<?xml version="1.0" encoding="UTF-8"?>
<kml xmlns="http://earth.google.com/kml/2.2">
<Document>
<name></name>
<description><![CDATA[]]></description>

<Style id="1">
<LineStyle>
<width>2</width>
<color>ff0000ff</color>
</LineStyle>
<PolyStyle>
<color>aaffffff</color>
<fill>1</fill>
</PolyStyle>
</Style>

<Placemark>
<name>T.gestroi.kml</name>
<description><![CDATA[]]></description>
<styleUrl>#1</styleUrl>
<visibility>1</visibility>
<MultiGeometry>
<Polygon>
<outerBoundaryIs>
<LinearRing>
<coordinates>
10.3272,45.5805
10.3278342391966,45.5804798667647
10.3284659245357,45.5804195481283
10.3290925124436,45.5803192869726
10.3297114798718,45.580179487014
10.330320334457,45.5800007111774
10.3309166245566,45.5797836793302
10.3314979491209,45.5795292653829
10.332061967361,45.5792384937707
10.3326064081746,45.5789125353283
10.3331290792905,45.5785527025753
10.3336278760969,45.5781604444312
10.3341007901148,45.5777373403811
10.3345459170866,45.5772850941156
10.3349614646429,45.5768055266708
10.3353457595205,45.5763005690957
10.3356972542995,45.5757722546761
10.3360145336345,45.5752227107477
10.3362963199535,45.57465415013
10.3365414786027,45.5740688622159
10.3367490224144,45.5734692037533
10.3369181156832,45.5728575893551
10.3370480775301,45.5722364817767
10.3371383846446,45.571608381999
10.3371886733918,45.5709758191582
10.3371987412767,45.5703413403617
10.3371685477595,45.5697075004314
10.3370982144188,45.5690768516173
10.3369880244621,45.5684519333194
10.3368384215856,45.5678352618631
10.3366500081871,45.5672293203668
10.336423542941,45.5666365487431
10.3361599377429,45.5660593338739
10.3358602540378,45.5655
10.3355256985463,45.5649607993613
10.3351576184053,45.5644439031286
10.3347574957435,45.5639513926605
10.3343269417138,45.5634852511229
10.3338676900052,45.5630473555032
10.3333815898622,45.5626394690526
10.3328705986386,45.5622632341857
10.3323367739157,45.5619201658677
10.3317822652173,45.5616116455135
10.3312093053541,45.5613389154257
10.3306202014333,45.5611030737921
10.3300173255684,45.5609050702639
10.3294031053279,45.5607457021312
10.3287800139597,45.5606256111132
10.328150560433,45.5605452807743
10.327517279335,45.5605050345762
10.326882720665,45.5605050345762
10.326249439567,45.5605452807743
10.3256199860403,45.5606256111132
10.3249968946721,45.5607457021312
10.3243826744316,45.5609050702639
10.3237797985667,45.5611030737921
10.3231906946459,45.5613389154257
10.3226177347827,45.5616116455135
10.3220632260843,45.5619201658677
10.3215294013614,45.5622632341857
10.3210184101378,45.5626394690526
10.3205323099948,45.5630473555032
10.3200730582862,45.5634852511229
10.3196425042565,45.5639513926605
10.3192423815947,45.5644439031286
10.3188743014537,45.5649607993613
10.3185397459622,45.5655
10.3182400622571,45.5660593338739
10.317976457059,45.5666365487431
10.3177499918129,45.5672293203668
10.3175615784144,45.5678352618631
10.3174119755379,45.5684519333194
10.3173017855812,45.5690768516173
10.3172314522405,45.5697075004314
10.3172012587233,45.5703413403617
10.3172113266082,45.5709758191582
10.3172616153554,45.571608381999
10.3173519224699,45.5722364817767
10.3174818843168,45.5728575893551
10.3176509775856,45.5734692037533
10.3178585213973,45.5740688622159
10.3181036800465,45.57465415013
10.3183854663655,45.5752227107477
10.3187027457005,45.5757722546761
10.3190542404795,45.5763005690957
10.3194385353571,45.5768055266708
10.3198540829134,45.5772850941156
10.3202992098852,45.5777373403811
10.3207721239031,45.5781604444312
10.3212709207095,45.5785527025753
10.3217935918254,45.5789125353283
10.322338032639,45.5792384937707
10.3229020508791,45.5795292653829
10.3234833754434,45.5797836793302
10.324079665543,45.5800007111774
10.3246885201282,45.580179487014
10.3253074875564,45.5803192869726
10.3259340754643,45.5804195481283
10.3265657608034,45.5804798667647
10.3272,45.5805
</coordinates>
</LinearRing>
</outerBoundaryIs>
</Polygon>
<Polygon>
<outerBoundaryIs>
<LinearRing>
<coordinates>
10.3651,45.6001
10.3657342391966,45.6000798667647
10.3663659245357,45.6000195481283
10.3669925124436,45.5999192869726
10.3676114798718,45.599779487014
10.368220334457,45.5996007111774
10.3688166245566,45.5993836793302
10.3693979491209,45.5991292653829
10.369961967361,45.5988384937707
10.3705064081746,45.5985125353283
10.3710290792905,45.5981527025753
10.3715278760969,45.5977604444312
10.3720007901148,45.5973373403811
10.3724459170866,45.5968850941156
10.3728614646429,45.5964055266708
10.3732457595205,45.5959005690957
10.3735972542995,45.5953722546761
10.3739145336345,45.5948227107477
10.3741963199535,45.59425415013
10.3744414786027,45.5936688622159
10.3746490224144,45.5930692037533
10.3748181156832,45.5924575893551
10.3749480775301,45.5918364817767
10.3750383846446,45.591208381999
10.3750886733918,45.5905758191582
10.3750987412767,45.5899413403617
10.3750685477595,45.5893075004314
10.3749982144188,45.5886768516173
10.3748880244621,45.5880519333193
10.3747384215856,45.5874352618631
10.3745500081871,45.5868293203668
10.374323542941,45.5862365487431
10.3740599377429,45.5856593338739
10.3737602540378,45.5851
10.3734256985463,45.5845607993613
10.3730576184053,45.5840439031286
10.3726574957435,45.5835513926605
10.3722269417138,45.5830852511229
10.3717676900052,45.5826473555032
10.3712815898622,45.5822394690526
10.3707705986386,45.5818632341857
10.3702367739157,45.5815201658677
10.3696822652173,45.5812116455134
10.3691093053541,45.5809389154257
10.3685202014333,45.5807030737921
10.3679173255684,45.5805050702639
10.3673031053279,45.5803457021311
10.3666800139597,45.5802256111132
10.366050560433,45.5801452807743
10.365417279335,45.5801050345762
10.364782720665,45.5801050345762
10.364149439567,45.5801452807743
10.3635199860403,45.5802256111132
10.3628968946721,45.5803457021311
10.3622826744316,45.5805050702639
10.3616797985667,45.5807030737921
10.3610906946459,45.5809389154257
10.3605177347827,45.5812116455134
10.3599632260843,45.5815201658677
10.3594294013614,45.5818632341857
10.3589184101378,45.5822394690526
10.3584323099948,45.5826473555032
10.3579730582862,45.5830852511229
10.3575425042565,45.5835513926605
10.3571423815947,45.5840439031286
10.3567743014537,45.5845607993613
10.3564397459622,45.5851
10.3561400622571,45.5856593338739
10.355876457059,45.5862365487431
10.3556499918129,45.5868293203668
10.3554615784144,45.5874352618631
10.3553119755379,45.5880519333193
10.3552017855812,45.5886768516173
10.3551314522405,45.5893075004314
10.3551012587233,45.5899413403617
10.3551113266082,45.5905758191582
10.3551616153554,45.591208381999
10.3552519224699,45.5918364817767
10.3553818843168,45.5924575893551
10.3555509775856,45.5930692037533
10.3557585213973,45.5936688622159
10.3560036800465,45.59425415013
10.3562854663655,45.5948227107477
10.3566027457005,45.5953722546761
10.3569542404795,45.5959005690957
10.3573385353571,45.5964055266708
10.3577540829134,45.5968850941156
10.3581992098852,45.5973373403811
10.3586721239031,45.5977604444312
10.3591709207095,45.5981527025753
10.3596935918254,45.5985125353283
10.360238032639,45.5988384937707
10.3608020508791,45.5991292653829
10.3613833754434,45.5993836793302
10.361979665543,45.5996007111774
10.3625885201282,45.599779487014
10.3632074875564,45.5999192869726
10.3638340754643,45.6000195481283
10.3644657608034,45.6000798667647
10.3651,45.6001
</coordinates>
</LinearRing>
</outerBoundaryIs>
</Polygon>
<Polygon>
<outerBoundaryIs>
<LinearRing>
<coordinates>
10.299,45.6063
10.2996342391966,45.6062798667647
10.3002659245357,45.6062195481283
10.3008925124436,45.6061192869726
10.3015114798718,45.605979487014
10.302120334457,45.6058007111774
10.3027166245566,45.6055836793302
10.3032979491209,45.6053292653829
10.303861967361,45.6050384937707
10.3044064081746,45.6047125353283
10.3049290792905,45.6043527025753
10.3054278760969,45.6039604444312
10.3059007901148,45.6035373403811
10.3063459170866,45.6030850941156
10.3067614646429,45.6026055266708
10.3071457595205,45.6021005690957
10.3074972542995,45.6015722546761
10.3078145336345,45.6010227107477
10.3080963199535,45.60045415013
10.3083414786027,45.5998688622159
10.3085490224144,45.5992692037533
10.3087181156832,45.5986575893551
10.3088480775301,45.5980364817767
10.3089383846446,45.597408381999
10.3089886733918,45.5967758191582
10.3089987412767,45.5961413403617
10.3089685477595,45.5955075004314
10.3088982144188,45.5948768516173
10.3087880244621,45.5942519333193
10.3086384215856,45.5936352618631
10.3084500081871,45.5930293203668
10.308223542941,45.5924365487431
10.3079599377429,45.5918593338739
10.3076602540378,45.5913
10.3073256985463,45.5907607993613
10.3069576184053,45.5902439031286
10.3065574957435,45.5897513926605
10.3061269417138,45.5892852511229
10.3056676900052,45.5888473555032
10.3051815898622,45.5884394690526
10.3046705986386,45.5880632341857
10.3041367739157,45.5877201658677
10.3035822652173,45.5874116455134
10.3030093053541,45.5871389154257
10.3024202014333,45.5869030737921
10.3018173255684,45.5867050702639
10.3012031053279,45.5865457021311
10.3005800139597,45.5864256111132
10.299950560433,45.5863452807743
10.299317279335,45.5863050345762
10.298682720665,45.5863050345762
10.298049439567,45.5863452807743
10.2974199860403,45.5864256111132
10.2967968946721,45.5865457021311
10.2961826744316,45.5867050702639
10.2955797985667,45.5869030737921
10.2949906946459,45.5871389154257
10.2944177347827,45.5874116455134
10.2938632260843,45.5877201658677
10.2933294013614,45.5880632341857
10.2928184101378,45.5884394690526
10.2923323099948,45.5888473555032
10.2918730582862,45.5892852511229
10.2914425042565,45.5897513926605
10.2910423815947,45.5902439031286
10.2906743014537,45.5907607993613
10.2903397459622,45.5913
10.2900400622571,45.5918593338739
10.289776457059,45.5924365487431
10.2895499918129,45.5930293203668
10.2893615784144,45.5936352618631
10.2892119755379,45.5942519333193
10.2891017855812,45.5948768516173
10.2890314522405,45.5955075004314
10.2890012587233,45.5961413403617
10.2890113266082,45.5967758191582
10.2890616153554,45.597408381999
10.2891519224699,45.5980364817767
10.2892818843168,45.5986575893551
10.2894509775856,45.5992692037533
10.2896585213973,45.5998688622159
10.2899036800465,45.60045415013
10.2901854663655,45.6010227107477
10.2905027457005,45.6015722546761
10.2908542404795,45.6021005690957
10.2912385353571,45.6026055266708
10.2916540829134,45.6030850941156
10.2920992098852,45.6035373403811
10.2925721239031,45.6039604444312
10.2930709207095,45.6043527025753
10.2935935918254,45.6047125353283
10.294138032639,45.6050384937707
10.2947020508791,45.6053292653829
10.2952833754434,45.6055836793302
10.295879665543,45.6058007111774
10.2964885201282,45.605979487014
10.2971074875564,45.6061192869726
10.2977340754643,45.6062195481283
10.2983657608034,45.6062798667647
10.299,45.6063
</coordinates>
</LinearRing>
</outerBoundaryIs>
</Polygon>
<Polygon>
<outerBoundaryIs>
<LinearRing>
<coordinates>
10.2106,45.5469
10.2112342391966,45.5468798667647
10.2118659245357,45.5468195481283
10.2124925124436,45.5467192869726
10.2131114798718,45.546579487014
10.213720334457,45.5464007111774
10.2143166245566,45.5461836793302
10.2148979491209,45.5459292653829
10.215461967361,45.5456384937707
10.2160064081746,45.5453125353283
10.2165290792905,45.5449527025753
10.2170278760969,45.5445604444312
10.2175007901148,45.5441373403811
10.2179459170866,45.5436850941156
10.2183614646429,45.5432055266708
10.2187457595205,45.5427005690957
10.2190972542995,45.5421722546761
10.2194145336345,45.5416227107477
10.2196963199535,45.54105415013
10.2199414786027,45.5404688622159
10.2201490224144,45.5398692037533
10.2203181156832,45.5392575893551
10.2204480775301,45.5386364817767
10.2205383846446,45.538008381999
10.2205886733918,45.5373758191582
10.2205987412767,45.5367413403617
10.2205685477595,45.5361075004314
10.2204982144188,45.5354768516173
10.2203880244621,45.5348519333194
10.2202384215856,45.5342352618631
10.2200500081871,45.5336293203668
10.219823542941,45.5330365487431
10.2195599377429,45.5324593338739
10.2192602540378,45.5319
10.2189256985463,45.5313607993613
10.2185576184053,45.5308439031286
10.2181574957435,45.5303513926605
10.2177269417138,45.5298852511229
10.2172676900052,45.5294473555032
10.2167815898622,45.5290394690526
10.2162705986386,45.5286632341857
10.2157367739157,45.5283201658677
10.2151822652173,45.5280116455135
10.2146093053541,45.5277389154257
10.2140202014333,45.5275030737921
10.2134173255684,45.5273050702639
10.2128031053279,45.5271457021312
10.2121800139597,45.5270256111132
10.211550560433,45.5269452807743
10.210917279335,45.5269050345762
10.210282720665,45.5269050345762
10.209649439567,45.5269452807743
10.2090199860403,45.5270256111132
10.2083968946721,45.5271457021312
10.2077826744316,45.5273050702639
10.2071797985667,45.5275030737921
10.2065906946459,45.5277389154257
10.2060177347827,45.5280116455135
10.2054632260843,45.5283201658677
10.2049294013614,45.5286632341857
10.2044184101378,45.5290394690526
10.2039323099948,45.5294473555032
10.2034730582862,45.5298852511229
10.2030425042565,45.5303513926605
10.2026423815947,45.5308439031286
10.2022743014537,45.5313607993613
10.2019397459622,45.5319
10.2016400622571,45.5324593338739
10.201376457059,45.5330365487431
10.2011499918129,45.5336293203668
10.2009615784144,45.5342352618631
10.2008119755379,45.5348519333194
10.2007017855812,45.5354768516173
10.2006314522405,45.5361075004314
10.2006012587233,45.5367413403617
10.2006113266082,45.5373758191582
10.2006616153554,45.538008381999
10.2007519224699,45.5386364817767
10.2008818843168,45.5392575893551
10.2010509775856,45.5398692037533
10.2012585213973,45.5404688622159
10.2015036800465,45.54105415013
10.2017854663655,45.5416227107477
10.2021027457005,45.5421722546761
10.2024542404795,45.5427005690957
10.2028385353571,45.5432055266708
10.2032540829134,45.5436850941156
10.2036992098852,45.5441373403811
10.2041721239031,45.5445604444312
10.2046709207095,45.5449527025753
10.2051935918254,45.5453125353283
10.205738032639,45.5456384937707
10.2063020508791,45.5459292653829
10.2068833754434,45.5461836793302
10.207479665543,45.5464007111774
10.2080885201282,45.546579487014
10.2087074875564,45.5467192869726
10.2093340754643,45.5468195481283
10.2099657608034,45.5468798667647
10.2106,45.5469
</coordinates>
</LinearRing>
</outerBoundaryIs>
</Polygon>
<Polygon>
<outerBoundaryIs>
<LinearRing>
<coordinates>
10.44122,45.6252
10.4418542391966,45.6251798667647
10.4424859245357,45.6251195481283
10.4431125124436,45.6250192869726
10.4437314798718,45.624879487014
10.444340334457,45.6247007111774
10.4449366245566,45.6244836793302
10.4455179491209,45.6242292653829
10.446081967361,45.6239384937707
10.4466264081746,45.6236125353283
10.4471490792905,45.6232527025753
10.4476478760969,45.6228604444312
10.4481207901148,45.6224373403811
10.4485659170866,45.6219850941156
10.4489814646429,45.6215055266708
10.4493657595205,45.6210005690957
10.4497172542995,45.6204722546761
10.4500345336345,45.6199227107477
10.4503163199535,45.61935415013
10.4505614786027,45.6187688622159
10.4507690224144,45.6181692037533
10.4509381156832,45.6175575893551
10.4510680775301,45.6169364817767
10.4511583846446,45.616308381999
10.4512086733918,45.6156758191582
10.4512187412767,45.6150413403617
10.4511885477595,45.6144075004314
10.4511182144188,45.6137768516173
10.4510080244621,45.6131519333194
10.4508584215856,45.6125352618631
10.4506700081871,45.6119293203668
10.450443542941,45.6113365487431
10.4501799377429,45.6107593338739
10.4498802540378,45.6102
10.4495456985463,45.6096607993613
10.4491776184053,45.6091439031286
10.4487774957435,45.6086513926605
10.4483469417138,45.6081852511229
10.4478876900052,45.6077473555032
10.4474015898622,45.6073394690526
10.4468905986386,45.6069632341857
10.4463567739157,45.6066201658677
10.4458022652173,45.6063116455135
10.4452293053541,45.6060389154257
10.4446402014333,45.6058030737921
10.4440373255684,45.6056050702639
10.4434231053279,45.6054457021311
10.4428000139597,45.6053256111132
10.442170560433,45.6052452807743
10.441537279335,45.6052050345762
10.440902720665,45.6052050345762
10.440269439567,45.6052452807743
10.4396399860403,45.6053256111132
10.4390168946721,45.6054457021311
10.4384026744316,45.6056050702639
10.4377997985667,45.6058030737921
10.4372106946459,45.6060389154257
10.4366377347827,45.6063116455135
10.4360832260843,45.6066201658677
10.4355494013614,45.6069632341857
10.4350384101378,45.6073394690526
10.4345523099948,45.6077473555032
10.4340930582862,45.6081852511229
10.4336625042565,45.6086513926605
10.4332623815947,45.6091439031286
10.4328943014537,45.6096607993613
10.4325597459622,45.6102
10.4322600622571,45.6107593338739
10.431996457059,45.6113365487431
10.4317699918129,45.6119293203668
10.4315815784144,45.6125352618631
10.4314319755379,45.6131519333194
10.4313217855812,45.6137768516173
10.4312514522405,45.6144075004314
10.4312212587233,45.6150413403617
10.4312313266082,45.6156758191582
10.4312816153554,45.616308381999
10.4313719224699,45.6169364817767
10.4315018843168,45.6175575893551
10.4316709775856,45.6181692037533
10.4318785213973,45.6187688622159
10.4321236800465,45.61935415013
10.4324054663655,45.6199227107477
10.4327227457005,45.6204722546761
10.4330742404795,45.6210005690957
10.4334585353571,45.6215055266708
10.4338740829134,45.6219850941156
10.4343192098852,45.6224373403811
10.4347921239031,45.6228604444312
10.4352909207095,45.6232527025753
10.4358135918254,45.6236125353283
10.436358032639,45.6239384937707
10.4369220508791,45.6242292653829
10.4375033754434,45.6244836793302
10.438099665543,45.6247007111774
10.4387085201282,45.624879487014
10.4393274875564,45.6250192869726
10.4399540754643,45.6251195481283
10.4405857608034,45.6251798667647
10.44122,45.6252
</coordinates>
</LinearRing>
</outerBoundaryIs>
</Polygon>
<Polygon>
<outerBoundaryIs>
<LinearRing>
<coordinates>
10.4184,45.5745
10.4190342391966,45.5744798667647
10.4196659245357,45.5744195481283
10.4202925124436,45.5743192869726
10.4209114798718,45.574179487014
10.421520334457,45.5740007111774
10.4221166245566,45.5737836793302
10.4226979491209,45.5735292653829
10.423261967361,45.5732384937707
10.4238064081746,45.5729125353283
10.4243290792905,45.5725527025753
10.4248278760969,45.5721604444312
10.4253007901148,45.5717373403811
10.4257459170866,45.5712850941156
10.4261614646429,45.5708055266708
10.4265457595205,45.5703005690957
10.4268972542995,45.5697722546761
10.4272145336345,45.5692227107477
10.4274963199535,45.56865415013
10.4277414786027,45.5680688622159
10.4279490224144,45.5674692037533
10.4281181156832,45.5668575893551
10.4282480775301,45.5662364817767
10.4283383846446,45.565608381999
10.4283886733918,45.5649758191582
10.4283987412767,45.5643413403617
10.4283685477595,45.5637075004314
10.4282982144188,45.5630768516173
10.4281880244621,45.5624519333194
10.4280384215856,45.5618352618631
10.4278500081871,45.5612293203668
10.427623542941,45.5606365487431
10.4273599377429,45.5600593338739
10.4270602540378,45.5595
10.4267256985463,45.5589607993613
10.4263576184053,45.5584439031286
10.4259574957435,45.5579513926605
10.4255269417138,45.5574852511229
10.4250676900052,45.5570473555032
10.4245815898622,45.5566394690526
10.4240705986386,45.5562632341857
10.4235367739157,45.5559201658677
10.4229822652173,45.5556116455135
10.4224093053541,45.5553389154257
10.4218202014333,45.5551030737921
10.4212173255684,45.5549050702639
10.4206031053279,45.5547457021312
10.4199800139597,45.5546256111132
10.419350560433,45.5545452807743
10.418717279335,45.5545050345762
10.418082720665,45.5545050345762
10.417449439567,45.5545452807743
10.4168199860403,45.5546256111132
10.4161968946721,45.5547457021312
10.4155826744316,45.5549050702639
10.4149797985667,45.5551030737921
10.4143906946459,45.5553389154257
10.4138177347827,45.5556116455135
10.4132632260843,45.5559201658677
10.4127294013614,45.5562632341857
10.4122184101378,45.5566394690526
10.4117323099948,45.5570473555032
10.4112730582862,45.5574852511229
10.4108425042565,45.5579513926605
10.4104423815947,45.5584439031286
10.4100743014537,45.5589607993613
10.4097397459622,45.5595
10.4094400622571,45.5600593338739
10.409176457059,45.5606365487431
10.4089499918129,45.5612293203668
10.4087615784144,45.5618352618631
10.4086119755379,45.5624519333194
10.4085017855812,45.5630768516173
10.4084314522405,45.5637075004314
10.4084012587233,45.5643413403617
10.4084113266082,45.5649758191582
10.4084616153554,45.565608381999
10.4085519224699,45.5662364817767
10.4086818843168,45.5668575893551
10.4088509775856,45.5674692037533
10.4090585213973,45.5680688622159
10.4093036800465,45.56865415013
10.4095854663655,45.5692227107477
10.4099027457005,45.5697722546761
10.4102542404795,45.5703005690957
10.4106385353571,45.5708055266708
10.4110540829134,45.5712850941156
10.4114992098852,45.5717373403811
10.4119721239031,45.5721604444312
10.4124709207095,45.5725527025753
10.4129935918254,45.5729125353283
10.413538032639,45.5732384937707
10.4141020508791,45.5735292653829
10.4146833754434,45.5737836793302
10.415279665543,45.5740007111774
10.4158885201282,45.574179487014
10.4165074875564,45.5743192869726
10.4171340754643,45.5744195481283
10.4177657608034,45.5744798667647
10.4184,45.5745
</coordinates>
</LinearRing>
</outerBoundaryIs>
</Polygon>
<Polygon>
<outerBoundaryIs>
<LinearRing>
<coordinates>
10.412917,45.571417
10.4135512391966,45.5713968667647
10.4141829245357,45.5713365481283
10.4148095124436,45.5712362869726
10.4154284798718,45.571096487014
10.416037334457,45.5709177111774
10.4166336245566,45.5707006793302
10.4172149491209,45.5704462653829
10.417778967361,45.5701554937707
10.4183234081746,45.5698295353283
10.4188460792905,45.5694697025753
10.4193448760969,45.5690774444312
10.4198177901148,45.5686543403811
10.4202629170866,45.5682020941156
10.4206784646429,45.5677225266708
10.4210627595205,45.5672175690957
10.4214142542995,45.5666892546761
10.4217315336345,45.5661397107477
10.4220133199535,45.56557115013
10.4222584786027,45.5649858622159
10.4224660224144,45.5643862037533
10.4226351156832,45.5637745893551
10.4227650775301,45.5631534817767
10.4228553846446,45.562525381999
10.4229056733918,45.5618928191582
10.4229157412767,45.5612583403617
10.4228855477595,45.5606245004314
10.4228152144188,45.5599938516173
10.4227050244621,45.5593689333193
10.4225554215856,45.5587522618631
10.4223670081871,45.5581463203668
10.422140542941,45.5575535487431
10.4218769377429,45.5569763338739
10.4215772540378,45.556417
10.4212426985463,45.5558777993613
10.4208746184053,45.5553609031286
10.4204744957435,45.5548683926605
10.4200439417138,45.5544022511229
10.4195846900052,45.5539643555032
10.4190985898622,45.5535564690526
10.4185875986386,45.5531802341857
10.4180537739157,45.5528371658677
10.4174992652173,45.5525286455134
10.4169263053541,45.5522559154257
10.4163372014333,45.5520200737921
10.4157343255684,45.5518220702639
10.4151201053279,45.5516627021311
10.4144970139597,45.5515426111132
10.413867560433,45.5514622807743
10.413234279335,45.5514220345762
10.412599720665,45.5514220345762
10.411966439567,45.5514622807743
10.4113369860403,45.5515426111132
10.4107138946721,45.5516627021311
10.4100996744316,45.5518220702639
10.4094967985667,45.5520200737921
10.4089076946459,45.5522559154257
10.4083347347827,45.5525286455134
10.4077802260843,45.5528371658677
10.4072464013614,45.5531802341857
10.4067354101378,45.5535564690526
10.4062493099948,45.5539643555032
10.4057900582862,45.5544022511229
10.4053595042565,45.5548683926605
10.4049593815947,45.5553609031286
10.4045913014537,45.5558777993613
10.4042567459622,45.556417
10.4039570622571,45.5569763338739
10.403693457059,45.5575535487431
10.4034669918129,45.5581463203668
10.4032785784144,45.5587522618631
10.4031289755379,45.5593689333193
10.4030187855812,45.5599938516173
10.4029484522405,45.5606245004314
10.4029182587233,45.5612583403617
10.4029283266082,45.5618928191582
10.4029786153554,45.562525381999
10.4030689224699,45.5631534817767
10.4031988843168,45.5637745893551
10.4033679775856,45.5643862037533
10.4035755213973,45.5649858622159
10.4038206800465,45.56557115013
10.4041024663655,45.5661397107477
10.4044197457005,45.5666892546761
10.4047712404795,45.5672175690957
10.4051555353571,45.5677225266708
10.4055710829134,45.5682020941156
10.4060162098852,45.5686543403811
10.4064891239031,45.5690774444312
10.4069879207095,45.5694697025753
10.4075105918254,45.5698295353283
10.408055032639,45.5701554937707
10.4086190508791,45.5704462653829
10.4092003754434,45.5707006793302
10.409796665543,45.5709177111774
10.4104055201282,45.571096487014
10.4110244875564,45.5712362869726
10.4116510754643,45.5713365481283
10.4122827608034,45.5713968667647
10.412917,45.571417
</coordinates>
</LinearRing>
</outerBoundaryIs>
</Polygon>
<Polygon>
<outerBoundaryIs>
<LinearRing>
<coordinates>
9.958074807,45.63435483
9.95870904619657,45.6343346967647
9.95934073153574,45.6342743781283
9.9599673194436,45.6341741169726
9.96058628687181,45.634034317014
9.96119514145698,45.6338555411774
9.9617914315566,45.6336385093302
9.96237275612089,45.6333840953829
9.962936774361,45.6330933237707
9.96348121517456,45.6327673653283
9.96400388629054,45.6324075325753
9.96450268309686,45.6320152744312
9.96497559711482,45.6315921703811
9.96542072408657,45.6311399241156
9.96583627164292,45.6306603566708
9.9662205665205,45.6301553990957
9.96657206129949,45.6296270846761
9.96688934063448,45.6290775407477
9.96717112695355,45.62850898013
9.96741628560265,45.6279236922159
9.96762382941444,45.6273240337533
9.96779292268323,45.6267124193551
9.96792288453012,45.6260913117767
9.96801319164461,45.625463211999
9.96806348039183,45.6248306491582
9.96807354827674,45.6241961703617
9.96804335475952,45.6235623304314
9.96797302141881,45.6229316816173
9.96786283146215,45.6223067633194
9.9677132285856,45.6216900918631
9.96752481518715,45.6210841503668
9.96729834994104,45.6204913787431
9.96703474474291,45.6199141638739
9.96673506103784,45.61935483
9.96640050554635,45.6188156293613
9.96603242540531,45.6182987331286
9.96563230274354,45.6178062226605
9.96520174871379,45.6173400811229
9.96474249700516,45.6169021855032
9.96425639686221,45.6164942990526
9.96374540563863,45.6161180641857
9.96321158091573,45.6157749958677
9.96265707221727,45.6154664755135
9.96208411235406,45.6151937454257
9.96149500843326,45.6149579037921
9.96089213256841,45.6147599002639
9.96027791232786,45.6146005321311
9.95965482095973,45.6144804411132
9.95902536743304,45.6144001107743
9.95839208633498,45.6143598645762
9.95775752766502,45.6143598645762
9.95712424656696,45.6144001107743
9.95649479304027,45.6144804411132
9.95587170167213,45.6146005321311
9.95525748143158,45.6147599002639
9.95465460556674,45.6149579037921
9.95406550164593,45.6151937454257
9.95349254178272,45.6154664755135
9.95293803308427,45.6157749958677
9.95240420836137,45.6161180641857
9.95189321713779,45.6164942990526
9.95140711699484,45.6169021855032
9.95094786528621,45.6173400811229
9.95051731125646,45.6178062226605
9.95011718859469,45.6182987331286
9.94974910845365,45.6188156293613
9.94941455296216,45.61935483
9.94911486925709,45.6199141638739
9.94885126405895,45.6204913787431
9.94862479881285,45.6210841503668
9.9484363854144,45.6216900918631
9.94828678253785,45.6223067633194
9.94817659258119,45.6229316816173
9.94810625924048,45.6235623304314
9.94807606572326,45.6241961703617
9.94808613360817,45.6248306491582
9.94813642235539,45.625463211999
9.94822672946988,45.6260913117767
9.94835669131676,45.6267124193551
9.94852578458556,45.6273240337533
9.94873332839735,45.6279236922159
9.94897848704645,45.62850898013
9.94926027336552,45.6290775407477
9.9495775527005,45.6296270846761
9.9499290474795,45.6301553990957
9.95031334235708,45.6306603566708
9.95072888991342,45.6311399241156
9.95117401688518,45.6315921703811
9.95164693090313,45.6320152744312
9.95214572770945,45.6324075325753
9.95266839882544,45.6327673653283
9.95321283963899,45.6330933237707
9.95377685787911,45.6333840953829
9.9543581824434,45.6336385093302
9.95495447254301,45.6338555411774
9.95556332712819,45.634034317014
9.9561822945564,45.6341741169726
9.95680888246426,45.6342743781283
9.95744056780343,45.6343346967647
9.958074807,45.63435483
</coordinates>
</LinearRing>
</outerBoundaryIs>
</Polygon>
<Polygon>
<outerBoundaryIs>
<LinearRing>
<coordinates>
10.3668,45.6024
10.3674342391966,45.6023798667647
10.3680659245357,45.6023195481283
10.3686925124436,45.6022192869726
10.3693114798718,45.602079487014
10.369920334457,45.6019007111774
10.3705166245566,45.6016836793302
10.3710979491209,45.6014292653829
10.371661967361,45.6011384937707
10.3722064081746,45.6008125353283
10.3727290792905,45.6004527025753
10.3732278760969,45.6000604444312
10.3737007901148,45.5996373403811
10.3741459170866,45.5991850941156
10.3745614646429,45.5987055266708
10.3749457595205,45.5982005690957
10.3752972542995,45.5976722546761
10.3756145336345,45.5971227107477
10.3758963199535,45.59655415013
10.3761414786027,45.5959688622159
10.3763490224144,45.5953692037533
10.3765181156832,45.5947575893551
10.3766480775301,45.5941364817767
10.3767383846446,45.593508381999
10.3767886733918,45.5928758191582
10.3767987412767,45.5922413403617
10.3767685477595,45.5916075004314
10.3766982144188,45.5909768516173
10.3765880244621,45.5903519333193
10.3764384215856,45.5897352618631
10.3762500081871,45.5891293203668
10.376023542941,45.5885365487431
10.3757599377429,45.5879593338739
10.3754602540378,45.5874
10.3751256985463,45.5868607993613
10.3747576184053,45.5863439031286
10.3743574957435,45.5858513926605
10.3739269417138,45.5853852511229
10.3734676900052,45.5849473555032
10.3729815898622,45.5845394690526
10.3724705986386,45.5841632341857
10.3719367739157,45.5838201658676
10.3713822652173,45.5835116455134
10.3708093053541,45.5832389154257
10.3702202014333,45.5830030737921
10.3696173255684,45.5828050702639
10.3690031053279,45.5826457021311
10.3683800139597,45.5825256111132
10.367750560433,45.5824452807743
10.367117279335,45.5824050345762
10.366482720665,45.5824050345762
10.365849439567,45.5824452807743
10.3652199860403,45.5825256111132
10.3645968946721,45.5826457021311
10.3639826744316,45.5828050702639
10.3633797985667,45.5830030737921
10.3627906946459,45.5832389154257
10.3622177347827,45.5835116455134
10.3616632260843,45.5838201658676
10.3611294013614,45.5841632341857
10.3606184101378,45.5845394690526
10.3601323099948,45.5849473555032
10.3596730582862,45.5853852511229
10.3592425042565,45.5858513926605
10.3588423815947,45.5863439031286
10.3584743014537,45.5868607993613
10.3581397459622,45.5874
10.3578400622571,45.5879593338739
10.357576457059,45.5885365487431
10.3573499918129,45.5891293203668
10.3571615784144,45.5897352618631
10.3570119755379,45.5903519333193
10.3569017855812,45.5909768516173
10.3568314522405,45.5916075004314
10.3568012587233,45.5922413403617
10.3568113266082,45.5928758191582
10.3568616153554,45.593508381999
10.3569519224699,45.5941364817767
10.3570818843168,45.5947575893551
10.3572509775856,45.5953692037533
10.3574585213973,45.5959688622159
10.3577036800465,45.59655415013
10.3579854663655,45.5971227107477
10.3583027457005,45.5976722546761
10.3586542404795,45.5982005690957
10.3590385353571,45.5987055266708
10.3594540829134,45.5991850941156
10.3598992098852,45.5996373403811
10.3603721239031,45.6000604444312
10.3608709207095,45.6004527025753
10.3613935918254,45.6008125353283
10.361938032639,45.6011384937707
10.3625020508791,45.6014292653829
10.3630833754434,45.6016836793302
10.363679665543,45.6019007111774
10.3642885201282,45.602079487014
10.3649074875564,45.6022192869726
10.3655340754643,45.6023195481283
10.3661657608034,45.6023798667647
10.3668,45.6024
</coordinates>
</LinearRing>
</outerBoundaryIs>
</Polygon>
<Polygon>
<outerBoundaryIs>
<LinearRing>
<coordinates>
9.50408,45.77409
9.50471423919657,45.7740698667647
9.50534592453574,45.7740095481283
9.5059725124436,45.7739092869726
9.50659147987181,45.773769487014
9.50720033445699,45.7735907111774
9.5077966245566,45.7733736793302
9.50837794912089,45.7731192653829
9.50894196736101,45.7728284937707
9.50948640817456,45.7725025353283
9.51000907929055,45.7721427025753
9.51050787609686,45.7717504444312
9.51098079011482,45.7713273403811
9.51142591708657,45.7708750941156
9.51184146464292,45.7703955266708
9.5122257595205,45.7698905690957
9.5125772542995,45.7693622546761
9.51289453363448,45.7688127107477
9.51317631995355,45.76824415013
9.51342147860265,45.7676588622159
9.51362902241444,45.7670592037533
9.51379811568323,45.7664475893551
9.51392807753012,45.7658264817767
9.51401838464461,45.765198381999
9.51406867339183,45.7645658191582
9.51407874127674,45.7639313403617
9.51404854775952,45.7632975004314
9.51397821441881,45.7626668516173
9.51386802446215,45.7620419333194
9.5137184215856,45.7614252618631
9.51353000818715,45.7608193203668
9.51330354294105,45.7602265487431
9.51303993774291,45.7596493338739
9.51274025403784,45.75909
9.51240569854635,45.7585507993613
9.51203761840531,45.7580339031286
9.51163749574354,45.7575413926605
9.51120694171379,45.7570752511229
9.51074769000516,45.7566373555032
9.51026158986221,45.7562294690526
9.50975059863863,45.7558532341857
9.50921677391573,45.7555101658677
9.50866226521727,45.7552016455135
9.50808930535407,45.7549289154257
9.50750020143326,45.7546930737921
9.50689732556841,45.7544950702639
9.50628310532787,45.7543357021312
9.50566001395973,45.7542156111132
9.50503056043304,45.7541352807743
9.50439727933498,45.7540950345762
9.50376272066502,45.7540950345762
9.50312943956696,45.7541352807743
9.50249998604027,45.7542156111132
9.50187689467213,45.7543357021312
9.50126267443158,45.7544950702639
9.50065979856674,45.7546930737921
9.50007069464593,45.7549289154257
9.49949773478273,45.7552016455135
9.49894322608427,45.7555101658677
9.49840940136137,45.7558532341857
9.49789841013779,45.7562294690526
9.49741230999484,45.7566373555032
9.49695305828621,45.7570752511229
9.49652250425646,45.7575413926605
9.49612238159469,45.7580339031286
9.49575430145365,45.7585507993613
9.49541974596216,45.75909
9.49512006225709,45.7596493338739
9.49485645705895,45.7602265487431
9.49462999181285,45.7608193203668
9.4944415784144,45.7614252618631
9.49429197553785,45.7620419333194
9.49418178558119,45.7626668516173
9.49411145224048,45.7632975004314
9.49408125872326,45.7639313403617
9.49409132660817,45.7645658191582
9.49414161535539,45.765198381999
9.49423192246988,45.7658264817767
9.49436188431677,45.7664475893551
9.49453097758556,45.7670592037533
9.49473852139735,45.7676588622159
9.49498368004645,45.76824415013
9.49526546636552,45.7688127107477
9.4955827457005,45.7693622546761
9.4959342404795,45.7698905690957
9.49631853535708,45.7703955266708
9.49673408291343,45.7708750941156
9.49717920988518,45.7713273403811
9.49765212390314,45.7717504444312
9.49815092070945,45.7721427025753
9.49867359182544,45.7725025353283
9.49921803263899,45.7728284937707
9.49978205087911,45.7731192653829
9.5003633754434,45.7733736793302
9.50095966554301,45.7735907111774
9.50156852012819,45.773769487014
9.5021874875564,45.7739092869726
9.50281407546426,45.7740095481283
9.50344576080343,45.7740698667647
9.50408,45.77409
</coordinates>
</LinearRing>
</outerBoundaryIs>
</Polygon>
<Polygon>
<outerBoundaryIs>
<LinearRing>
<coordinates>
10.2026,45.61
10.2032342391966,45.6099798667647
10.2038659245357,45.6099195481283
10.2044925124436,45.6098192869726
10.2051114798718,45.609679487014
10.205720334457,45.6095007111774
10.2063166245566,45.6092836793302
10.2068979491209,45.6090292653829
10.207461967361,45.6087384937707
10.2080064081746,45.6084125353283
10.2085290792905,45.6080527025753
10.2090278760969,45.6076604444312
10.2095007901148,45.6072373403811
10.2099459170866,45.6067850941156
10.2103614646429,45.6063055266708
10.2107457595205,45.6058005690957
10.2110972542995,45.6052722546761
10.2114145336345,45.6047227107477
10.2116963199535,45.60415415013
10.2119414786027,45.6035688622159
10.2121490224144,45.6029692037533
10.2123181156832,45.6023575893551
10.2124480775301,45.6017364817767
10.2125383846446,45.601108381999
10.2125886733918,45.6004758191582
10.2125987412767,45.5998413403617
10.2125685477595,45.5992075004314
10.2124982144188,45.5985768516173
10.2123880244621,45.5979519333194
10.2122384215856,45.5973352618631
10.2120500081871,45.5967293203668
10.211823542941,45.5961365487431
10.2115599377429,45.5955593338739
10.2112602540378,45.595
10.2109256985463,45.5944607993613
10.2105576184053,45.5939439031286
10.2101574957435,45.5934513926605
10.2097269417138,45.5929852511229
10.2092676900052,45.5925473555032
10.2087815898622,45.5921394690526
10.2082705986386,45.5917632341857
10.2077367739157,45.5914201658677
10.2071822652173,45.5911116455135
10.2066093053541,45.5908389154257
10.2060202014333,45.5906030737921
10.2054173255684,45.5904050702639
10.2048031053279,45.5902457021311
10.2041800139597,45.5901256111132
10.203550560433,45.5900452807743
10.202917279335,45.5900050345762
10.202282720665,45.5900050345762
10.201649439567,45.5900452807743
10.2010199860403,45.5901256111132
10.2003968946721,45.5902457021311
10.1997826744316,45.5904050702639
10.1991797985667,45.5906030737921
10.1985906946459,45.5908389154257
10.1980177347827,45.5911116455135
10.1974632260843,45.5914201658677
10.1969294013614,45.5917632341857
10.1964184101378,45.5921394690526
10.1959323099948,45.5925473555032
10.1954730582862,45.5929852511229
10.1950425042565,45.5934513926605
10.1946423815947,45.5939439031286
10.1942743014537,45.5944607993613
10.1939397459622,45.595
10.1936400622571,45.5955593338739
10.193376457059,45.5961365487431
10.1931499918129,45.5967293203668
10.1929615784144,45.5973352618631
10.1928119755379,45.5979519333194
10.1927017855812,45.5985768516173
10.1926314522405,45.5992075004314
10.1926012587233,45.5998413403617
10.1926113266082,45.6004758191582
10.1926616153554,45.601108381999
10.1927519224699,45.6017364817767
10.1928818843168,45.6023575893551
10.1930509775856,45.6029692037533
10.1932585213973,45.6035688622159
10.1935036800465,45.60415415013
10.1937854663655,45.6047227107477
10.1941027457005,45.6052722546761
10.1944542404795,45.6058005690957
10.1948385353571,45.6063055266708
10.1952540829134,45.6067850941156
10.1956992098852,45.6072373403811
10.1961721239031,45.6076604444312
10.1966709207095,45.6080527025753
10.1971935918254,45.6084125353283
10.197738032639,45.6087384937707
10.1983020508791,45.6090292653829
10.1988833754434,45.6092836793302
10.199479665543,45.6095007111774
10.2000885201282,45.609679487014
10.2007074875564,45.6098192869726
10.2013340754643,45.6099195481283
10.2019657608034,45.6099798667647
10.2026,45.61
</coordinates>
</LinearRing>
</outerBoundaryIs>
</Polygon>
<Polygon>
<outerBoundaryIs>
<LinearRing>
<coordinates>
10.412917,45.571417
10.4135512391966,45.5713968667647
10.4141829245357,45.5713365481283
10.4148095124436,45.5712362869726
10.4154284798718,45.571096487014
10.416037334457,45.5709177111774
10.4166336245566,45.5707006793302
10.4172149491209,45.5704462653829
10.417778967361,45.5701554937707
10.4183234081746,45.5698295353283
10.4188460792905,45.5694697025753
10.4193448760969,45.5690774444312
10.4198177901148,45.5686543403811
10.4202629170866,45.5682020941156
10.4206784646429,45.5677225266708
10.4210627595205,45.5672175690957
10.4214142542995,45.5666892546761
10.4217315336345,45.5661397107477
10.4220133199535,45.56557115013
10.4222584786027,45.5649858622159
10.4224660224144,45.5643862037533
10.4226351156832,45.5637745893551
10.4227650775301,45.5631534817767
10.4228553846446,45.562525381999
10.4229056733918,45.5618928191582
10.4229157412767,45.5612583403617
10.4228855477595,45.5606245004314
10.4228152144188,45.5599938516173
10.4227050244621,45.5593689333193
10.4225554215856,45.5587522618631
10.4223670081871,45.5581463203668
10.422140542941,45.5575535487431
10.4218769377429,45.5569763338739
10.4215772540378,45.556417
10.4212426985463,45.5558777993613
10.4208746184053,45.5553609031286
10.4204744957435,45.5548683926605
10.4200439417138,45.5544022511229
10.4195846900052,45.5539643555032
10.4190985898622,45.5535564690526
10.4185875986386,45.5531802341857
10.4180537739157,45.5528371658677
10.4174992652173,45.5525286455134
10.4169263053541,45.5522559154257
10.4163372014333,45.5520200737921
10.4157343255684,45.5518220702639
10.4151201053279,45.5516627021311
10.4144970139597,45.5515426111132
10.413867560433,45.5514622807743
10.413234279335,45.5514220345762
10.412599720665,45.5514220345762
10.411966439567,45.5514622807743
10.4113369860403,45.5515426111132
10.4107138946721,45.5516627021311
10.4100996744316,45.5518220702639
10.4094967985667,45.5520200737921
10.4089076946459,45.5522559154257
10.4083347347827,45.5525286455134
10.4077802260843,45.5528371658677
10.4072464013614,45.5531802341857
10.4067354101378,45.5535564690526
10.4062493099948,45.5539643555032
10.4057900582862,45.5544022511229
10.4053595042565,45.5548683926605
10.4049593815947,45.5553609031286
10.4045913014537,45.5558777993613
10.4042567459622,45.556417
10.4039570622571,45.5569763338739
10.403693457059,45.5575535487431
10.4034669918129,45.5581463203668
10.4032785784144,45.5587522618631
10.4031289755379,45.5593689333193
10.4030187855812,45.5599938516173
10.4029484522405,45.5606245004314
10.4029182587233,45.5612583403617
10.4029283266082,45.5618928191582
10.4029786153554,45.562525381999
10.4030689224699,45.5631534817767
10.4031988843168,45.5637745893551
10.4033679775856,45.5643862037533
10.4035755213973,45.5649858622159
10.4038206800465,45.56557115013
10.4041024663655,45.5661397107477
10.4044197457005,45.5666892546761
10.4047712404795,45.5672175690957
10.4051555353571,45.5677225266708
10.4055710829134,45.5682020941156
10.4060162098852,45.5686543403811
10.4064891239031,45.5690774444312
10.4069879207095,45.5694697025753
10.4075105918254,45.5698295353283
10.408055032639,45.5701554937707
10.4086190508791,45.5704462653829
10.4092003754434,45.5707006793302
10.409796665543,45.5709177111774
10.4104055201282,45.571096487014
10.4110244875564,45.5712362869726
10.4116510754643,45.5713365481283
10.4122827608034,45.5713968667647
10.412917,45.571417
</coordinates>
</LinearRing>
</outerBoundaryIs>
</Polygon>
<Polygon>
<outerBoundaryIs>
<LinearRing>
<coordinates>
9.50408,45.77409
9.50471423919657,45.7740698667647
9.50534592453574,45.7740095481283
9.5059725124436,45.7739092869726
9.50659147987181,45.773769487014
9.50720033445699,45.7735907111774
9.5077966245566,45.7733736793302
9.50837794912089,45.7731192653829
9.50894196736101,45.7728284937707
9.50948640817456,45.7725025353283
9.51000907929055,45.7721427025753
9.51050787609686,45.7717504444312
9.51098079011482,45.7713273403811
9.51142591708657,45.7708750941156
9.51184146464292,45.7703955266708
9.5122257595205,45.7698905690957
9.5125772542995,45.7693622546761
9.51289453363448,45.7688127107477
9.51317631995355,45.76824415013
9.51342147860265,45.7676588622159
9.51362902241444,45.7670592037533
9.51379811568323,45.7664475893551
9.51392807753012,45.7658264817767
9.51401838464461,45.765198381999
9.51406867339183,45.7645658191582
9.51407874127674,45.7639313403617
9.51404854775952,45.7632975004314
9.51397821441881,45.7626668516173
9.51386802446215,45.7620419333194
9.5137184215856,45.7614252618631
9.51353000818715,45.7608193203668
9.51330354294105,45.7602265487431
9.51303993774291,45.7596493338739
9.51274025403784,45.75909
9.51240569854635,45.7585507993613
9.51203761840531,45.7580339031286
9.51163749574354,45.7575413926605
9.51120694171379,45.7570752511229
9.51074769000516,45.7566373555032
9.51026158986221,45.7562294690526
9.50975059863863,45.7558532341857
9.50921677391573,45.7555101658677
9.50866226521727,45.7552016455135
9.50808930535407,45.7549289154257
9.50750020143326,45.7546930737921
9.50689732556841,45.7544950702639
9.50628310532787,45.7543357021312
9.50566001395973,45.7542156111132
9.50503056043304,45.7541352807743
9.50439727933498,45.7540950345762
9.50376272066502,45.7540950345762
9.50312943956696,45.7541352807743
9.50249998604027,45.7542156111132
9.50187689467213,45.7543357021312
9.50126267443158,45.7544950702639
9.50065979856674,45.7546930737921
9.50007069464593,45.7549289154257
9.49949773478273,45.7552016455135
9.49894322608427,45.7555101658677
9.49840940136137,45.7558532341857
9.49789841013779,45.7562294690526
9.49741230999484,45.7566373555032
9.49695305828621,45.7570752511229
9.49652250425646,45.7575413926605
9.49612238159469,45.7580339031286
9.49575430145365,45.7585507993613
9.49541974596216,45.75909
9.49512006225709,45.7596493338739
9.49485645705895,45.7602265487431
9.49462999181285,45.7608193203668
9.4944415784144,45.7614252618631
9.49429197553785,45.7620419333194
9.49418178558119,45.7626668516173
9.49411145224048,45.7632975004314
9.49408125872326,45.7639313403617
9.49409132660817,45.7645658191582
9.49414161535539,45.765198381999
9.49423192246988,45.7658264817767
9.49436188431677,45.7664475893551
9.49453097758556,45.7670592037533
9.49473852139735,45.7676588622159
9.49498368004645,45.76824415013
9.49526546636552,45.7688127107477
9.4955827457005,45.7693622546761
9.4959342404795,45.7698905690957
9.49631853535708,45.7703955266708
9.49673408291343,45.7708750941156
9.49717920988518,45.7713273403811
9.49765212390314,45.7717504444312
9.49815092070945,45.7721427025753
9.49867359182544,45.7725025353283
9.49921803263899,45.7728284937707
9.49978205087911,45.7731192653829
9.5003633754434,45.7733736793302
9.50095966554301,45.7735907111774
9.50156852012819,45.773769487014
9.5021874875564,45.7739092869726
9.50281407546426,45.7740095481283
9.50344576080343,45.7740698667647
9.50408,45.77409
</coordinates>
</LinearRing>
</outerBoundaryIs>
</Polygon>
<Polygon>
<outerBoundaryIs>
<LinearRing>
<coordinates>
10.05816,45.81345
10.0587942391966,45.8134298667647
10.0594259245357,45.8133695481283
10.0600525124436,45.8132692869726
10.0606714798718,45.813129487014
10.061280334457,45.8129507111774
10.0618766245566,45.8127336793302
10.0624579491209,45.8124792653829
10.063021967361,45.8121884937707
10.0635664081746,45.8118625353283
10.0640890792905,45.8115027025753
10.0645878760969,45.8111104444312
10.0650607901148,45.8106873403811
10.0655059170866,45.8102350941156
10.0659214646429,45.8097555266708
10.0663057595205,45.8092505690957
10.0666572542995,45.8087222546761
10.0669745336345,45.8081727107477
10.0672563199535,45.80760415013
10.0675014786027,45.8070188622159
10.0677090224144,45.8064192037533
10.0678781156832,45.8058075893551
10.0680080775301,45.8051864817767
10.0680983846446,45.804558381999
10.0681486733918,45.8039258191582
10.0681587412767,45.8032913403617
10.0681285477595,45.8026575004314
10.0680582144188,45.8020268516173
10.0679480244621,45.8014019333193
10.0677984215856,45.8007852618631
10.0676100081871,45.8001793203668
10.067383542941,45.7995865487431
10.0671199377429,45.7990093338739
10.0668202540378,45.79845
10.0664856985463,45.7979107993613
10.0661176184053,45.7973939031286
10.0657174957435,45.7969013926605
10.0652869417138,45.7964352511229
10.0648276900052,45.7959973555032
10.0643415898622,45.7955894690526
10.0638305986386,45.7952132341857
10.0632967739157,45.7948701658676
10.0627422652173,45.7945616455134
10.0621693053541,45.7942889154257
10.0615802014333,45.7940530737921
10.0609773255684,45.7938550702639
10.0603631053279,45.7936957021311
10.0597400139597,45.7935756111132
10.059110560433,45.7934952807743
10.058477279335,45.7934550345762
10.057842720665,45.7934550345762
10.057209439567,45.7934952807743
10.0565799860403,45.7935756111132
10.0559568946721,45.7936957021311
10.0553426744316,45.7938550702639
10.0547397985667,45.7940530737921
10.0541506946459,45.7942889154257
10.0535777347827,45.7945616455134
10.0530232260843,45.7948701658676
10.0524894013614,45.7952132341857
10.0519784101378,45.7955894690526
10.0514923099948,45.7959973555032
10.0510330582862,45.7964352511229
10.0506025042565,45.7969013926605
10.0502023815947,45.7973939031286
10.0498343014537,45.7979107993613
10.0494997459622,45.79845
10.0492000622571,45.7990093338739
10.048936457059,45.7995865487431
10.0487099918129,45.8001793203668
10.0485215784144,45.8007852618631
10.0483719755379,45.8014019333193
10.0482617855812,45.8020268516173
10.0481914522405,45.8026575004314
10.0481612587233,45.8032913403617
10.0481713266082,45.8039258191582
10.0482216153554,45.804558381999
10.0483119224699,45.8051864817767
10.0484418843168,45.8058075893551
10.0486109775856,45.8064192037533
10.0488185213973,45.8070188622159
10.0490636800465,45.80760415013
10.0493454663655,45.8081727107477
10.0496627457005,45.8087222546761
10.0500142404795,45.8092505690957
10.0503985353571,45.8097555266708
10.0508140829134,45.8102350941156
10.0512592098852,45.8106873403811
10.0517321239031,45.8111104444312
10.0522309207095,45.8115027025753
10.0527535918254,45.8118625353283
10.053298032639,45.8121884937707
10.0538620508791,45.8124792653829
10.0544433754434,45.8127336793302
10.055039665543,45.8129507111774
10.0556485201282,45.813129487014
10.0562674875564,45.8132692869726
10.0568940754643,45.8133695481283
10.0575257608034,45.8134298667647
10.05816,45.81345
</coordinates>
</LinearRing>
</outerBoundaryIs>
</Polygon>
<Polygon>
<outerBoundaryIs>
<LinearRing>
<coordinates>
10.3272,45.5805
10.3278342391966,45.5804798667647
10.3284659245357,45.5804195481283
10.3290925124436,45.5803192869726
10.3297114798718,45.580179487014
10.330320334457,45.5800007111774
10.3309166245566,45.5797836793302
10.3314979491209,45.5795292653829
10.332061967361,45.5792384937707
10.3326064081746,45.5789125353283
10.3331290792905,45.5785527025753
10.3336278760969,45.5781604444312
10.3341007901148,45.5777373403811
10.3345459170866,45.5772850941156
10.3349614646429,45.5768055266708
10.3353457595205,45.5763005690957
10.3356972542995,45.5757722546761
10.3360145336345,45.5752227107477
10.3362963199535,45.57465415013
10.3365414786027,45.5740688622159
10.3367490224144,45.5734692037533
10.3369181156832,45.5728575893551
10.3370480775301,45.5722364817767
10.3371383846446,45.571608381999
10.3371886733918,45.5709758191582
10.3371987412767,45.5703413403617
10.3371685477595,45.5697075004314
10.3370982144188,45.5690768516173
10.3369880244621,45.5684519333194
10.3368384215856,45.5678352618631
10.3366500081871,45.5672293203668
10.336423542941,45.5666365487431
10.3361599377429,45.5660593338739
10.3358602540378,45.5655
10.3355256985463,45.5649607993613
10.3351576184053,45.5644439031286
10.3347574957435,45.5639513926605
10.3343269417138,45.5634852511229
10.3338676900052,45.5630473555032
10.3333815898622,45.5626394690526
10.3328705986386,45.5622632341857
10.3323367739157,45.5619201658677
10.3317822652173,45.5616116455135
10.3312093053541,45.5613389154257
10.3306202014333,45.5611030737921
10.3300173255684,45.5609050702639
10.3294031053279,45.5607457021312
10.3287800139597,45.5606256111132
10.328150560433,45.5605452807743
10.327517279335,45.5605050345762
10.326882720665,45.5605050345762
10.326249439567,45.5605452807743
10.3256199860403,45.5606256111132
10.3249968946721,45.5607457021312
10.3243826744316,45.5609050702639
10.3237797985667,45.5611030737921
10.3231906946459,45.5613389154257
10.3226177347827,45.5616116455135
10.3220632260843,45.5619201658677
10.3215294013614,45.5622632341857
10.3210184101378,45.5626394690526
10.3205323099948,45.5630473555032
10.3200730582862,45.5634852511229
10.3196425042565,45.5639513926605
10.3192423815947,45.5644439031286
10.3188743014537,45.5649607993613
10.3185397459622,45.5655
10.3182400622571,45.5660593338739
10.317976457059,45.5666365487431
10.3177499918129,45.5672293203668
10.3175615784144,45.5678352618631
10.3174119755379,45.5684519333194
10.3173017855812,45.5690768516173
10.3172314522405,45.5697075004314
10.3172012587233,45.5703413403617
10.3172113266082,45.5709758191582
10.3172616153554,45.571608381999
10.3173519224699,45.5722364817767
10.3174818843168,45.5728575893551
10.3176509775856,45.5734692037533
10.3178585213973,45.5740688622159
10.3181036800465,45.57465415013
10.3183854663655,45.5752227107477
10.3187027457005,45.5757722546761
10.3190542404795,45.5763005690957
10.3194385353571,45.5768055266708
10.3198540829134,45.5772850941156
10.3202992098852,45.5777373403811
10.3207721239031,45.5781604444312
10.3212709207095,45.5785527025753
10.3217935918254,45.5789125353283
10.322338032639,45.5792384937707
10.3229020508791,45.5795292653829
10.3234833754434,45.5797836793302
10.324079665543,45.5800007111774
10.3246885201282,45.580179487014
10.3253074875564,45.5803192869726
10.3259340754643,45.5804195481283
10.3265657608034,45.5804798667647
10.3272,45.5805
</coordinates>
</LinearRing>
</outerBoundaryIs>
</Polygon>
<Polygon>
<outerBoundaryIs>
<LinearRing>
<coordinates>
10.2849,45.57188
10.2855342391966,45.5718598667647
10.2861659245357,45.5717995481283
10.2867925124436,45.5716992869726
10.2874114798718,45.571559487014
10.288020334457,45.5713807111774
10.2886166245566,45.5711636793302
10.2891979491209,45.5709092653829
10.289761967361,45.5706184937707
10.2903064081746,45.5702925353283
10.2908290792905,45.5699327025753
10.2913278760969,45.5695404444312
10.2918007901148,45.5691173403811
10.2922459170866,45.5686650941156
10.2926614646429,45.5681855266708
10.2930457595205,45.5676805690957
10.2933972542995,45.5671522546761
10.2937145336345,45.5666027107477
10.2939963199535,45.56603415013
10.2942414786027,45.5654488622159
10.2944490224144,45.5648492037533
10.2946181156832,45.5642375893551
10.2947480775301,45.5636164817767
10.2948383846446,45.562988381999
10.2948886733918,45.5623558191582
10.2948987412767,45.5617213403617
10.2948685477595,45.5610875004314
10.2947982144188,45.5604568516173
10.2946880244621,45.5598319333194
10.2945384215856,45.5592152618631
10.2943500081871,45.5586093203668
10.294123542941,45.5580165487431
10.2938599377429,45.5574393338739
10.2935602540378,45.55688
10.2932256985463,45.5563407993613
10.2928576184053,45.5558239031286
10.2924574957435,45.5553313926605
10.2920269417138,45.5548652511229
10.2915676900052,45.5544273555032
10.2910815898622,45.5540194690526
10.2905705986386,45.5536432341857
10.2900367739157,45.5533001658677
10.2894822652173,45.5529916455135
10.2889093053541,45.5527189154257
10.2883202014333,45.5524830737921
10.2877173255684,45.5522850702639
10.2871031053279,45.5521257021311
10.2864800139597,45.5520056111132
10.285850560433,45.5519252807743
10.285217279335,45.5518850345762
10.284582720665,45.5518850345762
10.283949439567,45.5519252807743
10.2833199860403,45.5520056111132
10.2826968946721,45.5521257021311
10.2820826744316,45.5522850702639
10.2814797985667,45.5524830737921
10.2808906946459,45.5527189154257
10.2803177347827,45.5529916455135
10.2797632260843,45.5533001658677
10.2792294013614,45.5536432341857
10.2787184101378,45.5540194690526
10.2782323099948,45.5544273555032
10.2777730582862,45.5548652511229
10.2773425042565,45.5553313926605
10.2769423815947,45.5558239031286
10.2765743014537,45.5563407993613
10.2762397459622,45.55688
10.2759400622571,45.5574393338739
10.275676457059,45.5580165487431
10.2754499918129,45.5586093203668
10.2752615784144,45.5592152618631
10.2751119755379,45.5598319333194
10.2750017855812,45.5604568516173
10.2749314522405,45.5610875004314
10.2749012587233,45.5617213403617
10.2749113266082,45.5623558191582
10.2749616153554,45.562988381999
10.2750519224699,45.5636164817767
10.2751818843168,45.5642375893551
10.2753509775856,45.5648492037533
10.2755585213973,45.5654488622159
10.2758036800465,45.56603415013
10.2760854663655,45.5666027107477
10.2764027457005,45.5671522546761
10.2767542404795,45.5676805690957
10.2771385353571,45.5681855266708
10.2775540829134,45.5686650941156
10.2779992098852,45.5691173403811
10.2784721239031,45.5695404444312
10.2789709207095,45.5699327025753
10.2794935918254,45.5702925353283
10.280038032639,45.5706184937707
10.2806020508791,45.5709092653829
10.2811833754434,45.5711636793302
10.281779665543,45.5713807111774
10.2823885201282,45.571559487014
10.2830074875564,45.5716992869726
10.2836340754643,45.5717995481283
10.2842657608034,45.5718598667647
10.2849,45.57188
</coordinates>
</LinearRing>
</outerBoundaryIs>
</Polygon>
<Polygon>
<outerBoundaryIs>
<LinearRing>
<coordinates>
10.2106,45.5469
10.2112342391966,45.5468798667647
10.2118659245357,45.5468195481283
10.2124925124436,45.5467192869726
10.2131114798718,45.546579487014
10.213720334457,45.5464007111774
10.2143166245566,45.5461836793302
10.2148979491209,45.5459292653829
10.215461967361,45.5456384937707
10.2160064081746,45.5453125353283
10.2165290792905,45.5449527025753
10.2170278760969,45.5445604444312
10.2175007901148,45.5441373403811
10.2179459170866,45.5436850941156
10.2183614646429,45.5432055266708
10.2187457595205,45.5427005690957
10.2190972542995,45.5421722546761
10.2194145336345,45.5416227107477
10.2196963199535,45.54105415013
10.2199414786027,45.5404688622159
10.2201490224144,45.5398692037533
10.2203181156832,45.5392575893551
10.2204480775301,45.5386364817767
10.2205383846446,45.538008381999
10.2205886733918,45.5373758191582
10.2205987412767,45.5367413403617
10.2205685477595,45.5361075004314
10.2204982144188,45.5354768516173
10.2203880244621,45.5348519333194
10.2202384215856,45.5342352618631
10.2200500081871,45.5336293203668
10.219823542941,45.5330365487431
10.2195599377429,45.5324593338739
10.2192602540378,45.5319
10.2189256985463,45.5313607993613
10.2185576184053,45.5308439031286
10.2181574957435,45.5303513926605
10.2177269417138,45.5298852511229
10.2172676900052,45.5294473555032
10.2167815898622,45.5290394690526
10.2162705986386,45.5286632341857
10.2157367739157,45.5283201658677
10.2151822652173,45.5280116455135
10.2146093053541,45.5277389154257
10.2140202014333,45.5275030737921
10.2134173255684,45.5273050702639
10.2128031053279,45.5271457021312
10.2121800139597,45.5270256111132
10.211550560433,45.5269452807743
10.210917279335,45.5269050345762
10.210282720665,45.5269050345762
10.209649439567,45.5269452807743
10.2090199860403,45.5270256111132
10.2083968946721,45.5271457021312
10.2077826744316,45.5273050702639
10.2071797985667,45.5275030737921
10.2065906946459,45.5277389154257
10.2060177347827,45.5280116455135
10.2054632260843,45.5283201658677
10.2049294013614,45.5286632341857
10.2044184101378,45.5290394690526
10.2039323099948,45.5294473555032
10.2034730582862,45.5298852511229
10.2030425042565,45.5303513926605
10.2026423815947,45.5308439031286
10.2022743014537,45.5313607993613
10.2019397459622,45.5319
10.2016400622571,45.5324593338739
10.201376457059,45.5330365487431
10.2011499918129,45.5336293203668
10.2009615784144,45.5342352618631
10.2008119755379,45.5348519333194
10.2007017855812,45.5354768516173
10.2006314522405,45.5361075004314
10.2006012587233,45.5367413403617
10.2006113266082,45.5373758191582
10.2006616153554,45.538008381999
10.2007519224699,45.5386364817767
10.2008818843168,45.5392575893551
10.2010509775856,45.5398692037533
10.2012585213973,45.5404688622159
10.2015036800465,45.54105415013
10.2017854663655,45.5416227107477
10.2021027457005,45.5421722546761
10.2024542404795,45.5427005690957
10.2028385353571,45.5432055266708
10.2032540829134,45.5436850941156
10.2036992098852,45.5441373403811
10.2041721239031,45.5445604444312
10.2046709207095,45.5449527025753
10.2051935918254,45.5453125353283
10.205738032639,45.5456384937707
10.2063020508791,45.5459292653829
10.2068833754434,45.5461836793302
10.207479665543,45.5464007111774
10.2080885201282,45.546579487014
10.2087074875564,45.5467192869726
10.2093340754643,45.5468195481283
10.2099657608034,45.5468798667647
10.2106,45.5469
</coordinates>
</LinearRing>
</outerBoundaryIs>
</Polygon>
<Polygon>
<outerBoundaryIs>
<LinearRing>
<coordinates>
10.2026,45.61
10.2032342391966,45.6099798667647
10.2038659245357,45.6099195481283
10.2044925124436,45.6098192869726
10.2051114798718,45.609679487014
10.205720334457,45.6095007111774
10.2063166245566,45.6092836793302
10.2068979491209,45.6090292653829
10.207461967361,45.6087384937707
10.2080064081746,45.6084125353283
10.2085290792905,45.6080527025753
10.2090278760969,45.6076604444312
10.2095007901148,45.6072373403811
10.2099459170866,45.6067850941156
10.2103614646429,45.6063055266708
10.2107457595205,45.6058005690957
10.2110972542995,45.6052722546761
10.2114145336345,45.6047227107477
10.2116963199535,45.60415415013
10.2119414786027,45.6035688622159
10.2121490224144,45.6029692037533
10.2123181156832,45.6023575893551
10.2124480775301,45.6017364817767
10.2125383846446,45.601108381999
10.2125886733918,45.6004758191582
10.2125987412767,45.5998413403617
10.2125685477595,45.5992075004314
10.2124982144188,45.5985768516173
10.2123880244621,45.5979519333194
10.2122384215856,45.5973352618631
10.2120500081871,45.5967293203668
10.211823542941,45.5961365487431
10.2115599377429,45.5955593338739
10.2112602540378,45.595
10.2109256985463,45.5944607993613
10.2105576184053,45.5939439031286
10.2101574957435,45.5934513926605
10.2097269417138,45.5929852511229
10.2092676900052,45.5925473555032
10.2087815898622,45.5921394690526
10.2082705986386,45.5917632341857
10.2077367739157,45.5914201658677
10.2071822652173,45.5911116455135
10.2066093053541,45.5908389154257
10.2060202014333,45.5906030737921
10.2054173255684,45.5904050702639
10.2048031053279,45.5902457021311
10.2041800139597,45.5901256111132
10.203550560433,45.5900452807743
10.202917279335,45.5900050345762
10.202282720665,45.5900050345762
10.201649439567,45.5900452807743
10.2010199860403,45.5901256111132
10.2003968946721,45.5902457021311
10.1997826744316,45.5904050702639
10.1991797985667,45.5906030737921
10.1985906946459,45.5908389154257
10.1980177347827,45.5911116455135
10.1974632260843,45.5914201658677
10.1969294013614,45.5917632341857
10.1964184101378,45.5921394690526
10.1959323099948,45.5925473555032
10.1954730582862,45.5929852511229
10.1950425042565,45.5934513926605
10.1946423815947,45.5939439031286
10.1942743014537,45.5944607993613
10.1939397459622,45.595
10.1936400622571,45.5955593338739
10.193376457059,45.5961365487431
10.1931499918129,45.5967293203668
10.1929615784144,45.5973352618631
10.1928119755379,45.5979519333194
10.1927017855812,45.5985768516173
10.1926314522405,45.5992075004314
10.1926012587233,45.5998413403617
10.1926113266082,45.6004758191582
10.1926616153554,45.601108381999
10.1927519224699,45.6017364817767
10.1928818843168,45.6023575893551
10.1930509775856,45.6029692037533
10.1932585213973,45.6035688622159
10.1935036800465,45.60415415013
10.1937854663655,45.6047227107477
10.1941027457005,45.6052722546761
10.1944542404795,45.6058005690957
10.1948385353571,45.6063055266708
10.1952540829134,45.6067850941156
10.1956992098852,45.6072373403811
10.1961721239031,45.6076604444312
10.1966709207095,45.6080527025753
10.1971935918254,45.6084125353283
10.197738032639,45.6087384937707
10.1983020508791,45.6090292653829
10.1988833754434,45.6092836793302
10.199479665543,45.6095007111774
10.2000885201282,45.609679487014
10.2007074875564,45.6098192869726
10.2013340754643,45.6099195481283
10.2019657608034,45.6099798667647
10.2026,45.61
</coordinates>
</LinearRing>
</outerBoundaryIs>
</Polygon>
<Polygon>
<outerBoundaryIs>
<LinearRing>
<coordinates>
10.44122,45.6252
10.4418542391966,45.6251798667647
10.4424859245357,45.6251195481283
10.4431125124436,45.6250192869726
10.4437314798718,45.624879487014
10.444340334457,45.6247007111774
10.4449366245566,45.6244836793302
10.4455179491209,45.6242292653829
10.446081967361,45.6239384937707
10.4466264081746,45.6236125353283
10.4471490792905,45.6232527025753
10.4476478760969,45.6228604444312
10.4481207901148,45.6224373403811
10.4485659170866,45.6219850941156
10.4489814646429,45.6215055266708
10.4493657595205,45.6210005690957
10.4497172542995,45.6204722546761
10.4500345336345,45.6199227107477
10.4503163199535,45.61935415013
10.4505614786027,45.6187688622159
10.4507690224144,45.6181692037533
10.4509381156832,45.6175575893551
10.4510680775301,45.6169364817767
10.4511583846446,45.616308381999
10.4512086733918,45.6156758191582
10.4512187412767,45.6150413403617
10.4511885477595,45.6144075004314
10.4511182144188,45.6137768516173
10.4510080244621,45.6131519333194
10.4508584215856,45.6125352618631
10.4506700081871,45.6119293203668
10.450443542941,45.6113365487431
10.4501799377429,45.6107593338739
10.4498802540378,45.6102
10.4495456985463,45.6096607993613
10.4491776184053,45.6091439031286
10.4487774957435,45.6086513926605
10.4483469417138,45.6081852511229
10.4478876900052,45.6077473555032
10.4474015898622,45.6073394690526
10.4468905986386,45.6069632341857
10.4463567739157,45.6066201658677
10.4458022652173,45.6063116455135
10.4452293053541,45.6060389154257
10.4446402014333,45.6058030737921
10.4440373255684,45.6056050702639
10.4434231053279,45.6054457021311
10.4428000139597,45.6053256111132
10.442170560433,45.6052452807743
10.441537279335,45.6052050345762
10.440902720665,45.6052050345762
10.440269439567,45.6052452807743
10.4396399860403,45.6053256111132
10.4390168946721,45.6054457021311
10.4384026744316,45.6056050702639
10.4377997985667,45.6058030737921
10.4372106946459,45.6060389154257
10.4366377347827,45.6063116455135
10.4360832260843,45.6066201658677
10.4355494013614,45.6069632341857
10.4350384101378,45.6073394690526
10.4345523099948,45.6077473555032
10.4340930582862,45.6081852511229
10.4336625042565,45.6086513926605
10.4332623815947,45.6091439031286
10.4328943014537,45.6096607993613
10.4325597459622,45.6102
10.4322600622571,45.6107593338739
10.431996457059,45.6113365487431
10.4317699918129,45.6119293203668
10.4315815784144,45.6125352618631
10.4314319755379,45.6131519333194
10.4313217855812,45.6137768516173
10.4312514522405,45.6144075004314
10.4312212587233,45.6150413403617
10.4312313266082,45.6156758191582
10.4312816153554,45.616308381999
10.4313719224699,45.6169364817767
10.4315018843168,45.6175575893551
10.4316709775856,45.6181692037533
10.4318785213973,45.6187688622159
10.4321236800465,45.61935415013
10.4324054663655,45.6199227107477
10.4327227457005,45.6204722546761
10.4330742404795,45.6210005690957
10.4334585353571,45.6215055266708
10.4338740829134,45.6219850941156
10.4343192098852,45.6224373403811
10.4347921239031,45.6228604444312
10.4352909207095,45.6232527025753
10.4358135918254,45.6236125353283
10.436358032639,45.6239384937707
10.4369220508791,45.6242292653829
10.4375033754434,45.6244836793302
10.438099665543,45.6247007111774
10.4387085201282,45.624879487014
10.4393274875564,45.6250192869726
10.4399540754643,45.6251195481283
10.4405857608034,45.6251798667647
10.44122,45.6252
</coordinates>
</LinearRing>
</outerBoundaryIs>
</Polygon>
<Polygon>
<outerBoundaryIs>
<LinearRing>
<coordinates>
10.4184,45.5745
10.4190342391966,45.5744798667647
10.4196659245357,45.5744195481283
10.4202925124436,45.5743192869726
10.4209114798718,45.574179487014
10.421520334457,45.5740007111774
10.4221166245566,45.5737836793302
10.4226979491209,45.5735292653829
10.423261967361,45.5732384937707
10.4238064081746,45.5729125353283
10.4243290792905,45.5725527025753
10.4248278760969,45.5721604444312
10.4253007901148,45.5717373403811
10.4257459170866,45.5712850941156
10.4261614646429,45.5708055266708
10.4265457595205,45.5703005690957
10.4268972542995,45.5697722546761
10.4272145336345,45.5692227107477
10.4274963199535,45.56865415013
10.4277414786027,45.5680688622159
10.4279490224144,45.5674692037533
10.4281181156832,45.5668575893551
10.4282480775301,45.5662364817767
10.4283383846446,45.565608381999
10.4283886733918,45.5649758191582
10.4283987412767,45.5643413403617
10.4283685477595,45.5637075004314
10.4282982144188,45.5630768516173
10.4281880244621,45.5624519333194
10.4280384215856,45.5618352618631
10.4278500081871,45.5612293203668
10.427623542941,45.5606365487431
10.4273599377429,45.5600593338739
10.4270602540378,45.5595
10.4267256985463,45.5589607993613
10.4263576184053,45.5584439031286
10.4259574957435,45.5579513926605
10.4255269417138,45.5574852511229
10.4250676900052,45.5570473555032
10.4245815898622,45.5566394690526
10.4240705986386,45.5562632341857
10.4235367739157,45.5559201658677
10.4229822652173,45.5556116455135
10.4224093053541,45.5553389154257
10.4218202014333,45.5551030737921
10.4212173255684,45.5549050702639
10.4206031053279,45.5547457021312
10.4199800139597,45.5546256111132
10.419350560433,45.5545452807743
10.418717279335,45.5545050345762
10.418082720665,45.5545050345762
10.417449439567,45.5545452807743
10.4168199860403,45.5546256111132
10.4161968946721,45.5547457021312
10.4155826744316,45.5549050702639
10.4149797985667,45.5551030737921
10.4143906946459,45.5553389154257
10.4138177347827,45.5556116455135
10.4132632260843,45.5559201658677
10.4127294013614,45.5562632341857
10.4122184101378,45.5566394690526
10.4117323099948,45.5570473555032
10.4112730582862,45.5574852511229
10.4108425042565,45.5579513926605
10.4104423815947,45.5584439031286
10.4100743014537,45.5589607993613
10.4097397459622,45.5595
10.4094400622571,45.5600593338739
10.409176457059,45.5606365487431
10.4089499918129,45.5612293203668
10.4087615784144,45.5618352618631
10.4086119755379,45.5624519333194
10.4085017855812,45.5630768516173
10.4084314522405,45.5637075004314
10.4084012587233,45.5643413403617
10.4084113266082,45.5649758191582
10.4084616153554,45.565608381999
10.4085519224699,45.5662364817767
10.4086818843168,45.5668575893551
10.4088509775856,45.5674692037533
10.4090585213973,45.5680688622159
10.4093036800465,45.56865415013
10.4095854663655,45.5692227107477
10.4099027457005,45.5697722546761
10.4102542404795,45.5703005690957
10.4106385353571,45.5708055266708
10.4110540829134,45.5712850941156
10.4114992098852,45.5717373403811
10.4119721239031,45.5721604444312
10.4124709207095,45.5725527025753
10.4129935918254,45.5729125353283
10.413538032639,45.5732384937707
10.4141020508791,45.5735292653829
10.4146833754434,45.5737836793302
10.415279665543,45.5740007111774
10.4158885201282,45.574179487014
10.4165074875564,45.5743192869726
10.4171340754643,45.5744195481283
10.4177657608034,45.5744798667647
10.4184,45.5745
</coordinates>
</LinearRing>
</outerBoundaryIs>
</Polygon>
<Polygon>
<outerBoundaryIs>
<LinearRing>
<coordinates>
10.294,45.56858
10.2946342391966,45.5685598667647
10.2952659245357,45.5684995481283
10.2958925124436,45.5683992869726
10.2965114798718,45.568259487014
10.297120334457,45.5680807111774
10.2977166245566,45.5678636793302
10.2982979491209,45.5676092653829
10.298861967361,45.5673184937707
10.2994064081746,45.5669925353283
10.2999290792905,45.5666327025753
10.3004278760969,45.5662404444312
10.3009007901148,45.5658173403811
10.3013459170866,45.5653650941156
10.3017614646429,45.5648855266708
10.3021457595205,45.5643805690957
10.3024972542995,45.5638522546761
10.3028145336345,45.5633027107477
10.3030963199535,45.56273415013
10.3033414786027,45.5621488622159
10.3035490224144,45.5615492037533
10.3037181156832,45.5609375893551
10.3038480775301,45.5603164817767
10.3039383846446,45.559688381999
10.3039886733918,45.5590558191582
10.3039987412767,45.5584213403617
10.3039685477595,45.5577875004314
10.3038982144188,45.5571568516173
10.3037880244621,45.5565319333193
10.3036384215856,45.5559152618631
10.3034500081871,45.5553093203668
10.303223542941,45.5547165487431
10.3029599377429,45.5541393338739
10.3026602540378,45.55358
10.3023256985463,45.5530407993613
10.3019576184053,45.5525239031286
10.3015574957435,45.5520313926605
10.3011269417138,45.5515652511229
10.3006676900052,45.5511273555032
10.3001815898622,45.5507194690526
10.2996705986386,45.5503432341857
10.2991367739157,45.5500001658677
10.2985822652173,45.5496916455134
10.2980093053541,45.5494189154257
10.2974202014333,45.5491830737921
10.2968173255684,45.5489850702639
10.2962031053279,45.5488257021311
10.2955800139597,45.5487056111132
10.294950560433,45.5486252807743
10.294317279335,45.5485850345762
10.293682720665,45.5485850345762
10.293049439567,45.5486252807743
10.2924199860403,45.5487056111132
10.2917968946721,45.5488257021311
10.2911826744316,45.5489850702639
10.2905797985667,45.5491830737921
10.2899906946459,45.5494189154257
10.2894177347827,45.5496916455134
10.2888632260843,45.5500001658677
10.2883294013614,45.5503432341857
10.2878184101378,45.5507194690526
10.2873323099948,45.5511273555032
10.2868730582862,45.5515652511229
10.2864425042565,45.5520313926605
10.2860423815947,45.5525239031286
10.2856743014537,45.5530407993613
10.2853397459622,45.55358
10.2850400622571,45.5541393338739
10.284776457059,45.5547165487431
10.2845499918129,45.5553093203668
10.2843615784144,45.5559152618631
10.2842119755379,45.5565319333193
10.2841017855812,45.5571568516173
10.2840314522405,45.5577875004314
10.2840012587233,45.5584213403617
10.2840113266082,45.5590558191582
10.2840616153554,45.559688381999
10.2841519224699,45.5603164817767
10.2842818843168,45.5609375893551
10.2844509775856,45.5615492037533
10.2846585213973,45.5621488622159
10.2849036800465,45.56273415013
10.2851854663655,45.5633027107477
10.2855027457005,45.5638522546761
10.2858542404795,45.5643805690957
10.2862385353571,45.5648855266708
10.2866540829134,45.5653650941156
10.2870992098852,45.5658173403811
10.2875721239031,45.5662404444312
10.2880709207095,45.5666327025753
10.2885935918254,45.5669925353283
10.289138032639,45.5673184937707
10.2897020508791,45.5676092653829
10.2902833754434,45.5678636793302
10.290879665543,45.5680807111774
10.2914885201282,45.568259487014
10.2921074875564,45.5683992869726
10.2927340754643,45.5684995481283
10.2933657608034,45.5685598667647
10.294,45.56858
</coordinates>
</LinearRing>
</outerBoundaryIs>
</Polygon>
<Polygon>
<outerBoundaryIs>
<LinearRing>
<coordinates>
10.412917,45.571417
10.4135512391966,45.5713968667647
10.4141829245357,45.5713365481283
10.4148095124436,45.5712362869726
10.4154284798718,45.571096487014
10.416037334457,45.5709177111774
10.4166336245566,45.5707006793302
10.4172149491209,45.5704462653829
10.417778967361,45.5701554937707
10.4183234081746,45.5698295353283
10.4188460792905,45.5694697025753
10.4193448760969,45.5690774444312
10.4198177901148,45.5686543403811
10.4202629170866,45.5682020941156
10.4206784646429,45.5677225266708
10.4210627595205,45.5672175690957
10.4214142542995,45.5666892546761
10.4217315336345,45.5661397107477
10.4220133199535,45.56557115013
10.4222584786027,45.5649858622159
10.4224660224144,45.5643862037533
10.4226351156832,45.5637745893551
10.4227650775301,45.5631534817767
10.4228553846446,45.562525381999
10.4229056733918,45.5618928191582
10.4229157412767,45.5612583403617
10.4228855477595,45.5606245004314
10.4228152144188,45.5599938516173
10.4227050244621,45.5593689333193
10.4225554215856,45.5587522618631
10.4223670081871,45.5581463203668
10.422140542941,45.5575535487431
10.4218769377429,45.5569763338739
10.4215772540378,45.556417
10.4212426985463,45.5558777993613
10.4208746184053,45.5553609031286
10.4204744957435,45.5548683926605
10.4200439417138,45.5544022511229
10.4195846900052,45.5539643555032
10.4190985898622,45.5535564690526
10.4185875986386,45.5531802341857
10.4180537739157,45.5528371658677
10.4174992652173,45.5525286455134
10.4169263053541,45.5522559154257
10.4163372014333,45.5520200737921
10.4157343255684,45.5518220702639
10.4151201053279,45.5516627021311
10.4144970139597,45.5515426111132
10.413867560433,45.5514622807743
10.413234279335,45.5514220345762
10.412599720665,45.5514220345762
10.411966439567,45.5514622807743
10.4113369860403,45.5515426111132
10.4107138946721,45.5516627021311
10.4100996744316,45.5518220702639
10.4094967985667,45.5520200737921
10.4089076946459,45.5522559154257
10.4083347347827,45.5525286455134
10.4077802260843,45.5528371658677
10.4072464013614,45.5531802341857
10.4067354101378,45.5535564690526
10.4062493099948,45.5539643555032
10.4057900582862,45.5544022511229
10.4053595042565,45.5548683926605
10.4049593815947,45.5553609031286
10.4045913014537,45.5558777993613
10.4042567459622,45.556417
10.4039570622571,45.5569763338739
10.403693457059,45.5575535487431
10.4034669918129,45.5581463203668
10.4032785784144,45.5587522618631
10.4031289755379,45.5593689333193
10.4030187855812,45.5599938516173
10.4029484522405,45.5606245004314
10.4029182587233,45.5612583403617
10.4029283266082,45.5618928191582
10.4029786153554,45.562525381999
10.4030689224699,45.5631534817767
10.4031988843168,45.5637745893551
10.4033679775856,45.5643862037533
10.4035755213973,45.5649858622159
10.4038206800465,45.56557115013
10.4041024663655,45.5661397107477
10.4044197457005,45.5666892546761
10.4047712404795,45.5672175690957
10.4051555353571,45.5677225266708
10.4055710829134,45.5682020941156
10.4060162098852,45.5686543403811
10.4064891239031,45.5690774444312
10.4069879207095,45.5694697025753
10.4075105918254,45.5698295353283
10.408055032639,45.5701554937707
10.4086190508791,45.5704462653829
10.4092003754434,45.5707006793302
10.409796665543,45.5709177111774
10.4104055201282,45.571096487014
10.4110244875564,45.5712362869726
10.4116510754643,45.5713365481283
10.4122827608034,45.5713968667647
10.412917,45.571417
</coordinates>
</LinearRing>
</outerBoundaryIs>
</Polygon>
<Polygon>
<outerBoundaryIs>
<LinearRing>
<coordinates>
10.3685,45.5833
10.3691342391966,45.5832798667647
10.3697659245357,45.5832195481283
10.3703925124436,45.5831192869726
10.3710114798718,45.582979487014
10.371620334457,45.5828007111774
10.3722166245566,45.5825836793302
10.3727979491209,45.5823292653829
10.373361967361,45.5820384937707
10.3739064081746,45.5817125353283
10.3744290792905,45.5813527025753
10.3749278760969,45.5809604444312
10.3754007901148,45.5805373403811
10.3758459170866,45.5800850941156
10.3762614646429,45.5796055266708
10.3766457595205,45.5791005690957
10.3769972542995,45.5785722546761
10.3773145336345,45.5780227107477
10.3775963199535,45.57745415013
10.3778414786027,45.5768688622159
10.3780490224144,45.5762692037533
10.3782181156832,45.5756575893551
10.3783480775301,45.5750364817767
10.3784383846446,45.574408381999
10.3784886733918,45.5737758191582
10.3784987412767,45.5731413403617
10.3784685477595,45.5725075004314
10.3783982144188,45.5718768516173
10.3782880244621,45.5712519333194
10.3781384215856,45.5706352618631
10.3779500081871,45.5700293203668
10.377723542941,45.5694365487431
10.3774599377429,45.5688593338739
10.3771602540378,45.5683
10.3768256985463,45.5677607993613
10.3764576184053,45.5672439031286
10.3760574957435,45.5667513926605
10.3756269417138,45.5662852511229
10.3751676900052,45.5658473555032
10.3746815898622,45.5654394690526
10.3741705986386,45.5650632341857
10.3736367739157,45.5647201658677
10.3730822652173,45.5644116455135
10.3725093053541,45.5641389154257
10.3719202014333,45.5639030737921
10.3713173255684,45.5637050702639
10.3707031053279,45.5635457021312
10.3700800139597,45.5634256111132
10.369450560433,45.5633452807743
10.368817279335,45.5633050345762
10.368182720665,45.5633050345762
10.367549439567,45.5633452807743
10.3669199860403,45.5634256111132
10.3662968946721,45.5635457021312
10.3656826744316,45.5637050702639
10.3650797985667,45.5639030737921
10.3644906946459,45.5641389154257
10.3639177347827,45.5644116455135
10.3633632260843,45.5647201658677
10.3628294013614,45.5650632341857
10.3623184101378,45.5654394690526
10.3618323099948,45.5658473555032
10.3613730582862,45.5662852511229
10.3609425042565,45.5667513926605
10.3605423815947,45.5672439031286
10.3601743014537,45.5677607993613
10.3598397459622,45.5683
10.3595400622571,45.5688593338739
10.359276457059,45.5694365487431
10.3590499918129,45.5700293203668
10.3588615784144,45.5706352618631
10.3587119755379,45.5712519333194
10.3586017855812,45.5718768516173
10.3585314522405,45.5725075004314
10.3585012587233,45.5731413403617
10.3585113266082,45.5737758191582
10.3585616153554,45.574408381999
10.3586519224699,45.5750364817767
10.3587818843168,45.5756575893551
10.3589509775856,45.5762692037533
10.3591585213973,45.5768688622159
10.3594036800465,45.57745415013
10.3596854663655,45.5780227107477
10.3600027457005,45.5785722546761
10.3603542404795,45.5791005690957
10.3607385353571,45.5796055266708
10.3611540829134,45.5800850941156
10.3615992098852,45.5805373403811
10.3620721239031,45.5809604444312
10.3625709207095,45.5813527025753
10.3630935918254,45.5817125353283
10.363638032639,45.5820384937707
10.3642020508791,45.5823292653829
10.3647833754434,45.5825836793302
10.365379665543,45.5828007111774
10.3659885201282,45.582979487014
10.3666074875564,45.5831192869726
10.3672340754643,45.5832195481283
10.3678657608034,45.5832798667647
10.3685,45.5833
</coordinates>
</LinearRing>
</outerBoundaryIs>
</Polygon>
<Polygon>
<outerBoundaryIs>
<LinearRing>
<coordinates>
10.36937,45.60411
10.3700042391966,45.6040898667647
10.3706359245357,45.6040295481283
10.3712625124436,45.6039292869726
10.3718814798718,45.603789487014
10.372490334457,45.6036107111774
10.3730866245566,45.6033936793302
10.3736679491209,45.6031392653829
10.374231967361,45.6028484937707
10.3747764081746,45.6025225353283
10.3752990792905,45.6021627025753
10.3757978760969,45.6017704444312
10.3762707901148,45.6013473403811
10.3767159170866,45.6008950941156
10.3771314646429,45.6004155266708
10.3775157595205,45.5999105690957
10.3778672542995,45.5993822546761
10.3781845336345,45.5988327107477
10.3784663199535,45.59826415013
10.3787114786027,45.5976788622159
10.3789190224144,45.5970792037533
10.3790881156832,45.5964675893551
10.3792180775301,45.5958464817767
10.3793083846446,45.595218381999
10.3793586733918,45.5945858191582
10.3793687412767,45.5939513403617
10.3793385477595,45.5933175004314
10.3792682144188,45.5926868516173
10.3791580244621,45.5920619333193
10.3790084215856,45.5914452618631
10.3788200081871,45.5908393203668
10.378593542941,45.5902465487431
10.3783299377429,45.5896693338739
10.3780302540378,45.58911
10.3776956985463,45.5885707993613
10.3773276184053,45.5880539031286
10.3769274957435,45.5875613926605
10.3764969417138,45.5870952511229
10.3760376900052,45.5866573555032
10.3755515898622,45.5862494690526
10.3750405986386,45.5858732341857
10.3745067739157,45.5855301658677
10.3739522652173,45.5852216455134
10.3733793053541,45.5849489154257
10.3727902014333,45.5847130737921
10.3721873255684,45.5845150702639
10.3715731053279,45.5843557021311
10.3709500139597,45.5842356111132
10.370320560433,45.5841552807743
10.369687279335,45.5841150345762
10.369052720665,45.5841150345762
10.368419439567,45.5841552807743
10.3677899860403,45.5842356111132
10.3671668946721,45.5843557021311
10.3665526744316,45.5845150702639
10.3659497985667,45.5847130737921
10.3653606946459,45.5849489154257
10.3647877347827,45.5852216455134
10.3642332260843,45.5855301658677
10.3636994013614,45.5858732341857
10.3631884101378,45.5862494690526
10.3627023099948,45.5866573555032
10.3622430582862,45.5870952511229
10.3618125042565,45.5875613926605
10.3614123815947,45.5880539031286
10.3610443014537,45.5885707993613
10.3607097459622,45.58911
10.3604100622571,45.5896693338739
10.360146457059,45.5902465487431
10.3599199918129,45.5908393203668
10.3597315784144,45.5914452618631
10.3595819755379,45.5920619333193
10.3594717855812,45.5926868516173
10.3594014522405,45.5933175004314
10.3593712587233,45.5939513403617
10.3593813266082,45.5945858191582
10.3594316153554,45.595218381999
10.3595219224699,45.5958464817767
10.3596518843168,45.5964675893551
10.3598209775856,45.5970792037533
10.3600285213973,45.5976788622159
10.3602736800465,45.59826415013
10.3605554663655,45.5988327107477
10.3608727457005,45.5993822546761
10.3612242404795,45.5999105690957
10.3616085353571,45.6004155266708
10.3620240829134,45.6008950941156
10.3624692098852,45.6013473403811
10.3629421239031,45.6017704444312
10.3634409207095,45.6021627025753
10.3639635918254,45.6025225353283
10.364508032639,45.6028484937707
10.3650720508791,45.6031392653829
10.3656533754434,45.6033936793302
10.366249665543,45.6036107111774
10.3668585201282,45.603789487014
10.3674774875564,45.6039292869726
10.3681040754643,45.6040295481283
10.3687357608034,45.6040898667647
10.36937,45.60411
</coordinates>
</LinearRing>
</outerBoundaryIs>
</Polygon>
<Polygon>
<outerBoundaryIs>
<LinearRing>
<coordinates>
10.3651,45.6001
10.3657342391966,45.6000798667647
10.3663659245357,45.6000195481283
10.3669925124436,45.5999192869726
10.3676114798718,45.599779487014
10.368220334457,45.5996007111774
10.3688166245566,45.5993836793302
10.3693979491209,45.5991292653829
10.369961967361,45.5988384937707
10.3705064081746,45.5985125353283
10.3710290792905,45.5981527025753
10.3715278760969,45.5977604444312
10.3720007901148,45.5973373403811
10.3724459170866,45.5968850941156
10.3728614646429,45.5964055266708
10.3732457595205,45.5959005690957
10.3735972542995,45.5953722546761
10.3739145336345,45.5948227107477
10.3741963199535,45.59425415013
10.3744414786027,45.5936688622159
10.3746490224144,45.5930692037533
10.3748181156832,45.5924575893551
10.3749480775301,45.5918364817767
10.3750383846446,45.591208381999
10.3750886733918,45.5905758191582
10.3750987412767,45.5899413403617
10.3750685477595,45.5893075004314
10.3749982144188,45.5886768516173
10.3748880244621,45.5880519333193
10.3747384215856,45.5874352618631
10.3745500081871,45.5868293203668
10.374323542941,45.5862365487431
10.3740599377429,45.5856593338739
10.3737602540378,45.5851
10.3734256985463,45.5845607993613
10.3730576184053,45.5840439031286
10.3726574957435,45.5835513926605
10.3722269417138,45.5830852511229
10.3717676900052,45.5826473555032
10.3712815898622,45.5822394690526
10.3707705986386,45.5818632341857
10.3702367739157,45.5815201658677
10.3696822652173,45.5812116455134
10.3691093053541,45.5809389154257
10.3685202014333,45.5807030737921
10.3679173255684,45.5805050702639
10.3673031053279,45.5803457021311
10.3666800139597,45.5802256111132
10.366050560433,45.5801452807743
10.365417279335,45.5801050345762
10.364782720665,45.5801050345762
10.364149439567,45.5801452807743
10.3635199860403,45.5802256111132
10.3628968946721,45.5803457021311
10.3622826744316,45.5805050702639
10.3616797985667,45.5807030737921
10.3610906946459,45.5809389154257
10.3605177347827,45.5812116455134
10.3599632260843,45.5815201658677
10.3594294013614,45.5818632341857
10.3589184101378,45.5822394690526
10.3584323099948,45.5826473555032
10.3579730582862,45.5830852511229
10.3575425042565,45.5835513926605
10.3571423815947,45.5840439031286
10.3567743014537,45.5845607993613
10.3564397459622,45.5851
10.3561400622571,45.5856593338739
10.355876457059,45.5862365487431
10.3556499918129,45.5868293203668
10.3554615784144,45.5874352618631
10.3553119755379,45.5880519333193
10.3552017855812,45.5886768516173
10.3551314522405,45.5893075004314
10.3551012587233,45.5899413403617
10.3551113266082,45.5905758191582
10.3551616153554,45.591208381999
10.3552519224699,45.5918364817767
10.3553818843168,45.5924575893551
10.3555509775856,45.5930692037533
10.3557585213973,45.5936688622159
10.3560036800465,45.59425415013
10.3562854663655,45.5948227107477
10.3566027457005,45.5953722546761
10.3569542404795,45.5959005690957
10.3573385353571,45.5964055266708
10.3577540829134,45.5968850941156
10.3581992098852,45.5973373403811
10.3586721239031,45.5977604444312
10.3591709207095,45.5981527025753
10.3596935918254,45.5985125353283
10.360238032639,45.5988384937707
10.3608020508791,45.5991292653829
10.3613833754434,45.5993836793302
10.361979665543,45.5996007111774
10.3625885201282,45.599779487014
10.3632074875564,45.5999192869726
10.3638340754643,45.6000195481283
10.3644657608034,45.6000798667647
10.3651,45.6001
</coordinates>
</LinearRing>
</outerBoundaryIs>
</Polygon>
<Polygon>
<outerBoundaryIs>
<LinearRing>
<coordinates>
10.3668,45.6024
10.3674342391966,45.6023798667647
10.3680659245357,45.6023195481283
10.3686925124436,45.6022192869726
10.3693114798718,45.602079487014
10.369920334457,45.6019007111774
10.3705166245566,45.6016836793302
10.3710979491209,45.6014292653829
10.371661967361,45.6011384937707
10.3722064081746,45.6008125353283
10.3727290792905,45.6004527025753
10.3732278760969,45.6000604444312
10.3737007901148,45.5996373403811
10.3741459170866,45.5991850941156
10.3745614646429,45.5987055266708
10.3749457595205,45.5982005690957
10.3752972542995,45.5976722546761
10.3756145336345,45.5971227107477
10.3758963199535,45.59655415013
10.3761414786027,45.5959688622159
10.3763490224144,45.5953692037533
10.3765181156832,45.5947575893551
10.3766480775301,45.5941364817767
10.3767383846446,45.593508381999
10.3767886733918,45.5928758191582
10.3767987412767,45.5922413403617
10.3767685477595,45.5916075004314
10.3766982144188,45.5909768516173
10.3765880244621,45.5903519333193
10.3764384215856,45.5897352618631
10.3762500081871,45.5891293203668
10.376023542941,45.5885365487431
10.3757599377429,45.5879593338739
10.3754602540378,45.5874
10.3751256985463,45.5868607993613
10.3747576184053,45.5863439031286
10.3743574957435,45.5858513926605
10.3739269417138,45.5853852511229
10.3734676900052,45.5849473555032
10.3729815898622,45.5845394690526
10.3724705986386,45.5841632341857
10.3719367739157,45.5838201658676
10.3713822652173,45.5835116455134
10.3708093053541,45.5832389154257
10.3702202014333,45.5830030737921
10.3696173255684,45.5828050702639
10.3690031053279,45.5826457021311
10.3683800139597,45.5825256111132
10.367750560433,45.5824452807743
10.367117279335,45.5824050345762
10.366482720665,45.5824050345762
10.365849439567,45.5824452807743
10.3652199860403,45.5825256111132
10.3645968946721,45.5826457021311
10.3639826744316,45.5828050702639
10.3633797985667,45.5830030737921
10.3627906946459,45.5832389154257
10.3622177347827,45.5835116455134
10.3616632260843,45.5838201658676
10.3611294013614,45.5841632341857
10.3606184101378,45.5845394690526
10.3601323099948,45.5849473555032
10.3596730582862,45.5853852511229
10.3592425042565,45.5858513926605
10.3588423815947,45.5863439031286
10.3584743014537,45.5868607993613
10.3581397459622,45.5874
10.3578400622571,45.5879593338739
10.357576457059,45.5885365487431
10.3573499918129,45.5891293203668
10.3571615784144,45.5897352618631
10.3570119755379,45.5903519333193
10.3569017855812,45.5909768516173
10.3568314522405,45.5916075004314
10.3568012587233,45.5922413403617
10.3568113266082,45.5928758191582
10.3568616153554,45.593508381999
10.3569519224699,45.5941364817767
10.3570818843168,45.5947575893551
10.3572509775856,45.5953692037533
10.3574585213973,45.5959688622159
10.3577036800465,45.59655415013
10.3579854663655,45.5971227107477
10.3583027457005,45.5976722546761
10.3586542404795,45.5982005690957
10.3590385353571,45.5987055266708
10.3594540829134,45.5991850941156
10.3598992098852,45.5996373403811
10.3603721239031,45.6000604444312
10.3608709207095,45.6004527025753
10.3613935918254,45.6008125353283
10.361938032639,45.6011384937707
10.3625020508791,45.6014292653829
10.3630833754434,45.6016836793302
10.363679665543,45.6019007111774
10.3642885201282,45.602079487014
10.3649074875564,45.6022192869726
10.3655340754643,45.6023195481283
10.3661657608034,45.6023798667647
10.3668,45.6024
</coordinates>
</LinearRing>
</outerBoundaryIs>
</Polygon>
<Polygon>
<outerBoundaryIs>
<LinearRing>
<coordinates>
10.2352,45.64341
10.2358342391966,45.6433898667647
10.2364659245357,45.6433295481283
10.2370925124436,45.6432292869726
10.2377114798718,45.643089487014
10.238320334457,45.6429107111774
10.2389166245566,45.6426936793302
10.2394979491209,45.6424392653829
10.240061967361,45.6421484937707
10.2406064081746,45.6418225353283
10.2411290792905,45.6414627025753
10.2416278760969,45.6410704444312
10.2421007901148,45.6406473403811
10.2425459170866,45.6401950941156
10.2429614646429,45.6397155266708
10.2433457595205,45.6392105690957
10.2436972542995,45.6386822546761
10.2440145336345,45.6381327107477
10.2442963199535,45.63756415013
10.2445414786027,45.6369788622159
10.2447490224144,45.6363792037533
10.2449181156832,45.6357675893551
10.2450480775301,45.6351464817767
10.2451383846446,45.634518381999
10.2451886733918,45.6338858191582
10.2451987412767,45.6332513403617
10.2451685477595,45.6326175004314
10.2450982144188,45.6319868516173
10.2449880244621,45.6313619333193
10.2448384215856,45.6307452618631
10.2446500081871,45.6301393203668
10.244423542941,45.6295465487431
10.2441599377429,45.6289693338739
10.2438602540378,45.62841
10.2435256985463,45.6278707993613
10.2431576184053,45.6273539031286
10.2427574957435,45.6268613926605
10.2423269417138,45.6263952511229
10.2418676900052,45.6259573555032
10.2413815898622,45.6255494690526
10.2408705986386,45.6251732341857
10.2403367739157,45.6248301658676
10.2397822652173,45.6245216455134
10.2392093053541,45.6242489154257
10.2386202014333,45.6240130737921
10.2380173255684,45.6238150702639
10.2374031053279,45.6236557021311
10.2367800139597,45.6235356111132
10.236150560433,45.6234552807743
10.235517279335,45.6234150345762
10.234882720665,45.6234150345762
10.234249439567,45.6234552807743
10.2336199860403,45.6235356111132
10.2329968946721,45.6236557021311
10.2323826744316,45.6238150702639
10.2317797985667,45.6240130737921
10.2311906946459,45.6242489154257
10.2306177347827,45.6245216455134
10.2300632260843,45.6248301658676
10.2295294013614,45.6251732341857
10.2290184101378,45.6255494690526
10.2285323099948,45.6259573555032
10.2280730582862,45.6263952511229
10.2276425042565,45.6268613926605
10.2272423815947,45.6273539031286
10.2268743014537,45.6278707993613
10.2265397459622,45.62841
10.2262400622571,45.6289693338739
10.225976457059,45.6295465487431
10.2257499918129,45.6301393203668
10.2255615784144,45.6307452618631
10.2254119755379,45.6313619333193
10.2253017855812,45.6319868516173
10.2252314522405,45.6326175004314
10.2252012587233,45.6332513403617
10.2252113266082,45.6338858191582
10.2252616153554,45.634518381999
10.2253519224699,45.6351464817767
10.2254818843168,45.6357675893551
10.2256509775856,45.6363792037533
10.2258585213973,45.6369788622159
10.2261036800465,45.63756415013
10.2263854663655,45.6381327107477
10.2267027457005,45.6386822546761
10.2270542404795,45.6392105690957
10.2274385353571,45.6397155266708
10.2278540829134,45.6401950941156
10.2282992098852,45.6406473403811
10.2287721239031,45.6410704444312
10.2292709207095,45.6414627025753
10.2297935918254,45.6418225353283
10.230338032639,45.6421484937707
10.2309020508791,45.6424392653829
10.2314833754434,45.6426936793302
10.232079665543,45.6429107111774
10.2326885201282,45.643089487014
10.2333074875564,45.6432292869726
10.2339340754643,45.6433295481283
10.2345657608034,45.6433898667647
10.2352,45.64341
</coordinates>
</LinearRing>
</outerBoundaryIs>
</Polygon>
<Polygon>
<outerBoundaryIs>
<LinearRing>
<coordinates>
10.22986,45.65837
10.2304942391966,45.6583498667647
10.2311259245357,45.6582895481283
10.2317525124436,45.6581892869726
10.2323714798718,45.658049487014
10.232980334457,45.6578707111774
10.2335766245566,45.6576536793302
10.2341579491209,45.6573992653829
10.234721967361,45.6571084937707
10.2352664081746,45.6567825353283
10.2357890792905,45.6564227025753
10.2362878760969,45.6560304444312
10.2367607901148,45.6556073403811
10.2372059170866,45.6551550941156
10.2376214646429,45.6546755266708
10.2380057595205,45.6541705690957
10.2383572542995,45.6536422546761
10.2386745336345,45.6530927107477
10.2389563199535,45.65252415013
10.2392014786027,45.6519388622159
10.2394090224144,45.6513392037533
10.2395781156832,45.6507275893551
10.2397080775301,45.6501064817767
10.2397983846446,45.649478381999
10.2398486733918,45.6488458191582
10.2398587412767,45.6482113403617
10.2398285477595,45.6475775004314
10.2397582144188,45.6469468516173
10.2396480244621,45.6463219333193
10.2394984215856,45.6457052618631
10.2393100081871,45.6450993203668
10.239083542941,45.6445065487431
10.2388199377429,45.6439293338739
10.2385202540378,45.64337
10.2381856985463,45.6428307993613
10.2378176184053,45.6423139031286
10.2374174957435,45.6418213926605
10.2369869417138,45.6413552511229
10.2365276900052,45.6409173555032
10.2360415898622,45.6405094690526
10.2355305986386,45.6401332341857
10.2349967739157,45.6397901658677
10.2344422652173,45.6394816455134
10.2338693053541,45.6392089154257
10.2332802014333,45.6389730737921
10.2326773255684,45.6387750702639
10.2320631053279,45.6386157021311
10.2314400139597,45.6384956111132
10.230810560433,45.6384152807743
10.230177279335,45.6383750345762
10.229542720665,45.6383750345762
10.228909439567,45.6384152807743
10.2282799860403,45.6384956111132
10.2276568946721,45.6386157021311
10.2270426744316,45.6387750702639
10.2264397985667,45.6389730737921
10.2258506946459,45.6392089154257
10.2252777347827,45.6394816455134
10.2247232260843,45.6397901658677
10.2241894013614,45.6401332341857
10.2236784101378,45.6405094690526
10.2231923099948,45.6409173555032
10.2227330582862,45.6413552511229
10.2223025042565,45.6418213926605
10.2219023815947,45.6423139031286
10.2215343014537,45.6428307993613
10.2211997459622,45.64337
10.2209000622571,45.6439293338739
10.220636457059,45.6445065487431
10.2204099918129,45.6450993203668
10.2202215784144,45.6457052618631
10.2200719755379,45.6463219333193
10.2199617855812,45.6469468516173
10.2198914522405,45.6475775004314
10.2198612587233,45.6482113403617
10.2198713266082,45.6488458191582
10.2199216153554,45.649478381999
10.2200119224699,45.6501064817767
10.2201418843168,45.6507275893551
10.2203109775856,45.6513392037533
10.2205185213973,45.6519388622159
10.2207636800465,45.65252415013
10.2210454663655,45.6530927107477
10.2213627457005,45.6536422546761
10.2217142404795,45.6541705690957
10.2220985353571,45.6546755266708
10.2225140829134,45.6551550941156
10.2229592098852,45.6556073403811
10.2234321239031,45.6560304444312
10.2239309207095,45.6564227025753
10.2244535918254,45.6567825353283
10.224998032639,45.6571084937707
10.2255620508791,45.6573992653829
10.2261433754434,45.6576536793302
10.226739665543,45.6578707111774
10.2273485201282,45.658049487014
10.2279674875564,45.6581892869726
10.2285940754643,45.6582895481283
10.2292257608034,45.6583498667647
10.22986,45.65837
</coordinates>
</LinearRing>
</outerBoundaryIs>
</Polygon>
<Polygon>
<outerBoundaryIs>
<LinearRing>
<coordinates>
10.32359,45.64341
10.3242242391966,45.6433898667647
10.3248559245357,45.6433295481283
10.3254825124436,45.6432292869726
10.3261014798718,45.643089487014
10.326710334457,45.6429107111774
10.3273066245566,45.6426936793302
10.3278879491209,45.6424392653829
10.328451967361,45.6421484937707
10.3289964081746,45.6418225353283
10.3295190792905,45.6414627025753
10.3300178760969,45.6410704444312
10.3304907901148,45.6406473403811
10.3309359170866,45.6401950941156
10.3313514646429,45.6397155266708
10.3317357595205,45.6392105690957
10.3320872542995,45.6386822546761
10.3324045336345,45.6381327107477
10.3326863199535,45.63756415013
10.3329314786027,45.6369788622159
10.3331390224144,45.6363792037533
10.3333081156832,45.6357675893551
10.3334380775301,45.6351464817767
10.3335283846446,45.634518381999
10.3335786733918,45.6338858191582
10.3335887412767,45.6332513403617
10.3335585477595,45.6326175004314
10.3334882144188,45.6319868516173
10.3333780244621,45.6313619333193
10.3332284215856,45.6307452618631
10.3330400081871,45.6301393203668
10.332813542941,45.6295465487431
10.3325499377429,45.6289693338739
10.3322502540378,45.62841
10.3319156985463,45.6278707993613
10.3315476184053,45.6273539031286
10.3311474957435,45.6268613926605
10.3307169417138,45.6263952511229
10.3302576900052,45.6259573555032
10.3297715898622,45.6255494690526
10.3292605986386,45.6251732341857
10.3287267739157,45.6248301658676
10.3281722652173,45.6245216455134
10.3275993053541,45.6242489154257
10.3270102014333,45.6240130737921
10.3264073255684,45.6238150702639
10.3257931053279,45.6236557021311
10.3251700139597,45.6235356111132
10.324540560433,45.6234552807743
10.323907279335,45.6234150345762
10.323272720665,45.6234150345762
10.322639439567,45.6234552807743
10.3220099860403,45.6235356111132
10.3213868946721,45.6236557021311
10.3207726744316,45.6238150702639
10.3201697985667,45.6240130737921
10.3195806946459,45.6242489154257
10.3190077347827,45.6245216455134
10.3184532260843,45.6248301658676
10.3179194013614,45.6251732341857
10.3174084101378,45.6255494690526
10.3169223099948,45.6259573555032
10.3164630582862,45.6263952511229
10.3160325042565,45.6268613926605
10.3156323815947,45.6273539031286
10.3152643014537,45.6278707993613
10.3149297459622,45.62841
10.3146300622571,45.6289693338739
10.314366457059,45.6295465487431
10.3141399918129,45.6301393203668
10.3139515784144,45.6307452618631
10.3138019755379,45.6313619333193
10.3136917855812,45.6319868516173
10.3136214522405,45.6326175004314
10.3135912587233,45.6332513403617
10.3136013266082,45.6338858191582
10.3136516153554,45.634518381999
10.3137419224699,45.6351464817767
10.3138718843168,45.6357675893551
10.3140409775856,45.6363792037533
10.3142485213973,45.6369788622159
10.3144936800465,45.63756415013
10.3147754663655,45.6381327107477
10.3150927457005,45.6386822546761
10.3154442404795,45.6392105690957
10.3158285353571,45.6397155266708
10.3162440829134,45.6401950941156
10.3166892098852,45.6406473403811
10.3171621239031,45.6410704444312
10.3176609207095,45.6414627025753
10.3181835918254,45.6418225353283
10.318728032639,45.6421484937707
10.3192920508791,45.6424392653829
10.3198733754434,45.6426936793302
10.320469665543,45.6429107111774
10.3210785201282,45.643089487014
10.3216974875564,45.6432292869726
10.3223240754643,45.6433295481283
10.3229557608034,45.6433898667647
10.32359,45.64341
</coordinates>
</LinearRing>
</outerBoundaryIs>
</Polygon>
<Polygon>
<outerBoundaryIs>
<LinearRing>
<coordinates>
10.26909,45.73657
10.2697242391966,45.7365498667647
10.2703559245357,45.7364895481283
10.2709825124436,45.7363892869726
10.2716014798718,45.736249487014
10.272210334457,45.7360707111774
10.2728066245566,45.7358536793302
10.2733879491209,45.7355992653829
10.273951967361,45.7353084937707
10.2744964081746,45.7349825353283
10.2750190792905,45.7346227025753
10.2755178760969,45.7342304444312
10.2759907901148,45.7338073403811
10.2764359170866,45.7333550941156
10.2768514646429,45.7328755266708
10.2772357595205,45.7323705690957
10.2775872542995,45.7318422546761
10.2779045336345,45.7312927107477
10.2781863199535,45.73072415013
10.2784314786027,45.7301388622159
10.2786390224144,45.7295392037533
10.2788081156832,45.7289275893551
10.2789380775301,45.7283064817767
10.2790283846446,45.727678381999
10.2790786733918,45.7270458191582
10.2790887412767,45.7264113403617
10.2790585477595,45.7257775004314
10.2789882144188,45.7251468516173
10.2788780244621,45.7245219333194
10.2787284215856,45.7239052618631
10.2785400081871,45.7232993203668
10.278313542941,45.7227065487431
10.2780499377429,45.7221293338739
10.2777502540378,45.72157
10.2774156985463,45.7210307993613
10.2770476184053,45.7205139031286
10.2766474957435,45.7200213926605
10.2762169417138,45.7195552511229
10.2757576900052,45.7191173555032
10.2752715898622,45.7187094690526
10.2747605986386,45.7183332341857
10.2742267739157,45.7179901658677
10.2736722652173,45.7176816455135
10.2730993053541,45.7174089154257
10.2725102014333,45.7171730737921
10.2719073255684,45.7169750702639
10.2712931053279,45.7168157021312
10.2706700139597,45.7166956111132
10.270040560433,45.7166152807743
10.269407279335,45.7165750345762
10.268772720665,45.7165750345762
10.268139439567,45.7166152807743
10.2675099860403,45.7166956111132
10.2668868946721,45.7168157021312
10.2662726744316,45.7169750702639
10.2656697985667,45.7171730737921
10.2650806946459,45.7174089154257
10.2645077347827,45.7176816455135
10.2639532260843,45.7179901658677
10.2634194013614,45.7183332341857
10.2629084101378,45.7187094690526
10.2624223099948,45.7191173555032
10.2619630582862,45.7195552511229
10.2615325042565,45.7200213926605
10.2611323815947,45.7205139031286
10.2607643014537,45.7210307993613
10.2604297459622,45.72157
10.2601300622571,45.7221293338739
10.259866457059,45.7227065487431
10.2596399918129,45.7232993203668
10.2594515784144,45.7239052618631
10.2593019755379,45.7245219333194
10.2591917855812,45.7251468516173
10.2591214522405,45.7257775004314
10.2590912587233,45.7264113403617
10.2591013266082,45.7270458191582
10.2591516153554,45.727678381999
10.2592419224699,45.7283064817767
10.2593718843168,45.7289275893551
10.2595409775856,45.7295392037533
10.2597485213973,45.7301388622159
10.2599936800465,45.73072415013
10.2602754663655,45.7312927107477
10.2605927457005,45.7318422546761
10.2609442404795,45.7323705690957
10.2613285353571,45.7328755266708
10.2617440829134,45.7333550941156
10.2621892098852,45.7338073403811
10.2626621239031,45.7342304444312
10.2631609207095,45.7346227025753
10.2636835918254,45.7349825353283
10.264228032639,45.7353084937707
10.2647920508791,45.7355992653829
10.2653733754434,45.7358536793302
10.265969665543,45.7360707111774
10.2665785201282,45.736249487014
10.2671974875564,45.7363892869726
10.2678240754643,45.7364895481283
10.2684557608034,45.7365498667647
10.26909,45.73657
</coordinates>
</LinearRing>
</outerBoundaryIs>
</Polygon>
<Polygon>
<outerBoundaryIs>
<LinearRing>
<coordinates>
9.958074807,45.63435483
9.95870904619657,45.6343346967647
9.95934073153574,45.6342743781283
9.9599673194436,45.6341741169726
9.96058628687181,45.634034317014
9.96119514145698,45.6338555411774
9.9617914315566,45.6336385093302
9.96237275612089,45.6333840953829
9.962936774361,45.6330933237707
9.96348121517456,45.6327673653283
9.96400388629054,45.6324075325753
9.96450268309686,45.6320152744312
9.96497559711482,45.6315921703811
9.96542072408657,45.6311399241156
9.96583627164292,45.6306603566708
9.9662205665205,45.6301553990957
9.96657206129949,45.6296270846761
9.96688934063448,45.6290775407477
9.96717112695355,45.62850898013
9.96741628560265,45.6279236922159
9.96762382941444,45.6273240337533
9.96779292268323,45.6267124193551
9.96792288453012,45.6260913117767
9.96801319164461,45.625463211999
9.96806348039183,45.6248306491582
9.96807354827674,45.6241961703617
9.96804335475952,45.6235623304314
9.96797302141881,45.6229316816173
9.96786283146215,45.6223067633194
9.9677132285856,45.6216900918631
9.96752481518715,45.6210841503668
9.96729834994104,45.6204913787431
9.96703474474291,45.6199141638739
9.96673506103784,45.61935483
9.96640050554635,45.6188156293613
9.96603242540531,45.6182987331286
9.96563230274354,45.6178062226605
9.96520174871379,45.6173400811229
9.96474249700516,45.6169021855032
9.96425639686221,45.6164942990526
9.96374540563863,45.6161180641857
9.96321158091573,45.6157749958677
9.96265707221727,45.6154664755135
9.96208411235406,45.6151937454257
9.96149500843326,45.6149579037921
9.96089213256841,45.6147599002639
9.96027791232786,45.6146005321311
9.95965482095973,45.6144804411132
9.95902536743304,45.6144001107743
9.95839208633498,45.6143598645762
9.95775752766502,45.6143598645762
9.95712424656696,45.6144001107743
9.95649479304027,45.6144804411132
9.95587170167213,45.6146005321311
9.95525748143158,45.6147599002639
9.95465460556674,45.6149579037921
9.95406550164593,45.6151937454257
9.95349254178272,45.6154664755135
9.95293803308427,45.6157749958677
9.95240420836137,45.6161180641857
9.95189321713779,45.6164942990526
9.95140711699484,45.6169021855032
9.95094786528621,45.6173400811229
9.95051731125646,45.6178062226605
9.95011718859469,45.6182987331286
9.94974910845365,45.6188156293613
9.94941455296216,45.61935483
9.94911486925709,45.6199141638739
9.94885126405895,45.6204913787431
9.94862479881285,45.6210841503668
9.9484363854144,45.6216900918631
9.94828678253785,45.6223067633194
9.94817659258119,45.6229316816173
9.94810625924048,45.6235623304314
9.94807606572326,45.6241961703617
9.94808613360817,45.6248306491582
9.94813642235539,45.625463211999
9.94822672946988,45.6260913117767
9.94835669131676,45.6267124193551
9.94852578458556,45.6273240337533
9.94873332839735,45.6279236922159
9.94897848704645,45.62850898013
9.94926027336552,45.6290775407477
9.9495775527005,45.6296270846761
9.9499290474795,45.6301553990957
9.95031334235708,45.6306603566708
9.95072888991342,45.6311399241156
9.95117401688518,45.6315921703811
9.95164693090313,45.6320152744312
9.95214572770945,45.6324075325753
9.95266839882544,45.6327673653283
9.95321283963899,45.6330933237707
9.95377685787911,45.6333840953829
9.9543581824434,45.6336385093302
9.95495447254301,45.6338555411774
9.95556332712819,45.634034317014
9.9561822945564,45.6341741169726
9.95680888246426,45.6342743781283
9.95744056780343,45.6343346967647
9.958074807,45.63435483
</coordinates>
</LinearRing>
</outerBoundaryIs>
</Polygon>
<Polygon>
<outerBoundaryIs>
<LinearRing>
<coordinates>
10.2539,45.64245
10.2545342391966,45.6424298667647
10.2551659245357,45.6423695481283
10.2557925124436,45.6422692869726
10.2564114798718,45.642129487014
10.257020334457,45.6419507111774
10.2576166245566,45.6417336793302
10.2581979491209,45.6414792653829
10.258761967361,45.6411884937707
10.2593064081746,45.6408625353283
10.2598290792905,45.6405027025753
10.2603278760969,45.6401104444312
10.2608007901148,45.6396873403811
10.2612459170866,45.6392350941156
10.2616614646429,45.6387555266708
10.2620457595205,45.6382505690957
10.2623972542995,45.6377222546761
10.2627145336345,45.6371727107477
10.2629963199535,45.63660415013
10.2632414786027,45.6360188622159
10.2634490224144,45.6354192037533
10.2636181156832,45.6348075893551
10.2637480775301,45.6341864817767
10.2638383846446,45.633558381999
10.2638886733918,45.6329258191582
10.2638987412767,45.6322913403617
10.2638685477595,45.6316575004314
10.2637982144188,45.6310268516173
10.2636880244621,45.6304019333193
10.2635384215856,45.6297852618631
10.2633500081871,45.6291793203668
10.263123542941,45.6285865487431
10.2628599377429,45.6280093338739
10.2625602540378,45.62745
10.2622256985463,45.6269107993613
10.2618576184053,45.6263939031286
10.2614574957435,45.6259013926605
10.2610269417138,45.6254352511229
10.2605676900052,45.6249973555032
10.2600815898622,45.6245894690526
10.2595705986386,45.6242132341857
10.2590367739157,45.6238701658677
10.2584822652173,45.6235616455134
10.2579093053541,45.6232889154257
10.2573202014333,45.6230530737921
10.2567173255684,45.6228550702639
10.2561031053279,45.6226957021311
10.2554800139597,45.6225756111132
10.254850560433,45.6224952807743
10.254217279335,45.6224550345762
10.253582720665,45.6224550345762
10.252949439567,45.6224952807743
10.2523199860403,45.6225756111132
10.2516968946721,45.6226957021311
10.2510826744316,45.6228550702639
10.2504797985667,45.6230530737921
10.2498906946459,45.6232889154257
10.2493177347827,45.6235616455134
10.2487632260843,45.6238701658677
10.2482294013614,45.6242132341857
10.2477184101378,45.6245894690526
10.2472323099948,45.6249973555032
10.2467730582862,45.6254352511229
10.2463425042565,45.6259013926605
10.2459423815947,45.6263939031286
10.2455743014537,45.6269107993613
10.2452397459622,45.62745
10.2449400622571,45.6280093338739
10.244676457059,45.6285865487431
10.2444499918129,45.6291793203668
10.2442615784144,45.6297852618631
10.2441119755379,45.6304019333193
10.2440017855812,45.6310268516173
10.2439314522405,45.6316575004314
10.2439012587233,45.6322913403617
10.2439113266082,45.6329258191582
10.2439616153554,45.633558381999
10.2440519224699,45.6341864817767
10.2441818843168,45.6348075893551
10.2443509775856,45.6354192037533
10.2445585213973,45.6360188622159
10.2448036800465,45.63660415013
10.2450854663655,45.6371727107477
10.2454027457005,45.6377222546761
10.2457542404795,45.6382505690957
10.2461385353571,45.6387555266708
10.2465540829134,45.6392350941156
10.2469992098852,45.6396873403811
10.2474721239031,45.6401104444312
10.2479709207095,45.6405027025753
10.2484935918254,45.6408625353283
10.249038032639,45.6411884937707
10.2496020508791,45.6414792653829
10.2501833754434,45.6417336793302
10.250779665543,45.6419507111774
10.2513885201282,45.642129487014
10.2520074875564,45.6422692869726
10.2526340754643,45.6423695481283
10.2532657608034,45.6424298667647
10.2539,45.64245
</coordinates>
</LinearRing>
</outerBoundaryIs>
</Polygon>
<Polygon>
<outerBoundaryIs>
<LinearRing>
<coordinates>
10.299,45.6063
10.2996342391966,45.6062798667647
10.3002659245357,45.6062195481283
10.3008925124436,45.6061192869726
10.3015114798718,45.605979487014
10.302120334457,45.6058007111774
10.3027166245566,45.6055836793302
10.3032979491209,45.6053292653829
10.303861967361,45.6050384937707
10.3044064081746,45.6047125353283
10.3049290792905,45.6043527025753
10.3054278760969,45.6039604444312
10.3059007901148,45.6035373403811
10.3063459170866,45.6030850941156
10.3067614646429,45.6026055266708
10.3071457595205,45.6021005690957
10.3074972542995,45.6015722546761
10.3078145336345,45.6010227107477
10.3080963199535,45.60045415013
10.3083414786027,45.5998688622159
10.3085490224144,45.5992692037533
10.3087181156832,45.5986575893551
10.3088480775301,45.5980364817767
10.3089383846446,45.597408381999
10.3089886733918,45.5967758191582
10.3089987412767,45.5961413403617
10.3089685477595,45.5955075004314
10.3088982144188,45.5948768516173
10.3087880244621,45.5942519333193
10.3086384215856,45.5936352618631
10.3084500081871,45.5930293203668
10.308223542941,45.5924365487431
10.3079599377429,45.5918593338739
10.3076602540378,45.5913
10.3073256985463,45.5907607993613
10.3069576184053,45.5902439031286
10.3065574957435,45.5897513926605
10.3061269417138,45.5892852511229
10.3056676900052,45.5888473555032
10.3051815898622,45.5884394690526
10.3046705986386,45.5880632341857
10.3041367739157,45.5877201658677
10.3035822652173,45.5874116455134
10.3030093053541,45.5871389154257
10.3024202014333,45.5869030737921
10.3018173255684,45.5867050702639
10.3012031053279,45.5865457021311
10.3005800139597,45.5864256111132
10.299950560433,45.5863452807743
10.299317279335,45.5863050345762
10.298682720665,45.5863050345762
10.298049439567,45.5863452807743
10.2974199860403,45.5864256111132
10.2967968946721,45.5865457021311
10.2961826744316,45.5867050702639
10.2955797985667,45.5869030737921
10.2949906946459,45.5871389154257
10.2944177347827,45.5874116455134
10.2938632260843,45.5877201658677
10.2933294013614,45.5880632341857
10.2928184101378,45.5884394690526
10.2923323099948,45.5888473555032
10.2918730582862,45.5892852511229
10.2914425042565,45.5897513926605
10.2910423815947,45.5902439031286
10.2906743014537,45.5907607993613
10.2903397459622,45.5913
10.2900400622571,45.5918593338739
10.289776457059,45.5924365487431
10.2895499918129,45.5930293203668
10.2893615784144,45.5936352618631
10.2892119755379,45.5942519333193
10.2891017855812,45.5948768516173
10.2890314522405,45.5955075004314
10.2890012587233,45.5961413403617
10.2890113266082,45.5967758191582
10.2890616153554,45.597408381999
10.2891519224699,45.5980364817767
10.2892818843168,45.5986575893551
10.2894509775856,45.5992692037533
10.2896585213973,45.5998688622159
10.2899036800465,45.60045415013
10.2901854663655,45.6010227107477
10.2905027457005,45.6015722546761
10.2908542404795,45.6021005690957
10.2912385353571,45.6026055266708
10.2916540829134,45.6030850941156
10.2920992098852,45.6035373403811
10.2925721239031,45.6039604444312
10.2930709207095,45.6043527025753
10.2935935918254,45.6047125353283
10.294138032639,45.6050384937707
10.2947020508791,45.6053292653829
10.2952833754434,45.6055836793302
10.295879665543,45.6058007111774
10.2964885201282,45.605979487014
10.2971074875564,45.6061192869726
10.2977340754643,45.6062195481283
10.2983657608034,45.6062798667647
10.299,45.6063
</coordinates>
</LinearRing>
</outerBoundaryIs>
</Polygon>
<Polygon>
<outerBoundaryIs>
<LinearRing>
<coordinates>
10.352,45.5992
10.3526342391966,45.5991798667647
10.3532659245357,45.5991195481283
10.3538925124436,45.5990192869726
10.3545114798718,45.598879487014
10.355120334457,45.5987007111774
10.3557166245566,45.5984836793302
10.3562979491209,45.5982292653829
10.356861967361,45.5979384937707
10.3574064081746,45.5976125353283
10.3579290792905,45.5972527025753
10.3584278760969,45.5968604444312
10.3589007901148,45.5964373403811
10.3593459170866,45.5959850941156
10.3597614646429,45.5955055266708
10.3601457595205,45.5950005690957
10.3604972542995,45.5944722546761
10.3608145336345,45.5939227107477
10.3610963199535,45.59335415013
10.3613414786027,45.5927688622159
10.3615490224144,45.5921692037533
10.3617181156832,45.5915575893551
10.3618480775301,45.5909364817767
10.3619383846446,45.590308381999
10.3619886733918,45.5896758191582
10.3619987412767,45.5890413403617
10.3619685477595,45.5884075004314
10.3618982144188,45.5877768516173
10.3617880244621,45.5871519333193
10.3616384215856,45.5865352618631
10.3614500081871,45.5859293203668
10.361223542941,45.5853365487431
10.3609599377429,45.5847593338739
10.3606602540378,45.5842
10.3603256985463,45.5836607993613
10.3599576184053,45.5831439031286
10.3595574957435,45.5826513926605
10.3591269417138,45.5821852511229
10.3586676900052,45.5817473555032
10.3581815898622,45.5813394690526
10.3576705986386,45.5809632341857
10.3571367739157,45.5806201658676
10.3565822652173,45.5803116455134
10.3560093053541,45.5800389154257
10.3554202014333,45.5798030737921
10.3548173255684,45.5796050702639
10.3542031053279,45.5794457021311
10.3535800139597,45.5793256111132
10.352950560433,45.5792452807743
10.352317279335,45.5792050345762
10.351682720665,45.5792050345762
10.351049439567,45.5792452807743
10.3504199860403,45.5793256111132
10.3497968946721,45.5794457021311
10.3491826744316,45.5796050702639
10.3485797985667,45.5798030737921
10.3479906946459,45.5800389154257
10.3474177347827,45.5803116455134
10.3468632260843,45.5806201658676
10.3463294013614,45.5809632341857
10.3458184101378,45.5813394690526
10.3453323099948,45.5817473555032
10.3448730582862,45.5821852511229
10.3444425042565,45.5826513926605
10.3440423815947,45.5831439031286
10.3436743014537,45.5836607993613
10.3433397459622,45.5842
10.3430400622571,45.5847593338739
10.342776457059,45.5853365487431
10.3425499918129,45.5859293203668
10.3423615784144,45.5865352618631
10.3422119755379,45.5871519333193
10.3421017855812,45.5877768516173
10.3420314522405,45.5884075004314
10.3420012587233,45.5890413403617
10.3420113266082,45.5896758191582
10.3420616153554,45.590308381999
10.3421519224699,45.5909364817767
10.3422818843168,45.5915575893551
10.3424509775856,45.5921692037533
10.3426585213973,45.5927688622159
10.3429036800465,45.59335415013
10.3431854663655,45.5939227107477
10.3435027457005,45.5944722546761
10.3438542404795,45.5950005690957
10.3442385353571,45.5955055266708
10.3446540829134,45.5959850941156
10.3450992098852,45.5964373403811
10.3455721239031,45.5968604444312
10.3460709207095,45.5972527025753
10.3465935918254,45.5976125353283
10.347138032639,45.5979384937707
10.3477020508791,45.5982292653829
10.3482833754434,45.5984836793302
10.348879665543,45.5987007111774
10.3494885201282,45.598879487014
10.3501074875564,45.5990192869726
10.3507340754643,45.5991195481283
10.3513657608034,45.5991798667647
10.352,45.5992
</coordinates>
</LinearRing>
</outerBoundaryIs>
</Polygon>
<Polygon>
<outerBoundaryIs>
<LinearRing>
<coordinates>
10.11378,45.67845
10.1144142391966,45.6784298667647
10.1150459245357,45.6783695481283
10.1156725124436,45.6782692869726
10.1162914798718,45.678129487014
10.116900334457,45.6779507111774
10.1174966245566,45.6777336793302
10.1180779491209,45.6774792653829
10.118641967361,45.6771884937707
10.1191864081746,45.6768625353283
10.1197090792905,45.6765027025753
10.1202078760969,45.6761104444312
10.1206807901148,45.6756873403811
10.1211259170866,45.6752350941156
10.1215414646429,45.6747555266708
10.1219257595205,45.6742505690957
10.1222772542995,45.6737222546761
10.1225945336345,45.6731727107477
10.1228763199535,45.67260415013
10.1231214786027,45.6720188622159
10.1233290224144,45.6714192037533
10.1234981156832,45.6708075893551
10.1236280775301,45.6701864817767
10.1237183846446,45.669558381999
10.1237686733918,45.6689258191582
10.1237787412767,45.6682913403617
10.1237485477595,45.6676575004314
10.1236782144188,45.6670268516173
10.1235680244621,45.6664019333193
10.1234184215856,45.6657852618631
10.1232300081871,45.6651793203668
10.123003542941,45.6645865487431
10.1227399377429,45.6640093338739
10.1224402540378,45.66345
10.1221056985463,45.6629107993613
10.1217376184053,45.6623939031286
10.1213374957435,45.6619013926605
10.1209069417138,45.6614352511229
10.1204476900052,45.6609973555032
10.1199615898622,45.6605894690526
10.1194505986386,45.6602132341857
10.1189167739157,45.6598701658677
10.1183622652173,45.6595616455134
10.1177893053541,45.6592889154257
10.1172002014333,45.6590530737921
10.1165973255684,45.6588550702639
10.1159831053279,45.6586957021311
10.1153600139597,45.6585756111132
10.114730560433,45.6584952807743
10.114097279335,45.6584550345762
10.113462720665,45.6584550345762
10.112829439567,45.6584952807743
10.1121999860403,45.6585756111132
10.1115768946721,45.6586957021311
10.1109626744316,45.6588550702639
10.1103597985667,45.6590530737921
10.1097706946459,45.6592889154257
10.1091977347827,45.6595616455134
10.1086432260843,45.6598701658677
10.1081094013614,45.6602132341857
10.1075984101378,45.6605894690526
10.1071123099948,45.6609973555032
10.1066530582862,45.6614352511229
10.1062225042565,45.6619013926605
10.1058223815947,45.6623939031286
10.1054543014537,45.6629107993613
10.1051197459622,45.66345
10.1048200622571,45.6640093338739
10.104556457059,45.6645865487431
10.1043299918129,45.6651793203668
10.1041415784144,45.6657852618631
10.1039919755379,45.6664019333193
10.1038817855812,45.6670268516173
10.1038114522405,45.6676575004314
10.1037812587233,45.6682913403617
10.1037913266082,45.6689258191582
10.1038416153554,45.669558381999
10.1039319224699,45.6701864817767
10.1040618843168,45.6708075893551
10.1042309775856,45.6714192037533
10.1044385213973,45.6720188622159
10.1046836800465,45.67260415013
10.1049654663655,45.6731727107477
10.1052827457005,45.6737222546761
10.1056342404795,45.6742505690957
10.1060185353571,45.6747555266708
10.1064340829134,45.6752350941156
10.1068792098852,45.6756873403811
10.1073521239031,45.6761104444312
10.1078509207095,45.6765027025753
10.1083735918254,45.6768625353283
10.108918032639,45.6771884937707
10.1094820508791,45.6774792653829
10.1100633754434,45.6777336793302
10.110659665543,45.6779507111774
10.1112685201282,45.678129487014
10.1118874875564,45.6782692869726
10.1125140754643,45.6783695481283
10.1131457608034,45.6784298667647
10.11378,45.67845
</coordinates>
</LinearRing>
</outerBoundaryIs>
</Polygon>
<Polygon>
<outerBoundaryIs>
<LinearRing>
<coordinates>
10.1035,45.67568
10.1041342391966,45.6756598667647
10.1047659245357,45.6755995481283
10.1053925124436,45.6754992869726
10.1060114798718,45.675359487014
10.106620334457,45.6751807111774
10.1072166245566,45.6749636793302
10.1077979491209,45.6747092653829
10.108361967361,45.6744184937707
10.1089064081746,45.6740925353283
10.1094290792905,45.6737327025753
10.1099278760969,45.6733404444312
10.1104007901148,45.6729173403811
10.1108459170866,45.6724650941156
10.1112614646429,45.6719855266708
10.1116457595205,45.6714805690957
10.1119972542995,45.6709522546761
10.1123145336345,45.6704027107477
10.1125963199535,45.66983415013
10.1128414786027,45.6692488622159
10.1130490224144,45.6686492037533
10.1132181156832,45.6680375893551
10.1133480775301,45.6674164817767
10.1134383846446,45.666788381999
10.1134886733918,45.6661558191582
10.1134987412767,45.6655213403617
10.1134685477595,45.6648875004314
10.1133982144188,45.6642568516173
10.1132880244621,45.6636319333194
10.1131384215856,45.6630152618631
10.1129500081871,45.6624093203668
10.112723542941,45.6618165487431
10.1124599377429,45.6612393338739
10.1121602540378,45.66068
10.1118256985463,45.6601407993613
10.1114576184053,45.6596239031286
10.1110574957435,45.6591313926605
10.1106269417138,45.6586652511229
10.1101676900052,45.6582273555032
10.1096815898622,45.6578194690526
10.1091705986386,45.6574432341857
10.1086367739157,45.6571001658677
10.1080822652173,45.6567916455135
10.1075093053541,45.6565189154257
10.1069202014333,45.6562830737921
10.1063173255684,45.6560850702639
10.1057031053279,45.6559257021311
10.1050800139597,45.6558056111132
10.104450560433,45.6557252807743
10.103817279335,45.6556850345762
10.103182720665,45.6556850345762
10.102549439567,45.6557252807743
10.1019199860403,45.6558056111132
10.1012968946721,45.6559257021311
10.1006826744316,45.6560850702639
10.1000797985667,45.6562830737921
10.0994906946459,45.6565189154257
10.0989177347827,45.6567916455135
10.0983632260843,45.6571001658677
10.0978294013614,45.6574432341857
10.0973184101378,45.6578194690526
10.0968323099948,45.6582273555032
10.0963730582862,45.6586652511229
10.0959425042565,45.6591313926605
10.0955423815947,45.6596239031286
10.0951743014537,45.6601407993613
10.0948397459622,45.66068
10.0945400622571,45.6612393338739
10.094276457059,45.6618165487431
10.0940499918129,45.6624093203668
10.0938615784144,45.6630152618631
10.0937119755379,45.6636319333194
10.0936017855812,45.6642568516173
10.0935314522405,45.6648875004314
10.0935012587233,45.6655213403617
10.0935113266082,45.6661558191582
10.0935616153554,45.666788381999
10.0936519224699,45.6674164817767
10.0937818843168,45.6680375893551
10.0939509775856,45.6686492037533
10.0941585213973,45.6692488622159
10.0944036800465,45.66983415013
10.0946854663655,45.6704027107477
10.0950027457005,45.6709522546761
10.0953542404795,45.6714805690957
10.0957385353571,45.6719855266708
10.0961540829134,45.6724650941156
10.0965992098852,45.6729173403811
10.0970721239031,45.6733404444312
10.0975709207095,45.6737327025753
10.0980935918254,45.6740925353283
10.098638032639,45.6744184937707
10.0992020508791,45.6747092653829
10.0997833754434,45.6749636793302
10.100379665543,45.6751807111774
10.1009885201282,45.675359487014
10.1016074875564,45.6754992869726
10.1022340754643,45.6755995481283
10.1028657608034,45.6756598667647
10.1035,45.67568
</coordinates>
</LinearRing>
</outerBoundaryIs>
</Polygon>
<Polygon>
<outerBoundaryIs>
<LinearRing>
<coordinates>
10.11027,45.67671
10.1109042391966,45.6766898667647
10.1115359245357,45.6766295481283
10.1121625124436,45.6765292869726
10.1127814798718,45.676389487014
10.113390334457,45.6762107111774
10.1139866245566,45.6759936793302
10.1145679491209,45.6757392653829
10.115131967361,45.6754484937707
10.1156764081746,45.6751225353283
10.1161990792905,45.6747627025753
10.1166978760969,45.6743704444312
10.1171707901148,45.6739473403811
10.1176159170866,45.6734950941156
10.1180314646429,45.6730155266708
10.1184157595205,45.6725105690957
10.1187672542995,45.6719822546761
10.1190845336345,45.6714327107477
10.1193663199535,45.67086415013
10.1196114786027,45.6702788622159
10.1198190224144,45.6696792037533
10.1199881156832,45.6690675893551
10.1201180775301,45.6684464817767
10.1202083846446,45.667818381999
10.1202586733918,45.6671858191582
10.1202687412767,45.6665513403617
10.1202385477595,45.6659175004314
10.1201682144188,45.6652868516173
10.1200580244621,45.6646619333194
10.1199084215856,45.6640452618631
10.1197200081871,45.6634393203668
10.119493542941,45.6628465487431
10.1192299377429,45.6622693338739
10.1189302540378,45.66171
10.1185956985463,45.6611707993613
10.1182276184053,45.6606539031286
10.1178274957435,45.6601613926605
10.1173969417138,45.6596952511229
10.1169376900052,45.6592573555032
10.1164515898622,45.6588494690526
10.1159405986386,45.6584732341857
10.1154067739157,45.6581301658677
10.1148522652173,45.6578216455135
10.1142793053541,45.6575489154257
10.1136902014333,45.6573130737921
10.1130873255684,45.6571150702639
10.1124731053279,45.6569557021311
10.1118500139597,45.6568356111132
10.111220560433,45.6567552807743
10.110587279335,45.6567150345762
10.109952720665,45.6567150345762
10.109319439567,45.6567552807743
10.1086899860403,45.6568356111132
10.1080668946721,45.6569557021311
10.1074526744316,45.6571150702639
10.1068497985667,45.6573130737921
10.1062606946459,45.6575489154257
10.1056877347827,45.6578216455135
10.1051332260843,45.6581301658677
10.1045994013614,45.6584732341857
10.1040884101378,45.6588494690526
10.1036023099948,45.6592573555032
10.1031430582862,45.6596952511229
10.1027125042565,45.6601613926605
10.1023123815947,45.6606539031286
10.1019443014537,45.6611707993613
10.1016097459622,45.66171
10.1013100622571,45.6622693338739
10.101046457059,45.6628465487431
10.1008199918129,45.6634393203668
10.1006315784144,45.6640452618631
10.1004819755379,45.6646619333194
10.1003717855812,45.6652868516173
10.1003014522405,45.6659175004314
10.1002712587233,45.6665513403617
10.1002813266082,45.6671858191582
10.1003316153554,45.667818381999
10.1004219224699,45.6684464817767
10.1005518843168,45.6690675893551
10.1007209775856,45.6696792037533
10.1009285213973,45.6702788622159
10.1011736800465,45.67086415013
10.1014554663655,45.6714327107477
10.1017727457005,45.6719822546761
10.1021242404795,45.6725105690957
10.1025085353571,45.6730155266708
10.1029240829134,45.6734950941156
10.1033692098852,45.6739473403811
10.1038421239031,45.6743704444312
10.1043409207095,45.6747627025753
10.1048635918254,45.6751225353283
10.105408032639,45.6754484937707
10.1059720508791,45.6757392653829
10.1065533754434,45.6759936793302
10.107149665543,45.6762107111774
10.1077585201282,45.676389487014
10.1083774875564,45.6765292869726
10.1090040754643,45.6766295481283
10.1096357608034,45.6766898667647
10.11027,45.67671
</coordinates>
</LinearRing>
</outerBoundaryIs>
</Polygon>
<Polygon>
<outerBoundaryIs>
<LinearRing>
<coordinates>
10.17451,45.63147
10.1751442391966,45.6314498667647
10.1757759245357,45.6313895481283
10.1764025124436,45.6312892869726
10.1770214798718,45.631149487014
10.177630334457,45.6309707111774
10.1782266245566,45.6307536793302
10.1788079491209,45.6304992653829
10.179371967361,45.6302084937707
10.1799164081746,45.6298825353283
10.1804390792905,45.6295227025753
10.1809378760969,45.6291304444312
10.1814107901148,45.6287073403811
10.1818559170866,45.6282550941156
10.1822714646429,45.6277755266708
10.1826557595205,45.6272705690957
10.1830072542995,45.6267422546761
10.1833245336345,45.6261927107477
10.1836063199535,45.62562415013
10.1838514786027,45.6250388622159
10.1840590224144,45.6244392037533
10.1842281156832,45.6238275893551
10.1843580775301,45.6232064817767
10.1844483846446,45.622578381999
10.1844986733918,45.6219458191582
10.1845087412767,45.6213113403617
10.1844785477595,45.6206775004314
10.1844082144188,45.6200468516173
10.1842980244621,45.6194219333194
10.1841484215856,45.6188052618631
10.1839600081871,45.6181993203668
10.183733542941,45.6176065487431
10.1834699377429,45.6170293338739
10.1831702540378,45.61647
10.1828356985463,45.6159307993613
10.1824676184053,45.6154139031286
10.1820674957435,45.6149213926605
10.1816369417138,45.6144552511229
10.1811776900052,45.6140173555032
10.1806915898622,45.6136094690526
10.1801805986386,45.6132332341857
10.1796467739157,45.6128901658677
10.1790922652173,45.6125816455135
10.1785193053541,45.6123089154257
10.1779302014333,45.6120730737921
10.1773273255684,45.6118750702639
10.1767131053279,45.6117157021311
10.1760900139597,45.6115956111132
10.175460560433,45.6115152807743
10.174827279335,45.6114750345762
10.174192720665,45.6114750345762
10.173559439567,45.6115152807743
10.1729299860403,45.6115956111132
10.1723068946721,45.6117157021311
10.1716926744316,45.6118750702639
10.1710897985667,45.6120730737921
10.1705006946459,45.6123089154257
10.1699277347827,45.6125816455135
10.1693732260843,45.6128901658677
10.1688394013614,45.6132332341857
10.1683284101378,45.6136094690526
10.1678423099948,45.6140173555032
10.1673830582862,45.6144552511229
10.1669525042565,45.6149213926605
10.1665523815947,45.6154139031286
10.1661843014537,45.6159307993613
10.1658497459622,45.61647
10.1655500622571,45.6170293338739
10.165286457059,45.6176065487431
10.1650599918129,45.6181993203668
10.1648715784144,45.6188052618631
10.1647219755379,45.6194219333194
10.1646117855812,45.6200468516173
10.1645414522405,45.6206775004314
10.1645112587233,45.6213113403617
10.1645213266082,45.6219458191582
10.1645716153554,45.622578381999
10.1646619224699,45.6232064817767
10.1647918843168,45.6238275893551
10.1649609775856,45.6244392037533
10.1651685213973,45.6250388622159
10.1654136800465,45.62562415013
10.1656954663655,45.6261927107477
10.1660127457005,45.6267422546761
10.1663642404795,45.6272705690957
10.1667485353571,45.6277755266708
10.1671640829134,45.6282550941156
10.1676092098852,45.6287073403811
10.1680821239031,45.6291304444312
10.1685809207095,45.6295227025753
10.1691035918254,45.6298825353283
10.169648032639,45.6302084937707
10.1702120508791,45.6304992653829
10.1707933754434,45.6307536793302
10.171389665543,45.6309707111774
10.1719985201282,45.631149487014
10.1726174875564,45.6312892869726
10.1732440754643,45.6313895481283
10.1738757608034,45.6314498667647
10.17451,45.63147
</coordinates>
</LinearRing>
</outerBoundaryIs>
</Polygon>
<Polygon>
<outerBoundaryIs>
<LinearRing>
<coordinates>
10.10279,45.67536
10.1034242391966,45.6753398667647
10.1040559245357,45.6752795481283
10.1046825124436,45.6751792869726
10.1053014798718,45.675039487014
10.105910334457,45.6748607111774
10.1065066245566,45.6746436793302
10.1070879491209,45.6743892653829
10.107651967361,45.6740984937707
10.1081964081746,45.6737725353283
10.1087190792905,45.6734127025753
10.1092178760969,45.6730204444312
10.1096907901148,45.6725973403811
10.1101359170866,45.6721450941156
10.1105514646429,45.6716655266708
10.1109357595205,45.6711605690957
10.1112872542995,45.6706322546761
10.1116045336345,45.6700827107477
10.1118863199535,45.66951415013
10.1121314786027,45.6689288622159
10.1123390224144,45.6683292037533
10.1125081156832,45.6677175893551
10.1126380775301,45.6670964817767
10.1127283846446,45.666468381999
10.1127786733918,45.6658358191582
10.1127887412767,45.6652013403617
10.1127585477595,45.6645675004314
10.1126882144188,45.6639368516173
10.1125780244621,45.6633119333193
10.1124284215856,45.6626952618631
10.1122400081871,45.6620893203668
10.112013542941,45.6614965487431
10.1117499377429,45.6609193338739
10.1114502540378,45.66036
10.1111156985463,45.6598207993613
10.1107476184053,45.6593039031286
10.1103474957435,45.6588113926605
10.1099169417138,45.6583452511229
10.1094576900052,45.6579073555032
10.1089715898622,45.6574994690526
10.1084605986386,45.6571232341857
10.1079267739157,45.6567801658677
10.1073722652173,45.6564716455134
10.1067993053541,45.6561989154257
10.1062102014333,45.6559630737921
10.1056073255684,45.6557650702639
10.1049931053279,45.6556057021311
10.1043700139597,45.6554856111132
10.103740560433,45.6554052807743
10.103107279335,45.6553650345762
10.102472720665,45.6553650345762
10.101839439567,45.6554052807743
10.1012099860403,45.6554856111132
10.1005868946721,45.6556057021311
10.0999726744316,45.6557650702639
10.0993697985667,45.6559630737921
10.0987806946459,45.6561989154257
10.0982077347827,45.6564716455134
10.0976532260843,45.6567801658677
10.0971194013614,45.6571232341857
10.0966084101378,45.6574994690526
10.0961223099948,45.6579073555032
10.0956630582862,45.6583452511229
10.0952325042565,45.6588113926605
10.0948323815947,45.6593039031286
10.0944643014537,45.6598207993613
10.0941297459622,45.66036
10.0938300622571,45.6609193338739
10.093566457059,45.6614965487431
10.0933399918129,45.6620893203668
10.0931515784144,45.6626952618631
10.0930019755379,45.6633119333193
10.0928917855812,45.6639368516173
10.0928214522405,45.6645675004314
10.0927912587233,45.6652013403617
10.0928013266082,45.6658358191582
10.0928516153554,45.666468381999
10.0929419224699,45.6670964817767
10.0930718843168,45.6677175893551
10.0932409775856,45.6683292037533
10.0934485213973,45.6689288622159
10.0936936800465,45.66951415013
10.0939754663655,45.6700827107477
10.0942927457005,45.6706322546761
10.0946442404795,45.6711605690957
10.0950285353571,45.6716655266708
10.0954440829134,45.6721450941156
10.0958892098852,45.6725973403811
10.0963621239031,45.6730204444312
10.0968609207095,45.6734127025753
10.0973835918254,45.6737725353283
10.097928032639,45.6740984937707
10.0984920508791,45.6743892653829
10.0990733754434,45.6746436793302
10.099669665543,45.6748607111774
10.1002785201282,45.675039487014
10.1008974875564,45.6751792869726
10.1015240754643,45.6752795481283
10.1021557608034,45.6753398667647
10.10279,45.67536
</coordinates>
</LinearRing>
</outerBoundaryIs>
</Polygon>
<Polygon>
<outerBoundaryIs>
<LinearRing>
<coordinates>
10.22394,45.63368
10.2245742391966,45.6336598667647
10.2252059245357,45.6335995481283
10.2258325124436,45.6334992869726
10.2264514798718,45.633359487014
10.227060334457,45.6331807111774
10.2276566245566,45.6329636793302
10.2282379491209,45.6327092653829
10.228801967361,45.6324184937707
10.2293464081746,45.6320925353283
10.2298690792905,45.6317327025753
10.2303678760969,45.6313404444312
10.2308407901148,45.6309173403811
10.2312859170866,45.6304650941156
10.2317014646429,45.6299855266708
10.2320857595205,45.6294805690957
10.2324372542995,45.6289522546761
10.2327545336345,45.6284027107477
10.2330363199535,45.62783415013
10.2332814786027,45.6272488622159
10.2334890224144,45.6266492037533
10.2336581156832,45.6260375893551
10.2337880775301,45.6254164817767
10.2338783846446,45.624788381999
10.2339286733918,45.6241558191582
10.2339387412767,45.6235213403617
10.2339085477595,45.6228875004314
10.2338382144188,45.6222568516173
10.2337280244621,45.6216319333193
10.2335784215856,45.6210152618631
10.2333900081871,45.6204093203668
10.233163542941,45.6198165487431
10.2328999377429,45.6192393338739
10.2326002540378,45.61868
10.2322656985463,45.6181407993613
10.2318976184053,45.6176239031286
10.2314974957435,45.6171313926605
10.2310669417138,45.6166652511229
10.2306076900052,45.6162273555032
10.2301215898622,45.6158194690526
10.2296105986386,45.6154432341857
10.2290767739157,45.6151001658677
10.2285222652173,45.6147916455134
10.2279493053541,45.6145189154257
10.2273602014333,45.6142830737921
10.2267573255684,45.6140850702639
10.2261431053279,45.6139257021311
10.2255200139597,45.6138056111132
10.224890560433,45.6137252807743
10.224257279335,45.6136850345762
10.223622720665,45.6136850345762
10.222989439567,45.6137252807743
10.2223599860403,45.6138056111132
10.2217368946721,45.6139257021311
10.2211226744316,45.6140850702639
10.2205197985667,45.6142830737921
10.2199306946459,45.6145189154257
10.2193577347827,45.6147916455134
10.2188032260843,45.6151001658677
10.2182694013614,45.6154432341857
10.2177584101378,45.6158194690526
10.2172723099948,45.6162273555032
10.2168130582862,45.6166652511229
10.2163825042565,45.6171313926605
10.2159823815947,45.6176239031286
10.2156143014537,45.6181407993613
10.2152797459622,45.61868
10.2149800622571,45.6192393338739
10.214716457059,45.6198165487431
10.2144899918129,45.6204093203668
10.2143015784144,45.6210152618631
10.2141519755379,45.6216319333193
10.2140417855812,45.6222568516173
10.2139714522405,45.6228875004314
10.2139412587233,45.6235213403617
10.2139513266082,45.6241558191582
10.2140016153554,45.624788381999
10.2140919224699,45.6254164817767
10.2142218843168,45.6260375893551
10.2143909775856,45.6266492037533
10.2145985213973,45.6272488622159
10.2148436800465,45.62783415013
10.2151254663655,45.6284027107477
10.2154427457005,45.6289522546761
10.2157942404795,45.6294805690957
10.2161785353571,45.6299855266708
10.2165940829134,45.6304650941156
10.2170392098852,45.6309173403811
10.2175121239031,45.6313404444312
10.2180109207095,45.6317327025753
10.2185335918254,45.6320925353283
10.219078032639,45.6324184937707
10.2196420508791,45.6327092653829
10.2202233754434,45.6329636793302
10.220819665543,45.6331807111774
10.2214285201282,45.633359487014
10.2220474875564,45.6334992869726
10.2226740754643,45.6335995481283
10.2233057608034,45.6336598667647
10.22394,45.63368
</coordinates>
</LinearRing>
</outerBoundaryIs>
</Polygon>
<Polygon>
<outerBoundaryIs>
<LinearRing>
<coordinates>
10.44122,45.6252
10.4418542391966,45.6251798667647
10.4424859245357,45.6251195481283
10.4431125124436,45.6250192869726
10.4437314798718,45.624879487014
10.444340334457,45.6247007111774
10.4449366245566,45.6244836793302
10.4455179491209,45.6242292653829
10.446081967361,45.6239384937707
10.4466264081746,45.6236125353283
10.4471490792905,45.6232527025753
10.4476478760969,45.6228604444312
10.4481207901148,45.6224373403811
10.4485659170866,45.6219850941156
10.4489814646429,45.6215055266708
10.4493657595205,45.6210005690957
10.4497172542995,45.6204722546761
10.4500345336345,45.6199227107477
10.4503163199535,45.61935415013
10.4505614786027,45.6187688622159
10.4507690224144,45.6181692037533
10.4509381156832,45.6175575893551
10.4510680775301,45.6169364817767
10.4511583846446,45.616308381999
10.4512086733918,45.6156758191582
10.4512187412767,45.6150413403617
10.4511885477595,45.6144075004314
10.4511182144188,45.6137768516173
10.4510080244621,45.6131519333194
10.4508584215856,45.6125352618631
10.4506700081871,45.6119293203668
10.450443542941,45.6113365487431
10.4501799377429,45.6107593338739
10.4498802540378,45.6102
10.4495456985463,45.6096607993613
10.4491776184053,45.6091439031286
10.4487774957435,45.6086513926605
10.4483469417138,45.6081852511229
10.4478876900052,45.6077473555032
10.4474015898622,45.6073394690526
10.4468905986386,45.6069632341857
10.4463567739157,45.6066201658677
10.4458022652173,45.6063116455135
10.4452293053541,45.6060389154257
10.4446402014333,45.6058030737921
10.4440373255684,45.6056050702639
10.4434231053279,45.6054457021311
10.4428000139597,45.6053256111132
10.442170560433,45.6052452807743
10.441537279335,45.6052050345762
10.440902720665,45.6052050345762
10.440269439567,45.6052452807743
10.4396399860403,45.6053256111132
10.4390168946721,45.6054457021311
10.4384026744316,45.6056050702639
10.4377997985667,45.6058030737921
10.4372106946459,45.6060389154257
10.4366377347827,45.6063116455135
10.4360832260843,45.6066201658677
10.4355494013614,45.6069632341857
10.4350384101378,45.6073394690526
10.4345523099948,45.6077473555032
10.4340930582862,45.6081852511229
10.4336625042565,45.6086513926605
10.4332623815947,45.6091439031286
10.4328943014537,45.6096607993613
10.4325597459622,45.6102
10.4322600622571,45.6107593338739
10.431996457059,45.6113365487431
10.4317699918129,45.6119293203668
10.4315815784144,45.6125352618631
10.4314319755379,45.6131519333194
10.4313217855812,45.6137768516173
10.4312514522405,45.6144075004314
10.4312212587233,45.6150413403617
10.4312313266082,45.6156758191582
10.4312816153554,45.616308381999
10.4313719224699,45.6169364817767
10.4315018843168,45.6175575893551
10.4316709775856,45.6181692037533
10.4318785213973,45.6187688622159
10.4321236800465,45.61935415013
10.4324054663655,45.6199227107477
10.4327227457005,45.6204722546761
10.4330742404795,45.6210005690957
10.4334585353571,45.6215055266708
10.4338740829134,45.6219850941156
10.4343192098852,45.6224373403811
10.4347921239031,45.6228604444312
10.4352909207095,45.6232527025753
10.4358135918254,45.6236125353283
10.436358032639,45.6239384937707
10.4369220508791,45.6242292653829
10.4375033754434,45.6244836793302
10.438099665543,45.6247007111774
10.4387085201282,45.624879487014
10.4393274875564,45.6250192869726
10.4399540754643,45.6251195481283
10.4405857608034,45.6251798667647
10.44122,45.6252
</coordinates>
</LinearRing>
</outerBoundaryIs>
</Polygon>
<Polygon>
<outerBoundaryIs>
<LinearRing>
<coordinates>
10.3651,45.6001
10.3657342391966,45.6000798667647
10.3663659245357,45.6000195481283
10.3669925124436,45.5999192869726
10.3676114798718,45.599779487014
10.368220334457,45.5996007111774
10.3688166245566,45.5993836793302
10.3693979491209,45.5991292653829
10.369961967361,45.5988384937707
10.3705064081746,45.5985125353283
10.3710290792905,45.5981527025753
10.3715278760969,45.5977604444312
10.3720007901148,45.5973373403811
10.3724459170866,45.5968850941156
10.3728614646429,45.5964055266708
10.3732457595205,45.5959005690957
10.3735972542995,45.5953722546761
10.3739145336345,45.5948227107477
10.3741963199535,45.59425415013
10.3744414786027,45.5936688622159
10.3746490224144,45.5930692037533
10.3748181156832,45.5924575893551
10.3749480775301,45.5918364817767
10.3750383846446,45.591208381999
10.3750886733918,45.5905758191582
10.3750987412767,45.5899413403617
10.3750685477595,45.5893075004314
10.3749982144188,45.5886768516173
10.3748880244621,45.5880519333193
10.3747384215856,45.5874352618631
10.3745500081871,45.5868293203668
10.374323542941,45.5862365487431
10.3740599377429,45.5856593338739
10.3737602540378,45.5851
10.3734256985463,45.5845607993613
10.3730576184053,45.5840439031286
10.3726574957435,45.5835513926605
10.3722269417138,45.5830852511229
10.3717676900052,45.5826473555032
10.3712815898622,45.5822394690526
10.3707705986386,45.5818632341857
10.3702367739157,45.5815201658677
10.3696822652173,45.5812116455134
10.3691093053541,45.5809389154257
10.3685202014333,45.5807030737921
10.3679173255684,45.5805050702639
10.3673031053279,45.5803457021311
10.3666800139597,45.5802256111132
10.366050560433,45.5801452807743
10.365417279335,45.5801050345762
10.364782720665,45.5801050345762
10.364149439567,45.5801452807743
10.3635199860403,45.5802256111132
10.3628968946721,45.5803457021311
10.3622826744316,45.5805050702639
10.3616797985667,45.5807030737921
10.3610906946459,45.5809389154257
10.3605177347827,45.5812116455134
10.3599632260843,45.5815201658677
10.3594294013614,45.5818632341857
10.3589184101378,45.5822394690526
10.3584323099948,45.5826473555032
10.3579730582862,45.5830852511229
10.3575425042565,45.5835513926605
10.3571423815947,45.5840439031286
10.3567743014537,45.5845607993613
10.3564397459622,45.5851
10.3561400622571,45.5856593338739
10.355876457059,45.5862365487431
10.3556499918129,45.5868293203668
10.3554615784144,45.5874352618631
10.3553119755379,45.5880519333193
10.3552017855812,45.5886768516173
10.3551314522405,45.5893075004314
10.3551012587233,45.5899413403617
10.3551113266082,45.5905758191582
10.3551616153554,45.591208381999
10.3552519224699,45.5918364817767
10.3553818843168,45.5924575893551
10.3555509775856,45.5930692037533
10.3557585213973,45.5936688622159
10.3560036800465,45.59425415013
10.3562854663655,45.5948227107477
10.3566027457005,45.5953722546761
10.3569542404795,45.5959005690957
10.3573385353571,45.5964055266708
10.3577540829134,45.5968850941156
10.3581992098852,45.5973373403811
10.3586721239031,45.5977604444312
10.3591709207095,45.5981527025753
10.3596935918254,45.5985125353283
10.360238032639,45.5988384937707
10.3608020508791,45.5991292653829
10.3613833754434,45.5993836793302
10.361979665543,45.5996007111774
10.3625885201282,45.599779487014
10.3632074875564,45.5999192869726
10.3638340754643,45.6000195481283
10.3644657608034,45.6000798667647
10.3651,45.6001
</coordinates>
</LinearRing>
</outerBoundaryIs>
</Polygon>
<Polygon>
<outerBoundaryIs>
<LinearRing>
<coordinates>
10.05816,45.81345
10.0587942391966,45.8134298667647
10.0594259245357,45.8133695481283
10.0600525124436,45.8132692869726
10.0606714798718,45.813129487014
10.061280334457,45.8129507111774
10.0618766245566,45.8127336793302
10.0624579491209,45.8124792653829
10.063021967361,45.8121884937707
10.0635664081746,45.8118625353283
10.0640890792905,45.8115027025753
10.0645878760969,45.8111104444312
10.0650607901148,45.8106873403811
10.0655059170866,45.8102350941156
10.0659214646429,45.8097555266708
10.0663057595205,45.8092505690957
10.0666572542995,45.8087222546761
10.0669745336345,45.8081727107477
10.0672563199535,45.80760415013
10.0675014786027,45.8070188622159
10.0677090224144,45.8064192037533
10.0678781156832,45.8058075893551
10.0680080775301,45.8051864817767
10.0680983846446,45.804558381999
10.0681486733918,45.8039258191582
10.0681587412767,45.8032913403617
10.0681285477595,45.8026575004314
10.0680582144188,45.8020268516173
10.0679480244621,45.8014019333193
10.0677984215856,45.8007852618631
10.0676100081871,45.8001793203668
10.067383542941,45.7995865487431
10.0671199377429,45.7990093338739
10.0668202540378,45.79845
10.0664856985463,45.7979107993613
10.0661176184053,45.7973939031286
10.0657174957435,45.7969013926605
10.0652869417138,45.7964352511229
10.0648276900052,45.7959973555032
10.0643415898622,45.7955894690526
10.0638305986386,45.7952132341857
10.0632967739157,45.7948701658676
10.0627422652173,45.7945616455134
10.0621693053541,45.7942889154257
10.0615802014333,45.7940530737921
10.0609773255684,45.7938550702639
10.0603631053279,45.7936957021311
10.0597400139597,45.7935756111132
10.059110560433,45.7934952807743
10.058477279335,45.7934550345762
10.057842720665,45.7934550345762
10.057209439567,45.7934952807743
10.0565799860403,45.7935756111132
10.0559568946721,45.7936957021311
10.0553426744316,45.7938550702639
10.0547397985667,45.7940530737921
10.0541506946459,45.7942889154257
10.0535777347827,45.7945616455134
10.0530232260843,45.7948701658676
10.0524894013614,45.7952132341857
10.0519784101378,45.7955894690526
10.0514923099948,45.7959973555032
10.0510330582862,45.7964352511229
10.0506025042565,45.7969013926605
10.0502023815947,45.7973939031286
10.0498343014537,45.7979107993613
10.0494997459622,45.79845
10.0492000622571,45.7990093338739
10.048936457059,45.7995865487431
10.0487099918129,45.8001793203668
10.0485215784144,45.8007852618631
10.0483719755379,45.8014019333193
10.0482617855812,45.8020268516173
10.0481914522405,45.8026575004314
10.0481612587233,45.8032913403617
10.0481713266082,45.8039258191582
10.0482216153554,45.804558381999
10.0483119224699,45.8051864817767
10.0484418843168,45.8058075893551
10.0486109775856,45.8064192037533
10.0488185213973,45.8070188622159
10.0490636800465,45.80760415013
10.0493454663655,45.8081727107477
10.0496627457005,45.8087222546761
10.0500142404795,45.8092505690957
10.0503985353571,45.8097555266708
10.0508140829134,45.8102350941156
10.0512592098852,45.8106873403811
10.0517321239031,45.8111104444312
10.0522309207095,45.8115027025753
10.0527535918254,45.8118625353283
10.053298032639,45.8121884937707
10.0538620508791,45.8124792653829
10.0544433754434,45.8127336793302
10.055039665543,45.8129507111774
10.0556485201282,45.813129487014
10.0562674875564,45.8132692869726
10.0568940754643,45.8133695481283
10.0575257608034,45.8134298667647
10.05816,45.81345
</coordinates>
</LinearRing>
</outerBoundaryIs>
</Polygon>
<Polygon>
<outerBoundaryIs>
<LinearRing>
<coordinates>
10.22986,45.65837
10.2304942391966,45.6583498667647
10.2311259245357,45.6582895481283
10.2317525124436,45.6581892869726
10.2323714798718,45.658049487014
10.232980334457,45.6578707111774
10.2335766245566,45.6576536793302
10.2341579491209,45.6573992653829
10.234721967361,45.6571084937707
10.2352664081746,45.6567825353283
10.2357890792905,45.6564227025753
10.2362878760969,45.6560304444312
10.2367607901148,45.6556073403811
10.2372059170866,45.6551550941156
10.2376214646429,45.6546755266708
10.2380057595205,45.6541705690957
10.2383572542995,45.6536422546761
10.2386745336345,45.6530927107477
10.2389563199535,45.65252415013
10.2392014786027,45.6519388622159
10.2394090224144,45.6513392037533
10.2395781156832,45.6507275893551
10.2397080775301,45.6501064817767
10.2397983846446,45.649478381999
10.2398486733918,45.6488458191582
10.2398587412767,45.6482113403617
10.2398285477595,45.6475775004314
10.2397582144188,45.6469468516173
10.2396480244621,45.6463219333193
10.2394984215856,45.6457052618631
10.2393100081871,45.6450993203668
10.239083542941,45.6445065487431
10.2388199377429,45.6439293338739
10.2385202540378,45.64337
10.2381856985463,45.6428307993613
10.2378176184053,45.6423139031286
10.2374174957435,45.6418213926605
10.2369869417138,45.6413552511229
10.2365276900052,45.6409173555032
10.2360415898622,45.6405094690526
10.2355305986386,45.6401332341857
10.2349967739157,45.6397901658677
10.2344422652173,45.6394816455134
10.2338693053541,45.6392089154257
10.2332802014333,45.6389730737921
10.2326773255684,45.6387750702639
10.2320631053279,45.6386157021311
10.2314400139597,45.6384956111132
10.230810560433,45.6384152807743
10.230177279335,45.6383750345762
10.229542720665,45.6383750345762
10.228909439567,45.6384152807743
10.2282799860403,45.6384956111132
10.2276568946721,45.6386157021311
10.2270426744316,45.6387750702639
10.2264397985667,45.6389730737921
10.2258506946459,45.6392089154257
10.2252777347827,45.6394816455134
10.2247232260843,45.6397901658677
10.2241894013614,45.6401332341857
10.2236784101378,45.6405094690526
10.2231923099948,45.6409173555032
10.2227330582862,45.6413552511229
10.2223025042565,45.6418213926605
10.2219023815947,45.6423139031286
10.2215343014537,45.6428307993613
10.2211997459622,45.64337
10.2209000622571,45.6439293338739
10.220636457059,45.6445065487431
10.2204099918129,45.6450993203668
10.2202215784144,45.6457052618631
10.2200719755379,45.6463219333193
10.2199617855812,45.6469468516173
10.2198914522405,45.6475775004314
10.2198612587233,45.6482113403617
10.2198713266082,45.6488458191582
10.2199216153554,45.649478381999
10.2200119224699,45.6501064817767
10.2201418843168,45.6507275893551
10.2203109775856,45.6513392037533
10.2205185213973,45.6519388622159
10.2207636800465,45.65252415013
10.2210454663655,45.6530927107477
10.2213627457005,45.6536422546761
10.2217142404795,45.6541705690957
10.2220985353571,45.6546755266708
10.2225140829134,45.6551550941156
10.2229592098852,45.6556073403811
10.2234321239031,45.6560304444312
10.2239309207095,45.6564227025753
10.2244535918254,45.6567825353283
10.224998032639,45.6571084937707
10.2255620508791,45.6573992653829
10.2261433754434,45.6576536793302
10.226739665543,45.6578707111774
10.2273485201282,45.658049487014
10.2279674875564,45.6581892869726
10.2285940754643,45.6582895481283
10.2292257608034,45.6583498667647
10.22986,45.65837
</coordinates>
</LinearRing>
</outerBoundaryIs>
</Polygon>
<Polygon>
<outerBoundaryIs>
<LinearRing>
<coordinates>
10.26909,45.73657
10.2697242391966,45.7365498667647
10.2703559245357,45.7364895481283
10.2709825124436,45.7363892869726
10.2716014798718,45.736249487014
10.272210334457,45.7360707111774
10.2728066245566,45.7358536793302
10.2733879491209,45.7355992653829
10.273951967361,45.7353084937707
10.2744964081746,45.7349825353283
10.2750190792905,45.7346227025753
10.2755178760969,45.7342304444312
10.2759907901148,45.7338073403811
10.2764359170866,45.7333550941156
10.2768514646429,45.7328755266708
10.2772357595205,45.7323705690957
10.2775872542995,45.7318422546761
10.2779045336345,45.7312927107477
10.2781863199535,45.73072415013
10.2784314786027,45.7301388622159
10.2786390224144,45.7295392037533
10.2788081156832,45.7289275893551
10.2789380775301,45.7283064817767
10.2790283846446,45.727678381999
10.2790786733918,45.7270458191582
10.2790887412767,45.7264113403617
10.2790585477595,45.7257775004314
10.2789882144188,45.7251468516173
10.2788780244621,45.7245219333194
10.2787284215856,45.7239052618631
10.2785400081871,45.7232993203668
10.278313542941,45.7227065487431
10.2780499377429,45.7221293338739
10.2777502540378,45.72157
10.2774156985463,45.7210307993613
10.2770476184053,45.7205139031286
10.2766474957435,45.7200213926605
10.2762169417138,45.7195552511229
10.2757576900052,45.7191173555032
10.2752715898622,45.7187094690526
10.2747605986386,45.7183332341857
10.2742267739157,45.7179901658677
10.2736722652173,45.7176816455135
10.2730993053541,45.7174089154257
10.2725102014333,45.7171730737921
10.2719073255684,45.7169750702639
10.2712931053279,45.7168157021312
10.2706700139597,45.7166956111132
10.270040560433,45.7166152807743
10.269407279335,45.7165750345762
10.268772720665,45.7165750345762
10.268139439567,45.7166152807743
10.2675099860403,45.7166956111132
10.2668868946721,45.7168157021312
10.2662726744316,45.7169750702639
10.2656697985667,45.7171730737921
10.2650806946459,45.7174089154257
10.2645077347827,45.7176816455135
10.2639532260843,45.7179901658677
10.2634194013614,45.7183332341857
10.2629084101378,45.7187094690526
10.2624223099948,45.7191173555032
10.2619630582862,45.7195552511229
10.2615325042565,45.7200213926605
10.2611323815947,45.7205139031286
10.2607643014537,45.7210307993613
10.2604297459622,45.72157
10.2601300622571,45.7221293338739
10.259866457059,45.7227065487431
10.2596399918129,45.7232993203668
10.2594515784144,45.7239052618631
10.2593019755379,45.7245219333194
10.2591917855812,45.7251468516173
10.2591214522405,45.7257775004314
10.2590912587233,45.7264113403617
10.2591013266082,45.7270458191582
10.2591516153554,45.727678381999
10.2592419224699,45.7283064817767
10.2593718843168,45.7289275893551
10.2595409775856,45.7295392037533
10.2597485213973,45.7301388622159
10.2599936800465,45.73072415013
10.2602754663655,45.7312927107477
10.2605927457005,45.7318422546761
10.2609442404795,45.7323705690957
10.2613285353571,45.7328755266708
10.2617440829134,45.7333550941156
10.2621892098852,45.7338073403811
10.2626621239031,45.7342304444312
10.2631609207095,45.7346227025753
10.2636835918254,45.7349825353283
10.264228032639,45.7353084937707
10.2647920508791,45.7355992653829
10.2653733754434,45.7358536793302
10.265969665543,45.7360707111774
10.2665785201282,45.736249487014
10.2671974875564,45.7363892869726
10.2678240754643,45.7364895481283
10.2684557608034,45.7365498667647
10.26909,45.73657
</coordinates>
</LinearRing>
</outerBoundaryIs>
</Polygon>
<Polygon>
<outerBoundaryIs>
<LinearRing>
<coordinates>
10.11378,45.67845
10.1144142391966,45.6784298667647
10.1150459245357,45.6783695481283
10.1156725124436,45.6782692869726
10.1162914798718,45.678129487014
10.116900334457,45.6779507111774
10.1174966245566,45.6777336793302
10.1180779491209,45.6774792653829
10.118641967361,45.6771884937707
10.1191864081746,45.6768625353283
10.1197090792905,45.6765027025753
10.1202078760969,45.6761104444312
10.1206807901148,45.6756873403811
10.1211259170866,45.6752350941156
10.1215414646429,45.6747555266708
10.1219257595205,45.6742505690957
10.1222772542995,45.6737222546761
10.1225945336345,45.6731727107477
10.1228763199535,45.67260415013
10.1231214786027,45.6720188622159
10.1233290224144,45.6714192037533
10.1234981156832,45.6708075893551
10.1236280775301,45.6701864817767
10.1237183846446,45.669558381999
10.1237686733918,45.6689258191582
10.1237787412767,45.6682913403617
10.1237485477595,45.6676575004314
10.1236782144188,45.6670268516173
10.1235680244621,45.6664019333193
10.1234184215856,45.6657852618631
10.1232300081871,45.6651793203668
10.123003542941,45.6645865487431
10.1227399377429,45.6640093338739
10.1224402540378,45.66345
10.1221056985463,45.6629107993613
10.1217376184053,45.6623939031286
10.1213374957435,45.6619013926605
10.1209069417138,45.6614352511229
10.1204476900052,45.6609973555032
10.1199615898622,45.6605894690526
10.1194505986386,45.6602132341857
10.1189167739157,45.6598701658677
10.1183622652173,45.6595616455134
10.1177893053541,45.6592889154257
10.1172002014333,45.6590530737921
10.1165973255684,45.6588550702639
10.1159831053279,45.6586957021311
10.1153600139597,45.6585756111132
10.114730560433,45.6584952807743
10.114097279335,45.6584550345762
10.113462720665,45.6584550345762
10.112829439567,45.6584952807743
10.1121999860403,45.6585756111132
10.1115768946721,45.6586957021311
10.1109626744316,45.6588550702639
10.1103597985667,45.6590530737921
10.1097706946459,45.6592889154257
10.1091977347827,45.6595616455134
10.1086432260843,45.6598701658677
10.1081094013614,45.6602132341857
10.1075984101378,45.6605894690526
10.1071123099948,45.6609973555032
10.1066530582862,45.6614352511229
10.1062225042565,45.6619013926605
10.1058223815947,45.6623939031286
10.1054543014537,45.6629107993613
10.1051197459622,45.66345
10.1048200622571,45.6640093338739
10.104556457059,45.6645865487431
10.1043299918129,45.6651793203668
10.1041415784144,45.6657852618631
10.1039919755379,45.6664019333193
10.1038817855812,45.6670268516173
10.1038114522405,45.6676575004314
10.1037812587233,45.6682913403617
10.1037913266082,45.6689258191582
10.1038416153554,45.669558381999
10.1039319224699,45.6701864817767
10.1040618843168,45.6708075893551
10.1042309775856,45.6714192037533
10.1044385213973,45.6720188622159
10.1046836800465,45.67260415013
10.1049654663655,45.6731727107477
10.1052827457005,45.6737222546761
10.1056342404795,45.6742505690957
10.1060185353571,45.6747555266708
10.1064340829134,45.6752350941156
10.1068792098852,45.6756873403811
10.1073521239031,45.6761104444312
10.1078509207095,45.6765027025753
10.1083735918254,45.6768625353283
10.108918032639,45.6771884937707
10.1094820508791,45.6774792653829
10.1100633754434,45.6777336793302
10.110659665543,45.6779507111774
10.1112685201282,45.678129487014
10.1118874875564,45.6782692869726
10.1125140754643,45.6783695481283
10.1131457608034,45.6784298667647
10.11378,45.67845
</coordinates>
</LinearRing>
</outerBoundaryIs>
</Polygon>
<Polygon>
<outerBoundaryIs>
<LinearRing>
<coordinates>
10.1035,45.67568
10.1041342391966,45.6756598667647
10.1047659245357,45.6755995481283
10.1053925124436,45.6754992869726
10.1060114798718,45.675359487014
10.106620334457,45.6751807111774
10.1072166245566,45.6749636793302
10.1077979491209,45.6747092653829
10.108361967361,45.6744184937707
10.1089064081746,45.6740925353283
10.1094290792905,45.6737327025753
10.1099278760969,45.6733404444312
10.1104007901148,45.6729173403811
10.1108459170866,45.6724650941156
10.1112614646429,45.6719855266708
10.1116457595205,45.6714805690957
10.1119972542995,45.6709522546761
10.1123145336345,45.6704027107477
10.1125963199535,45.66983415013
10.1128414786027,45.6692488622159
10.1130490224144,45.6686492037533
10.1132181156832,45.6680375893551
10.1133480775301,45.6674164817767
10.1134383846446,45.666788381999
10.1134886733918,45.6661558191582
10.1134987412767,45.6655213403617
10.1134685477595,45.6648875004314
10.1133982144188,45.6642568516173
10.1132880244621,45.6636319333194
10.1131384215856,45.6630152618631
10.1129500081871,45.6624093203668
10.112723542941,45.6618165487431
10.1124599377429,45.6612393338739
10.1121602540378,45.66068
10.1118256985463,45.6601407993613
10.1114576184053,45.6596239031286
10.1110574957435,45.6591313926605
10.1106269417138,45.6586652511229
10.1101676900052,45.6582273555032
10.1096815898622,45.6578194690526
10.1091705986386,45.6574432341857
10.1086367739157,45.6571001658677
10.1080822652173,45.6567916455135
10.1075093053541,45.6565189154257
10.1069202014333,45.6562830737921
10.1063173255684,45.6560850702639
10.1057031053279,45.6559257021311
10.1050800139597,45.6558056111132
10.104450560433,45.6557252807743
10.103817279335,45.6556850345762
10.103182720665,45.6556850345762
10.102549439567,45.6557252807743
10.1019199860403,45.6558056111132
10.1012968946721,45.6559257021311
10.1006826744316,45.6560850702639
10.1000797985667,45.6562830737921
10.0994906946459,45.6565189154257
10.0989177347827,45.6567916455135
10.0983632260843,45.6571001658677
10.0978294013614,45.6574432341857
10.0973184101378,45.6578194690526
10.0968323099948,45.6582273555032
10.0963730582862,45.6586652511229
10.0959425042565,45.6591313926605
10.0955423815947,45.6596239031286
10.0951743014537,45.6601407993613
10.0948397459622,45.66068
10.0945400622571,45.6612393338739
10.094276457059,45.6618165487431
10.0940499918129,45.6624093203668
10.0938615784144,45.6630152618631
10.0937119755379,45.6636319333194
10.0936017855812,45.6642568516173
10.0935314522405,45.6648875004314
10.0935012587233,45.6655213403617
10.0935113266082,45.6661558191582
10.0935616153554,45.666788381999
10.0936519224699,45.6674164817767
10.0937818843168,45.6680375893551
10.0939509775856,45.6686492037533
10.0941585213973,45.6692488622159
10.0944036800465,45.66983415013
10.0946854663655,45.6704027107477
10.0950027457005,45.6709522546761
10.0953542404795,45.6714805690957
10.0957385353571,45.6719855266708
10.0961540829134,45.6724650941156
10.0965992098852,45.6729173403811
10.0970721239031,45.6733404444312
10.0975709207095,45.6737327025753
10.0980935918254,45.6740925353283
10.098638032639,45.6744184937707
10.0992020508791,45.6747092653829
10.0997833754434,45.6749636793302
10.100379665543,45.6751807111774
10.1009885201282,45.675359487014
10.1016074875564,45.6754992869726
10.1022340754643,45.6755995481283
10.1028657608034,45.6756598667647
10.1035,45.67568
</coordinates>
</LinearRing>
</outerBoundaryIs>
</Polygon>
<Polygon>
<outerBoundaryIs>
<LinearRing>
<coordinates>
10.11027,45.67671
10.1109042391966,45.6766898667647
10.1115359245357,45.6766295481283
10.1121625124436,45.6765292869726
10.1127814798718,45.676389487014
10.113390334457,45.6762107111774
10.1139866245566,45.6759936793302
10.1145679491209,45.6757392653829
10.115131967361,45.6754484937707
10.1156764081746,45.6751225353283
10.1161990792905,45.6747627025753
10.1166978760969,45.6743704444312
10.1171707901148,45.6739473403811
10.1176159170866,45.6734950941156
10.1180314646429,45.6730155266708
10.1184157595205,45.6725105690957
10.1187672542995,45.6719822546761
10.1190845336345,45.6714327107477
10.1193663199535,45.67086415013
10.1196114786027,45.6702788622159
10.1198190224144,45.6696792037533
10.1199881156832,45.6690675893551
10.1201180775301,45.6684464817767
10.1202083846446,45.667818381999
10.1202586733918,45.6671858191582
10.1202687412767,45.6665513403617
10.1202385477595,45.6659175004314
10.1201682144188,45.6652868516173
10.1200580244621,45.6646619333194
10.1199084215856,45.6640452618631
10.1197200081871,45.6634393203668
10.119493542941,45.6628465487431
10.1192299377429,45.6622693338739
10.1189302540378,45.66171
10.1185956985463,45.6611707993613
10.1182276184053,45.6606539031286
10.1178274957435,45.6601613926605
10.1173969417138,45.6596952511229
10.1169376900052,45.6592573555032
10.1164515898622,45.6588494690526
10.1159405986386,45.6584732341857
10.1154067739157,45.6581301658677
10.1148522652173,45.6578216455135
10.1142793053541,45.6575489154257
10.1136902014333,45.6573130737921
10.1130873255684,45.6571150702639
10.1124731053279,45.6569557021311
10.1118500139597,45.6568356111132
10.111220560433,45.6567552807743
10.110587279335,45.6567150345762
10.109952720665,45.6567150345762
10.109319439567,45.6567552807743
10.1086899860403,45.6568356111132
10.1080668946721,45.6569557021311
10.1074526744316,45.6571150702639
10.1068497985667,45.6573130737921
10.1062606946459,45.6575489154257
10.1056877347827,45.6578216455135
10.1051332260843,45.6581301658677
10.1045994013614,45.6584732341857
10.1040884101378,45.6588494690526
10.1036023099948,45.6592573555032
10.1031430582862,45.6596952511229
10.1027125042565,45.6601613926605
10.1023123815947,45.6606539031286
10.1019443014537,45.6611707993613
10.1016097459622,45.66171
10.1013100622571,45.6622693338739
10.101046457059,45.6628465487431
10.1008199918129,45.6634393203668
10.1006315784144,45.6640452618631
10.1004819755379,45.6646619333194
10.1003717855812,45.6652868516173
10.1003014522405,45.6659175004314
10.1002712587233,45.6665513403617
10.1002813266082,45.6671858191582
10.1003316153554,45.667818381999
10.1004219224699,45.6684464817767
10.1005518843168,45.6690675893551
10.1007209775856,45.6696792037533
10.1009285213973,45.6702788622159
10.1011736800465,45.67086415013
10.1014554663655,45.6714327107477
10.1017727457005,45.6719822546761
10.1021242404795,45.6725105690957
10.1025085353571,45.6730155266708
10.1029240829134,45.6734950941156
10.1033692098852,45.6739473403811
10.1038421239031,45.6743704444312
10.1043409207095,45.6747627025753
10.1048635918254,45.6751225353283
10.105408032639,45.6754484937707
10.1059720508791,45.6757392653829
10.1065533754434,45.6759936793302
10.107149665543,45.6762107111774
10.1077585201282,45.676389487014
10.1083774875564,45.6765292869726
10.1090040754643,45.6766295481283
10.1096357608034,45.6766898667647
10.11027,45.67671
</coordinates>
</LinearRing>
</outerBoundaryIs>
</Polygon>
<Polygon>
<outerBoundaryIs>
<LinearRing>
<coordinates>
10.17451,45.63147
10.1751442391966,45.6314498667647
10.1757759245357,45.6313895481283
10.1764025124436,45.6312892869726
10.1770214798718,45.631149487014
10.177630334457,45.6309707111774
10.1782266245566,45.6307536793302
10.1788079491209,45.6304992653829
10.179371967361,45.6302084937707
10.1799164081746,45.6298825353283
10.1804390792905,45.6295227025753
10.1809378760969,45.6291304444312
10.1814107901148,45.6287073403811
10.1818559170866,45.6282550941156
10.1822714646429,45.6277755266708
10.1826557595205,45.6272705690957
10.1830072542995,45.6267422546761
10.1833245336345,45.6261927107477
10.1836063199535,45.62562415013
10.1838514786027,45.6250388622159
10.1840590224144,45.6244392037533
10.1842281156832,45.6238275893551
10.1843580775301,45.6232064817767
10.1844483846446,45.622578381999
10.1844986733918,45.6219458191582
10.1845087412767,45.6213113403617
10.1844785477595,45.6206775004314
10.1844082144188,45.6200468516173
10.1842980244621,45.6194219333194
10.1841484215856,45.6188052618631
10.1839600081871,45.6181993203668
10.183733542941,45.6176065487431
10.1834699377429,45.6170293338739
10.1831702540378,45.61647
10.1828356985463,45.6159307993613
10.1824676184053,45.6154139031286
10.1820674957435,45.6149213926605
10.1816369417138,45.6144552511229
10.1811776900052,45.6140173555032
10.1806915898622,45.6136094690526
10.1801805986386,45.6132332341857
10.1796467739157,45.6128901658677
10.1790922652173,45.6125816455135
10.1785193053541,45.6123089154257
10.1779302014333,45.6120730737921
10.1773273255684,45.6118750702639
10.1767131053279,45.6117157021311
10.1760900139597,45.6115956111132
10.175460560433,45.6115152807743
10.174827279335,45.6114750345762
10.174192720665,45.6114750345762
10.173559439567,45.6115152807743
10.1729299860403,45.6115956111132
10.1723068946721,45.6117157021311
10.1716926744316,45.6118750702639
10.1710897985667,45.6120730737921
10.1705006946459,45.6123089154257
10.1699277347827,45.6125816455135
10.1693732260843,45.6128901658677
10.1688394013614,45.6132332341857
10.1683284101378,45.6136094690526
10.1678423099948,45.6140173555032
10.1673830582862,45.6144552511229
10.1669525042565,45.6149213926605
10.1665523815947,45.6154139031286
10.1661843014537,45.6159307993613
10.1658497459622,45.61647
10.1655500622571,45.6170293338739
10.165286457059,45.6176065487431
10.1650599918129,45.6181993203668
10.1648715784144,45.6188052618631
10.1647219755379,45.6194219333194
10.1646117855812,45.6200468516173
10.1645414522405,45.6206775004314
10.1645112587233,45.6213113403617
10.1645213266082,45.6219458191582
10.1645716153554,45.622578381999
10.1646619224699,45.6232064817767
10.1647918843168,45.6238275893551
10.1649609775856,45.6244392037533
10.1651685213973,45.6250388622159
10.1654136800465,45.62562415013
10.1656954663655,45.6261927107477
10.1660127457005,45.6267422546761
10.1663642404795,45.6272705690957
10.1667485353571,45.6277755266708
10.1671640829134,45.6282550941156
10.1676092098852,45.6287073403811
10.1680821239031,45.6291304444312
10.1685809207095,45.6295227025753
10.1691035918254,45.6298825353283
10.169648032639,45.6302084937707
10.1702120508791,45.6304992653829
10.1707933754434,45.6307536793302
10.171389665543,45.6309707111774
10.1719985201282,45.631149487014
10.1726174875564,45.6312892869726
10.1732440754643,45.6313895481283
10.1738757608034,45.6314498667647
10.17451,45.63147
</coordinates>
</LinearRing>
</outerBoundaryIs>
</Polygon>
<Polygon>
<outerBoundaryIs>
<LinearRing>
<coordinates>
10.412917,45.571417
10.4135512391966,45.5713968667647
10.4141829245357,45.5713365481283
10.4148095124436,45.5712362869726
10.4154284798718,45.571096487014
10.416037334457,45.5709177111774
10.4166336245566,45.5707006793302
10.4172149491209,45.5704462653829
10.417778967361,45.5701554937707
10.4183234081746,45.5698295353283
10.4188460792905,45.5694697025753
10.4193448760969,45.5690774444312
10.4198177901148,45.5686543403811
10.4202629170866,45.5682020941156
10.4206784646429,45.5677225266708
10.4210627595205,45.5672175690957
10.4214142542995,45.5666892546761
10.4217315336345,45.5661397107477
10.4220133199535,45.56557115013
10.4222584786027,45.5649858622159
10.4224660224144,45.5643862037533
10.4226351156832,45.5637745893551
10.4227650775301,45.5631534817767
10.4228553846446,45.562525381999
10.4229056733918,45.5618928191582
10.4229157412767,45.5612583403617
10.4228855477595,45.5606245004314
10.4228152144188,45.5599938516173
10.4227050244621,45.5593689333193
10.4225554215856,45.5587522618631
10.4223670081871,45.5581463203668
10.422140542941,45.5575535487431
10.4218769377429,45.5569763338739
10.4215772540378,45.556417
10.4212426985463,45.5558777993613
10.4208746184053,45.5553609031286
10.4204744957435,45.5548683926605
10.4200439417138,45.5544022511229
10.4195846900052,45.5539643555032
10.4190985898622,45.5535564690526
10.4185875986386,45.5531802341857
10.4180537739157,45.5528371658677
10.4174992652173,45.5525286455134
10.4169263053541,45.5522559154257
10.4163372014333,45.5520200737921
10.4157343255684,45.5518220702639
10.4151201053279,45.5516627021311
10.4144970139597,45.5515426111132
10.413867560433,45.5514622807743
10.413234279335,45.5514220345762
10.412599720665,45.5514220345762
10.411966439567,45.5514622807743
10.4113369860403,45.5515426111132
10.4107138946721,45.5516627021311
10.4100996744316,45.5518220702639
10.4094967985667,45.5520200737921
10.4089076946459,45.5522559154257
10.4083347347827,45.5525286455134
10.4077802260843,45.5528371658677
10.4072464013614,45.5531802341857
10.4067354101378,45.5535564690526
10.4062493099948,45.5539643555032
10.4057900582862,45.5544022511229
10.4053595042565,45.5548683926605
10.4049593815947,45.5553609031286
10.4045913014537,45.5558777993613
10.4042567459622,45.556417
10.4039570622571,45.5569763338739
10.403693457059,45.5575535487431
10.4034669918129,45.5581463203668
10.4032785784144,45.5587522618631
10.4031289755379,45.5593689333193
10.4030187855812,45.5599938516173
10.4029484522405,45.5606245004314
10.4029182587233,45.5612583403617
10.4029283266082,45.5618928191582
10.4029786153554,45.562525381999
10.4030689224699,45.5631534817767
10.4031988843168,45.5637745893551
10.4033679775856,45.5643862037533
10.4035755213973,45.5649858622159
10.4038206800465,45.56557115013
10.4041024663655,45.5661397107477
10.4044197457005,45.5666892546761
10.4047712404795,45.5672175690957
10.4051555353571,45.5677225266708
10.4055710829134,45.5682020941156
10.4060162098852,45.5686543403811
10.4064891239031,45.5690774444312
10.4069879207095,45.5694697025753
10.4075105918254,45.5698295353283
10.408055032639,45.5701554937707
10.4086190508791,45.5704462653829
10.4092003754434,45.5707006793302
10.409796665543,45.5709177111774
10.4104055201282,45.571096487014
10.4110244875564,45.5712362869726
10.4116510754643,45.5713365481283
10.4122827608034,45.5713968667647
10.412917,45.571417
</coordinates>
</LinearRing>
</outerBoundaryIs>
</Polygon>
<Polygon>
<outerBoundaryIs>
<LinearRing>
<coordinates>
9.958074807,45.63435483
9.95870904619657,45.6343346967647
9.95934073153574,45.6342743781283
9.9599673194436,45.6341741169726
9.96058628687181,45.634034317014
9.96119514145698,45.6338555411774
9.9617914315566,45.6336385093302
9.96237275612089,45.6333840953829
9.962936774361,45.6330933237707
9.96348121517456,45.6327673653283
9.96400388629054,45.6324075325753
9.96450268309686,45.6320152744312
9.96497559711482,45.6315921703811
9.96542072408657,45.6311399241156
9.96583627164292,45.6306603566708
9.9662205665205,45.6301553990957
9.96657206129949,45.6296270846761
9.96688934063448,45.6290775407477
9.96717112695355,45.62850898013
9.96741628560265,45.6279236922159
9.96762382941444,45.6273240337533
9.96779292268323,45.6267124193551
9.96792288453012,45.6260913117767
9.96801319164461,45.625463211999
9.96806348039183,45.6248306491582
9.96807354827674,45.6241961703617
9.96804335475952,45.6235623304314
9.96797302141881,45.6229316816173
9.96786283146215,45.6223067633194
9.9677132285856,45.6216900918631
9.96752481518715,45.6210841503668
9.96729834994104,45.6204913787431
9.96703474474291,45.6199141638739
9.96673506103784,45.61935483
9.96640050554635,45.6188156293613
9.96603242540531,45.6182987331286
9.96563230274354,45.6178062226605
9.96520174871379,45.6173400811229
9.96474249700516,45.6169021855032
9.96425639686221,45.6164942990526
9.96374540563863,45.6161180641857
9.96321158091573,45.6157749958677
9.96265707221727,45.6154664755135
9.96208411235406,45.6151937454257
9.96149500843326,45.6149579037921
9.96089213256841,45.6147599002639
9.96027791232786,45.6146005321311
9.95965482095973,45.6144804411132
9.95902536743304,45.6144001107743
9.95839208633498,45.6143598645762
9.95775752766502,45.6143598645762
9.95712424656696,45.6144001107743
9.95649479304027,45.6144804411132
9.95587170167213,45.6146005321311
9.95525748143158,45.6147599002639
9.95465460556674,45.6149579037921
9.95406550164593,45.6151937454257
9.95349254178272,45.6154664755135
9.95293803308427,45.6157749958677
9.95240420836137,45.6161180641857
9.95189321713779,45.6164942990526
9.95140711699484,45.6169021855032
9.95094786528621,45.6173400811229
9.95051731125646,45.6178062226605
9.95011718859469,45.6182987331286
9.94974910845365,45.6188156293613
9.94941455296216,45.61935483
9.94911486925709,45.6199141638739
9.94885126405895,45.6204913787431
9.94862479881285,45.6210841503668
9.9484363854144,45.6216900918631
9.94828678253785,45.6223067633194
9.94817659258119,45.6229316816173
9.94810625924048,45.6235623304314
9.94807606572326,45.6241961703617
9.94808613360817,45.6248306491582
9.94813642235539,45.625463211999
9.94822672946988,45.6260913117767
9.94835669131676,45.6267124193551
9.94852578458556,45.6273240337533
9.94873332839735,45.6279236922159
9.94897848704645,45.62850898013
9.94926027336552,45.6290775407477
9.9495775527005,45.6296270846761
9.9499290474795,45.6301553990957
9.95031334235708,45.6306603566708
9.95072888991342,45.6311399241156
9.95117401688518,45.6315921703811
9.95164693090313,45.6320152744312
9.95214572770945,45.6324075325753
9.95266839882544,45.6327673653283
9.95321283963899,45.6330933237707
9.95377685787911,45.6333840953829
9.9543581824434,45.6336385093302
9.95495447254301,45.6338555411774
9.95556332712819,45.634034317014
9.9561822945564,45.6341741169726
9.95680888246426,45.6342743781283
9.95744056780343,45.6343346967647
9.958074807,45.63435483
</coordinates>
</LinearRing>
</outerBoundaryIs>
</Polygon>
<Polygon>
<outerBoundaryIs>
<LinearRing>
<coordinates>
10.2849,45.57188
10.2855342391966,45.5718598667647
10.2861659245357,45.5717995481283
10.2867925124436,45.5716992869726
10.2874114798718,45.571559487014
10.288020334457,45.5713807111774
10.2886166245566,45.5711636793302
10.2891979491209,45.5709092653829
10.289761967361,45.5706184937707
10.2903064081746,45.5702925353283
10.2908290792905,45.5699327025753
10.2913278760969,45.5695404444312
10.2918007901148,45.5691173403811
10.2922459170866,45.5686650941156
10.2926614646429,45.5681855266708
10.2930457595205,45.5676805690957
10.2933972542995,45.5671522546761
10.2937145336345,45.5666027107477
10.2939963199535,45.56603415013
10.2942414786027,45.5654488622159
10.2944490224144,45.5648492037533
10.2946181156832,45.5642375893551
10.2947480775301,45.5636164817767
10.2948383846446,45.562988381999
10.2948886733918,45.5623558191582
10.2948987412767,45.5617213403617
10.2948685477595,45.5610875004314
10.2947982144188,45.5604568516173
10.2946880244621,45.5598319333194
10.2945384215856,45.5592152618631
10.2943500081871,45.5586093203668
10.294123542941,45.5580165487431
10.2938599377429,45.5574393338739
10.2935602540378,45.55688
10.2932256985463,45.5563407993613
10.2928576184053,45.5558239031286
10.2924574957435,45.5553313926605
10.2920269417138,45.5548652511229
10.2915676900052,45.5544273555032
10.2910815898622,45.5540194690526
10.2905705986386,45.5536432341857
10.2900367739157,45.5533001658677
10.2894822652173,45.5529916455135
10.2889093053541,45.5527189154257
10.2883202014333,45.5524830737921
10.2877173255684,45.5522850702639
10.2871031053279,45.5521257021311
10.2864800139597,45.5520056111132
10.285850560433,45.5519252807743
10.285217279335,45.5518850345762
10.284582720665,45.5518850345762
10.283949439567,45.5519252807743
10.2833199860403,45.5520056111132
10.2826968946721,45.5521257021311
10.2820826744316,45.5522850702639
10.2814797985667,45.5524830737921
10.2808906946459,45.5527189154257
10.2803177347827,45.5529916455135
10.2797632260843,45.5533001658677
10.2792294013614,45.5536432341857
10.2787184101378,45.5540194690526
10.2782323099948,45.5544273555032
10.2777730582862,45.5548652511229
10.2773425042565,45.5553313926605
10.2769423815947,45.5558239031286
10.2765743014537,45.5563407993613
10.2762397459622,45.55688
10.2759400622571,45.5574393338739
10.275676457059,45.5580165487431
10.2754499918129,45.5586093203668
10.2752615784144,45.5592152618631
10.2751119755379,45.5598319333194
10.2750017855812,45.5604568516173
10.2749314522405,45.5610875004314
10.2749012587233,45.5617213403617
10.2749113266082,45.5623558191582
10.2749616153554,45.562988381999
10.2750519224699,45.5636164817767
10.2751818843168,45.5642375893551
10.2753509775856,45.5648492037533
10.2755585213973,45.5654488622159
10.2758036800465,45.56603415013
10.2760854663655,45.5666027107477
10.2764027457005,45.5671522546761
10.2767542404795,45.5676805690957
10.2771385353571,45.5681855266708
10.2775540829134,45.5686650941156
10.2779992098852,45.5691173403811
10.2784721239031,45.5695404444312
10.2789709207095,45.5699327025753
10.2794935918254,45.5702925353283
10.280038032639,45.5706184937707
10.2806020508791,45.5709092653829
10.2811833754434,45.5711636793302
10.281779665543,45.5713807111774
10.2823885201282,45.571559487014
10.2830074875564,45.5716992869726
10.2836340754643,45.5717995481283
10.2842657608034,45.5718598667647
10.2849,45.57188
</coordinates>
</LinearRing>
</outerBoundaryIs>
</Polygon>
<Polygon>
<outerBoundaryIs>
<LinearRing>
<coordinates>
10.2106,45.5469
10.2112342391966,45.5468798667647
10.2118659245357,45.5468195481283
10.2124925124436,45.5467192869726
10.2131114798718,45.546579487014
10.213720334457,45.5464007111774
10.2143166245566,45.5461836793302
10.2148979491209,45.5459292653829
10.215461967361,45.5456384937707
10.2160064081746,45.5453125353283
10.2165290792905,45.5449527025753
10.2170278760969,45.5445604444312
10.2175007901148,45.5441373403811
10.2179459170866,45.5436850941156
10.2183614646429,45.5432055266708
10.2187457595205,45.5427005690957
10.2190972542995,45.5421722546761
10.2194145336345,45.5416227107477
10.2196963199535,45.54105415013
10.2199414786027,45.5404688622159
10.2201490224144,45.5398692037533
10.2203181156832,45.5392575893551
10.2204480775301,45.5386364817767
10.2205383846446,45.538008381999
10.2205886733918,45.5373758191582
10.2205987412767,45.5367413403617
10.2205685477595,45.5361075004314
10.2204982144188,45.5354768516173
10.2203880244621,45.5348519333194
10.2202384215856,45.5342352618631
10.2200500081871,45.5336293203668
10.219823542941,45.5330365487431
10.2195599377429,45.5324593338739
10.2192602540378,45.5319
10.2189256985463,45.5313607993613
10.2185576184053,45.5308439031286
10.2181574957435,45.5303513926605
10.2177269417138,45.5298852511229
10.2172676900052,45.5294473555032
10.2167815898622,45.5290394690526
10.2162705986386,45.5286632341857
10.2157367739157,45.5283201658677
10.2151822652173,45.5280116455135
10.2146093053541,45.5277389154257
10.2140202014333,45.5275030737921
10.2134173255684,45.5273050702639
10.2128031053279,45.5271457021312
10.2121800139597,45.5270256111132
10.211550560433,45.5269452807743
10.210917279335,45.5269050345762
10.210282720665,45.5269050345762
10.209649439567,45.5269452807743
10.2090199860403,45.5270256111132
10.2083968946721,45.5271457021312
10.2077826744316,45.5273050702639
10.2071797985667,45.5275030737921
10.2065906946459,45.5277389154257
10.2060177347827,45.5280116455135
10.2054632260843,45.5283201658677
10.2049294013614,45.5286632341857
10.2044184101378,45.5290394690526
10.2039323099948,45.5294473555032
10.2034730582862,45.5298852511229
10.2030425042565,45.5303513926605
10.2026423815947,45.5308439031286
10.2022743014537,45.5313607993613
10.2019397459622,45.5319
10.2016400622571,45.5324593338739
10.201376457059,45.5330365487431
10.2011499918129,45.5336293203668
10.2009615784144,45.5342352618631
10.2008119755379,45.5348519333194
10.2007017855812,45.5354768516173
10.2006314522405,45.5361075004314
10.2006012587233,45.5367413403617
10.2006113266082,45.5373758191582
10.2006616153554,45.538008381999
10.2007519224699,45.5386364817767
10.2008818843168,45.5392575893551
10.2010509775856,45.5398692037533
10.2012585213973,45.5404688622159
10.2015036800465,45.54105415013
10.2017854663655,45.5416227107477
10.2021027457005,45.5421722546761
10.2024542404795,45.5427005690957
10.2028385353571,45.5432055266708
10.2032540829134,45.5436850941156
10.2036992098852,45.5441373403811
10.2041721239031,45.5445604444312
10.2046709207095,45.5449527025753
10.2051935918254,45.5453125353283
10.205738032639,45.5456384937707
10.2063020508791,45.5459292653829
10.2068833754434,45.5461836793302
10.207479665543,45.5464007111774
10.2080885201282,45.546579487014
10.2087074875564,45.5467192869726
10.2093340754643,45.5468195481283
10.2099657608034,45.5468798667647
10.2106,45.5469
</coordinates>
</LinearRing>
</outerBoundaryIs>
</Polygon>
<Polygon>
<outerBoundaryIs>
<LinearRing>
<coordinates>
10.44122,45.6252
10.4418542391966,45.6251798667647
10.4424859245357,45.6251195481283
10.4431125124436,45.6250192869726
10.4437314798718,45.624879487014
10.444340334457,45.6247007111774
10.4449366245566,45.6244836793302
10.4455179491209,45.6242292653829
10.446081967361,45.6239384937707
10.4466264081746,45.6236125353283
10.4471490792905,45.6232527025753
10.4476478760969,45.6228604444312
10.4481207901148,45.6224373403811
10.4485659170866,45.6219850941156
10.4489814646429,45.6215055266708
10.4493657595205,45.6210005690957
10.4497172542995,45.6204722546761
10.4500345336345,45.6199227107477
10.4503163199535,45.61935415013
10.4505614786027,45.6187688622159
10.4507690224144,45.6181692037533
10.4509381156832,45.6175575893551
10.4510680775301,45.6169364817767
10.4511583846446,45.616308381999
10.4512086733918,45.6156758191582
10.4512187412767,45.6150413403617
10.4511885477595,45.6144075004314
10.4511182144188,45.6137768516173
10.4510080244621,45.6131519333194
10.4508584215856,45.6125352618631
10.4506700081871,45.6119293203668
10.450443542941,45.6113365487431
10.4501799377429,45.6107593338739
10.4498802540378,45.6102
10.4495456985463,45.6096607993613
10.4491776184053,45.6091439031286
10.4487774957435,45.6086513926605
10.4483469417138,45.6081852511229
10.4478876900052,45.6077473555032
10.4474015898622,45.6073394690526
10.4468905986386,45.6069632341857
10.4463567739157,45.6066201658677
10.4458022652173,45.6063116455135
10.4452293053541,45.6060389154257
10.4446402014333,45.6058030737921
10.4440373255684,45.6056050702639
10.4434231053279,45.6054457021311
10.4428000139597,45.6053256111132
10.442170560433,45.6052452807743
10.441537279335,45.6052050345762
10.440902720665,45.6052050345762
10.440269439567,45.6052452807743
10.4396399860403,45.6053256111132
10.4390168946721,45.6054457021311
10.4384026744316,45.6056050702639
10.4377997985667,45.6058030737921
10.4372106946459,45.6060389154257
10.4366377347827,45.6063116455135
10.4360832260843,45.6066201658677
10.4355494013614,45.6069632341857
10.4350384101378,45.6073394690526
10.4345523099948,45.6077473555032
10.4340930582862,45.6081852511229
10.4336625042565,45.6086513926605
10.4332623815947,45.6091439031286
10.4328943014537,45.6096607993613
10.4325597459622,45.6102
10.4322600622571,45.6107593338739
10.431996457059,45.6113365487431
10.4317699918129,45.6119293203668
10.4315815784144,45.6125352618631
10.4314319755379,45.6131519333194
10.4313217855812,45.6137768516173
10.4312514522405,45.6144075004314
10.4312212587233,45.6150413403617
10.4312313266082,45.6156758191582
10.4312816153554,45.616308381999
10.4313719224699,45.6169364817767
10.4315018843168,45.6175575893551
10.4316709775856,45.6181692037533
10.4318785213973,45.6187688622159
10.4321236800465,45.61935415013
10.4324054663655,45.6199227107477
10.4327227457005,45.6204722546761
10.4330742404795,45.6210005690957
10.4334585353571,45.6215055266708
10.4338740829134,45.6219850941156
10.4343192098852,45.6224373403811
10.4347921239031,45.6228604444312
10.4352909207095,45.6232527025753
10.4358135918254,45.6236125353283
10.436358032639,45.6239384937707
10.4369220508791,45.6242292653829
10.4375033754434,45.6244836793302
10.438099665543,45.6247007111774
10.4387085201282,45.624879487014
10.4393274875564,45.6250192869726
10.4399540754643,45.6251195481283
10.4405857608034,45.6251798667647
10.44122,45.6252
</coordinates>
</LinearRing>
</outerBoundaryIs>
</Polygon>
<Polygon>
<outerBoundaryIs>
<LinearRing>
<coordinates>
10.4184,45.5745
10.4190342391966,45.5744798667647
10.4196659245357,45.5744195481283
10.4202925124436,45.5743192869726
10.4209114798718,45.574179487014
10.421520334457,45.5740007111774
10.4221166245566,45.5737836793302
10.4226979491209,45.5735292653829
10.423261967361,45.5732384937707
10.4238064081746,45.5729125353283
10.4243290792905,45.5725527025753
10.4248278760969,45.5721604444312
10.4253007901148,45.5717373403811
10.4257459170866,45.5712850941156
10.4261614646429,45.5708055266708
10.4265457595205,45.5703005690957
10.4268972542995,45.5697722546761
10.4272145336345,45.5692227107477
10.4274963199535,45.56865415013
10.4277414786027,45.5680688622159
10.4279490224144,45.5674692037533
10.4281181156832,45.5668575893551
10.4282480775301,45.5662364817767
10.4283383846446,45.565608381999
10.4283886733918,45.5649758191582
10.4283987412767,45.5643413403617
10.4283685477595,45.5637075004314
10.4282982144188,45.5630768516173
10.4281880244621,45.5624519333194
10.4280384215856,45.5618352618631
10.4278500081871,45.5612293203668
10.427623542941,45.5606365487431
10.4273599377429,45.5600593338739
10.4270602540378,45.5595
10.4267256985463,45.5589607993613
10.4263576184053,45.5584439031286
10.4259574957435,45.5579513926605
10.4255269417138,45.5574852511229
10.4250676900052,45.5570473555032
10.4245815898622,45.5566394690526
10.4240705986386,45.5562632341857
10.4235367739157,45.5559201658677
10.4229822652173,45.5556116455135
10.4224093053541,45.5553389154257
10.4218202014333,45.5551030737921
10.4212173255684,45.5549050702639
10.4206031053279,45.5547457021312
10.4199800139597,45.5546256111132
10.419350560433,45.5545452807743
10.418717279335,45.5545050345762
10.418082720665,45.5545050345762
10.417449439567,45.5545452807743
10.4168199860403,45.5546256111132
10.4161968946721,45.5547457021312
10.4155826744316,45.5549050702639
10.4149797985667,45.5551030737921
10.4143906946459,45.5553389154257
10.4138177347827,45.5556116455135
10.4132632260843,45.5559201658677
10.4127294013614,45.5562632341857
10.4122184101378,45.5566394690526
10.4117323099948,45.5570473555032
10.4112730582862,45.5574852511229
10.4108425042565,45.5579513926605
10.4104423815947,45.5584439031286
10.4100743014537,45.5589607993613
10.4097397459622,45.5595
10.4094400622571,45.5600593338739
10.409176457059,45.5606365487431
10.4089499918129,45.5612293203668
10.4087615784144,45.5618352618631
10.4086119755379,45.5624519333194
10.4085017855812,45.5630768516173
10.4084314522405,45.5637075004314
10.4084012587233,45.5643413403617
10.4084113266082,45.5649758191582
10.4084616153554,45.565608381999
10.4085519224699,45.5662364817767
10.4086818843168,45.5668575893551
10.4088509775856,45.5674692037533
10.4090585213973,45.5680688622159
10.4093036800465,45.56865415013
10.4095854663655,45.5692227107477
10.4099027457005,45.5697722546761
10.4102542404795,45.5703005690957
10.4106385353571,45.5708055266708
10.4110540829134,45.5712850941156
10.4114992098852,45.5717373403811
10.4119721239031,45.5721604444312
10.4124709207095,45.5725527025753
10.4129935918254,45.5729125353283
10.413538032639,45.5732384937707
10.4141020508791,45.5735292653829
10.4146833754434,45.5737836793302
10.415279665543,45.5740007111774
10.4158885201282,45.574179487014
10.4165074875564,45.5743192869726
10.4171340754643,45.5744195481283
10.4177657608034,45.5744798667647
10.4184,45.5745
</coordinates>
</LinearRing>
</outerBoundaryIs>
</Polygon>
<Polygon>
<outerBoundaryIs>
<LinearRing>
<coordinates>
10.10279,45.67536
10.1034242391966,45.6753398667647
10.1040559245357,45.6752795481283
10.1046825124436,45.6751792869726
10.1053014798718,45.675039487014
10.105910334457,45.6748607111774
10.1065066245566,45.6746436793302
10.1070879491209,45.6743892653829
10.107651967361,45.6740984937707
10.1081964081746,45.6737725353283
10.1087190792905,45.6734127025753
10.1092178760969,45.6730204444312
10.1096907901148,45.6725973403811
10.1101359170866,45.6721450941156
10.1105514646429,45.6716655266708
10.1109357595205,45.6711605690957
10.1112872542995,45.6706322546761
10.1116045336345,45.6700827107477
10.1118863199535,45.66951415013
10.1121314786027,45.6689288622159
10.1123390224144,45.6683292037533
10.1125081156832,45.6677175893551
10.1126380775301,45.6670964817767
10.1127283846446,45.666468381999
10.1127786733918,45.6658358191582
10.1127887412767,45.6652013403617
10.1127585477595,45.6645675004314
10.1126882144188,45.6639368516173
10.1125780244621,45.6633119333193
10.1124284215856,45.6626952618631
10.1122400081871,45.6620893203668
10.112013542941,45.6614965487431
10.1117499377429,45.6609193338739
10.1114502540378,45.66036
10.1111156985463,45.6598207993613
10.1107476184053,45.6593039031286
10.1103474957435,45.6588113926605
10.1099169417138,45.6583452511229
10.1094576900052,45.6579073555032
10.1089715898622,45.6574994690526
10.1084605986386,45.6571232341857
10.1079267739157,45.6567801658677
10.1073722652173,45.6564716455134
10.1067993053541,45.6561989154257
10.1062102014333,45.6559630737921
10.1056073255684,45.6557650702639
10.1049931053279,45.6556057021311
10.1043700139597,45.6554856111132
10.103740560433,45.6554052807743
10.103107279335,45.6553650345762
10.102472720665,45.6553650345762
10.101839439567,45.6554052807743
10.1012099860403,45.6554856111132
10.1005868946721,45.6556057021311
10.0999726744316,45.6557650702639
10.0993697985667,45.6559630737921
10.0987806946459,45.6561989154257
10.0982077347827,45.6564716455134
10.0976532260843,45.6567801658677
10.0971194013614,45.6571232341857
10.0966084101378,45.6574994690526
10.0961223099948,45.6579073555032
10.0956630582862,45.6583452511229
10.0952325042565,45.6588113926605
10.0948323815947,45.6593039031286
10.0944643014537,45.6598207993613
10.0941297459622,45.66036
10.0938300622571,45.6609193338739
10.093566457059,45.6614965487431
10.0933399918129,45.6620893203668
10.0931515784144,45.6626952618631
10.0930019755379,45.6633119333193
10.0928917855812,45.6639368516173
10.0928214522405,45.6645675004314
10.0927912587233,45.6652013403617
10.0928013266082,45.6658358191582
10.0928516153554,45.666468381999
10.0929419224699,45.6670964817767
10.0930718843168,45.6677175893551
10.0932409775856,45.6683292037533
10.0934485213973,45.6689288622159
10.0936936800465,45.66951415013
10.0939754663655,45.6700827107477
10.0942927457005,45.6706322546761
10.0946442404795,45.6711605690957
10.0950285353571,45.6716655266708
10.0954440829134,45.6721450941156
10.0958892098852,45.6725973403811
10.0963621239031,45.6730204444312
10.0968609207095,45.6734127025753
10.0973835918254,45.6737725353283
10.097928032639,45.6740984937707
10.0984920508791,45.6743892653829
10.0990733754434,45.6746436793302
10.099669665543,45.6748607111774
10.1002785201282,45.675039487014
10.1008974875564,45.6751792869726
10.1015240754643,45.6752795481283
10.1021557608034,45.6753398667647
10.10279,45.67536
</coordinates>
</LinearRing>
</outerBoundaryIs>
</Polygon>
<Polygon>
<outerBoundaryIs>
<LinearRing>
<coordinates>
10.412917,45.571417
10.4135512391966,45.5713968667647
10.4141829245357,45.5713365481283
10.4148095124436,45.5712362869726
10.4154284798718,45.571096487014
10.416037334457,45.5709177111774
10.4166336245566,45.5707006793302
10.4172149491209,45.5704462653829
10.417778967361,45.5701554937707
10.4183234081746,45.5698295353283
10.4188460792905,45.5694697025753
10.4193448760969,45.5690774444312
10.4198177901148,45.5686543403811
10.4202629170866,45.5682020941156
10.4206784646429,45.5677225266708
10.4210627595205,45.5672175690957
10.4214142542995,45.5666892546761
10.4217315336345,45.5661397107477
10.4220133199535,45.56557115013
10.4222584786027,45.5649858622159
10.4224660224144,45.5643862037533
10.4226351156832,45.5637745893551
10.4227650775301,45.5631534817767
10.4228553846446,45.562525381999
10.4229056733918,45.5618928191582
10.4229157412767,45.5612583403617
10.4228855477595,45.5606245004314
10.4228152144188,45.5599938516173
10.4227050244621,45.5593689333193
10.4225554215856,45.5587522618631
10.4223670081871,45.5581463203668
10.422140542941,45.5575535487431
10.4218769377429,45.5569763338739
10.4215772540378,45.556417
10.4212426985463,45.5558777993613
10.4208746184053,45.5553609031286
10.4204744957435,45.5548683926605
10.4200439417138,45.5544022511229
10.4195846900052,45.5539643555032
10.4190985898622,45.5535564690526
10.4185875986386,45.5531802341857
10.4180537739157,45.5528371658677
10.4174992652173,45.5525286455134
10.4169263053541,45.5522559154257
10.4163372014333,45.5520200737921
10.4157343255684,45.5518220702639
10.4151201053279,45.5516627021311
10.4144970139597,45.5515426111132
10.413867560433,45.5514622807743
10.413234279335,45.5514220345762
10.412599720665,45.5514220345762
10.411966439567,45.5514622807743
10.4113369860403,45.5515426111132
10.4107138946721,45.5516627021311
10.4100996744316,45.5518220702639
10.4094967985667,45.5520200737921
10.4089076946459,45.5522559154257
10.4083347347827,45.5525286455134
10.4077802260843,45.5528371658677
10.4072464013614,45.5531802341857
10.4067354101378,45.5535564690526
10.4062493099948,45.5539643555032
10.4057900582862,45.5544022511229
10.4053595042565,45.5548683926605
10.4049593815947,45.5553609031286
10.4045913014537,45.5558777993613
10.4042567459622,45.556417
10.4039570622571,45.5569763338739
10.403693457059,45.5575535487431
10.4034669918129,45.5581463203668
10.4032785784144,45.5587522618631
10.4031289755379,45.5593689333193
10.4030187855812,45.5599938516173
10.4029484522405,45.5606245004314
10.4029182587233,45.5612583403617
10.4029283266082,45.5618928191582
10.4029786153554,45.562525381999
10.4030689224699,45.5631534817767
10.4031988843168,45.5637745893551
10.4033679775856,45.5643862037533
10.4035755213973,45.5649858622159
10.4038206800465,45.56557115013
10.4041024663655,45.5661397107477
10.4044197457005,45.5666892546761
10.4047712404795,45.5672175690957
10.4051555353571,45.5677225266708
10.4055710829134,45.5682020941156
10.4060162098852,45.5686543403811
10.4064891239031,45.5690774444312
10.4069879207095,45.5694697025753
10.4075105918254,45.5698295353283
10.408055032639,45.5701554937707
10.4086190508791,45.5704462653829
10.4092003754434,45.5707006793302
10.409796665543,45.5709177111774
10.4104055201282,45.571096487014
10.4110244875564,45.5712362869726
10.4116510754643,45.5713365481283
10.4122827608034,45.5713968667647
10.412917,45.571417
</coordinates>
</LinearRing>
</outerBoundaryIs>
</Polygon>
<Polygon>
<outerBoundaryIs>
<LinearRing>
<coordinates>
10.3668,45.6024
10.3674342391966,45.6023798667647
10.3680659245357,45.6023195481283
10.3686925124436,45.6022192869726
10.3693114798718,45.602079487014
10.369920334457,45.6019007111774
10.3705166245566,45.6016836793302
10.3710979491209,45.6014292653829
10.371661967361,45.6011384937707
10.3722064081746,45.6008125353283
10.3727290792905,45.6004527025753
10.3732278760969,45.6000604444312
10.3737007901148,45.5996373403811
10.3741459170866,45.5991850941156
10.3745614646429,45.5987055266708
10.3749457595205,45.5982005690957
10.3752972542995,45.5976722546761
10.3756145336345,45.5971227107477
10.3758963199535,45.59655415013
10.3761414786027,45.5959688622159
10.3763490224144,45.5953692037533
10.3765181156832,45.5947575893551
10.3766480775301,45.5941364817767
10.3767383846446,45.593508381999
10.3767886733918,45.5928758191582
10.3767987412767,45.5922413403617
10.3767685477595,45.5916075004314
10.3766982144188,45.5909768516173
10.3765880244621,45.5903519333193
10.3764384215856,45.5897352618631
10.3762500081871,45.5891293203668
10.376023542941,45.5885365487431
10.3757599377429,45.5879593338739
10.3754602540378,45.5874
10.3751256985463,45.5868607993613
10.3747576184053,45.5863439031286
10.3743574957435,45.5858513926605
10.3739269417138,45.5853852511229
10.3734676900052,45.5849473555032
10.3729815898622,45.5845394690526
10.3724705986386,45.5841632341857
10.3719367739157,45.5838201658676
10.3713822652173,45.5835116455134
10.3708093053541,45.5832389154257
10.3702202014333,45.5830030737921
10.3696173255684,45.5828050702639
10.3690031053279,45.5826457021311
10.3683800139597,45.5825256111132
10.367750560433,45.5824452807743
10.367117279335,45.5824050345762
10.366482720665,45.5824050345762
10.365849439567,45.5824452807743
10.3652199860403,45.5825256111132
10.3645968946721,45.5826457021311
10.3639826744316,45.5828050702639
10.3633797985667,45.5830030737921
10.3627906946459,45.5832389154257
10.3622177347827,45.5835116455134
10.3616632260843,45.5838201658676
10.3611294013614,45.5841632341857
10.3606184101378,45.5845394690526
10.3601323099948,45.5849473555032
10.3596730582862,45.5853852511229
10.3592425042565,45.5858513926605
10.3588423815947,45.5863439031286
10.3584743014537,45.5868607993613
10.3581397459622,45.5874
10.3578400622571,45.5879593338739
10.357576457059,45.5885365487431
10.3573499918129,45.5891293203668
10.3571615784144,45.5897352618631
10.3570119755379,45.5903519333193
10.3569017855812,45.5909768516173
10.3568314522405,45.5916075004314
10.3568012587233,45.5922413403617
10.3568113266082,45.5928758191582
10.3568616153554,45.593508381999
10.3569519224699,45.5941364817767
10.3570818843168,45.5947575893551
10.3572509775856,45.5953692037533
10.3574585213973,45.5959688622159
10.3577036800465,45.59655415013
10.3579854663655,45.5971227107477
10.3583027457005,45.5976722546761
10.3586542404795,45.5982005690957
10.3590385353571,45.5987055266708
10.3594540829134,45.5991850941156
10.3598992098852,45.5996373403811
10.3603721239031,45.6000604444312
10.3608709207095,45.6004527025753
10.3613935918254,45.6008125353283
10.361938032639,45.6011384937707
10.3625020508791,45.6014292653829
10.3630833754434,45.6016836793302
10.363679665543,45.6019007111774
10.3642885201282,45.602079487014
10.3649074875564,45.6022192869726
10.3655340754643,45.6023195481283
10.3661657608034,45.6023798667647
10.3668,45.6024
</coordinates>
</LinearRing>
</outerBoundaryIs>
</Polygon>
<Polygon>
<outerBoundaryIs>
<LinearRing>
<coordinates>
10.2849,45.57188
10.2855342391966,45.5718598667647
10.2861659245357,45.5717995481283
10.2867925124436,45.5716992869726
10.2874114798718,45.571559487014
10.288020334457,45.5713807111774
10.2886166245566,45.5711636793302
10.2891979491209,45.5709092653829
10.289761967361,45.5706184937707
10.2903064081746,45.5702925353283
10.2908290792905,45.5699327025753
10.2913278760969,45.5695404444312
10.2918007901148,45.5691173403811
10.2922459170866,45.5686650941156
10.2926614646429,45.5681855266708
10.2930457595205,45.5676805690957
10.2933972542995,45.5671522546761
10.2937145336345,45.5666027107477
10.2939963199535,45.56603415013
10.2942414786027,45.5654488622159
10.2944490224144,45.5648492037533
10.2946181156832,45.5642375893551
10.2947480775301,45.5636164817767
10.2948383846446,45.562988381999
10.2948886733918,45.5623558191582
10.2948987412767,45.5617213403617
10.2948685477595,45.5610875004314
10.2947982144188,45.5604568516173
10.2946880244621,45.5598319333194
10.2945384215856,45.5592152618631
10.2943500081871,45.5586093203668
10.294123542941,45.5580165487431
10.2938599377429,45.5574393338739
10.2935602540378,45.55688
10.2932256985463,45.5563407993613
10.2928576184053,45.5558239031286
10.2924574957435,45.5553313926605
10.2920269417138,45.5548652511229
10.2915676900052,45.5544273555032
10.2910815898622,45.5540194690526
10.2905705986386,45.5536432341857
10.2900367739157,45.5533001658677
10.2894822652173,45.5529916455135
10.2889093053541,45.5527189154257
10.2883202014333,45.5524830737921
10.2877173255684,45.5522850702639
10.2871031053279,45.5521257021311
10.2864800139597,45.5520056111132
10.285850560433,45.5519252807743
10.285217279335,45.5518850345762
10.284582720665,45.5518850345762
10.283949439567,45.5519252807743
10.2833199860403,45.5520056111132
10.2826968946721,45.5521257021311
10.2820826744316,45.5522850702639
10.2814797985667,45.5524830737921
10.2808906946459,45.5527189154257
10.2803177347827,45.5529916455135
10.2797632260843,45.5533001658677
10.2792294013614,45.5536432341857
10.2787184101378,45.5540194690526
10.2782323099948,45.5544273555032
10.2777730582862,45.5548652511229
10.2773425042565,45.5553313926605
10.2769423815947,45.5558239031286
10.2765743014537,45.5563407993613
10.2762397459622,45.55688
10.2759400622571,45.5574393338739
10.275676457059,45.5580165487431
10.2754499918129,45.5586093203668
10.2752615784144,45.5592152618631
10.2751119755379,45.5598319333194
10.2750017855812,45.5604568516173
10.2749314522405,45.5610875004314
10.2749012587233,45.5617213403617
10.2749113266082,45.5623558191582
10.2749616153554,45.562988381999
10.2750519224699,45.5636164817767
10.2751818843168,45.5642375893551
10.2753509775856,45.5648492037533
10.2755585213973,45.5654488622159
10.2758036800465,45.56603415013
10.2760854663655,45.5666027107477
10.2764027457005,45.5671522546761
10.2767542404795,45.5676805690957
10.2771385353571,45.5681855266708
10.2775540829134,45.5686650941156
10.2779992098852,45.5691173403811
10.2784721239031,45.5695404444312
10.2789709207095,45.5699327025753
10.2794935918254,45.5702925353283
10.280038032639,45.5706184937707
10.2806020508791,45.5709092653829
10.2811833754434,45.5711636793302
10.281779665543,45.5713807111774
10.2823885201282,45.571559487014
10.2830074875564,45.5716992869726
10.2836340754643,45.5717995481283
10.2842657608034,45.5718598667647
10.2849,45.57188
</coordinates>
</LinearRing>
</outerBoundaryIs>
</Polygon>
<Polygon>
<outerBoundaryIs>
<LinearRing>
<coordinates>
10.412917,45.571417
10.4135512391966,45.5713968667647
10.4141829245357,45.5713365481283
10.4148095124436,45.5712362869726
10.4154284798718,45.571096487014
10.416037334457,45.5709177111774
10.4166336245566,45.5707006793302
10.4172149491209,45.5704462653829
10.417778967361,45.5701554937707
10.4183234081746,45.5698295353283
10.4188460792905,45.5694697025753
10.4193448760969,45.5690774444312
10.4198177901148,45.5686543403811
10.4202629170866,45.5682020941156
10.4206784646429,45.5677225266708
10.4210627595205,45.5672175690957
10.4214142542995,45.5666892546761
10.4217315336345,45.5661397107477
10.4220133199535,45.56557115013
10.4222584786027,45.5649858622159
10.4224660224144,45.5643862037533
10.4226351156832,45.5637745893551
10.4227650775301,45.5631534817767
10.4228553846446,45.562525381999
10.4229056733918,45.5618928191582
10.4229157412767,45.5612583403617
10.4228855477595,45.5606245004314
10.4228152144188,45.5599938516173
10.4227050244621,45.5593689333193
10.4225554215856,45.5587522618631
10.4223670081871,45.5581463203668
10.422140542941,45.5575535487431
10.4218769377429,45.5569763338739
10.4215772540378,45.556417
10.4212426985463,45.5558777993613
10.4208746184053,45.5553609031286
10.4204744957435,45.5548683926605
10.4200439417138,45.5544022511229
10.4195846900052,45.5539643555032
10.4190985898622,45.5535564690526
10.4185875986386,45.5531802341857
10.4180537739157,45.5528371658677
10.4174992652173,45.5525286455134
10.4169263053541,45.5522559154257
10.4163372014333,45.5520200737921
10.4157343255684,45.5518220702639
10.4151201053279,45.5516627021311
10.4144970139597,45.5515426111132
10.413867560433,45.5514622807743
10.413234279335,45.5514220345762
10.412599720665,45.5514220345762
10.411966439567,45.5514622807743
10.4113369860403,45.5515426111132
10.4107138946721,45.5516627021311
10.4100996744316,45.5518220702639
10.4094967985667,45.5520200737921
10.4089076946459,45.5522559154257
10.4083347347827,45.5525286455134
10.4077802260843,45.5528371658677
10.4072464013614,45.5531802341857
10.4067354101378,45.5535564690526
10.4062493099948,45.5539643555032
10.4057900582862,45.5544022511229
10.4053595042565,45.5548683926605
10.4049593815947,45.5553609031286
10.4045913014537,45.5558777993613
10.4042567459622,45.556417
10.4039570622571,45.5569763338739
10.403693457059,45.5575535487431
10.4034669918129,45.5581463203668
10.4032785784144,45.5587522618631
10.4031289755379,45.5593689333193
10.4030187855812,45.5599938516173
10.4029484522405,45.5606245004314
10.4029182587233,45.5612583403617
10.4029283266082,45.5618928191582
10.4029786153554,45.562525381999
10.4030689224699,45.5631534817767
10.4031988843168,45.5637745893551
10.4033679775856,45.5643862037533
10.4035755213973,45.5649858622159
10.4038206800465,45.56557115013
10.4041024663655,45.5661397107477
10.4044197457005,45.5666892546761
10.4047712404795,45.5672175690957
10.4051555353571,45.5677225266708
10.4055710829134,45.5682020941156
10.4060162098852,45.5686543403811
10.4064891239031,45.5690774444312
10.4069879207095,45.5694697025753
10.4075105918254,45.5698295353283
10.408055032639,45.5701554937707
10.4086190508791,45.5704462653829
10.4092003754434,45.5707006793302
10.409796665543,45.5709177111774
10.4104055201282,45.571096487014
10.4110244875564,45.5712362869726
10.4116510754643,45.5713365481283
10.4122827608034,45.5713968667647
10.412917,45.571417
</coordinates>
</LinearRing>
</outerBoundaryIs>
</Polygon>
<Polygon>
<outerBoundaryIs>
<LinearRing>
<coordinates>
10.4184,45.5745
10.4190342391966,45.5744798667647
10.4196659245357,45.5744195481283
10.4202925124436,45.5743192869726
10.4209114798718,45.574179487014
10.421520334457,45.5740007111774
10.4221166245566,45.5737836793302
10.4226979491209,45.5735292653829
10.423261967361,45.5732384937707
10.4238064081746,45.5729125353283
10.4243290792905,45.5725527025753
10.4248278760969,45.5721604444312
10.4253007901148,45.5717373403811
10.4257459170866,45.5712850941156
10.4261614646429,45.5708055266708
10.4265457595205,45.5703005690957
10.4268972542995,45.5697722546761
10.4272145336345,45.5692227107477
10.4274963199535,45.56865415013
10.4277414786027,45.5680688622159
10.4279490224144,45.5674692037533
10.4281181156832,45.5668575893551
10.4282480775301,45.5662364817767
10.4283383846446,45.565608381999
10.4283886733918,45.5649758191582
10.4283987412767,45.5643413403617
10.4283685477595,45.5637075004314
10.4282982144188,45.5630768516173
10.4281880244621,45.5624519333194
10.4280384215856,45.5618352618631
10.4278500081871,45.5612293203668
10.427623542941,45.5606365487431
10.4273599377429,45.5600593338739
10.4270602540378,45.5595
10.4267256985463,45.5589607993613
10.4263576184053,45.5584439031286
10.4259574957435,45.5579513926605
10.4255269417138,45.5574852511229
10.4250676900052,45.5570473555032
10.4245815898622,45.5566394690526
10.4240705986386,45.5562632341857
10.4235367739157,45.5559201658677
10.4229822652173,45.5556116455135
10.4224093053541,45.5553389154257
10.4218202014333,45.5551030737921
10.4212173255684,45.5549050702639
10.4206031053279,45.5547457021312
10.4199800139597,45.5546256111132
10.419350560433,45.5545452807743
10.418717279335,45.5545050345762
10.418082720665,45.5545050345762
10.417449439567,45.5545452807743
10.4168199860403,45.5546256111132
10.4161968946721,45.5547457021312
10.4155826744316,45.5549050702639
10.4149797985667,45.5551030737921
10.4143906946459,45.5553389154257
10.4138177347827,45.5556116455135
10.4132632260843,45.5559201658677
10.4127294013614,45.5562632341857
10.4122184101378,45.5566394690526
10.4117323099948,45.5570473555032
10.4112730582862,45.5574852511229
10.4108425042565,45.5579513926605
10.4104423815947,45.5584439031286
10.4100743014537,45.5589607993613
10.4097397459622,45.5595
10.4094400622571,45.5600593338739
10.409176457059,45.5606365487431
10.4089499918129,45.5612293203668
10.4087615784144,45.5618352618631
10.4086119755379,45.5624519333194
10.4085017855812,45.5630768516173
10.4084314522405,45.5637075004314
10.4084012587233,45.5643413403617
10.4084113266082,45.5649758191582
10.4084616153554,45.565608381999
10.4085519224699,45.5662364817767
10.4086818843168,45.5668575893551
10.4088509775856,45.5674692037533
10.4090585213973,45.5680688622159
10.4093036800465,45.56865415013
10.4095854663655,45.5692227107477
10.4099027457005,45.5697722546761
10.4102542404795,45.5703005690957
10.4106385353571,45.5708055266708
10.4110540829134,45.5712850941156
10.4114992098852,45.5717373403811
10.4119721239031,45.5721604444312
10.4124709207095,45.5725527025753
10.4129935918254,45.5729125353283
10.413538032639,45.5732384937707
10.4141020508791,45.5735292653829
10.4146833754434,45.5737836793302
10.415279665543,45.5740007111774
10.4158885201282,45.574179487014
10.4165074875564,45.5743192869726
10.4171340754643,45.5744195481283
10.4177657608034,45.5744798667647
10.4184,45.5745
</coordinates>
</LinearRing>
</outerBoundaryIs>
</Polygon>
<Polygon>
<outerBoundaryIs>
<LinearRing>
<coordinates>
9.958074807,45.63435483
9.95870904619657,45.6343346967647
9.95934073153574,45.6342743781283
9.9599673194436,45.6341741169726
9.96058628687181,45.634034317014
9.96119514145698,45.6338555411774
9.9617914315566,45.6336385093302
9.96237275612089,45.6333840953829
9.962936774361,45.6330933237707
9.96348121517456,45.6327673653283
9.96400388629054,45.6324075325753
9.96450268309686,45.6320152744312
9.96497559711482,45.6315921703811
9.96542072408657,45.6311399241156
9.96583627164292,45.6306603566708
9.9662205665205,45.6301553990957
9.96657206129949,45.6296270846761
9.96688934063448,45.6290775407477
9.96717112695355,45.62850898013
9.96741628560265,45.6279236922159
9.96762382941444,45.6273240337533
9.96779292268323,45.6267124193551
9.96792288453012,45.6260913117767
9.96801319164461,45.625463211999
9.96806348039183,45.6248306491582
9.96807354827674,45.6241961703617
9.96804335475952,45.6235623304314
9.96797302141881,45.6229316816173
9.96786283146215,45.6223067633194
9.9677132285856,45.6216900918631
9.96752481518715,45.6210841503668
9.96729834994104,45.6204913787431
9.96703474474291,45.6199141638739
9.96673506103784,45.61935483
9.96640050554635,45.6188156293613
9.96603242540531,45.6182987331286
9.96563230274354,45.6178062226605
9.96520174871379,45.6173400811229
9.96474249700516,45.6169021855032
9.96425639686221,45.6164942990526
9.96374540563863,45.6161180641857
9.96321158091573,45.6157749958677
9.96265707221727,45.6154664755135
9.96208411235406,45.6151937454257
9.96149500843326,45.6149579037921
9.96089213256841,45.6147599002639
9.96027791232786,45.6146005321311
9.95965482095973,45.6144804411132
9.95902536743304,45.6144001107743
9.95839208633498,45.6143598645762
9.95775752766502,45.6143598645762
9.95712424656696,45.6144001107743
9.95649479304027,45.6144804411132
9.95587170167213,45.6146005321311
9.95525748143158,45.6147599002639
9.95465460556674,45.6149579037921
9.95406550164593,45.6151937454257
9.95349254178272,45.6154664755135
9.95293803308427,45.6157749958677
9.95240420836137,45.6161180641857
9.95189321713779,45.6164942990526
9.95140711699484,45.6169021855032
9.95094786528621,45.6173400811229
9.95051731125646,45.6178062226605
9.95011718859469,45.6182987331286
9.94974910845365,45.6188156293613
9.94941455296216,45.61935483
9.94911486925709,45.6199141638739
9.94885126405895,45.6204913787431
9.94862479881285,45.6210841503668
9.9484363854144,45.6216900918631
9.94828678253785,45.6223067633194
9.94817659258119,45.6229316816173
9.94810625924048,45.6235623304314
9.94807606572326,45.6241961703617
9.94808613360817,45.6248306491582
9.94813642235539,45.625463211999
9.94822672946988,45.6260913117767
9.94835669131676,45.6267124193551
9.94852578458556,45.6273240337533
9.94873332839735,45.6279236922159
9.94897848704645,45.62850898013
9.94926027336552,45.6290775407477
9.9495775527005,45.6296270846761
9.9499290474795,45.6301553990957
9.95031334235708,45.6306603566708
9.95072888991342,45.6311399241156
9.95117401688518,45.6315921703811
9.95164693090313,45.6320152744312
9.95214572770945,45.6324075325753
9.95266839882544,45.6327673653283
9.95321283963899,45.6330933237707
9.95377685787911,45.6333840953829
9.9543581824434,45.6336385093302
9.95495447254301,45.6338555411774
9.95556332712819,45.634034317014
9.9561822945564,45.6341741169726
9.95680888246426,45.6342743781283
9.95744056780343,45.6343346967647
9.958074807,45.63435483
</coordinates>
</LinearRing>
</outerBoundaryIs>
</Polygon>
<Polygon>
<outerBoundaryIs>
<LinearRing>
<coordinates>
10.2849,45.57188
10.2855342391966,45.5718598667647
10.2861659245357,45.5717995481283
10.2867925124436,45.5716992869726
10.2874114798718,45.571559487014
10.288020334457,45.5713807111774
10.2886166245566,45.5711636793302
10.2891979491209,45.5709092653829
10.289761967361,45.5706184937707
10.2903064081746,45.5702925353283
10.2908290792905,45.5699327025753
10.2913278760969,45.5695404444312
10.2918007901148,45.5691173403811
10.2922459170866,45.5686650941156
10.2926614646429,45.5681855266708
10.2930457595205,45.5676805690957
10.2933972542995,45.5671522546761
10.2937145336345,45.5666027107477
10.2939963199535,45.56603415013
10.2942414786027,45.5654488622159
10.2944490224144,45.5648492037533
10.2946181156832,45.5642375893551
10.2947480775301,45.5636164817767
10.2948383846446,45.562988381999
10.2948886733918,45.5623558191582
10.2948987412767,45.5617213403617
10.2948685477595,45.5610875004314
10.2947982144188,45.5604568516173
10.2946880244621,45.5598319333194
10.2945384215856,45.5592152618631
10.2943500081871,45.5586093203668
10.294123542941,45.5580165487431
10.2938599377429,45.5574393338739
10.2935602540378,45.55688
10.2932256985463,45.5563407993613
10.2928576184053,45.5558239031286
10.2924574957435,45.5553313926605
10.2920269417138,45.5548652511229
10.2915676900052,45.5544273555032
10.2910815898622,45.5540194690526
10.2905705986386,45.5536432341857
10.2900367739157,45.5533001658677
10.2894822652173,45.5529916455135
10.2889093053541,45.5527189154257
10.2883202014333,45.5524830737921
10.2877173255684,45.5522850702639
10.2871031053279,45.5521257021311
10.2864800139597,45.5520056111132
10.285850560433,45.5519252807743
10.285217279335,45.5518850345762
10.284582720665,45.5518850345762
10.283949439567,45.5519252807743
10.2833199860403,45.5520056111132
10.2826968946721,45.5521257021311
10.2820826744316,45.5522850702639
10.2814797985667,45.5524830737921
10.2808906946459,45.5527189154257
10.2803177347827,45.5529916455135
10.2797632260843,45.5533001658677
10.2792294013614,45.5536432341857
10.2787184101378,45.5540194690526
10.2782323099948,45.5544273555032
10.2777730582862,45.5548652511229
10.2773425042565,45.5553313926605
10.2769423815947,45.5558239031286
10.2765743014537,45.5563407993613
10.2762397459622,45.55688
10.2759400622571,45.5574393338739
10.275676457059,45.5580165487431
10.2754499918129,45.5586093203668
10.2752615784144,45.5592152618631
10.2751119755379,45.5598319333194
10.2750017855812,45.5604568516173
10.2749314522405,45.5610875004314
10.2749012587233,45.5617213403617
10.2749113266082,45.5623558191582
10.2749616153554,45.562988381999
10.2750519224699,45.5636164817767
10.2751818843168,45.5642375893551
10.2753509775856,45.5648492037533
10.2755585213973,45.5654488622159
10.2758036800465,45.56603415013
10.2760854663655,45.5666027107477
10.2764027457005,45.5671522546761
10.2767542404795,45.5676805690957
10.2771385353571,45.5681855266708
10.2775540829134,45.5686650941156
10.2779992098852,45.5691173403811
10.2784721239031,45.5695404444312
10.2789709207095,45.5699327025753
10.2794935918254,45.5702925353283
10.280038032639,45.5706184937707
10.2806020508791,45.5709092653829
10.2811833754434,45.5711636793302
10.281779665543,45.5713807111774
10.2823885201282,45.571559487014
10.2830074875564,45.5716992869726
10.2836340754643,45.5717995481283
10.2842657608034,45.5718598667647
10.2849,45.57188
</coordinates>
</LinearRing>
</outerBoundaryIs>
</Polygon>
<Polygon>
<outerBoundaryIs>
<LinearRing>
<coordinates>
10.2026,45.61
10.2032342391966,45.6099798667647
10.2038659245357,45.6099195481283
10.2044925124436,45.6098192869726
10.2051114798718,45.609679487014
10.205720334457,45.6095007111774
10.2063166245566,45.6092836793302
10.2068979491209,45.6090292653829
10.207461967361,45.6087384937707
10.2080064081746,45.6084125353283
10.2085290792905,45.6080527025753
10.2090278760969,45.6076604444312
10.2095007901148,45.6072373403811
10.2099459170866,45.6067850941156
10.2103614646429,45.6063055266708
10.2107457595205,45.6058005690957
10.2110972542995,45.6052722546761
10.2114145336345,45.6047227107477
10.2116963199535,45.60415415013
10.2119414786027,45.6035688622159
10.2121490224144,45.6029692037533
10.2123181156832,45.6023575893551
10.2124480775301,45.6017364817767
10.2125383846446,45.601108381999
10.2125886733918,45.6004758191582
10.2125987412767,45.5998413403617
10.2125685477595,45.5992075004314
10.2124982144188,45.5985768516173
10.2123880244621,45.5979519333194
10.2122384215856,45.5973352618631
10.2120500081871,45.5967293203668
10.211823542941,45.5961365487431
10.2115599377429,45.5955593338739
10.2112602540378,45.595
10.2109256985463,45.5944607993613
10.2105576184053,45.5939439031286
10.2101574957435,45.5934513926605
10.2097269417138,45.5929852511229
10.2092676900052,45.5925473555032
10.2087815898622,45.5921394690526
10.2082705986386,45.5917632341857
10.2077367739157,45.5914201658677
10.2071822652173,45.5911116455135
10.2066093053541,45.5908389154257
10.2060202014333,45.5906030737921
10.2054173255684,45.5904050702639
10.2048031053279,45.5902457021311
10.2041800139597,45.5901256111132
10.203550560433,45.5900452807743
10.202917279335,45.5900050345762
10.202282720665,45.5900050345762
10.201649439567,45.5900452807743
10.2010199860403,45.5901256111132
10.2003968946721,45.5902457021311
10.1997826744316,45.5904050702639
10.1991797985667,45.5906030737921
10.1985906946459,45.5908389154257
10.1980177347827,45.5911116455135
10.1974632260843,45.5914201658677
10.1969294013614,45.5917632341857
10.1964184101378,45.5921394690526
10.1959323099948,45.5925473555032
10.1954730582862,45.5929852511229
10.1950425042565,45.5934513926605
10.1946423815947,45.5939439031286
10.1942743014537,45.5944607993613
10.1939397459622,45.595
10.1936400622571,45.5955593338739
10.193376457059,45.5961365487431
10.1931499918129,45.5967293203668
10.1929615784144,45.5973352618631
10.1928119755379,45.5979519333194
10.1927017855812,45.5985768516173
10.1926314522405,45.5992075004314
10.1926012587233,45.5998413403617
10.1926113266082,45.6004758191582
10.1926616153554,45.601108381999
10.1927519224699,45.6017364817767
10.1928818843168,45.6023575893551
10.1930509775856,45.6029692037533
10.1932585213973,45.6035688622159
10.1935036800465,45.60415415013
10.1937854663655,45.6047227107477
10.1941027457005,45.6052722546761
10.1944542404795,45.6058005690957
10.1948385353571,45.6063055266708
10.1952540829134,45.6067850941156
10.1956992098852,45.6072373403811
10.1961721239031,45.6076604444312
10.1966709207095,45.6080527025753
10.1971935918254,45.6084125353283
10.197738032639,45.6087384937707
10.1983020508791,45.6090292653829
10.1988833754434,45.6092836793302
10.199479665543,45.6095007111774
10.2000885201282,45.609679487014
10.2007074875564,45.6098192869726
10.2013340754643,45.6099195481283
10.2019657608034,45.6099798667647
10.2026,45.61
</coordinates>
</LinearRing>
</outerBoundaryIs>
</Polygon>
<Polygon>
<outerBoundaryIs>
<LinearRing>
<coordinates>
10.2239,45.6336
10.2245342391966,45.6335798667647
10.2251659245357,45.6335195481283
10.2257925124436,45.6334192869726
10.2264114798718,45.633279487014
10.227020334457,45.6331007111774
10.2276166245566,45.6328836793302
10.2281979491209,45.6326292653829
10.228761967361,45.6323384937707
10.2293064081746,45.6320125353283
10.2298290792905,45.6316527025753
10.2303278760969,45.6312604444312
10.2308007901148,45.6308373403811
10.2312459170866,45.6303850941156
10.2316614646429,45.6299055266708
10.2320457595205,45.6294005690957
10.2323972542995,45.6288722546761
10.2327145336345,45.6283227107477
10.2329963199535,45.62775415013
10.2332414786027,45.6271688622159
10.2334490224144,45.6265692037533
10.2336181156832,45.6259575893551
10.2337480775301,45.6253364817767
10.2338383846446,45.624708381999
10.2338886733918,45.6240758191582
10.2338987412767,45.6234413403617
10.2338685477595,45.6228075004314
10.2337982144188,45.6221768516173
10.2336880244621,45.6215519333194
10.2335384215856,45.6209352618631
10.2333500081871,45.6203293203668
10.233123542941,45.6197365487431
10.2328599377429,45.6191593338739
10.2325602540378,45.6186
10.2322256985463,45.6180607993613
10.2318576184053,45.6175439031286
10.2314574957435,45.6170513926605
10.2310269417138,45.6165852511229
10.2305676900052,45.6161473555032
10.2300815898622,45.6157394690526
10.2295705986386,45.6153632341857
10.2290367739157,45.6150201658677
10.2284822652173,45.6147116455135
10.2279093053541,45.6144389154257
10.2273202014333,45.6142030737921
10.2267173255684,45.6140050702639
10.2261031053279,45.6138457021312
10.2254800139597,45.6137256111132
10.224850560433,45.6136452807743
10.224217279335,45.6136050345762
10.223582720665,45.6136050345762
10.222949439567,45.6136452807743
10.2223199860403,45.6137256111132
10.2216968946721,45.6138457021312
10.2210826744316,45.6140050702639
10.2204797985667,45.6142030737921
10.2198906946459,45.6144389154257
10.2193177347827,45.6147116455135
10.2187632260843,45.6150201658677
10.2182294013614,45.6153632341857
10.2177184101378,45.6157394690526
10.2172323099948,45.6161473555032
10.2167730582862,45.6165852511229
10.2163425042565,45.6170513926605
10.2159423815947,45.6175439031286
10.2155743014537,45.6180607993613
10.2152397459622,45.6186
10.2149400622571,45.6191593338739
10.214676457059,45.6197365487431
10.2144499918129,45.6203293203668
10.2142615784144,45.6209352618631
10.2141119755379,45.6215519333194
10.2140017855812,45.6221768516173
10.2139314522405,45.6228075004314
10.2139012587233,45.6234413403617
10.2139113266082,45.6240758191582
10.2139616153554,45.624708381999
10.2140519224699,45.6253364817767
10.2141818843168,45.6259575893551
10.2143509775856,45.6265692037533
10.2145585213973,45.6271688622159
10.2148036800465,45.62775415013
10.2150854663655,45.6283227107477
10.2154027457005,45.6288722546761
10.2157542404795,45.6294005690957
10.2161385353571,45.6299055266708
10.2165540829134,45.6303850941156
10.2169992098852,45.6308373403811
10.2174721239031,45.6312604444312
10.2179709207095,45.6316527025753
10.2184935918254,45.6320125353283
10.219038032639,45.6323384937707
10.2196020508791,45.6326292653829
10.2201833754434,45.6328836793302
10.220779665543,45.6331007111774
10.2213885201282,45.633279487014
10.2220074875564,45.6334192869726
10.2226340754643,45.6335195481283
10.2232657608034,45.6335798667647
10.2239,45.6336
</coordinates>
</LinearRing>
</outerBoundaryIs>
</Polygon>
<Polygon>
<outerBoundaryIs>
<LinearRing>
<coordinates>
10.4406,45.625
10.4412342391966,45.6249798667647
10.4418659245357,45.6249195481283
10.4424925124436,45.6248192869726
10.4431114798718,45.624679487014
10.443720334457,45.6245007111774
10.4443166245566,45.6242836793302
10.4448979491209,45.6240292653829
10.445461967361,45.6237384937707
10.4460064081746,45.6234125353283
10.4465290792905,45.6230527025753
10.4470278760969,45.6226604444312
10.4475007901148,45.6222373403811
10.4479459170866,45.6217850941156
10.4483614646429,45.6213055266708
10.4487457595205,45.6208005690957
10.4490972542995,45.6202722546761
10.4494145336345,45.6197227107477
10.4496963199535,45.61915415013
10.4499414786027,45.6185688622159
10.4501490224144,45.6179692037533
10.4503181156832,45.6173575893551
10.4504480775301,45.6167364817767
10.4505383846446,45.616108381999
10.4505886733918,45.6154758191582
10.4505987412767,45.6148413403617
10.4505685477595,45.6142075004314
10.4504982144188,45.6135768516173
10.4503880244621,45.6129519333194
10.4502384215856,45.6123352618631
10.4500500081871,45.6117293203668
10.449823542941,45.6111365487431
10.4495599377429,45.6105593338739
10.4492602540378,45.61
10.4489256985463,45.6094607993613
10.4485576184053,45.6089439031286
10.4481574957435,45.6084513926605
10.4477269417138,45.6079852511229
10.4472676900052,45.6075473555032
10.4467815898622,45.6071394690526
10.4462705986386,45.6067632341857
10.4457367739157,45.6064201658677
10.4451822652173,45.6061116455135
10.4446093053541,45.6058389154257
10.4440202014333,45.6056030737921
10.4434173255684,45.6054050702639
10.4428031053279,45.6052457021311
10.4421800139597,45.6051256111132
10.441550560433,45.6050452807743
10.440917279335,45.6050050345762
10.440282720665,45.6050050345762
10.439649439567,45.6050452807743
10.4390199860403,45.6051256111132
10.4383968946721,45.6052457021311
10.4377826744316,45.6054050702639
10.4371797985667,45.6056030737921
10.4365906946459,45.6058389154257
10.4360177347827,45.6061116455135
10.4354632260843,45.6064201658677
10.4349294013614,45.6067632341857
10.4344184101378,45.6071394690526
10.4339323099948,45.6075473555032
10.4334730582862,45.6079852511229
10.4330425042565,45.6084513926605
10.4326423815947,45.6089439031286
10.4322743014537,45.6094607993613
10.4319397459622,45.61
10.4316400622571,45.6105593338739
10.431376457059,45.6111365487431
10.4311499918129,45.6117293203668
10.4309615784144,45.6123352618631
10.4308119755379,45.6129519333194
10.4307017855812,45.6135768516173
10.4306314522405,45.6142075004314
10.4306012587233,45.6148413403617
10.4306113266082,45.6154758191582
10.4306616153554,45.616108381999
10.4307519224699,45.6167364817767
10.4308818843168,45.6173575893551
10.4310509775856,45.6179692037533
10.4312585213973,45.6185688622159
10.4315036800465,45.61915415013
10.4317854663655,45.6197227107477
10.4321027457005,45.6202722546761
10.4324542404795,45.6208005690957
10.4328385353571,45.6213055266708
10.4332540829134,45.6217850941156
10.4336992098852,45.6222373403811
10.4341721239031,45.6226604444312
10.4346709207095,45.6230527025753
10.4351935918254,45.6234125353283
10.435738032639,45.6237384937707
10.4363020508791,45.6240292653829
10.4368833754434,45.6242836793302
10.437479665543,45.6245007111774
10.4380885201282,45.624679487014
10.4387074875564,45.6248192869726
10.4393340754643,45.6249195481283
10.4399657608034,45.6249798667647
10.4406,45.625
</coordinates>
</LinearRing>
</outerBoundaryIs>
</Polygon>
<Polygon>
<outerBoundaryIs>
<LinearRing>
<coordinates>
10.4184,45.5745
10.4190342391966,45.5744798667647
10.4196659245357,45.5744195481283
10.4202925124436,45.5743192869726
10.4209114798718,45.574179487014
10.421520334457,45.5740007111774
10.4221166245566,45.5737836793302
10.4226979491209,45.5735292653829
10.423261967361,45.5732384937707
10.4238064081746,45.5729125353283
10.4243290792905,45.5725527025753
10.4248278760969,45.5721604444312
10.4253007901148,45.5717373403811
10.4257459170866,45.5712850941156
10.4261614646429,45.5708055266708
10.4265457595205,45.5703005690957
10.4268972542995,45.5697722546761
10.4272145336345,45.5692227107477
10.4274963199535,45.56865415013
10.4277414786027,45.5680688622159
10.4279490224144,45.5674692037533
10.4281181156832,45.5668575893551
10.4282480775301,45.5662364817767
10.4283383846446,45.565608381999
10.4283886733918,45.5649758191582
10.4283987412767,45.5643413403617
10.4283685477595,45.5637075004314
10.4282982144188,45.5630768516173
10.4281880244621,45.5624519333194
10.4280384215856,45.5618352618631
10.4278500081871,45.5612293203668
10.427623542941,45.5606365487431
10.4273599377429,45.5600593338739
10.4270602540378,45.5595
10.4267256985463,45.5589607993613
10.4263576184053,45.5584439031286
10.4259574957435,45.5579513926605
10.4255269417138,45.5574852511229
10.4250676900052,45.5570473555032
10.4245815898622,45.5566394690526
10.4240705986386,45.5562632341857
10.4235367739157,45.5559201658677
10.4229822652173,45.5556116455135
10.4224093053541,45.5553389154257
10.4218202014333,45.5551030737921
10.4212173255684,45.5549050702639
10.4206031053279,45.5547457021312
10.4199800139597,45.5546256111132
10.419350560433,45.5545452807743
10.418717279335,45.5545050345762
10.418082720665,45.5545050345762
10.417449439567,45.5545452807743
10.4168199860403,45.5546256111132
10.4161968946721,45.5547457021312
10.4155826744316,45.5549050702639
10.4149797985667,45.5551030737921
10.4143906946459,45.5553389154257
10.4138177347827,45.5556116455135
10.4132632260843,45.5559201658677
10.4127294013614,45.5562632341857
10.4122184101378,45.5566394690526
10.4117323099948,45.5570473555032
10.4112730582862,45.5574852511229
10.4108425042565,45.5579513926605
10.4104423815947,45.5584439031286
10.4100743014537,45.5589607993613
10.4097397459622,45.5595
10.4094400622571,45.5600593338739
10.409176457059,45.5606365487431
10.4089499918129,45.5612293203668
10.4087615784144,45.5618352618631
10.4086119755379,45.5624519333194
10.4085017855812,45.5630768516173
10.4084314522405,45.5637075004314
10.4084012587233,45.5643413403617
10.4084113266082,45.5649758191582
10.4084616153554,45.565608381999
10.4085519224699,45.5662364817767
10.4086818843168,45.5668575893551
10.4088509775856,45.5674692037533
10.4090585213973,45.5680688622159
10.4093036800465,45.56865415013
10.4095854663655,45.5692227107477
10.4099027457005,45.5697722546761
10.4102542404795,45.5703005690957
10.4106385353571,45.5708055266708
10.4110540829134,45.5712850941156
10.4114992098852,45.5717373403811
10.4119721239031,45.5721604444312
10.4124709207095,45.5725527025753
10.4129935918254,45.5729125353283
10.413538032639,45.5732384937707
10.4141020508791,45.5735292653829
10.4146833754434,45.5737836793302
10.415279665543,45.5740007111774
10.4158885201282,45.574179487014
10.4165074875564,45.5743192869726
10.4171340754643,45.5744195481283
10.4177657608034,45.5744798667647
10.4184,45.5745
</coordinates>
</LinearRing>
</outerBoundaryIs>
</Polygon>
<Polygon>
<outerBoundaryIs>
<LinearRing>
<coordinates>
10.412917,45.571417
10.4135512391966,45.5713968667647
10.4141829245357,45.5713365481283
10.4148095124436,45.5712362869726
10.4154284798718,45.571096487014
10.416037334457,45.5709177111774
10.4166336245566,45.5707006793302
10.4172149491209,45.5704462653829
10.417778967361,45.5701554937707
10.4183234081746,45.5698295353283
10.4188460792905,45.5694697025753
10.4193448760969,45.5690774444312
10.4198177901148,45.5686543403811
10.4202629170866,45.5682020941156
10.4206784646429,45.5677225266708
10.4210627595205,45.5672175690957
10.4214142542995,45.5666892546761
10.4217315336345,45.5661397107477
10.4220133199535,45.56557115013
10.4222584786027,45.5649858622159
10.4224660224144,45.5643862037533
10.4226351156832,45.5637745893551
10.4227650775301,45.5631534817767
10.4228553846446,45.562525381999
10.4229056733918,45.5618928191582
10.4229157412767,45.5612583403617
10.4228855477595,45.5606245004314
10.4228152144188,45.5599938516173
10.4227050244621,45.5593689333193
10.4225554215856,45.5587522618631
10.4223670081871,45.5581463203668
10.422140542941,45.5575535487431
10.4218769377429,45.5569763338739
10.4215772540378,45.556417
10.4212426985463,45.5558777993613
10.4208746184053,45.5553609031286
10.4204744957435,45.5548683926605
10.4200439417138,45.5544022511229
10.4195846900052,45.5539643555032
10.4190985898622,45.5535564690526
10.4185875986386,45.5531802341857
10.4180537739157,45.5528371658677
10.4174992652173,45.5525286455134
10.4169263053541,45.5522559154257
10.4163372014333,45.5520200737921
10.4157343255684,45.5518220702639
10.4151201053279,45.5516627021311
10.4144970139597,45.5515426111132
10.413867560433,45.5514622807743
10.413234279335,45.5514220345762
10.412599720665,45.5514220345762
10.411966439567,45.5514622807743
10.4113369860403,45.5515426111132
10.4107138946721,45.5516627021311
10.4100996744316,45.5518220702639
10.4094967985667,45.5520200737921
10.4089076946459,45.5522559154257
10.4083347347827,45.5525286455134
10.4077802260843,45.5528371658677
10.4072464013614,45.5531802341857
10.4067354101378,45.5535564690526
10.4062493099948,45.5539643555032
10.4057900582862,45.5544022511229
10.4053595042565,45.5548683926605
10.4049593815947,45.5553609031286
10.4045913014537,45.5558777993613
10.4042567459622,45.556417
10.4039570622571,45.5569763338739
10.403693457059,45.5575535487431
10.4034669918129,45.5581463203668
10.4032785784144,45.5587522618631
10.4031289755379,45.5593689333193
10.4030187855812,45.5599938516173
10.4029484522405,45.5606245004314
10.4029182587233,45.5612583403617
10.4029283266082,45.5618928191582
10.4029786153554,45.562525381999
10.4030689224699,45.5631534817767
10.4031988843168,45.5637745893551
10.4033679775856,45.5643862037533
10.4035755213973,45.5649858622159
10.4038206800465,45.56557115013
10.4041024663655,45.5661397107477
10.4044197457005,45.5666892546761
10.4047712404795,45.5672175690957
10.4051555353571,45.5677225266708
10.4055710829134,45.5682020941156
10.4060162098852,45.5686543403811
10.4064891239031,45.5690774444312
10.4069879207095,45.5694697025753
10.4075105918254,45.5698295353283
10.408055032639,45.5701554937707
10.4086190508791,45.5704462653829
10.4092003754434,45.5707006793302
10.409796665543,45.5709177111774
10.4104055201282,45.571096487014
10.4110244875564,45.5712362869726
10.4116510754643,45.5713365481283
10.4122827608034,45.5713968667647
10.412917,45.571417
</coordinates>
</LinearRing>
</outerBoundaryIs>
</Polygon>
<Polygon>
<outerBoundaryIs>
<LinearRing>
<coordinates>
10.3668,45.6024
10.3674342391966,45.6023798667647
10.3680659245357,45.6023195481283
10.3686925124436,45.6022192869726
10.3693114798718,45.602079487014
10.369920334457,45.6019007111774
10.3705166245566,45.6016836793302
10.3710979491209,45.6014292653829
10.371661967361,45.6011384937707
10.3722064081746,45.6008125353283
10.3727290792905,45.6004527025753
10.3732278760969,45.6000604444312
10.3737007901148,45.5996373403811
10.3741459170866,45.5991850941156
10.3745614646429,45.5987055266708
10.3749457595205,45.5982005690957
10.3752972542995,45.5976722546761
10.3756145336345,45.5971227107477
10.3758963199535,45.59655415013
10.3761414786027,45.5959688622159
10.3763490224144,45.5953692037533
10.3765181156832,45.5947575893551
10.3766480775301,45.5941364817767
10.3767383846446,45.593508381999
10.3767886733918,45.5928758191582
10.3767987412767,45.5922413403617
10.3767685477595,45.5916075004314
10.3766982144188,45.5909768516173
10.3765880244621,45.5903519333193
10.3764384215856,45.5897352618631
10.3762500081871,45.5891293203668
10.376023542941,45.5885365487431
10.3757599377429,45.5879593338739
10.3754602540378,45.5874
10.3751256985463,45.5868607993613
10.3747576184053,45.5863439031286
10.3743574957435,45.5858513926605
10.3739269417138,45.5853852511229
10.3734676900052,45.5849473555032
10.3729815898622,45.5845394690526
10.3724705986386,45.5841632341857
10.3719367739157,45.5838201658676
10.3713822652173,45.5835116455134
10.3708093053541,45.5832389154257
10.3702202014333,45.5830030737921
10.3696173255684,45.5828050702639
10.3690031053279,45.5826457021311
10.3683800139597,45.5825256111132
10.367750560433,45.5824452807743
10.367117279335,45.5824050345762
10.366482720665,45.5824050345762
10.365849439567,45.5824452807743
10.3652199860403,45.5825256111132
10.3645968946721,45.5826457021311
10.3639826744316,45.5828050702639
10.3633797985667,45.5830030737921
10.3627906946459,45.5832389154257
10.3622177347827,45.5835116455134
10.3616632260843,45.5838201658676
10.3611294013614,45.5841632341857
10.3606184101378,45.5845394690526
10.3601323099948,45.5849473555032
10.3596730582862,45.5853852511229
10.3592425042565,45.5858513926605
10.3588423815947,45.5863439031286
10.3584743014537,45.5868607993613
10.3581397459622,45.5874
10.3578400622571,45.5879593338739
10.357576457059,45.5885365487431
10.3573499918129,45.5891293203668
10.3571615784144,45.5897352618631
10.3570119755379,45.5903519333193
10.3569017855812,45.5909768516173
10.3568314522405,45.5916075004314
10.3568012587233,45.5922413403617
10.3568113266082,45.5928758191582
10.3568616153554,45.593508381999
10.3569519224699,45.5941364817767
10.3570818843168,45.5947575893551
10.3572509775856,45.5953692037533
10.3574585213973,45.5959688622159
10.3577036800465,45.59655415013
10.3579854663655,45.5971227107477
10.3583027457005,45.5976722546761
10.3586542404795,45.5982005690957
10.3590385353571,45.5987055266708
10.3594540829134,45.5991850941156
10.3598992098852,45.5996373403811
10.3603721239031,45.6000604444312
10.3608709207095,45.6004527025753
10.3613935918254,45.6008125353283
10.361938032639,45.6011384937707
10.3625020508791,45.6014292653829
10.3630833754434,45.6016836793302
10.363679665543,45.6019007111774
10.3642885201282,45.602079487014
10.3649074875564,45.6022192869726
10.3655340754643,45.6023195481283
10.3661657608034,45.6023798667647
10.3668,45.6024
</coordinates>
</LinearRing>
</outerBoundaryIs>
</Polygon>
<Polygon>
<outerBoundaryIs>
<LinearRing>
<coordinates>
9.9823,45.7334
9.98293423919657,45.7333798667647
9.98356592453574,45.7333195481283
9.9841925124436,45.7332192869726
9.98481147987181,45.733079487014
9.98542033445699,45.7329007111774
9.9860166245566,45.7326836793302
9.98659794912089,45.7324292653829
9.98716196736101,45.7321384937707
9.98770640817456,45.7318125353283
9.98822907929055,45.7314527025753
9.98872787609687,45.7310604444312
9.98920079011482,45.7306373403811
9.98964591708658,45.7301850941156
9.99006146464292,45.7297055266708
9.9904457595205,45.7292005690957
9.9907972542995,45.7286722546761
9.99111453363448,45.7281227107477
9.99139631995355,45.72755415013
9.99164147860265,45.7269688622159
9.99184902241444,45.7263692037533
9.99201811568324,45.7257575893551
9.99214807753012,45.7251364817767
9.99223838464461,45.724508381999
9.99228867339183,45.7238758191582
9.99229874127674,45.7232413403617
9.99226854775952,45.7226075004314
9.99219821441881,45.7219768516173
9.99208802446215,45.7213519333193
9.9919384215856,45.7207352618631
9.99175000818715,45.7201293203668
9.99152354294105,45.7195365487431
9.99125993774291,45.7189593338739
9.99096025403784,45.7184
9.99062569854635,45.7178607993613
9.99025761840531,45.7173439031286
9.98985749574354,45.7168513926605
9.98942694171379,45.7163852511229
9.98896769000516,45.7159473555032
9.98848158986221,45.7155394690526
9.98797059863863,45.7151632341857
9.98743677391573,45.7148201658676
9.98688226521728,45.7145116455134
9.98630930535407,45.7142389154257
9.98572020143326,45.7140030737921
9.98511732556841,45.7138050702639
9.98450310532787,45.7136457021311
9.98388001395973,45.7135256111132
9.98325056043304,45.7134452807743
9.98261727933498,45.7134050345762
9.98198272066502,45.7134050345762
9.98134943956696,45.7134452807743
9.98071998604027,45.7135256111132
9.98009689467214,45.7136457021311
9.97948267443159,45.7138050702639
9.97887979856674,45.7140030737921
9.97829069464593,45.7142389154257
9.97771773478273,45.7145116455134
9.97716322608427,45.7148201658676
9.97662940136137,45.7151632341857
9.97611841013779,45.7155394690526
9.97563230999484,45.7159473555032
9.97517305828621,45.7163852511229
9.97474250425646,45.7168513926605
9.97434238159469,45.7173439031286
9.97397430145365,45.7178607993613
9.97363974596216,45.7184
9.97334006225709,45.7189593338739
9.97307645705895,45.7195365487431
9.97284999181285,45.7201293203668
9.9726615784144,45.7207352618631
9.97251197553785,45.7213519333193
9.97240178558119,45.7219768516173
9.97233145224048,45.7226075004314
9.97230125872326,45.7232413403617
9.97231132660817,45.7238758191582
9.97236161535539,45.724508381999
9.97245192246988,45.7251364817767
9.97258188431677,45.7257575893551
9.97275097758556,45.7263692037533
9.97295852139735,45.7269688622159
9.97320368004645,45.72755415013
9.97348546636552,45.7281227107477
9.9738027457005,45.7286722546761
9.9741542404795,45.7292005690957
9.97453853535708,45.7297055266708
9.97495408291343,45.7301850941156
9.97539920988518,45.7306373403811
9.97587212390314,45.7310604444312
9.97637092070945,45.7314527025753
9.97689359182544,45.7318125353283
9.97743803263899,45.7321384937707
9.97800205087911,45.7324292653829
9.9785833754434,45.7326836793302
9.97917966554301,45.7329007111774
9.97978852012819,45.733079487014
9.9804074875564,45.7332192869726
9.98103407546426,45.7333195481283
9.98166576080343,45.7333798667647
9.9823,45.7334
</coordinates>
</LinearRing>
</outerBoundaryIs>
</Polygon>
<Polygon>
<outerBoundaryIs>
<LinearRing>
<coordinates>
9.9444,45.7464
9.94503423919657,45.7463798667647
9.94566592453574,45.7463195481283
9.9462925124436,45.7462192869726
9.94691147987181,45.746079487014
9.94752033445699,45.7459007111774
9.9481166245566,45.7456836793302
9.94869794912089,45.7454292653829
9.94926196736101,45.7451384937707
9.94980640817456,45.7448125353283
9.95032907929055,45.7444527025753
9.95082787609686,45.7440604444312
9.95130079011482,45.7436373403811
9.95174591708657,45.7431850941156
9.95216146464292,45.7427055266708
9.9525457595205,45.7422005690957
9.9528972542995,45.7416722546761
9.95321453363448,45.7411227107477
9.95349631995355,45.74055415013
9.95374147860265,45.7399688622159
9.95394902241444,45.7393692037533
9.95411811568323,45.7387575893551
9.95424807753012,45.7381364817767
9.95433838464461,45.737508381999
9.95438867339183,45.7368758191582
9.95439874127674,45.7362413403617
9.95436854775952,45.7356075004314
9.95429821441881,45.7349768516173
9.95418802446215,45.7343519333194
9.9540384215856,45.7337352618631
9.95385000818715,45.7331293203668
9.95362354294105,45.7325365487431
9.95335993774291,45.7319593338739
9.95306025403784,45.7314
9.95272569854635,45.7308607993613
9.95235761840531,45.7303439031286
9.95195749574354,45.7298513926605
9.95152694171379,45.7293852511229
9.95106769000516,45.7289473555032
9.95058158986221,45.7285394690526
9.95007059863863,45.7281632341857
9.94953677391573,45.7278201658677
9.94898226521727,45.7275116455135
9.94840930535407,45.7272389154257
9.94782020143326,45.7270030737921
9.94721732556841,45.7268050702639
9.94660310532787,45.7266457021312
9.94598001395973,45.7265256111132
9.94535056043304,45.7264452807743
9.94471727933498,45.7264050345762
9.94408272066502,45.7264050345762
9.94344943956696,45.7264452807743
9.94281998604027,45.7265256111132
9.94219689467213,45.7266457021312
9.94158267443158,45.7268050702639
9.94097979856674,45.7270030737921
9.94039069464593,45.7272389154257
9.93981773478273,45.7275116455135
9.93926322608427,45.7278201658677
9.93872940136137,45.7281632341857
9.93821841013779,45.7285394690526
9.93773230999484,45.7289473555032
9.93727305828621,45.7293852511229
9.93684250425646,45.7298513926605
9.93644238159469,45.7303439031286
9.93607430145365,45.7308607993613
9.93573974596216,45.7314
9.93544006225709,45.7319593338739
9.93517645705895,45.7325365487431
9.93494999181285,45.7331293203668
9.9347615784144,45.7337352618631
9.93461197553785,45.7343519333194
9.93450178558119,45.7349768516173
9.93443145224048,45.7356075004314
9.93440125872326,45.7362413403617
9.93441132660817,45.7368758191582
9.93446161535539,45.737508381999
9.93455192246988,45.7381364817767
9.93468188431677,45.7387575893551
9.93485097758556,45.7393692037533
9.93505852139735,45.7399688622159
9.93530368004645,45.74055415013
9.93558546636552,45.7411227107477
9.9359027457005,45.7416722546761
9.9362542404795,45.7422005690957
9.93663853535708,45.7427055266708
9.93705408291343,45.7431850941156
9.93749920988518,45.7436373403811
9.93797212390314,45.7440604444312
9.93847092070945,45.7444527025753
9.93899359182544,45.7448125353283
9.93953803263899,45.7451384937707
9.94010205087911,45.7454292653829
9.9406833754434,45.7456836793302
9.94127966554301,45.7459007111774
9.94188852012819,45.746079487014
9.9425074875564,45.7462192869726
9.94313407546426,45.7463195481283
9.94376576080343,45.7463798667647
9.9444,45.7464
</coordinates>
</LinearRing>
</outerBoundaryIs>
</Polygon>
<Polygon>
<outerBoundaryIs>
<LinearRing>
<coordinates>
10.1613,46.0194
10.1619342391966,46.0193798667647
10.1625659245357,46.0193195481283
10.1631925124436,46.0192192869726
10.1638114798718,46.019079487014
10.164420334457,46.0189007111774
10.1650166245566,46.0186836793302
10.1655979491209,46.0184292653829
10.166161967361,46.0181384937707
10.1667064081746,46.0178125353283
10.1672290792905,46.0174527025753
10.1677278760969,46.0170604444312
10.1682007901148,46.0166373403811
10.1686459170866,46.0161850941156
10.1690614646429,46.0157055266708
10.1694457595205,46.0152005690957
10.1697972542995,46.0146722546761
10.1701145336345,46.0141227107477
10.1703963199535,46.01355415013
10.1706414786027,46.0129688622159
10.1708490224144,46.0123692037533
10.1710181156832,46.0117575893551
10.1711480775301,46.0111364817767
10.1712383846446,46.010508381999
10.1712886733918,46.0098758191582
10.1712987412767,46.0092413403617
10.1712685477595,46.0086075004314
10.1711982144188,46.0079768516173
10.1710880244621,46.0073519333193
10.1709384215856,46.0067352618631
10.1707500081871,46.0061293203668
10.170523542941,46.0055365487431
10.1702599377429,46.0049593338739
10.1699602540378,46.0044
10.1696256985463,46.0038607993613
10.1692576184053,46.0033439031286
10.1688574957435,46.0028513926605
10.1684269417138,46.0023852511229
10.1679676900052,46.0019473555032
10.1674815898622,46.0015394690526
10.1669705986386,46.0011632341857
10.1664367739157,46.0008201658677
10.1658822652173,46.0005116455134
10.1653093053541,46.0002389154257
10.1647202014333,46.0000030737921
10.1641173255684,45.9998050702639
10.1635031053279,45.9996457021311
10.1628800139597,45.9995256111132
10.162250560433,45.9994452807743
10.161617279335,45.9994050345762
10.160982720665,45.9994050345762
10.160349439567,45.9994452807743
10.1597199860403,45.9995256111132
10.1590968946721,45.9996457021311
10.1584826744316,45.9998050702639
10.1578797985667,46.0000030737921
10.1572906946459,46.0002389154257
10.1567177347827,46.0005116455134
10.1561632260843,46.0008201658677
10.1556294013614,46.0011632341857
10.1551184101378,46.0015394690526
10.1546323099948,46.0019473555032
10.1541730582862,46.0023852511229
10.1537425042565,46.0028513926605
10.1533423815947,46.0033439031286
10.1529743014537,46.0038607993613
10.1526397459622,46.0044
10.1523400622571,46.0049593338739
10.152076457059,46.0055365487431
10.1518499918129,46.0061293203668
10.1516615784144,46.0067352618631
10.1515119755379,46.0073519333193
10.1514017855812,46.0079768516173
10.1513314522405,46.0086075004314
10.1513012587233,46.0092413403617
10.1513113266082,46.0098758191582
10.1513616153554,46.010508381999
10.1514519224699,46.0111364817767
10.1515818843168,46.0117575893551
10.1517509775856,46.0123692037533
10.1519585213973,46.0129688622159
10.1522036800465,46.01355415013
10.1524854663655,46.0141227107477
10.1528027457005,46.0146722546761
10.1531542404795,46.0152005690957
10.1535385353571,46.0157055266708
10.1539540829134,46.0161850941156
10.1543992098852,46.0166373403811
10.1548721239031,46.0170604444312
10.1553709207095,46.0174527025753
10.1558935918254,46.0178125353283
10.156438032639,46.0181384937707
10.1570020508791,46.0184292653829
10.1575833754434,46.0186836793302
10.158179665543,46.0189007111774
10.1587885201282,46.019079487014
10.1594074875564,46.0192192869726
10.1600340754643,46.0193195481283
10.1606657608034,46.0193798667647
10.1613,46.0194
</coordinates>
</LinearRing>
</outerBoundaryIs>
</Polygon>
<Polygon>
<outerBoundaryIs>
<LinearRing>
<coordinates>
10.249554,46.033075
10.2501882391966,46.0330548667647
10.2508199245357,46.0329945481283
10.2514465124436,46.0328942869726
10.2520654798718,46.032754487014
10.252674334457,46.0325757111774
10.2532706245566,46.0323586793302
10.2538519491209,46.0321042653829
10.254415967361,46.0318134937707
10.2549604081746,46.0314875353283
10.2554830792905,46.0311277025753
10.2559818760969,46.0307354444312
10.2564547901148,46.0303123403811
10.2568999170866,46.0298600941156
10.2573154646429,46.0293805266708
10.2576997595205,46.0288755690957
10.2580512542995,46.0283472546761
10.2583685336345,46.0277977107477
10.2586503199535,46.02722915013
10.2588954786027,46.0266438622159
10.2591030224144,46.0260442037533
10.2592721156832,46.0254325893551
10.2594020775301,46.0248114817767
10.2594923846446,46.024183381999
10.2595426733918,46.0235508191582
10.2595527412767,46.0229163403617
10.2595225477595,46.0222825004314
10.2594522144188,46.0216518516173
10.2593420244621,46.0210269333193
10.2591924215856,46.0204102618631
10.2590040081871,46.0198043203668
10.258777542941,46.0192115487431
10.2585139377429,46.0186343338739
10.2582142540378,46.018075
10.2578796985463,46.0175357993613
10.2575116184053,46.0170189031286
10.2571114957435,46.0165263926605
10.2566809417138,46.0160602511229
10.2562216900052,46.0156223555032
10.2557355898622,46.0152144690526
10.2552245986386,46.0148382341857
10.2546907739157,46.0144951658677
10.2541362652173,46.0141866455134
10.2535633053541,46.0139139154257
10.2529742014333,46.0136780737921
10.2523713255684,46.0134800702639
10.2517571053279,46.0133207021311
10.2511340139597,46.0132006111132
10.250504560433,46.0131202807743
10.249871279335,46.0130800345762
10.249236720665,46.0130800345762
10.248603439567,46.0131202807743
10.2479739860403,46.0132006111132
10.2473508946721,46.0133207021311
10.2467366744316,46.0134800702639
10.2461337985667,46.0136780737921
10.2455446946459,46.0139139154257
10.2449717347827,46.0141866455134
10.2444172260843,46.0144951658677
10.2438834013614,46.0148382341857
10.2433724101378,46.0152144690526
10.2428863099948,46.0156223555032
10.2424270582862,46.0160602511229
10.2419965042565,46.0165263926605
10.2415963815947,46.0170189031286
10.2412283014537,46.0175357993613
10.2408937459622,46.018075
10.2405940622571,46.0186343338739
10.240330457059,46.0192115487431
10.2401039918129,46.0198043203668
10.2399155784144,46.0204102618631
10.2397659755379,46.0210269333193
10.2396557855812,46.0216518516173
10.2395854522405,46.0222825004314
10.2395552587233,46.0229163403617
10.2395653266082,46.0235508191582
10.2396156153554,46.024183381999
10.2397059224699,46.0248114817767
10.2398358843168,46.0254325893551
10.2400049775856,46.0260442037533
10.2402125213973,46.0266438622159
10.2404576800465,46.02722915013
10.2407394663655,46.0277977107477
10.2410567457005,46.0283472546761
10.2414082404795,46.0288755690957
10.2417925353571,46.0293805266708
10.2422080829134,46.0298600941156
10.2426532098852,46.0303123403811
10.2431261239031,46.0307354444312
10.2436249207095,46.0311277025753
10.2441475918254,46.0314875353283
10.244692032639,46.0318134937707
10.2452560508791,46.0321042653829
10.2458373754434,46.0323586793302
10.246433665543,46.0325757111774
10.2470425201282,46.032754487014
10.2476614875564,46.0328942869726
10.2482880754643,46.0329945481283
10.2489197608034,46.0330548667647
10.249554,46.033075
</coordinates>
</LinearRing>
</outerBoundaryIs>
</Polygon>
<Polygon>
<outerBoundaryIs>
<LinearRing>
<coordinates>
10.226113,46.029968
10.2267472391966,46.0299478667647
10.2273789245357,46.0298875481283
10.2280055124436,46.0297872869726
10.2286244798718,46.029647487014
10.229233334457,46.0294687111774
10.2298296245566,46.0292516793302
10.2304109491209,46.0289972653829
10.230974967361,46.0287064937707
10.2315194081746,46.0283805353283
10.2320420792905,46.0280207025753
10.2325408760969,46.0276284444312
10.2330137901148,46.0272053403811
10.2334589170866,46.0267530941156
10.2338744646429,46.0262735266708
10.2342587595205,46.0257685690957
10.2346102542995,46.0252402546761
10.2349275336345,46.0246907107477
10.2352093199535,46.02412215013
10.2354544786027,46.0235368622159
10.2356620224144,46.0229372037533
10.2358311156832,46.0223255893551
10.2359610775301,46.0217044817767
10.2360513846446,46.021076381999
10.2361016733918,46.0204438191582
10.2361117412767,46.0198093403617
10.2360815477595,46.0191755004314
10.2360112144188,46.0185448516173
10.2359010244621,46.0179199333193
10.2357514215856,46.0173032618631
10.2355630081871,46.0166973203668
10.235336542941,46.0161045487431
10.2350729377429,46.0155273338739
10.2347732540378,46.014968
10.2344386985463,46.0144287993613
10.2340706184053,46.0139119031286
10.2336704957435,46.0134193926605
10.2332399417138,46.0129532511229
10.2327806900052,46.0125153555032
10.2322945898622,46.0121074690526
10.2317835986386,46.0117312341857
10.2312497739157,46.0113881658677
10.2306952652173,46.0110796455134
10.2301223053541,46.0108069154257
10.2295332014333,46.0105710737921
10.2289303255684,46.0103730702639
10.2283161053279,46.0102137021311
10.2276930139597,46.0100936111132
10.227063560433,46.0100132807743
10.226430279335,46.0099730345762
10.225795720665,46.0099730345762
10.225162439567,46.0100132807743
10.2245329860403,46.0100936111132
10.2239098946721,46.0102137021311
10.2232956744316,46.0103730702639
10.2226927985667,46.0105710737921
10.2221036946459,46.0108069154257
10.2215307347827,46.0110796455134
10.2209762260843,46.0113881658677
10.2204424013614,46.0117312341857
10.2199314101378,46.0121074690526
10.2194453099948,46.0125153555032
10.2189860582862,46.0129532511229
10.2185555042565,46.0134193926605
10.2181553815947,46.0139119031286
10.2177873014537,46.0144287993613
10.2174527459622,46.014968
10.2171530622571,46.0155273338739
10.216889457059,46.0161045487431
10.2166629918129,46.0166973203668
10.2164745784144,46.0173032618631
10.2163249755379,46.0179199333193
10.2162147855812,46.0185448516173
10.2161444522405,46.0191755004314
10.2161142587233,46.0198093403617
10.2161243266082,46.0204438191582
10.2161746153554,46.021076381999
10.2162649224699,46.0217044817767
10.2163948843168,46.0223255893551
10.2165639775856,46.0229372037533
10.2167715213973,46.0235368622159
10.2170166800465,46.02412215013
10.2172984663655,46.0246907107477
10.2176157457005,46.0252402546761
10.2179672404795,46.0257685690957
10.2183515353571,46.0262735266708
10.2187670829134,46.0267530941156
10.2192122098852,46.0272053403811
10.2196851239031,46.0276284444312
10.2201839207095,46.0280207025753
10.2207065918254,46.0283805353283
10.221251032639,46.0287064937707
10.2218150508791,46.0289972653829
10.2223963754434,46.0292516793302
10.222992665543,46.0294687111774
10.2236015201282,46.029647487014
10.2242204875564,46.0297872869726
10.2248470754643,46.0298875481283
10.2254787608034,46.0299478667647
10.226113,46.029968
</coordinates>
</LinearRing>
</outerBoundaryIs>
</Polygon>
<Polygon>
<outerBoundaryIs>
<LinearRing>
<coordinates>
9.958074807,45.63435483
9.95870904619657,45.6343346967647
9.95934073153574,45.6342743781283
9.9599673194436,45.6341741169726
9.96058628687181,45.634034317014
9.96119514145698,45.6338555411774
9.9617914315566,45.6336385093302
9.96237275612089,45.6333840953829
9.962936774361,45.6330933237707
9.96348121517456,45.6327673653283
9.96400388629054,45.6324075325753
9.96450268309686,45.6320152744312
9.96497559711482,45.6315921703811
9.96542072408657,45.6311399241156
9.96583627164292,45.6306603566708
9.9662205665205,45.6301553990957
9.96657206129949,45.6296270846761
9.96688934063448,45.6290775407477
9.96717112695355,45.62850898013
9.96741628560265,45.6279236922159
9.96762382941444,45.6273240337533
9.96779292268323,45.6267124193551
9.96792288453012,45.6260913117767
9.96801319164461,45.625463211999
9.96806348039183,45.6248306491582
9.96807354827674,45.6241961703617
9.96804335475952,45.6235623304314
9.96797302141881,45.6229316816173
9.96786283146215,45.6223067633194
9.9677132285856,45.6216900918631
9.96752481518715,45.6210841503668
9.96729834994104,45.6204913787431
9.96703474474291,45.6199141638739
9.96673506103784,45.61935483
9.96640050554635,45.6188156293613
9.96603242540531,45.6182987331286
9.96563230274354,45.6178062226605
9.96520174871379,45.6173400811229
9.96474249700516,45.6169021855032
9.96425639686221,45.6164942990526
9.96374540563863,45.6161180641857
9.96321158091573,45.6157749958677
9.96265707221727,45.6154664755135
9.96208411235406,45.6151937454257
9.96149500843326,45.6149579037921
9.96089213256841,45.6147599002639
9.96027791232786,45.6146005321311
9.95965482095973,45.6144804411132
9.95902536743304,45.6144001107743
9.95839208633498,45.6143598645762
9.95775752766502,45.6143598645762
9.95712424656696,45.6144001107743
9.95649479304027,45.6144804411132
9.95587170167213,45.6146005321311
9.95525748143158,45.6147599002639
9.95465460556674,45.6149579037921
9.95406550164593,45.6151937454257
9.95349254178272,45.6154664755135
9.95293803308427,45.6157749958677
9.95240420836137,45.6161180641857
9.95189321713779,45.6164942990526
9.95140711699484,45.6169021855032
9.95094786528621,45.6173400811229
9.95051731125646,45.6178062226605
9.95011718859469,45.6182987331286
9.94974910845365,45.6188156293613
9.94941455296216,45.61935483
9.94911486925709,45.6199141638739
9.94885126405895,45.6204913787431
9.94862479881285,45.6210841503668
9.9484363854144,45.6216900918631
9.94828678253785,45.6223067633194
9.94817659258119,45.6229316816173
9.94810625924048,45.6235623304314
9.94807606572326,45.6241961703617
9.94808613360817,45.6248306491582
9.94813642235539,45.625463211999
9.94822672946988,45.6260913117767
9.94835669131676,45.6267124193551
9.94852578458556,45.6273240337533
9.94873332839735,45.6279236922159
9.94897848704645,45.62850898013
9.94926027336552,45.6290775407477
9.9495775527005,45.6296270846761
9.9499290474795,45.6301553990957
9.95031334235708,45.6306603566708
9.95072888991342,45.6311399241156
9.95117401688518,45.6315921703811
9.95164693090313,45.6320152744312
9.95214572770945,45.6324075325753
9.95266839882544,45.6327673653283
9.95321283963899,45.6330933237707
9.95377685787911,45.6333840953829
9.9543581824434,45.6336385093302
9.95495447254301,45.6338555411774
9.95556332712819,45.634034317014
9.9561822945564,45.6341741169726
9.95680888246426,45.6342743781283
9.95744056780343,45.6343346967647
9.958074807,45.63435483
</coordinates>
</LinearRing>
</outerBoundaryIs>
</Polygon>
<Polygon>
<outerBoundaryIs>
<LinearRing>
<coordinates>
10.417,45.823
10.4176342391966,45.8229798667647
10.4182659245357,45.8229195481283
10.4188925124436,45.8228192869726
10.4195114798718,45.822679487014
10.420120334457,45.8225007111774
10.4207166245566,45.8222836793302
10.4212979491209,45.8220292653829
10.421861967361,45.8217384937707
10.4224064081746,45.8214125353283
10.4229290792905,45.8210527025753
10.4234278760969,45.8206604444312
10.4239007901148,45.8202373403811
10.4243459170866,45.8197850941156
10.4247614646429,45.8193055266708
10.4251457595205,45.8188005690957
10.4254972542995,45.8182722546761
10.4258145336345,45.8177227107477
10.4260963199535,45.81715415013
10.4263414786027,45.8165688622159
10.4265490224144,45.8159692037533
10.4267181156832,45.8153575893551
10.4268480775301,45.8147364817767
10.4269383846446,45.814108381999
10.4269886733918,45.8134758191582
10.4269987412767,45.8128413403617
10.4269685477595,45.8122075004314
10.4268982144188,45.8115768516173
10.4267880244621,45.8109519333194
10.4266384215856,45.8103352618631
10.4264500081871,45.8097293203668
10.426223542941,45.8091365487431
10.4259599377429,45.8085593338739
10.4256602540378,45.808
10.4253256985463,45.8074607993613
10.4249576184053,45.8069439031286
10.4245574957435,45.8064513926605
10.4241269417138,45.8059852511229
10.4236676900052,45.8055473555032
10.4231815898622,45.8051394690526
10.4226705986386,45.8047632341857
10.4221367739157,45.8044201658677
10.4215822652173,45.8041116455135
10.4210093053541,45.8038389154257
10.4204202014333,45.8036030737921
10.4198173255684,45.8034050702639
10.4192031053279,45.8032457021312
10.4185800139597,45.8031256111132
10.417950560433,45.8030452807743
10.417317279335,45.8030050345762
10.416682720665,45.8030050345762
10.416049439567,45.8030452807743
10.4154199860403,45.8031256111132
10.4147968946721,45.8032457021312
10.4141826744316,45.8034050702639
10.4135797985667,45.8036030737921
10.4129906946459,45.8038389154257
10.4124177347827,45.8041116455135
10.4118632260843,45.8044201658677
10.4113294013614,45.8047632341857
10.4108184101378,45.8051394690526
10.4103323099948,45.8055473555032
10.4098730582862,45.8059852511229
10.4094425042565,45.8064513926605
10.4090423815947,45.8069439031286
10.4086743014537,45.8074607993613
10.4083397459622,45.808
10.4080400622571,45.8085593338739
10.407776457059,45.8091365487431
10.4075499918129,45.8097293203668
10.4073615784144,45.8103352618631
10.4072119755379,45.8109519333194
10.4071017855812,45.8115768516173
10.4070314522405,45.8122075004314
10.4070012587233,45.8128413403617
10.4070113266082,45.8134758191582
10.4070616153554,45.814108381999
10.4071519224699,45.8147364817767
10.4072818843168,45.8153575893551
10.4074509775856,45.8159692037533
10.4076585213973,45.8165688622159
10.4079036800465,45.81715415013
10.4081854663655,45.8177227107477
10.4085027457005,45.8182722546761
10.4088542404795,45.8188005690957
10.4092385353571,45.8193055266708
10.4096540829134,45.8197850941156
10.4100992098852,45.8202373403811
10.4105721239031,45.8206604444312
10.4110709207095,45.8210527025753
10.4115935918254,45.8214125353283
10.412138032639,45.8217384937707
10.4127020508791,45.8220292653829
10.4132833754434,45.8222836793302
10.413879665543,45.8225007111774
10.4144885201282,45.822679487014
10.4151074875564,45.8228192869726
10.4157340754643,45.8229195481283
10.4163657608034,45.8229798667647
10.417,45.823
</coordinates>
</LinearRing>
</outerBoundaryIs>
</Polygon>
<Polygon>
<outerBoundaryIs>
<LinearRing>
<coordinates>
10.1612,45.6657
10.1618342391966,45.6656798667647
10.1624659245357,45.6656195481283
10.1630925124436,45.6655192869726
10.1637114798718,45.665379487014
10.164320334457,45.6652007111774
10.1649166245566,45.6649836793302
10.1654979491209,45.6647292653829
10.166061967361,45.6644384937707
10.1666064081746,45.6641125353283
10.1671290792905,45.6637527025753
10.1676278760969,45.6633604444312
10.1681007901148,45.6629373403811
10.1685459170866,45.6624850941156
10.1689614646429,45.6620055266708
10.1693457595205,45.6615005690957
10.1696972542995,45.6609722546761
10.1700145336345,45.6604227107477
10.1702963199535,45.65985415013
10.1705414786027,45.6592688622159
10.1707490224144,45.6586692037533
10.1709181156832,45.6580575893551
10.1710480775301,45.6574364817767
10.1711383846446,45.656808381999
10.1711886733918,45.6561758191582
10.1711987412767,45.6555413403617
10.1711685477595,45.6549075004314
10.1710982144188,45.6542768516173
10.1709880244621,45.6536519333194
10.1708384215856,45.6530352618631
10.1706500081871,45.6524293203668
10.170423542941,45.6518365487431
10.1701599377429,45.6512593338739
10.1698602540378,45.6507
10.1695256985463,45.6501607993613
10.1691576184053,45.6496439031286
10.1687574957435,45.6491513926605
10.1683269417138,45.6486852511229
10.1678676900052,45.6482473555032
10.1673815898622,45.6478394690526
10.1668705986386,45.6474632341857
10.1663367739157,45.6471201658677
10.1657822652173,45.6468116455135
10.1652093053541,45.6465389154257
10.1646202014333,45.6463030737921
10.1640173255684,45.6461050702639
10.1634031053279,45.6459457021312
10.1627800139597,45.6458256111132
10.162150560433,45.6457452807743
10.161517279335,45.6457050345762
10.160882720665,45.6457050345762
10.160249439567,45.6457452807743
10.1596199860403,45.6458256111132
10.1589968946721,45.6459457021312
10.1583826744316,45.6461050702639
10.1577797985667,45.6463030737921
10.1571906946459,45.6465389154257
10.1566177347827,45.6468116455135
10.1560632260843,45.6471201658677
10.1555294013614,45.6474632341857
10.1550184101378,45.6478394690526
10.1545323099948,45.6482473555032
10.1540730582862,45.6486852511229
10.1536425042565,45.6491513926605
10.1532423815947,45.6496439031286
10.1528743014537,45.6501607993613
10.1525397459622,45.6507
10.1522400622571,45.6512593338739
10.151976457059,45.6518365487431
10.1517499918129,45.6524293203668
10.1515615784144,45.6530352618631
10.1514119755379,45.6536519333194
10.1513017855812,45.6542768516173
10.1512314522405,45.6549075004314
10.1512012587233,45.6555413403617
10.1512113266082,45.6561758191582
10.1512616153554,45.656808381999
10.1513519224699,45.6574364817767
10.1514818843168,45.6580575893551
10.1516509775856,45.6586692037533
10.1518585213973,45.6592688622159
10.1521036800465,45.65985415013
10.1523854663655,45.6604227107477
10.1527027457005,45.6609722546761
10.1530542404795,45.6615005690957
10.1534385353571,45.6620055266708
10.1538540829134,45.6624850941156
10.1542992098852,45.6629373403811
10.1547721239031,45.6633604444312
10.1552709207095,45.6637527025753
10.1557935918254,45.6641125353283
10.156338032639,45.6644384937707
10.1569020508791,45.6647292653829
10.1574833754434,45.6649836793302
10.158079665543,45.6652007111774
10.1586885201282,45.665379487014
10.1593074875564,45.6655192869726
10.1599340754643,45.6656195481283
10.1605657608034,45.6656798667647
10.1612,45.6657
</coordinates>
</LinearRing>
</outerBoundaryIs>
</Polygon>
<Polygon>
<outerBoundaryIs>
<LinearRing>
<coordinates>
10.4459,45.6258
10.4465342391966,45.6257798667647
10.4471659245357,45.6257195481283
10.4477925124436,45.6256192869726
10.4484114798718,45.625479487014
10.449020334457,45.6253007111774
10.4496166245566,45.6250836793302
10.4501979491209,45.6248292653829
10.450761967361,45.6245384937707
10.4513064081746,45.6242125353283
10.4518290792905,45.6238527025753
10.4523278760969,45.6234604444312
10.4528007901148,45.6230373403811
10.4532459170866,45.6225850941156
10.4536614646429,45.6221055266708
10.4540457595205,45.6216005690957
10.4543972542995,45.6210722546761
10.4547145336345,45.6205227107477
10.4549963199535,45.61995415013
10.4552414786027,45.6193688622159
10.4554490224144,45.6187692037533
10.4556181156832,45.6181575893551
10.4557480775301,45.6175364817767
10.4558383846446,45.616908381999
10.4558886733918,45.6162758191582
10.4558987412767,45.6156413403617
10.4558685477595,45.6150075004314
10.4557982144188,45.6143768516173
10.4556880244621,45.6137519333193
10.4555384215856,45.6131352618631
10.4553500081871,45.6125293203668
10.455123542941,45.6119365487431
10.4548599377429,45.6113593338739
10.4545602540378,45.6108
10.4542256985463,45.6102607993613
10.4538576184053,45.6097439031286
10.4534574957435,45.6092513926605
10.4530269417138,45.6087852511229
10.4525676900052,45.6083473555032
10.4520815898622,45.6079394690526
10.4515705986386,45.6075632341857
10.4510367739157,45.6072201658677
10.4504822652173,45.6069116455134
10.4499093053541,45.6066389154257
10.4493202014333,45.6064030737921
10.4487173255684,45.6062050702639
10.4481031053279,45.6060457021311
10.4474800139597,45.6059256111132
10.446850560433,45.6058452807743
10.446217279335,45.6058050345762
10.445582720665,45.6058050345762
10.444949439567,45.6058452807743
10.4443199860403,45.6059256111132
10.4436968946721,45.6060457021311
10.4430826744316,45.6062050702639
10.4424797985667,45.6064030737921
10.4418906946459,45.6066389154257
10.4413177347827,45.6069116455134
10.4407632260843,45.6072201658677
10.4402294013614,45.6075632341857
10.4397184101378,45.6079394690526
10.4392323099948,45.6083473555032
10.4387730582862,45.6087852511229
10.4383425042565,45.6092513926605
10.4379423815947,45.6097439031286
10.4375743014537,45.6102607993613
10.4372397459622,45.6108
10.4369400622571,45.6113593338739
10.436676457059,45.6119365487431
10.4364499918129,45.6125293203668
10.4362615784144,45.6131352618631
10.4361119755379,45.6137519333193
10.4360017855812,45.6143768516173
10.4359314522405,45.6150075004314
10.4359012587233,45.6156413403617
10.4359113266082,45.6162758191582
10.4359616153554,45.616908381999
10.4360519224699,45.6175364817767
10.4361818843168,45.6181575893551
10.4363509775856,45.6187692037533
10.4365585213973,45.6193688622159
10.4368036800465,45.61995415013
10.4370854663655,45.6205227107477
10.4374027457005,45.6210722546761
10.4377542404795,45.6216005690957
10.4381385353571,45.6221055266708
10.4385540829134,45.6225850941156
10.4389992098852,45.6230373403811
10.4394721239031,45.6234604444312
10.4399709207095,45.6238527025753
10.4404935918254,45.6242125353283
10.441038032639,45.6245384937707
10.4416020508791,45.6248292653829
10.4421833754434,45.6250836793302
10.442779665543,45.6253007111774
10.4433885201282,45.625479487014
10.4440074875564,45.6256192869726
10.4446340754643,45.6257195481283
10.4452657608034,45.6257798667647
10.4459,45.6258
</coordinates>
</LinearRing>
</outerBoundaryIs>
</Polygon>
<Polygon>
<outerBoundaryIs>
<LinearRing>
<coordinates>
10.4406,45.625
10.4412342391966,45.6249798667647
10.4418659245357,45.6249195481283
10.4424925124436,45.6248192869726
10.4431114798718,45.624679487014
10.443720334457,45.6245007111774
10.4443166245566,45.6242836793302
10.4448979491209,45.6240292653829
10.445461967361,45.6237384937707
10.4460064081746,45.6234125353283
10.4465290792905,45.6230527025753
10.4470278760969,45.6226604444312
10.4475007901148,45.6222373403811
10.4479459170866,45.6217850941156
10.4483614646429,45.6213055266708
10.4487457595205,45.6208005690957
10.4490972542995,45.6202722546761
10.4494145336345,45.6197227107477
10.4496963199535,45.61915415013
10.4499414786027,45.6185688622159
10.4501490224144,45.6179692037533
10.4503181156832,45.6173575893551
10.4504480775301,45.6167364817767
10.4505383846446,45.616108381999
10.4505886733918,45.6154758191582
10.4505987412767,45.6148413403617
10.4505685477595,45.6142075004314
10.4504982144188,45.6135768516173
10.4503880244621,45.6129519333194
10.4502384215856,45.6123352618631
10.4500500081871,45.6117293203668
10.449823542941,45.6111365487431
10.4495599377429,45.6105593338739
10.4492602540378,45.61
10.4489256985463,45.6094607993613
10.4485576184053,45.6089439031286
10.4481574957435,45.6084513926605
10.4477269417138,45.6079852511229
10.4472676900052,45.6075473555032
10.4467815898622,45.6071394690526
10.4462705986386,45.6067632341857
10.4457367739157,45.6064201658677
10.4451822652173,45.6061116455135
10.4446093053541,45.6058389154257
10.4440202014333,45.6056030737921
10.4434173255684,45.6054050702639
10.4428031053279,45.6052457021311
10.4421800139597,45.6051256111132
10.441550560433,45.6050452807743
10.440917279335,45.6050050345762
10.440282720665,45.6050050345762
10.439649439567,45.6050452807743
10.4390199860403,45.6051256111132
10.4383968946721,45.6052457021311
10.4377826744316,45.6054050702639
10.4371797985667,45.6056030737921
10.4365906946459,45.6058389154257
10.4360177347827,45.6061116455135
10.4354632260843,45.6064201658677
10.4349294013614,45.6067632341857
10.4344184101378,45.6071394690526
10.4339323099948,45.6075473555032
10.4334730582862,45.6079852511229
10.4330425042565,45.6084513926605
10.4326423815947,45.6089439031286
10.4322743014537,45.6094607993613
10.4319397459622,45.61
10.4316400622571,45.6105593338739
10.431376457059,45.6111365487431
10.4311499918129,45.6117293203668
10.4309615784144,45.6123352618631
10.4308119755379,45.6129519333194
10.4307017855812,45.6135768516173
10.4306314522405,45.6142075004314
10.4306012587233,45.6148413403617
10.4306113266082,45.6154758191582
10.4306616153554,45.616108381999
10.4307519224699,45.6167364817767
10.4308818843168,45.6173575893551
10.4310509775856,45.6179692037533
10.4312585213973,45.6185688622159
10.4315036800465,45.61915415013
10.4317854663655,45.6197227107477
10.4321027457005,45.6202722546761
10.4324542404795,45.6208005690957
10.4328385353571,45.6213055266708
10.4332540829134,45.6217850941156
10.4336992098852,45.6222373403811
10.4341721239031,45.6226604444312
10.4346709207095,45.6230527025753
10.4351935918254,45.6234125353283
10.435738032639,45.6237384937707
10.4363020508791,45.6240292653829
10.4368833754434,45.6242836793302
10.437479665543,45.6245007111774
10.4380885201282,45.624679487014
10.4387074875564,45.6248192869726
10.4393340754643,45.6249195481283
10.4399657608034,45.6249798667647
10.4406,45.625
</coordinates>
</LinearRing>
</outerBoundaryIs>
</Polygon>
<Polygon>
<outerBoundaryIs>
<LinearRing>
<coordinates>
10.4184,45.5745
10.4190342391966,45.5744798667647
10.4196659245357,45.5744195481283
10.4202925124436,45.5743192869726
10.4209114798718,45.574179487014
10.421520334457,45.5740007111774
10.4221166245566,45.5737836793302
10.4226979491209,45.5735292653829
10.423261967361,45.5732384937707
10.4238064081746,45.5729125353283
10.4243290792905,45.5725527025753
10.4248278760969,45.5721604444312
10.4253007901148,45.5717373403811
10.4257459170866,45.5712850941156
10.4261614646429,45.5708055266708
10.4265457595205,45.5703005690957
10.4268972542995,45.5697722546761
10.4272145336345,45.5692227107477
10.4274963199535,45.56865415013
10.4277414786027,45.5680688622159
10.4279490224144,45.5674692037533
10.4281181156832,45.5668575893551
10.4282480775301,45.5662364817767
10.4283383846446,45.565608381999
10.4283886733918,45.5649758191582
10.4283987412767,45.5643413403617
10.4283685477595,45.5637075004314
10.4282982144188,45.5630768516173
10.4281880244621,45.5624519333194
10.4280384215856,45.5618352618631
10.4278500081871,45.5612293203668
10.427623542941,45.5606365487431
10.4273599377429,45.5600593338739
10.4270602540378,45.5595
10.4267256985463,45.5589607993613
10.4263576184053,45.5584439031286
10.4259574957435,45.5579513926605
10.4255269417138,45.5574852511229
10.4250676900052,45.5570473555032
10.4245815898622,45.5566394690526
10.4240705986386,45.5562632341857
10.4235367739157,45.5559201658677
10.4229822652173,45.5556116455135
10.4224093053541,45.5553389154257
10.4218202014333,45.5551030737921
10.4212173255684,45.5549050702639
10.4206031053279,45.5547457021312
10.4199800139597,45.5546256111132
10.419350560433,45.5545452807743
10.418717279335,45.5545050345762
10.418082720665,45.5545050345762
10.417449439567,45.5545452807743
10.4168199860403,45.5546256111132
10.4161968946721,45.5547457021312
10.4155826744316,45.5549050702639
10.4149797985667,45.5551030737921
10.4143906946459,45.5553389154257
10.4138177347827,45.5556116455135
10.4132632260843,45.5559201658677
10.4127294013614,45.5562632341857
10.4122184101378,45.5566394690526
10.4117323099948,45.5570473555032
10.4112730582862,45.5574852511229
10.4108425042565,45.5579513926605
10.4104423815947,45.5584439031286
10.4100743014537,45.5589607993613
10.4097397459622,45.5595
10.4094400622571,45.5600593338739
10.409176457059,45.5606365487431
10.4089499918129,45.5612293203668
10.4087615784144,45.5618352618631
10.4086119755379,45.5624519333194
10.4085017855812,45.5630768516173
10.4084314522405,45.5637075004314
10.4084012587233,45.5643413403617
10.4084113266082,45.5649758191582
10.4084616153554,45.565608381999
10.4085519224699,45.5662364817767
10.4086818843168,45.5668575893551
10.4088509775856,45.5674692037533
10.4090585213973,45.5680688622159
10.4093036800465,45.56865415013
10.4095854663655,45.5692227107477
10.4099027457005,45.5697722546761
10.4102542404795,45.5703005690957
10.4106385353571,45.5708055266708
10.4110540829134,45.5712850941156
10.4114992098852,45.5717373403811
10.4119721239031,45.5721604444312
10.4124709207095,45.5725527025753
10.4129935918254,45.5729125353283
10.413538032639,45.5732384937707
10.4141020508791,45.5735292653829
10.4146833754434,45.5737836793302
10.415279665543,45.5740007111774
10.4158885201282,45.574179487014
10.4165074875564,45.5743192869726
10.4171340754643,45.5744195481283
10.4177657608034,45.5744798667647
10.4184,45.5745
</coordinates>
</LinearRing>
</outerBoundaryIs>
</Polygon>
<Polygon>
<outerBoundaryIs>
<LinearRing>
<coordinates>
10.17451,45.63147
10.1751442391966,45.6314498667647
10.1757759245357,45.6313895481283
10.1764025124436,45.6312892869726
10.1770214798718,45.631149487014
10.177630334457,45.6309707111774
10.1782266245566,45.6307536793302
10.1788079491209,45.6304992653829
10.179371967361,45.6302084937707
10.1799164081746,45.6298825353283
10.1804390792905,45.6295227025753
10.1809378760969,45.6291304444312
10.1814107901148,45.6287073403811
10.1818559170866,45.6282550941156
10.1822714646429,45.6277755266708
10.1826557595205,45.6272705690957
10.1830072542995,45.6267422546761
10.1833245336345,45.6261927107477
10.1836063199535,45.62562415013
10.1838514786027,45.6250388622159
10.1840590224144,45.6244392037533
10.1842281156832,45.6238275893551
10.1843580775301,45.6232064817767
10.1844483846446,45.622578381999
10.1844986733918,45.6219458191582
10.1845087412767,45.6213113403617
10.1844785477595,45.6206775004314
10.1844082144188,45.6200468516173
10.1842980244621,45.6194219333194
10.1841484215856,45.6188052618631
10.1839600081871,45.6181993203668
10.183733542941,45.6176065487431
10.1834699377429,45.6170293338739
10.1831702540378,45.61647
10.1828356985463,45.6159307993613
10.1824676184053,45.6154139031286
10.1820674957435,45.6149213926605
10.1816369417138,45.6144552511229
10.1811776900052,45.6140173555032
10.1806915898622,45.6136094690526
10.1801805986386,45.6132332341857
10.1796467739157,45.6128901658677
10.1790922652173,45.6125816455135
10.1785193053541,45.6123089154257
10.1779302014333,45.6120730737921
10.1773273255684,45.6118750702639
10.1767131053279,45.6117157021311
10.1760900139597,45.6115956111132
10.175460560433,45.6115152807743
10.174827279335,45.6114750345762
10.174192720665,45.6114750345762
10.173559439567,45.6115152807743
10.1729299860403,45.6115956111132
10.1723068946721,45.6117157021311
10.1716926744316,45.6118750702639
10.1710897985667,45.6120730737921
10.1705006946459,45.6123089154257
10.1699277347827,45.6125816455135
10.1693732260843,45.6128901658677
10.1688394013614,45.6132332341857
10.1683284101378,45.6136094690526
10.1678423099948,45.6140173555032
10.1673830582862,45.6144552511229
10.1669525042565,45.6149213926605
10.1665523815947,45.6154139031286
10.1661843014537,45.6159307993613
10.1658497459622,45.61647
10.1655500622571,45.6170293338739
10.165286457059,45.6176065487431
10.1650599918129,45.6181993203668
10.1648715784144,45.6188052618631
10.1647219755379,45.6194219333194
10.1646117855812,45.6200468516173
10.1645414522405,45.6206775004314
10.1645112587233,45.6213113403617
10.1645213266082,45.6219458191582
10.1645716153554,45.622578381999
10.1646619224699,45.6232064817767
10.1647918843168,45.6238275893551
10.1649609775856,45.6244392037533
10.1651685213973,45.6250388622159
10.1654136800465,45.62562415013
10.1656954663655,45.6261927107477
10.1660127457005,45.6267422546761
10.1663642404795,45.6272705690957
10.1667485353571,45.6277755266708
10.1671640829134,45.6282550941156
10.1676092098852,45.6287073403811
10.1680821239031,45.6291304444312
10.1685809207095,45.6295227025753
10.1691035918254,45.6298825353283
10.169648032639,45.6302084937707
10.1702120508791,45.6304992653829
10.1707933754434,45.6307536793302
10.171389665543,45.6309707111774
10.1719985201282,45.631149487014
10.1726174875564,45.6312892869726
10.1732440754643,45.6313895481283
10.1738757608034,45.6314498667647
10.17451,45.63147
</coordinates>
</LinearRing>
</outerBoundaryIs>
</Polygon>
<Polygon>
<outerBoundaryIs>
<LinearRing>
<coordinates>
10.3567,45.7346
10.3573342391966,45.7345798667647
10.3579659245357,45.7345195481283
10.3585925124436,45.7344192869726
10.3592114798718,45.734279487014
10.359820334457,45.7341007111774
10.3604166245566,45.7338836793302
10.3609979491209,45.7336292653829
10.361561967361,45.7333384937707
10.3621064081746,45.7330125353283
10.3626290792905,45.7326527025753
10.3631278760969,45.7322604444312
10.3636007901148,45.7318373403811
10.3640459170866,45.7313850941156
10.3644614646429,45.7309055266708
10.3648457595205,45.7304005690957
10.3651972542995,45.7298722546761
10.3655145336345,45.7293227107477
10.3657963199535,45.72875415013
10.3660414786027,45.7281688622159
10.3662490224144,45.7275692037533
10.3664181156832,45.7269575893551
10.3665480775301,45.7263364817767
10.3666383846446,45.725708381999
10.3666886733918,45.7250758191582
10.3666987412767,45.7244413403617
10.3666685477595,45.7238075004314
10.3665982144188,45.7231768516173
10.3664880244621,45.7225519333194
10.3663384215856,45.7219352618631
10.3661500081871,45.7213293203668
10.365923542941,45.7207365487431
10.3656599377429,45.7201593338739
10.3653602540378,45.7196
10.3650256985463,45.7190607993613
10.3646576184053,45.7185439031286
10.3642574957435,45.7180513926605
10.3638269417138,45.7175852511229
10.3633676900052,45.7171473555032
10.3628815898622,45.7167394690526
10.3623705986386,45.7163632341857
10.3618367739157,45.7160201658677
10.3612822652173,45.7157116455135
10.3607093053541,45.7154389154257
10.3601202014333,45.7152030737921
10.3595173255684,45.7150050702639
10.3589031053279,45.7148457021312
10.3582800139597,45.7147256111132
10.357650560433,45.7146452807743
10.357017279335,45.7146050345762
10.356382720665,45.7146050345762
10.355749439567,45.7146452807743
10.3551199860403,45.7147256111132
10.3544968946721,45.7148457021312
10.3538826744316,45.7150050702639
10.3532797985667,45.7152030737921
10.3526906946459,45.7154389154257
10.3521177347827,45.7157116455135
10.3515632260843,45.7160201658677
10.3510294013614,45.7163632341857
10.3505184101378,45.7167394690526
10.3500323099948,45.7171473555032
10.3495730582862,45.7175852511229
10.3491425042565,45.7180513926605
10.3487423815947,45.7185439031286
10.3483743014537,45.7190607993613
10.3480397459622,45.7196
10.3477400622571,45.7201593338739
10.347476457059,45.7207365487431
10.3472499918129,45.7213293203668
10.3470615784144,45.7219352618631
10.3469119755379,45.7225519333194
10.3468017855812,45.7231768516173
10.3467314522405,45.7238075004314
10.3467012587233,45.7244413403617
10.3467113266082,45.7250758191582
10.3467616153554,45.725708381999
10.3468519224699,45.7263364817767
10.3469818843168,45.7269575893551
10.3471509775856,45.7275692037533
10.3473585213973,45.7281688622159
10.3476036800465,45.72875415013
10.3478854663655,45.7293227107477
10.3482027457005,45.7298722546761
10.3485542404795,45.7304005690957
10.3489385353571,45.7309055266708
10.3493540829134,45.7313850941156
10.3497992098852,45.7318373403811
10.3502721239031,45.7322604444312
10.3507709207095,45.7326527025753
10.3512935918254,45.7330125353283
10.351838032639,45.7333384937707
10.3524020508791,45.7336292653829
10.3529833754434,45.7338836793302
10.353579665543,45.7341007111774
10.3541885201282,45.734279487014
10.3548074875564,45.7344192869726
10.3554340754643,45.7345195481283
10.3560657608034,45.7345798667647
10.3567,45.7346
</coordinates>
</LinearRing>
</outerBoundaryIs>
</Polygon>
<Polygon>
<outerBoundaryIs>
<LinearRing>
<coordinates>
10.412917,45.571417
10.4135512391966,45.5713968667647
10.4141829245357,45.5713365481283
10.4148095124436,45.5712362869726
10.4154284798718,45.571096487014
10.416037334457,45.5709177111774
10.4166336245566,45.5707006793302
10.4172149491209,45.5704462653829
10.417778967361,45.5701554937707
10.4183234081746,45.5698295353283
10.4188460792905,45.5694697025753
10.4193448760969,45.5690774444312
10.4198177901148,45.5686543403811
10.4202629170866,45.5682020941156
10.4206784646429,45.5677225266708
10.4210627595205,45.5672175690957
10.4214142542995,45.5666892546761
10.4217315336345,45.5661397107477
10.4220133199535,45.56557115013
10.4222584786027,45.5649858622159
10.4224660224144,45.5643862037533
10.4226351156832,45.5637745893551
10.4227650775301,45.5631534817767
10.4228553846446,45.562525381999
10.4229056733918,45.5618928191582
10.4229157412767,45.5612583403617
10.4228855477595,45.5606245004314
10.4228152144188,45.5599938516173
10.4227050244621,45.5593689333193
10.4225554215856,45.5587522618631
10.4223670081871,45.5581463203668
10.422140542941,45.5575535487431
10.4218769377429,45.5569763338739
10.4215772540378,45.556417
10.4212426985463,45.5558777993613
10.4208746184053,45.5553609031286
10.4204744957435,45.5548683926605
10.4200439417138,45.5544022511229
10.4195846900052,45.5539643555032
10.4190985898622,45.5535564690526
10.4185875986386,45.5531802341857
10.4180537739157,45.5528371658677
10.4174992652173,45.5525286455134
10.4169263053541,45.5522559154257
10.4163372014333,45.5520200737921
10.4157343255684,45.5518220702639
10.4151201053279,45.5516627021311
10.4144970139597,45.5515426111132
10.413867560433,45.5514622807743
10.413234279335,45.5514220345762
10.412599720665,45.5514220345762
10.411966439567,45.5514622807743
10.4113369860403,45.5515426111132
10.4107138946721,45.5516627021311
10.4100996744316,45.5518220702639
10.4094967985667,45.5520200737921
10.4089076946459,45.5522559154257
10.4083347347827,45.5525286455134
10.4077802260843,45.5528371658677
10.4072464013614,45.5531802341857
10.4067354101378,45.5535564690526
10.4062493099948,45.5539643555032
10.4057900582862,45.5544022511229
10.4053595042565,45.5548683926605
10.4049593815947,45.5553609031286
10.4045913014537,45.5558777993613
10.4042567459622,45.556417
10.4039570622571,45.5569763338739
10.403693457059,45.5575535487431
10.4034669918129,45.5581463203668
10.4032785784144,45.5587522618631
10.4031289755379,45.5593689333193
10.4030187855812,45.5599938516173
10.4029484522405,45.5606245004314
10.4029182587233,45.5612583403617
10.4029283266082,45.5618928191582
10.4029786153554,45.562525381999
10.4030689224699,45.5631534817767
10.4031988843168,45.5637745893551
10.4033679775856,45.5643862037533
10.4035755213973,45.5649858622159
10.4038206800465,45.56557115013
10.4041024663655,45.5661397107477
10.4044197457005,45.5666892546761
10.4047712404795,45.5672175690957
10.4051555353571,45.5677225266708
10.4055710829134,45.5682020941156
10.4060162098852,45.5686543403811
10.4064891239031,45.5690774444312
10.4069879207095,45.5694697025753
10.4075105918254,45.5698295353283
10.408055032639,45.5701554937707
10.4086190508791,45.5704462653829
10.4092003754434,45.5707006793302
10.409796665543,45.5709177111774
10.4104055201282,45.571096487014
10.4110244875564,45.5712362869726
10.4116510754643,45.5713365481283
10.4122827608034,45.5713968667647
10.412917,45.571417
</coordinates>
</LinearRing>
</outerBoundaryIs>
</Polygon>
<Polygon>
<outerBoundaryIs>
<LinearRing>
<coordinates>
10.3755,45.6036
10.3761342391966,45.6035798667647
10.3767659245357,45.6035195481283
10.3773925124436,45.6034192869726
10.3780114798718,45.603279487014
10.378620334457,45.6031007111774
10.3792166245566,45.6028836793302
10.3797979491209,45.6026292653829
10.380361967361,45.6023384937707
10.3809064081746,45.6020125353283
10.3814290792905,45.6016527025753
10.3819278760969,45.6012604444312
10.3824007901148,45.6008373403811
10.3828459170866,45.6003850941156
10.3832614646429,45.5999055266708
10.3836457595205,45.5994005690957
10.3839972542995,45.5988722546761
10.3843145336345,45.5983227107477
10.3845963199535,45.59775415013
10.3848414786027,45.5971688622159
10.3850490224144,45.5965692037533
10.3852181156832,45.5959575893551
10.3853480775301,45.5953364817767
10.3854383846446,45.594708381999
10.3854886733918,45.5940758191582
10.3854987412767,45.5934413403617
10.3854685477595,45.5928075004314
10.3853982144188,45.5921768516173
10.3852880244621,45.5915519333194
10.3851384215856,45.5909352618631
10.3849500081871,45.5903293203668
10.384723542941,45.5897365487431
10.3844599377429,45.5891593338739
10.3841602540378,45.5886
10.3838256985463,45.5880607993613
10.3834576184053,45.5875439031286
10.3830574957435,45.5870513926605
10.3826269417138,45.5865852511229
10.3821676900052,45.5861473555032
10.3816815898622,45.5857394690526
10.3811705986386,45.5853632341857
10.3806367739157,45.5850201658677
10.3800822652173,45.5847116455135
10.3795093053541,45.5844389154257
10.3789202014333,45.5842030737921
10.3783173255684,45.5840050702639
10.3777031053279,45.5838457021311
10.3770800139597,45.5837256111132
10.376450560433,45.5836452807743
10.375817279335,45.5836050345762
10.375182720665,45.5836050345762
10.374549439567,45.5836452807743
10.3739199860403,45.5837256111132
10.3732968946721,45.5838457021311
10.3726826744316,45.5840050702639
10.3720797985667,45.5842030737921
10.3714906946459,45.5844389154257
10.3709177347827,45.5847116455135
10.3703632260843,45.5850201658677
10.3698294013614,45.5853632341857
10.3693184101378,45.5857394690526
10.3688323099948,45.5861473555032
10.3683730582862,45.5865852511229
10.3679425042565,45.5870513926605
10.3675423815947,45.5875439031286
10.3671743014537,45.5880607993613
10.3668397459622,45.5886
10.3665400622571,45.5891593338739
10.366276457059,45.5897365487431
10.3660499918129,45.5903293203668
10.3658615784144,45.5909352618631
10.3657119755379,45.5915519333194
10.3656017855812,45.5921768516173
10.3655314522405,45.5928075004314
10.3655012587233,45.5934413403617
10.3655113266082,45.5940758191582
10.3655616153554,45.594708381999
10.3656519224699,45.5953364817767
10.3657818843168,45.5959575893551
10.3659509775856,45.5965692037533
10.3661585213973,45.5971688622159
10.3664036800465,45.59775415013
10.3666854663655,45.5983227107477
10.3670027457005,45.5988722546761
10.3673542404795,45.5994005690957
10.3677385353571,45.5999055266708
10.3681540829134,45.6003850941156
10.3685992098852,45.6008373403811
10.3690721239031,45.6012604444312
10.3695709207095,45.6016527025753
10.3700935918254,45.6020125353283
10.370638032639,45.6023384937707
10.3712020508791,45.6026292653829
10.3717833754434,45.6028836793302
10.372379665543,45.6031007111774
10.3729885201282,45.603279487014
10.3736074875564,45.6034192869726
10.3742340754643,45.6035195481283
10.3748657608034,45.6035798667647
10.3755,45.6036
</coordinates>
</LinearRing>
</outerBoundaryIs>
</Polygon>
<Polygon>
<outerBoundaryIs>
<LinearRing>
<coordinates>
10.3651,45.6001
10.3657342391966,45.6000798667647
10.3663659245357,45.6000195481283
10.3669925124436,45.5999192869726
10.3676114798718,45.599779487014
10.368220334457,45.5996007111774
10.3688166245566,45.5993836793302
10.3693979491209,45.5991292653829
10.369961967361,45.5988384937707
10.3705064081746,45.5985125353283
10.3710290792905,45.5981527025753
10.3715278760969,45.5977604444312
10.3720007901148,45.5973373403811
10.3724459170866,45.5968850941156
10.3728614646429,45.5964055266708
10.3732457595205,45.5959005690957
10.3735972542995,45.5953722546761
10.3739145336345,45.5948227107477
10.3741963199535,45.59425415013
10.3744414786027,45.5936688622159
10.3746490224144,45.5930692037533
10.3748181156832,45.5924575893551
10.3749480775301,45.5918364817767
10.3750383846446,45.591208381999
10.3750886733918,45.5905758191582
10.3750987412767,45.5899413403617
10.3750685477595,45.5893075004314
10.3749982144188,45.5886768516173
10.3748880244621,45.5880519333193
10.3747384215856,45.5874352618631
10.3745500081871,45.5868293203668
10.374323542941,45.5862365487431
10.3740599377429,45.5856593338739
10.3737602540378,45.5851
10.3734256985463,45.5845607993613
10.3730576184053,45.5840439031286
10.3726574957435,45.5835513926605
10.3722269417138,45.5830852511229
10.3717676900052,45.5826473555032
10.3712815898622,45.5822394690526
10.3707705986386,45.5818632341857
10.3702367739157,45.5815201658677
10.3696822652173,45.5812116455134
10.3691093053541,45.5809389154257
10.3685202014333,45.5807030737921
10.3679173255684,45.5805050702639
10.3673031053279,45.5803457021311
10.3666800139597,45.5802256111132
10.366050560433,45.5801452807743
10.365417279335,45.5801050345762
10.364782720665,45.5801050345762
10.364149439567,45.5801452807743
10.3635199860403,45.5802256111132
10.3628968946721,45.5803457021311
10.3622826744316,45.5805050702639
10.3616797985667,45.5807030737921
10.3610906946459,45.5809389154257
10.3605177347827,45.5812116455134
10.3599632260843,45.5815201658677
10.3594294013614,45.5818632341857
10.3589184101378,45.5822394690526
10.3584323099948,45.5826473555032
10.3579730582862,45.5830852511229
10.3575425042565,45.5835513926605
10.3571423815947,45.5840439031286
10.3567743014537,45.5845607993613
10.3564397459622,45.5851
10.3561400622571,45.5856593338739
10.355876457059,45.5862365487431
10.3556499918129,45.5868293203668
10.3554615784144,45.5874352618631
10.3553119755379,45.5880519333193
10.3552017855812,45.5886768516173
10.3551314522405,45.5893075004314
10.3551012587233,45.5899413403617
10.3551113266082,45.5905758191582
10.3551616153554,45.591208381999
10.3552519224699,45.5918364817767
10.3553818843168,45.5924575893551
10.3555509775856,45.5930692037533
10.3557585213973,45.5936688622159
10.3560036800465,45.59425415013
10.3562854663655,45.5948227107477
10.3566027457005,45.5953722546761
10.3569542404795,45.5959005690957
10.3573385353571,45.5964055266708
10.3577540829134,45.5968850941156
10.3581992098852,45.5973373403811
10.3586721239031,45.5977604444312
10.3591709207095,45.5981527025753
10.3596935918254,45.5985125353283
10.360238032639,45.5988384937707
10.3608020508791,45.5991292653829
10.3613833754434,45.5993836793302
10.361979665543,45.5996007111774
10.3625885201282,45.599779487014
10.3632074875564,45.5999192869726
10.3638340754643,45.6000195481283
10.3644657608034,45.6000798667647
10.3651,45.6001
</coordinates>
</LinearRing>
</outerBoundaryIs>
</Polygon>
<Polygon>
<outerBoundaryIs>
<LinearRing>
<coordinates>
10.35327,45.59741
10.3539042391966,45.5973898667647
10.3545359245357,45.5973295481283
10.3551625124436,45.5972292869726
10.3557814798718,45.597089487014
10.356390334457,45.5969107111774
10.3569866245566,45.5966936793302
10.3575679491209,45.5964392653829
10.358131967361,45.5961484937707
10.3586764081746,45.5958225353283
10.3591990792905,45.5954627025753
10.3596978760969,45.5950704444312
10.3601707901148,45.5946473403811
10.3606159170866,45.5941950941156
10.3610314646429,45.5937155266708
10.3614157595205,45.5932105690957
10.3617672542995,45.5926822546761
10.3620845336345,45.5921327107477
10.3623663199535,45.59156415013
10.3626114786027,45.5909788622159
10.3628190224144,45.5903792037533
10.3629881156832,45.5897675893551
10.3631180775301,45.5891464817767
10.3632083846446,45.588518381999
10.3632586733918,45.5878858191582
10.3632687412767,45.5872513403617
10.3632385477595,45.5866175004314
10.3631682144188,45.5859868516173
10.3630580244621,45.5853619333193
10.3629084215856,45.5847452618631
10.3627200081871,45.5841393203668
10.362493542941,45.5835465487431
10.3622299377429,45.5829693338739
10.3619302540378,45.58241
10.3615956985463,45.5818707993613
10.3612276184053,45.5813539031286
10.3608274957435,45.5808613926605
10.3603969417138,45.5803952511229
10.3599376900052,45.5799573555032
10.3594515898622,45.5795494690526
10.3589405986386,45.5791732341857
10.3584067739157,45.5788301658677
10.3578522652173,45.5785216455134
10.3572793053541,45.5782489154257
10.3566902014333,45.5780130737921
10.3560873255684,45.5778150702639
10.3554731053279,45.5776557021311
10.3548500139597,45.5775356111132
10.354220560433,45.5774552807743
10.353587279335,45.5774150345762
10.352952720665,45.5774150345762
10.352319439567,45.5774552807743
10.3516899860403,45.5775356111132
10.3510668946721,45.5776557021311
10.3504526744316,45.5778150702639
10.3498497985667,45.5780130737921
10.3492606946459,45.5782489154257
10.3486877347827,45.5785216455134
10.3481332260843,45.5788301658677
10.3475994013614,45.5791732341857
10.3470884101378,45.5795494690526
10.3466023099948,45.5799573555032
10.3461430582862,45.5803952511229
10.3457125042565,45.5808613926605
10.3453123815947,45.5813539031286
10.3449443014537,45.5818707993613
10.3446097459622,45.58241
10.3443100622571,45.5829693338739
10.344046457059,45.5835465487431
10.3438199918129,45.5841393203668
10.3436315784144,45.5847452618631
10.3434819755379,45.5853619333193
10.3433717855812,45.5859868516173
10.3433014522405,45.5866175004314
10.3432712587233,45.5872513403617
10.3432813266082,45.5878858191582
10.3433316153554,45.588518381999
10.3434219224699,45.5891464817767
10.3435518843168,45.5897675893551
10.3437209775856,45.5903792037533
10.3439285213973,45.5909788622159
10.3441736800465,45.59156415013
10.3444554663655,45.5921327107477
10.3447727457005,45.5926822546761
10.3451242404795,45.5932105690957
10.3455085353571,45.5937155266708
10.3459240829134,45.5941950941156
10.3463692098852,45.5946473403811
10.3468421239031,45.5950704444312
10.3473409207095,45.5954627025753
10.3478635918254,45.5958225353283
10.348408032639,45.5961484937707
10.3489720508791,45.5964392653829
10.3495533754434,45.5966936793302
10.350149665543,45.5969107111774
10.3507585201282,45.597089487014
10.3513774875564,45.5972292869726
10.3520040754643,45.5973295481283
10.3526357608034,45.5973898667647
10.35327,45.59741
</coordinates>
</LinearRing>
</outerBoundaryIs>
</Polygon>
<Polygon>
<outerBoundaryIs>
<LinearRing>
<coordinates>
10.3476,45.60416
10.3482342391966,45.6041398667647
10.3488659245357,45.6040795481283
10.3494925124436,45.6039792869726
10.3501114798718,45.603839487014
10.350720334457,45.6036607111774
10.3513166245566,45.6034436793302
10.3518979491209,45.6031892653829
10.352461967361,45.6028984937707
10.3530064081746,45.6025725353283
10.3535290792905,45.6022127025753
10.3540278760969,45.6018204444312
10.3545007901148,45.6013973403811
10.3549459170866,45.6009450941156
10.3553614646429,45.6004655266708
10.3557457595205,45.5999605690957
10.3560972542995,45.5994322546761
10.3564145336345,45.5988827107477
10.3566963199535,45.59831415013
10.3569414786027,45.5977288622159
10.3571490224144,45.5971292037533
10.3573181156832,45.5965175893551
10.3574480775301,45.5958964817767
10.3575383846446,45.595268381999
10.3575886733918,45.5946358191582
10.3575987412767,45.5940013403617
10.3575685477595,45.5933675004314
10.3574982144188,45.5927368516173
10.3573880244621,45.5921119333194
10.3572384215856,45.5914952618631
10.3570500081871,45.5908893203668
10.356823542941,45.5902965487431
10.3565599377429,45.5897193338739
10.3562602540378,45.58916
10.3559256985463,45.5886207993613
10.3555576184053,45.5881039031286
10.3551574957435,45.5876113926605
10.3547269417138,45.5871452511229
10.3542676900052,45.5867073555032
10.3537815898622,45.5862994690526
10.3532705986386,45.5859232341857
10.3527367739157,45.5855801658677
10.3521822652173,45.5852716455135
10.3516093053541,45.5849989154257
10.3510202014333,45.5847630737921
10.3504173255684,45.5845650702639
10.3498031053279,45.5844057021311
10.3491800139597,45.5842856111132
10.348550560433,45.5842052807743
10.347917279335,45.5841650345762
10.347282720665,45.5841650345762
10.346649439567,45.5842052807743
10.3460199860403,45.5842856111132
10.3453968946721,45.5844057021311
10.3447826744316,45.5845650702639
10.3441797985667,45.5847630737921
10.3435906946459,45.5849989154257
10.3430177347827,45.5852716455135
10.3424632260843,45.5855801658677
10.3419294013614,45.5859232341857
10.3414184101378,45.5862994690526
10.3409323099948,45.5867073555032
10.3404730582862,45.5871452511229
10.3400425042565,45.5876113926605
10.3396423815947,45.5881039031286
10.3392743014537,45.5886207993613
10.3389397459622,45.58916
10.3386400622571,45.5897193338739
10.338376457059,45.5902965487431
10.3381499918129,45.5908893203668
10.3379615784144,45.5914952618631
10.3378119755379,45.5921119333194
10.3377017855812,45.5927368516173
10.3376314522405,45.5933675004314
10.3376012587233,45.5940013403617
10.3376113266082,45.5946358191582
10.3376616153554,45.595268381999
10.3377519224699,45.5958964817767
10.3378818843168,45.5965175893551
10.3380509775856,45.5971292037533
10.3382585213973,45.5977288622159
10.3385036800465,45.59831415013
10.3387854663655,45.5988827107477
10.3391027457005,45.5994322546761
10.3394542404795,45.5999605690957
10.3398385353571,45.6004655266708
10.3402540829134,45.6009450941156
10.3406992098852,45.6013973403811
10.3411721239031,45.6018204444312
10.3416709207095,45.6022127025753
10.3421935918254,45.6025725353283
10.342738032639,45.6028984937707
10.3433020508791,45.6031892653829
10.3438833754434,45.6034436793302
10.344479665543,45.6036607111774
10.3450885201282,45.603839487014
10.3457074875564,45.6039792869726
10.3463340754643,45.6040795481283
10.3469657608034,45.6041398667647
10.3476,45.60416
</coordinates>
</LinearRing>
</outerBoundaryIs>
</Polygon>
<Polygon>
<outerBoundaryIs>
<LinearRing>
<coordinates>
10.3668,45.6024
10.3674342391966,45.6023798667647
10.3680659245357,45.6023195481283
10.3686925124436,45.6022192869726
10.3693114798718,45.602079487014
10.369920334457,45.6019007111774
10.3705166245566,45.6016836793302
10.3710979491209,45.6014292653829
10.371661967361,45.6011384937707
10.3722064081746,45.6008125353283
10.3727290792905,45.6004527025753
10.3732278760969,45.6000604444312
10.3737007901148,45.5996373403811
10.3741459170866,45.5991850941156
10.3745614646429,45.5987055266708
10.3749457595205,45.5982005690957
10.3752972542995,45.5976722546761
10.3756145336345,45.5971227107477
10.3758963199535,45.59655415013
10.3761414786027,45.5959688622159
10.3763490224144,45.5953692037533
10.3765181156832,45.5947575893551
10.3766480775301,45.5941364817767
10.3767383846446,45.593508381999
10.3767886733918,45.5928758191582
10.3767987412767,45.5922413403617
10.3767685477595,45.5916075004314
10.3766982144188,45.5909768516173
10.3765880244621,45.5903519333193
10.3764384215856,45.5897352618631
10.3762500081871,45.5891293203668
10.376023542941,45.5885365487431
10.3757599377429,45.5879593338739
10.3754602540378,45.5874
10.3751256985463,45.5868607993613
10.3747576184053,45.5863439031286
10.3743574957435,45.5858513926605
10.3739269417138,45.5853852511229
10.3734676900052,45.5849473555032
10.3729815898622,45.5845394690526
10.3724705986386,45.5841632341857
10.3719367739157,45.5838201658676
10.3713822652173,45.5835116455134
10.3708093053541,45.5832389154257
10.3702202014333,45.5830030737921
10.3696173255684,45.5828050702639
10.3690031053279,45.5826457021311
10.3683800139597,45.5825256111132
10.367750560433,45.5824452807743
10.367117279335,45.5824050345762
10.366482720665,45.5824050345762
10.365849439567,45.5824452807743
10.3652199860403,45.5825256111132
10.3645968946721,45.5826457021311
10.3639826744316,45.5828050702639
10.3633797985667,45.5830030737921
10.3627906946459,45.5832389154257
10.3622177347827,45.5835116455134
10.3616632260843,45.5838201658676
10.3611294013614,45.5841632341857
10.3606184101378,45.5845394690526
10.3601323099948,45.5849473555032
10.3596730582862,45.5853852511229
10.3592425042565,45.5858513926605
10.3588423815947,45.5863439031286
10.3584743014537,45.5868607993613
10.3581397459622,45.5874
10.3578400622571,45.5879593338739
10.357576457059,45.5885365487431
10.3573499918129,45.5891293203668
10.3571615784144,45.5897352618631
10.3570119755379,45.5903519333193
10.3569017855812,45.5909768516173
10.3568314522405,45.5916075004314
10.3568012587233,45.5922413403617
10.3568113266082,45.5928758191582
10.3568616153554,45.593508381999
10.3569519224699,45.5941364817767
10.3570818843168,45.5947575893551
10.3572509775856,45.5953692037533
10.3574585213973,45.5959688622159
10.3577036800465,45.59655415013
10.3579854663655,45.5971227107477
10.3583027457005,45.5976722546761
10.3586542404795,45.5982005690957
10.3590385353571,45.5987055266708
10.3594540829134,45.5991850941156
10.3598992098852,45.5996373403811
10.3603721239031,45.6000604444312
10.3608709207095,45.6004527025753
10.3613935918254,45.6008125353283
10.361938032639,45.6011384937707
10.3625020508791,45.6014292653829
10.3630833754434,45.6016836793302
10.363679665543,45.6019007111774
10.3642885201282,45.602079487014
10.3649074875564,45.6022192869726
10.3655340754643,45.6023195481283
10.3661657608034,45.6023798667647
10.3668,45.6024
</coordinates>
</LinearRing>
</outerBoundaryIs>
</Polygon>
<Polygon>
<outerBoundaryIs>
<LinearRing>
<coordinates>
10.3468,45.6032
10.3474342391966,45.6031798667647
10.3480659245357,45.6031195481283
10.3486925124436,45.6030192869726
10.3493114798718,45.602879487014
10.349920334457,45.6027007111774
10.3505166245566,45.6024836793302
10.3510979491209,45.6022292653829
10.351661967361,45.6019384937707
10.3522064081746,45.6016125353283
10.3527290792905,45.6012527025753
10.3532278760969,45.6008604444312
10.3537007901148,45.6004373403811
10.3541459170866,45.5999850941156
10.3545614646429,45.5995055266708
10.3549457595205,45.5990005690957
10.3552972542995,45.5984722546761
10.3556145336345,45.5979227107477
10.3558963199535,45.59735415013
10.3561414786027,45.5967688622159
10.3563490224144,45.5961692037533
10.3565181156832,45.5955575893551
10.3566480775301,45.5949364817767
10.3567383846446,45.594308381999
10.3567886733918,45.5936758191582
10.3567987412767,45.5930413403617
10.3567685477595,45.5924075004314
10.3566982144188,45.5917768516173
10.3565880244621,45.5911519333194
10.3564384215856,45.5905352618631
10.3562500081871,45.5899293203668
10.356023542941,45.5893365487431
10.3557599377429,45.5887593338739
10.3554602540378,45.5882
10.3551256985463,45.5876607993613
10.3547576184053,45.5871439031286
10.3543574957435,45.5866513926605
10.3539269417138,45.5861852511229
10.3534676900052,45.5857473555032
10.3529815898622,45.5853394690526
10.3524705986386,45.5849632341857
10.3519367739157,45.5846201658677
10.3513822652173,45.5843116455135
10.3508093053541,45.5840389154257
10.3502202014333,45.5838030737921
10.3496173255684,45.5836050702639
10.3490031053279,45.5834457021312
10.3483800139597,45.5833256111132
10.347750560433,45.5832452807743
10.347117279335,45.5832050345762
10.346482720665,45.5832050345762
10.345849439567,45.5832452807743
10.3452199860403,45.5833256111132
10.3445968946721,45.5834457021312
10.3439826744316,45.5836050702639
10.3433797985667,45.5838030737921
10.3427906946459,45.5840389154257
10.3422177347827,45.5843116455135
10.3416632260843,45.5846201658677
10.3411294013614,45.5849632341857
10.3406184101378,45.5853394690526
10.3401323099948,45.5857473555032
10.3396730582862,45.5861852511229
10.3392425042565,45.5866513926605
10.3388423815947,45.5871439031286
10.3384743014537,45.5876607993613
10.3381397459622,45.5882
10.3378400622571,45.5887593338739
10.337576457059,45.5893365487431
10.3373499918129,45.5899293203668
10.3371615784144,45.5905352618631
10.3370119755379,45.5911519333194
10.3369017855812,45.5917768516173
10.3368314522405,45.5924075004314
10.3368012587233,45.5930413403617
10.3368113266082,45.5936758191582
10.3368616153554,45.594308381999
10.3369519224699,45.5949364817767
10.3370818843168,45.5955575893551
10.3372509775856,45.5961692037533
10.3374585213973,45.5967688622159
10.3377036800465,45.59735415013
10.3379854663655,45.5979227107477
10.3383027457005,45.5984722546761
10.3386542404795,45.5990005690957
10.3390385353571,45.5995055266708
10.3394540829134,45.5999850941156
10.3398992098852,45.6004373403811
10.3403721239031,45.6008604444312
10.3408709207095,45.6012527025753
10.3413935918254,45.6016125353283
10.341938032639,45.6019384937707
10.3425020508791,45.6022292653829
10.3430833754434,45.6024836793302
10.343679665543,45.6027007111774
10.3442885201282,45.602879487014
10.3449074875564,45.6030192869726
10.3455340754643,45.6031195481283
10.3461657608034,45.6031798667647
10.3468,45.6032
</coordinates>
</LinearRing>
</outerBoundaryIs>
</Polygon>
<Polygon>
<outerBoundaryIs>
<LinearRing>
<coordinates>
10.3546,45.5983
10.3552342391966,45.5982798667647
10.3558659245357,45.5982195481283
10.3564925124436,45.5981192869726
10.3571114798718,45.597979487014
10.357720334457,45.5978007111774
10.3583166245566,45.5975836793302
10.3588979491209,45.5973292653829
10.359461967361,45.5970384937707
10.3600064081746,45.5967125353283
10.3605290792905,45.5963527025753
10.3610278760969,45.5959604444312
10.3615007901148,45.595537340381
10.3619459170866,45.5950850941156
10.3623614646429,45.5946055266708
10.3627457595205,45.5941005690957
10.3630972542995,45.5935722546761
10.3634145336345,45.5930227107477
10.3636963199535,45.59245415013
10.3639414786027,45.5918688622159
10.3641490224144,45.5912692037533
10.3643181156832,45.5906575893551
10.3644480775301,45.5900364817767
10.3645383846446,45.589408381999
10.3645886733918,45.5887758191582
10.3645987412767,45.5881413403617
10.3645685477595,45.5875075004314
10.3644982144188,45.5868768516173
10.3643880244621,45.5862519333193
10.3642384215856,45.5856352618631
10.3640500081871,45.5850293203668
10.363823542941,45.5844365487431
10.3635599377429,45.5838593338739
10.3632602540378,45.5833
10.3629256985463,45.5827607993613
10.3625576184053,45.5822439031286
10.3621574957435,45.5817513926605
10.3617269417138,45.5812852511229
10.3612676900052,45.5808473555032
10.3607815898622,45.5804394690526
10.3602705986386,45.5800632341857
10.3597367739157,45.5797201658676
10.3591822652173,45.5794116455134
10.3586093053541,45.5791389154257
10.3580202014333,45.5789030737921
10.3574173255684,45.5787050702639
10.3568031053279,45.5785457021311
10.3561800139597,45.5784256111132
10.355550560433,45.5783452807743
10.354917279335,45.5783050345762
10.354282720665,45.5783050345762
10.353649439567,45.5783452807743
10.3530199860403,45.5784256111132
10.3523968946721,45.5785457021311
10.3517826744316,45.5787050702639
10.3511797985667,45.5789030737921
10.3505906946459,45.5791389154257
10.3500177347827,45.5794116455134
10.3494632260843,45.5797201658676
10.3489294013614,45.5800632341857
10.3484184101378,45.5804394690526
10.3479323099948,45.5808473555032
10.3474730582862,45.5812852511229
10.3470425042565,45.5817513926605
10.3466423815947,45.5822439031286
10.3462743014537,45.5827607993613
10.3459397459622,45.5833
10.3456400622571,45.5838593338739
10.345376457059,45.5844365487431
10.3451499918129,45.5850293203668
10.3449615784144,45.5856352618631
10.3448119755379,45.5862519333193
10.3447017855812,45.5868768516173
10.3446314522405,45.5875075004314
10.3446012587233,45.5881413403617
10.3446113266082,45.5887758191582
10.3446616153554,45.589408381999
10.3447519224699,45.5900364817767
10.3448818843168,45.5906575893551
10.3450509775856,45.5912692037533
10.3452585213973,45.5918688622159
10.3455036800465,45.59245415013
10.3457854663655,45.5930227107477
10.3461027457005,45.5935722546761
10.3464542404795,45.5941005690957
10.3468385353571,45.5946055266708
10.3472540829134,45.5950850941156
10.3476992098852,45.595537340381
10.3481721239031,45.5959604444312
10.3486709207095,45.5963527025753
10.3491935918254,45.5967125353283
10.349738032639,45.5970384937707
10.3503020508791,45.5973292653829
10.3508833754434,45.5975836793302
10.351479665543,45.5978007111774
10.3520885201282,45.597979487014
10.3527074875564,45.5981192869726
10.3533340754643,45.5982195481283
10.3539657608034,45.5982798667647
10.3546,45.5983
</coordinates>
</LinearRing>
</outerBoundaryIs>
</Polygon>
<Polygon>
<outerBoundaryIs>
<LinearRing>
<coordinates>
10.347,45.604
10.3476342391966,45.6039798667647
10.3482659245357,45.6039195481283
10.3488925124436,45.6038192869726
10.3495114798718,45.603679487014
10.350120334457,45.6035007111774
10.3507166245566,45.6032836793302
10.3512979491209,45.6030292653829
10.351861967361,45.6027384937707
10.3524064081746,45.6024125353283
10.3529290792905,45.6020527025753
10.3534278760969,45.6016604444312
10.3539007901148,45.6012373403811
10.3543459170866,45.6007850941156
10.3547614646429,45.6003055266708
10.3551457595205,45.5998005690957
10.3554972542995,45.5992722546761
10.3558145336345,45.5987227107477
10.3560963199535,45.59815415013
10.3563414786027,45.5975688622159
10.3565490224144,45.5969692037533
10.3567181156832,45.5963575893551
10.3568480775301,45.5957364817767
10.3569383846446,45.595108381999
10.3569886733918,45.5944758191582
10.3569987412767,45.5938413403617
10.3569685477595,45.5932075004314
10.3568982144188,45.5925768516173
10.3567880244621,45.5919519333194
10.3566384215856,45.5913352618631
10.3564500081871,45.5907293203668
10.356223542941,45.5901365487431
10.3559599377429,45.5895593338739
10.3556602540378,45.589
10.3553256985463,45.5884607993613
10.3549576184053,45.5879439031286
10.3545574957435,45.5874513926605
10.3541269417138,45.5869852511229
10.3536676900052,45.5865473555032
10.3531815898622,45.5861394690526
10.3526705986386,45.5857632341857
10.3521367739157,45.5854201658677
10.3515822652173,45.5851116455135
10.3510093053541,45.5848389154257
10.3504202014333,45.5846030737921
10.3498173255684,45.5844050702639
10.3492031053279,45.5842457021311
10.3485800139597,45.5841256111132
10.347950560433,45.5840452807743
10.347317279335,45.5840050345762
10.346682720665,45.5840050345762
10.346049439567,45.5840452807743
10.3454199860403,45.5841256111132
10.3447968946721,45.5842457021311
10.3441826744316,45.5844050702639
10.3435797985667,45.5846030737921
10.3429906946459,45.5848389154257
10.3424177347827,45.5851116455135
10.3418632260843,45.5854201658677
10.3413294013614,45.5857632341857
10.3408184101378,45.5861394690526
10.3403323099948,45.5865473555032
10.3398730582862,45.5869852511229
10.3394425042565,45.5874513926605
10.3390423815947,45.5879439031286
10.3386743014537,45.5884607993613
10.3383397459622,45.589
10.3380400622571,45.5895593338739
10.337776457059,45.5901365487431
10.3375499918129,45.5907293203668
10.3373615784144,45.5913352618631
10.3372119755379,45.5919519333194
10.3371017855812,45.5925768516173
10.3370314522405,45.5932075004314
10.3370012587233,45.5938413403617
10.3370113266082,45.5944758191582
10.3370616153554,45.595108381999
10.3371519224699,45.5957364817767
10.3372818843168,45.5963575893551
10.3374509775856,45.5969692037533
10.3376585213973,45.5975688622159
10.3379036800465,45.59815415013
10.3381854663655,45.5987227107477
10.3385027457005,45.5992722546761
10.3388542404795,45.5998005690957
10.3392385353571,45.6003055266708
10.3396540829134,45.6007850941156
10.3400992098852,45.6012373403811
10.3405721239031,45.6016604444312
10.3410709207095,45.6020527025753
10.3415935918254,45.6024125353283
10.342138032639,45.6027384937707
10.3427020508791,45.6030292653829
10.3432833754434,45.6032836793302
10.343879665543,45.6035007111774
10.3444885201282,45.603679487014
10.3451074875564,45.6038192869726
10.3457340754643,45.6039195481283
10.3463657608034,45.6039798667647
10.347,45.604
</coordinates>
</LinearRing>
</outerBoundaryIs>
</Polygon>
<Polygon>
<outerBoundaryIs>
<LinearRing>
<coordinates>
10.4555,45.46558
10.4561342391966,45.4655598667647
10.4567659245357,45.4654995481283
10.4573925124436,45.4653992869726
10.4580114798718,45.465259487014
10.458620334457,45.4650807111774
10.4592166245566,45.4648636793302
10.4597979491209,45.4646092653829
10.460361967361,45.4643184937707
10.4609064081746,45.4639925353283
10.4614290792905,45.4636327025753
10.4619278760969,45.4632404444312
10.4624007901148,45.4628173403811
10.4628459170866,45.4623650941156
10.4632614646429,45.4618855266708
10.4636457595205,45.4613805690957
10.4639972542995,45.4608522546761
10.4643145336345,45.4603027107477
10.4645963199535,45.45973415013
10.4648414786027,45.4591488622159
10.4650490224144,45.4585492037533
10.4652181156832,45.4579375893551
10.4653480775301,45.4573164817767
10.4654383846446,45.456688381999
10.4654886733918,45.4560558191582
10.4654987412767,45.4554213403617
10.4654685477595,45.4547875004314
10.4653982144188,45.4541568516173
10.4652880244621,45.4535319333193
10.4651384215856,45.4529152618631
10.4649500081871,45.4523093203668
10.464723542941,45.4517165487431
10.4644599377429,45.4511393338739
10.4641602540378,45.45058
10.4638256985463,45.4500407993613
10.4634576184053,45.4495239031286
10.4630574957435,45.4490313926605
10.4626269417138,45.4485652511229
10.4621676900052,45.4481273555032
10.4616815898622,45.4477194690526
10.4611705986386,45.4473432341857
10.4606367739157,45.4470001658676
10.4600822652173,45.4466916455134
10.4595093053541,45.4464189154257
10.4589202014333,45.4461830737921
10.4583173255684,45.4459850702639
10.4577031053279,45.4458257021311
10.4570800139597,45.4457056111132
10.456450560433,45.4456252807743
10.455817279335,45.4455850345762
10.455182720665,45.4455850345762
10.454549439567,45.4456252807743
10.4539199860403,45.4457056111132
10.4532968946721,45.4458257021311
10.4526826744316,45.4459850702639
10.4520797985667,45.4461830737921
10.4514906946459,45.4464189154257
10.4509177347827,45.4466916455134
10.4503632260843,45.4470001658676
10.4498294013614,45.4473432341857
10.4493184101378,45.4477194690526
10.4488323099948,45.4481273555032
10.4483730582862,45.4485652511229
10.4479425042565,45.4490313926605
10.4475423815947,45.4495239031286
10.4471743014537,45.4500407993613
10.4468397459622,45.45058
10.4465400622571,45.4511393338739
10.446276457059,45.4517165487431
10.4460499918129,45.4523093203668
10.4458615784144,45.4529152618631
10.4457119755379,45.4535319333193
10.4456017855812,45.4541568516173
10.4455314522405,45.4547875004314
10.4455012587233,45.4554213403617
10.4455113266082,45.4560558191582
10.4455616153554,45.456688381999
10.4456519224699,45.4573164817767
10.4457818843168,45.4579375893551
10.4459509775856,45.4585492037533
10.4461585213973,45.4591488622159
10.4464036800465,45.45973415013
10.4466854663655,45.4603027107477
10.4470027457005,45.4608522546761
10.4473542404795,45.4613805690957
10.4477385353571,45.4618855266708
10.4481540829134,45.4623650941156
10.4485992098852,45.4628173403811
10.4490721239031,45.4632404444312
10.4495709207095,45.4636327025753
10.4500935918254,45.4639925353283
10.450638032639,45.4643184937707
10.4512020508791,45.4646092653829
10.4517833754434,45.4648636793302
10.452379665543,45.4650807111774
10.4529885201282,45.465259487014
10.4536074875564,45.4653992869726
10.4542340754643,45.4654995481283
10.4548657608034,45.4655598667647
10.4555,45.46558
</coordinates>
</LinearRing>
</outerBoundaryIs>
</Polygon>
<Polygon>
<outerBoundaryIs>
<LinearRing>
<coordinates>
10.4524,45.6269
10.4530342391966,45.6268798667647
10.4536659245357,45.6268195481283
10.4542925124436,45.6267192869726
10.4549114798718,45.626579487014
10.455520334457,45.6264007111774
10.4561166245566,45.6261836793302
10.4566979491209,45.6259292653829
10.457261967361,45.6256384937707
10.4578064081746,45.6253125353283
10.4583290792905,45.6249527025753
10.4588278760969,45.6245604444312
10.4593007901148,45.6241373403811
10.4597459170866,45.6236850941156
10.4601614646429,45.6232055266708
10.4605457595205,45.6227005690957
10.4608972542995,45.6221722546761
10.4612145336345,45.6216227107477
10.4614963199535,45.62105415013
10.4617414786027,45.6204688622159
10.4619490224144,45.6198692037533
10.4621181156832,45.6192575893551
10.4622480775301,45.6186364817767
10.4623383846446,45.618008381999
10.4623886733918,45.6173758191582
10.4623987412767,45.6167413403617
10.4623685477595,45.6161075004314
10.4622982144188,45.6154768516173
10.4621880244621,45.6148519333194
10.4620384215856,45.6142352618631
10.4618500081871,45.6136293203668
10.461623542941,45.6130365487431
10.4613599377429,45.6124593338739
10.4610602540378,45.6119
10.4607256985463,45.6113607993613
10.4603576184053,45.6108439031286
10.4599574957435,45.6103513926605
10.4595269417138,45.6098852511229
10.4590676900052,45.6094473555032
10.4585815898622,45.6090394690526
10.4580705986386,45.6086632341857
10.4575367739157,45.6083201658677
10.4569822652173,45.6080116455135
10.4564093053541,45.6077389154257
10.4558202014333,45.6075030737921
10.4552173255684,45.6073050702639
10.4546031053279,45.6071457021311
10.4539800139597,45.6070256111132
10.453350560433,45.6069452807743
10.452717279335,45.6069050345762
10.452082720665,45.6069050345762
10.451449439567,45.6069452807743
10.4508199860403,45.6070256111132
10.4501968946721,45.6071457021311
10.4495826744316,45.6073050702639
10.4489797985667,45.6075030737921
10.4483906946459,45.6077389154257
10.4478177347827,45.6080116455135
10.4472632260843,45.6083201658677
10.4467294013614,45.6086632341857
10.4462184101378,45.6090394690526
10.4457323099948,45.6094473555032
10.4452730582862,45.6098852511229
10.4448425042565,45.6103513926605
10.4444423815947,45.6108439031286
10.4440743014537,45.6113607993613
10.4437397459622,45.6119
10.4434400622571,45.6124593338739
10.443176457059,45.6130365487431
10.4429499918129,45.6136293203668
10.4427615784144,45.6142352618631
10.4426119755379,45.6148519333194
10.4425017855812,45.6154768516173
10.4424314522405,45.6161075004314
10.4424012587233,45.6167413403617
10.4424113266082,45.6173758191582
10.4424616153554,45.618008381999
10.4425519224699,45.6186364817767
10.4426818843168,45.6192575893551
10.4428509775856,45.6198692037533
10.4430585213973,45.6204688622159
10.4433036800465,45.62105415013
10.4435854663655,45.6216227107477
10.4439027457005,45.6221722546761
10.4442542404795,45.6227005690957
10.4446385353571,45.6232055266708
10.4450540829134,45.6236850941156
10.4454992098852,45.6241373403811
10.4459721239031,45.6245604444312
10.4464709207095,45.6249527025753
10.4469935918254,45.6253125353283
10.447538032639,45.6256384937707
10.4481020508791,45.6259292653829
10.4486833754434,45.6261836793302
10.449279665543,45.6264007111774
10.4498885201282,45.626579487014
10.4505074875564,45.6267192869726
10.4511340754643,45.6268195481283
10.4517657608034,45.6268798667647
10.4524,45.6269
</coordinates>
</LinearRing>
</outerBoundaryIs>
</Polygon>
<Polygon>
<outerBoundaryIs>
<LinearRing>
<coordinates>
10.4585,45.62418
10.4591342391966,45.6241598667647
10.4597659245357,45.6240995481283
10.4603925124436,45.6239992869726
10.4610114798718,45.623859487014
10.461620334457,45.6236807111774
10.4622166245566,45.6234636793302
10.4627979491209,45.6232092653829
10.463361967361,45.6229184937707
10.4639064081746,45.6225925353283
10.4644290792905,45.6222327025753
10.4649278760969,45.6218404444312
10.4654007901148,45.6214173403811
10.4658459170866,45.6209650941156
10.4662614646429,45.6204855266708
10.4666457595205,45.6199805690957
10.4669972542995,45.6194522546761
10.4673145336345,45.6189027107477
10.4675963199535,45.61833415013
10.4678414786027,45.6177488622159
10.4680490224144,45.6171492037533
10.4682181156832,45.6165375893551
10.4683480775301,45.6159164817767
10.4684383846446,45.615288381999
10.4684886733918,45.6146558191582
10.4684987412767,45.6140213403617
10.4684685477595,45.6133875004314
10.4683982144188,45.6127568516173
10.4682880244621,45.6121319333193
10.4681384215856,45.6115152618631
10.4679500081871,45.6109093203668
10.467723542941,45.6103165487431
10.4674599377429,45.6097393338739
10.4671602540378,45.60918
10.4668256985463,45.6086407993613
10.4664576184053,45.6081239031286
10.4660574957435,45.6076313926605
10.4656269417138,45.6071652511229
10.4651676900052,45.6067273555032
10.4646815898622,45.6063194690526
10.4641705986386,45.6059432341857
10.4636367739157,45.6056001658676
10.4630822652173,45.6052916455134
10.4625093053541,45.6050189154257
10.4619202014333,45.6047830737921
10.4613173255684,45.6045850702639
10.4607031053279,45.6044257021311
10.4600800139597,45.6043056111132
10.459450560433,45.6042252807743
10.458817279335,45.6041850345762
10.458182720665,45.6041850345762
10.457549439567,45.6042252807743
10.4569199860403,45.6043056111132
10.4562968946721,45.6044257021311
10.4556826744316,45.6045850702639
10.4550797985667,45.6047830737921
10.4544906946459,45.6050189154257
10.4539177347827,45.6052916455134
10.4533632260843,45.6056001658676
10.4528294013614,45.6059432341857
10.4523184101378,45.6063194690526
10.4518323099948,45.6067273555032
10.4513730582862,45.6071652511229
10.4509425042565,45.6076313926605
10.4505423815947,45.6081239031286
10.4501743014537,45.6086407993613
10.4498397459622,45.60918
10.4495400622571,45.6097393338739
10.449276457059,45.6103165487431
10.4490499918129,45.6109093203668
10.4488615784144,45.6115152618631
10.4487119755379,45.6121319333193
10.4486017855812,45.6127568516173
10.4485314522405,45.6133875004314
10.4485012587233,45.6140213403617
10.4485113266082,45.6146558191582
10.4485616153554,45.615288381999
10.4486519224699,45.6159164817767
10.4487818843168,45.6165375893551
10.4489509775856,45.6171492037533
10.4491585213973,45.6177488622159
10.4494036800465,45.61833415013
10.4496854663655,45.6189027107477
10.4500027457005,45.6194522546761
10.4503542404795,45.6199805690957
10.4507385353571,45.6204855266708
10.4511540829134,45.6209650941156
10.4515992098852,45.6214173403811
10.4520721239031,45.6218404444312
10.4525709207095,45.6222327025753
10.4530935918254,45.6225925353283
10.453638032639,45.6229184937707
10.4542020508791,45.6232092653829
10.4547833754434,45.6234636793302
10.455379665543,45.6236807111774
10.4559885201282,45.623859487014
10.4566074875564,45.6239992869726
10.4572340754643,45.6240995481283
10.4578657608034,45.6241598667647
10.4585,45.62418
</coordinates>
</LinearRing>
</outerBoundaryIs>
</Polygon>
<Polygon>
<outerBoundaryIs>
<LinearRing>
<coordinates>
10.4548,45.7268
10.4554342391966,45.7267798667647
10.4560659245357,45.7267195481283
10.4566925124436,45.7266192869726
10.4573114798718,45.726479487014
10.457920334457,45.7263007111774
10.4585166245566,45.7260836793302
10.4590979491209,45.7258292653829
10.459661967361,45.7255384937707
10.4602064081746,45.7252125353283
10.4607290792905,45.7248527025753
10.4612278760969,45.7244604444312
10.4617007901148,45.7240373403811
10.4621459170866,45.7235850941156
10.4625614646429,45.7231055266708
10.4629457595205,45.7226005690957
10.4632972542995,45.7220722546761
10.4636145336345,45.7215227107477
10.4638963199535,45.72095415013
10.4641414786027,45.7203688622159
10.4643490224144,45.7197692037533
10.4645181156832,45.7191575893551
10.4646480775301,45.7185364817767
10.4647383846446,45.717908381999
10.4647886733918,45.7172758191582
10.4647987412767,45.7166413403617
10.4647685477595,45.7160075004314
10.4646982144188,45.7153768516173
10.4645880244621,45.7147519333193
10.4644384215856,45.7141352618631
10.4642500081871,45.7135293203668
10.464023542941,45.7129365487431
10.4637599377429,45.7123593338739
10.4634602540378,45.7118
10.4631256985463,45.7112607993613
10.4627576184053,45.7107439031286
10.4623574957435,45.7102513926605
10.4619269417138,45.7097852511229
10.4614676900052,45.7093473555032
10.4609815898622,45.7089394690526
10.4604705986386,45.7085632341857
10.4599367739157,45.7082201658677
10.4593822652173,45.7079116455134
10.4588093053541,45.7076389154257
10.4582202014333,45.7074030737921
10.4576173255684,45.7072050702639
10.4570031053279,45.7070457021311
10.4563800139597,45.7069256111132
10.455750560433,45.7068452807743
10.455117279335,45.7068050345762
10.454482720665,45.7068050345762
10.453849439567,45.7068452807743
10.4532199860403,45.7069256111132
10.4525968946721,45.7070457021311
10.4519826744316,45.7072050702639
10.4513797985667,45.7074030737921
10.4507906946459,45.7076389154257
10.4502177347827,45.7079116455134
10.4496632260843,45.7082201658677
10.4491294013614,45.7085632341857
10.4486184101378,45.7089394690526
10.4481323099948,45.7093473555032
10.4476730582862,45.7097852511229
10.4472425042565,45.7102513926605
10.4468423815947,45.7107439031286
10.4464743014537,45.7112607993613
10.4461397459622,45.7118
10.4458400622571,45.7123593338739
10.445576457059,45.7129365487431
10.4453499918129,45.7135293203668
10.4451615784144,45.7141352618631
10.4450119755379,45.7147519333193
10.4449017855812,45.7153768516173
10.4448314522405,45.7160075004314
10.4448012587233,45.7166413403617
10.4448113266082,45.7172758191582
10.4448616153554,45.717908381999
10.4449519224699,45.7185364817767
10.4450818843168,45.7191575893551
10.4452509775856,45.7197692037533
10.4454585213973,45.7203688622159
10.4457036800465,45.72095415013
10.4459854663655,45.7215227107477
10.4463027457005,45.7220722546761
10.4466542404795,45.7226005690957
10.4470385353571,45.7231055266708
10.4474540829134,45.7235850941156
10.4478992098852,45.7240373403811
10.4483721239031,45.7244604444312
10.4488709207095,45.7248527025753
10.4493935918254,45.7252125353283
10.449938032639,45.7255384937707
10.4505020508791,45.7258292653829
10.4510833754434,45.7260836793302
10.451679665543,45.7263007111774
10.4522885201282,45.726479487014
10.4529074875564,45.7266192869726
10.4535340754643,45.7267195481283
10.4541657608034,45.7267798667647
10.4548,45.7268
</coordinates>
</LinearRing>
</outerBoundaryIs>
</Polygon>
<Polygon>
<outerBoundaryIs>
<LinearRing>
<coordinates>
10.3651,45.6001
10.3657342391966,45.6000798667647
10.3663659245357,45.6000195481283
10.3669925124436,45.5999192869726
10.3676114798718,45.599779487014
10.368220334457,45.5996007111774
10.3688166245566,45.5993836793302
10.3693979491209,45.5991292653829
10.369961967361,45.5988384937707
10.3705064081746,45.5985125353283
10.3710290792905,45.5981527025753
10.3715278760969,45.5977604444312
10.3720007901148,45.5973373403811
10.3724459170866,45.5968850941156
10.3728614646429,45.5964055266708
10.3732457595205,45.5959005690957
10.3735972542995,45.5953722546761
10.3739145336345,45.5948227107477
10.3741963199535,45.59425415013
10.3744414786027,45.5936688622159
10.3746490224144,45.5930692037533
10.3748181156832,45.5924575893551
10.3749480775301,45.5918364817767
10.3750383846446,45.591208381999
10.3750886733918,45.5905758191582
10.3750987412767,45.5899413403617
10.3750685477595,45.5893075004314
10.3749982144188,45.5886768516173
10.3748880244621,45.5880519333193
10.3747384215856,45.5874352618631
10.3745500081871,45.5868293203668
10.374323542941,45.5862365487431
10.3740599377429,45.5856593338739
10.3737602540378,45.5851
10.3734256985463,45.5845607993613
10.3730576184053,45.5840439031286
10.3726574957435,45.5835513926605
10.3722269417138,45.5830852511229
10.3717676900052,45.5826473555032
10.3712815898622,45.5822394690526
10.3707705986386,45.5818632341857
10.3702367739157,45.5815201658677
10.3696822652173,45.5812116455134
10.3691093053541,45.5809389154257
10.3685202014333,45.5807030737921
10.3679173255684,45.5805050702639
10.3673031053279,45.5803457021311
10.3666800139597,45.5802256111132
10.366050560433,45.5801452807743
10.365417279335,45.5801050345762
10.364782720665,45.5801050345762
10.364149439567,45.5801452807743
10.3635199860403,45.5802256111132
10.3628968946721,45.5803457021311
10.3622826744316,45.5805050702639
10.3616797985667,45.5807030737921
10.3610906946459,45.5809389154257
10.3605177347827,45.5812116455134
10.3599632260843,45.5815201658677
10.3594294013614,45.5818632341857
10.3589184101378,45.5822394690526
10.3584323099948,45.5826473555032
10.3579730582862,45.5830852511229
10.3575425042565,45.5835513926605
10.3571423815947,45.5840439031286
10.3567743014537,45.5845607993613
10.3564397459622,45.5851
10.3561400622571,45.5856593338739
10.355876457059,45.5862365487431
10.3556499918129,45.5868293203668
10.3554615784144,45.5874352618631
10.3553119755379,45.5880519333193
10.3552017855812,45.5886768516173
10.3551314522405,45.5893075004314
10.3551012587233,45.5899413403617
10.3551113266082,45.5905758191582
10.3551616153554,45.591208381999
10.3552519224699,45.5918364817767
10.3553818843168,45.5924575893551
10.3555509775856,45.5930692037533
10.3557585213973,45.5936688622159
10.3560036800465,45.59425415013
10.3562854663655,45.5948227107477
10.3566027457005,45.5953722546761
10.3569542404795,45.5959005690957
10.3573385353571,45.5964055266708
10.3577540829134,45.5968850941156
10.3581992098852,45.5973373403811
10.3586721239031,45.5977604444312
10.3591709207095,45.5981527025753
10.3596935918254,45.5985125353283
10.360238032639,45.5988384937707
10.3608020508791,45.5991292653829
10.3613833754434,45.5993836793302
10.361979665543,45.5996007111774
10.3625885201282,45.599779487014
10.3632074875564,45.5999192869726
10.3638340754643,45.6000195481283
10.3644657608034,45.6000798667647
10.3651,45.6001
</coordinates>
</LinearRing>
</outerBoundaryIs>
</Polygon>
<Polygon>
<outerBoundaryIs>
<LinearRing>
<coordinates>
9.931,45.7729
9.93163423919657,45.7728798667647
9.93226592453574,45.7728195481283
9.9328925124436,45.7727192869726
9.93351147987181,45.772579487014
9.93412033445698,45.7724007111774
9.9347166245566,45.7721836793302
9.93529794912089,45.7719292653829
9.935861967361,45.7716384937707
9.93640640817456,45.7713125353283
9.93692907929054,45.7709527025753
9.93742787609686,45.7705604444312
9.93790079011482,45.7701373403811
9.93834591708657,45.7696850941156
9.93876146464292,45.7692055266708
9.9391457595205,45.7687005690957
9.93949725429949,45.7681722546761
9.93981453363448,45.7676227107477
9.94009631995355,45.76705415013
9.94034147860265,45.7664688622159
9.94054902241444,45.7658692037533
9.94071811568323,45.7652575893551
9.94084807753012,45.7646364817767
9.94093838464461,45.764008381999
9.94098867339183,45.7633758191582
9.94099874127674,45.7627413403617
9.94096854775952,45.7621075004314
9.94089821441881,45.7614768516173
9.94078802446215,45.7608519333194
9.9406384215856,45.7602352618631
9.94045000818715,45.7596293203668
9.94022354294104,45.7590365487431
9.93995993774291,45.7584593338739
9.93966025403784,45.7579
9.93932569854635,45.7573607993613
9.93895761840531,45.7568439031286
9.93855749574354,45.7563513926605
9.93812694171379,45.7558852511229
9.93766769000516,45.7554473555032
9.93718158986221,45.7550394690526
9.93667059863863,45.7546632341857
9.93613677391573,45.7543201658677
9.93558226521727,45.7540116455135
9.93500930535406,45.7537389154257
9.93442020143326,45.7535030737921
9.93381732556841,45.7533050702639
9.93320310532786,45.7531457021311
9.93258001395973,45.7530256111132
9.93195056043304,45.7529452807743
9.93131727933498,45.7529050345762
9.93068272066502,45.7529050345762
9.93004943956696,45.7529452807743
9.92941998604027,45.7530256111132
9.92879689467213,45.7531457021311
9.92818267443158,45.7533050702639
9.92757979856674,45.7535030737921
9.92699069464593,45.7537389154257
9.92641773478272,45.7540116455135
9.92586322608427,45.7543201658677
9.92532940136137,45.7546632341857
9.92481841013779,45.7550394690526
9.92433230999484,45.7554473555032
9.92387305828621,45.7558852511229
9.92344250425646,45.7563513926605
9.92304238159469,45.7568439031286
9.92267430145365,45.7573607993613
9.92233974596216,45.7579
9.92204006225709,45.7584593338739
9.92177645705895,45.7590365487431
9.92154999181285,45.7596293203668
9.9213615784144,45.7602352618631
9.92121197553785,45.7608519333194
9.92110178558119,45.7614768516173
9.92103145224048,45.7621075004314
9.92100125872326,45.7627413403617
9.92101132660817,45.7633758191582
9.92106161535539,45.764008381999
9.92115192246988,45.7646364817767
9.92128188431676,45.7652575893551
9.92145097758556,45.7658692037533
9.92165852139735,45.7664688622159
9.92190368004645,45.76705415013
9.92218546636552,45.7676227107477
9.9225027457005,45.7681722546761
9.9228542404795,45.7687005690957
9.92323853535708,45.7692055266708
9.92365408291342,45.7696850941156
9.92409920988518,45.7701373403811
9.92457212390313,45.7705604444312
9.92507092070945,45.7709527025753
9.92559359182544,45.7713125353283
9.92613803263899,45.7716384937707
9.92670205087911,45.7719292653829
9.9272833754434,45.7721836793302
9.92787966554301,45.7724007111774
9.92848852012819,45.772579487014
9.9291074875564,45.7727192869726
9.92973407546426,45.7728195481283
9.93036576080343,45.7728798667647
9.931,45.7729
</coordinates>
</LinearRing>
</outerBoundaryIs>
</Polygon>
<Polygon>
<outerBoundaryIs>
<LinearRing>
<coordinates>
10.0353,45.7478
10.0359342391966,45.7477798667647
10.0365659245357,45.7477195481283
10.0371925124436,45.7476192869726
10.0378114798718,45.747479487014
10.038420334457,45.7473007111774
10.0390166245566,45.7470836793302
10.0395979491209,45.7468292653829
10.040161967361,45.7465384937707
10.0407064081746,45.7462125353283
10.0412290792905,45.7458527025753
10.0417278760969,45.7454604444312
10.0422007901148,45.7450373403811
10.0426459170866,45.7445850941156
10.0430614646429,45.7441055266708
10.0434457595205,45.7436005690957
10.0437972542995,45.7430722546761
10.0441145336345,45.7425227107477
10.0443963199535,45.74195415013
10.0446414786027,45.7413688622159
10.0448490224144,45.7407692037533
10.0450181156832,45.7401575893551
10.0451480775301,45.7395364817767
10.0452383846446,45.738908381999
10.0452886733918,45.7382758191582
10.0452987412767,45.7376413403617
10.0452685477595,45.7370075004314
10.0451982144188,45.7363768516173
10.0450880244621,45.7357519333193
10.0449384215856,45.7351352618631
10.0447500081871,45.7345293203668
10.044523542941,45.7339365487431
10.0442599377429,45.7333593338739
10.0439602540378,45.7328
10.0436256985463,45.7322607993613
10.0432576184053,45.7317439031286
10.0428574957435,45.7312513926605
10.0424269417138,45.7307852511229
10.0419676900052,45.7303473555032
10.0414815898622,45.7299394690526
10.0409705986386,45.7295632341857
10.0404367739157,45.7292201658677
10.0398822652173,45.7289116455134
10.0393093053541,45.7286389154257
10.0387202014333,45.7284030737921
10.0381173255684,45.7282050702639
10.0375031053279,45.7280457021311
10.0368800139597,45.7279256111132
10.036250560433,45.7278452807743
10.035617279335,45.7278050345762
10.034982720665,45.7278050345762
10.034349439567,45.7278452807743
10.0337199860403,45.7279256111132
10.0330968946721,45.7280457021311
10.0324826744316,45.7282050702639
10.0318797985667,45.7284030737921
10.0312906946459,45.7286389154257
10.0307177347827,45.7289116455134
10.0301632260843,45.7292201658677
10.0296294013614,45.7295632341857
10.0291184101378,45.7299394690526
10.0286323099948,45.7303473555032
10.0281730582862,45.7307852511229
10.0277425042565,45.7312513926605
10.0273423815947,45.7317439031286
10.0269743014537,45.7322607993613
10.0266397459622,45.7328
10.0263400622571,45.7333593338739
10.026076457059,45.7339365487431
10.0258499918129,45.7345293203668
10.0256615784144,45.7351352618631
10.0255119755379,45.7357519333193
10.0254017855812,45.7363768516173
10.0253314522405,45.7370075004314
10.0253012587233,45.7376413403617
10.0253113266082,45.7382758191582
10.0253616153554,45.738908381999
10.0254519224699,45.7395364817767
10.0255818843168,45.7401575893551
10.0257509775856,45.7407692037533
10.0259585213973,45.7413688622159
10.0262036800465,45.74195415013
10.0264854663655,45.7425227107477
10.0268027457005,45.7430722546761
10.0271542404795,45.7436005690957
10.0275385353571,45.7441055266708
10.0279540829134,45.7445850941156
10.0283992098852,45.7450373403811
10.0288721239031,45.7454604444312
10.0293709207095,45.7458527025753
10.0298935918254,45.7462125353283
10.030438032639,45.7465384937707
10.0310020508791,45.7468292653829
10.0315833754434,45.7470836793302
10.032179665543,45.7473007111774
10.0327885201282,45.747479487014
10.0334074875564,45.7476192869726
10.0340340754643,45.7477195481283
10.0346657608034,45.7477798667647
10.0353,45.7478
</coordinates>
</LinearRing>
</outerBoundaryIs>
</Polygon>
<Polygon>
<outerBoundaryIs>
<LinearRing>
<coordinates>
10.3272,45.5805
10.3278342391966,45.5804798667647
10.3284659245357,45.5804195481283
10.3290925124436,45.5803192869726
10.3297114798718,45.580179487014
10.330320334457,45.5800007111774
10.3309166245566,45.5797836793302
10.3314979491209,45.5795292653829
10.332061967361,45.5792384937707
10.3326064081746,45.5789125353283
10.3331290792905,45.5785527025753
10.3336278760969,45.5781604444312
10.3341007901148,45.5777373403811
10.3345459170866,45.5772850941156
10.3349614646429,45.5768055266708
10.3353457595205,45.5763005690957
10.3356972542995,45.5757722546761
10.3360145336345,45.5752227107477
10.3362963199535,45.57465415013
10.3365414786027,45.5740688622159
10.3367490224144,45.5734692037533
10.3369181156832,45.5728575893551
10.3370480775301,45.5722364817767
10.3371383846446,45.571608381999
10.3371886733918,45.5709758191582
10.3371987412767,45.5703413403617
10.3371685477595,45.5697075004314
10.3370982144188,45.5690768516173
10.3369880244621,45.5684519333194
10.3368384215856,45.5678352618631
10.3366500081871,45.5672293203668
10.336423542941,45.5666365487431
10.3361599377429,45.5660593338739
10.3358602540378,45.5655
10.3355256985463,45.5649607993613
10.3351576184053,45.5644439031286
10.3347574957435,45.5639513926605
10.3343269417138,45.5634852511229
10.3338676900052,45.5630473555032
10.3333815898622,45.5626394690526
10.3328705986386,45.5622632341857
10.3323367739157,45.5619201658677
10.3317822652173,45.5616116455135
10.3312093053541,45.5613389154257
10.3306202014333,45.5611030737921
10.3300173255684,45.5609050702639
10.3294031053279,45.5607457021312
10.3287800139597,45.5606256111132
10.328150560433,45.5605452807743
10.327517279335,45.5605050345762
10.326882720665,45.5605050345762
10.326249439567,45.5605452807743
10.3256199860403,45.5606256111132
10.3249968946721,45.5607457021312
10.3243826744316,45.5609050702639
10.3237797985667,45.5611030737921
10.3231906946459,45.5613389154257
10.3226177347827,45.5616116455135
10.3220632260843,45.5619201658677
10.3215294013614,45.5622632341857
10.3210184101378,45.5626394690526
10.3205323099948,45.5630473555032
10.3200730582862,45.5634852511229
10.3196425042565,45.5639513926605
10.3192423815947,45.5644439031286
10.3188743014537,45.5649607993613
10.3185397459622,45.5655
10.3182400622571,45.5660593338739
10.317976457059,45.5666365487431
10.3177499918129,45.5672293203668
10.3175615784144,45.5678352618631
10.3174119755379,45.5684519333194
10.3173017855812,45.5690768516173
10.3172314522405,45.5697075004314
10.3172012587233,45.5703413403617
10.3172113266082,45.5709758191582
10.3172616153554,45.571608381999
10.3173519224699,45.5722364817767
10.3174818843168,45.5728575893551
10.3176509775856,45.5734692037533
10.3178585213973,45.5740688622159
10.3181036800465,45.57465415013
10.3183854663655,45.5752227107477
10.3187027457005,45.5757722546761
10.3190542404795,45.5763005690957
10.3194385353571,45.5768055266708
10.3198540829134,45.5772850941156
10.3202992098852,45.5777373403811
10.3207721239031,45.5781604444312
10.3212709207095,45.5785527025753
10.3217935918254,45.5789125353283
10.322338032639,45.5792384937707
10.3229020508791,45.5795292653829
10.3234833754434,45.5797836793302
10.324079665543,45.5800007111774
10.3246885201282,45.580179487014
10.3253074875564,45.5803192869726
10.3259340754643,45.5804195481283
10.3265657608034,45.5804798667647
10.3272,45.5805
</coordinates>
</LinearRing>
</outerBoundaryIs>
</Polygon>
<Polygon>
<outerBoundaryIs>
<LinearRing>
<coordinates>
10.294,45.56858
10.2946342391966,45.5685598667647
10.2952659245357,45.5684995481283
10.2958925124436,45.5683992869726
10.2965114798718,45.568259487014
10.297120334457,45.5680807111774
10.2977166245566,45.5678636793302
10.2982979491209,45.5676092653829
10.298861967361,45.5673184937707
10.2994064081746,45.5669925353283
10.2999290792905,45.5666327025753
10.3004278760969,45.5662404444312
10.3009007901148,45.5658173403811
10.3013459170866,45.5653650941156
10.3017614646429,45.5648855266708
10.3021457595205,45.5643805690957
10.3024972542995,45.5638522546761
10.3028145336345,45.5633027107477
10.3030963199535,45.56273415013
10.3033414786027,45.5621488622159
10.3035490224144,45.5615492037533
10.3037181156832,45.5609375893551
10.3038480775301,45.5603164817767
10.3039383846446,45.559688381999
10.3039886733918,45.5590558191582
10.3039987412767,45.5584213403617
10.3039685477595,45.5577875004314
10.3038982144188,45.5571568516173
10.3037880244621,45.5565319333193
10.3036384215856,45.5559152618631
10.3034500081871,45.5553093203668
10.303223542941,45.5547165487431
10.3029599377429,45.5541393338739
10.3026602540378,45.55358
10.3023256985463,45.5530407993613
10.3019576184053,45.5525239031286
10.3015574957435,45.5520313926605
10.3011269417138,45.5515652511229
10.3006676900052,45.5511273555032
10.3001815898622,45.5507194690526
10.2996705986386,45.5503432341857
10.2991367739157,45.5500001658677
10.2985822652173,45.5496916455134
10.2980093053541,45.5494189154257
10.2974202014333,45.5491830737921
10.2968173255684,45.5489850702639
10.2962031053279,45.5488257021311
10.2955800139597,45.5487056111132
10.294950560433,45.5486252807743
10.294317279335,45.5485850345762
10.293682720665,45.5485850345762
10.293049439567,45.5486252807743
10.2924199860403,45.5487056111132
10.2917968946721,45.5488257021311
10.2911826744316,45.5489850702639
10.2905797985667,45.5491830737921
10.2899906946459,45.5494189154257
10.2894177347827,45.5496916455134
10.2888632260843,45.5500001658677
10.2883294013614,45.5503432341857
10.2878184101378,45.5507194690526
10.2873323099948,45.5511273555032
10.2868730582862,45.5515652511229
10.2864425042565,45.5520313926605
10.2860423815947,45.5525239031286
10.2856743014537,45.5530407993613
10.2853397459622,45.55358
10.2850400622571,45.5541393338739
10.284776457059,45.5547165487431
10.2845499918129,45.5553093203668
10.2843615784144,45.5559152618631
10.2842119755379,45.5565319333193
10.2841017855812,45.5571568516173
10.2840314522405,45.5577875004314
10.2840012587233,45.5584213403617
10.2840113266082,45.5590558191582
10.2840616153554,45.559688381999
10.2841519224699,45.5603164817767
10.2842818843168,45.5609375893551
10.2844509775856,45.5615492037533
10.2846585213973,45.5621488622159
10.2849036800465,45.56273415013
10.2851854663655,45.5633027107477
10.2855027457005,45.5638522546761
10.2858542404795,45.5643805690957
10.2862385353571,45.5648855266708
10.2866540829134,45.5653650941156
10.2870992098852,45.5658173403811
10.2875721239031,45.5662404444312
10.2880709207095,45.5666327025753
10.2885935918254,45.5669925353283
10.289138032639,45.5673184937707
10.2897020508791,45.5676092653829
10.2902833754434,45.5678636793302
10.290879665543,45.5680807111774
10.2914885201282,45.568259487014
10.2921074875564,45.5683992869726
10.2927340754643,45.5684995481283
10.2933657608034,45.5685598667647
10.294,45.56858
</coordinates>
</LinearRing>
</outerBoundaryIs>
</Polygon>
<Polygon>
<outerBoundaryIs>
<LinearRing>
<coordinates>
10.3685,45.5833
10.3691342391966,45.5832798667647
10.3697659245357,45.5832195481283
10.3703925124436,45.5831192869726
10.3710114798718,45.582979487014
10.371620334457,45.5828007111774
10.3722166245566,45.5825836793302
10.3727979491209,45.5823292653829
10.373361967361,45.5820384937707
10.3739064081746,45.5817125353283
10.3744290792905,45.5813527025753
10.3749278760969,45.5809604444312
10.3754007901148,45.5805373403811
10.3758459170866,45.5800850941156
10.3762614646429,45.5796055266708
10.3766457595205,45.5791005690957
10.3769972542995,45.5785722546761
10.3773145336345,45.5780227107477
10.3775963199535,45.57745415013
10.3778414786027,45.5768688622159
10.3780490224144,45.5762692037533
10.3782181156832,45.5756575893551
10.3783480775301,45.5750364817767
10.3784383846446,45.574408381999
10.3784886733918,45.5737758191582
10.3784987412767,45.5731413403617
10.3784685477595,45.5725075004314
10.3783982144188,45.5718768516173
10.3782880244621,45.5712519333194
10.3781384215856,45.5706352618631
10.3779500081871,45.5700293203668
10.377723542941,45.5694365487431
10.3774599377429,45.5688593338739
10.3771602540378,45.5683
10.3768256985463,45.5677607993613
10.3764576184053,45.5672439031286
10.3760574957435,45.5667513926605
10.3756269417138,45.5662852511229
10.3751676900052,45.5658473555032
10.3746815898622,45.5654394690526
10.3741705986386,45.5650632341857
10.3736367739157,45.5647201658677
10.3730822652173,45.5644116455135
10.3725093053541,45.5641389154257
10.3719202014333,45.5639030737921
10.3713173255684,45.5637050702639
10.3707031053279,45.5635457021312
10.3700800139597,45.5634256111132
10.369450560433,45.5633452807743
10.368817279335,45.5633050345762
10.368182720665,45.5633050345762
10.367549439567,45.5633452807743
10.3669199860403,45.5634256111132
10.3662968946721,45.5635457021312
10.3656826744316,45.5637050702639
10.3650797985667,45.5639030737921
10.3644906946459,45.5641389154257
10.3639177347827,45.5644116455135
10.3633632260843,45.5647201658677
10.3628294013614,45.5650632341857
10.3623184101378,45.5654394690526
10.3618323099948,45.5658473555032
10.3613730582862,45.5662852511229
10.3609425042565,45.5667513926605
10.3605423815947,45.5672439031286
10.3601743014537,45.5677607993613
10.3598397459622,45.5683
10.3595400622571,45.5688593338739
10.359276457059,45.5694365487431
10.3590499918129,45.5700293203668
10.3588615784144,45.5706352618631
10.3587119755379,45.5712519333194
10.3586017855812,45.5718768516173
10.3585314522405,45.5725075004314
10.3585012587233,45.5731413403617
10.3585113266082,45.5737758191582
10.3585616153554,45.574408381999
10.3586519224699,45.5750364817767
10.3587818843168,45.5756575893551
10.3589509775856,45.5762692037533
10.3591585213973,45.5768688622159
10.3594036800465,45.57745415013
10.3596854663655,45.5780227107477
10.3600027457005,45.5785722546761
10.3603542404795,45.5791005690957
10.3607385353571,45.5796055266708
10.3611540829134,45.5800850941156
10.3615992098852,45.5805373403811
10.3620721239031,45.5809604444312
10.3625709207095,45.5813527025753
10.3630935918254,45.5817125353283
10.363638032639,45.5820384937707
10.3642020508791,45.5823292653829
10.3647833754434,45.5825836793302
10.365379665543,45.5828007111774
10.3659885201282,45.582979487014
10.3666074875564,45.5831192869726
10.3672340754643,45.5832195481283
10.3678657608034,45.5832798667647
10.3685,45.5833
</coordinates>
</LinearRing>
</outerBoundaryIs>
</Polygon>
<Polygon>
<outerBoundaryIs>
<LinearRing>
<coordinates>
10.36937,45.60411
10.3700042391966,45.6040898667647
10.3706359245357,45.6040295481283
10.3712625124436,45.6039292869726
10.3718814798718,45.603789487014
10.372490334457,45.6036107111774
10.3730866245566,45.6033936793302
10.3736679491209,45.6031392653829
10.374231967361,45.6028484937707
10.3747764081746,45.6025225353283
10.3752990792905,45.6021627025753
10.3757978760969,45.6017704444312
10.3762707901148,45.6013473403811
10.3767159170866,45.6008950941156
10.3771314646429,45.6004155266708
10.3775157595205,45.5999105690957
10.3778672542995,45.5993822546761
10.3781845336345,45.5988327107477
10.3784663199535,45.59826415013
10.3787114786027,45.5976788622159
10.3789190224144,45.5970792037533
10.3790881156832,45.5964675893551
10.3792180775301,45.5958464817767
10.3793083846446,45.595218381999
10.3793586733918,45.5945858191582
10.3793687412767,45.5939513403617
10.3793385477595,45.5933175004314
10.3792682144188,45.5926868516173
10.3791580244621,45.5920619333193
10.3790084215856,45.5914452618631
10.3788200081871,45.5908393203668
10.378593542941,45.5902465487431
10.3783299377429,45.5896693338739
10.3780302540378,45.58911
10.3776956985463,45.5885707993613
10.3773276184053,45.5880539031286
10.3769274957435,45.5875613926605
10.3764969417138,45.5870952511229
10.3760376900052,45.5866573555032
10.3755515898622,45.5862494690526
10.3750405986386,45.5858732341857
10.3745067739157,45.5855301658677
10.3739522652173,45.5852216455134
10.3733793053541,45.5849489154257
10.3727902014333,45.5847130737921
10.3721873255684,45.5845150702639
10.3715731053279,45.5843557021311
10.3709500139597,45.5842356111132
10.370320560433,45.5841552807743
10.369687279335,45.5841150345762
10.369052720665,45.5841150345762
10.368419439567,45.5841552807743
10.3677899860403,45.5842356111132
10.3671668946721,45.5843557021311
10.3665526744316,45.5845150702639
10.3659497985667,45.5847130737921
10.3653606946459,45.5849489154257
10.3647877347827,45.5852216455134
10.3642332260843,45.5855301658677
10.3636994013614,45.5858732341857
10.3631884101378,45.5862494690526
10.3627023099948,45.5866573555032
10.3622430582862,45.5870952511229
10.3618125042565,45.5875613926605
10.3614123815947,45.5880539031286
10.3610443014537,45.5885707993613
10.3607097459622,45.58911
10.3604100622571,45.5896693338739
10.360146457059,45.5902465487431
10.3599199918129,45.5908393203668
10.3597315784144,45.5914452618631
10.3595819755379,45.5920619333193
10.3594717855812,45.5926868516173
10.3594014522405,45.5933175004314
10.3593712587233,45.5939513403617
10.3593813266082,45.5945858191582
10.3594316153554,45.595218381999
10.3595219224699,45.5958464817767
10.3596518843168,45.5964675893551
10.3598209775856,45.5970792037533
10.3600285213973,45.5976788622159
10.3602736800465,45.59826415013
10.3605554663655,45.5988327107477
10.3608727457005,45.5993822546761
10.3612242404795,45.5999105690957
10.3616085353571,45.6004155266708
10.3620240829134,45.6008950941156
10.3624692098852,45.6013473403811
10.3629421239031,45.6017704444312
10.3634409207095,45.6021627025753
10.3639635918254,45.6025225353283
10.364508032639,45.6028484937707
10.3650720508791,45.6031392653829
10.3656533754434,45.6033936793302
10.366249665543,45.6036107111774
10.3668585201282,45.603789487014
10.3674774875564,45.6039292869726
10.3681040754643,45.6040295481283
10.3687357608034,45.6040898667647
10.36937,45.60411
</coordinates>
</LinearRing>
</outerBoundaryIs>
</Polygon>
<Polygon>
<outerBoundaryIs>
<LinearRing>
<coordinates>
10.3651,45.6001
10.3657342391966,45.6000798667647
10.3663659245357,45.6000195481283
10.3669925124436,45.5999192869726
10.3676114798718,45.599779487014
10.368220334457,45.5996007111774
10.3688166245566,45.5993836793302
10.3693979491209,45.5991292653829
10.369961967361,45.5988384937707
10.3705064081746,45.5985125353283
10.3710290792905,45.5981527025753
10.3715278760969,45.5977604444312
10.3720007901148,45.5973373403811
10.3724459170866,45.5968850941156
10.3728614646429,45.5964055266708
10.3732457595205,45.5959005690957
10.3735972542995,45.5953722546761
10.3739145336345,45.5948227107477
10.3741963199535,45.59425415013
10.3744414786027,45.5936688622159
10.3746490224144,45.5930692037533
10.3748181156832,45.5924575893551
10.3749480775301,45.5918364817767
10.3750383846446,45.591208381999
10.3750886733918,45.5905758191582
10.3750987412767,45.5899413403617
10.3750685477595,45.5893075004314
10.3749982144188,45.5886768516173
10.3748880244621,45.5880519333193
10.3747384215856,45.5874352618631
10.3745500081871,45.5868293203668
10.374323542941,45.5862365487431
10.3740599377429,45.5856593338739
10.3737602540378,45.5851
10.3734256985463,45.5845607993613
10.3730576184053,45.5840439031286
10.3726574957435,45.5835513926605
10.3722269417138,45.5830852511229
10.3717676900052,45.5826473555032
10.3712815898622,45.5822394690526
10.3707705986386,45.5818632341857
10.3702367739157,45.5815201658677
10.3696822652173,45.5812116455134
10.3691093053541,45.5809389154257
10.3685202014333,45.5807030737921
10.3679173255684,45.5805050702639
10.3673031053279,45.5803457021311
10.3666800139597,45.5802256111132
10.366050560433,45.5801452807743
10.365417279335,45.5801050345762
10.364782720665,45.5801050345762
10.364149439567,45.5801452807743
10.3635199860403,45.5802256111132
10.3628968946721,45.5803457021311
10.3622826744316,45.5805050702639
10.3616797985667,45.5807030737921
10.3610906946459,45.5809389154257
10.3605177347827,45.5812116455134
10.3599632260843,45.5815201658677
10.3594294013614,45.5818632341857
10.3589184101378,45.5822394690526
10.3584323099948,45.5826473555032
10.3579730582862,45.5830852511229
10.3575425042565,45.5835513926605
10.3571423815947,45.5840439031286
10.3567743014537,45.5845607993613
10.3564397459622,45.5851
10.3561400622571,45.5856593338739
10.355876457059,45.5862365487431
10.3556499918129,45.5868293203668
10.3554615784144,45.5874352618631
10.3553119755379,45.5880519333193
10.3552017855812,45.5886768516173
10.3551314522405,45.5893075004314
10.3551012587233,45.5899413403617
10.3551113266082,45.5905758191582
10.3551616153554,45.591208381999
10.3552519224699,45.5918364817767
10.3553818843168,45.5924575893551
10.3555509775856,45.5930692037533
10.3557585213973,45.5936688622159
10.3560036800465,45.59425415013
10.3562854663655,45.5948227107477
10.3566027457005,45.5953722546761
10.3569542404795,45.5959005690957
10.3573385353571,45.5964055266708
10.3577540829134,45.5968850941156
10.3581992098852,45.5973373403811
10.3586721239031,45.5977604444312
10.3591709207095,45.5981527025753
10.3596935918254,45.5985125353283
10.360238032639,45.5988384937707
10.3608020508791,45.5991292653829
10.3613833754434,45.5993836793302
10.361979665543,45.5996007111774
10.3625885201282,45.599779487014
10.3632074875564,45.5999192869726
10.3638340754643,45.6000195481283
10.3644657608034,45.6000798667647
10.3651,45.6001
</coordinates>
</LinearRing>
</outerBoundaryIs>
</Polygon>
<Polygon>
<outerBoundaryIs>
<LinearRing>
<coordinates>
10.352,45.5992
10.3526342391966,45.5991798667647
10.3532659245357,45.5991195481283
10.3538925124436,45.5990192869726
10.3545114798718,45.598879487014
10.355120334457,45.5987007111774
10.3557166245566,45.5984836793302
10.3562979491209,45.5982292653829
10.356861967361,45.5979384937707
10.3574064081746,45.5976125353283
10.3579290792905,45.5972527025753
10.3584278760969,45.5968604444312
10.3589007901148,45.5964373403811
10.3593459170866,45.5959850941156
10.3597614646429,45.5955055266708
10.3601457595205,45.5950005690957
10.3604972542995,45.5944722546761
10.3608145336345,45.5939227107477
10.3610963199535,45.59335415013
10.3613414786027,45.5927688622159
10.3615490224144,45.5921692037533
10.3617181156832,45.5915575893551
10.3618480775301,45.5909364817767
10.3619383846446,45.590308381999
10.3619886733918,45.5896758191582
10.3619987412767,45.5890413403617
10.3619685477595,45.5884075004314
10.3618982144188,45.5877768516173
10.3617880244621,45.5871519333193
10.3616384215856,45.5865352618631
10.3614500081871,45.5859293203668
10.361223542941,45.5853365487431
10.3609599377429,45.5847593338739
10.3606602540378,45.5842
10.3603256985463,45.5836607993613
10.3599576184053,45.5831439031286
10.3595574957435,45.5826513926605
10.3591269417138,45.5821852511229
10.3586676900052,45.5817473555032
10.3581815898622,45.5813394690526
10.3576705986386,45.5809632341857
10.3571367739157,45.5806201658676
10.3565822652173,45.5803116455134
10.3560093053541,45.5800389154257
10.3554202014333,45.5798030737921
10.3548173255684,45.5796050702639
10.3542031053279,45.5794457021311
10.3535800139597,45.5793256111132
10.352950560433,45.5792452807743
10.352317279335,45.5792050345762
10.351682720665,45.5792050345762
10.351049439567,45.5792452807743
10.3504199860403,45.5793256111132
10.3497968946721,45.5794457021311
10.3491826744316,45.5796050702639
10.3485797985667,45.5798030737921
10.3479906946459,45.5800389154257
10.3474177347827,45.5803116455134
10.3468632260843,45.5806201658676
10.3463294013614,45.5809632341857
10.3458184101378,45.5813394690526
10.3453323099948,45.5817473555032
10.3448730582862,45.5821852511229
10.3444425042565,45.5826513926605
10.3440423815947,45.5831439031286
10.3436743014537,45.5836607993613
10.3433397459622,45.5842
10.3430400622571,45.5847593338739
10.342776457059,45.5853365487431
10.3425499918129,45.5859293203668
10.3423615784144,45.5865352618631
10.3422119755379,45.5871519333193
10.3421017855812,45.5877768516173
10.3420314522405,45.5884075004314
10.3420012587233,45.5890413403617
10.3420113266082,45.5896758191582
10.3420616153554,45.590308381999
10.3421519224699,45.5909364817767
10.3422818843168,45.5915575893551
10.3424509775856,45.5921692037533
10.3426585213973,45.5927688622159
10.3429036800465,45.59335415013
10.3431854663655,45.5939227107477
10.3435027457005,45.5944722546761
10.3438542404795,45.5950005690957
10.3442385353571,45.5955055266708
10.3446540829134,45.5959850941156
10.3450992098852,45.5964373403811
10.3455721239031,45.5968604444312
10.3460709207095,45.5972527025753
10.3465935918254,45.5976125353283
10.347138032639,45.5979384937707
10.3477020508791,45.5982292653829
10.3482833754434,45.5984836793302
10.348879665543,45.5987007111774
10.3494885201282,45.598879487014
10.3501074875564,45.5990192869726
10.3507340754643,45.5991195481283
10.3513657608034,45.5991798667647
10.352,45.5992
</coordinates>
</LinearRing>
</outerBoundaryIs>
</Polygon>
<Polygon>
<outerBoundaryIs>
<LinearRing>
<coordinates>
10.2352,45.64341
10.2358342391966,45.6433898667647
10.2364659245357,45.6433295481283
10.2370925124436,45.6432292869726
10.2377114798718,45.643089487014
10.238320334457,45.6429107111774
10.2389166245566,45.6426936793302
10.2394979491209,45.6424392653829
10.240061967361,45.6421484937707
10.2406064081746,45.6418225353283
10.2411290792905,45.6414627025753
10.2416278760969,45.6410704444312
10.2421007901148,45.6406473403811
10.2425459170866,45.6401950941156
10.2429614646429,45.6397155266708
10.2433457595205,45.6392105690957
10.2436972542995,45.6386822546761
10.2440145336345,45.6381327107477
10.2442963199535,45.63756415013
10.2445414786027,45.6369788622159
10.2447490224144,45.6363792037533
10.2449181156832,45.6357675893551
10.2450480775301,45.6351464817767
10.2451383846446,45.634518381999
10.2451886733918,45.6338858191582
10.2451987412767,45.6332513403617
10.2451685477595,45.6326175004314
10.2450982144188,45.6319868516173
10.2449880244621,45.6313619333193
10.2448384215856,45.6307452618631
10.2446500081871,45.6301393203668
10.244423542941,45.6295465487431
10.2441599377429,45.6289693338739
10.2438602540378,45.62841
10.2435256985463,45.6278707993613
10.2431576184053,45.6273539031286
10.2427574957435,45.6268613926605
10.2423269417138,45.6263952511229
10.2418676900052,45.6259573555032
10.2413815898622,45.6255494690526
10.2408705986386,45.6251732341857
10.2403367739157,45.6248301658676
10.2397822652173,45.6245216455134
10.2392093053541,45.6242489154257
10.2386202014333,45.6240130737921
10.2380173255684,45.6238150702639
10.2374031053279,45.6236557021311
10.2367800139597,45.6235356111132
10.236150560433,45.6234552807743
10.235517279335,45.6234150345762
10.234882720665,45.6234150345762
10.234249439567,45.6234552807743
10.2336199860403,45.6235356111132
10.2329968946721,45.6236557021311
10.2323826744316,45.6238150702639
10.2317797985667,45.6240130737921
10.2311906946459,45.6242489154257
10.2306177347827,45.6245216455134
10.2300632260843,45.6248301658676
10.2295294013614,45.6251732341857
10.2290184101378,45.6255494690526
10.2285323099948,45.6259573555032
10.2280730582862,45.6263952511229
10.2276425042565,45.6268613926605
10.2272423815947,45.6273539031286
10.2268743014537,45.6278707993613
10.2265397459622,45.62841
10.2262400622571,45.6289693338739
10.225976457059,45.6295465487431
10.2257499918129,45.6301393203668
10.2255615784144,45.6307452618631
10.2254119755379,45.6313619333193
10.2253017855812,45.6319868516173
10.2252314522405,45.6326175004314
10.2252012587233,45.6332513403617
10.2252113266082,45.6338858191582
10.2252616153554,45.634518381999
10.2253519224699,45.6351464817767
10.2254818843168,45.6357675893551
10.2256509775856,45.6363792037533
10.2258585213973,45.6369788622159
10.2261036800465,45.63756415013
10.2263854663655,45.6381327107477
10.2267027457005,45.6386822546761
10.2270542404795,45.6392105690957
10.2274385353571,45.6397155266708
10.2278540829134,45.6401950941156
10.2282992098852,45.6406473403811
10.2287721239031,45.6410704444312
10.2292709207095,45.6414627025753
10.2297935918254,45.6418225353283
10.230338032639,45.6421484937707
10.2309020508791,45.6424392653829
10.2314833754434,45.6426936793302
10.232079665543,45.6429107111774
10.2326885201282,45.643089487014
10.2333074875564,45.6432292869726
10.2339340754643,45.6433295481283
10.2345657608034,45.6433898667647
10.2352,45.64341
</coordinates>
</LinearRing>
</outerBoundaryIs>
</Polygon>
<Polygon>
<outerBoundaryIs>
<LinearRing>
<coordinates>
10.22986,45.65837
10.2304942391966,45.6583498667647
10.2311259245357,45.6582895481283
10.2317525124436,45.6581892869726
10.2323714798718,45.658049487014
10.232980334457,45.6578707111774
10.2335766245566,45.6576536793302
10.2341579491209,45.6573992653829
10.234721967361,45.6571084937707
10.2352664081746,45.6567825353283
10.2357890792905,45.6564227025753
10.2362878760969,45.6560304444312
10.2367607901148,45.6556073403811
10.2372059170866,45.6551550941156
10.2376214646429,45.6546755266708
10.2380057595205,45.6541705690957
10.2383572542995,45.6536422546761
10.2386745336345,45.6530927107477
10.2389563199535,45.65252415013
10.2392014786027,45.6519388622159
10.2394090224144,45.6513392037533
10.2395781156832,45.6507275893551
10.2397080775301,45.6501064817767
10.2397983846446,45.649478381999
10.2398486733918,45.6488458191582
10.2398587412767,45.6482113403617
10.2398285477595,45.6475775004314
10.2397582144188,45.6469468516173
10.2396480244621,45.6463219333193
10.2394984215856,45.6457052618631
10.2393100081871,45.6450993203668
10.239083542941,45.6445065487431
10.2388199377429,45.6439293338739
10.2385202540378,45.64337
10.2381856985463,45.6428307993613
10.2378176184053,45.6423139031286
10.2374174957435,45.6418213926605
10.2369869417138,45.6413552511229
10.2365276900052,45.6409173555032
10.2360415898622,45.6405094690526
10.2355305986386,45.6401332341857
10.2349967739157,45.6397901658677
10.2344422652173,45.6394816455134
10.2338693053541,45.6392089154257
10.2332802014333,45.6389730737921
10.2326773255684,45.6387750702639
10.2320631053279,45.6386157021311
10.2314400139597,45.6384956111132
10.230810560433,45.6384152807743
10.230177279335,45.6383750345762
10.229542720665,45.6383750345762
10.228909439567,45.6384152807743
10.2282799860403,45.6384956111132
10.2276568946721,45.6386157021311
10.2270426744316,45.6387750702639
10.2264397985667,45.6389730737921
10.2258506946459,45.6392089154257
10.2252777347827,45.6394816455134
10.2247232260843,45.6397901658677
10.2241894013614,45.6401332341857
10.2236784101378,45.6405094690526
10.2231923099948,45.6409173555032
10.2227330582862,45.6413552511229
10.2223025042565,45.6418213926605
10.2219023815947,45.6423139031286
10.2215343014537,45.6428307993613
10.2211997459622,45.64337
10.2209000622571,45.6439293338739
10.220636457059,45.6445065487431
10.2204099918129,45.6450993203668
10.2202215784144,45.6457052618631
10.2200719755379,45.6463219333193
10.2199617855812,45.6469468516173
10.2198914522405,45.6475775004314
10.2198612587233,45.6482113403617
10.2198713266082,45.6488458191582
10.2199216153554,45.649478381999
10.2200119224699,45.6501064817767
10.2201418843168,45.6507275893551
10.2203109775856,45.6513392037533
10.2205185213973,45.6519388622159
10.2207636800465,45.65252415013
10.2210454663655,45.6530927107477
10.2213627457005,45.6536422546761
10.2217142404795,45.6541705690957
10.2220985353571,45.6546755266708
10.2225140829134,45.6551550941156
10.2229592098852,45.6556073403811
10.2234321239031,45.6560304444312
10.2239309207095,45.6564227025753
10.2244535918254,45.6567825353283
10.224998032639,45.6571084937707
10.2255620508791,45.6573992653829
10.2261433754434,45.6576536793302
10.226739665543,45.6578707111774
10.2273485201282,45.658049487014
10.2279674875564,45.6581892869726
10.2285940754643,45.6582895481283
10.2292257608034,45.6583498667647
10.22986,45.65837
</coordinates>
</LinearRing>
</outerBoundaryIs>
</Polygon>
<Polygon>
<outerBoundaryIs>
<LinearRing>
<coordinates>
10.32359,45.64341
10.3242242391966,45.6433898667647
10.3248559245357,45.6433295481283
10.3254825124436,45.6432292869726
10.3261014798718,45.643089487014
10.326710334457,45.6429107111774
10.3273066245566,45.6426936793302
10.3278879491209,45.6424392653829
10.328451967361,45.6421484937707
10.3289964081746,45.6418225353283
10.3295190792905,45.6414627025753
10.3300178760969,45.6410704444312
10.3304907901148,45.6406473403811
10.3309359170866,45.6401950941156
10.3313514646429,45.6397155266708
10.3317357595205,45.6392105690957
10.3320872542995,45.6386822546761
10.3324045336345,45.6381327107477
10.3326863199535,45.63756415013
10.3329314786027,45.6369788622159
10.3331390224144,45.6363792037533
10.3333081156832,45.6357675893551
10.3334380775301,45.6351464817767
10.3335283846446,45.634518381999
10.3335786733918,45.6338858191582
10.3335887412767,45.6332513403617
10.3335585477595,45.6326175004314
10.3334882144188,45.6319868516173
10.3333780244621,45.6313619333193
10.3332284215856,45.6307452618631
10.3330400081871,45.6301393203668
10.332813542941,45.6295465487431
10.3325499377429,45.6289693338739
10.3322502540378,45.62841
10.3319156985463,45.6278707993613
10.3315476184053,45.6273539031286
10.3311474957435,45.6268613926605
10.3307169417138,45.6263952511229
10.3302576900052,45.6259573555032
10.3297715898622,45.6255494690526
10.3292605986386,45.6251732341857
10.3287267739157,45.6248301658676
10.3281722652173,45.6245216455134
10.3275993053541,45.6242489154257
10.3270102014333,45.6240130737921
10.3264073255684,45.6238150702639
10.3257931053279,45.6236557021311
10.3251700139597,45.6235356111132
10.324540560433,45.6234552807743
10.323907279335,45.6234150345762
10.323272720665,45.6234150345762
10.322639439567,45.6234552807743
10.3220099860403,45.6235356111132
10.3213868946721,45.6236557021311
10.3207726744316,45.6238150702639
10.3201697985667,45.6240130737921
10.3195806946459,45.6242489154257
10.3190077347827,45.6245216455134
10.3184532260843,45.6248301658676
10.3179194013614,45.6251732341857
10.3174084101378,45.6255494690526
10.3169223099948,45.6259573555032
10.3164630582862,45.6263952511229
10.3160325042565,45.6268613926605
10.3156323815947,45.6273539031286
10.3152643014537,45.6278707993613
10.3149297459622,45.62841
10.3146300622571,45.6289693338739
10.314366457059,45.6295465487431
10.3141399918129,45.6301393203668
10.3139515784144,45.6307452618631
10.3138019755379,45.6313619333193
10.3136917855812,45.6319868516173
10.3136214522405,45.6326175004314
10.3135912587233,45.6332513403617
10.3136013266082,45.6338858191582
10.3136516153554,45.634518381999
10.3137419224699,45.6351464817767
10.3138718843168,45.6357675893551
10.3140409775856,45.6363792037533
10.3142485213973,45.6369788622159
10.3144936800465,45.63756415013
10.3147754663655,45.6381327107477
10.3150927457005,45.6386822546761
10.3154442404795,45.6392105690957
10.3158285353571,45.6397155266708
10.3162440829134,45.6401950941156
10.3166892098852,45.6406473403811
10.3171621239031,45.6410704444312
10.3176609207095,45.6414627025753
10.3181835918254,45.6418225353283
10.318728032639,45.6421484937707
10.3192920508791,45.6424392653829
10.3198733754434,45.6426936793302
10.320469665543,45.6429107111774
10.3210785201282,45.643089487014
10.3216974875564,45.6432292869726
10.3223240754643,45.6433295481283
10.3229557608034,45.6433898667647
10.32359,45.64341
</coordinates>
</LinearRing>
</outerBoundaryIs>
</Polygon>
<Polygon>
<outerBoundaryIs>
<LinearRing>
<coordinates>
10.299,45.6063
10.2996342391966,45.6062798667647
10.3002659245357,45.6062195481283
10.3008925124436,45.6061192869726
10.3015114798718,45.605979487014
10.302120334457,45.6058007111774
10.3027166245566,45.6055836793302
10.3032979491209,45.6053292653829
10.303861967361,45.6050384937707
10.3044064081746,45.6047125353283
10.3049290792905,45.6043527025753
10.3054278760969,45.6039604444312
10.3059007901148,45.6035373403811
10.3063459170866,45.6030850941156
10.3067614646429,45.6026055266708
10.3071457595205,45.6021005690957
10.3074972542995,45.6015722546761
10.3078145336345,45.6010227107477
10.3080963199535,45.60045415013
10.3083414786027,45.5998688622159
10.3085490224144,45.5992692037533
10.3087181156832,45.5986575893551
10.3088480775301,45.5980364817767
10.3089383846446,45.597408381999
10.3089886733918,45.5967758191582
10.3089987412767,45.5961413403617
10.3089685477595,45.5955075004314
10.3088982144188,45.5948768516173
10.3087880244621,45.5942519333193
10.3086384215856,45.5936352618631
10.3084500081871,45.5930293203668
10.308223542941,45.5924365487431
10.3079599377429,45.5918593338739
10.3076602540378,45.5913
10.3073256985463,45.5907607993613
10.3069576184053,45.5902439031286
10.3065574957435,45.5897513926605
10.3061269417138,45.5892852511229
10.3056676900052,45.5888473555032
10.3051815898622,45.5884394690526
10.3046705986386,45.5880632341857
10.3041367739157,45.5877201658677
10.3035822652173,45.5874116455134
10.3030093053541,45.5871389154257
10.3024202014333,45.5869030737921
10.3018173255684,45.5867050702639
10.3012031053279,45.5865457021311
10.3005800139597,45.5864256111132
10.299950560433,45.5863452807743
10.299317279335,45.5863050345762
10.298682720665,45.5863050345762
10.298049439567,45.5863452807743
10.2974199860403,45.5864256111132
10.2967968946721,45.5865457021311
10.2961826744316,45.5867050702639
10.2955797985667,45.5869030737921
10.2949906946459,45.5871389154257
10.2944177347827,45.5874116455134
10.2938632260843,45.5877201658677
10.2933294013614,45.5880632341857
10.2928184101378,45.5884394690526
10.2923323099948,45.5888473555032
10.2918730582862,45.5892852511229
10.2914425042565,45.5897513926605
10.2910423815947,45.5902439031286
10.2906743014537,45.5907607993613
10.2903397459622,45.5913
10.2900400622571,45.5918593338739
10.289776457059,45.5924365487431
10.2895499918129,45.5930293203668
10.2893615784144,45.5936352618631
10.2892119755379,45.5942519333193
10.2891017855812,45.5948768516173
10.2890314522405,45.5955075004314
10.2890012587233,45.5961413403617
10.2890113266082,45.5967758191582
10.2890616153554,45.597408381999
10.2891519224699,45.5980364817767
10.2892818843168,45.5986575893551
10.2894509775856,45.5992692037533
10.2896585213973,45.5998688622159
10.2899036800465,45.60045415013
10.2901854663655,45.6010227107477
10.2905027457005,45.6015722546761
10.2908542404795,45.6021005690957
10.2912385353571,45.6026055266708
10.2916540829134,45.6030850941156
10.2920992098852,45.6035373403811
10.2925721239031,45.6039604444312
10.2930709207095,45.6043527025753
10.2935935918254,45.6047125353283
10.294138032639,45.6050384937707
10.2947020508791,45.6053292653829
10.2952833754434,45.6055836793302
10.295879665543,45.6058007111774
10.2964885201282,45.605979487014
10.2971074875564,45.6061192869726
10.2977340754643,45.6062195481283
10.2983657608034,45.6062798667647
10.299,45.6063
</coordinates>
</LinearRing>
</outerBoundaryIs>
</Polygon>
<Polygon>
<outerBoundaryIs>
<LinearRing>
<coordinates>
10.2539,45.64245
10.2545342391966,45.6424298667647
10.2551659245357,45.6423695481283
10.2557925124436,45.6422692869726
10.2564114798718,45.642129487014
10.257020334457,45.6419507111774
10.2576166245566,45.6417336793302
10.2581979491209,45.6414792653829
10.258761967361,45.6411884937707
10.2593064081746,45.6408625353283
10.2598290792905,45.6405027025753
10.2603278760969,45.6401104444312
10.2608007901148,45.6396873403811
10.2612459170866,45.6392350941156
10.2616614646429,45.6387555266708
10.2620457595205,45.6382505690957
10.2623972542995,45.6377222546761
10.2627145336345,45.6371727107477
10.2629963199535,45.63660415013
10.2632414786027,45.6360188622159
10.2634490224144,45.6354192037533
10.2636181156832,45.6348075893551
10.2637480775301,45.6341864817767
10.2638383846446,45.633558381999
10.2638886733918,45.6329258191582
10.2638987412767,45.6322913403617
10.2638685477595,45.6316575004314
10.2637982144188,45.6310268516173
10.2636880244621,45.6304019333193
10.2635384215856,45.6297852618631
10.2633500081871,45.6291793203668
10.263123542941,45.6285865487431
10.2628599377429,45.6280093338739
10.2625602540378,45.62745
10.2622256985463,45.6269107993613
10.2618576184053,45.6263939031286
10.2614574957435,45.6259013926605
10.2610269417138,45.6254352511229
10.2605676900052,45.6249973555032
10.2600815898622,45.6245894690526
10.2595705986386,45.6242132341857
10.2590367739157,45.6238701658677
10.2584822652173,45.6235616455134
10.2579093053541,45.6232889154257
10.2573202014333,45.6230530737921
10.2567173255684,45.6228550702639
10.2561031053279,45.6226957021311
10.2554800139597,45.6225756111132
10.254850560433,45.6224952807743
10.254217279335,45.6224550345762
10.253582720665,45.6224550345762
10.252949439567,45.6224952807743
10.2523199860403,45.6225756111132
10.2516968946721,45.6226957021311
10.2510826744316,45.6228550702639
10.2504797985667,45.6230530737921
10.2498906946459,45.6232889154257
10.2493177347827,45.6235616455134
10.2487632260843,45.6238701658677
10.2482294013614,45.6242132341857
10.2477184101378,45.6245894690526
10.2472323099948,45.6249973555032
10.2467730582862,45.6254352511229
10.2463425042565,45.6259013926605
10.2459423815947,45.6263939031286
10.2455743014537,45.6269107993613
10.2452397459622,45.62745
10.2449400622571,45.6280093338739
10.244676457059,45.6285865487431
10.2444499918129,45.6291793203668
10.2442615784144,45.6297852618631
10.2441119755379,45.6304019333193
10.2440017855812,45.6310268516173
10.2439314522405,45.6316575004314
10.2439012587233,45.6322913403617
10.2439113266082,45.6329258191582
10.2439616153554,45.633558381999
10.2440519224699,45.6341864817767
10.2441818843168,45.6348075893551
10.2443509775856,45.6354192037533
10.2445585213973,45.6360188622159
10.2448036800465,45.63660415013
10.2450854663655,45.6371727107477
10.2454027457005,45.6377222546761
10.2457542404795,45.6382505690957
10.2461385353571,45.6387555266708
10.2465540829134,45.6392350941156
10.2469992098852,45.6396873403811
10.2474721239031,45.6401104444312
10.2479709207095,45.6405027025753
10.2484935918254,45.6408625353283
10.249038032639,45.6411884937707
10.2496020508791,45.6414792653829
10.2501833754434,45.6417336793302
10.250779665543,45.6419507111774
10.2513885201282,45.642129487014
10.2520074875564,45.6422692869726
10.2526340754643,45.6423695481283
10.2532657608034,45.6424298667647
10.2539,45.64245
</coordinates>
</LinearRing>
</outerBoundaryIs>
</Polygon>
<Polygon>
<outerBoundaryIs>
<LinearRing>
<coordinates>
10.22394,45.63368
10.2245742391966,45.6336598667647
10.2252059245357,45.6335995481283
10.2258325124436,45.6334992869726
10.2264514798718,45.633359487014
10.227060334457,45.6331807111774
10.2276566245566,45.6329636793302
10.2282379491209,45.6327092653829
10.228801967361,45.6324184937707
10.2293464081746,45.6320925353283
10.2298690792905,45.6317327025753
10.2303678760969,45.6313404444312
10.2308407901148,45.6309173403811
10.2312859170866,45.6304650941156
10.2317014646429,45.6299855266708
10.2320857595205,45.6294805690957
10.2324372542995,45.6289522546761
10.2327545336345,45.6284027107477
10.2330363199535,45.62783415013
10.2332814786027,45.6272488622159
10.2334890224144,45.6266492037533
10.2336581156832,45.6260375893551
10.2337880775301,45.6254164817767
10.2338783846446,45.624788381999
10.2339286733918,45.6241558191582
10.2339387412767,45.6235213403617
10.2339085477595,45.6228875004314
10.2338382144188,45.6222568516173
10.2337280244621,45.6216319333193
10.2335784215856,45.6210152618631
10.2333900081871,45.6204093203668
10.233163542941,45.6198165487431
10.2328999377429,45.6192393338739
10.2326002540378,45.61868
10.2322656985463,45.6181407993613
10.2318976184053,45.6176239031286
10.2314974957435,45.6171313926605
10.2310669417138,45.6166652511229
10.2306076900052,45.6162273555032
10.2301215898622,45.6158194690526
10.2296105986386,45.6154432341857
10.2290767739157,45.6151001658677
10.2285222652173,45.6147916455134
10.2279493053541,45.6145189154257
10.2273602014333,45.6142830737921
10.2267573255684,45.6140850702639
10.2261431053279,45.6139257021311
10.2255200139597,45.6138056111132
10.224890560433,45.6137252807743
10.224257279335,45.6136850345762
10.223622720665,45.6136850345762
10.222989439567,45.6137252807743
10.2223599860403,45.6138056111132
10.2217368946721,45.6139257021311
10.2211226744316,45.6140850702639
10.2205197985667,45.6142830737921
10.2199306946459,45.6145189154257
10.2193577347827,45.6147916455134
10.2188032260843,45.6151001658677
10.2182694013614,45.6154432341857
10.2177584101378,45.6158194690526
10.2172723099948,45.6162273555032
10.2168130582862,45.6166652511229
10.2163825042565,45.6171313926605
10.2159823815947,45.6176239031286
10.2156143014537,45.6181407993613
10.2152797459622,45.61868
10.2149800622571,45.6192393338739
10.214716457059,45.6198165487431
10.2144899918129,45.6204093203668
10.2143015784144,45.6210152618631
10.2141519755379,45.6216319333193
10.2140417855812,45.6222568516173
10.2139714522405,45.6228875004314
10.2139412587233,45.6235213403617
10.2139513266082,45.6241558191582
10.2140016153554,45.624788381999
10.2140919224699,45.6254164817767
10.2142218843168,45.6260375893551
10.2143909775856,45.6266492037533
10.2145985213973,45.6272488622159
10.2148436800465,45.62783415013
10.2151254663655,45.6284027107477
10.2154427457005,45.6289522546761
10.2157942404795,45.6294805690957
10.2161785353571,45.6299855266708
10.2165940829134,45.6304650941156
10.2170392098852,45.6309173403811
10.2175121239031,45.6313404444312
10.2180109207095,45.6317327025753
10.2185335918254,45.6320925353283
10.219078032639,45.6324184937707
10.2196420508791,45.6327092653829
10.2202233754434,45.6329636793302
10.220819665543,45.6331807111774
10.2214285201282,45.633359487014
10.2220474875564,45.6334992869726
10.2226740754643,45.6335995481283
10.2233057608034,45.6336598667647
10.22394,45.63368
</coordinates>
</LinearRing>
</outerBoundaryIs>
</Polygon>
<Polygon>
<outerBoundaryIs>
<LinearRing>
<coordinates>
10.05816,45.81345
10.0587942391966,45.8134298667647
10.0594259245357,45.8133695481283
10.0600525124436,45.8132692869726
10.0606714798718,45.813129487014
10.061280334457,45.8129507111774
10.0618766245566,45.8127336793302
10.0624579491209,45.8124792653829
10.063021967361,45.8121884937707
10.0635664081746,45.8118625353283
10.0640890792905,45.8115027025753
10.0645878760969,45.8111104444312
10.0650607901148,45.8106873403811
10.0655059170866,45.8102350941156
10.0659214646429,45.8097555266708
10.0663057595205,45.8092505690957
10.0666572542995,45.8087222546761
10.0669745336345,45.8081727107477
10.0672563199535,45.80760415013
10.0675014786027,45.8070188622159
10.0677090224144,45.8064192037533
10.0678781156832,45.8058075893551
10.0680080775301,45.8051864817767
10.0680983846446,45.804558381999
10.0681486733918,45.8039258191582
10.0681587412767,45.8032913403617
10.0681285477595,45.8026575004314
10.0680582144188,45.8020268516173
10.0679480244621,45.8014019333193
10.0677984215856,45.8007852618631
10.0676100081871,45.8001793203668
10.067383542941,45.7995865487431
10.0671199377429,45.7990093338739
10.0668202540378,45.79845
10.0664856985463,45.7979107993613
10.0661176184053,45.7973939031286
10.0657174957435,45.7969013926605
10.0652869417138,45.7964352511229
10.0648276900052,45.7959973555032
10.0643415898622,45.7955894690526
10.0638305986386,45.7952132341857
10.0632967739157,45.7948701658676
10.0627422652173,45.7945616455134
10.0621693053541,45.7942889154257
10.0615802014333,45.7940530737921
10.0609773255684,45.7938550702639
10.0603631053279,45.7936957021311
10.0597400139597,45.7935756111132
10.059110560433,45.7934952807743
10.058477279335,45.7934550345762
10.057842720665,45.7934550345762
10.057209439567,45.7934952807743
10.0565799860403,45.7935756111132
10.0559568946721,45.7936957021311
10.0553426744316,45.7938550702639
10.0547397985667,45.7940530737921
10.0541506946459,45.7942889154257
10.0535777347827,45.7945616455134
10.0530232260843,45.7948701658676
10.0524894013614,45.7952132341857
10.0519784101378,45.7955894690526
10.0514923099948,45.7959973555032
10.0510330582862,45.7964352511229
10.0506025042565,45.7969013926605
10.0502023815947,45.7973939031286
10.0498343014537,45.7979107993613
10.0494997459622,45.79845
10.0492000622571,45.7990093338739
10.048936457059,45.7995865487431
10.0487099918129,45.8001793203668
10.0485215784144,45.8007852618631
10.0483719755379,45.8014019333193
10.0482617855812,45.8020268516173
10.0481914522405,45.8026575004314
10.0481612587233,45.8032913403617
10.0481713266082,45.8039258191582
10.0482216153554,45.804558381999
10.0483119224699,45.8051864817767
10.0484418843168,45.8058075893551
10.0486109775856,45.8064192037533
10.0488185213973,45.8070188622159
10.0490636800465,45.80760415013
10.0493454663655,45.8081727107477
10.0496627457005,45.8087222546761
10.0500142404795,45.8092505690957
10.0503985353571,45.8097555266708
10.0508140829134,45.8102350941156
10.0512592098852,45.8106873403811
10.0517321239031,45.8111104444312
10.0522309207095,45.8115027025753
10.0527535918254,45.8118625353283
10.053298032639,45.8121884937707
10.0538620508791,45.8124792653829
10.0544433754434,45.8127336793302
10.055039665543,45.8129507111774
10.0556485201282,45.813129487014
10.0562674875564,45.8132692869726
10.0568940754643,45.8133695481283
10.0575257608034,45.8134298667647
10.05816,45.81345
</coordinates>
</LinearRing>
</outerBoundaryIs>
</Polygon>
<Polygon>
<outerBoundaryIs>
<LinearRing>
<coordinates>
10.2026,45.61
10.2032342391966,45.6099798667647
10.2038659245357,45.6099195481283
10.2044925124436,45.6098192869726
10.2051114798718,45.609679487014
10.205720334457,45.6095007111774
10.2063166245566,45.6092836793302
10.2068979491209,45.6090292653829
10.207461967361,45.6087384937707
10.2080064081746,45.6084125353283
10.2085290792905,45.6080527025753
10.2090278760969,45.6076604444312
10.2095007901148,45.6072373403811
10.2099459170866,45.6067850941156
10.2103614646429,45.6063055266708
10.2107457595205,45.6058005690957
10.2110972542995,45.6052722546761
10.2114145336345,45.6047227107477
10.2116963199535,45.60415415013
10.2119414786027,45.6035688622159
10.2121490224144,45.6029692037533
10.2123181156832,45.6023575893551
10.2124480775301,45.6017364817767
10.2125383846446,45.601108381999
10.2125886733918,45.6004758191582
10.2125987412767,45.5998413403617
10.2125685477595,45.5992075004314
10.2124982144188,45.5985768516173
10.2123880244621,45.5979519333194
10.2122384215856,45.5973352618631
10.2120500081871,45.5967293203668
10.211823542941,45.5961365487431
10.2115599377429,45.5955593338739
10.2112602540378,45.595
10.2109256985463,45.5944607993613
10.2105576184053,45.5939439031286
10.2101574957435,45.5934513926605
10.2097269417138,45.5929852511229
10.2092676900052,45.5925473555032
10.2087815898622,45.5921394690526
10.2082705986386,45.5917632341857
10.2077367739157,45.5914201658677
10.2071822652173,45.5911116455135
10.2066093053541,45.5908389154257
10.2060202014333,45.5906030737921
10.2054173255684,45.5904050702639
10.2048031053279,45.5902457021311
10.2041800139597,45.5901256111132
10.203550560433,45.5900452807743
10.202917279335,45.5900050345762
10.202282720665,45.5900050345762
10.201649439567,45.5900452807743
10.2010199860403,45.5901256111132
10.2003968946721,45.5902457021311
10.1997826744316,45.5904050702639
10.1991797985667,45.5906030737921
10.1985906946459,45.5908389154257
10.1980177347827,45.5911116455135
10.1974632260843,45.5914201658677
10.1969294013614,45.5917632341857
10.1964184101378,45.5921394690526
10.1959323099948,45.5925473555032
10.1954730582862,45.5929852511229
10.1950425042565,45.5934513926605
10.1946423815947,45.5939439031286
10.1942743014537,45.5944607993613
10.1939397459622,45.595
10.1936400622571,45.5955593338739
10.193376457059,45.5961365487431
10.1931499918129,45.5967293203668
10.1929615784144,45.5973352618631
10.1928119755379,45.5979519333194
10.1927017855812,45.5985768516173
10.1926314522405,45.5992075004314
10.1926012587233,45.5998413403617
10.1926113266082,45.6004758191582
10.1926616153554,45.601108381999
10.1927519224699,45.6017364817767
10.1928818843168,45.6023575893551
10.1930509775856,45.6029692037533
10.1932585213973,45.6035688622159
10.1935036800465,45.60415415013
10.1937854663655,45.6047227107477
10.1941027457005,45.6052722546761
10.1944542404795,45.6058005690957
10.1948385353571,45.6063055266708
10.1952540829134,45.6067850941156
10.1956992098852,45.6072373403811
10.1961721239031,45.6076604444312
10.1966709207095,45.6080527025753
10.1971935918254,45.6084125353283
10.197738032639,45.6087384937707
10.1983020508791,45.6090292653829
10.1988833754434,45.6092836793302
10.199479665543,45.6095007111774
10.2000885201282,45.609679487014
10.2007074875564,45.6098192869726
10.2013340754643,45.6099195481283
10.2019657608034,45.6099798667647
10.2026,45.61
</coordinates>
</LinearRing>
</outerBoundaryIs>
</Polygon>
<Polygon>
<outerBoundaryIs>
<LinearRing>
<coordinates>
10.11378,45.67845
10.1144142391966,45.6784298667647
10.1150459245357,45.6783695481283
10.1156725124436,45.6782692869726
10.1162914798718,45.678129487014
10.116900334457,45.6779507111774
10.1174966245566,45.6777336793302
10.1180779491209,45.6774792653829
10.118641967361,45.6771884937707
10.1191864081746,45.6768625353283
10.1197090792905,45.6765027025753
10.1202078760969,45.6761104444312
10.1206807901148,45.6756873403811
10.1211259170866,45.6752350941156
10.1215414646429,45.6747555266708
10.1219257595205,45.6742505690957
10.1222772542995,45.6737222546761
10.1225945336345,45.6731727107477
10.1228763199535,45.67260415013
10.1231214786027,45.6720188622159
10.1233290224144,45.6714192037533
10.1234981156832,45.6708075893551
10.1236280775301,45.6701864817767
10.1237183846446,45.669558381999
10.1237686733918,45.6689258191582
10.1237787412767,45.6682913403617
10.1237485477595,45.6676575004314
10.1236782144188,45.6670268516173
10.1235680244621,45.6664019333193
10.1234184215856,45.6657852618631
10.1232300081871,45.6651793203668
10.123003542941,45.6645865487431
10.1227399377429,45.6640093338739
10.1224402540378,45.66345
10.1221056985463,45.6629107993613
10.1217376184053,45.6623939031286
10.1213374957435,45.6619013926605
10.1209069417138,45.6614352511229
10.1204476900052,45.6609973555032
10.1199615898622,45.6605894690526
10.1194505986386,45.6602132341857
10.1189167739157,45.6598701658677
10.1183622652173,45.6595616455134
10.1177893053541,45.6592889154257
10.1172002014333,45.6590530737921
10.1165973255684,45.6588550702639
10.1159831053279,45.6586957021311
10.1153600139597,45.6585756111132
10.114730560433,45.6584952807743
10.114097279335,45.6584550345762
10.113462720665,45.6584550345762
10.112829439567,45.6584952807743
10.1121999860403,45.6585756111132
10.1115768946721,45.6586957021311
10.1109626744316,45.6588550702639
10.1103597985667,45.6590530737921
10.1097706946459,45.6592889154257
10.1091977347827,45.6595616455134
10.1086432260843,45.6598701658677
10.1081094013614,45.6602132341857
10.1075984101378,45.6605894690526
10.1071123099948,45.6609973555032
10.1066530582862,45.6614352511229
10.1062225042565,45.6619013926605
10.1058223815947,45.6623939031286
10.1054543014537,45.6629107993613
10.1051197459622,45.66345
10.1048200622571,45.6640093338739
10.104556457059,45.6645865487431
10.1043299918129,45.6651793203668
10.1041415784144,45.6657852618631
10.1039919755379,45.6664019333193
10.1038817855812,45.6670268516173
10.1038114522405,45.6676575004314
10.1037812587233,45.6682913403617
10.1037913266082,45.6689258191582
10.1038416153554,45.669558381999
10.1039319224699,45.6701864817767
10.1040618843168,45.6708075893551
10.1042309775856,45.6714192037533
10.1044385213973,45.6720188622159
10.1046836800465,45.67260415013
10.1049654663655,45.6731727107477
10.1052827457005,45.6737222546761
10.1056342404795,45.6742505690957
10.1060185353571,45.6747555266708
10.1064340829134,45.6752350941156
10.1068792098852,45.6756873403811
10.1073521239031,45.6761104444312
10.1078509207095,45.6765027025753
10.1083735918254,45.6768625353283
10.108918032639,45.6771884937707
10.1094820508791,45.6774792653829
10.1100633754434,45.6777336793302
10.110659665543,45.6779507111774
10.1112685201282,45.678129487014
10.1118874875564,45.6782692869726
10.1125140754643,45.6783695481283
10.1131457608034,45.6784298667647
10.11378,45.67845
</coordinates>
</LinearRing>
</outerBoundaryIs>
</Polygon>
<Polygon>
<outerBoundaryIs>
<LinearRing>
<coordinates>
10.1035,45.67568
10.1041342391966,45.6756598667647
10.1047659245357,45.6755995481283
10.1053925124436,45.6754992869726
10.1060114798718,45.675359487014
10.106620334457,45.6751807111774
10.1072166245566,45.6749636793302
10.1077979491209,45.6747092653829
10.108361967361,45.6744184937707
10.1089064081746,45.6740925353283
10.1094290792905,45.6737327025753
10.1099278760969,45.6733404444312
10.1104007901148,45.6729173403811
10.1108459170866,45.6724650941156
10.1112614646429,45.6719855266708
10.1116457595205,45.6714805690957
10.1119972542995,45.6709522546761
10.1123145336345,45.6704027107477
10.1125963199535,45.66983415013
10.1128414786027,45.6692488622159
10.1130490224144,45.6686492037533
10.1132181156832,45.6680375893551
10.1133480775301,45.6674164817767
10.1134383846446,45.666788381999
10.1134886733918,45.6661558191582
10.1134987412767,45.6655213403617
10.1134685477595,45.6648875004314
10.1133982144188,45.6642568516173
10.1132880244621,45.6636319333194
10.1131384215856,45.6630152618631
10.1129500081871,45.6624093203668
10.112723542941,45.6618165487431
10.1124599377429,45.6612393338739
10.1121602540378,45.66068
10.1118256985463,45.6601407993613
10.1114576184053,45.6596239031286
10.1110574957435,45.6591313926605
10.1106269417138,45.6586652511229
10.1101676900052,45.6582273555032
10.1096815898622,45.6578194690526
10.1091705986386,45.6574432341857
10.1086367739157,45.6571001658677
10.1080822652173,45.6567916455135
10.1075093053541,45.6565189154257
10.1069202014333,45.6562830737921
10.1063173255684,45.6560850702639
10.1057031053279,45.6559257021311
10.1050800139597,45.6558056111132
10.104450560433,45.6557252807743
10.103817279335,45.6556850345762
10.103182720665,45.6556850345762
10.102549439567,45.6557252807743
10.1019199860403,45.6558056111132
10.1012968946721,45.6559257021311
10.1006826744316,45.6560850702639
10.1000797985667,45.6562830737921
10.0994906946459,45.6565189154257
10.0989177347827,45.6567916455135
10.0983632260843,45.6571001658677
10.0978294013614,45.6574432341857
10.0973184101378,45.6578194690526
10.0968323099948,45.6582273555032
10.0963730582862,45.6586652511229
10.0959425042565,45.6591313926605
10.0955423815947,45.6596239031286
10.0951743014537,45.6601407993613
10.0948397459622,45.66068
10.0945400622571,45.6612393338739
10.094276457059,45.6618165487431
10.0940499918129,45.6624093203668
10.0938615784144,45.6630152618631
10.0937119755379,45.6636319333194
10.0936017855812,45.6642568516173
10.0935314522405,45.6648875004314
10.0935012587233,45.6655213403617
10.0935113266082,45.6661558191582
10.0935616153554,45.666788381999
10.0936519224699,45.6674164817767
10.0937818843168,45.6680375893551
10.0939509775856,45.6686492037533
10.0941585213973,45.6692488622159
10.0944036800465,45.66983415013
10.0946854663655,45.6704027107477
10.0950027457005,45.6709522546761
10.0953542404795,45.6714805690957
10.0957385353571,45.6719855266708
10.0961540829134,45.6724650941156
10.0965992098852,45.6729173403811
10.0970721239031,45.6733404444312
10.0975709207095,45.6737327025753
10.0980935918254,45.6740925353283
10.098638032639,45.6744184937707
10.0992020508791,45.6747092653829
10.0997833754434,45.6749636793302
10.100379665543,45.6751807111774
10.1009885201282,45.675359487014
10.1016074875564,45.6754992869726
10.1022340754643,45.6755995481283
10.1028657608034,45.6756598667647
10.1035,45.67568
</coordinates>
</LinearRing>
</outerBoundaryIs>
</Polygon>
<Polygon>
<outerBoundaryIs>
<LinearRing>
<coordinates>
10.11027,45.67671
10.1109042391966,45.6766898667647
10.1115359245357,45.6766295481283
10.1121625124436,45.6765292869726
10.1127814798718,45.676389487014
10.113390334457,45.6762107111774
10.1139866245566,45.6759936793302
10.1145679491209,45.6757392653829
10.115131967361,45.6754484937707
10.1156764081746,45.6751225353283
10.1161990792905,45.6747627025753
10.1166978760969,45.6743704444312
10.1171707901148,45.6739473403811
10.1176159170866,45.6734950941156
10.1180314646429,45.6730155266708
10.1184157595205,45.6725105690957
10.1187672542995,45.6719822546761
10.1190845336345,45.6714327107477
10.1193663199535,45.67086415013
10.1196114786027,45.6702788622159
10.1198190224144,45.6696792037533
10.1199881156832,45.6690675893551
10.1201180775301,45.6684464817767
10.1202083846446,45.667818381999
10.1202586733918,45.6671858191582
10.1202687412767,45.6665513403617
10.1202385477595,45.6659175004314
10.1201682144188,45.6652868516173
10.1200580244621,45.6646619333194
10.1199084215856,45.6640452618631
10.1197200081871,45.6634393203668
10.119493542941,45.6628465487431
10.1192299377429,45.6622693338739
10.1189302540378,45.66171
10.1185956985463,45.6611707993613
10.1182276184053,45.6606539031286
10.1178274957435,45.6601613926605
10.1173969417138,45.6596952511229
10.1169376900052,45.6592573555032
10.1164515898622,45.6588494690526
10.1159405986386,45.6584732341857
10.1154067739157,45.6581301658677
10.1148522652173,45.6578216455135
10.1142793053541,45.6575489154257
10.1136902014333,45.6573130737921
10.1130873255684,45.6571150702639
10.1124731053279,45.6569557021311
10.1118500139597,45.6568356111132
10.111220560433,45.6567552807743
10.110587279335,45.6567150345762
10.109952720665,45.6567150345762
10.109319439567,45.6567552807743
10.1086899860403,45.6568356111132
10.1080668946721,45.6569557021311
10.1074526744316,45.6571150702639
10.1068497985667,45.6573130737921
10.1062606946459,45.6575489154257
10.1056877347827,45.6578216455135
10.1051332260843,45.6581301658677
10.1045994013614,45.6584732341857
10.1040884101378,45.6588494690526
10.1036023099948,45.6592573555032
10.1031430582862,45.6596952511229
10.1027125042565,45.6601613926605
10.1023123815947,45.6606539031286
10.1019443014537,45.6611707993613
10.1016097459622,45.66171
10.1013100622571,45.6622693338739
10.101046457059,45.6628465487431
10.1008199918129,45.6634393203668
10.1006315784144,45.6640452618631
10.1004819755379,45.6646619333194
10.1003717855812,45.6652868516173
10.1003014522405,45.6659175004314
10.1002712587233,45.6665513403617
10.1002813266082,45.6671858191582
10.1003316153554,45.667818381999
10.1004219224699,45.6684464817767
10.1005518843168,45.6690675893551
10.1007209775856,45.6696792037533
10.1009285213973,45.6702788622159
10.1011736800465,45.67086415013
10.1014554663655,45.6714327107477
10.1017727457005,45.6719822546761
10.1021242404795,45.6725105690957
10.1025085353571,45.6730155266708
10.1029240829134,45.6734950941156
10.1033692098852,45.6739473403811
10.1038421239031,45.6743704444312
10.1043409207095,45.6747627025753
10.1048635918254,45.6751225353283
10.105408032639,45.6754484937707
10.1059720508791,45.6757392653829
10.1065533754434,45.6759936793302
10.107149665543,45.6762107111774
10.1077585201282,45.676389487014
10.1083774875564,45.6765292869726
10.1090040754643,45.6766295481283
10.1096357608034,45.6766898667647
10.11027,45.67671
</coordinates>
</LinearRing>
</outerBoundaryIs>
</Polygon>
<Polygon>
<outerBoundaryIs>
<LinearRing>
<coordinates>
10.17451,45.63147
10.1751442391966,45.6314498667647
10.1757759245357,45.6313895481283
10.1764025124436,45.6312892869726
10.1770214798718,45.631149487014
10.177630334457,45.6309707111774
10.1782266245566,45.6307536793302
10.1788079491209,45.6304992653829
10.179371967361,45.6302084937707
10.1799164081746,45.6298825353283
10.1804390792905,45.6295227025753
10.1809378760969,45.6291304444312
10.1814107901148,45.6287073403811
10.1818559170866,45.6282550941156
10.1822714646429,45.6277755266708
10.1826557595205,45.6272705690957
10.1830072542995,45.6267422546761
10.1833245336345,45.6261927107477
10.1836063199535,45.62562415013
10.1838514786027,45.6250388622159
10.1840590224144,45.6244392037533
10.1842281156832,45.6238275893551
10.1843580775301,45.6232064817767
10.1844483846446,45.622578381999
10.1844986733918,45.6219458191582
10.1845087412767,45.6213113403617
10.1844785477595,45.6206775004314
10.1844082144188,45.6200468516173
10.1842980244621,45.6194219333194
10.1841484215856,45.6188052618631
10.1839600081871,45.6181993203668
10.183733542941,45.6176065487431
10.1834699377429,45.6170293338739
10.1831702540378,45.61647
10.1828356985463,45.6159307993613
10.1824676184053,45.6154139031286
10.1820674957435,45.6149213926605
10.1816369417138,45.6144552511229
10.1811776900052,45.6140173555032
10.1806915898622,45.6136094690526
10.1801805986386,45.6132332341857
10.1796467739157,45.6128901658677
10.1790922652173,45.6125816455135
10.1785193053541,45.6123089154257
10.1779302014333,45.6120730737921
10.1773273255684,45.6118750702639
10.1767131053279,45.6117157021311
10.1760900139597,45.6115956111132
10.175460560433,45.6115152807743
10.174827279335,45.6114750345762
10.174192720665,45.6114750345762
10.173559439567,45.6115152807743
10.1729299860403,45.6115956111132
10.1723068946721,45.6117157021311
10.1716926744316,45.6118750702639
10.1710897985667,45.6120730737921
10.1705006946459,45.6123089154257
10.1699277347827,45.6125816455135
10.1693732260843,45.6128901658677
10.1688394013614,45.6132332341857
10.1683284101378,45.6136094690526
10.1678423099948,45.6140173555032
10.1673830582862,45.6144552511229
10.1669525042565,45.6149213926605
10.1665523815947,45.6154139031286
10.1661843014537,45.6159307993613
10.1658497459622,45.61647
10.1655500622571,45.6170293338739
10.165286457059,45.6176065487431
10.1650599918129,45.6181993203668
10.1648715784144,45.6188052618631
10.1647219755379,45.6194219333194
10.1646117855812,45.6200468516173
10.1645414522405,45.6206775004314
10.1645112587233,45.6213113403617
10.1645213266082,45.6219458191582
10.1645716153554,45.622578381999
10.1646619224699,45.6232064817767
10.1647918843168,45.6238275893551
10.1649609775856,45.6244392037533
10.1651685213973,45.6250388622159
10.1654136800465,45.62562415013
10.1656954663655,45.6261927107477
10.1660127457005,45.6267422546761
10.1663642404795,45.6272705690957
10.1667485353571,45.6277755266708
10.1671640829134,45.6282550941156
10.1676092098852,45.6287073403811
10.1680821239031,45.6291304444312
10.1685809207095,45.6295227025753
10.1691035918254,45.6298825353283
10.169648032639,45.6302084937707
10.1702120508791,45.6304992653829
10.1707933754434,45.6307536793302
10.171389665543,45.6309707111774
10.1719985201282,45.631149487014
10.1726174875564,45.6312892869726
[truncated: 195 more chars]
