# Supplementary material for: Species conservation profiles of the endemic spiders Troglohyphantes (Araneae, Linyphiidae) from the Alps and the north-western Dinarides
Source: Biodivers Data J. 2022 Aug 19;10:e87261. doi: 10.3897/BDJ.10.e87261 (PMC9848466; doi:10.3897/BDJ.10.e87261)
Supplement: Supplementary material 23 — Troglohyphantesgiachinoi Isaia & Mammola, 2018 [file bdj-10-e87261-s023.kml]

<?xml version="1.0" encoding="UTF-8"?>
<kml xmlns="http://earth.google.com/kml/2.2">
<Document>
<name></name>
<description><![CDATA[]]></description>

<Style id="1">
<LineStyle>
<width>2</width>
<color>ff0000ff</color>
</LineStyle>
<PolyStyle>
<color>aaffffff</color>
<fill>1</fill>
</PolyStyle>
</Style>

<Placemark>
<name>T.giachinoi.kml</name>
<description><![CDATA[]]></description>
<styleUrl>#1</styleUrl>
<visibility>1</visibility>
<MultiGeometry>
<Polygon>
<outerBoundaryIs>
<LinearRing>
<coordinates>
7.3614,45.1875
7.36203423919657,45.1874798667647
7.36266592453574,45.1874195481283
7.3632925124436,45.1873192869726
7.36391147987181,45.187179487014
7.36452033445698,45.1870007111774
7.3651166245566,45.1867836793302
7.36569794912089,45.1865292653829
7.366261967361,45.1862384937707
7.36680640817456,45.1859125353283
7.36732907929055,45.1855527025753
7.36782787609687,45.1851604444312
7.36830079011482,45.1847373403811
7.36874591708658,45.1842850941156
7.36916146464292,45.1838055266708
7.3695457595205,45.1833005690957
7.3698972542995,45.1827722546761
7.37021453363448,45.1822227107477
7.37049631995354,45.18165415013
7.37074147860265,45.1810688622159
7.37094902241444,45.1804692037533
7.37111811568324,45.1798575893551
7.37124807753012,45.1792364817767
7.37133838464461,45.178608381999
7.37138867339183,45.1779758191582
7.37139874127674,45.1773413403617
7.37136854775952,45.1767075004314
7.37129821441881,45.1760768516173
7.37118802446215,45.1754519333194
7.3710384215856,45.1748352618631
7.37085000818715,45.1742293203668
7.37062354294105,45.1736365487431
7.37035993774291,45.1730593338739
7.37006025403784,45.1725
7.36972569854635,45.1719607993613
7.36935761840531,45.1714439031286
7.36895749574354,45.1709513926605
7.36852694171379,45.1704852511229
7.36806769000516,45.1700473555032
7.36758158986221,45.1696394690526
7.36707059863863,45.1692632341857
7.36653677391573,45.1689201658677
7.36598226521727,45.1686116455135
7.36540930535407,45.1683389154257
7.36482020143326,45.1681030737921
7.36421732556841,45.1679050702639
7.36360310532786,45.1677457021311
7.36298001395973,45.1676256111132
7.36235056043304,45.1675452807743
7.36171727933498,45.1675050345762
7.36108272066502,45.1675050345762
7.36044943956696,45.1675452807743
7.35981998604027,45.1676256111132
7.35919689467213,45.1677457021311
7.35858267443159,45.1679050702639
7.35797979856674,45.1681030737921
7.35739069464593,45.1683389154257
7.35681773478273,45.1686116455135
7.35626322608427,45.1689201658677
7.35572940136137,45.1692632341857
7.35521841013779,45.1696394690526
7.35473230999484,45.1700473555032
7.35427305828621,45.1704852511229
7.35384250425646,45.1709513926605
7.35344238159469,45.1714439031286
7.35307430145365,45.1719607993613
7.35273974596216,45.1725
7.35244006225709,45.1730593338739
7.35217645705895,45.1736365487431
7.35194999181285,45.1742293203668
7.3517615784144,45.1748352618631
7.35161197553785,45.1754519333194
7.35150178558119,45.1760768516173
7.35143145224048,45.1767075004314
7.35140125872326,45.1773413403617
7.35141132660817,45.1779758191582
7.35146161535539,45.178608381999
7.35155192246988,45.1792364817767
7.35168188431676,45.1798575893551
7.35185097758556,45.1804692037533
7.35205852139735,45.1810688622159
7.35230368004645,45.18165415013
7.35258546636552,45.1822227107477
7.3529027457005,45.1827722546761
7.3532542404795,45.1833005690957
7.35363853535708,45.1838055266708
7.35405408291342,45.1842850941156
7.35449920988518,45.1847373403811
7.35497212390313,45.1851604444312
7.35547092070945,45.1855527025753
7.35599359182544,45.1859125353283
7.356538032639,45.1862384937707
7.35710205087911,45.1865292653829
7.3576833754434,45.1867836793302
7.35827966554301,45.1870007111774
7.35888852012819,45.187179487014
7.3595074875564,45.1873192869726
7.36013407546426,45.1874195481283
7.36076576080343,45.1874798667647
7.3614,45.1875
</coordinates>
</LinearRing>
</outerBoundaryIs>
</Polygon>
<Polygon>
<outerBoundaryIs>
<LinearRing>
<coordinates>
7.412422,45.2822697
7.41305623919657,45.2822495667647
7.41368792453574,45.2821892481283
7.4143145124436,45.2820889869726
7.41493347987181,45.281949187014
7.41554233445699,45.2817704111774
7.4161386245566,45.2815533793302
7.41671994912089,45.2812989653829
7.417283967361,45.2810081937707
7.41782840817456,45.2806822353283
7.41835107929055,45.2803224025753
7.41884987609687,45.2799301444312
7.41932279011482,45.2795070403811
7.41976791708658,45.2790547941156
7.42018346464292,45.2785752266708
7.4205677595205,45.2780702690957
7.4209192542995,45.2775419546761
7.42123653363448,45.2769924107477
7.42151831995355,45.27642385013
7.42176347860265,45.2758385622159
7.42197102241444,45.2752389037533
7.42214011568324,45.2746272893551
7.42227007753012,45.2740061817767
7.42236038464461,45.273378081999
7.42241067339183,45.2727455191582
7.42242074127674,45.2721110403617
7.42239054775952,45.2714772004314
7.42232021441881,45.2708465516173
7.42221002446215,45.2702216333194
7.4220604215856,45.2696049618631
7.42187200818715,45.2689990203668
7.42164554294105,45.2684062487431
7.42138193774291,45.2678290338739
7.42108225403784,45.2672697
7.42074769854635,45.2667304993613
7.42037961840531,45.2662136031286
7.41997949574354,45.2657210926605
7.41954894171379,45.2652549511229
7.41908969000516,45.2648170555032
7.41860358986221,45.2644091690526
7.41809259863863,45.2640329341857
7.41755877391573,45.2636898658677
7.41700426521727,45.2633813455135
7.41643130535407,45.2631086154257
7.41584220143326,45.2628727737921
7.41523932556841,45.2626747702639
7.41462510532787,45.2625154021312
7.41400201395973,45.2623953111132
7.41337256043304,45.2623149807743
7.41273927933498,45.2622747345762
7.41210472066502,45.2622747345762
7.41147143956696,45.2623149807743
7.41084198604027,45.2623953111132
7.41021889467214,45.2625154021312
7.40960467443159,45.2626747702639
7.40900179856674,45.2628727737921
7.40841269464593,45.2631086154257
7.40783973478273,45.2633813455135
7.40728522608427,45.2636898658677
7.40675140136137,45.2640329341857
7.40624041013779,45.2644091690526
7.40575430999484,45.2648170555032
7.40529505828621,45.2652549511229
7.40486450425646,45.2657210926605
7.40446438159469,45.2662136031286
7.40409630145365,45.2667304993613
7.40376174596216,45.2672697
7.40346206225709,45.2678290338739
7.40319845705895,45.2684062487431
7.40297199181285,45.2689990203668
7.4027835784144,45.2696049618631
7.40263397553785,45.2702216333194
7.40252378558119,45.2708465516173
7.40245345224048,45.2714772004314
7.40242325872326,45.2721110403617
7.40243332660817,45.2727455191582
7.40248361535539,45.273378081999
7.40257392246988,45.2740061817767
7.40270388431676,45.2746272893551
7.40287297758556,45.2752389037533
7.40308052139735,45.2758385622159
7.40332568004646,45.27642385013
7.40360746636552,45.2769924107477
7.4039247457005,45.2775419546761
7.4042762404795,45.2780702690957
7.40466053535708,45.2785752266708
7.40507608291342,45.2790547941156
7.40552120988518,45.2795070403811
7.40599412390313,45.2799301444312
7.40649292070945,45.2803224025753
7.40701559182544,45.2806822353283
7.407560032639,45.2810081937707
7.40812405087911,45.2812989653829
7.4087053754434,45.2815533793302
7.40930166554302,45.2817704111774
7.40991052012819,45.281949187014
7.4105294875564,45.2820889869726
7.41115607546426,45.2821892481283
7.41178776080343,45.2822495667647
7.412422,45.2822697
</coordinates>
</LinearRing>
</outerBoundaryIs>
</Polygon>
</MultiGeometry>
</Placemark>
</Document>
</kml>
