# Supplementary material for: Species conservation profiles of the endemic spiders Troglohyphantes (Araneae, Linyphiidae) from the Alps and the north-western Dinarides
Source: Biodivers Data J. 2022 Aug 19;10:e87261. doi: 10.3897/BDJ.10.e87261 (PMC9848466; doi:10.3897/BDJ.10.e87261)
Supplement: Supplementary material 24 — Distribution of Troglohyphantesgracilis Fage, 1919 [file bdj-10-e87261-s024.kml]

<?xml version="1.0" encoding="UTF-8"?>
<kml xmlns="http://earth.google.com/kml/2.2">
<Document>
<name></name>
<description><![CDATA[]]></description>

<Style id="1">
<LineStyle>
<width>2</width>
<color>ff0000ff</color>
</LineStyle>
<PolyStyle>
<color>aaffffff</color>
<fill>1</fill>
</PolyStyle>
</Style>

<Placemark>
<name>T.gracilis.kml</name>
<description><![CDATA[]]></description>
<styleUrl>#1</styleUrl>
<visibility>1</visibility>
<MultiGeometry>
<Polygon>
<outerBoundaryIs>
<LinearRing>
<coordinates>
14.68631,45.84923
14.6869442391966,45.8492098667647
14.6875759245357,45.8491495481283
14.6882025124436,45.8490492869726
14.6888214798718,45.848909487014
14.689430334457,45.8487307111774
14.6900266245566,45.8485136793302
14.6906079491209,45.8482592653829
14.691171967361,45.8479684937707
14.6917164081746,45.8476425353283
14.6922390792905,45.8472827025753
14.6927378760969,45.8468904444312
14.6932107901148,45.8464673403811
14.6936559170866,45.8460150941156
14.6940714646429,45.8455355266708
14.6944557595205,45.8450305690957
14.6948072542995,45.8445022546761
14.6951245336345,45.8439527107477
14.6954063199535,45.84338415013
14.6956514786027,45.8427988622159
14.6958590224144,45.8421992037533
14.6960281156832,45.8415875893551
14.6961580775301,45.8409664817767
14.6962483846446,45.840338381999
14.6962986733918,45.8397058191582
14.6963087412767,45.8390713403617
14.6962785477595,45.8384375004314
14.6962082144188,45.8378068516173
14.6960980244621,45.8371819333193
14.6959484215856,45.8365652618631
14.6957600081871,45.8359593203668
14.695533542941,45.8353665487431
14.6952699377429,45.8347893338739
14.6949702540378,45.83423
14.6946356985463,45.8336907993613
14.6942676184053,45.8331739031286
14.6938674957435,45.8326813926605
14.6934369417138,45.8322152511229
14.6929776900052,45.8317773555032
14.6924915898622,45.8313694690526
14.6919805986386,45.8309932341857
14.6914467739157,45.8306501658677
14.6908922652173,45.8303416455134
14.6903193053541,45.8300689154257
14.6897302014333,45.8298330737921
14.6891273255684,45.8296350702639
14.6885131053279,45.8294757021311
14.6878900139597,45.8293556111132
14.687260560433,45.8292752807743
14.686627279335,45.8292350345762
14.685992720665,45.8292350345762
14.685359439567,45.8292752807743
14.6847299860403,45.8293556111132
14.6841068946721,45.8294757021311
14.6834926744316,45.8296350702639
14.6828897985667,45.8298330737921
14.6823006946459,45.8300689154257
14.6817277347827,45.8303416455134
14.6811732260843,45.8306501658677
14.6806394013614,45.8309932341857
14.6801284101378,45.8313694690526
14.6796423099948,45.8317773555032
14.6791830582862,45.8322152511229
14.6787525042565,45.8326813926605
14.6783523815947,45.8331739031286
14.6779843014537,45.8336907993613
14.6776497459622,45.83423
14.6773500622571,45.8347893338739
14.677086457059,45.8353665487431
14.6768599918129,45.8359593203668
14.6766715784144,45.8365652618631
14.6765219755379,45.8371819333193
14.6764117855812,45.8378068516173
14.6763414522405,45.8384375004314
14.6763112587233,45.8390713403617
14.6763213266082,45.8397058191582
14.6763716153554,45.840338381999
14.6764619224699,45.8409664817767
14.6765918843168,45.8415875893551
14.6767609775856,45.8421992037533
14.6769685213973,45.8427988622159
14.6772136800465,45.84338415013
14.6774954663655,45.8439527107477
14.6778127457005,45.8445022546761
14.6781642404795,45.8450305690957
14.6785485353571,45.8455355266708
14.6789640829134,45.8460150941156
14.6794092098852,45.8464673403811
14.6798821239031,45.8468904444312
14.6803809207095,45.8472827025753
14.6809035918254,45.8476425353283
14.681448032639,45.8479684937707
14.6820120508791,45.8482592653829
14.6825933754434,45.8485136793302
14.683189665543,45.8487307111774
14.6837985201282,45.848909487014
14.6844174875564,45.8490492869726
14.6850440754643,45.8491495481283
14.6856757608034,45.8492098667647
14.68631,45.84923
</coordinates>
</LinearRing>
</outerBoundaryIs>
</Polygon>
<Polygon>
<outerBoundaryIs>
<LinearRing>
<coordinates>
14.67293,45.93343
14.6735642391966,45.9334098667647
14.6741959245357,45.9333495481283
14.6748225124436,45.9332492869726
14.6754414798718,45.933109487014
14.676050334457,45.9329307111774
14.6766466245566,45.9327136793302
14.6772279491209,45.9324592653829
14.677791967361,45.9321684937707
14.6783364081746,45.9318425353283
14.6788590792905,45.9314827025753
14.6793578760969,45.9310904444312
14.6798307901148,45.9306673403811
14.6802759170866,45.9302150941156
14.6806914646429,45.9297355266708
14.6810757595205,45.9292305690957
14.6814272542995,45.9287022546761
14.6817445336345,45.9281527107477
14.6820263199535,45.92758415013
14.6822714786027,45.9269988622159
14.6824790224144,45.9263992037533
14.6826481156832,45.9257875893551
14.6827780775301,45.9251664817767
14.6828683846446,45.924538381999
14.6829186733918,45.9239058191582
14.6829287412767,45.9232713403617
14.6828985477595,45.9226375004314
14.6828282144188,45.9220068516173
14.6827180244621,45.9213819333194
14.6825684215856,45.9207652618631
14.6823800081871,45.9201593203668
14.682153542941,45.9195665487431
14.6818899377429,45.9189893338739
14.6815902540378,45.91843
14.6812556985463,45.9178907993613
14.6808876184053,45.9173739031286
14.6804874957435,45.9168813926605
14.6800569417138,45.9164152511229
14.6795976900052,45.9159773555032
14.6791115898622,45.9155694690526
14.6786005986386,45.9151932341857
14.6780667739157,45.9148501658677
14.6775122652173,45.9145416455135
14.6769393053541,45.9142689154257
14.6763502014333,45.9140330737921
14.6757473255684,45.9138350702639
14.6751331053279,45.9136757021312
14.6745100139597,45.9135556111132
14.673880560433,45.9134752807743
14.673247279335,45.9134350345762
14.672612720665,45.9134350345762
14.671979439567,45.9134752807743
14.6713499860403,45.9135556111132
14.6707268946721,45.9136757021312
14.6701126744316,45.9138350702639
14.6695097985667,45.9140330737921
14.6689206946459,45.9142689154257
14.6683477347827,45.9145416455135
14.6677932260843,45.9148501658677
14.6672594013614,45.9151932341857
14.6667484101378,45.9155694690526
14.6662623099948,45.9159773555032
14.6658030582862,45.9164152511229
14.6653725042565,45.9168813926605
14.6649723815947,45.9173739031286
14.6646043014537,45.9178907993613
14.6642697459622,45.91843
14.6639700622571,45.9189893338739
14.663706457059,45.9195665487431
14.6634799918129,45.9201593203668
14.6632915784144,45.9207652618631
14.6631419755379,45.9213819333194
14.6630317855812,45.9220068516173
14.6629614522405,45.9226375004314
14.6629312587233,45.9232713403617
14.6629413266082,45.9239058191582
14.6629916153554,45.924538381999
14.6630819224699,45.9251664817767
14.6632118843168,45.9257875893551
14.6633809775856,45.9263992037533
14.6635885213973,45.9269988622159
14.6638336800465,45.92758415013
14.6641154663655,45.9281527107477
14.6644327457005,45.9287022546761
14.6647842404795,45.9292305690957
14.6651685353571,45.9297355266708
14.6655840829134,45.9302150941156
14.6660292098852,45.9306673403811
14.6665021239031,45.9310904444312
14.6670009207095,45.9314827025753
14.6675235918254,45.9318425353283
14.668068032639,45.9321684937707
14.6686320508791,45.9324592653829
14.6692133754434,45.9327136793302
14.669809665543,45.9329307111774
14.6704185201282,45.933109487014
14.6710374875564,45.9332492869726
14.6716640754643,45.9333495481283
14.6722957608034,45.9334098667647
14.67293,45.93343
</coordinates>
</LinearRing>
</outerBoundaryIs>
</Polygon>
<Polygon>
<outerBoundaryIs>
<LinearRing>
<coordinates>
14.32262,45.78208
14.3232542391966,45.7820598667647
14.3238859245357,45.7819995481283
14.3245125124436,45.7818992869726
14.3251314798718,45.781759487014
14.325740334457,45.7815807111774
14.3263366245566,45.7813636793302
14.3269179491209,45.7811092653829
14.327481967361,45.7808184937707
14.3280264081746,45.7804925353283
14.3285490792905,45.7801327025753
14.3290478760969,45.7797404444312
14.3295207901148,45.7793173403811
14.3299659170866,45.7788650941156
14.3303814646429,45.7783855266708
14.3307657595205,45.7778805690957
14.3311172542995,45.7773522546761
14.3314345336345,45.7768027107477
14.3317163199535,45.77623415013
14.3319614786027,45.7756488622159
14.3321690224144,45.7750492037533
14.3323381156832,45.7744375893551
14.3324680775301,45.7738164817767
14.3325583846446,45.773188381999
14.3326086733918,45.7725558191582
14.3326187412767,45.7719213403617
14.3325885477595,45.7712875004314
14.3325182144188,45.7706568516173
14.3324080244621,45.7700319333194
14.3322584215856,45.7694152618631
14.3320700081871,45.7688093203668
14.331843542941,45.7682165487431
14.3315799377429,45.7676393338739
14.3312802540378,45.76708
14.3309456985463,45.7665407993613
14.3305776184053,45.7660239031286
14.3301774957435,45.7655313926605
14.3297469417138,45.7650652511229
14.3292876900052,45.7646273555032
14.3288015898622,45.7642194690526
14.3282905986386,45.7638432341857
14.3277567739157,45.7635001658677
14.3272022652173,45.7631916455135
14.3266293053541,45.7629189154257
14.3260402014333,45.7626830737921
14.3254373255684,45.7624850702639
14.3248231053279,45.7623257021312
14.3242000139597,45.7622056111132
14.323570560433,45.7621252807743
14.322937279335,45.7620850345762
14.322302720665,45.7620850345762
14.321669439567,45.7621252807743
14.3210399860403,45.7622056111132
14.3204168946721,45.7623257021312
14.3198026744316,45.7624850702639
14.3191997985667,45.7626830737921
14.3186106946459,45.7629189154257
14.3180377347827,45.7631916455135
14.3174832260843,45.7635001658677
14.3169494013614,45.7638432341857
14.3164384101378,45.7642194690526
14.3159523099948,45.7646273555032
14.3154930582862,45.7650652511229
14.3150625042565,45.7655313926605
14.3146623815947,45.7660239031286
14.3142943014537,45.7665407993613
14.3139597459622,45.76708
14.3136600622571,45.7676393338739
14.313396457059,45.7682165487431
14.3131699918129,45.7688093203668
14.3129815784144,45.7694152618631
14.3128319755379,45.7700319333194
14.3127217855812,45.7706568516173
14.3126514522405,45.7712875004314
14.3126212587233,45.7719213403617
14.3126313266082,45.7725558191582
14.3126816153554,45.773188381999
14.3127719224699,45.7738164817767
14.3129018843168,45.7744375893551
14.3130709775856,45.7750492037533
14.3132785213973,45.7756488622159
14.3135236800465,45.77623415013
14.3138054663655,45.7768027107477
14.3141227457005,45.7773522546761
14.3144742404795,45.7778805690957
14.3148585353571,45.7783855266708
14.3152740829134,45.7788650941156
14.3157192098852,45.7793173403811
14.3161921239031,45.7797404444312
14.3166909207095,45.7801327025753
14.3172135918254,45.7804925353283
14.317758032639,45.7808184937707
14.3183220508791,45.7811092653829
14.3189033754434,45.7813636793302
14.319499665543,45.7815807111774
14.3201085201282,45.781759487014
14.3207274875564,45.7818992869726
14.3213540754643,45.7819995481283
14.3219857608034,45.7820598667647
14.32262,45.78208
</coordinates>
</LinearRing>
</outerBoundaryIs>
</Polygon>
</MultiGeometry>
</Placemark>
</Document>
</kml>
