# Supplementary material for: Species conservation profiles of the endemic spiders Troglohyphantes (Araneae, Linyphiidae) from the Alps and the north-western Dinarides
Source: Biodivers Data J. 2022 Aug 19;10:e87261. doi: 10.3897/BDJ.10.e87261 (PMC9848466; doi:10.3897/BDJ.10.e87261)
Supplement: Supplementary material 25 — Distribution of Troglohyphanteshelsdingeni Deeleman-Reinhold, 1978 [file bdj-10-e87261-s025.kml]

<?xml version="1.0" encoding="UTF-8"?>
<kml xmlns="http://earth.google.com/kml/2.2">
<Document>
<name></name>
<description><![CDATA[]]></description>

<Style id="1">
<LineStyle>
<width>2</width>
<color>ff0000ff</color>
</LineStyle>
<PolyStyle>
<color>aaffffff</color>
<fill>1</fill>
</PolyStyle>
</Style>

<Placemark>
<name>T.helsdingeni.kml</name>
<description><![CDATA[]]></description>
<styleUrl>#1</styleUrl>
<visibility>1</visibility>
<MultiGeometry>
<Polygon>
<outerBoundaryIs>
<LinearRing>
<coordinates>
14.6079,46.1499
14.6085342391966,46.1498798667647
14.6091659245357,46.1498195481283
14.6097925124436,46.1497192869726
14.6104114798718,46.149579487014
14.611020334457,46.1494007111774
14.6116166245566,46.1491836793302
14.6121979491209,46.1489292653829
14.612761967361,46.1486384937707
14.6133064081746,46.1483125353283
14.6138290792905,46.1479527025753
14.6143278760969,46.1475604444312
14.6148007901148,46.1471373403811
14.6152459170866,46.1466850941156
14.6156614646429,46.1462055266708
14.6160457595205,46.1457005690957
14.6163972542995,46.1451722546761
14.6167145336345,46.1446227107477
14.6169963199535,46.14405415013
14.6172414786027,46.1434688622159
14.6174490224144,46.1428692037533
14.6176181156832,46.1422575893551
14.6177480775301,46.1416364817767
14.6178383846446,46.141008381999
14.6178886733918,46.1403758191582
14.6178987412767,46.1397413403617
14.6178685477595,46.1391075004314
14.6177982144188,46.1384768516173
14.6176880244621,46.1378519333193
14.6175384215856,46.1372352618631
14.6173500081871,46.1366293203668
14.617123542941,46.1360365487431
14.6168599377429,46.1354593338739
14.6165602540378,46.1349
14.6162256985463,46.1343607993613
14.6158576184053,46.1338439031286
14.6154574957435,46.1333513926605
14.6150269417138,46.1328852511229
14.6145676900052,46.1324473555032
14.6140815898622,46.1320394690526
14.6135705986386,46.1316632341857
14.6130367739157,46.1313201658676
14.6124822652173,46.1310116455134
14.6119093053541,46.1307389154257
14.6113202014333,46.1305030737921
14.6107173255684,46.1303050702639
14.6101031053279,46.1301457021311
14.6094800139597,46.1300256111132
14.608850560433,46.1299452807743
14.608217279335,46.1299050345762
14.607582720665,46.1299050345762
14.606949439567,46.1299452807743
14.6063199860403,46.1300256111132
14.6056968946721,46.1301457021311
14.6050826744316,46.1303050702639
14.6044797985667,46.1305030737921
14.6038906946459,46.1307389154257
14.6033177347827,46.1310116455134
14.6027632260843,46.1313201658676
14.6022294013614,46.1316632341857
14.6017184101378,46.1320394690526
14.6012323099948,46.1324473555032
14.6007730582862,46.1328852511229
14.6003425042565,46.1333513926605
14.5999423815947,46.1338439031286
14.5995743014537,46.1343607993613
14.5992397459622,46.1349
14.5989400622571,46.1354593338739
14.598676457059,46.1360365487431
14.5984499918129,46.1366293203668
14.5982615784144,46.1372352618631
14.5981119755379,46.1378519333193
14.5980017855812,46.1384768516173
14.5979314522405,46.1391075004314
14.5979012587233,46.1397413403617
14.5979113266082,46.1403758191582
14.5979616153554,46.141008381999
14.5980519224699,46.1416364817767
14.5981818843168,46.1422575893551
14.5983509775856,46.1428692037533
14.5985585213973,46.1434688622159
14.5988036800465,46.14405415013
14.5990854663655,46.1446227107477
14.5994027457005,46.1451722546761
14.5997542404795,46.1457005690957
14.6001385353571,46.1462055266708
14.6005540829134,46.1466850941156
14.6009992098852,46.1471373403811
14.6014721239031,46.1475604444312
14.6019709207095,46.1479527025753
14.6024935918254,46.1483125353283
14.603038032639,46.1486384937707
14.6036020508791,46.1489292653829
14.6041833754434,46.1491836793302
14.604779665543,46.1494007111774
14.6053885201282,46.149579487014
14.6060074875564,46.1497192869726
14.6066340754643,46.1498195481283
14.6072657608034,46.1498798667647
14.6079,46.1499
</coordinates>
</LinearRing>
</outerBoundaryIs>
</Polygon>
<Polygon>
<outerBoundaryIs>
<LinearRing>
<coordinates>
14.688202,46.188141
14.6888362391966,46.1881208667647
14.6894679245357,46.1880605481283
14.6900945124436,46.1879602869726
14.6907134798718,46.187820487014
14.691322334457,46.1876417111774
14.6919186245566,46.1874246793302
14.6924999491209,46.1871702653829
14.693063967361,46.1868794937707
14.6936084081746,46.1865535353283
14.6941310792905,46.1861937025753
14.6946298760969,46.1858014444312
14.6951027901148,46.185378340381
14.6955479170866,46.1849260941156
14.6959634646429,46.1844465266708
14.6963477595205,46.1839415690957
14.6966992542995,46.1834132546761
14.6970165336345,46.1828637107477
14.6972983199535,46.18229515013
14.6975434786027,46.1817098622159
14.6977510224144,46.1811102037533
14.6979201156832,46.1804985893551
14.6980500775301,46.1798774817767
14.6981403846446,46.179249381999
14.6981906733918,46.1786168191582
14.6982007412767,46.1779823403617
14.6981705477595,46.1773485004314
14.6981002144188,46.1767178516173
14.6979900244621,46.1760929333193
14.6978404215856,46.1754762618631
14.6976520081871,46.1748703203668
14.697425542941,46.1742775487431
14.6971619377429,46.1737003338739
14.6968622540378,46.173141
14.6965276985463,46.1726017993613
14.6961596184053,46.1720849031286
14.6957594957435,46.1715923926605
14.6953289417138,46.1711262511229
14.6948696900052,46.1706883555032
14.6943835898622,46.1702804690526
14.6938725986386,46.1699042341857
14.6933387739157,46.1695611658676
14.6927842652173,46.1692526455134
14.6922113053541,46.1689799154257
14.6916222014333,46.1687440737921
14.6910193255684,46.1685460702639
14.6904051053279,46.1683867021311
14.6897820139597,46.1682666111132
14.689152560433,46.1681862807743
14.688519279335,46.1681460345762
14.687884720665,46.1681460345762
14.687251439567,46.1681862807743
14.6866219860403,46.1682666111132
14.6859988946721,46.1683867021311
14.6853846744316,46.1685460702639
14.6847817985667,46.1687440737921
14.6841926946459,46.1689799154257
14.6836197347827,46.1692526455134
14.6830652260843,46.1695611658676
14.6825314013614,46.1699042341857
14.6820204101378,46.1702804690526
14.6815343099948,46.1706883555032
14.6810750582862,46.1711262511229
14.6806445042565,46.1715923926605
14.6802443815947,46.1720849031286
14.6798763014537,46.1726017993613
14.6795417459622,46.173141
14.6792420622571,46.1737003338739
14.678978457059,46.1742775487431
14.6787519918129,46.1748703203668
14.6785635784144,46.1754762618631
14.6784139755379,46.1760929333193
14.6783037855812,46.1767178516173
14.6782334522405,46.1773485004314
14.6782032587233,46.1779823403617
14.6782133266082,46.1786168191582
14.6782636153554,46.179249381999
14.6783539224699,46.1798774817767
14.6784838843168,46.1804985893551
14.6786529775856,46.1811102037533
14.6788605213973,46.1817098622159
14.6791056800465,46.18229515013
14.6793874663655,46.1828637107477
14.6797047457005,46.1834132546761
14.6800562404795,46.1839415690957
14.6804405353571,46.1844465266708
14.6808560829134,46.1849260941156
14.6813012098852,46.185378340381
14.6817741239031,46.1858014444312
14.6822729207095,46.1861937025753
14.6827955918254,46.1865535353283
14.683340032639,46.1868794937707
14.6839040508791,46.1871702653829
14.6844853754434,46.1874246793302
14.685081665543,46.1876417111774
14.6856905201282,46.187820487014
14.6863094875564,46.1879602869726
14.6869360754643,46.1880605481283
14.6875677608034,46.1881208667647
14.688202,46.188141
</coordinates>
</LinearRing>
</outerBoundaryIs>
</Polygon>
<Polygon>
<outerBoundaryIs>
<LinearRing>
<coordinates>
14.583333,46.51
14.5839672391966,46.5099798667647
14.5845989245357,46.5099195481283
14.5852255124436,46.5098192869726
14.5858444798718,46.509679487014
14.586453334457,46.5095007111774
14.5870496245566,46.5092836793302
14.5876309491209,46.5090292653829
14.588194967361,46.5087384937707
14.5887394081746,46.5084125353283
14.5892620792905,46.5080527025753
14.5897608760969,46.5076604444312
14.5902337901148,46.5072373403811
14.5906789170866,46.5067850941156
14.5910944646429,46.5063055266708
14.5914787595205,46.5058005690957
14.5918302542995,46.5052722546761
14.5921475336345,46.5047227107477
14.5924293199535,46.50415415013
14.5926744786027,46.5035688622159
14.5928820224144,46.5029692037533
14.5930511156832,46.5023575893551
14.5931810775301,46.5017364817767
14.5932713846446,46.501108381999
14.5933216733918,46.5004758191582
14.5933317412767,46.4998413403617
14.5933015477595,46.4992075004314
14.5932312144188,46.4985768516173
14.5931210244621,46.4979519333193
14.5929714215856,46.4973352618631
14.5927830081871,46.4967293203668
14.592556542941,46.4961365487431
14.5922929377429,46.4955593338739
14.5919932540378,46.495
14.5916586985463,46.4944607993613
14.5912906184053,46.4939439031286
14.5908904957435,46.4934513926605
14.5904599417138,46.4929852511229
14.5900006900052,46.4925473555032
14.5895145898622,46.4921394690526
14.5890035986386,46.4917632341857
14.5884697739157,46.4914201658677
14.5879152652173,46.4911116455134
14.5873423053541,46.4908389154257
14.5867532014333,46.4906030737921
14.5861503255684,46.4904050702639
14.5855361053279,46.4902457021311
14.5849130139597,46.4901256111132
14.584283560433,46.4900452807743
14.583650279335,46.4900050345762
14.583015720665,46.4900050345762
14.582382439567,46.4900452807743
14.5817529860403,46.4901256111132
14.5811298946721,46.4902457021311
14.5805156744316,46.4904050702639
14.5799127985667,46.4906030737921
14.5793236946459,46.4908389154257
14.5787507347827,46.4911116455134
14.5781962260843,46.4914201658677
14.5776624013614,46.4917632341857
14.5771514101378,46.4921394690526
14.5766653099948,46.4925473555032
14.5762060582862,46.4929852511229
14.5757755042565,46.4934513926605
14.5753753815947,46.4939439031286
14.5750073014537,46.4944607993613
14.5746727459622,46.495
14.5743730622571,46.4955593338739
14.574109457059,46.4961365487431
14.5738829918129,46.4967293203668
14.5736945784144,46.4973352618631
14.5735449755379,46.4979519333193
14.5734347855812,46.4985768516173
14.5733644522405,46.4992075004314
14.5733342587233,46.4998413403617
14.5733443266082,46.5004758191582
14.5733946153554,46.501108381999
14.5734849224699,46.5017364817767
14.5736148843168,46.5023575893551
14.5737839775856,46.5029692037533
14.5739915213973,46.5035688622159
14.5742366800465,46.50415415013
14.5745184663655,46.5047227107477
14.5748357457005,46.5052722546761
14.5751872404795,46.5058005690957
14.5755715353571,46.5063055266708
14.5759870829134,46.5067850941156
14.5764322098852,46.5072373403811
14.5769051239031,46.5076604444312
14.5774039207095,46.5080527025753
14.5779265918254,46.5084125353283
14.578471032639,46.5087384937707
14.5790350508791,46.5090292653829
14.5796163754434,46.5092836793302
14.580212665543,46.5095007111774
14.5808215201282,46.509679487014
14.5814404875564,46.5098192869726
14.5820670754643,46.5099195481283
14.5826987608034,46.5099798667647
14.583333,46.51
</coordinates>
</LinearRing>
</outerBoundaryIs>
</Polygon>
</MultiGeometry>
</Placemark>
</Document>
</kml>
