# Supplementary material for: Species conservation profiles of the endemic spiders Troglohyphantes (Araneae, Linyphiidae) from the Alps and the north-western Dinarides
Source: Biodivers Data J. 2022 Aug 19;10:e87261. doi: 10.3897/BDJ.10.e87261 (PMC9848466; doi:10.3897/BDJ.10.e87261)
Supplement: Supplementary material 26 — Distribution of Troglohyphanteshenroti Dresco, 1956 [file bdj-10-e87261-s026.kml]

<?xml version="1.0" encoding="UTF-8"?>
<kml xmlns="http://earth.google.com/kml/2.2">
<Document>
<name></name>
<description><![CDATA[]]></description>

<Style id="1">
<LineStyle>
<width>2</width>
<color>ff0000ff</color>
</LineStyle>
<PolyStyle>
<color>aaffffff</color>
<fill>1</fill>
</PolyStyle>
</Style>

<Placemark>
<name>T.henroti.kml</name>
<description><![CDATA[]]></description>
<styleUrl>#1</styleUrl>
<visibility>1</visibility>
<MultiGeometry>
<Polygon>
<outerBoundaryIs>
<LinearRing>
<coordinates>
5.4082,45.1158
5.40883423919657,45.1157798667647
5.40946592453574,45.1157195481283
5.4100925124436,45.1156192869726
5.41071147987181,45.115479487014
5.41132033445698,45.1153007111774
5.4119166245566,45.1150836793302
5.41249794912089,45.1148292653829
5.413061967361,45.1145384937707
5.41360640817456,45.1142125353283
5.41412907929055,45.1138527025753
5.41462787609687,45.1134604444312
5.41510079011482,45.1130373403811
5.41554591708658,45.1125850941156
5.41596146464292,45.1121055266708
5.4163457595205,45.1116005690957
5.4166972542995,45.1110722546761
5.41701453363448,45.1105227107477
5.41729631995354,45.10995415013
5.41754147860265,45.1093688622159
5.41774902241444,45.1087692037533
5.41791811568324,45.1081575893551
5.41804807753012,45.1075364817767
5.41813838464461,45.106908381999
5.41818867339183,45.1062758191582
5.41819874127674,45.1056413403617
5.41816854775952,45.1050075004314
5.41809821441881,45.1043768516173
5.41798802446215,45.1037519333194
5.4178384215856,45.1031352618631
5.41765000818715,45.1025293203668
5.41742354294105,45.1019365487431
5.41715993774291,45.1013593338739
5.41686025403784,45.1008
5.41652569854635,45.1002607993613
5.41615761840531,45.0997439031286
5.41575749574354,45.0992513926605
5.41532694171379,45.0987852511229
5.41486769000516,45.0983473555032
5.41438158986221,45.0979394690526
5.41387059863863,45.0975632341857
5.41333677391573,45.0972201658677
5.41278226521727,45.0969116455135
5.41220930535407,45.0966389154257
5.41162020143326,45.0964030737921
5.41101732556841,45.0962050702639
5.41040310532787,45.0960457021311
5.40978001395973,45.0959256111132
5.40915056043304,45.0958452807743
5.40851727933498,45.0958050345762
5.40788272066502,45.0958050345762
5.40724943956696,45.0958452807743
5.40661998604027,45.0959256111132
5.40599689467213,45.0960457021311
5.40538267443159,45.0962050702639
5.40477979856674,45.0964030737921
5.40419069464593,45.0966389154257
5.40361773478273,45.0969116455135
5.40306322608427,45.0972201658677
5.40252940136137,45.0975632341857
5.40201841013779,45.0979394690526
5.40153230999484,45.0983473555032
5.40107305828621,45.0987852511229
5.40064250425646,45.0992513926605
5.40024238159469,45.0997439031286
5.39987430145365,45.1002607993613
5.39953974596216,45.1008
5.39924006225709,45.1013593338739
5.39897645705895,45.1019365487431
5.39874999181285,45.1025293203668
5.3985615784144,45.1031352618631
5.39841197553785,45.1037519333194
5.39830178558119,45.1043768516173
5.39823145224048,45.1050075004314
5.39820125872326,45.1056413403617
5.39821132660817,45.1062758191582
5.39826161535539,45.106908381999
5.39835192246988,45.1075364817767
5.39848188431676,45.1081575893551
5.39865097758556,45.1087692037533
5.39885852139735,45.1093688622159
5.39910368004645,45.10995415013
5.39938546636552,45.1105227107477
5.3997027457005,45.1110722546761
5.4000542404795,45.1116005690957
5.40043853535708,45.1121055266708
5.40085408291342,45.1125850941156
5.40129920988518,45.1130373403811
5.40177212390313,45.1134604444312
5.40227092070945,45.1138527025753
5.40279359182544,45.1142125353283
5.403338032639,45.1145384937707
5.40390205087911,45.1148292653829
5.4044833754434,45.1150836793302
5.40507966554302,45.1153007111774
5.40568852012819,45.115479487014
5.4063074875564,45.1156192869726
5.40693407546426,45.1157195481283
5.40756576080343,45.1157798667647
5.4082,45.1158
</coordinates>
</LinearRing>
</outerBoundaryIs>
</Polygon>
<Polygon>
<outerBoundaryIs>
<LinearRing>
<coordinates>
5.4124,45.1046
5.41303423919657,45.1045798667647
5.41366592453574,45.1045195481283
5.4142925124436,45.1044192869726
5.41491147987181,45.104279487014
5.41552033445698,45.1041007111774
5.4161166245566,45.1038836793302
5.41669794912089,45.1036292653829
5.417261967361,45.1033384937707
5.41780640817456,45.1030125353283
5.41832907929055,45.1026527025753
5.41882787609687,45.1022604444312
5.41930079011482,45.1018373403811
5.41974591708658,45.1013850941156
5.42016146464292,45.1009055266708
5.4205457595205,45.1004005690957
5.4208972542995,45.0998722546761
5.42121453363448,45.0993227107477
5.42149631995354,45.09875415013
5.42174147860265,45.0981688622159
5.42194902241444,45.0975692037533
5.42211811568324,45.0969575893551
5.42224807753012,45.0963364817767
5.42233838464461,45.095708381999
5.42238867339183,45.0950758191582
5.42239874127674,45.0944413403617
5.42236854775952,45.0938075004314
5.42229821441881,45.0931768516173
5.42218802446215,45.0925519333193
5.4220384215856,45.0919352618631
5.42185000818715,45.0913293203668
5.42162354294105,45.0907365487431
5.42135993774291,45.0901593338739
5.42106025403784,45.0896
5.42072569854635,45.0890607993613
5.42035761840531,45.0885439031286
5.41995749574354,45.0880513926605
5.41952694171379,45.0875852511229
5.41906769000516,45.0871473555032
5.41858158986221,45.0867394690526
5.41807059863863,45.0863632341857
5.41753677391573,45.0860201658677
5.41698226521727,45.0857116455134
5.41640930535407,45.0854389154257
5.41582020143326,45.0852030737921
5.41521732556841,45.0850050702639
5.41460310532787,45.0848457021311
5.41398001395973,45.0847256111132
5.41335056043304,45.0846452807743
5.41271727933498,45.0846050345762
5.41208272066502,45.0846050345762
5.41144943956696,45.0846452807743
5.41081998604027,45.0847256111132
5.41019689467213,45.0848457021311
5.40958267443159,45.0850050702639
5.40897979856674,45.0852030737921
5.40839069464593,45.0854389154257
5.40781773478273,45.0857116455134
5.40726322608427,45.0860201658677
5.40672940136137,45.0863632341857
5.40621841013779,45.0867394690526
5.40573230999484,45.0871473555032
5.40527305828621,45.0875852511229
5.40484250425646,45.0880513926605
5.40444238159469,45.0885439031286
5.40407430145365,45.0890607993613
5.40373974596216,45.0896
5.40344006225709,45.0901593338739
5.40317645705895,45.0907365487431
5.40294999181285,45.0913293203668
5.4027615784144,45.0919352618631
5.40261197553785,45.0925519333193
5.40250178558119,45.0931768516173
5.40243145224048,45.0938075004314
5.40240125872326,45.0944413403617
5.40241132660817,45.0950758191582
5.40246161535539,45.095708381999
5.40255192246988,45.0963364817767
5.40268188431676,45.0969575893551
5.40285097758556,45.0975692037533
5.40305852139735,45.0981688622159
5.40330368004645,45.09875415013
5.40358546636552,45.0993227107477
5.4039027457005,45.0998722546761
5.4042542404795,45.1004005690957
5.40463853535708,45.1009055266708
5.40505408291342,45.1013850941156
5.40549920988518,45.1018373403811
5.40597212390313,45.1022604444312
5.40647092070945,45.1026527025753
5.40699359182544,45.1030125353283
5.407538032639,45.1033384937707
5.40810205087911,45.1036292653829
5.4086833754434,45.1038836793302
5.40927966554302,45.1041007111774
5.40988852012819,45.104279487014
5.4105074875564,45.1044192869726
5.41113407546426,45.1045195481283
5.41176576080343,45.1045798667647
5.4124,45.1046
</coordinates>
</LinearRing>
</outerBoundaryIs>
</Polygon>
<Polygon>
<outerBoundaryIs>
<LinearRing>
<coordinates>
5.3007,44.946
5.30133423919657,44.9459798667647
5.30196592453574,44.9459195481283
5.3025925124436,44.9458192869726
5.30321147987181,44.945679487014
5.30382033445698,44.9455007111774
5.3044166245566,44.9452836793302
5.30499794912089,44.9450292653829
5.305561967361,44.9447384937707
5.30610640817456,44.9444125353283
5.30662907929055,44.9440527025753
5.30712787609687,44.9436604444312
5.30760079011482,44.9432373403811
5.30804591708658,44.9427850941156
5.30846146464292,44.9423055266708
5.3088457595205,44.9418005690957
5.3091972542995,44.9412722546761
5.30951453363448,44.9407227107477
5.30979631995354,44.94015415013
5.31004147860265,44.9395688622159
5.31024902241444,44.9389692037533
5.31041811568324,44.9383575893551
5.31054807753012,44.9377364817767
5.31063838464461,44.937108381999
5.31068867339183,44.9364758191582
5.31069874127674,44.9358413403617
5.31066854775952,44.9352075004314
5.31059821441881,44.9345768516173
5.31048802446215,44.9339519333193
5.3103384215856,44.9333352618631
5.31015000818715,44.9327293203668
5.30992354294105,44.9321365487431
5.30965993774291,44.9315593338739
5.30936025403784,44.931
5.30902569854635,44.9304607993613
5.30865761840531,44.9299439031286
5.30825749574354,44.9294513926605
5.30782694171379,44.9289852511229
5.30736769000516,44.9285473555032
5.30688158986221,44.9281394690526
5.30637059863863,44.9277632341857
5.30583677391573,44.9274201658677
5.30528226521727,44.9271116455134
5.30470930535407,44.9268389154257
5.30412020143326,44.9266030737921
5.30351732556841,44.9264050702639
5.30290310532787,44.9262457021311
5.30228001395973,44.9261256111132
5.30165056043304,44.9260452807743
5.30101727933498,44.9260050345762
5.30038272066502,44.9260050345762
5.29974943956696,44.9260452807743
5.29911998604027,44.9261256111132
5.29849689467213,44.9262457021311
5.29788267443159,44.9264050702639
5.29727979856674,44.9266030737921
5.29669069464593,44.9268389154257
5.29611773478273,44.9271116455134
5.29556322608427,44.9274201658677
5.29502940136137,44.9277632341857
5.29451841013779,44.9281394690526
5.29403230999484,44.9285473555032
5.29357305828621,44.9289852511229
5.29314250425646,44.9294513926605
5.29274238159469,44.9299439031286
5.29237430145365,44.9304607993613
5.29203974596216,44.931
5.29174006225709,44.9315593338739
5.29147645705895,44.9321365487431
5.29124999181285,44.9327293203668
5.2910615784144,44.9333352618631
5.29091197553785,44.9339519333193
5.29080178558119,44.9345768516173
5.29073145224048,44.9352075004314
5.29070125872326,44.9358413403617
5.29071132660817,44.9364758191582
5.29076161535539,44.937108381999
5.29085192246988,44.9377364817767
5.29098188431676,44.9383575893551
5.29115097758556,44.9389692037533
5.29135852139735,44.9395688622159
5.29160368004645,44.94015415013
5.29188546636552,44.9407227107477
5.2922027457005,44.9412722546761
5.2925542404795,44.9418005690957
5.29293853535708,44.9423055266708
5.29335408291342,44.9427850941156
5.29379920988518,44.9432373403811
5.29427212390313,44.9436604444312
5.29477092070945,44.9440527025753
5.29529359182544,44.9444125353283
5.295838032639,44.9447384937707
5.29640205087911,44.9450292653829
5.2969833754434,44.9452836793302
5.29757966554302,44.9455007111774
5.29818852012819,44.945679487014
5.2988074875564,44.9458192869726
5.29943407546426,44.9459195481283
5.30006576080343,44.9459798667647
5.3007,44.946
</coordinates>
</LinearRing>
</outerBoundaryIs>
</Polygon>
<Polygon>
<outerBoundaryIs>
<LinearRing>
<coordinates>
5.4234,45.0991
5.42403423919657,45.0990798667647
5.42466592453574,45.0990195481283
5.4252925124436,45.0989192869726
5.42591147987181,45.098779487014
5.42652033445698,45.0986007111774
5.4271166245566,45.0983836793302
5.42769794912089,45.0981292653829
5.428261967361,45.0978384937707
5.42880640817456,45.0975125353283
5.42932907929055,45.0971527025753
5.42982787609687,45.0967604444312
5.43030079011482,45.0963373403811
5.43074591708658,45.0958850941156
5.43116146464292,45.0954055266708
5.4315457595205,45.0949005690957
5.4318972542995,45.0943722546761
5.43221453363448,45.0938227107477
5.43249631995354,45.09325415013
5.43274147860265,45.0926688622159
5.43294902241444,45.0920692037533
5.43311811568324,45.0914575893551
5.43324807753012,45.0908364817767
5.43333838464461,45.090208381999
5.43338867339183,45.0895758191582
5.43339874127674,45.0889413403617
5.43336854775952,45.0883075004314
5.43329821441881,45.0876768516173
5.43318802446215,45.0870519333194
5.4330384215856,45.0864352618631
5.43285000818715,45.0858293203668
5.43262354294105,45.0852365487431
5.43235993774291,45.0846593338739
5.43206025403784,45.0841
5.43172569854635,45.0835607993613
5.43135761840531,45.0830439031286
5.43095749574354,45.0825513926605
5.43052694171379,45.0820852511229
5.43006769000516,45.0816473555032
5.42958158986221,45.0812394690526
5.42907059863863,45.0808632341857
5.42853677391573,45.0805201658677
5.42798226521727,45.0802116455135
5.42740930535407,45.0799389154257
5.42682020143326,45.0797030737921
5.42621732556841,45.0795050702639
5.42560310532787,45.0793457021311
5.42498001395973,45.0792256111132
5.42435056043304,45.0791452807743
5.42371727933498,45.0791050345762
5.42308272066502,45.0791050345762
5.42244943956696,45.0791452807743
5.42181998604027,45.0792256111132
5.42119689467213,45.0793457021311
5.42058267443159,45.0795050702639
5.41997979856674,45.0797030737921
5.41939069464593,45.0799389154257
5.41881773478273,45.0802116455135
5.41826322608427,45.0805201658677
5.41772940136137,45.0808632341857
5.41721841013779,45.0812394690526
5.41673230999484,45.0816473555032
5.41627305828621,45.0820852511229
5.41584250425646,45.0825513926605
5.41544238159469,45.0830439031286
5.41507430145365,45.0835607993613
5.41473974596216,45.0841
5.41444006225709,45.0846593338739
5.41417645705895,45.0852365487431
5.41394999181285,45.0858293203668
5.4137615784144,45.0864352618631
5.41361197553785,45.0870519333194
5.41350178558119,45.0876768516173
5.41343145224048,45.0883075004314
5.41340125872326,45.0889413403617
5.41341132660817,45.0895758191582
5.41346161535539,45.090208381999
5.41355192246988,45.0908364817767
5.41368188431676,45.0914575893551
5.41385097758556,45.0920692037533
5.41405852139735,45.0926688622159
5.41430368004646,45.09325415013
5.41458546636552,45.0938227107477
5.4149027457005,45.0943722546761
5.4152542404795,45.0949005690957
5.41563853535708,45.0954055266708
5.41605408291342,45.0958850941156
5.41649920988518,45.0963373403811
5.41697212390313,45.0967604444312
5.41747092070945,45.0971527025753
5.41799359182544,45.0975125353283
5.418538032639,45.0978384937707
5.41910205087911,45.0981292653829
5.4196833754434,45.0983836793302
5.42027966554302,45.0986007111774
5.42088852012819,45.098779487014
5.4215074875564,45.0989192869726
5.42213407546426,45.0990195481283
5.42276576080343,45.0990798667647
5.4234,45.0991
</coordinates>
</LinearRing>
</outerBoundaryIs>
</Polygon>
<Polygon>
<outerBoundaryIs>
<LinearRing>
<coordinates>
5.32856,44.98695
5.32919423919657,44.9869298667647
5.32982592453574,44.9868695481283
5.3304525124436,44.9867692869726
5.33107147987181,44.986629487014
5.33168033445699,44.9864507111774
5.3322766245566,44.9862336793302
5.33285794912089,44.9859792653829
5.33342196736101,44.9856884937707
5.33396640817456,44.9853625353283
5.33448907929055,44.9850027025753
5.33498787609687,44.9846104444312
5.33546079011482,44.9841873403811
5.33590591708658,44.9837350941156
5.33632146464292,44.9832555266708
5.3367057595205,44.9827505690957
5.3370572542995,44.9822222546761
5.33737453363448,44.9816727107477
5.33765631995355,44.98110415013
5.33790147860265,44.9805188622159
5.33810902241444,44.9799192037533
5.33827811568324,44.9793075893551
5.33840807753012,44.9786864817767
5.33849838464461,44.978058381999
5.33854867339183,44.9774258191582
5.33855874127674,44.9767913403617
5.33852854775952,44.9761575004314
5.33845821441881,44.9755268516173
5.33834802446215,44.9749019333194
5.3381984215856,44.9742852618631
5.33801000818715,44.9736793203668
5.33778354294105,44.9730865487431
5.33751993774291,44.9725093338739
5.33722025403784,44.97195
5.33688569854635,44.9714107993613
5.33651761840531,44.9708939031286
5.33611749574354,44.9704013926605
5.33568694171379,44.9699352511229
5.33522769000516,44.9694973555032
5.33474158986221,44.9690894690526
5.33423059863863,44.9687132341857
5.33369677391573,44.9683701658677
5.33314226521727,44.9680616455135
5.33256930535407,44.9677889154257
5.33198020143326,44.9675530737921
5.33137732556841,44.9673550702639
5.33076310532787,44.9671957021311
5.33014001395973,44.9670756111132
5.32951056043304,44.9669952807743
5.32887727933498,44.9669550345762
5.32824272066502,44.9669550345762
5.32760943956696,44.9669952807743
5.32697998604027,44.9670756111132
5.32635689467214,44.9671957021311
5.32574267443159,44.9673550702639
5.32513979856674,44.9675530737921
5.32455069464593,44.9677889154257
5.32397773478273,44.9680616455135
5.32342322608427,44.9683701658677
5.32288940136137,44.9687132341857
5.32237841013779,44.9690894690526
5.32189230999484,44.9694973555032
5.32143305828621,44.9699352511229
5.32100250425646,44.9704013926605
5.32060238159469,44.9708939031286
5.32023430145365,44.9714107993613
5.31989974596216,44.97195
5.31960006225709,44.9725093338739
5.31933645705895,44.9730865487431
5.31910999181285,44.9736793203668
5.3189215784144,44.9742852618631
5.31877197553785,44.9749019333194
5.31866178558119,44.9755268516173
5.31859145224048,44.9761575004314
5.31856125872326,44.9767913403617
5.31857132660817,44.9774258191582
5.31862161535539,44.978058381999
5.31871192246988,44.9786864817767
5.31884188431676,44.9793075893551
5.31901097758556,44.9799192037533
5.31921852139735,44.9805188622159
5.31946368004646,44.98110415013
5.31974546636552,44.9816727107477
5.3200627457005,44.9822222546761
5.3204142404795,44.9827505690957
5.32079853535708,44.9832555266708
5.32121408291342,44.9837350941156
5.32165920988518,44.9841873403811
5.32213212390313,44.9846104444312
5.32263092070945,44.9850027025753
5.32315359182544,44.9853625353283
5.323698032639,44.9856884937707
5.32426205087911,44.9859792653829
5.3248433754434,44.9862336793302
5.32543966554302,44.9864507111774
5.32604852012819,44.986629487014
5.3266674875564,44.9867692869726
5.32729407546426,44.9868695481283
5.32792576080343,44.9869298667647
5.32856,44.98695
</coordinates>
</LinearRing>
</outerBoundaryIs>
</Polygon>
</MultiGeometry>
</Placemark>
</Document>
</kml>
