# Supplementary material for: Species conservation profiles of the endemic spiders Troglohyphantes (Araneae, Linyphiidae) from the Alps and the north-western Dinarides
Source: Biodivers Data J. 2022 Aug 19;10:e87261. doi: 10.3897/BDJ.10.e87261 (PMC9848466; doi:10.3897/BDJ.10.e87261)
Supplement: Supplementary material 27 — Distribution of Troglohyphantesiulianae Brignoli, 1971 [file bdj-10-e87261-s027.kml]

<?xml version="1.0" encoding="UTF-8"?>
<kml xmlns="http://earth.google.com/kml/2.2">
<Document>
<name></name>
<description><![CDATA[]]></description>

<Style id="1">
<LineStyle>
<width>2</width>
<color>ff0000ff</color>
</LineStyle>
<PolyStyle>
<color>aaffffff</color>
<fill>1</fill>
</PolyStyle>
</Style>

<Placemark>
<name>T.iulianae.kml</name>
<description><![CDATA[]]></description>
<styleUrl>#1</styleUrl>
<visibility>1</visibility>
<MultiGeometry>
<Polygon>
<outerBoundaryIs>
<LinearRing>
<coordinates>
8.4158,44.4544
8.41643423919657,44.4543798667647
8.41706592453574,44.4543195481283
8.4176925124436,44.4542192869726
8.41831147987181,44.454079487014
8.41892033445699,44.4539007111774
8.4195166245566,44.4536836793302
8.42009794912089,44.4534292653829
8.42066196736101,44.4531384937707
8.42120640817456,44.4528125353283
8.42172907929055,44.4524527025753
8.42222787609687,44.4520604444312
8.42270079011482,44.4516373403811
8.42314591708658,44.4511850941156
8.42356146464292,44.4507055266708
8.4239457595205,44.4502005690957
8.4242972542995,44.4496722546761
8.42461453363448,44.4491227107477
8.42489631995355,44.44855415013
8.42514147860265,44.4479688622159
8.42534902241444,44.4473692037533
8.42551811568324,44.4467575893551
8.42564807753012,44.4461364817767
8.42573838464461,44.445508381999
8.42578867339183,44.4448758191582
8.42579874127674,44.4442413403617
8.42576854775952,44.4436075004314
8.42569821441881,44.4429768516173
8.42558802446215,44.4423519333194
8.4254384215856,44.4417352618631
8.42525000818715,44.4411293203668
8.42502354294105,44.4405365487431
8.42475993774291,44.4399593338739
8.42446025403784,44.4394
8.42412569854635,44.4388607993613
8.42375761840531,44.4383439031286
8.42335749574354,44.4378513926605
8.42292694171379,44.4373852511229
8.42246769000516,44.4369473555032
8.42198158986221,44.4365394690526
8.42147059863863,44.4361632341857
8.42093677391573,44.4358201658677
8.42038226521728,44.4355116455135
8.41980930535407,44.4352389154257
8.41922020143326,44.4350030737921
8.41861732556841,44.4348050702639
8.41800310532787,44.4346457021311
8.41738001395973,44.4345256111132
8.41675056043304,44.4344452807743
8.41611727933498,44.4344050345762
8.41548272066502,44.4344050345762
8.41484943956696,44.4344452807743
8.41421998604027,44.4345256111132
8.41359689467214,44.4346457021311
8.41298267443159,44.4348050702639
8.41237979856674,44.4350030737921
8.41179069464594,44.4352389154257
8.41121773478273,44.4355116455135
8.41066322608427,44.4358201658677
8.41012940136137,44.4361632341857
8.40961841013779,44.4365394690526
8.40913230999484,44.4369473555032
8.40867305828621,44.4373852511229
8.40824250425646,44.4378513926605
8.40784238159469,44.4383439031286
8.40747430145365,44.4388607993613
8.40713974596216,44.4394
8.40684006225709,44.4399593338739
8.40657645705896,44.4405365487431
8.40634999181285,44.4411293203668
8.4061615784144,44.4417352618631
8.40601197553785,44.4423519333194
8.40590178558119,44.4429768516173
8.40583145224048,44.4436075004314
8.40580125872326,44.4442413403617
8.40581132660817,44.4448758191582
8.40586161535539,44.445508381999
8.40595192246988,44.4461364817767
8.40608188431677,44.4467575893551
8.40625097758556,44.4473692037533
8.40645852139735,44.4479688622159
8.40670368004645,44.44855415013
8.40698546636552,44.4491227107477
8.40730274570051,44.4496722546761
8.4076542404795,44.4502005690957
8.40803853535708,44.4507055266708
8.40845408291343,44.4511850941156
8.40889920988518,44.4516373403811
8.40937212390314,44.4520604444312
8.40987092070946,44.4524527025753
8.41039359182544,44.4528125353283
8.410938032639,44.4531384937707
8.41150205087911,44.4534292653829
8.4120833754434,44.4536836793302
8.41267966554302,44.4539007111774
8.41328852012819,44.454079487014
8.4139074875564,44.4542192869726
8.41453407546426,44.4543195481283
8.41516576080343,44.4543798667647
8.4158,44.4544
</coordinates>
</LinearRing>
</outerBoundaryIs>
</Polygon>
<Polygon>
<outerBoundaryIs>
<LinearRing>
<coordinates>
8.0286,44.587
8.02923423919657,44.5869798667647
8.02986592453574,44.5869195481283
8.0304925124436,44.5868192869726
8.03111147987181,44.586679487014
8.03172033445699,44.5865007111774
8.0323166245566,44.5862836793302
8.03289794912089,44.5860292653829
8.03346196736101,44.5857384937707
8.03400640817456,44.5854125353283
8.03452907929055,44.5850527025753
8.03502787609687,44.5846604444312
8.03550079011482,44.5842373403811
8.03594591708658,44.5837850941156
8.03636146464292,44.5833055266708
8.0367457595205,44.5828005690957
8.0370972542995,44.5822722546761
8.03741453363448,44.5817227107477
8.03769631995355,44.58115415013
8.03794147860265,44.5805688622159
8.03814902241444,44.5799692037533
8.03831811568324,44.5793575893551
8.03844807753012,44.5787364817767
8.03853838464461,44.578108381999
8.03858867339183,44.5774758191582
8.03859874127674,44.5768413403617
8.03856854775952,44.5762075004314
8.03849821441881,44.5755768516173
8.03838802446215,44.5749519333193
8.0382384215856,44.5743352618631
8.03805000818715,44.5737293203668
8.03782354294105,44.5731365487431
8.03755993774291,44.5725593338739
8.03726025403784,44.572
8.03692569854635,44.5714607993613
8.03655761840531,44.5709439031286
8.03615749574354,44.5704513926605
8.03572694171379,44.5699852511229
8.03526769000516,44.5695473555032
8.03478158986221,44.5691394690526
8.03427059863863,44.5687632341857
8.03373677391573,44.5684201658676
8.03318226521728,44.5681116455134
8.03260930535407,44.5678389154257
8.03202020143326,44.5676030737921
8.03141732556841,44.5674050702639
8.03080310532787,44.5672457021311
8.03018001395973,44.5671256111132
8.02955056043304,44.5670452807743
8.02891727933498,44.5670050345762
8.02828272066502,44.5670050345762
8.02764943956696,44.5670452807743
8.02701998604027,44.5671256111132
8.02639689467214,44.5672457021311
8.02578267443159,44.5674050702639
8.02517979856674,44.5676030737921
8.02459069464594,44.5678389154257
8.02401773478273,44.5681116455134
8.02346322608427,44.5684201658676
8.02292940136137,44.5687632341857
8.02241841013779,44.5691394690526
8.02193230999484,44.5695473555032
8.02147305828621,44.5699852511229
8.02104250425646,44.5704513926605
8.02064238159469,44.5709439031286
8.02027430145365,44.5714607993613
8.01993974596216,44.572
8.01964006225709,44.5725593338739
8.01937645705896,44.5731365487431
8.01914999181285,44.5737293203668
8.0189615784144,44.5743352618631
8.01881197553785,44.5749519333193
8.01870178558119,44.5755768516173
8.01863145224048,44.5762075004314
8.01860125872326,44.5768413403617
8.01861132660817,44.5774758191582
8.01866161535539,44.578108381999
8.01875192246988,44.5787364817767
8.01888188431677,44.5793575893551
8.01905097758556,44.5799692037533
8.01925852139735,44.5805688622159
8.01950368004645,44.58115415013
8.01978546636552,44.5817227107477
8.02010274570051,44.5822722546761
8.0204542404795,44.5828005690957
8.02083853535708,44.5833055266708
8.02125408291343,44.5837850941156
8.02169920988518,44.5842373403811
8.02217212390314,44.5846604444312
8.02267092070946,44.5850527025753
8.02319359182544,44.5854125353283
8.023738032639,44.5857384937707
8.02430205087911,44.5860292653829
8.0248833754434,44.5862836793302
8.02547966554302,44.5865007111774
8.02608852012819,44.586679487014
8.0267074875564,44.5868192869726
8.02733407546426,44.5869195481283
8.02796576080343,44.5869798667647
8.0286,44.587
</coordinates>
</LinearRing>
</outerBoundaryIs>
</Polygon>
<Polygon>
<outerBoundaryIs>
<LinearRing>
<coordinates>
9.25,44.775
9.25063423919657,44.7749798667647
9.25126592453574,44.7749195481283
9.2518925124436,44.7748192869726
9.25251147987181,44.774679487014
9.25312033445699,44.7745007111774
9.2537166245566,44.7742836793302
9.25429794912089,44.7740292653829
9.25486196736101,44.7737384937707
9.25540640817456,44.7734125353283
9.25592907929055,44.7730527025753
9.25642787609686,44.7726604444312
9.25690079011482,44.7722373403811
9.25734591708657,44.7717850941156
9.25776146464292,44.7713055266708
9.2581457595205,44.7708005690957
9.2584972542995,44.7702722546761
9.25881453363448,44.7697227107477
9.25909631995355,44.76915415013
9.25934147860265,44.7685688622159
9.25954902241444,44.7679692037533
9.25971811568323,44.7673575893551
9.25984807753012,44.7667364817767
9.25993838464461,44.766108381999
9.25998867339183,44.7654758191582
9.25999874127674,44.7648413403617
9.25996854775952,44.7642075004314
9.25989821441881,44.7635768516173
9.25978802446215,44.7629519333193
9.2596384215856,44.7623352618631
9.25945000818715,44.7617293203668
9.25922354294105,44.7611365487431
9.25895993774291,44.7605593338739
9.25866025403784,44.76
9.25832569854635,44.7594607993613
9.25795761840531,44.7589439031286
9.25755749574354,44.7584513926605
9.25712694171379,44.7579852511229
9.25666769000516,44.7575473555032
9.25618158986221,44.7571394690526
9.25567059863863,44.7567632341857
9.25513677391573,44.7564201658677
9.25458226521727,44.7561116455134
9.25400930535407,44.7558389154257
9.25342020143326,44.7556030737921
9.25281732556841,44.7554050702639
9.25220310532787,44.7552457021311
9.25158001395973,44.7551256111132
9.25095056043304,44.7550452807743
9.25031727933498,44.7550050345762
9.24968272066502,44.7550050345762
9.24904943956696,44.7550452807743
9.24841998604027,44.7551256111132
9.24779689467213,44.7552457021311
9.24718267443158,44.7554050702639
9.24657979856674,44.7556030737921
9.24599069464593,44.7558389154257
9.24541773478273,44.7561116455134
9.24486322608427,44.7564201658677
9.24432940136137,44.7567632341857
9.24381841013779,44.7571394690526
9.24333230999484,44.7575473555032
9.24287305828621,44.7579852511229
9.24244250425646,44.7584513926605
9.24204238159469,44.7589439031286
9.24167430145365,44.7594607993613
9.24133974596216,44.76
9.24104006225709,44.7605593338739
9.24077645705895,44.7611365487431
9.24054999181285,44.7617293203668
9.2403615784144,44.7623352618631
9.24021197553785,44.7629519333193
9.24010178558119,44.7635768516173
9.24003145224048,44.7642075004314
9.24000125872326,44.7648413403617
9.24001132660817,44.7654758191582
9.24006161535539,44.766108381999
9.24015192246988,44.7667364817767
9.24028188431677,44.7673575893551
9.24045097758556,44.7679692037533
9.24065852139735,44.7685688622159
9.24090368004645,44.76915415013
9.24118546636552,44.7697227107477
9.2415027457005,44.7702722546761
9.2418542404795,44.7708005690957
9.24223853535708,44.7713055266708
9.24265408291343,44.7717850941156
9.24309920988518,44.7722373403811
9.24357212390314,44.7726604444312
9.24407092070945,44.7730527025753
9.24459359182544,44.7734125353283
9.24513803263899,44.7737384937707
9.24570205087911,44.7740292653829
9.2462833754434,44.7742836793302
9.24687966554301,44.7745007111774
9.24748852012819,44.774679487014
9.2481074875564,44.7748192869726
9.24873407546426,44.7749195481283
9.24936576080343,44.7749798667647
9.25,44.775
</coordinates>
</LinearRing>
</outerBoundaryIs>
</Polygon>
<Polygon>
<outerBoundaryIs>
<LinearRing>
<coordinates>
10.33551,44.02422
10.3361442391966,44.0241998667647
10.3367759245357,44.0241395481283
10.3374025124436,44.0240392869726
10.3380214798718,44.023899487014
10.338630334457,44.0237207111774
10.3392266245566,44.0235036793302
10.3398079491209,44.0232492653829
10.340371967361,44.0229584937707
10.3409164081746,44.0226325353283
10.3414390792905,44.0222727025753
10.3419378760969,44.0218804444312
10.3424107901148,44.0214573403811
10.3428559170866,44.0210050941156
10.3432714646429,44.0205255266708
10.3436557595205,44.0200205690957
10.3440072542995,44.0194922546761
10.3443245336345,44.0189427107477
10.3446063199535,44.01837415013
10.3448514786027,44.0177888622159
10.3450590224144,44.0171892037533
10.3452281156832,44.0165775893551
10.3453580775301,44.0159564817767
10.3454483846446,44.015328381999
10.3454986733918,44.0146958191582
10.3455087412767,44.0140613403617
10.3454785477595,44.0134275004314
10.3454082144188,44.0127968516173
10.3452980244621,44.0121719333194
10.3451484215856,44.0115552618631
10.3449600081871,44.0109493203668
10.344733542941,44.0103565487431
10.3444699377429,44.0097793338739
10.3441702540378,44.00922
10.3438356985463,44.0086807993613
10.3434676184053,44.0081639031286
10.3430674957435,44.0076713926605
10.3426369417138,44.0072052511229
10.3421776900052,44.0067673555032
10.3416915898622,44.0063594690526
10.3411805986386,44.0059832341857
10.3406467739157,44.0056401658677
10.3400922652173,44.0053316455135
10.3395193053541,44.0050589154257
10.3389302014333,44.0048230737921
10.3383273255684,44.0046250702639
10.3377131053279,44.0044657021311
10.3370900139597,44.0043456111132
10.336460560433,44.0042652807743
10.335827279335,44.0042250345762
10.335192720665,44.0042250345762
10.334559439567,44.0042652807743
10.3339299860403,44.0043456111132
10.3333068946721,44.0044657021311
10.3326926744316,44.0046250702639
10.3320897985667,44.0048230737921
10.3315006946459,44.0050589154257
10.3309277347827,44.0053316455135
10.3303732260843,44.0056401658677
10.3298394013614,44.0059832341857
10.3293284101378,44.0063594690526
10.3288423099948,44.0067673555032
10.3283830582862,44.0072052511229
10.3279525042565,44.0076713926605
10.3275523815947,44.0081639031286
10.3271843014537,44.0086807993613
10.3268497459622,44.00922
10.3265500622571,44.0097793338739
10.326286457059,44.0103565487431
10.3260599918129,44.0109493203668
10.3258715784144,44.0115552618631
10.3257219755379,44.0121719333194
10.3256117855812,44.0127968516173
10.3255414522405,44.0134275004314
10.3255112587233,44.0140613403617
10.3255213266082,44.0146958191582
10.3255716153554,44.015328381999
10.3256619224699,44.0159564817767
10.3257918843168,44.0165775893551
10.3259609775856,44.0171892037533
10.3261685213973,44.0177888622159
10.3264136800465,44.01837415013
10.3266954663655,44.0189427107477
10.3270127457005,44.0194922546761
10.3273642404795,44.0200205690957
10.3277485353571,44.0205255266708
10.3281640829134,44.0210050941156
10.3286092098852,44.0214573403811
10.3290821239031,44.0218804444312
10.3295809207095,44.0222727025753
10.3301035918254,44.0226325353283
10.330648032639,44.0229584937707
10.3312120508791,44.0232492653829
10.3317933754434,44.0235036793302
10.332389665543,44.0237207111774
10.3329985201282,44.023899487014
10.3336174875564,44.0240392869726
10.3342440754643,44.0241395481283
10.3348757608034,44.0241998667647
10.33551,44.02422
</coordinates>
</LinearRing>
</outerBoundaryIs>
</Polygon>
<Polygon>
<outerBoundaryIs>
<LinearRing>
<coordinates>
7.9938,44.313
7.99443423919657,44.3129798667647
7.99506592453574,44.3129195481283
7.9956925124436,44.3128192869726
7.99631147987181,44.312679487014
7.99692033445699,44.3125007111774
7.9975166245566,44.3122836793302
7.99809794912089,44.3120292653829
7.998661967361,44.3117384937707
7.99920640817456,44.3114125353283
7.99972907929055,44.3110527025753
8.00022787609687,44.3106604444312
8.00070079011482,44.3102373403811
8.00114591708657,44.3097850941156
8.00156146464292,44.3093055266708
8.0019457595205,44.3088005690957
8.0022972542995,44.3082722546761
8.00261453363448,44.3077227107477
8.00289631995355,44.30715415013
8.00314147860265,44.3065688622159
8.00334902241444,44.3059692037533
8.00351811568324,44.3053575893551
8.00364807753012,44.3047364817767
8.00373838464461,44.304108381999
8.00378867339183,44.3034758191582
8.00379874127674,44.3028413403617
8.00376854775952,44.3022075004314
8.00369821441881,44.3015768516173
8.00358802446215,44.3009519333193
8.0034384215856,44.3003352618631
8.00325000818715,44.2997293203668
8.00302354294105,44.2991365487431
8.00275993774291,44.2985593338739
8.00246025403784,44.298
8.00212569854635,44.2974607993613
8.00175761840531,44.2969439031286
8.00135749574354,44.2964513926605
8.00092694171379,44.2959852511229
8.00046769000516,44.2955473555032
7.99998158986221,44.2951394690526
7.99947059863863,44.2947632341857
7.99893677391573,44.2944201658676
7.99838226521727,44.2941116455134
7.99780930535407,44.2938389154257
7.99722020143326,44.2936030737921
7.99661732556841,44.2934050702639
7.99600310532787,44.2932457021311
7.99538001395973,44.2931256111132
7.99475056043304,44.2930452807743
7.99411727933498,44.2930050345762
7.99348272066502,44.2930050345762
7.99284943956696,44.2930452807743
7.99221998604027,44.2931256111132
7.99159689467213,44.2932457021311
7.99098267443159,44.2934050702639
7.99037979856674,44.2936030737921
7.98979069464593,44.2938389154257
7.98921773478273,44.2941116455134
7.98866322608427,44.2944201658676
7.98812940136137,44.2947632341857
7.98761841013779,44.2951394690526
7.98713230999484,44.2955473555032
7.98667305828621,44.2959852511229
7.98624250425646,44.2964513926605
7.98584238159469,44.2969439031286
7.98547430145365,44.2974607993613
7.98513974596216,44.298
7.98484006225709,44.2985593338739
7.98457645705895,44.2991365487431
7.98434999181285,44.2997293203668
7.9841615784144,44.3003352618631
7.98401197553785,44.3009519333193
7.98390178558119,44.3015768516173
7.98383145224048,44.3022075004314
7.98380125872326,44.3028413403617
7.98381132660817,44.3034758191582
7.98386161535539,44.304108381999
7.98395192246988,44.3047364817767
7.98408188431676,44.3053575893551
7.98425097758556,44.3059692037533
7.98445852139735,44.3065688622159
7.98470368004646,44.30715415013
7.98498546636552,44.3077227107477
7.9853027457005,44.3082722546761
7.9856542404795,44.3088005690957
7.98603853535708,44.3093055266708
7.98645408291342,44.3097850941156
7.98689920988518,44.3102373403811
7.98737212390313,44.3106604444312
7.98787092070945,44.3110527025753
7.98839359182544,44.3114125353283
7.988938032639,44.3117384937707
7.98950205087911,44.3120292653829
7.9900833754434,44.3122836793302
7.99067966554302,44.3125007111774
7.99128852012819,44.312679487014
7.9919074875564,44.3128192869726
7.99253407546426,44.3129195481283
7.99316576080343,44.3129798667647
7.9938,44.313
</coordinates>
</LinearRing>
</outerBoundaryIs>
</Polygon>
<Polygon>
<outerBoundaryIs>
<LinearRing>
<coordinates>
7.906,44.3072
7.90663423919657,44.3071798667647
7.90726592453574,44.3071195481283
7.9078925124436,44.3070192869726
7.90851147987181,44.306879487014
7.90912033445698,44.3067007111774
7.9097166245566,44.3064836793302
7.91029794912089,44.3062292653829
7.910861967361,44.3059384937707
7.91140640817456,44.3056125353283
7.91192907929055,44.3052527025753
7.91242787609687,44.3048604444312
7.91290079011482,44.304437340381
7.91334591708658,44.3039850941156
7.91376146464292,44.3035055266708
7.9141457595205,44.3030005690957
7.9144972542995,44.3024722546761
7.91481453363448,44.3019227107477
7.91509631995354,44.30135415013
7.91534147860265,44.3007688622159
7.91554902241444,44.3001692037533
7.91571811568324,44.2995575893551
7.91584807753012,44.2989364817767
7.91593838464461,44.298308381999
7.91598867339183,44.2976758191582
7.91599874127674,44.2970413403617
7.91596854775952,44.2964075004314
7.91589821441881,44.2957768516173
7.91578802446215,44.2951519333193
7.9156384215856,44.2945352618631
7.91545000818715,44.2939293203668
7.91522354294105,44.2933365487431
7.91495993774291,44.2927593338739
7.91466025403784,44.2922
7.91432569854635,44.2916607993613
7.91395761840531,44.2911439031286
7.91355749574354,44.2906513926605
7.91312694171379,44.2901852511229
7.91266769000516,44.2897473555032
7.91218158986221,44.2893394690526
7.91167059863863,44.2889632341857
7.91113677391573,44.2886201658676
7.91058226521727,44.2883116455134
7.91000930535407,44.2880389154257
7.90942020143326,44.2878030737921
7.90881732556841,44.2876050702639
7.90820310532786,44.2874457021311
7.90758001395973,44.2873256111132
7.90695056043304,44.2872452807743
7.90631727933498,44.2872050345762
7.90568272066502,44.2872050345762
7.90504943956696,44.2872452807743
7.90441998604027,44.2873256111132
7.90379689467213,44.2874457021311
7.90318267443159,44.2876050702639
7.90257979856674,44.2878030737921
7.90199069464593,44.2880389154257
7.90141773478273,44.2883116455134
7.90086322608427,44.2886201658676
7.90032940136137,44.2889632341857
7.89981841013779,44.2893394690526
7.89933230999484,44.2897473555032
7.89887305828621,44.2901852511229
7.89844250425646,44.2906513926605
7.89804238159469,44.2911439031286
7.89767430145365,44.2916607993613
7.89733974596216,44.2922
7.89704006225709,44.2927593338739
7.89677645705895,44.2933365487431
7.89654999181285,44.2939293203668
7.8963615784144,44.2945352618631
7.89621197553785,44.2951519333193
7.89610178558119,44.2957768516173
7.89603145224048,44.2964075004314
7.89600125872326,44.2970413403617
7.89601132660817,44.2976758191582
7.89606161535539,44.298308381999
7.89615192246988,44.2989364817767
7.89628188431676,44.2995575893551
7.89645097758556,44.3001692037533
7.89665852139735,44.3007688622159
7.89690368004645,44.30135415013
7.89718546636552,44.3019227107477
7.8975027457005,44.3024722546761
7.8978542404795,44.3030005690957
7.89823853535708,44.3035055266708
7.89865408291342,44.3039850941156
7.89909920988518,44.304437340381
7.89957212390313,44.3048604444312
7.90007092070945,44.3052527025753
7.90059359182544,44.3056125353283
7.901138032639,44.3059384937707
7.90170205087911,44.3062292653829
7.9022833754434,44.3064836793302
7.90287966554301,44.3067007111774
7.90348852012819,44.306879487014
7.9041074875564,44.3070192869726
7.90473407546426,44.3071195481283
7.90536576080343,44.3071798667647
7.906,44.3072
</coordinates>
</LinearRing>
</outerBoundaryIs>
</Polygon>
<Polygon>
<outerBoundaryIs>
<LinearRing>
<coordinates>
9.6251,44.4611
9.62573423919657,44.4610798667647
9.62636592453574,44.4610195481283
9.6269925124436,44.4609192869726
9.62761147987181,44.460779487014
9.62822033445699,44.4606007111774
9.6288166245566,44.4603836793302
9.62939794912089,44.4601292653829
9.62996196736101,44.4598384937707
9.63050640817456,44.4595125353283
9.63102907929055,44.4591527025753
9.63152787609686,44.4587604444312
9.63200079011482,44.458337340381
9.63244591708657,44.4578850941156
9.63286146464292,44.4574055266708
9.6332457595205,44.4569005690957
9.6335972542995,44.4563722546761
9.63391453363448,44.4558227107477
9.63419631995355,44.45525415013
9.63444147860265,44.4546688622159
9.63464902241444,44.4540692037533
9.63481811568323,44.4534575893551
9.63494807753012,44.4528364817767
9.63503838464461,44.452208381999
9.63508867339183,44.4515758191582
9.63509874127674,44.4509413403617
9.63506854775952,44.4503075004314
9.63499821441881,44.4496768516173
9.63488802446215,44.4490519333193
9.6347384215856,44.4484352618631
9.63455000818715,44.4478293203668
9.63432354294105,44.4472365487431
9.63405993774291,44.4466593338739
9.63376025403784,44.4461
9.63342569854635,44.4455607993613
9.63305761840531,44.4450439031286
9.63265749574354,44.4445513926605
9.63222694171379,44.4440852511229
9.63176769000516,44.4436473555032
9.63128158986221,44.4432394690526
9.63077059863863,44.4428632341857
9.63023677391573,44.4425201658676
9.62968226521727,44.4422116455134
9.62910930535407,44.4419389154257
9.62852020143326,44.4417030737921
9.62791732556841,44.4415050702639
9.62730310532787,44.4413457021311
9.62668001395973,44.4412256111132
9.62605056043304,44.4411452807743
9.62541727933498,44.4411050345762
9.62478272066502,44.4411050345762
9.62414943956696,44.4411452807743
9.62351998604027,44.4412256111132
9.62289689467213,44.4413457021311
9.62228267443158,44.4415050702639
9.62167979856674,44.4417030737921
9.62109069464593,44.4419389154257
9.62051773478272,44.4422116455134
9.61996322608427,44.4425201658676
9.61942940136137,44.4428632341857
9.61891841013779,44.4432394690526
9.61843230999484,44.4436473555032
9.61797305828621,44.4440852511229
9.61754250425646,44.4445513926605
9.61714238159469,44.4450439031286
9.61677430145365,44.4455607993613
9.61643974596216,44.4461
9.61614006225709,44.4466593338739
9.61587645705895,44.4472365487431
9.61564999181285,44.4478293203668
9.6154615784144,44.4484352618631
9.61531197553785,44.4490519333193
9.61520178558119,44.4496768516173
9.61513145224048,44.4503075004314
9.61510125872326,44.4509413403617
9.61511132660817,44.4515758191582
9.61516161535539,44.452208381999
9.61525192246988,44.4528364817767
9.61538188431676,44.4534575893551
9.61555097758556,44.4540692037533
9.61575852139735,44.4546688622159
9.61600368004645,44.45525415013
9.61628546636552,44.4558227107477
9.6166027457005,44.4563722546761
9.6169542404795,44.4569005690957
9.61733853535708,44.4574055266708
9.61775408291343,44.4578850941156
9.61819920988518,44.458337340381
9.61867212390313,44.4587604444312
9.61917092070945,44.4591527025753
9.61969359182544,44.4595125353283
9.62023803263899,44.4598384937707
9.62080205087911,44.4601292653829
9.6213833754434,44.4603836793302
9.62197966554301,44.4606007111774
9.62258852012819,44.460779487014
9.6232074875564,44.4609192869726
9.62383407546426,44.4610195481283
9.62446576080343,44.4610798667647
9.6251,44.4611
</coordinates>
</LinearRing>
</outerBoundaryIs>
</Polygon>
<Polygon>
<outerBoundaryIs>
<LinearRing>
<coordinates>
8.0855,44.2869
8.08613423919657,44.2868798667647
8.08676592453574,44.2868195481283
8.0873925124436,44.2867192869726
8.08801147987181,44.286579487014
8.08862033445699,44.2864007111774
8.0892166245566,44.2861836793302
8.08979794912089,44.2859292653829
8.09036196736101,44.2856384937707
8.09090640817456,44.2853125353283
8.09142907929055,44.2849527025753
8.09192787609686,44.2845604444312
8.09240079011482,44.2841373403811
8.09284591708657,44.2836850941156
8.09326146464292,44.2832055266708
8.0936457595205,44.2827005690957
8.0939972542995,44.2821722546761
8.09431453363448,44.2816227107477
8.09459631995355,44.28105415013
8.09484147860265,44.2804688622159
8.09504902241444,44.2798692037533
8.09521811568323,44.2792575893551
8.09534807753012,44.2786364817767
8.09543838464461,44.278008381999
8.09548867339183,44.2773758191582
8.09549874127674,44.2767413403617
8.09546854775952,44.2761075004314
8.09539821441881,44.2754768516173
8.09528802446215,44.2748519333193
8.0951384215856,44.2742352618631
8.09495000818715,44.2736293203668
8.09472354294105,44.2730365487431
8.09445993774291,44.2724593338739
8.09416025403784,44.2719
8.09382569854635,44.2713607993613
8.09345761840531,44.2708439031286
8.09305749574354,44.2703513926605
8.09262694171379,44.2698852511229
8.09216769000516,44.2694473555032
8.09168158986221,44.2690394690526
8.09117059863863,44.2686632341857
8.09063677391573,44.2683201658676
8.09008226521727,44.2680116455134
8.08950930535407,44.2677389154257
8.08892020143326,44.2675030737921
8.08831732556841,44.2673050702639
8.08770310532786,44.2671457021311
8.08708001395973,44.2670256111132
8.08645056043304,44.2669452807743
8.08581727933498,44.2669050345762
8.08518272066502,44.2669050345762
8.08454943956696,44.2669452807743
8.08391998604027,44.2670256111132
8.08329689467213,44.2671457021311
8.08268267443158,44.2673050702639
8.08207979856674,44.2675030737921
8.08149069464593,44.2677389154257
8.08091773478272,44.2680116455134
8.08036322608427,44.2683201658676
8.07982940136137,44.2686632341857
8.07931841013779,44.2690394690526
8.07883230999484,44.2694473555032
8.07837305828621,44.2698852511229
8.07794250425646,44.2703513926605
8.07754238159469,44.2708439031286
8.07717430145365,44.2713607993613
8.07683974596216,44.2719
8.07654006225709,44.2724593338739
8.07627645705895,44.2730365487431
8.07604999181285,44.2736293203668
8.0758615784144,44.2742352618631
8.07571197553785,44.2748519333193
8.07560178558119,44.2754768516173
8.07553145224048,44.2761075004314
8.07550125872326,44.2767413403617
8.07551132660817,44.2773758191582
8.07556161535539,44.278008381999
8.07565192246988,44.2786364817767
8.07578188431676,44.2792575893551
8.07595097758556,44.2798692037533
8.07615852139735,44.2804688622159
8.07640368004645,44.28105415013
8.07668546636552,44.2816227107477
8.0770027457005,44.2821722546761
8.0773542404795,44.2827005690957
8.07773853535708,44.2832055266708
8.07815408291343,44.2836850941156
8.07859920988518,44.2841373403811
8.07907212390313,44.2845604444312
8.07957092070945,44.2849527025753
8.08009359182544,44.2853125353283
8.08063803263899,44.2856384937707
8.08120205087911,44.2859292653829
8.0817833754434,44.2861836793302
8.08237966554301,44.2864007111774
8.08298852012819,44.286579487014
8.0836074875564,44.2867192869726
8.08423407546426,44.2868195481283
8.08486576080343,44.2868798667647
8.0855,44.2869
</coordinates>
</LinearRing>
</outerBoundaryIs>
</Polygon>
<Polygon>
<outerBoundaryIs>
<LinearRing>
<coordinates>
9.6551,44.2997
9.65573423919657,44.2996798667647
9.65636592453574,44.2996195481283
9.6569925124436,44.2995192869726
9.65761147987181,44.299379487014
9.65822033445698,44.2992007111774
9.6588166245566,44.2989836793302
9.65939794912089,44.2987292653829
9.659961967361,44.2984384937707
9.66050640817456,44.2981125353283
9.66102907929054,44.2977527025753
9.66152787609686,44.2973604444312
9.66200079011482,44.2969373403811
9.66244591708657,44.2964850941156
9.66286146464292,44.2960055266708
9.6632457595205,44.2955005690957
9.66359725429949,44.2949722546761
9.66391453363448,44.2944227107477
9.66419631995355,44.29385415013
9.66444147860265,44.2932688622159
9.66464902241444,44.2926692037533
9.66481811568323,44.2920575893551
9.66494807753012,44.2914364817767
9.66503838464461,44.290808381999
9.66508867339183,44.2901758191582
9.66509874127674,44.2895413403617
9.66506854775952,44.2889075004314
9.66499821441881,44.2882768516173
9.66488802446215,44.2876519333194
9.6647384215856,44.2870352618631
9.66455000818715,44.2864293203668
9.66432354294104,44.2858365487431
9.66405993774291,44.2852593338739
9.66376025403784,44.2847
9.66342569854635,44.2841607993613
9.66305761840531,44.2836439031286
9.66265749574354,44.2831513926605
9.66222694171379,44.2826852511229
9.66176769000516,44.2822473555032
9.66128158986221,44.2818394690526
9.66077059863863,44.2814632341857
9.66023677391573,44.2811201658677
9.65968226521727,44.2808116455135
9.65910930535406,44.2805389154257
9.65852020143326,44.2803030737921
9.65791732556841,44.2801050702639
9.65730310532786,44.2799457021312
9.65668001395973,44.2798256111132
9.65605056043304,44.2797452807743
9.65541727933498,44.2797050345762
9.65478272066502,44.2797050345762
9.65414943956696,44.2797452807743
9.65351998604027,44.2798256111132
9.65289689467213,44.2799457021312
9.65228267443158,44.2801050702639
9.65167979856674,44.2803030737921
9.65109069464593,44.2805389154257
9.65051773478272,44.2808116455135
9.64996322608427,44.2811201658677
9.64942940136137,44.2814632341857
9.64891841013779,44.2818394690526
9.64843230999484,44.2822473555032
9.64797305828621,44.2826852511229
9.64754250425646,44.2831513926605
9.64714238159469,44.2836439031286
9.64677430145365,44.2841607993613
9.64643974596216,44.2847
9.64614006225709,44.2852593338739
9.64587645705895,44.2858365487431
9.64564999181285,44.2864293203668
9.6454615784144,44.2870352618631
9.64531197553785,44.2876519333194
9.64520178558119,44.2882768516173
9.64513145224048,44.2889075004314
9.64510125872326,44.2895413403617
9.64511132660817,44.2901758191582
9.64516161535539,44.290808381999
9.64525192246988,44.2914364817767
9.64538188431676,44.2920575893551
9.64555097758556,44.2926692037533
9.64575852139735,44.2932688622159
9.64600368004645,44.29385415013
9.64628546636552,44.2944227107477
9.6466027457005,44.2949722546761
9.6469542404795,44.2955005690957
9.64733853535708,44.2960055266708
9.64775408291342,44.2964850941156
9.64819920988518,44.2969373403811
9.64867212390313,44.2973604444312
9.64917092070945,44.2977527025753
9.64969359182544,44.2981125353283
9.65023803263899,44.2984384937707
9.65080205087911,44.2987292653829
9.6513833754434,44.2989836793302
9.65197966554301,44.2992007111774
9.65258852012819,44.299379487014
9.6532074875564,44.2995192869726
9.65383407546426,44.2996195481283
9.65446576080343,44.2996798667647
9.6551,44.2997
</coordinates>
</LinearRing>
</outerBoundaryIs>
</Polygon>
<Polygon>
<outerBoundaryIs>
<LinearRing>
<coordinates>
10.4067,44.1185
10.4073342391966,44.1184798667647
10.4079659245357,44.1184195481283
10.4085925124436,44.1183192869726
10.4092114798718,44.118179487014
10.409820334457,44.1180007111774
10.4104166245566,44.1177836793302
10.4109979491209,44.1175292653829
10.411561967361,44.1172384937707
10.4121064081746,44.1169125353283
10.4126290792905,44.1165527025753
10.4131278760969,44.1161604444312
10.4136007901148,44.1157373403811
10.4140459170866,44.1152850941156
10.4144614646429,44.1148055266708
10.4148457595205,44.1143005690957
10.4151972542995,44.1137722546761
10.4155145336345,44.1132227107477
10.4157963199535,44.11265415013
10.4160414786027,44.1120688622159
10.4162490224144,44.1114692037533
10.4164181156832,44.1108575893551
10.4165480775301,44.1102364817767
10.4166383846446,44.109608381999
10.4166886733918,44.1089758191582
10.4166987412767,44.1083413403617
10.4166685477595,44.1077075004314
10.4165982144188,44.1070768516173
10.4164880244621,44.1064519333193
10.4163384215856,44.1058352618631
10.4161500081871,44.1052293203668
10.415923542941,44.1046365487431
10.4156599377429,44.1040593338739
10.4153602540378,44.1035
10.4150256985463,44.1029607993613
10.4146576184053,44.1024439031286
10.4142574957435,44.1019513926605
10.4138269417138,44.1014852511229
10.4133676900052,44.1010473555032
10.4128815898622,44.1006394690526
10.4123705986386,44.1002632341857
10.4118367739157,44.0999201658677
10.4112822652173,44.0996116455134
10.4107093053541,44.0993389154257
10.4101202014333,44.0991030737921
10.4095173255684,44.0989050702639
10.4089031053279,44.0987457021311
10.4082800139597,44.0986256111132
10.407650560433,44.0985452807743
10.407017279335,44.0985050345762
10.406382720665,44.0985050345762
10.405749439567,44.0985452807743
10.4051199860403,44.0986256111132
10.4044968946721,44.0987457021311
10.4038826744316,44.0989050702639
10.4032797985667,44.0991030737921
10.4026906946459,44.0993389154257
10.4021177347827,44.0996116455134
10.4015632260843,44.0999201658677
10.4010294013614,44.1002632341857
10.4005184101378,44.1006394690526
10.4000323099948,44.1010473555032
10.3995730582862,44.1014852511229
10.3991425042565,44.1019513926605
10.3987423815947,44.1024439031286
10.3983743014537,44.1029607993613
10.3980397459622,44.1035
10.3977400622571,44.1040593338739
10.397476457059,44.1046365487431
10.3972499918129,44.1052293203668
10.3970615784144,44.1058352618631
10.3969119755379,44.1064519333193
10.3968017855812,44.1070768516173
10.3967314522405,44.1077075004314
10.3967012587233,44.1083413403617
10.3967113266082,44.1089758191582
10.3967616153554,44.109608381999
10.3968519224699,44.1102364817767
10.3969818843168,44.1108575893551
10.3971509775856,44.1114692037533
10.3973585213973,44.1120688622159
10.3976036800465,44.11265415013
10.3978854663655,44.1132227107477
10.3982027457005,44.1137722546761
10.3985542404795,44.1143005690957
10.3989385353571,44.1148055266708
10.3993540829134,44.1152850941156
10.3997992098852,44.1157373403811
10.4002721239031,44.1161604444312
10.4007709207095,44.1165527025753
10.4012935918254,44.1169125353283
10.401838032639,44.1172384937707
10.4024020508791,44.1175292653829
10.4029833754434,44.1177836793302
10.403579665543,44.1180007111774
10.4041885201282,44.118179487014
10.4048074875564,44.1183192869726
10.4054340754643,44.1184195481283
10.4060657608034,44.1184798667647
10.4067,44.1185
</coordinates>
</LinearRing>
</outerBoundaryIs>
</Polygon>
<Polygon>
<outerBoundaryIs>
<LinearRing>
<coordinates>
9.6924,44.2205
9.69303423919657,44.2204798667647
9.69366592453574,44.2204195481283
9.6942925124436,44.2203192869726
9.69491147987181,44.220179487014
9.69552033445698,44.2200007111774
9.6961166245566,44.2197836793302
9.69669794912089,44.2195292653829
9.697261967361,44.2192384937707
9.69780640817456,44.2189125353283
9.69832907929054,44.2185527025753
9.69882787609686,44.2181604444312
9.69930079011482,44.2177373403811
9.69974591708657,44.2172850941156
9.70016146464292,44.2168055266708
9.7005457595205,44.2163005690957
9.70089725429949,44.2157722546761
9.70121453363448,44.2152227107477
9.70149631995355,44.21465415013
9.70174147860265,44.2140688622159
9.70194902241444,44.2134692037533
9.70211811568323,44.2128575893551
9.70224807753012,44.2122364817767
9.70233838464461,44.211608381999
9.70238867339183,44.2109758191582
9.70239874127674,44.2103413403617
9.70236854775952,44.2097075004314
9.70229821441881,44.2090768516173
9.70218802446215,44.2084519333194
9.7020384215856,44.2078352618631
9.70185000818715,44.2072293203668
9.70162354294104,44.2066365487431
9.70135993774291,44.2060593338739
9.70106025403784,44.2055
9.70072569854635,44.2049607993613
9.70035761840531,44.2044439031286
9.69995749574354,44.2039513926605
9.69952694171379,44.2034852511229
9.69906769000516,44.2030473555032
9.69858158986221,44.2026394690526
9.69807059863863,44.2022632341857
9.69753677391573,44.2019201658677
9.69698226521727,44.2016116455135
9.69640930535406,44.2013389154257
9.69582020143326,44.2011030737921
9.69521732556841,44.2009050702639
9.69460310532786,44.2007457021312
9.69398001395973,44.2006256111132
9.69335056043304,44.2005452807743
9.69271727933498,44.2005050345762
9.69208272066502,44.2005050345762
9.69144943956696,44.2005452807743
9.69081998604027,44.2006256111132
9.69019689467213,44.2007457021312
9.68958267443158,44.2009050702639
9.68897979856674,44.2011030737921
9.68839069464593,44.2013389154257
9.68781773478272,44.2016116455135
9.68726322608427,44.2019201658677
9.68672940136137,44.2022632341857
9.68621841013779,44.2026394690526
9.68573230999484,44.2030473555032
9.68527305828621,44.2034852511229
9.68484250425646,44.2039513926605
9.68444238159469,44.2044439031286
9.68407430145365,44.2049607993613
9.68373974596216,44.2055
9.68344006225709,44.2060593338739
9.68317645705895,44.2066365487431
9.68294999181285,44.2072293203668
9.6827615784144,44.2078352618631
9.68261197553785,44.2084519333194
9.68250178558119,44.2090768516173
9.68243145224048,44.2097075004314
9.68240125872326,44.2103413403617
9.68241132660817,44.2109758191582
9.68246161535539,44.211608381999
9.68255192246988,44.2122364817767
9.68268188431676,44.2128575893551
9.68285097758556,44.2134692037533
9.68305852139735,44.2140688622159
9.68330368004645,44.21465415013
9.68358546636552,44.2152227107477
9.6839027457005,44.2157722546761
9.6842542404795,44.2163005690957
9.68463853535708,44.2168055266708
9.68505408291342,44.2172850941156
9.68549920988518,44.2177373403811
9.68597212390313,44.2181604444312
9.68647092070945,44.2185527025753
9.68699359182544,44.2189125353283
9.68753803263899,44.2192384937707
9.68810205087911,44.2195292653829
9.6886833754434,44.2197836793302
9.68927966554301,44.2200007111774
9.68988852012819,44.220179487014
9.6905074875564,44.2203192869726
9.69113407546426,44.2204195481283
9.69176576080343,44.2204798667647
9.6924,44.2205
</coordinates>
</LinearRing>
</outerBoundaryIs>
</Polygon>
</MultiGeometry>
</Placemark>
</Document>
</kml>
