# Supplementary material for: Species conservation profiles of the endemic spiders Troglohyphantes (Araneae, Linyphiidae) from the Alps and the north-western Dinarides
Source: Biodivers Data J. 2022 Aug 19;10:e87261. doi: 10.3897/BDJ.10.e87261 (PMC9848466; doi:10.3897/BDJ.10.e87261)
Supplement: Supplementary material 28 — Distribution of Troglohyphantesjamatus Roewer, 1931 [file bdj-10-e87261-s028.kml]

<?xml version="1.0" encoding="UTF-8"?>
<kml xmlns="http://earth.google.com/kml/2.2">
<Document>
<name></name>
<description><![CDATA[]]></description>

<Style id="1">
<LineStyle>
<width>2</width>
<color>ff0000ff</color>
</LineStyle>
<PolyStyle>
<color>aaffffff</color>
<fill>1</fill>
</PolyStyle>
</Style>

<Placemark>
<name>T.jamatus.kml</name>
<description><![CDATA[]]></description>
<styleUrl>#1</styleUrl>
<visibility>1</visibility>
<MultiGeometry>
<Polygon>
<outerBoundaryIs>
<LinearRing>
<coordinates>
14.20585,45.88775
14.2064842391966,45.8877298667647
14.2071159245357,45.8876695481283
14.2077425124436,45.8875692869726
14.2083614798718,45.887429487014
14.208970334457,45.8872507111774
14.2095666245566,45.8870336793302
14.2101479491209,45.8867792653829
14.210711967361,45.8864884937707
14.2112564081746,45.8861625353283
14.2117790792905,45.8858027025753
14.2122778760969,45.8854104444312
14.2127507901148,45.8849873403811
14.2131959170866,45.8845350941156
14.2136114646429,45.8840555266708
14.2139957595205,45.8835505690957
14.2143472542995,45.8830222546761
14.2146645336345,45.8824727107477
14.2149463199535,45.88190415013
14.2151914786027,45.8813188622159
14.2153990224144,45.8807192037533
14.2155681156832,45.8801075893551
14.2156980775301,45.8794864817767
14.2157883846446,45.878858381999
14.2158386733918,45.8782258191582
14.2158487412767,45.8775913403617
14.2158185477595,45.8769575004314
14.2157482144188,45.8763268516173
14.2156380244621,45.8757019333193
14.2154884215856,45.8750852618631
14.2153000081871,45.8744793203668
14.215073542941,45.8738865487431
14.2148099377429,45.8733093338739
14.2145102540378,45.87275
14.2141756985463,45.8722107993613
14.2138076184053,45.8716939031286
14.2134074957435,45.8712013926605
14.2129769417138,45.8707352511229
14.2125176900052,45.8702973555032
14.2120315898622,45.8698894690526
14.2115205986386,45.8695132341857
14.2109867739157,45.8691701658677
14.2104322652173,45.8688616455134
14.2098593053541,45.8685889154257
14.2092702014333,45.8683530737921
14.2086673255684,45.8681550702639
14.2080531053279,45.8679957021311
14.2074300139597,45.8678756111132
14.206800560433,45.8677952807743
14.206167279335,45.8677550345762
14.205532720665,45.8677550345762
14.204899439567,45.8677952807743
14.2042699860403,45.8678756111132
14.2036468946721,45.8679957021311
14.2030326744316,45.8681550702639
14.2024297985667,45.8683530737921
14.2018406946459,45.8685889154257
14.2012677347827,45.8688616455134
14.2007132260843,45.8691701658677
14.2001794013614,45.8695132341857
14.1996684101378,45.8698894690526
14.1991823099948,45.8702973555032
14.1987230582862,45.8707352511229
14.1982925042565,45.8712013926605
14.1978923815947,45.8716939031286
14.1975243014537,45.8722107993613
14.1971897459622,45.87275
14.1968900622571,45.8733093338739
14.196626457059,45.8738865487431
14.1963999918129,45.8744793203668
14.1962115784144,45.8750852618631
14.1960619755379,45.8757019333193
14.1959517855812,45.8763268516173
14.1958814522405,45.8769575004314
14.1958512587233,45.8775913403617
14.1958613266082,45.8782258191582
14.1959116153554,45.878858381999
14.1960019224699,45.8794864817767
14.1961318843168,45.8801075893551
14.1963009775856,45.8807192037533
14.1965085213973,45.8813188622159
14.1967536800465,45.88190415013
14.1970354663655,45.8824727107477
14.1973527457005,45.8830222546761
14.1977042404795,45.8835505690957
14.1980885353571,45.8840555266708
14.1985040829134,45.8845350941156
14.1989492098852,45.8849873403811
14.1994221239031,45.8854104444312
14.1999209207095,45.8858027025753
14.2004435918254,45.8861625353283
14.200988032639,45.8864884937707
14.2015520508791,45.8867792653829
14.2021333754434,45.8870336793302
14.202729665543,45.8872507111774
14.2033385201282,45.887429487014
14.2039574875564,45.8875692869726
14.2045840754643,45.8876695481283
14.2052157608034,45.8877298667647
14.20585,45.88775
</coordinates>
</LinearRing>
</outerBoundaryIs>
</Polygon>
<Polygon>
<outerBoundaryIs>
<LinearRing>
<coordinates>
14.11384,45.9623
14.1144742391966,45.9622798667647
14.1151059245357,45.9622195481283
14.1157325124436,45.9621192869726
14.1163514798718,45.961979487014
14.116960334457,45.9618007111774
14.1175566245566,45.9615836793302
14.1181379491209,45.9613292653829
14.118701967361,45.9610384937707
14.1192464081746,45.9607125353283
14.1197690792905,45.9603527025753
14.1202678760969,45.9599604444312
14.1207407901148,45.9595373403811
14.1211859170866,45.9590850941156
14.1216014646429,45.9586055266708
14.1219857595205,45.9581005690957
14.1223372542995,45.9575722546761
14.1226545336345,45.9570227107477
14.1229363199535,45.95645415013
14.1231814786027,45.9558688622159
14.1233890224144,45.9552692037533
14.1235581156832,45.9546575893551
14.1236880775301,45.9540364817767
14.1237783846446,45.953408381999
14.1238286733918,45.9527758191582
14.1238387412767,45.9521413403617
14.1238085477595,45.9515075004314
14.1237382144188,45.9508768516173
14.1236280244621,45.9502519333194
14.1234784215856,45.9496352618631
14.1232900081871,45.9490293203668
14.123063542941,45.9484365487431
14.1227999377429,45.9478593338739
14.1225002540378,45.9473
14.1221656985463,45.9467607993613
14.1217976184053,45.9462439031286
14.1213974957435,45.9457513926605
14.1209669417138,45.9452852511229
14.1205076900052,45.9448473555032
14.1200215898622,45.9444394690526
14.1195105986386,45.9440632341857
14.1189767739157,45.9437201658677
14.1184222652173,45.9434116455135
14.1178493053541,45.9431389154257
14.1172602014333,45.9429030737921
14.1166573255684,45.9427050702639
14.1160431053279,45.9425457021311
14.1154200139597,45.9424256111132
14.114790560433,45.9423452807743
14.114157279335,45.9423050345762
14.113522720665,45.9423050345762
14.112889439567,45.9423452807743
14.1122599860403,45.9424256111132
14.1116368946721,45.9425457021311
14.1110226744316,45.9427050702639
14.1104197985667,45.9429030737921
14.1098306946459,45.9431389154257
14.1092577347827,45.9434116455135
14.1087032260843,45.9437201658677
14.1081694013614,45.9440632341857
14.1076584101378,45.9444394690526
14.1071723099948,45.9448473555032
14.1067130582862,45.9452852511229
14.1062825042565,45.9457513926605
14.1058823815947,45.9462439031286
14.1055143014537,45.9467607993613
14.1051797459622,45.9473
14.1048800622571,45.9478593338739
14.104616457059,45.9484365487431
14.1043899918129,45.9490293203668
14.1042015784144,45.9496352618631
14.1040519755379,45.9502519333194
14.1039417855812,45.9508768516173
14.1038714522405,45.9515075004314
14.1038412587233,45.9521413403617
14.1038513266082,45.9527758191582
14.1039016153554,45.953408381999
14.1039919224699,45.9540364817767
14.1041218843168,45.9546575893551
14.1042909775856,45.9552692037533
14.1044985213973,45.9558688622159
14.1047436800465,45.95645415013
14.1050254663655,45.9570227107477
14.1053427457005,45.9575722546761
14.1056942404795,45.9581005690957
14.1060785353571,45.9586055266708
14.1064940829134,45.9590850941156
14.1069392098852,45.9595373403811
14.1074121239031,45.9599604444312
14.1079109207095,45.9603527025753
14.1084335918254,45.9607125353283
14.108978032639,45.9610384937707
14.1095420508791,45.9613292653829
14.1101233754434,45.9615836793302
14.110719665543,45.9618007111774
14.1113285201282,45.961979487014
14.1119474875564,45.9621192869726
14.1125740754643,45.9622195481283
14.1132057608034,45.9622798667647
14.11384,45.9623
</coordinates>
</LinearRing>
</outerBoundaryIs>
</Polygon>
<Polygon>
<outerBoundaryIs>
<LinearRing>
<coordinates>
14.12649,45.825557
14.1271242391966,45.8255368667647
14.1277559245357,45.8254765481283
14.1283825124436,45.8253762869726
14.1290014798718,45.825236487014
14.129610334457,45.8250577111774
14.1302066245566,45.8248406793302
14.1307879491209,45.8245862653829
14.131351967361,45.8242954937707
14.1318964081746,45.8239695353283
14.1324190792905,45.8236097025753
14.1329178760969,45.8232174444312
14.1333907901148,45.8227943403811
14.1338359170866,45.8223420941156
14.1342514646429,45.8218625266708
14.1346357595205,45.8213575690957
14.1349872542995,45.8208292546761
14.1353045336345,45.8202797107477
14.1355863199535,45.81971115013
14.1358314786027,45.8191258622159
14.1360390224144,45.8185262037533
14.1362081156832,45.8179145893551
14.1363380775301,45.8172934817767
14.1364283846446,45.816665381999
14.1364786733918,45.8160328191582
14.1364887412767,45.8153983403617
14.1364585477595,45.8147645004314
14.1363882144188,45.8141338516173
14.1362780244621,45.8135089333193
14.1361284215856,45.8128922618631
14.1359400081871,45.8122863203668
14.135713542941,45.8116935487431
14.1354499377429,45.8111163338739
14.1351502540378,45.810557
14.1348156985463,45.8100177993613
14.1344476184053,45.8095009031286
14.1340474957435,45.8090083926605
14.1336169417138,45.8085422511229
14.1331576900052,45.8081043555032
14.1326715898622,45.8076964690526
14.1321605986386,45.8073202341857
14.1316267739157,45.8069771658677
14.1310722652173,45.8066686455134
14.1304993053541,45.8063959154257
14.1299102014333,45.8061600737921
14.1293073255684,45.8059620702639
14.1286931053279,45.8058027021311
14.1280700139597,45.8056826111132
14.127440560433,45.8056022807743
14.126807279335,45.8055620345762
14.126172720665,45.8055620345762
14.125539439567,45.8056022807743
14.1249099860403,45.8056826111132
14.1242868946721,45.8058027021311
14.1236726744316,45.8059620702639
14.1230697985667,45.8061600737921
14.1224806946459,45.8063959154257
14.1219077347827,45.8066686455134
14.1213532260843,45.8069771658677
14.1208194013614,45.8073202341857
14.1203084101378,45.8076964690526
14.1198223099948,45.8081043555032
14.1193630582862,45.8085422511229
14.1189325042565,45.8090083926605
14.1185323815947,45.8095009031286
14.1181643014537,45.8100177993613
14.1178297459622,45.810557
14.1175300622571,45.8111163338739
14.117266457059,45.8116935487431
14.1170399918129,45.8122863203668
14.1168515784144,45.8128922618631
14.1167019755379,45.8135089333193
14.1165917855812,45.8141338516173
14.1165214522405,45.8147645004314
14.1164912587233,45.8153983403617
14.1165013266082,45.8160328191582
14.1165516153554,45.816665381999
14.1166419224699,45.8172934817767
14.1167718843168,45.8179145893551
14.1169409775856,45.8185262037533
14.1171485213973,45.8191258622159
14.1173936800465,45.81971115013
14.1176754663655,45.8202797107477
14.1179927457005,45.8208292546761
14.1183442404795,45.8213575690957
14.1187285353571,45.8218625266708
14.1191440829134,45.8223420941156
14.1195892098852,45.8227943403811
14.1200621239031,45.8232174444312
14.1205609207095,45.8236097025753
14.1210835918254,45.8239695353283
14.121628032639,45.8242954937707
14.1221920508791,45.8245862653829
14.1227733754434,45.8248406793302
14.123369665543,45.8250577111774
14.1239785201282,45.825236487014
14.1245974875564,45.8253762869726
14.1252240754643,45.8254765481283
14.1258557608034,45.8255368667647
14.12649,45.825557
</coordinates>
</LinearRing>
</outerBoundaryIs>
</Polygon>
<Polygon>
<outerBoundaryIs>
<LinearRing>
<coordinates>
14.2793,45.9495
14.2799342391966,45.9494798667647
14.2805659245357,45.9494195481283
14.2811925124436,45.9493192869726
14.2818114798718,45.949179487014
14.282420334457,45.9490007111774
14.2830166245566,45.9487836793302
14.2835979491209,45.9485292653829
14.284161967361,45.9482384937707
14.2847064081746,45.9479125353283
14.2852290792905,45.9475527025753
14.2857278760969,45.9471604444312
14.2862007901148,45.9467373403811
14.2866459170866,45.9462850941156
14.2870614646429,45.9458055266708
14.2874457595205,45.9453005690957
14.2877972542995,45.9447722546761
14.2881145336345,45.9442227107477
14.2883963199535,45.94365415013
14.2886414786027,45.9430688622159
14.2888490224144,45.9424692037533
14.2890181156832,45.9418575893551
14.2891480775301,45.9412364817767
14.2892383846446,45.940608381999
14.2892886733918,45.9399758191582
14.2892987412767,45.9393413403617
14.2892685477595,45.9387075004314
14.2891982144188,45.9380768516173
14.2890880244621,45.9374519333194
14.2889384215856,45.9368352618631
14.2887500081871,45.9362293203668
14.288523542941,45.9356365487431
14.2882599377429,45.9350593338739
14.2879602540378,45.9345
14.2876256985463,45.9339607993613
14.2872576184053,45.9334439031286
14.2868574957435,45.9329513926605
14.2864269417138,45.9324852511229
14.2859676900052,45.9320473555032
14.2854815898622,45.9316394690526
14.2849705986386,45.9312632341857
14.2844367739157,45.9309201658677
14.2838822652173,45.9306116455135
14.2833093053541,45.9303389154257
14.2827202014333,45.9301030737921
14.2821173255684,45.9299050702639
14.2815031053279,45.9297457021312
14.2808800139597,45.9296256111132
14.280250560433,45.9295452807743
14.279617279335,45.9295050345762
14.278982720665,45.9295050345762
14.278349439567,45.9295452807743
14.2777199860403,45.9296256111132
14.2770968946721,45.9297457021312
14.2764826744316,45.9299050702639
14.2758797985667,45.9301030737921
14.2752906946459,45.9303389154257
14.2747177347827,45.9306116455135
14.2741632260843,45.9309201658677
14.2736294013614,45.9312632341857
14.2731184101378,45.9316394690526
14.2726323099948,45.9320473555032
14.2721730582862,45.9324852511229
14.2717425042565,45.9329513926605
14.2713423815947,45.9334439031286
14.2709743014537,45.9339607993613
14.2706397459622,45.9345
14.2703400622571,45.9350593338739
14.270076457059,45.9356365487431
14.2698499918129,45.9362293203668
14.2696615784144,45.9368352618631
14.2695119755379,45.9374519333194
14.2694017855812,45.9380768516173
14.2693314522405,45.9387075004314
14.2693012587233,45.9393413403617
14.2693113266082,45.9399758191582
14.2693616153554,45.940608381999
14.2694519224699,45.9412364817767
14.2695818843168,45.9418575893551
14.2697509775856,45.9424692037533
14.2699585213973,45.9430688622159
14.2702036800465,45.94365415013
14.2704854663655,45.9442227107477
14.2708027457005,45.9447722546761
14.2711542404795,45.9453005690957
14.2715385353571,45.9458055266708
14.2719540829134,45.9462850941156
14.2723992098852,45.9467373403811
14.2728721239031,45.9471604444312
14.2733709207095,45.9475527025753
14.2738935918254,45.9479125353283
14.274438032639,45.9482384937707
14.2750020508791,45.9485292653829
14.2755833754434,45.9487836793302
14.276179665543,45.9490007111774
14.2767885201282,45.949179487014
14.2774074875564,45.9493192869726
14.2780340754643,45.9494195481283
14.2786657608034,45.9494798667647
14.2793,45.9495
</coordinates>
</LinearRing>
</outerBoundaryIs>
</Polygon>
<Polygon>
<outerBoundaryIs>
<LinearRing>
<coordinates>
14.122241,45.833109
14.1228752391966,45.8330888667647
14.1235069245357,45.8330285481283
14.1241335124436,45.8329282869726
14.1247524798718,45.832788487014
14.125361334457,45.8326097111774
14.1259576245566,45.8323926793302
14.1265389491209,45.8321382653829
14.127102967361,45.8318474937707
14.1276474081746,45.8315215353283
14.1281700792905,45.8311617025753
14.1286688760969,45.8307694444312
14.1291417901148,45.8303463403811
14.1295869170866,45.8298940941156
14.1300024646429,45.8294145266708
14.1303867595205,45.8289095690957
14.1307382542995,45.8283812546761
14.1310555336345,45.8278317107477
14.1313373199535,45.82726315013
14.1315824786027,45.8266778622159
14.1317900224144,45.8260782037533
14.1319591156832,45.8254665893551
14.1320890775301,45.8248454817767
14.1321793846446,45.824217381999
14.1322296733918,45.8235848191582
14.1322397412767,45.8229503403617
14.1322095477595,45.8223165004314
14.1321392144188,45.8216858516173
14.1320290244621,45.8210609333194
14.1318794215856,45.8204442618631
14.1316910081871,45.8198383203668
14.131464542941,45.8192455487431
14.1312009377429,45.8186683338739
14.1309012540378,45.818109
14.1305666985463,45.8175697993613
14.1301986184053,45.8170529031286
14.1297984957435,45.8165603926605
14.1293679417138,45.8160942511229
14.1289086900052,45.8156563555032
14.1284225898622,45.8152484690526
14.1279115986386,45.8148722341857
14.1273777739157,45.8145291658677
14.1268232652173,45.8142206455135
14.1262503053541,45.8139479154257
14.1256612014333,45.8137120737921
14.1250583255684,45.8135140702639
14.1244441053279,45.8133547021312
14.1238210139597,45.8132346111132
14.123191560433,45.8131542807743
14.122558279335,45.8131140345762
14.121923720665,45.8131140345762
14.121290439567,45.8131542807743
14.1206609860403,45.8132346111132
14.1200378946721,45.8133547021312
14.1194236744316,45.8135140702639
14.1188207985667,45.8137120737921
14.1182316946459,45.8139479154257
14.1176587347827,45.8142206455135
14.1171042260843,45.8145291658677
14.1165704013614,45.8148722341857
14.1160594101378,45.8152484690526
14.1155733099948,45.8156563555032
14.1151140582862,45.8160942511229
14.1146835042565,45.8165603926605
14.1142833815947,45.8170529031286
14.1139153014537,45.8175697993613
14.1135807459622,45.818109
14.1132810622571,45.8186683338739
14.113017457059,45.8192455487431
14.1127909918129,45.8198383203668
14.1126025784144,45.8204442618631
14.1124529755379,45.8210609333194
14.1123427855812,45.8216858516173
14.1122724522405,45.8223165004314
14.1122422587233,45.8229503403617
14.1122523266082,45.8235848191582
14.1123026153554,45.824217381999
14.1123929224699,45.8248454817767
14.1125228843168,45.8254665893551
14.1126919775856,45.8260782037533
14.1128995213973,45.8266778622159
14.1131446800465,45.82726315013
14.1134264663655,45.8278317107477
14.1137437457005,45.8283812546761
14.1140952404795,45.8289095690957
14.1144795353571,45.8294145266708
14.1148950829134,45.8298940941156
14.1153402098852,45.8303463403811
14.1158131239031,45.8307694444312
14.1163119207095,45.8311617025753
14.1168345918254,45.8315215353283
14.117379032639,45.8318474937707
14.1179430508791,45.8321382653829
14.1185243754434,45.8323926793302
14.119120665543,45.8326097111774
14.1197295201282,45.832788487014
14.1203484875564,45.8329282869726
14.1209750754643,45.8330285481283
14.1216067608034,45.8330888667647
14.122241,45.833109
</coordinates>
</LinearRing>
</outerBoundaryIs>
</Polygon>
<Polygon>
<outerBoundaryIs>
<LinearRing>
<coordinates>
14.26831,45.87489
14.2689442391966,45.8748698667647
14.2695759245357,45.8748095481283
14.2702025124436,45.8747092869726
14.2708214798718,45.874569487014
14.271430334457,45.8743907111774
14.2720266245566,45.8741736793302
14.2726079491209,45.8739192653829
14.273171967361,45.8736284937707
14.2737164081746,45.8733025353283
14.2742390792905,45.8729427025753
14.2747378760969,45.8725504444312
14.2752107901148,45.8721273403811
14.2756559170866,45.8716750941156
14.2760714646429,45.8711955266708
14.2764557595205,45.8706905690957
14.2768072542995,45.8701622546761
14.2771245336345,45.8696127107477
14.2774063199535,45.86904415013
14.2776514786027,45.8684588622159
14.2778590224144,45.8678592037533
14.2780281156832,45.8672475893551
14.2781580775301,45.8666264817767
14.2782483846446,45.865998381999
14.2782986733918,45.8653658191582
14.2783087412767,45.8647313403617
14.2782785477595,45.8640975004314
14.2782082144188,45.8634668516173
14.2780980244621,45.8628419333194
14.2779484215856,45.8622252618631
14.2777600081871,45.8616193203668
14.277533542941,45.8610265487431
14.2772699377429,45.8604493338739
14.2769702540378,45.85989
14.2766356985463,45.8593507993613
14.2762676184053,45.8588339031286
14.2758674957435,45.8583413926605
14.2754369417138,45.8578752511229
14.2749776900052,45.8574373555032
14.2744915898622,45.8570294690526
14.2739805986386,45.8566532341857
14.2734467739157,45.8563101658677
14.2728922652173,45.8560016455135
14.2723193053541,45.8557289154257
14.2717302014333,45.8554930737921
14.2711273255684,45.8552950702639
14.2705131053279,45.8551357021312
14.2698900139597,45.8550156111132
14.269260560433,45.8549352807743
14.268627279335,45.8548950345762
14.267992720665,45.8548950345762
14.267359439567,45.8549352807743
14.2667299860403,45.8550156111132
14.2661068946721,45.8551357021312
14.2654926744316,45.8552950702639
14.2648897985667,45.8554930737921
14.2643006946459,45.8557289154257
14.2637277347827,45.8560016455135
14.2631732260843,45.8563101658677
14.2626394013614,45.8566532341857
14.2621284101378,45.8570294690526
14.2616423099948,45.8574373555032
14.2611830582862,45.8578752511229
14.2607525042565,45.8583413926605
14.2603523815947,45.8588339031286
14.2599843014537,45.8593507993613
14.2596497459622,45.85989
14.2593500622571,45.8604493338739
14.259086457059,45.8610265487431
14.2588599918129,45.8616193203668
14.2586715784144,45.8622252618631
14.2585219755379,45.8628419333194
14.2584117855812,45.8634668516173
14.2583414522405,45.8640975004314
14.2583112587233,45.8647313403617
14.2583213266082,45.8653658191582
14.2583716153554,45.865998381999
14.2584619224699,45.8666264817767
14.2585918843168,45.8672475893551
14.2587609775856,45.8678592037533
14.2589685213973,45.8684588622159
14.2592136800465,45.86904415013
14.2594954663655,45.8696127107477
14.2598127457005,45.8701622546761
14.2601642404795,45.8706905690957
14.2605485353571,45.8711955266708
14.2609640829134,45.8716750941156
14.2614092098852,45.8721273403811
14.2618821239031,45.8725504444312
14.2623809207095,45.8729427025753
14.2629035918254,45.8733025353283
14.263448032639,45.8736284937707
14.2640120508791,45.8739192653829
14.2645933754434,45.8741736793302
14.265189665543,45.8743907111774
14.2657985201282,45.874569487014
14.2664174875564,45.8747092869726
14.2670440754643,45.8748095481283
14.2676757608034,45.8748698667647
14.26831,45.87489
</coordinates>
</LinearRing>
</outerBoundaryIs>
</Polygon>
<Polygon>
<outerBoundaryIs>
<LinearRing>
<coordinates>
14.07017,45.94733
14.0708042391966,45.9473098667647
14.0714359245357,45.9472495481283
14.0720625124436,45.9471492869726
14.0726814798718,45.947009487014
14.073290334457,45.9468307111774
14.0738866245566,45.9466136793302
14.0744679491209,45.9463592653829
14.075031967361,45.9460684937707
14.0755764081746,45.9457425353283
14.0760990792905,45.9453827025753
14.0765978760969,45.9449904444312
14.0770707901148,45.9445673403811
14.0775159170866,45.9441150941156
14.0779314646429,45.9436355266708
14.0783157595205,45.9431305690957
14.0786672542995,45.9426022546761
14.0789845336345,45.9420527107477
14.0792663199535,45.94148415013
14.0795114786027,45.9408988622159
14.0797190224144,45.9402992037533
14.0798881156832,45.9396875893551
14.0800180775301,45.9390664817767
14.0801083846446,45.938438381999
14.0801586733918,45.9378058191582
14.0801687412767,45.9371713403617
14.0801385477595,45.9365375004314
14.0800682144188,45.9359068516173
14.0799580244621,45.9352819333194
14.0798084215856,45.9346652618631
14.0796200081871,45.9340593203668
14.079393542941,45.9334665487431
14.0791299377429,45.9328893338739
14.0788302540378,45.93233
14.0784956985463,45.9317907993613
14.0781276184053,45.9312739031286
14.0777274957435,45.9307813926605
14.0772969417138,45.9303152511229
14.0768376900052,45.9298773555032
14.0763515898622,45.9294694690526
14.0758405986386,45.9290932341857
14.0753067739157,45.9287501658677
14.0747522652173,45.9284416455135
14.0741793053541,45.9281689154257
14.0735902014333,45.9279330737921
14.0729873255684,45.9277350702639
14.0723731053279,45.9275757021312
14.0717500139597,45.9274556111132
14.071120560433,45.9273752807743
14.070487279335,45.9273350345762
14.069852720665,45.9273350345762
14.069219439567,45.9273752807743
14.0685899860403,45.9274556111132
14.0679668946721,45.9275757021312
14.0673526744316,45.9277350702639
14.0667497985667,45.9279330737921
14.0661606946459,45.9281689154257
14.0655877347827,45.9284416455135
14.0650332260843,45.9287501658677
14.0644994013614,45.9290932341857
14.0639884101378,45.9294694690526
14.0635023099948,45.9298773555032
14.0630430582862,45.9303152511229
14.0626125042565,45.9307813926605
14.0622123815947,45.9312739031286
14.0618443014537,45.9317907993613
14.0615097459622,45.93233
14.0612100622571,45.9328893338739
14.060946457059,45.9334665487431
14.0607199918129,45.9340593203668
14.0605315784144,45.9346652618631
14.0603819755379,45.9352819333194
14.0602717855812,45.9359068516173
14.0602014522405,45.9365375004314
14.0601712587233,45.9371713403617
14.0601813266082,45.9378058191582
14.0602316153554,45.938438381999
14.0603219224699,45.9390664817767
14.0604518843168,45.9396875893551
14.0606209775856,45.9402992037533
14.0608285213973,45.9408988622159
14.0610736800465,45.94148415013
14.0613554663655,45.9420527107477
14.0616727457005,45.9426022546761
14.0620242404795,45.9431305690957
14.0624085353571,45.9436355266708
14.0628240829134,45.9441150941156
14.0632692098852,45.9445673403811
14.0637421239031,45.9449904444312
14.0642409207095,45.9453827025753
14.0647635918254,45.9457425353283
14.065308032639,45.9460684937707
14.0658720508791,45.9463592653829
14.0664533754434,45.9466136793302
14.067049665543,45.9468307111774
14.0676585201282,45.947009487014
14.0682774875564,45.9471492869726
14.0689040754643,45.9472495481283
14.0695357608034,45.9473098667647
14.07017,45.94733
</coordinates>
</LinearRing>
</outerBoundaryIs>
</Polygon>
</MultiGeometry>
</Placemark>
</Document>
</kml>
