# Supplementary material for: Species conservation profiles of the endemic spiders Troglohyphantes (Araneae, Linyphiidae) from the Alps and the north-western Dinarides
Source: Biodivers Data J. 2022 Aug 19;10:e87261. doi: 10.3897/BDJ.10.e87261 (PMC9848466; doi:10.3897/BDJ.10.e87261)
Supplement: Supplementary material 29 — Distribution of Troglohyphantesjuris Thaler, 1982 [file bdj-10-e87261-s029.kml]

<?xml version="1.0" encoding="UTF-8"?>
<kml xmlns="http://earth.google.com/kml/2.2">
<Document>
<name></name>
<description><![CDATA[]]></description>

<Style id="1">
<LineStyle>
<width>2</width>
<color>ff0000ff</color>
</LineStyle>
<PolyStyle>
<color>aaffffff</color>
<fill>1</fill>
</PolyStyle>
</Style>

<Placemark>
<name>T.juris.kml</name>
<description><![CDATA[]]></description>
<styleUrl>#1</styleUrl>
<visibility>1</visibility>
<MultiGeometry>
<Polygon>
<outerBoundaryIs>
<LinearRing>
<coordinates>
12.6854,46.2223
12.6860342391966,46.2222798667647
12.6866659245357,46.2222195481283
12.6872925124436,46.2221192869726
12.6879114798718,46.221979487014
12.688520334457,46.2218007111774
12.6891166245566,46.2215836793302
12.6896979491209,46.2213292653829
12.690261967361,46.2210384937707
12.6908064081746,46.2207125353283
12.6913290792905,46.2203527025753
12.6918278760969,46.2199604444312
12.6923007901148,46.2195373403811
12.6927459170866,46.2190850941156
12.6931614646429,46.2186055266708
12.6935457595205,46.2181005690957
12.6938972542995,46.2175722546761
12.6942145336345,46.2170227107477
12.6944963199535,46.21645415013
12.6947414786027,46.2158688622159
12.6949490224144,46.2152692037533
12.6951181156832,46.2146575893551
12.6952480775301,46.2140364817767
12.6953383846446,46.213408381999
12.6953886733918,46.2127758191582
12.6953987412767,46.2121413403617
12.6953685477595,46.2115075004314
12.6952982144188,46.2108768516173
12.6951880244621,46.2102519333193
12.6950384215856,46.2096352618631
12.6948500081871,46.2090293203668
12.694623542941,46.2084365487431
12.6943599377429,46.2078593338739
12.6940602540378,46.2073
12.6937256985463,46.2067607993613
12.6933576184053,46.2062439031286
12.6929574957435,46.2057513926605
12.6925269417138,46.2052852511229
12.6920676900052,46.2048473555032
12.6915815898622,46.2044394690526
12.6910705986386,46.2040632341857
12.6905367739157,46.2037201658677
12.6899822652173,46.2034116455134
12.6894093053541,46.2031389154257
12.6888202014333,46.2029030737921
12.6882173255684,46.2027050702639
12.6876031053279,46.2025457021311
12.6869800139597,46.2024256111132
12.686350560433,46.2023452807743
12.685717279335,46.2023050345762
12.685082720665,46.2023050345762
12.684449439567,46.2023452807743
12.6838199860403,46.2024256111132
12.6831968946721,46.2025457021311
12.6825826744316,46.2027050702639
12.6819797985667,46.2029030737921
12.6813906946459,46.2031389154257
12.6808177347827,46.2034116455134
12.6802632260843,46.2037201658677
12.6797294013614,46.2040632341857
12.6792184101378,46.2044394690526
12.6787323099948,46.2048473555032
12.6782730582862,46.2052852511229
12.6778425042565,46.2057513926605
12.6774423815947,46.2062439031286
12.6770743014537,46.2067607993613
12.6767397459622,46.2073
12.6764400622571,46.2078593338739
12.676176457059,46.2084365487431
12.6759499918129,46.2090293203668
12.6757615784144,46.2096352618631
12.6756119755379,46.2102519333193
12.6755017855812,46.2108768516173
12.6754314522405,46.2115075004314
12.6754012587233,46.2121413403617
12.6754113266082,46.2127758191582
12.6754616153554,46.213408381999
12.6755519224699,46.2140364817767
12.6756818843168,46.2146575893551
12.6758509775856,46.2152692037533
12.6760585213973,46.2158688622159
12.6763036800465,46.21645415013
12.6765854663655,46.2170227107477
12.6769027457005,46.2175722546761
12.6772542404795,46.2181005690957
12.6776385353571,46.2186055266708
12.6780540829134,46.2190850941156
12.6784992098852,46.2195373403811
12.6789721239031,46.2199604444312
12.6794709207095,46.2203527025753
12.6799935918254,46.2207125353283
12.680538032639,46.2210384937707
12.6811020508791,46.2213292653829
12.6816833754434,46.2215836793302
12.682279665543,46.2218007111774
12.6828885201282,46.221979487014
12.6835074875564,46.2221192869726
12.6841340754643,46.2222195481283
12.6847657608034,46.2222798667647
12.6854,46.2223
</coordinates>
</LinearRing>
</outerBoundaryIs>
</Polygon>
<Polygon>
<outerBoundaryIs>
<LinearRing>
<coordinates>
12.8128,46.2636
12.8134342391966,46.2635798667647
12.8140659245357,46.2635195481283
12.8146925124436,46.2634192869726
12.8153114798718,46.263279487014
12.815920334457,46.2631007111774
12.8165166245566,46.2628836793302
12.8170979491209,46.2626292653829
12.817661967361,46.2623384937707
12.8182064081746,46.2620125353283
12.8187290792905,46.2616527025753
12.8192278760969,46.2612604444312
12.8197007901148,46.2608373403811
12.8201459170866,46.2603850941156
12.8205614646429,46.2599055266708
12.8209457595205,46.2594005690957
12.8212972542995,46.2588722546761
12.8216145336345,46.2583227107477
12.8218963199535,46.25775415013
12.8221414786027,46.2571688622159
12.8223490224144,46.2565692037533
12.8225181156832,46.2559575893551
12.8226480775301,46.2553364817767
12.8227383846446,46.254708381999
12.8227886733918,46.2540758191582
12.8227987412767,46.2534413403617
12.8227685477595,46.2528075004314
12.8226982144188,46.2521768516173
12.8225880244621,46.2515519333193
12.8224384215856,46.2509352618631
12.8222500081871,46.2503293203668
12.822023542941,46.2497365487431
12.8217599377429,46.2491593338739
12.8214602540378,46.2486
12.8211256985463,46.2480607993613
12.8207576184053,46.2475439031286
12.8203574957435,46.2470513926605
12.8199269417138,46.2465852511229
12.8194676900052,46.2461473555032
12.8189815898622,46.2457394690526
12.8184705986386,46.2453632341857
12.8179367739157,46.2450201658677
12.8173822652173,46.2447116455134
12.8168093053541,46.2444389154257
12.8162202014333,46.2442030737921
12.8156173255684,46.2440050702639
12.8150031053279,46.2438457021311
12.8143800139597,46.2437256111132
12.813750560433,46.2436452807743
12.813117279335,46.2436050345762
12.812482720665,46.2436050345762
12.811849439567,46.2436452807743
12.8112199860403,46.2437256111132
12.8105968946721,46.2438457021311
12.8099826744316,46.2440050702639
12.8093797985667,46.2442030737921
12.8087906946459,46.2444389154257
12.8082177347827,46.2447116455134
12.8076632260843,46.2450201658677
12.8071294013614,46.2453632341857
12.8066184101378,46.2457394690526
12.8061323099948,46.2461473555032
12.8056730582862,46.2465852511229
12.8052425042565,46.2470513926605
12.8048423815947,46.2475439031286
12.8044743014537,46.2480607993613
12.8041397459622,46.2486
12.8038400622571,46.2491593338739
12.803576457059,46.2497365487431
12.8033499918129,46.2503293203668
12.8031615784144,46.2509352618631
12.8030119755379,46.2515519333193
12.8029017855812,46.2521768516173
12.8028314522405,46.2528075004314
12.8028012587233,46.2534413403617
12.8028113266082,46.2540758191582
12.8028616153554,46.254708381999
12.8029519224699,46.2553364817767
12.8030818843168,46.2559575893551
12.8032509775856,46.2565692037533
12.8034585213973,46.2571688622159
12.8037036800465,46.25775415013
12.8039854663655,46.2583227107477
12.8043027457005,46.2588722546761
12.8046542404795,46.2594005690957
12.8050385353571,46.2599055266708
12.8054540829134,46.2603850941156
12.8058992098852,46.2608373403811
12.8063721239031,46.2612604444312
12.8068709207095,46.2616527025753
12.8073935918254,46.2620125353283
12.807938032639,46.2623384937707
12.8085020508791,46.2626292653829
12.8090833754434,46.2628836793302
12.809679665543,46.2631007111774
12.8102885201282,46.263279487014
12.8109074875564,46.2634192869726
12.8115340754643,46.2635195481283
12.8121657608034,46.2635798667647
12.8128,46.2636
</coordinates>
</LinearRing>
</outerBoundaryIs>
</Polygon>
<Polygon>
<outerBoundaryIs>
<LinearRing>
<coordinates>
12.8748,46.2589
12.8754342391966,46.2588798667647
12.8760659245357,46.2588195481283
12.8766925124436,46.2587192869726
12.8773114798718,46.258579487014
12.877920334457,46.2584007111774
12.8785166245566,46.2581836793302
12.8790979491209,46.2579292653829
12.879661967361,46.2576384937707
12.8802064081746,46.2573125353283
12.8807290792905,46.2569527025753
12.8812278760969,46.2565604444312
12.8817007901148,46.2561373403811
12.8821459170866,46.2556850941156
12.8825614646429,46.2552055266708
12.8829457595205,46.2547005690957
12.8832972542995,46.2541722546761
12.8836145336345,46.2536227107477
12.8838963199535,46.25305415013
12.8841414786027,46.2524688622159
12.8843490224144,46.2518692037533
12.8845181156832,46.2512575893551
12.8846480775301,46.2506364817767
12.8847383846446,46.250008381999
12.8847886733918,46.2493758191582
12.8847987412767,46.2487413403617
12.8847685477595,46.2481075004314
12.8846982144188,46.2474768516173
12.8845880244621,46.2468519333193
12.8844384215856,46.2462352618631
12.8842500081871,46.2456293203668
12.884023542941,46.2450365487431
12.8837599377429,46.2444593338739
12.8834602540378,46.2439
12.8831256985463,46.2433607993613
12.8827576184053,46.2428439031286
12.8823574957435,46.2423513926605
12.8819269417138,46.2418852511229
12.8814676900052,46.2414473555032
12.8809815898622,46.2410394690526
12.8804705986386,46.2406632341857
12.8799367739157,46.2403201658677
12.8793822652173,46.2400116455134
12.8788093053541,46.2397389154257
12.8782202014333,46.2395030737921
12.8776173255684,46.2393050702639
12.8770031053279,46.2391457021311
12.8763800139597,46.2390256111132
12.875750560433,46.2389452807743
12.875117279335,46.2389050345762
12.874482720665,46.2389050345762
12.873849439567,46.2389452807743
12.8732199860403,46.2390256111132
12.8725968946721,46.2391457021311
12.8719826744316,46.2393050702639
12.8713797985667,46.2395030737921
12.8707906946459,46.2397389154257
12.8702177347827,46.2400116455134
12.8696632260843,46.2403201658677
12.8691294013614,46.2406632341857
12.8686184101378,46.2410394690526
12.8681323099948,46.2414473555032
12.8676730582862,46.2418852511229
12.8672425042565,46.2423513926605
12.8668423815947,46.2428439031286
12.8664743014537,46.2433607993613
12.8661397459622,46.2439
12.8658400622571,46.2444593338739
12.865576457059,46.2450365487431
12.8653499918129,46.2456293203668
12.8651615784144,46.2462352618631
12.8650119755379,46.2468519333193
12.8649017855812,46.2474768516173
12.8648314522405,46.2481075004314
12.8648012587233,46.2487413403617
12.8648113266082,46.2493758191582
12.8648616153554,46.250008381999
12.8649519224699,46.2506364817767
12.8650818843168,46.2512575893551
12.8652509775856,46.2518692037533
12.8654585213973,46.2524688622159
12.8657036800465,46.25305415013
12.8659854663655,46.2536227107477
12.8663027457005,46.2541722546761
12.8666542404795,46.2547005690957
12.8670385353571,46.2552055266708
12.8674540829134,46.2556850941156
12.8678992098852,46.2561373403811
12.8683721239031,46.2565604444312
12.8688709207095,46.2569527025753
12.8693935918254,46.2573125353283
12.869938032639,46.2576384937707
12.8705020508791,46.2579292653829
12.8710833754434,46.2581836793302
12.871679665543,46.2584007111774
12.8722885201282,46.258579487014
12.8729074875564,46.2587192869726
12.8735340754643,46.2588195481283
12.8741657608034,46.2588798667647
12.8748,46.2589
</coordinates>
</LinearRing>
</outerBoundaryIs>
</Polygon>
<Polygon>
<outerBoundaryIs>
<LinearRing>
<coordinates>
12.8352,46.2539
12.8358342391966,46.2538798667647
12.8364659245357,46.2538195481283
12.8370925124436,46.2537192869726
12.8377114798718,46.253579487014
12.838320334457,46.2534007111774
12.8389166245566,46.2531836793302
12.8394979491209,46.2529292653829
12.840061967361,46.2526384937707
12.8406064081746,46.2523125353283
12.8411290792905,46.2519527025753
12.8416278760969,46.2515604444312
12.8421007901148,46.251137340381
12.8425459170866,46.2506850941156
12.8429614646429,46.2502055266708
12.8433457595205,46.2497005690957
12.8436972542995,46.2491722546761
12.8440145336345,46.2486227107477
12.8442963199535,46.24805415013
12.8445414786027,46.2474688622159
12.8447490224144,46.2468692037533
12.8449181156832,46.2462575893551
12.8450480775301,46.2456364817767
12.8451383846446,46.245008381999
12.8451886733918,46.2443758191582
12.8451987412767,46.2437413403617
12.8451685477595,46.2431075004314
12.8450982144188,46.2424768516173
12.8449880244621,46.2418519333193
12.8448384215856,46.2412352618631
12.8446500081871,46.2406293203668
12.844423542941,46.2400365487431
12.8441599377429,46.2394593338739
12.8438602540378,46.2389
12.8435256985463,46.2383607993613
12.8431576184053,46.2378439031286
12.8427574957435,46.2373513926605
12.8423269417138,46.2368852511229
12.8418676900052,46.2364473555032
12.8413815898622,46.2360394690526
12.8408705986386,46.2356632341857
12.8403367739157,46.2353201658676
12.8397822652173,46.2350116455134
12.8392093053541,46.2347389154257
12.8386202014333,46.2345030737921
12.8380173255684,46.2343050702639
12.8374031053279,46.2341457021311
12.8367800139597,46.2340256111132
12.836150560433,46.2339452807743
12.835517279335,46.2339050345762
12.834882720665,46.2339050345762
12.834249439567,46.2339452807743
12.8336199860403,46.2340256111132
12.8329968946721,46.2341457021311
12.8323826744316,46.2343050702639
12.8317797985667,46.2345030737921
12.8311906946459,46.2347389154257
12.8306177347827,46.2350116455134
12.8300632260843,46.2353201658676
12.8295294013614,46.2356632341857
12.8290184101378,46.2360394690526
12.8285323099948,46.2364473555032
12.8280730582862,46.2368852511229
12.8276425042565,46.2373513926605
12.8272423815947,46.2378439031286
12.8268743014537,46.2383607993613
12.8265397459622,46.2389
12.8262400622571,46.2394593338739
12.825976457059,46.2400365487431
12.8257499918129,46.2406293203668
12.8255615784144,46.2412352618631
12.8254119755379,46.2418519333193
12.8253017855812,46.2424768516173
12.8252314522405,46.2431075004314
12.8252012587233,46.2437413403617
12.8252113266082,46.2443758191582
12.8252616153554,46.245008381999
12.8253519224699,46.2456364817767
12.8254818843168,46.2462575893551
12.8256509775856,46.2468692037533
12.8258585213973,46.2474688622159
12.8261036800465,46.24805415013
12.8263854663655,46.2486227107477
12.8267027457005,46.2491722546761
12.8270542404795,46.2497005690957
12.8274385353571,46.2502055266708
12.8278540829134,46.2506850941156
12.8282992098852,46.251137340381
12.8287721239031,46.2515604444312
12.8292709207095,46.2519527025753
12.8297935918254,46.2523125353283
12.830338032639,46.2526384937707
12.8309020508791,46.2529292653829
12.8314833754434,46.2531836793302
12.832079665543,46.2534007111774
12.8326885201282,46.253579487014
12.8333074875564,46.2537192869726
12.8339340754643,46.2538195481283
12.8345657608034,46.2538798667647
12.8352,46.2539
</coordinates>
</LinearRing>
</outerBoundaryIs>
</Polygon>
<Polygon>
<outerBoundaryIs>
<LinearRing>
<coordinates>
12.6272,46.1688
12.6278342391966,46.1687798667647
12.6284659245357,46.1687195481283
12.6290925124436,46.1686192869726
12.6297114798718,46.168479487014
12.630320334457,46.1683007111774
12.6309166245566,46.1680836793302
12.6314979491209,46.1678292653829
12.632061967361,46.1675384937707
12.6326064081746,46.1672125353283
12.6331290792905,46.1668527025753
12.6336278760969,46.1664604444312
12.6341007901148,46.1660373403811
12.6345459170866,46.1655850941156
12.6349614646429,46.1651055266708
12.6353457595205,46.1646005690957
12.6356972542995,46.1640722546761
12.6360145336345,46.1635227107477
12.6362963199535,46.16295415013
12.6365414786027,46.1623688622159
12.6367490224144,46.1617692037533
12.6369181156832,46.1611575893551
12.6370480775301,46.1605364817767
12.6371383846446,46.159908381999
12.6371886733918,46.1592758191582
12.6371987412767,46.1586413403617
12.6371685477595,46.1580075004314
12.6370982144188,46.1573768516173
12.6369880244621,46.1567519333193
12.6368384215856,46.1561352618631
12.6366500081871,46.1555293203668
12.636423542941,46.1549365487431
12.6361599377429,46.1543593338739
12.6358602540378,46.1538
12.6355256985463,46.1532607993613
12.6351576184053,46.1527439031286
12.6347574957435,46.1522513926605
12.6343269417138,46.1517852511229
12.6338676900052,46.1513473555032
12.6333815898622,46.1509394690526
12.6328705986386,46.1505632341857
12.6323367739157,46.1502201658677
12.6317822652173,46.1499116455134
12.6312093053541,46.1496389154257
12.6306202014333,46.1494030737921
12.6300173255684,46.1492050702639
12.6294031053279,46.1490457021311
12.6287800139597,46.1489256111132
12.628150560433,46.1488452807743
12.627517279335,46.1488050345762
12.626882720665,46.1488050345762
12.626249439567,46.1488452807743
12.6256199860403,46.1489256111132
12.6249968946721,46.1490457021311
12.6243826744316,46.1492050702639
12.6237797985667,46.1494030737921
12.6231906946459,46.1496389154257
12.6226177347827,46.1499116455134
12.6220632260843,46.1502201658677
12.6215294013614,46.1505632341857
12.6210184101378,46.1509394690526
12.6205323099948,46.1513473555032
12.6200730582862,46.1517852511229
12.6196425042565,46.1522513926605
12.6192423815947,46.1527439031286
12.6188743014537,46.1532607993613
12.6185397459622,46.1538
12.6182400622571,46.1543593338739
12.617976457059,46.1549365487431
12.6177499918129,46.1555293203668
12.6175615784144,46.1561352618631
12.6174119755379,46.1567519333193
12.6173017855812,46.1573768516173
12.6172314522405,46.1580075004314
12.6172012587233,46.1586413403617
12.6172113266082,46.1592758191582
12.6172616153554,46.159908381999
12.6173519224699,46.1605364817767
12.6174818843168,46.1611575893551
12.6176509775856,46.1617692037533
12.6178585213973,46.1623688622159
12.6181036800465,46.16295415013
12.6183854663655,46.1635227107477
12.6187027457005,46.1640722546761
12.6190542404795,46.1646005690957
12.6194385353571,46.1651055266708
12.6198540829134,46.1655850941156
12.6202992098852,46.1660373403811
12.6207721239031,46.1664604444312
12.6212709207095,46.1668527025753
12.6217935918254,46.1672125353283
12.622338032639,46.1675384937707
12.6229020508791,46.1678292653829
12.6234833754434,46.1680836793302
12.624079665543,46.1683007111774
12.6246885201282,46.168479487014
12.6253074875564,46.1686192869726
12.6259340754643,46.1687195481283
12.6265657608034,46.1687798667647
12.6272,46.1688
</coordinates>
</LinearRing>
</outerBoundaryIs>
</Polygon>
<Polygon>
<outerBoundaryIs>
<LinearRing>
<coordinates>
12.9241,46.2747
12.9247342391966,46.2746798667647
12.9253659245357,46.2746195481283
12.9259925124436,46.2745192869726
12.9266114798718,46.274379487014
12.927220334457,46.2742007111774
12.9278166245566,46.2739836793302
12.9283979491209,46.2737292653829
12.928961967361,46.2734384937707
12.9295064081746,46.2731125353283
12.9300290792905,46.2727527025753
12.9305278760969,46.2723604444312
12.9310007901148,46.2719373403811
12.9314459170866,46.2714850941156
12.9318614646429,46.2710055266708
12.9322457595205,46.2705005690957
12.9325972542995,46.2699722546761
12.9329145336345,46.2694227107477
12.9331963199535,46.26885415013
12.9334414786027,46.2682688622159
12.9336490224144,46.2676692037533
12.9338181156832,46.2670575893551
12.9339480775301,46.2664364817767
12.9340383846446,46.265808381999
12.9340886733918,46.2651758191582
12.9340987412767,46.2645413403617
12.9340685477595,46.2639075004314
12.9339982144188,46.2632768516173
12.9338880244621,46.2626519333193
12.9337384215856,46.2620352618631
12.9335500081871,46.2614293203668
12.933323542941,46.2608365487431
12.9330599377429,46.2602593338739
12.9327602540378,46.2597
12.9324256985463,46.2591607993613
12.9320576184053,46.2586439031286
12.9316574957435,46.2581513926605
12.9312269417138,46.2576852511229
12.9307676900052,46.2572473555032
12.9302815898622,46.2568394690526
12.9297705986386,46.2564632341857
12.9292367739157,46.2561201658676
12.9286822652173,46.2558116455134
12.9281093053541,46.2555389154257
12.9275202014333,46.2553030737921
12.9269173255684,46.2551050702639
12.9263031053279,46.2549457021311
12.9256800139597,46.2548256111132
12.925050560433,46.2547452807743
12.924417279335,46.2547050345762
12.923782720665,46.2547050345762
12.923149439567,46.2547452807743
12.9225199860403,46.2548256111132
12.9218968946721,46.2549457021311
12.9212826744316,46.2551050702639
12.9206797985667,46.2553030737921
12.9200906946459,46.2555389154257
12.9195177347827,46.2558116455134
12.9189632260843,46.2561201658676
12.9184294013614,46.2564632341857
12.9179184101378,46.2568394690526
12.9174323099948,46.2572473555032
12.9169730582862,46.2576852511229
12.9165425042565,46.2581513926605
12.9161423815947,46.2586439031286
12.9157743014537,46.2591607993613
12.9154397459622,46.2597
12.9151400622571,46.2602593338739
12.914876457059,46.2608365487431
12.9146499918129,46.2614293203668
12.9144615784144,46.2620352618631
12.9143119755379,46.2626519333193
12.9142017855812,46.2632768516173
12.9141314522405,46.2639075004314
12.9141012587233,46.2645413403617
12.9141113266082,46.2651758191582
12.9141616153554,46.265808381999
12.9142519224699,46.2664364817767
12.9143818843168,46.2670575893551
12.9145509775856,46.2676692037533
12.9147585213973,46.2682688622159
12.9150036800465,46.26885415013
12.9152854663655,46.2694227107477
12.9156027457005,46.2699722546761
12.9159542404795,46.2705005690957
12.9163385353571,46.2710055266708
12.9167540829134,46.2714850941156
12.9171992098852,46.2719373403811
12.9176721239031,46.2723604444312
12.9181709207095,46.2727527025753
12.9186935918254,46.2731125353283
12.919238032639,46.2734384937707
12.9198020508791,46.2737292653829
12.9203833754434,46.2739836793302
12.920979665543,46.2742007111774
12.9215885201282,46.274379487014
12.9222074875564,46.2745192869726
12.9228340754643,46.2746195481283
12.9234657608034,46.2746798667647
12.9241,46.2747
</coordinates>
</LinearRing>
</outerBoundaryIs>
</Polygon>
</MultiGeometry>
</Placemark>
</Document>
</kml>
