# Supplementary material for: Species conservation profiles of the endemic spiders Troglohyphantes (Araneae, Linyphiidae) from the Alps and the north-western Dinarides
Source: Biodivers Data J. 2022 Aug 19;10:e87261. doi: 10.3897/BDJ.10.e87261 (PMC9848466; doi:10.3897/BDJ.10.e87261)
Supplement: Supplementary material 30 — Distribution of Troglohyphanteskarawankorum Deeleman-Reinhold, 1978 [file bdj-10-e87261-s030.kml]

<?xml version="1.0" encoding="UTF-8"?>
<kml xmlns="http://earth.google.com/kml/2.2">
<Document>
<name></name>
<description><![CDATA[]]></description>

<Style id="1">
<LineStyle>
<width>2</width>
<color>ff0000ff</color>
</LineStyle>
<PolyStyle>
<color>aaffffff</color>
<fill>1</fill>
</PolyStyle>
</Style>

<Placemark>
<name>T.karawankorum.kml</name>
<description><![CDATA[]]></description>
<styleUrl>#1</styleUrl>
<visibility>1</visibility>
<MultiGeometry>
<Polygon>
<outerBoundaryIs>
<LinearRing>
<coordinates>
14.48428,46.41619
14.4849142391966,46.4161698667647
14.4855459245357,46.4161095481283
14.4861725124436,46.4160092869726
14.4867914798718,46.415869487014
14.487400334457,46.4156907111774
14.4879966245566,46.4154736793302
14.4885779491209,46.4152192653829
14.489141967361,46.4149284937707
14.4896864081746,46.4146025353283
14.4902090792905,46.4142427025753
14.4907078760969,46.4138504444312
14.4911807901148,46.4134273403811
14.4916259170866,46.4129750941156
14.4920414646429,46.4124955266708
14.4924257595205,46.4119905690957
14.4927772542995,46.4114622546761
14.4930945336345,46.4109127107477
14.4933763199535,46.41034415013
14.4936214786027,46.4097588622159
14.4938290224144,46.4091592037533
14.4939981156832,46.4085475893551
14.4941280775301,46.4079264817767
14.4942183846446,46.407298381999
14.4942686733918,46.4066658191582
14.4942787412767,46.4060313403617
14.4942485477595,46.4053975004314
14.4941782144188,46.4047668516173
14.4940680244621,46.4041419333194
14.4939184215856,46.4035252618631
14.4937300081871,46.4029193203668
14.493503542941,46.4023265487431
14.4932399377429,46.4017493338739
14.4929402540378,46.40119
14.4926056985463,46.4006507993613
14.4922376184053,46.4001339031286
14.4918374957435,46.3996413926605
14.4914069417138,46.3991752511229
14.4909476900052,46.3987373555032
14.4904615898622,46.3983294690526
14.4899505986386,46.3979532341857
14.4894167739157,46.3976101658677
14.4888622652173,46.3973016455135
14.4882893053541,46.3970289154257
14.4877002014333,46.3967930737921
14.4870973255684,46.3965950702639
14.4864831053279,46.3964357021311
14.4858600139597,46.3963156111132
14.485230560433,46.3962352807743
14.484597279335,46.3961950345762
14.483962720665,46.3961950345762
14.483329439567,46.3962352807743
14.4826999860403,46.3963156111132
14.4820768946721,46.3964357021311
14.4814626744316,46.3965950702639
14.4808597985667,46.3967930737921
14.4802706946459,46.3970289154257
14.4796977347827,46.3973016455135
14.4791432260843,46.3976101658677
14.4786094013614,46.3979532341857
14.4780984101378,46.3983294690526
14.4776123099948,46.3987373555032
14.4771530582862,46.3991752511229
14.4767225042565,46.3996413926605
14.4763223815947,46.4001339031286
14.4759543014537,46.4006507993613
14.4756197459622,46.40119
14.4753200622571,46.4017493338739
14.475056457059,46.4023265487431
14.4748299918129,46.4029193203668
14.4746415784144,46.4035252618631
14.4744919755379,46.4041419333194
14.4743817855812,46.4047668516173
14.4743114522405,46.4053975004314
14.4742812587233,46.4060313403617
14.4742913266082,46.4066658191582
14.4743416153554,46.407298381999
14.4744319224699,46.4079264817767
14.4745618843168,46.4085475893551
14.4747309775856,46.4091592037533
14.4749385213973,46.4097588622159
14.4751836800465,46.41034415013
14.4754654663655,46.4109127107477
14.4757827457005,46.4114622546761
14.4761342404795,46.4119905690957
14.4765185353571,46.4124955266708
14.4769340829134,46.4129750941156
14.4773792098852,46.4134273403811
14.4778521239031,46.4138504444312
14.4783509207095,46.4142427025753
14.4788735918254,46.4146025353283
14.479418032639,46.4149284937707
14.4799820508791,46.4152192653829
14.4805633754434,46.4154736793302
14.481159665543,46.4156907111774
14.4817685201282,46.415869487014
14.4823874875564,46.4160092869726
14.4830140754643,46.4161095481283
14.4836457608034,46.4161698667647
14.48428,46.41619
</coordinates>
</LinearRing>
</outerBoundaryIs>
</Polygon>
<Polygon>
<outerBoundaryIs>
<LinearRing>
<coordinates>
14.483333,46.46
14.4839672391966,46.4599798667647
14.4845989245357,46.4599195481283
14.4852255124436,46.4598192869726
14.4858444798718,46.459679487014
14.486453334457,46.4595007111774
14.4870496245566,46.4592836793302
14.4876309491209,46.4590292653829
14.488194967361,46.4587384937707
14.4887394081746,46.4584125353283
14.4892620792905,46.4580527025753
14.4897608760969,46.4576604444312
14.4902337901148,46.4572373403811
14.4906789170866,46.4567850941156
14.4910944646429,46.4563055266708
14.4914787595205,46.4558005690957
14.4918302542995,46.4552722546761
14.4921475336345,46.4547227107477
14.4924293199535,46.45415415013
14.4926744786027,46.4535688622159
14.4928820224144,46.4529692037533
14.4930511156832,46.4523575893551
14.4931810775301,46.4517364817767
14.4932713846446,46.451108381999
14.4933216733918,46.4504758191582
14.4933317412767,46.4498413403617
14.4933015477595,46.4492075004314
14.4932312144188,46.4485768516173
14.4931210244621,46.4479519333194
14.4929714215856,46.4473352618631
14.4927830081871,46.4467293203668
14.492556542941,46.4461365487431
14.4922929377429,46.4455593338739
14.4919932540378,46.445
14.4916586985463,46.4444607993613
14.4912906184053,46.4439439031286
14.4908904957435,46.4434513926605
14.4904599417138,46.4429852511229
14.4900006900052,46.4425473555032
14.4895145898622,46.4421394690526
14.4890035986386,46.4417632341857
14.4884697739157,46.4414201658677
14.4879152652173,46.4411116455135
14.4873423053541,46.4408389154257
14.4867532014333,46.4406030737921
14.4861503255684,46.4404050702639
14.4855361053279,46.4402457021312
14.4849130139597,46.4401256111132
14.484283560433,46.4400452807743
14.483650279335,46.4400050345762
14.483015720665,46.4400050345762
14.482382439567,46.4400452807743
14.4817529860403,46.4401256111132
14.4811298946721,46.4402457021312
14.4805156744316,46.4404050702639
14.4799127985667,46.4406030737921
14.4793236946459,46.4408389154257
14.4787507347827,46.4411116455135
14.4781962260843,46.4414201658677
14.4776624013614,46.4417632341857
14.4771514101378,46.4421394690526
14.4766653099948,46.4425473555032
14.4762060582862,46.4429852511229
14.4757755042565,46.4434513926605
14.4753753815947,46.4439439031286
14.4750073014537,46.4444607993613
14.4746727459622,46.445
14.4743730622571,46.4455593338739
14.474109457059,46.4461365487431
14.4738829918129,46.4467293203668
14.4736945784144,46.4473352618631
14.4735449755379,46.4479519333194
14.4734347855812,46.4485768516173
14.4733644522405,46.4492075004314
14.4733342587233,46.4498413403617
14.4733443266082,46.4504758191582
14.4733946153554,46.451108381999
14.4734849224699,46.4517364817767
14.4736148843168,46.4523575893551
14.4737839775856,46.4529692037533
14.4739915213973,46.4535688622159
14.4742366800465,46.45415415013
14.4745184663655,46.4547227107477
14.4748357457005,46.4552722546761
14.4751872404795,46.4558005690957
14.4755715353571,46.4563055266708
14.4759870829134,46.4567850941156
14.4764322098852,46.4572373403811
14.4769051239031,46.4576604444312
14.4774039207095,46.4580527025753
14.4779265918254,46.4584125353283
14.478471032639,46.4587384937707
14.4790350508791,46.4590292653829
14.4796163754434,46.4592836793302
14.480212665543,46.4595007111774
14.4808215201282,46.459679487014
14.4814404875564,46.4598192869726
14.4820670754643,46.4599195481283
14.4826987608034,46.4599798667647
14.483333,46.46
</coordinates>
</LinearRing>
</outerBoundaryIs>
</Polygon>
<Polygon>
<outerBoundaryIs>
<LinearRing>
<coordinates>
14.497222,46.5125
14.4978562391966,46.5124798667647
14.4984879245357,46.5124195481283
14.4991145124436,46.5123192869726
14.4997334798718,46.512179487014
14.500342334457,46.5120007111774
14.5009386245566,46.5117836793302
14.5015199491209,46.5115292653829
14.502083967361,46.5112384937707
14.5026284081746,46.5109125353283
14.5031510792905,46.5105527025753
14.5036498760969,46.5101604444312
14.5041227901148,46.5097373403811
14.5045679170866,46.5092850941156
14.5049834646429,46.5088055266708
14.5053677595205,46.5083005690957
14.5057192542995,46.5077722546761
14.5060365336345,46.5072227107477
14.5063183199535,46.50665415013
14.5065634786027,46.5060688622159
14.5067710224144,46.5054692037533
14.5069401156832,46.5048575893551
14.5070700775301,46.5042364817767
14.5071603846446,46.503608381999
14.5072106733918,46.5029758191582
14.5072207412767,46.5023413403617
14.5071905477595,46.5017075004314
14.5071202144188,46.5010768516173
14.5070100244621,46.5004519333193
14.5068604215856,46.4998352618631
14.5066720081871,46.4992293203668
14.506445542941,46.4986365487431
14.5061819377429,46.4980593338739
14.5058822540378,46.4975
14.5055476985463,46.4969607993613
14.5051796184053,46.4964439031286
14.5047794957435,46.4959513926605
14.5043489417138,46.4954852511229
14.5038896900052,46.4950473555032
14.5034035898622,46.4946394690526
14.5028925986386,46.4942632341857
14.5023587739157,46.4939201658676
14.5018042652173,46.4936116455134
14.5012313053541,46.4933389154257
14.5006422014333,46.4931030737921
14.5000393255684,46.4929050702639
14.4994251053279,46.4927457021311
14.4988020139597,46.4926256111132
14.498172560433,46.4925452807743
14.497539279335,46.4925050345762
14.496904720665,46.4925050345762
14.496271439567,46.4925452807743
14.4956419860403,46.4926256111132
14.4950188946721,46.4927457021311
14.4944046744316,46.4929050702639
14.4938017985667,46.4931030737921
14.4932126946459,46.4933389154257
14.4926397347827,46.4936116455134
14.4920852260843,46.4939201658676
14.4915514013614,46.4942632341857
14.4910404101378,46.4946394690526
14.4905543099948,46.4950473555032
14.4900950582862,46.4954852511229
14.4896645042565,46.4959513926605
14.4892643815947,46.4964439031286
14.4888963014537,46.4969607993613
14.4885617459622,46.4975
14.4882620622571,46.4980593338739
14.487998457059,46.4986365487431
14.4877719918129,46.4992293203668
14.4875835784144,46.4998352618631
14.4874339755379,46.5004519333193
14.4873237855812,46.5010768516173
14.4872534522405,46.5017075004314
14.4872232587233,46.5023413403617
14.4872333266082,46.5029758191582
14.4872836153554,46.503608381999
14.4873739224699,46.5042364817767
14.4875038843168,46.5048575893551
14.4876729775856,46.5054692037533
14.4878805213973,46.5060688622159
14.4881256800465,46.50665415013
14.4884074663655,46.5072227107477
14.4887247457005,46.5077722546761
14.4890762404795,46.5083005690957
14.4894605353571,46.5088055266708
14.4898760829134,46.5092850941156
14.4903212098852,46.5097373403811
14.4907941239031,46.5101604444312
14.4912929207095,46.5105527025753
14.4918155918254,46.5109125353283
14.492360032639,46.5112384937707
14.4929240508791,46.5115292653829
14.4935053754434,46.5117836793302
14.494101665543,46.5120007111774
14.4947105201282,46.512179487014
14.4953294875564,46.5123192869726
14.4959560754643,46.5124195481283
14.4965877608034,46.5124798667647
14.497222,46.5125
</coordinates>
</LinearRing>
</outerBoundaryIs>
</Polygon>
</MultiGeometry>
</Placemark>
</Document>
</kml>
