# Supplementary material for: Species conservation profiles of the endemic spiders Troglohyphantes (Araneae, Linyphiidae) from the Alps and the north-western Dinarides
Source: Biodivers Data J. 2022 Aug 19;10:e87261. doi: 10.3897/BDJ.10.e87261 (PMC9848466; doi:10.3897/BDJ.10.e87261)
Supplement: Supplementary material 31 — Distribution of Troglohyphanteskonradi Brignoli, 1975 [file bdj-10-e87261-s031.kml]

<?xml version="1.0" encoding="UTF-8"?>
<kml xmlns="http://earth.google.com/kml/2.2">
<Document>
<name></name>
<description><![CDATA[]]></description>

<Style id="1">
<LineStyle>
<width>2</width>
<color>ff0000ff</color>
</LineStyle>
<PolyStyle>
<color>aaffffff</color>
<fill>1</fill>
</PolyStyle>
</Style>

<Placemark>
<name>T.konradi.kml</name>
<description><![CDATA[]]></description>
<styleUrl>#1</styleUrl>
<visibility>1</visibility>
<MultiGeometry>
<Polygon>
<outerBoundaryIs>
<LinearRing>
<coordinates>
7.4103,44.2749
7.41093423919657,44.2748798667647
7.41156592453574,44.2748195481283
7.4121925124436,44.2747192869726
7.41281147987181,44.274579487014
7.41342033445699,44.2744007111774
7.4140166245566,44.2741836793302
7.41459794912089,44.2739292653829
7.415161967361,44.2736384937707
7.41570640817456,44.2733125353283
7.41622907929055,44.2729527025753
7.41672787609687,44.2725604444312
7.41720079011482,44.2721373403811
7.41764591708658,44.2716850941156
7.41806146464292,44.2712055266708
7.4184457595205,44.2707005690957
7.4187972542995,44.2701722546761
7.41911453363448,44.2696227107477
7.41939631995355,44.26905415013
7.41964147860265,44.2684688622159
7.41984902241444,44.2678692037533
7.42001811568324,44.2672575893551
7.42014807753012,44.2666364817767
7.42023838464461,44.266008381999
7.42028867339183,44.2653758191582
7.42029874127674,44.2647413403617
7.42026854775952,44.2641075004314
7.42019821441881,44.2634768516173
7.42008802446215,44.2628519333193
7.4199384215856,44.2622352618631
7.41975000818715,44.2616293203668
7.41952354294105,44.2610365487431
7.41925993774291,44.2604593338739
7.41896025403784,44.2599
7.41862569854635,44.2593607993613
7.41825761840531,44.2588439031286
7.41785749574354,44.2583513926605
7.41742694171379,44.2578852511229
7.41696769000516,44.2574473555032
7.41648158986221,44.2570394690526
7.41597059863863,44.2566632341857
7.41543677391573,44.2563201658676
7.41488226521727,44.2560116455134
7.41430930535407,44.2557389154257
7.41372020143326,44.2555030737921
7.41311732556841,44.2553050702639
7.41250310532787,44.2551457021311
7.41188001395973,44.2550256111132
7.41125056043304,44.2549452807743
7.41061727933498,44.2549050345762
7.40998272066502,44.2549050345762
7.40934943956696,44.2549452807743
7.40871998604027,44.2550256111132
7.40809689467214,44.2551457021311
7.40748267443159,44.2553050702639
7.40687979856674,44.2555030737921
7.40629069464593,44.2557389154257
7.40571773478273,44.2560116455134
7.40516322608427,44.2563201658676
7.40462940136137,44.2566632341857
7.40411841013779,44.2570394690526
7.40363230999484,44.2574473555032
7.40317305828621,44.2578852511229
7.40274250425646,44.2583513926605
7.40234238159469,44.2588439031286
7.40197430145365,44.2593607993613
7.40163974596216,44.2599
7.40134006225709,44.2604593338739
7.40107645705895,44.2610365487431
7.40084999181285,44.2616293203668
7.4006615784144,44.2622352618631
7.40051197553785,44.2628519333193
7.40040178558119,44.2634768516173
7.40033145224048,44.2641075004314
7.40030125872326,44.2647413403617
7.40031132660817,44.2653758191582
7.40036161535539,44.266008381999
7.40045192246988,44.2666364817767
7.40058188431676,44.2672575893551
7.40075097758556,44.2678692037533
7.40095852139735,44.2684688622159
7.40120368004646,44.26905415013
7.40148546636552,44.2696227107477
7.4018027457005,44.2701722546761
7.4021542404795,44.2707005690957
7.40253853535708,44.2712055266708
7.40295408291342,44.2716850941156
7.40339920988518,44.2721373403811
7.40387212390313,44.2725604444312
7.40437092070945,44.2729527025753
7.40489359182544,44.2733125353283
7.405438032639,44.2736384937707
7.40600205087911,44.2739292653829
7.4065833754434,44.2741836793302
7.40717966554302,44.2744007111774
7.40778852012819,44.274579487014
7.4084074875564,44.2747192869726
7.40903407546426,44.2748195481283
7.40966576080343,44.2748798667647
7.4103,44.2749
</coordinates>
</LinearRing>
</outerBoundaryIs>
</Polygon>
<Polygon>
<outerBoundaryIs>
<LinearRing>
<coordinates>
7.4052,44.2716
7.40583423919657,44.2715798667647
7.40646592453574,44.2715195481283
7.4070925124436,44.2714192869726
7.40771147987181,44.271279487014
7.40832033445698,44.2711007111774
7.4089166245566,44.2708836793302
7.40949794912089,44.2706292653829
7.410061967361,44.2703384937707
7.41060640817456,44.2700125353283
7.41112907929055,44.2696527025753
7.41162787609687,44.2692604444312
7.41210079011482,44.2688373403811
7.41254591708658,44.2683850941156
7.41296146464292,44.2679055266708
7.4133457595205,44.2674005690957
7.4136972542995,44.2668722546761
7.41401453363448,44.2663227107477
7.41429631995354,44.26575415013
7.41454147860265,44.2651688622159
7.41474902241444,44.2645692037533
7.41491811568324,44.2639575893551
7.41504807753012,44.2633364817767
7.41513838464461,44.262708381999
7.41518867339183,44.2620758191582
7.41519874127674,44.2614413403617
7.41516854775952,44.2608075004314
7.41509821441881,44.2601768516173
7.41498802446215,44.2595519333194
7.4148384215856,44.2589352618631
7.41465000818715,44.2583293203668
7.41442354294105,44.2577365487431
7.41415993774291,44.2571593338739
7.41386025403784,44.2566
7.41352569854635,44.2560607993613
7.41315761840531,44.2555439031286
7.41275749574354,44.2550513926605
7.41232694171379,44.2545852511229
7.41186769000516,44.2541473555032
7.41138158986221,44.2537394690526
7.41087059863863,44.2533632341857
7.41033677391573,44.2530201658677
7.40978226521727,44.2527116455135
7.40920930535407,44.2524389154257
7.40862020143326,44.2522030737921
7.40801732556841,44.2520050702639
7.40740310532787,44.2518457021311
7.40678001395973,44.2517256111132
7.40615056043304,44.2516452807743
7.40551727933498,44.2516050345762
7.40488272066502,44.2516050345762
7.40424943956696,44.2516452807743
7.40361998604027,44.2517256111132
7.40299689467213,44.2518457021311
7.40238267443159,44.2520050702639
7.40177979856674,44.2522030737921
7.40119069464593,44.2524389154257
7.40061773478273,44.2527116455135
7.40006322608427,44.2530201658677
7.39952940136137,44.2533632341857
7.39901841013779,44.2537394690526
7.39853230999484,44.2541473555032
7.39807305828621,44.2545852511229
7.39764250425646,44.2550513926605
7.39724238159469,44.2555439031286
7.39687430145365,44.2560607993613
7.39653974596216,44.2566
7.39624006225709,44.2571593338739
7.39597645705895,44.2577365487431
7.39574999181285,44.2583293203668
7.3955615784144,44.2589352618631
7.39541197553785,44.2595519333194
7.39530178558119,44.2601768516173
7.39523145224048,44.2608075004314
7.39520125872326,44.2614413403617
7.39521132660817,44.2620758191582
7.39526161535539,44.262708381999
7.39535192246988,44.2633364817767
7.39548188431676,44.2639575893551
7.39565097758556,44.2645692037533
7.39585852139735,44.2651688622159
7.39610368004645,44.26575415013
7.39638546636552,44.2663227107477
7.3967027457005,44.2668722546761
7.3970542404795,44.2674005690957
7.39743853535708,44.2679055266708
7.39785408291342,44.2683850941156
7.39829920988518,44.2688373403811
7.39877212390313,44.2692604444312
7.39927092070945,44.2696527025753
7.39979359182544,44.2700125353283
7.400338032639,44.2703384937707
7.40090205087911,44.2706292653829
7.4014833754434,44.2708836793302
7.40207966554301,44.2711007111774
7.40268852012819,44.271279487014
7.4033074875564,44.2714192869726
7.40393407546426,44.2715195481283
7.40456576080343,44.2715798667647
7.4052,44.2716
</coordinates>
</LinearRing>
</outerBoundaryIs>
</Polygon>
<Polygon>
<outerBoundaryIs>
<LinearRing>
<coordinates>
7.431876137,44.27134898
7.43251037619657,44.2713288467647
7.43314206153574,44.2712685281283
7.4337686494436,44.2711682669726
7.43438761687181,44.271028467014
7.43499647145698,44.2708496911774
7.4355927615566,44.2706326593302
7.43617408612089,44.2703782453829
7.436738104361,44.2700874737707
7.43728254517456,44.2697615153283
7.43780521629055,44.2694016825753
7.43830401309687,44.2690094244312
7.43877692711482,44.2685863203811
7.43922205408658,44.2681340741156
7.43963760164292,44.2676545066708
7.4400218965205,44.2671495490957
7.4403733912995,44.2666212346761
7.44069067063448,44.2660716907477
7.44097245695354,44.26550313013
7.44121761560265,44.2649178422159
7.44142515941444,44.2643181837533
7.44159425268324,44.2637065693551
7.44172421453012,44.2630854617767
7.44181452164461,44.262457361999
7.44186481039183,44.2618247991582
7.44187487827674,44.2611903203617
7.44184468475952,44.2605564804314
7.44177435141881,44.2599258316173
7.44166416146215,44.2593009133194
7.4415145585856,44.2586842418631
7.44132614518715,44.2580783003668
7.44109967994105,44.2574855287431
7.44083607474291,44.2569083138739
7.44053639103784,44.25634898
7.44020183554635,44.2558097793613
7.43983375540531,44.2552928831286
7.43943363274354,44.2548003726605
7.43900307871379,44.2543342311229
7.43854382700516,44.2538963355032
7.43805772686221,44.2534884490526
7.43754673563863,44.2531122141857
7.43701291091573,44.2527691458677
7.43645840221727,44.2524606255135
7.43588544235407,44.2521878954257
7.43529633843326,44.2519520537921
7.43469346256841,44.2517540502639
7.43407924232786,44.2515946821311
7.43345615095973,44.2514745911132
7.43282669743304,44.2513942607743
7.43219341633498,44.2513540145762
7.43155885766502,44.2513540145762
7.43092557656696,44.2513942607743
7.43029612304027,44.2514745911132
7.42967303167213,44.2515946821311
7.42905881143159,44.2517540502639
7.42845593556674,44.2519520537921
7.42786683164593,44.2521878954257
7.42729387178273,44.2524606255135
7.42673936308427,44.2527691458677
7.42620553836137,44.2531122141857
7.42569454713779,44.2534884490526
7.42520844699484,44.2538963355032
7.42474919528621,44.2543342311229
7.42431864125646,44.2548003726605
7.42391851859469,44.2552928831286
7.42355043845365,44.2558097793613
7.42321588296216,44.25634898
7.42291619925709,44.2569083138739
7.42265259405895,44.2574855287431
7.42242612881285,44.2580783003668
7.4222377154144,44.2586842418631
7.42208811253785,44.2593009133194
7.42197792258119,44.2599258316173
7.42190758924048,44.2605564804314
7.42187739572326,44.2611903203617
7.42188746360817,44.2618247991582
7.42193775235539,44.262457361999
7.42202805946988,44.2630854617767
7.42215802131676,44.2637065693551
7.42232711458556,44.2643181837533
7.42253465839735,44.2649178422159
7.42277981704645,44.26550313013
7.42306160336552,44.2660716907477
7.4233788827005,44.2666212346761
7.4237303774795,44.2671495490957
7.42411467235708,44.2676545066708
7.42453021991342,44.2681340741156
7.42497534688518,44.2685863203811
7.42544826090313,44.2690094244312
7.42594705770945,44.2694016825753
7.42646972882544,44.2697615153283
7.427014169639,44.2700874737707
7.42757818787911,44.2703782453829
7.4281595124434,44.2706326593302
7.42875580254301,44.2708496911774
7.42936465712819,44.271028467014
7.4299836245564,44.2711682669726
7.43061021246426,44.2712685281283
7.43124189780343,44.2713288467647
7.431876137,44.27134898
</coordinates>
</LinearRing>
</outerBoundaryIs>
</Polygon>
<Polygon>
<outerBoundaryIs>
<LinearRing>
<coordinates>
7.6618,44.02364
7.66243423919657,44.0236198667647
7.66306592453574,44.0235595481283
7.6636925124436,44.0234592869726
7.66431147987181,44.023319487014
7.66492033445699,44.0231407111774
7.6655166245566,44.0229236793302
7.66609794912089,44.0226692653829
7.66666196736101,44.0223784937707
7.66720640817456,44.0220525353283
7.66772907929055,44.0216927025753
7.66822787609687,44.0213004444312
7.66870079011482,44.0208773403811
7.66914591708658,44.0204250941156
7.66956146464292,44.0199455266708
7.6699457595205,44.0194405690957
7.6702972542995,44.0189122546761
7.67061453363448,44.0183627107477
7.67089631995355,44.01779415013
7.67114147860265,44.0172088622159
7.67134902241444,44.0166092037533
7.67151811568324,44.0159975893551
7.67164807753012,44.0153764817767
7.67173838464461,44.014748381999
7.67178867339183,44.0141158191582
7.67179874127674,44.0134813403617
7.67176854775952,44.0128475004314
7.67169821441881,44.0122168516173
7.67158802446215,44.0115919333194
7.6714384215856,44.0109752618631
7.67125000818715,44.0103693203668
7.67102354294105,44.0097765487431
7.67075993774291,44.0091993338739
7.67046025403784,44.00864
7.67012569854635,44.0081007993613
7.66975761840531,44.0075839031286
7.66935749574354,44.0070913926605
7.66892694171379,44.0066252511229
7.66846769000516,44.0061873555032
7.66798158986221,44.0057794690526
7.66747059863863,44.0054032341857
7.66693677391573,44.0050601658677
7.66638226521727,44.0047516455135
7.66580930535407,44.0044789154257
7.66522020143326,44.0042430737921
7.66461732556841,44.0040450702639
7.66400310532787,44.0038857021312
7.66338001395973,44.0037656111132
7.66275056043304,44.0036852807743
7.66211727933498,44.0036450345762
7.66148272066502,44.0036450345762
7.66084943956696,44.0036852807743
7.66021998604027,44.0037656111132
7.65959689467214,44.0038857021312
7.65898267443159,44.0040450702639
7.65837979856674,44.0042430737921
7.65779069464593,44.0044789154257
7.65721773478273,44.0047516455135
7.65666322608427,44.0050601658677
7.65612940136137,44.0054032341857
7.65561841013779,44.0057794690526
7.65513230999484,44.0061873555032
7.65467305828621,44.0066252511229
7.65424250425646,44.0070913926605
7.65384238159469,44.0075839031286
7.65347430145365,44.0081007993613
7.65313974596216,44.00864
7.65284006225709,44.0091993338739
7.65257645705895,44.0097765487431
7.65234999181285,44.0103693203668
7.6521615784144,44.0109752618631
7.65201197553785,44.0115919333194
7.65190178558119,44.0122168516173
7.65183145224048,44.0128475004314
7.65180125872326,44.0134813403617
7.65181132660817,44.0141158191582
7.65186161535539,44.014748381999
7.65195192246988,44.0153764817767
7.65208188431676,44.0159975893551
7.65225097758556,44.0166092037533
7.65245852139735,44.0172088622159
7.65270368004646,44.01779415013
7.65298546636552,44.0183627107477
7.6533027457005,44.0189122546761
7.6536542404795,44.0194405690957
7.65403853535708,44.0199455266708
7.65445408291342,44.0204250941156
7.65489920988518,44.0208773403811
7.65537212390313,44.0213004444312
7.65587092070945,44.0216927025753
7.65639359182544,44.0220525353283
7.656938032639,44.0223784937707
7.65750205087911,44.0226692653829
7.6580833754434,44.0229236793302
7.65867966554302,44.0231407111774
7.65928852012819,44.023319487014
7.6599074875564,44.0234592869726
7.66053407546426,44.0235595481283
7.66116576080343,44.0236198667647
7.6618,44.02364
</coordinates>
</LinearRing>
</outerBoundaryIs>
</Polygon>
<Polygon>
<outerBoundaryIs>
<LinearRing>
<coordinates>
7.5812,44.2107
7.58183423919657,44.2106798667647
7.58246592453574,44.2106195481283
7.5830925124436,44.2105192869726
7.58371147987181,44.210379487014
7.58432033445698,44.2102007111774
7.5849166245566,44.2099836793302
7.58549794912089,44.2097292653829
7.586061967361,44.2094384937707
7.58660640817456,44.2091125353283
7.58712907929055,44.2087527025753
7.58762787609687,44.2083604444312
7.58810079011482,44.2079373403811
7.58854591708658,44.2074850941156
7.58896146464292,44.2070055266708
7.5893457595205,44.2065005690957
7.5896972542995,44.2059722546761
7.59001453363448,44.2054227107477
7.59029631995354,44.20485415013
7.59054147860265,44.2042688622159
7.59074902241444,44.2036692037533
7.59091811568324,44.2030575893551
7.59104807753012,44.2024364817767
7.59113838464461,44.201808381999
7.59118867339183,44.2011758191582
7.59119874127674,44.2005413403617
7.59116854775952,44.1999075004314
7.59109821441881,44.1992768516173
7.59098802446215,44.1986519333193
7.5908384215856,44.1980352618631
7.59065000818715,44.1974293203668
7.59042354294105,44.1968365487431
7.59015993774291,44.1962593338739
7.58986025403784,44.1957
7.58952569854635,44.1951607993613
7.58915761840531,44.1946439031286
7.58875749574354,44.1941513926605
7.58832694171379,44.1936852511229
7.58786769000516,44.1932473555032
7.58738158986221,44.1928394690526
7.58687059863863,44.1924632341857
7.58633677391573,44.1921201658676
7.58578226521727,44.1918116455134
7.58520930535407,44.1915389154257
7.58462020143326,44.1913030737921
7.58401732556841,44.1911050702639
7.58340310532787,44.1909457021311
7.58278001395973,44.1908256111132
7.58215056043304,44.1907452807743
7.58151727933498,44.1907050345762
7.58088272066502,44.1907050345762
7.58024943956696,44.1907452807743
7.57961998604027,44.1908256111132
7.57899689467213,44.1909457021311
7.57838267443159,44.1911050702639
7.57777979856674,44.1913030737921
7.57719069464593,44.1915389154257
7.57661773478273,44.1918116455134
7.57606322608427,44.1921201658676
7.57552940136137,44.1924632341857
7.57501841013779,44.1928394690526
7.57453230999484,44.1932473555032
7.57407305828621,44.1936852511229
7.57364250425646,44.1941513926605
7.57324238159469,44.1946439031286
7.57287430145365,44.1951607993613
7.57253974596216,44.1957
7.57224006225709,44.1962593338739
7.57197645705895,44.1968365487431
7.57174999181285,44.1974293203668
7.5715615784144,44.1980352618631
7.57141197553785,44.1986519333193
7.57130178558119,44.1992768516173
7.57123145224048,44.1999075004314
7.57120125872326,44.2005413403617
7.57121132660817,44.2011758191582
7.57126161535539,44.201808381999
7.57135192246988,44.2024364817767
7.57148188431676,44.2030575893551
7.57165097758556,44.2036692037533
7.57185852139735,44.2042688622159
7.57210368004645,44.20485415013
7.57238546636552,44.2054227107477
7.5727027457005,44.2059722546761
7.5730542404795,44.2065005690957
7.57343853535708,44.2070055266708
7.57385408291342,44.2074850941156
7.57429920988518,44.2079373403811
7.57477212390313,44.2083604444312
7.57527092070945,44.2087527025753
7.57579359182544,44.2091125353283
7.576338032639,44.2094384937707
7.57690205087911,44.2097292653829
7.5774833754434,44.2099836793302
7.57807966554302,44.2102007111774
7.57868852012819,44.210379487014
7.5793074875564,44.2105192869726
7.57993407546426,44.2106195481283
7.58056576080343,44.2106798667647
7.5812,44.2107
</coordinates>
</LinearRing>
</outerBoundaryIs>
</Polygon>
<Polygon>
<outerBoundaryIs>
<LinearRing>
<coordinates>
7.4038,44.2828
7.40443423919657,44.2827798667647
7.40506592453574,44.2827195481283
7.4056925124436,44.2826192869726
7.40631147987181,44.282479487014
7.40692033445699,44.2823007111774
7.4075166245566,44.2820836793302
7.40809794912089,44.2818292653829
7.40866196736101,44.2815384937707
7.40920640817456,44.2812125353283
7.40972907929055,44.2808527025753
7.41022787609687,44.2804604444312
7.41070079011482,44.280037340381
7.41114591708658,44.2795850941156
7.41156146464292,44.2791055266708
7.4119457595205,44.2786005690957
7.4122972542995,44.2780722546761
7.41261453363448,44.2775227107477
7.41289631995355,44.27695415013
7.41314147860265,44.2763688622159
7.41334902241444,44.2757692037533
7.41351811568324,44.2751575893551
7.41364807753012,44.2745364817767
7.41373838464461,44.273908381999
7.41378867339183,44.2732758191582
7.41379874127674,44.2726413403617
7.41376854775952,44.2720075004314
7.41369821441881,44.2713768516173
7.41358802446215,44.2707519333193
7.4134384215856,44.2701352618631
7.41325000818715,44.2695293203668
7.41302354294105,44.2689365487431
7.41275993774291,44.2683593338739
7.41246025403784,44.2678
7.41212569854635,44.2672607993613
7.41175761840531,44.2667439031286
7.41135749574354,44.2662513926605
7.41092694171379,44.2657852511229
7.41046769000516,44.2653473555032
7.40998158986221,44.2649394690526
7.40947059863863,44.2645632341857
7.40893677391573,44.2642201658676
7.40838226521727,44.2639116455134
7.40780930535407,44.2636389154257
7.40722020143326,44.2634030737921
7.40661732556841,44.2632050702639
7.40600310532787,44.2630457021311
7.40538001395973,44.2629256111132
7.40475056043304,44.2628452807743
7.40411727933498,44.2628050345762
7.40348272066502,44.2628050345762
7.40284943956696,44.2628452807743
7.40221998604027,44.2629256111132
7.40159689467214,44.2630457021311
7.40098267443159,44.2632050702639
7.40037979856674,44.2634030737921
7.39979069464593,44.2636389154257
7.39921773478273,44.2639116455134
7.39866322608427,44.2642201658676
7.39812940136137,44.2645632341857
7.39761841013779,44.2649394690526
7.39713230999484,44.2653473555032
7.39667305828621,44.2657852511229
7.39624250425646,44.2662513926605
7.39584238159469,44.2667439031286
7.39547430145365,44.2672607993613
7.39513974596216,44.2678
7.39484006225709,44.2683593338739
7.39457645705895,44.2689365487431
7.39434999181285,44.2695293203668
7.3941615784144,44.2701352618631
7.39401197553785,44.2707519333193
7.39390178558119,44.2713768516173
7.39383145224048,44.2720075004314
7.39380125872326,44.2726413403617
7.39381132660817,44.2732758191582
7.39386161535539,44.273908381999
7.39395192246988,44.2745364817767
7.39408188431676,44.2751575893551
7.39425097758556,44.2757692037533
7.39445852139735,44.2763688622159
7.39470368004646,44.27695415013
7.39498546636552,44.2775227107477
7.3953027457005,44.2780722546761
7.3956542404795,44.2786005690957
7.39603853535708,44.2791055266708
7.39645408291342,44.2795850941156
7.39689920988518,44.280037340381
7.39737212390313,44.2804604444312
7.39787092070945,44.2808527025753
7.39839359182544,44.2812125353283
7.398938032639,44.2815384937707
7.39950205087911,44.2818292653829
7.4000833754434,44.2820836793302
7.40067966554302,44.2823007111774
7.40128852012819,44.282479487014
7.4019074875564,44.2826192869726
7.40253407546426,44.2827195481283
7.40316576080343,44.2827798667647
7.4038,44.2828
</coordinates>
</LinearRing>
</outerBoundaryIs>
</Polygon>
<Polygon>
<outerBoundaryIs>
<LinearRing>
<coordinates>
7.52797,44.2624997
7.52860423919657,44.2624795667647
7.52923592453574,44.2624192481283
7.5298625124436,44.2623189869726
7.53048147987181,44.262179187014
7.53109033445698,44.2620004111774
7.5316866245566,44.2617833793302
7.53226794912089,44.2615289653829
7.532831967361,44.2612381937707
7.53337640817456,44.2609122353283
7.53389907929055,44.2605524025753
7.53439787609687,44.2601601444312
7.53487079011482,44.2597370403811
7.53531591708658,44.2592847941156
7.53573146464292,44.2588052266708
7.5361157595205,44.2583002690957
7.5364672542995,44.2577719546761
7.53678453363448,44.2572224107477
7.53706631995354,44.25665385013
7.53731147860265,44.2560685622159
7.53751902241444,44.2554689037533
7.53768811568324,44.2548572893551
7.53781807753012,44.2542361817767
7.53790838464461,44.253608081999
7.53795867339183,44.2529755191582
7.53796874127674,44.2523410403617
7.53793854775952,44.2517072004314
7.53786821441881,44.2510765516173
7.53775802446215,44.2504516333194
7.5376084215856,44.2498349618631
7.53742000818715,44.2492290203668
7.53719354294105,44.2486362487431
7.53692993774291,44.2480590338739
7.53663025403784,44.2474997
7.53629569854635,44.2469604993613
7.53592761840531,44.2464436031286
7.53552749574354,44.2459510926605
7.53509694171379,44.2454849511229
7.53463769000516,44.2450470555032
7.53415158986221,44.2446391690526
7.53364059863863,44.2442629341857
7.53310677391573,44.2439198658677
7.53255226521727,44.2436113455135
7.53197930535407,44.2433386154257
7.53139020143326,44.2431027737921
7.53078732556841,44.2429047702639
7.53017310532787,44.2427454021311
7.52955001395973,44.2426253111132
7.52892056043304,44.2425449807743
7.52828727933498,44.2425047345762
7.52765272066502,44.2425047345762
7.52701943956696,44.2425449807743
7.52638998604027,44.2426253111132
7.52576689467213,44.2427454021311
7.52515267443159,44.2429047702639
7.52454979856674,44.2431027737921
7.52396069464593,44.2433386154257
7.52338773478273,44.2436113455135
7.52283322608427,44.2439198658677
7.52229940136137,44.2442629341857
7.52178841013779,44.2446391690526
7.52130230999484,44.2450470555032
7.52084305828621,44.2454849511229
7.52041250425646,44.2459510926605
7.52001238159469,44.2464436031286
7.51964430145365,44.2469604993613
7.51930974596216,44.2474997
7.51901006225709,44.2480590338739
7.51874645705895,44.2486362487431
7.51851999181285,44.2492290203668
7.5183315784144,44.2498349618631
7.51818197553785,44.2504516333194
7.51807178558119,44.2510765516173
7.51800145224048,44.2517072004314
7.51797125872326,44.2523410403617
7.51798132660817,44.2529755191582
7.51803161535539,44.253608081999
7.51812192246988,44.2542361817767
7.51825188431676,44.2548572893551
7.51842097758556,44.2554689037533
7.51862852139735,44.2560685622159
7.51887368004645,44.25665385013
7.51915546636552,44.2572224107477
7.5194727457005,44.2577719546761
7.5198242404795,44.2583002690957
7.52020853535708,44.2588052266708
7.52062408291342,44.2592847941156
7.52106920988518,44.2597370403811
7.52154212390313,44.2601601444312
7.52204092070945,44.2605524025753
7.52256359182544,44.2609122353283
7.523108032639,44.2612381937707
7.52367205087911,44.2615289653829
7.5242533754434,44.2617833793302
7.52484966554302,44.2620004111774
7.52545852012819,44.262179187014
7.5260774875564,44.2623189869726
7.52670407546426,44.2624192481283
7.52733576080343,44.2624795667647
7.52797,44.2624997
</coordinates>
</LinearRing>
</outerBoundaryIs>
</Polygon>
</MultiGeometry>
</Placemark>
</Document>
</kml>
