# Supplementary material for: Species conservation profiles of the endemic spiders Troglohyphantes (Araneae, Linyphiidae) from the Alps and the north-western Dinarides
Source: Biodivers Data J. 2022 Aug 19;10:e87261. doi: 10.3897/BDJ.10.e87261 (PMC9848466; doi:10.3897/BDJ.10.e87261)
Supplement: Supplementary material 32 — Distribution of Troglohyphanteskordunlikanus Deeleman-Reinhold, 1978 [file bdj-10-e87261-s032.kml]

<?xml version="1.0" encoding="UTF-8"?>
<kml xmlns="http://earth.google.com/kml/2.2">
<Document>
<name></name>
<description><![CDATA[]]></description>

<Style id="1">
<LineStyle>
<width>2</width>
<color>ff0000ff</color>
</LineStyle>
<PolyStyle>
<color>aaffffff</color>
<fill>1</fill>
</PolyStyle>
</Style>

<Placemark>
<name>T.kordunlikanus.kml</name>
<description><![CDATA[]]></description>
<styleUrl>#1</styleUrl>
<visibility>1</visibility>
<MultiGeometry>
<Polygon>
<outerBoundaryIs>
<LinearRing>
<coordinates>
16.40833333,44.13333333
16.40833333,44.125
16.4,44.125
16.4,44.13333333
16.39166667,44.13333333
16.38333333,44.13333333
16.38333333,44.14166667
16.375,44.14166667
16.36666667,44.14166667
16.36666667,44.15
16.375,44.15
16.375,44.15833333
16.36666667,44.15833333
16.36666667,44.16666667
16.35833333,44.16666667
16.35833333,44.175
16.35,44.175
16.35,44.16666667
16.34166667,44.16666667
16.34166667,44.175
16.34166667,44.18333333
16.33333333,44.18333333
16.325,44.18333333
16.325,44.19166667
16.31666667,44.19166667
16.31666667,44.2
16.31666667,44.20833333
16.30833333,44.20833333
16.30833333,44.21666667
16.3,44.21666667
16.3,44.225
16.3,44.23333333
16.29166667,44.23333333
16.29166667,44.24166667
16.28333333,44.24166667
16.28333333,44.25
16.29166667,44.25
16.29166667,44.25833333
16.29166667,44.26666667
16.29166667,44.275
16.28333333,44.275
16.28333333,44.28333333
16.275,44.28333333
16.26666667,44.28333333
16.26666667,44.275
16.25833333,44.275
16.25,44.275
16.25,44.28333333
16.25833333,44.28333333
16.25833333,44.29166667
16.25833333,44.3
16.25,44.3
16.25,44.30833333
16.24166667,44.30833333
16.24166667,44.31666667
16.23333333,44.31666667
16.225,44.31666667
16.225,44.325
16.21666667,44.325
16.20833333,44.325
16.20833333,44.31666667
16.20833333,44.30833333
16.20833333,44.3
16.21666667,44.3
16.21666667,44.29166667
16.20833333,44.29166667
16.20833333,44.28333333
16.21666667,44.28333333
16.21666667,44.275
16.21666667,44.26666667
16.225,44.26666667
16.23333333,44.26666667
16.23333333,44.25833333
16.23333333,44.25
16.24166667,44.25
16.25,44.25
16.25,44.24166667
16.25833333,44.24166667
16.25833333,44.23333333
16.26666667,44.23333333
16.26666667,44.225
16.275,44.225
16.275,44.21666667
16.28333333,44.21666667
16.28333333,44.20833333
16.275,44.20833333
16.26666667,44.20833333
16.26666667,44.21666667
16.25833333,44.21666667
16.25833333,44.20833333
16.25833333,44.2
16.26666667,44.2
16.275,44.2
16.275,44.19166667
16.275,44.18333333
16.275,44.175
16.26666667,44.175
16.26666667,44.18333333
16.25833333,44.18333333
16.25833333,44.19166667
16.25,44.19166667
16.24166667,44.19166667
16.24166667,44.18333333
16.24166667,44.175
16.24166667,44.16666667
16.23333333,44.16666667
16.23333333,44.175
16.225,44.175
16.225,44.18333333
16.225,44.19166667
16.21666667,44.19166667
16.21666667,44.2
16.20833333,44.2
16.20833333,44.20833333
16.2,44.20833333
16.19166667,44.20833333
16.18333333,44.20833333
16.175,44.20833333
16.175,44.21666667
16.18333333,44.21666667
16.19166667,44.21666667
16.19166667,44.225
16.19166667,44.23333333
16.19166667,44.24166667
16.19166667,44.25
16.18333333,44.25
16.175,44.25
16.175,44.24166667
16.175,44.23333333
16.16666667,44.23333333
16.16666667,44.24166667
16.15833333,44.24166667
16.15833333,44.25
16.15833333,44.25833333
16.15,44.25833333
16.15,44.26666667
16.15,44.275
16.15,44.28333333
16.15,44.29166667
16.15,44.3
16.14166667,44.3
16.13333333,44.3
16.125,44.3
16.125,44.29166667
16.125,44.28333333
16.11666667,44.28333333
16.10833333,44.28333333
16.1,44.28333333
16.09166667,44.28333333
16.09166667,44.275
16.1,44.275
16.1,44.26666667
16.1,44.25833333
16.09166667,44.25833333
16.09166667,44.25
16.1,44.25
16.10833333,44.25
16.10833333,44.24166667
16.10833333,44.23333333
16.11666667,44.23333333
16.11666667,44.225
16.11666667,44.21666667
16.10833333,44.21666667
16.10833333,44.20833333
16.10833333,44.2
16.1,44.2
16.09166667,44.2
16.09166667,44.20833333
16.08333333,44.20833333
16.08333333,44.21666667
16.075,44.21666667
16.075,44.225
16.06666667,44.225
16.06666667,44.23333333
16.05833333,44.23333333
16.05833333,44.225
16.05833333,44.21666667
16.05,44.21666667
16.04166667,44.21666667
16.04166667,44.225
16.03333333,44.225
16.025,44.225
16.025,44.23333333
16.01666667,44.23333333
16.01666667,44.225
16.00833333,44.225
16.00833333,44.23333333
16.00833333,44.24166667
16,44.24166667
16,44.25
16,44.25833333
15.99166667,44.25833333
15.98333333,44.25833333
15.98333333,44.25
15.975,44.25
15.975,44.24166667
15.96666667,44.24166667
15.96666667,44.25
15.95833333,44.25
15.95,44.25
15.94166667,44.25
15.94166667,44.25833333
15.93333333,44.25833333
15.93333333,44.25
15.93333333,44.24166667
15.925,44.24166667
15.925,44.25
15.91666667,44.25
15.90833333,44.25
15.90833333,44.25833333
15.9,44.25833333
15.9,44.26666667
15.89166667,44.26666667
15.88333333,44.26666667
15.88333333,44.275
15.875,44.275
15.86666667,44.275
15.85833333,44.275
15.85,44.275
15.85,44.28333333
15.85,44.29166667
15.84166667,44.29166667
15.84166667,44.3
15.83333333,44.3
15.825,44.3
15.81666667,44.3
15.81666667,44.30833333
15.80833333,44.30833333
15.80833333,44.31666667
15.8,44.31666667
15.79166667,44.31666667
15.78333333,44.31666667
15.775,44.31666667
15.775,44.325
15.76666667,44.325
15.76666667,44.33333333
15.75833333,44.33333333
15.75,44.33333333
15.75,44.325
15.74166667,44.325
15.74166667,44.33333333
15.74166667,44.34166667
15.73333333,44.34166667
15.725,44.34166667
15.71666667,44.34166667
15.70833333,44.34166667
15.7,44.34166667
15.7,44.35
15.70833333,44.35
15.70833333,44.35833333
15.7,44.35833333
15.7,44.36666667
15.69166667,44.36666667
15.68333333,44.36666667
15.68333333,44.375
15.675,44.375
15.66666667,44.375
15.66666667,44.38333333
15.65833333,44.38333333
15.65,44.38333333
15.65,44.39166667
15.64166667,44.39166667
15.64166667,44.4
15.63333333,44.4
15.63333333,44.40833333
15.625,44.40833333
15.61666667,44.40833333
15.60833333,44.40833333
15.60833333,44.41666667
15.60833333,44.425
15.6,44.425
15.6,44.43333333
15.6,44.44166667
15.59166667,44.44166667
15.58333333,44.44166667
15.58333333,44.45
15.575,44.45
15.56666667,44.45
15.56666667,44.45833333
15.55833333,44.45833333
15.55,44.45833333
15.54166667,44.45833333
15.54166667,44.46666667
15.54166667,44.475
15.53333333,44.475
15.53333333,44.46666667
15.525,44.46666667
15.525,44.475
15.525,44.48333333
15.525,44.49166667
15.51666667,44.49166667
15.51666667,44.5
15.50833333,44.5
15.50833333,44.50833333
15.50833333,44.51666667
15.5,44.51666667
15.5,44.525
15.49166667,44.525
15.48333333,44.525
15.48333333,44.53333333
15.475,44.53333333
15.475,44.54166667
15.46666667,44.54166667
15.45833333,44.54166667
15.45,44.54166667
15.45,44.55
15.45,44.55833333
15.45,44.56666667
15.44166667,44.56666667
15.43333333,44.56666667
15.43333333,44.575
15.425,44.575
15.425,44.58333333
15.41666667,44.58333333
15.41666667,44.59166667
15.40833333,44.59166667
15.4,44.59166667
15.39166667,44.59166667
15.38333333,44.59166667
15.375,44.59166667
15.36666667,44.59166667
15.36666667,44.6
15.35833333,44.6
15.35833333,44.60833333
15.35,44.60833333
15.34166667,44.60833333
15.33333333,44.60833333
15.33333333,44.61666667
15.325,44.61666667
15.325,44.60833333
15.31666667,44.60833333
15.30833333,44.60833333
15.3,44.60833333
15.29166667,44.60833333
15.28333333,44.60833333
15.275,44.60833333
15.275,44.61666667
15.26666667,44.61666667
15.25833333,44.61666667
15.25,44.61666667
15.25,44.60833333
15.25,44.6
15.24166667,44.6
15.24166667,44.60833333
15.23333333,44.60833333
15.225,44.60833333
15.21666667,44.60833333
15.21666667,44.6
15.21666667,44.59166667
15.225,44.59166667
15.225,44.58333333
15.225,44.575
15.23333333,44.575
15.23333333,44.56666667
15.24166667,44.56666667
15.25,44.56666667
15.25,44.55833333
15.24166667,44.55833333
15.23333333,44.55833333
15.225,44.55833333
15.21666667,44.55833333
15.21666667,44.55
15.225,44.55
15.225,44.54166667
15.225,44.53333333
15.21666667,44.53333333
15.21666667,44.54166667
15.20833333,44.54166667
15.20833333,44.55
15.20833333,44.55833333
15.2,44.55833333
15.2,44.56666667
15.19166667,44.56666667
15.18333333,44.56666667
15.18333333,44.575
15.18333333,44.58333333
15.175,44.58333333
15.175,44.59166667
15.16666667,44.59166667
15.15833333,44.59166667
15.15,44.59166667
15.15,44.58333333
15.15,44.575
15.14166667,44.575
15.13333333,44.575
15.125,44.575
15.125,44.58333333
15.11666667,44.58333333
15.10833333,44.58333333
15.10833333,44.59166667
15.11666667,44.59166667
15.125,44.59166667
15.13333333,44.59166667
15.13333333,44.6
15.14166667,44.6
15.15,44.6
15.15833333,44.6
15.15833333,44.60833333
15.15,44.60833333
15.14166667,44.60833333
15.13333333,44.60833333
15.13333333,44.61666667
15.125,44.61666667
15.125,44.625
15.13333333,44.625
15.13333333,44.63333333
15.125,44.63333333
15.125,44.64166667
15.125,44.65
15.11666667,44.65
15.11666667,44.65833333
15.10833333,44.65833333
15.10833333,44.66666667
15.10833333,44.675
15.1,44.675
15.1,44.68333333
15.09166667,44.68333333
15.09166667,44.69166667
15.1,44.69166667
15.1,44.7
15.09166667,44.7
15.09166667,44.70833333
15.08333333,44.70833333
15.075,44.70833333
15.075,44.71666667
15.06666667,44.71666667
15.05833333,44.71666667
15.05,44.71666667
15.04166667,44.71666667
15.04166667,44.725
15.05,44.725
15.05,44.73333333
15.04166667,44.73333333
15.04166667,44.74166667
15.05,44.74166667
15.05,44.75
15.05,44.75833333
15.05833333,44.75833333
15.05833333,44.76666667
15.06666667,44.76666667
15.06666667,44.75833333
15.075,44.75833333
15.075,44.76666667
15.075,44.775
15.075,44.78333333
15.08333333,44.78333333
15.08333333,44.79166667
15.075,44.79166667
15.075,44.8
15.06666667,44.8
15.05833333,44.8
15.05,44.8
15.05,44.80833333
15.04166667,44.80833333
15.03333333,44.80833333
15.03333333,44.81666667
15.025,44.81666667
15.01666667,44.81666667
15.01666667,44.825
15.00833333,44.825
15.00833333,44.83333333
15,44.83333333
15,44.84166667
14.99166667,44.84166667
14.98333333,44.84166667
14.98333333,44.85
14.975,44.85
14.96666667,44.85
14.96666667,44.84166667
14.95833333,44.84166667
14.95,44.84166667
14.95,44.83333333
14.95,44.825
14.94166667,44.825
14.94166667,44.81666667
14.95,44.81666667
14.95,44.80833333
14.95,44.8
14.95,44.79166667
14.95,44.78333333
14.94166667,44.78333333
14.94166667,44.775
14.94166667,44.76666667
14.94166667,44.75833333
14.94166667,44.75
14.94166667,44.74166667
14.95,44.74166667
14.95,44.73333333
14.95,44.725
14.95833333,44.725
14.95833333,44.71666667
14.95833333,44.70833333
14.96666667,44.70833333
14.96666667,44.7
14.96666667,44.69166667
14.975,44.69166667
14.975,44.68333333
14.975,44.675
14.98333333,44.675
14.98333333,44.66666667
14.99166667,44.66666667
14.99166667,44.65833333
15,44.65833333
15,44.65
14.99166667,44.65
14.98333333,44.65
14.975,44.65
14.975,44.65833333
14.96666667,44.65833333
14.96666667,44.66666667
14.96666667,44.675
14.95833333,44.675
14.95833333,44.68333333
14.95,44.68333333
14.95,44.69166667
14.94166667,44.69166667
14.94166667,44.7
14.94166667,44.70833333
14.93333333,44.70833333
14.93333333,44.71666667
14.93333333,44.725
14.925,44.725
14.925,44.73333333
14.925,44.74166667
14.925,44.75
14.925,44.75833333
14.91666667,44.75833333
14.91666667,44.76666667
14.91666667,44.775
14.925,44.775
14.925,44.78333333
14.91666667,44.78333333
14.91666667,44.79166667
14.91666667,44.8
14.91666667,44.80833333
14.91666667,44.81666667
14.91666667,44.825
14.90833333,44.825
14.90833333,44.83333333
14.90833333,44.84166667
14.90833333,44.85
14.91666667,44.85
14.91666667,44.85833333
14.91666667,44.86666667
14.91666667,44.875
14.91666667,44.88333333
14.925,44.88333333
14.925,44.89166667
14.93333333,44.89166667
14.93333333,44.9
14.93333333,44.90833333
14.93333333,44.91666667
14.93333333,44.925
14.93333333,44.93333333
14.93333333,44.94166667
14.93333333,44.95
14.93333333,44.95833333
14.93333333,44.96666667
14.93333333,44.975
14.925,44.975
14.925,44.98333333
14.93333333,44.98333333
14.93333333,44.99166667
14.925,44.99166667
14.91666667,44.99166667
14.90833333,44.99166667
14.90833333,45
14.90833333,45.00833333
14.9,45.00833333
14.9,45.01666667
14.89166667,45.01666667
14.89166667,45.025
14.89166667,45.03333333
14.89166667,45.04166667
14.89166667,45.05
14.88333333,45.05
14.88333333,45.05833333
14.875,45.05833333
14.875,45.06666667
14.86666667,45.06666667
14.86666667,45.075
14.86666667,45.08333333
14.85833333,45.08333333
14.85833333,45.09166667
14.85833333,45.1
14.85833333,45.10833333
14.85,45.10833333
14.85,45.11666667
14.85,45.125
14.84166667,45.125
14.83333333,45.125
14.825,45.125
14.81666667,45.125
14.81666667,45.13333333
14.80833333,45.13333333
14.80833333,45.14166667
14.8,45.14166667
14.79166667,45.14166667
14.79166667,45.15
14.78333333,45.15
14.775,45.15
14.775,45.15833333
14.76666667,45.15833333
14.76666667,45.16666667
14.75833333,45.16666667
14.75,45.16666667
14.75,45.175
14.74166667,45.175
14.73333333,45.175
14.73333333,45.18333333
14.725,45.18333333
14.725,45.19166667
14.71666667,45.19166667
14.71666667,45.2
14.71666667,45.20833333
14.70833333,45.20833333
14.70833333,45.21666667
14.7,45.21666667
14.69166667,45.21666667
14.69166667,45.225
14.68333333,45.225
14.68333333,45.23333333
14.675,45.23333333
14.66666667,45.23333333
14.66666667,45.24166667
14.65833333,45.24166667
14.65,45.24166667
14.64166667,45.24166667
14.64166667,45.25
14.63333333,45.25
14.625,45.25
14.625,45.25833333
14.61666667,45.25833333
14.60833333,45.25833333
14.60833333,45.26666667
14.60833333,45.275
14.6,45.275
14.6,45.28333333
14.59166667,45.28333333
14.59166667,45.29166667
14.58333333,45.29166667
14.58333333,45.3
14.575,45.3
14.575,45.30833333
14.56666667,45.30833333
14.56666667,45.31666667
14.55833333,45.31666667
14.55,45.31666667
14.55,45.325
14.54166667,45.325
14.54166667,45.31666667
14.53333333,45.31666667
14.525,45.31666667
14.51666667,45.31666667
14.50833333,45.31666667
14.5,45.31666667
14.5,45.325
14.49166667,45.325
14.48333333,45.325
14.48333333,45.33333333
14.475,45.33333333
14.475,45.34166667
14.46666667,45.34166667
14.46666667,45.35
14.45833333,45.35
14.45833333,45.35833333
14.45,45.35833333
14.44166667,45.35833333
14.44166667,45.35
14.43333333,45.35
14.425,45.35
14.41666667,45.35
14.40833333,45.35
14.4,45.35
14.39166667,45.35
14.38333333,45.35
14.375,45.35
14.375,45.35833333
14.38333333,45.35833333
14.38333333,45.36666667
14.39166667,45.36666667
14.39166667,45.375
14.4,45.375
14.4,45.38333333
14.40833333,45.38333333
14.40833333,45.39166667
14.41666667,45.39166667
14.41666667,45.4
14.425,45.4
14.425,45.40833333
14.43333333,45.40833333
14.44166667,45.40833333
14.44166667,45.41666667
14.45,45.41666667
14.45,45.425
14.45833333,45.425
14.45833333,45.43333333
14.46666667,45.43333333
14.475,45.43333333
14.48333333,45.43333333
14.49166667,45.43333333
14.5,45.43333333
14.5,45.44166667
14.50833333,45.44166667
14.50833333,45.43333333
14.51666667,45.43333333
14.51666667,45.425
14.525,45.425
14.53333333,45.425
14.54166667,45.425
14.54166667,45.41666667
14.55,45.41666667
14.55833333,45.41666667
14.55833333,45.40833333
14.55833333,45.4
14.56666667,45.4
14.575,45.4
14.575,45.39166667
14.58333333,45.39166667
14.59166667,45.39166667
14.6,45.39166667
14.6,45.38333333
14.60833333,45.38333333
14.61666667,45.38333333
14.625,45.38333333
14.63333333,45.38333333
14.63333333,45.39166667
14.63333333,45.4
14.64166667,45.4
14.65,45.4
14.65833333,45.4
14.65833333,45.39166667
14.66666667,45.39166667
14.66666667,45.4
14.66666667,45.40833333
14.65833333,45.40833333
14.65,45.40833333
14.65,45.41666667
14.65833333,45.41666667
14.65833333,45.425
14.66666667,45.425
14.66666667,45.43333333
14.675,45.43333333
14.68333333,45.43333333
14.69166667,45.43333333
14.69166667,45.44166667
14.69166667,45.45
14.68333333,45.45
14.68333333,45.45833333
14.675,45.45833333
14.675,45.46666667
14.66666667,45.46666667
14.65833333,45.46666667
14.65833333,45.475
14.65,45.475
14.65,45.48333333
14.65,45.49166667
14.64166667,45.49166667
14.63333333,45.49166667
14.63333333,45.5
14.625,45.5
14.625,45.50833333
14.625,45.51666667
14.63333333,45.51666667
14.64166667,45.51666667
14.65,45.51666667
14.65833333,45.51666667
14.65833333,45.525
14.66666667,45.525
14.675,45.525
14.68333333,45.525
14.68333333,45.53333333
14.69166667,45.53333333
14.7,45.53333333
14.70833333,45.53333333
14.71666667,45.53333333
14.71666667,45.54166667
14.725,45.54166667
14.73333333,45.54166667
14.73333333,45.53333333
14.74166667,45.53333333
14.75,45.53333333
14.75833333,45.53333333
14.76666667,45.53333333
14.76666667,45.525
14.775,45.525
14.78333333,45.525
14.79166667,45.525
14.79166667,45.51666667
14.8,45.51666667
14.80833333,45.51666667
14.80833333,45.525
14.8,45.525
14.8,45.53333333
14.80833333,45.53333333
14.81666667,45.53333333
14.825,45.53333333
14.825,45.54166667
14.81666667,45.54166667
14.80833333,45.54166667
14.80833333,45.55
14.80833333,45.55833333
14.81666667,45.55833333
14.81666667,45.56666667
14.825,45.56666667
14.83333333,45.56666667
14.84166667,45.56666667
14.85,45.56666667
14.85833333,45.56666667
14.86666667,45.56666667
14.875,45.56666667
14.875,45.55833333
14.88333333,45.55833333
14.89166667,45.55833333
14.89166667,45.55
14.9,45.55
14.90833333,45.55
14.90833333,45.54166667
14.91666667,45.54166667
14.925,45.54166667
14.93333333,45.54166667
14.93333333,45.53333333
14.925,45.53333333
14.91666667,45.53333333
14.91666667,45.525
14.925,45.525
14.93333333,45.525
14.94166667,45.525
14.94166667,45.51666667
14.95,45.51666667
14.95,45.50833333
14.95833333,45.50833333
14.96666667,45.50833333
14.96666667,45.5
14.975,45.5
14.98333333,45.5
14.98333333,45.49166667
14.99166667,45.49166667
15,45.49166667
15.00833333,45.49166667
15.00833333,45.48333333
15.01666667,45.48333333
15.025,45.48333333
15.03333333,45.48333333
15.04166667,45.48333333
15.04166667,45.475
15.05,45.475
15.05833333,45.475
15.06666667,45.475
15.06666667,45.46666667
15.075,45.46666667
15.075,45.45833333
15.075,45.45
15.08333333,45.45
15.09166667,45.45
15.09166667,45.44166667
15.1,45.44166667
15.1,45.43333333
15.10833333,45.43333333
15.11666667,45.43333333
15.125,45.43333333
15.13333333,45.43333333
15.14166667,45.43333333
15.14166667,45.44166667
15.15,45.44166667
15.15,45.45
15.15833333,45.45
15.15833333,45.44166667
15.16666667,45.44166667
15.175,45.44166667
15.175,45.45
15.175,45.45833333
15.175,45.46666667
15.18333333,45.46666667
15.19166667,45.46666667
15.19166667,45.45833333
15.19166667,45.45
15.2,45.45
15.2,45.45833333
15.20833333,45.45833333
15.20833333,45.46666667
15.21666667,45.46666667
15.225,45.46666667
15.225,45.45833333
15.23333333,45.45833333
15.23333333,45.46666667
15.24166667,45.46666667
15.25,45.46666667
15.25833333,45.46666667
15.25833333,45.45833333
15.25,45.45833333
15.24166667,45.45833333
15.24166667,45.45
15.25,45.45
15.25833333,45.45
15.26666667,45.45
15.275,45.45
15.28333333,45.45
15.28333333,45.45833333
15.29166667,45.45833333
15.3,45.45833333
15.3,45.45
15.30833333,45.45
15.31666667,45.45
15.325,45.45
15.33333333,45.45
15.34166667,45.45
15.35,45.45
15.35833333,45.45
15.36666667,45.45
15.375,45.45
15.375,45.44166667
15.38333333,45.44166667
15.39166667,45.44166667
15.39166667,45.43333333
15.39166667,45.425
15.4,45.425
15.4,45.43333333
15.40833333,45.43333333
15.40833333,45.44166667
15.41666667,45.44166667
15.41666667,45.45
15.425,45.45
15.425,45.44166667
15.43333333,45.44166667
15.43333333,45.45
15.44166667,45.45
15.44166667,45.44166667
15.45,45.44166667
15.45833333,45.44166667
15.45833333,45.43333333
15.46666667,45.43333333
15.46666667,45.425
15.46666667,45.41666667
15.475,45.41666667
15.475,45.40833333
15.48333333,45.40833333
15.48333333,45.41666667
15.49166667,45.41666667
15.49166667,45.40833333
15.5,45.40833333
15.50833333,45.40833333
15.51666667,45.40833333
15.51666667,45.4
15.525,45.4
15.525,45.40833333
15.53333333,45.40833333
15.54166667,45.40833333
15.55,45.40833333
15.55833333,45.40833333
15.55833333,45.4
15.56666667,45.4
15.56666667,45.40833333
15.56666667,45.41666667
15.575,45.41666667
15.58333333,45.41666667
15.58333333,45.40833333
15.58333333,45.4
15.575,45.4
15.575,45.39166667
15.56666667,45.39166667
15.55833333,45.39166667
15.55,45.39166667
15.55,45.38333333
15.54166667,45.38333333
15.54166667,45.375
15.55,45.375
15.55833333,45.375
15.55833333,45.38333333
15.56666667,45.38333333
15.575,45.38333333
15.58333333,45.38333333
15.59166667,45.38333333
15.6,45.38333333
15.6,45.375
15.59166667,45.375
15.59166667,45.36666667
15.6,45.36666667
15.6,45.35833333
15.60833333,45.35833333
15.60833333,45.36666667
15.61666667,45.36666667
15.625,45.36666667
15.63333333,45.36666667
15.64166667,45.36666667
15.65,45.36666667
15.65833333,45.36666667
15.65833333,45.35833333
15.66666667,45.35833333
15.675,45.35833333
15.675,45.36666667
15.66666667,45.36666667
15.66666667,45.375
15.65833333,45.375
15.65,45.375
15.65,45.38333333
15.64166667,45.38333333
15.63333333,45.38333333
15.63333333,45.39166667
15.625,45.39166667
15.625,45.4
15.61666667,45.4
15.61666667,45.40833333
15.61666667,45.41666667
15.625,45.41666667
15.63333333,45.41666667
15.63333333,45.40833333
15.64166667,45.40833333
15.64166667,45.4
15.65,45.4
15.65833333,45.4
15.65833333,45.40833333
15.66666667,45.40833333
15.675,45.40833333
15.68333333,45.40833333
15.69166667,45.40833333
15.69166667,45.4
15.7,45.4
15.7,45.39166667
15.7,45.38333333
15.70833333,45.38333333
15.70833333,45.39166667
15.71666667,45.39166667
15.71666667,45.38333333
15.71666667,45.375
15.725,45.375
15.73333333,45.375
15.73333333,45.36666667
15.74166667,45.36666667
15.75,45.36666667
15.75,45.375
15.75833333,45.375
15.76666667,45.375
15.76666667,45.38333333
15.75833333,45.38333333
15.75833333,45.39166667
15.75,45.39166667
15.74166667,45.39166667
15.73333333,45.39166667
15.73333333,45.4
15.74166667,45.4
15.74166667,45.40833333
15.75,45.40833333
15.75,45.41666667
15.75833333,45.41666667
15.75833333,45.425
15.76666667,45.425
15.76666667,45.43333333
15.775,45.43333333
15.78333333,45.43333333
15.78333333,45.425
15.79166667,45.425
15.79166667,45.41666667
15.78333333,45.41666667
15.78333333,45.40833333
15.79166667,45.40833333
15.8,45.40833333
15.8,45.4
15.80833333,45.4
15.80833333,45.40833333
15.80833333,45.41666667
15.81666667,45.41666667
15.81666667,45.40833333
15.825,45.40833333
15.825,45.41666667
15.83333333,45.41666667
15.83333333,45.425
15.84166667,45.425
15.84166667,45.41666667
15.85,45.41666667
15.85,45.40833333
15.85833333,45.40833333
15.85833333,45.4
15.86666667,45.4
15.86666667,45.39166667
15.85833333,45.39166667
15.85833333,45.38333333
15.85,45.38333333
15.84166667,45.38333333
15.84166667,45.375
15.83333333,45.375
15.825,45.375
15.825,45.36666667
15.81666667,45.36666667
15.80833333,45.36666667
15.80833333,45.35833333
15.81666667,45.35833333
15.81666667,45.35
15.825,45.35
15.83333333,45.35
15.83333333,45.34166667
15.84166667,45.34166667
15.85,45.34166667
15.85833333,45.34166667
15.86666667,45.34166667
15.875,45.34166667
15.875,45.33333333
15.875,45.325
15.875,45.31666667
15.88333333,45.31666667
15.89166667,45.31666667
15.9,45.31666667
15.90833333,45.31666667
15.90833333,45.30833333
15.91666667,45.30833333
15.925,45.30833333
15.93333333,45.30833333
15.94166667,45.30833333
15.94166667,45.3
15.95,45.3
15.95833333,45.3
15.95833333,45.29166667
15.95833333,45.28333333
15.95,45.28333333
15.94166667,45.28333333
15.94166667,45.275
15.93333333,45.275
15.93333333,45.26666667
15.925,45.26666667
15.91666667,45.26666667
15.91666667,45.25833333
15.91666667,45.25
15.925,45.25
15.925,45.24166667
15.91666667,45.24166667
15.91666667,45.23333333
15.90833333,45.23333333
15.9,45.23333333
15.9,45.225
15.90833333,45.225
15.91666667,45.225
15.925,45.225
15.925,45.23333333
15.93333333,45.23333333
15.93333333,45.24166667
15.94166667,45.24166667
15.94166667,45.23333333
15.95,45.23333333
15.95,45.24166667
15.95833333,45.24166667
15.95833333,45.25
15.95,45.25
15.95,45.25833333
15.95833333,45.25833333
15.95833333,45.26666667
15.96666667,45.26666667
15.975,45.26666667
15.975,45.275
15.98333333,45.275
15.99166667,45.275
16,45.275
16,45.28333333
16.00833333,45.28333333
16.01666667,45.28333333
16.01666667,45.29166667
16.025,45.29166667
16.03333333,45.29166667
16.04166667,45.29166667
16.04166667,45.3
16.04166667,45.30833333
16.05,45.30833333
16.05,45.3
16.05,45.29166667
16.05,45.28333333
16.05833333,45.28333333
16.06666667,45.28333333
16.075,45.28333333
16.08333333,45.28333333
16.08333333,45.275
16.09166667,45.275
16.1,45.275
16.1,45.26666667
16.10833333,45.26666667
16.10833333,45.275
16.10833333,45.28333333
16.11666667,45.28333333
16.125,45.28333333
16.125,45.275
16.13333333,45.275
16.13333333,45.26666667
16.14166667,45.26666667
16.14166667,45.25833333
16.15,45.25833333
16.15833333,45.25833333
16.15833333,45.25
16.16666667,45.25
16.175,45.25
16.175,45.24166667
16.16666667,45.24166667
16.16666667,45.23333333
16.16666667,45.225
16.175,45.225
16.175,45.23333333
16.18333333,45.23333333
16.18333333,45.24166667
16.18333333,45.25
16.19166667,45.25
16.19166667,45.25833333
16.19166667,45.26666667
16.19166667,45.275
16.18333333,45.275
16.18333333,45.28333333
16.19166667,45.28333333
16.19166667,45.29166667
16.2,45.29166667
16.2,45.28333333
16.20833333,45.28333333
16.20833333,45.29166667
16.21666667,45.29166667
16.21666667,45.3
16.225,45.3
16.23333333,45.3
16.23333333,45.29166667
16.225,45.29166667
16.225,45.28333333
16.225,45.275
16.21666667,45.275
16.21666667,45.26666667
16.21666667,45.25833333
16.225,45.25833333
16.225,45.26666667
16.23333333,45.26666667
16.24166667,45.26666667
16.24166667,45.275
16.25,45.275
16.25833333,45.275
16.25833333,45.28333333
16.25833333,45.29166667
16.26666667,45.29166667
16.26666667,45.28333333
16.275,45.28333333
16.275,45.275
16.28333333,45.275
16.28333333,45.26666667
16.29166667,45.26666667
16.29166667,45.25833333
16.3,45.25833333
16.3,45.25
16.30833333,45.25
16.30833333,45.24166667
16.31666667,45.24166667
16.31666667,45.23333333
16.325,45.23333333
16.325,45.225
16.325,45.21666667
16.33333333,45.21666667
16.33333333,45.225
16.33333333,45.23333333
16.34166667,45.23333333
16.34166667,45.24166667
16.35,45.24166667
16.35,45.25
16.35,45.25833333
16.35,45.26666667
16.35833333,45.26666667
16.35833333,45.275
16.36666667,45.275
16.375,45.275
16.375,45.28333333
16.38333333,45.28333333
16.38333333,45.275
16.39166667,45.275
16.39166667,45.26666667
16.38333333,45.26666667
16.375,45.26666667
16.375,45.25833333
16.375,45.25
16.375,45.24166667
16.38333333,45.24166667
16.38333333,45.23333333
16.38333333,45.225
16.39166667,45.225
16.4,45.225
16.40833333,45.225
16.41666667,45.225
16.425,45.225
16.43333333,45.225
16.43333333,45.21666667
16.43333333,45.20833333
16.425,45.20833333
16.425,45.2
16.43333333,45.2
16.43333333,45.19166667
16.44166667,45.19166667
16.44166667,45.18333333
16.43333333,45.18333333
16.425,45.18333333
16.41666667,45.18333333
16.41666667,45.175
16.40833333,45.175
16.4,45.175
16.4,45.16666667
16.4,45.15833333
16.40833333,45.15833333
16.41666667,45.15833333
16.41666667,45.15
16.40833333,45.15
16.4,45.15
16.39166667,45.15
16.39166667,45.14166667
16.38333333,45.14166667
16.38333333,45.15
16.38333333,45.15833333
16.39166667,45.15833333
16.39166667,45.16666667
16.39166667,45.175
16.39166667,45.18333333
16.39166667,45.19166667
16.38333333,45.19166667
16.38333333,45.18333333
16.38333333,45.175
16.38333333,45.16666667
16.375,45.16666667
16.375,45.175
16.36666667,45.175
16.36666667,45.18333333
16.35833333,45.18333333
16.35833333,45.175
16.35833333,45.16666667
16.35,45.16666667
16.35,45.15833333
16.35,45.15
16.34166667,45.15
16.34166667,45.14166667
16.34166667,45.13333333
16.33333333,45.13333333
16.325,45.13333333
16.31666667,45.13333333
16.30833333,45.13333333
16.30833333,45.125
16.31666667,45.125
16.31666667,45.11666667
16.31666667,45.10833333
16.31666667,45.1
16.31666667,45.09166667
16.30833333,45.09166667
16.30833333,45.1
16.3,45.1
16.29166667,45.1
16.29166667,45.10833333
16.28333333,45.10833333
16.28333333,45.11666667
16.28333333,45.125
16.28333333,45.13333333
16.275,45.13333333
16.275,45.125
16.275,45.11666667
16.275,45.10833333
16.275,45.1
16.28333333,45.1
16.28333333,45.09166667
16.29166667,45.09166667
16.29166667,45.08333333
16.3,45.08333333
16.30833333,45.08333333
16.30833333,45.075
16.3,45.075
16.3,45.06666667
16.30833333,45.06666667
16.30833333,45.05833333
16.31666667,45.05833333
16.31666667,45.06666667
16.325,45.06666667
16.33333333,45.06666667
16.33333333,45.075
16.34166667,45.075
16.35,45.075
16.35,45.06666667
16.35833333,45.06666667
16.36666667,45.06666667
16.36666667,45.05833333
16.35833333,45.05833333
16.35833333,45.05
16.35833333,45.04166667
16.35,45.04166667
16.35,45.03333333
16.34166667,45.03333333
16.34166667,45.025
16.35,45.025
16.35,45.01666667
16.35,45.00833333
16.34166667,45.00833333
16.33333333,45.00833333
16.325,45.00833333
16.31666667,45.00833333
16.30833333,45.00833333
16.3,45.00833333
16.3,45
16.29166667,45
16.28333333,45
16.275,45
16.26666667,45
16.26666667,44.99166667
16.25833333,44.99166667
16.25,44.99166667
16.24166667,44.99166667
16.23333333,44.99166667
16.225,44.99166667
16.21666667,44.99166667
16.20833333,44.99166667
16.20833333,44.98333333
16.21666667,44.98333333
16.225,44.98333333
16.23333333,44.98333333
16.24166667,44.98333333
16.24166667,44.975
16.25,44.975
16.25833333,44.975
16.25833333,44.96666667
16.26666667,44.96666667
16.26666667,44.975
16.275,44.975
16.275,44.98333333
16.28333333,44.98333333
16.29166667,44.98333333
16.3,44.98333333
16.3,44.975
16.29166667,44.975
16.29166667,44.96666667
16.29166667,44.95833333
16.3,44.95833333
16.3,44.95
16.3,44.94166667
16.29166667,44.94166667
16.29166667,44.93333333
16.3,44.93333333
16.30833333,44.93333333
16.30833333,44.94166667
16.30833333,44.95
16.31666667,44.95
16.31666667,44.95833333
16.30833333,44.95833333
16.30833333,44.96666667
16.31666667,44.96666667
16.31666667,44.975
16.325,44.975
16.325,44.98333333
16.33333333,44.98333333
16.33333333,44.975
16.34166667,44.975
16.34166667,44.96666667
16.35,44.96666667
16.35833333,44.96666667
16.36666667,44.96666667
16.36666667,44.95833333
16.375,44.95833333
16.375,44.96666667
16.38333333,44.96666667
16.38333333,44.975
16.38333333,44.98333333
16.375,44.98333333
16.375,44.99166667
16.36666667,44.99166667
16.36666667,44.98333333
16.35833333,44.98333333
16.35833333,44.99166667
16.35833333,45
16.36666667,45
16.36666667,45.00833333
16.36666667,45.01666667
16.36666667,45.025
16.36666667,45.03333333
16.375,45.03333333
16.375,45.04166667
16.38333333,45.04166667
16.38333333,45.03333333
16.39166667,45.03333333
16.4,45.03333333
16.4,45.025
16.40833333,45.025
16.40833333,45.01666667
16.41666667,45.01666667
16.41666667,45.025
16.425,45.025
16.425,45.01666667
16.425,45.00833333
16.41666667,45.00833333
16.41666667,45
16.40833333,45
16.4,45
16.4,44.99166667
16.4,44.98333333
16.40833333,44.98333333
16.40833333,44.975
16.41666667,44.975
16.41666667,44.96666667
16.425,44.96666667
16.43333333,44.96666667
16.43333333,44.95833333
16.425,44.95833333
16.41666667,44.95833333
16.41666667,44.95
16.40833333,44.95
16.40833333,44.95833333
16.4,44.95833333
16.4,44.95
16.4,44.94166667
16.40833333,44.94166667
16.40833333,44.93333333
16.4,44.93333333
16.39166667,44.93333333
16.38333333,44.93333333
16.375,44.93333333
16.375,44.925
16.36666667,44.925
16.35833333,44.925
16.35833333,44.91666667
16.35833333,44.90833333
16.36666667,44.90833333
16.375,44.90833333
16.375,44.91666667
16.38333333,44.91666667
16.39166667,44.91666667
16.39166667,44.90833333
16.4,44.90833333
16.40833333,44.90833333
16.40833333,44.91666667
16.4,44.91666667
16.4,44.925
16.40833333,44.925
16.41666667,44.925
16.425,44.925
16.43333333,44.925
16.43333333,44.91666667
16.43333333,44.90833333
16.43333333,44.9
16.44166667,44.9
16.45,44.9
16.45,44.90833333
16.45,44.91666667
16.45833333,44.91666667
16.45833333,44.925
16.46666667,44.925
16.46666667,44.93333333
16.475,44.93333333
16.475,44.925
16.48333333,44.925
16.49166667,44.925
16.49166667,44.91666667
16.5,44.91666667
16.50833333,44.91666667
16.50833333,44.90833333
16.51666667,44.90833333
16.51666667,44.9
16.525,44.9
16.525,44.90833333
16.525,44.91666667
16.525,44.925
16.53333333,44.925
16.53333333,44.91666667
16.54166667,44.91666667
16.55,44.91666667
16.55833333,44.91666667
16.56666667,44.91666667
16.56666667,44.90833333
16.575,44.90833333
16.575,44.91666667
16.58333333,44.91666667
16.59166667,44.91666667
16.6,44.91666667
16.6,44.90833333
16.6,44.9
16.60833333,44.9
16.61666667,44.9
16.61666667,44.90833333
16.61666667,44.91666667
16.625,44.91666667
16.625,44.90833333
16.625,44.9
16.63333333,44.9
16.64166667,44.9
16.64166667,44.89166667
16.65,44.89166667
16.65,44.88333333
16.65833333,44.88333333
16.65833333,44.875
16.65,44.875
16.64166667,44.875
16.64166667,44.86666667
16.65,44.86666667
16.65,44.85833333
16.65833333,44.85833333
16.65833333,44.85
16.65833333,44.84166667
16.65,44.84166667
16.65,44.83333333
16.64166667,44.83333333
16.63333333,44.83333333
16.625,44.83333333
16.625,44.825
16.63333333,44.825
16.63333333,44.81666667
16.625,44.81666667
16.61666667,44.81666667
16.61666667,44.825
16.61666667,44.83333333
16.60833333,44.83333333
16.60833333,44.84166667
16.6,44.84166667
16.6,44.83333333
16.6,44.825
16.60833333,44.825
16.60833333,44.81666667
16.60833333,44.80833333
16.6,44.80833333
16.6,44.8
16.59166667,44.8
16.58333333,44.8
16.58333333,44.79166667
16.575,44.79166667
16.56666667,44.79166667
16.56666667,44.78333333
16.56666667,44.775
16.575,44.775
16.575,44.76666667
16.575,44.75833333
16.575,44.75
16.58333333,44.75
16.58333333,44.74166667
16.59166667,44.74166667
16.59166667,44.73333333
16.6,44.73333333
16.6,44.725
16.6,44.71666667
16.6,44.70833333
16.60833333,44.70833333
16.60833333,44.7
16.61666667,44.7
16.625,44.7
16.625,44.70833333
16.63333333,44.70833333
16.64166667,44.70833333
16.65,44.70833333
16.65,44.7
16.65833333,44.7
16.65833333,44.69166667
16.66666667,44.69166667
16.66666667,44.68333333
16.675,44.68333333
16.675,44.675
16.675,44.66666667
16.68333333,44.66666667
16.68333333,44.65833333
16.68333333,44.65
16.68333333,44.64166667
16.69166667,44.64166667
16.69166667,44.63333333
16.68333333,44.63333333
16.675,44.63333333
16.675,44.625
16.66666667,44.625
16.65833333,44.625
16.65,44.625
16.65,44.61666667
16.64166667,44.61666667
16.64166667,44.625
16.63333333,44.625
16.625,44.625
16.625,44.61666667
16.625,44.60833333
16.63333333,44.60833333
16.64166667,44.60833333
16.64166667,44.6
16.65,44.6
16.65,44.60833333
16.65833333,44.60833333
16.65833333,44.6
16.66666667,44.6
16.66666667,44.59166667
16.675,44.59166667
16.68333333,44.59166667
16.68333333,44.58333333
16.69166667,44.58333333
16.7,44.58333333
16.7,44.59166667
16.70833333,44.59166667
16.70833333,44.6
16.7,44.6
16.7,44.60833333
16.70833333,44.60833333
16.70833333,44.61666667
16.71666667,44.61666667
16.71666667,44.60833333
16.725,44.60833333
16.725,44.6
16.725,44.59166667
16.71666667,44.59166667
16.71666667,44.58333333
16.70833333,44.58333333
16.70833333,44.575
16.70833333,44.56666667
16.71666667,44.56666667
16.725,44.56666667
16.725,44.55833333
16.73333333,44.55833333
16.74166667,44.55833333
16.75,44.55833333
16.75833333,44.55833333
16.76666667,44.55833333
16.775,44.55833333
16.78333333,44.55833333
16.78333333,44.55
16.78333333,44.54166667
16.775,44.54166667
16.775,44.55
16.76666667,44.55
16.75833333,44.55
16.75833333,44.54166667
16.75833333,44.53333333
16.75833333,44.525
16.76666667,44.525
16.775,44.525
16.78333333,44.525
16.79166667,44.525
16.8,44.525
16.8,44.51666667
16.8,44.50833333
16.79166667,44.50833333
16.79166667,44.5
16.79166667,44.49166667
16.8,44.49166667
16.8,44.48333333
16.80833333,44.48333333
16.80833333,44.475
16.81666667,44.475
16.81666667,44.46666667
16.825,44.46666667
16.825,44.45833333
16.825,44.45
16.83333333,44.45
16.83333333,44.45833333
16.84166667,44.45833333
16.84166667,44.46666667
16.85,44.46666667
16.85,44.475
16.85833333,44.475
16.85833333,44.46666667
16.86666667,44.46666667
16.86666667,44.45833333
16.86666667,44.45
16.875,44.45
16.875,44.44166667
16.875,44.43333333
16.86666667,44.43333333
16.85833333,44.43333333
16.85833333,44.425
16.85833333,44.41666667
16.86666667,44.41666667
16.86666667,44.40833333
16.86666667,44.4
16.875,44.4
16.88333333,44.4
16.88333333,44.39166667
16.875,44.39166667
16.875,44.38333333
16.86666667,44.38333333
16.86666667,44.39166667
16.85833333,44.39166667
16.85833333,44.4
16.85,44.4
16.84166667,44.4
16.84166667,44.39166667
16.85,44.39166667
16.85,44.38333333
16.85,44.375
16.85,44.36666667
16.84166667,44.36666667
16.83333333,44.36666667
16.83333333,44.35833333
16.825,44.35833333
16.81666667,44.35833333
16.80833333,44.35833333
16.80833333,44.35
16.81666667,44.35
16.81666667,44.34166667
16.825,44.34166667
16.825,44.33333333
16.83333333,44.33333333
16.83333333,44.325
16.83333333,44.31666667
16.84166667,44.31666667
16.85,44.31666667
16.85833333,44.31666667
16.86666667,44.31666667
16.86666667,44.325
16.875,44.325
16.88333333,44.325
16.88333333,44.31666667
16.875,44.31666667
16.875,44.30833333
16.88333333,44.30833333
16.88333333,44.3
16.88333333,44.29166667
16.89166667,44.29166667
16.89166667,44.28333333
16.88333333,44.28333333
16.88333333,44.275
16.88333333,44.26666667
16.875,44.26666667
16.86666667,44.26666667
16.86666667,44.275
16.875,44.275
16.875,44.28333333
16.86666667,44.28333333
16.85833333,44.28333333
16.85,44.28333333
16.84166667,44.28333333
16.83333333,44.28333333
16.825,44.28333333
16.825,44.29166667
16.81666667,44.29166667
16.81666667,44.3
16.80833333,44.3
16.80833333,44.29166667
16.8,44.29166667
16.79166667,44.29166667
16.78333333,44.29166667
16.78333333,44.3
16.78333333,44.30833333
16.79166667,44.30833333
16.79166667,44.31666667
16.78333333,44.31666667
16.775,44.31666667
16.76666667,44.31666667
16.76666667,44.325
16.775,44.325
16.775,44.33333333
16.775,44.34166667
16.78333333,44.34166667
16.78333333,44.35
16.78333333,44.35833333
16.78333333,44.36666667
16.775,44.36666667
16.775,44.375
16.76666667,44.375
16.76666667,44.38333333
16.75833333,44.38333333
16.75833333,44.39166667
16.76666667,44.39166667
16.76666667,44.4
16.775,44.4
16.775,44.40833333
16.78333333,44.40833333
16.78333333,44.41666667
16.775,44.41666667
16.76666667,44.41666667
16.76666667,44.425
16.75833333,44.425
16.75833333,44.43333333
16.75,44.43333333
16.74166667,44.43333333
16.74166667,44.44166667
16.73333333,44.44166667
16.725,44.44166667
16.71666667,44.44166667
16.71666667,44.45
16.70833333,44.45
16.70833333,44.44166667
16.7,44.44166667
16.7,44.43333333
16.69166667,44.43333333
16.68333333,44.43333333
16.675,44.43333333
16.66666667,44.43333333
16.66666667,44.44166667
16.675,44.44166667
16.68333333,44.44166667
16.69166667,44.44166667
16.69166667,44.45
16.69166667,44.45833333
16.68333333,44.45833333
16.675,44.45833333
16.66666667,44.45833333
16.66666667,44.45
16.65833333,44.45
16.65833333,44.45833333
16.65,44.45833333
16.65,44.46666667
16.64166667,44.46666667
16.64166667,44.475
16.63333333,44.475
16.625,44.475
16.625,44.48333333
16.61666667,44.48333333
16.60833333,44.48333333
16.60833333,44.49166667
16.6,44.49166667
16.59166667,44.49166667
16.58333333,44.49166667
16.58333333,44.5
16.58333333,44.50833333
16.575,44.50833333
16.56666667,44.50833333
16.56666667,44.51666667
16.55833333,44.51666667
16.55833333,44.50833333
16.55,44.50833333
16.55,44.51666667
16.55,44.525
16.54166667,44.525
16.54166667,44.53333333
16.53333333,44.53333333
16.53333333,44.54166667
16.525,44.54166667
16.51666667,44.54166667
16.50833333,44.54166667
16.5,44.54166667
16.5,44.53333333
16.5,44.525
16.49166667,44.525
16.49166667,44.51666667
16.49166667,44.50833333
16.5,44.50833333
16.5,44.5
16.50833333,44.5
16.51666667,44.5
16.51666667,44.50833333
16.525,44.50833333
16.525,44.5
16.53333333,44.5
16.53333333,44.49166667
16.54166667,44.49166667
16.55,44.49166667
16.55,44.48333333
16.55833333,44.48333333
16.55833333,44.475
16.56666667,44.475
16.56666667,44.46666667
16.56666667,44.45833333
16.56666667,44.45
16.55833333,44.45
16.55,44.45
16.55,44.45833333
16.54166667,44.45833333
16.53333333,44.45833333
16.53333333,44.46666667
16.525,44.46666667
16.51666667,44.46666667
16.50833333,44.46666667
16.5,44.46666667
16.49166667,44.46666667
16.49166667,44.475
16.48333333,44.475
16.475,44.475
16.475,44.48333333
16.46666667,44.48333333
16.46666667,44.475
16.45833333,44.475
16.45,44.475
16.45,44.48333333
16.44166667,44.48333333
16.44166667,44.475
16.43333333,44.475
16.425,44.475
16.425,44.48333333
16.41666667,44.48333333
16.40833333,44.48333333
16.40833333,44.475
16.4,44.475
16.4,44.48333333
16.4,44.49166667
16.39166667,44.49166667
16.38333333,44.49166667
16.375,44.49166667
16.36666667,44.49166667
16.36666667,44.5
16.35833333,44.5
16.35833333,44.49166667
16.35833333,44.48333333
16.35,44.48333333
16.35,44.49166667
16.34166667,44.49166667
16.33333333,44.49166667
16.33333333,44.5
16.33333333,44.50833333
16.325,44.50833333
16.31666667,44.50833333
16.31666667,44.51666667
16.30833333,44.51666667
16.3,44.51666667
16.3,44.525
16.29166667,44.525
16.28333333,44.525
16.275,44.525
16.26666667,44.525
16.26666667,44.53333333
16.25833333,44.53333333
16.25,44.53333333
16.25,44.54166667
16.24166667,44.54166667
16.23333333,44.54166667
16.23333333,44.53333333
16.23333333,44.525
16.225,44.525
16.225,44.51666667
16.21666667,44.51666667
16.21666667,44.50833333
16.225,44.50833333
16.23333333,44.50833333
16.23333333,44.5
16.24166667,44.5
16.24166667,44.49166667
16.23333333,44.49166667
16.225,44.49166667
16.21666667,44.49166667
16.21666667,44.48333333
16.20833333,44.48333333
16.2,44.48333333
16.19166667,44.48333333
16.18333333,44.48333333
16.18333333,44.475
16.19166667,44.475
16.2,44.475
16.20833333,44.475
16.21666667,44.475
16.225,44.475
16.225,44.46666667
16.23333333,44.46666667
16.24166667,44.46666667
16.24166667,44.45833333
16.23333333,44.45833333
16.23333333,44.45
16.24166667,44.45
16.25,44.45
16.25,44.44166667
16.25,44.43333333
16.25833333,44.43333333
16.25833333,44.425
16.26666667,44.425
16.26666667,44.41666667
16.275,44.41666667
16.28333333,44.41666667
16.29166667,44.41666667
16.29166667,44.40833333
16.29166667,44.4
16.3,44.4
16.30833333,44.4
16.30833333,44.39166667
16.31666667,44.39166667
16.325,44.39166667
16.325,44.38333333
16.31666667,44.38333333
16.31666667,44.375
16.31666667,44.36666667
16.325,44.36666667
16.325,44.35833333
16.33333333,44.35833333
16.33333333,44.35
16.34166667,44.35
16.34166667,44.34166667
16.35,44.34166667
16.35,44.33333333
16.35833333,44.33333333
16.36666667,44.33333333
16.375,44.33333333
16.38333333,44.33333333
16.38333333,44.325
16.38333333,44.31666667
16.39166667,44.31666667
16.39166667,44.325
16.4,44.325
16.4,44.31666667
16.40833333,44.31666667
16.40833333,44.30833333
16.41666667,44.30833333
16.425,44.30833333
16.425,44.3
16.43333333,44.3
16.44166667,44.3
16.44166667,44.29166667
16.44166667,44.28333333
16.43333333,44.28333333
16.43333333,44.29166667
16.425,44.29166667
16.425,44.28333333
16.41666667,44.28333333
16.41666667,44.29166667
16.40833333,44.29166667
16.4,44.29166667
16.4,44.3
16.39166667,44.3
16.38333333,44.3
16.375,44.3
16.375,44.30833333
16.36666667,44.30833333
16.35833333,44.30833333
16.35833333,44.31666667
16.35,44.31666667
16.34166667,44.31666667
16.34166667,44.325
16.33333333,44.325
16.325,44.325
16.325,44.31666667
16.33333333,44.31666667
16.33333333,44.30833333
16.34166667,44.30833333
16.34166667,44.3
16.33333333,44.3
16.33333333,44.29166667
16.33333333,44.28333333
16.34166667,44.28333333
16.35,44.28333333
16.35,44.275
16.34166667,44.275
16.34166667,44.26666667
16.35,44.26666667
16.35,44.25833333
16.35,44.25
16.35833333,44.25
16.36666667,44.25
16.36666667,44.24166667
16.375,44.24166667
16.375,44.23333333
16.38333333,44.23333333
16.38333333,44.225
16.39166667,44.225
16.39166667,44.21666667
16.4,44.21666667
16.40833333,44.21666667
16.41666667,44.21666667
16.41666667,44.225
16.425,44.225
16.43333333,44.225
16.43333333,44.21666667
16.44166667,44.21666667
16.45,44.21666667
16.45,44.20833333
16.45833333,44.20833333
16.45833333,44.2
16.45833333,44.19166667
16.45,44.19166667
16.44166667,44.19166667
16.44166667,44.2
16.43333333,44.2
16.43333333,44.19166667
16.425,44.19166667
16.425,44.2
16.41666667,44.2
16.40833333,44.2
16.4,44.2
16.39166667,44.2
16.39166667,44.19166667
16.38333333,44.19166667
16.38333333,44.18333333
16.39166667,44.18333333
16.4,44.18333333
16.40833333,44.18333333
16.40833333,44.175
16.4,44.175
16.39166667,44.175
16.39166667,44.16666667
16.4,44.16666667
16.4,44.15833333
16.4,44.15
16.4,44.14166667
16.40833333,44.14166667
16.40833333,44.13333333
</coordinates>
</LinearRing>
</outerBoundaryIs>
<innerBoundaryIs>
<LinearRing>
<coordinates>
16.24166667,44.19166667
16.24166667,44.2
16.23333333,44.2
16.23333333,44.19166667
16.24166667,44.19166667
</coordinates>
</LinearRing>
</innerBoundaryIs>
<innerBoundaryIs>
<LinearRing>
<coordinates>
16.15,44.3
16.15833333,44.3
16.15833333,44.30833333
16.15,44.30833333
16.15,44.3
</coordinates>
</LinearRing>
</innerBoundaryIs>
<innerBoundaryIs>
<LinearRing>
<coordinates>
14.80833333,45.51666667
14.80833333,45.50833333
14.80833333,45.5
14.81666667,45.5
14.81666667,45.50833333
14.81666667,45.51666667
14.80833333,45.51666667
</coordinates>
</LinearRing>
</innerBoundaryIs>
<innerBoundaryIs>
<LinearRing>
<coordinates>
15.475,45.40833333
15.46666667,45.40833333
15.46666667,45.4
15.475,45.4
15.475,45.40833333
</coordinates>
</LinearRing>
</innerBoundaryIs>
<innerBoundaryIs>
<LinearRing>
<coordinates>
15.7,45.38333333
15.69166667,45.38333333
15.69166667,45.375
15.7,45.375
15.7,45.38333333
</coordinates>
</LinearRing>
</innerBoundaryIs>
<innerBoundaryIs>
<LinearRing>
<coordinates>
15.85,45.40833333
15.84166667,45.40833333
15.84166667,45.4
15.85,45.4
15.85,45.40833333
</coordinates>
</LinearRing>
</innerBoundaryIs>
<innerBoundaryIs>
<LinearRing>
<coordinates>
15.94166667,45.28333333
15.94166667,45.29166667
15.93333333,45.29166667
15.93333333,45.28333333
15.94166667,45.28333333
</coordinates>
</LinearRing>
</innerBoundaryIs>
<innerBoundaryIs>
<LinearRing>
<coordinates>
16.19166667,45.25
16.19166667,45.24166667
16.2,45.24166667
16.20833333,45.24166667
16.20833333,45.25
16.20833333,45.25833333
16.2,45.25833333
16.2,45.25
16.19166667,45.25
</coordinates>
</LinearRing>
</innerBoundaryIs>
<innerBoundaryIs>
<LinearRing>
<coordinates>
16.375,45.24166667
16.36666667,45.24166667
16.35833333,45.24166667
16.35833333,45.23333333
16.36666667,45.23333333
16.36666667,45.225
16.375,45.225
16.375,45.23333333
16.375,45.24166667
</coordinates>
</LinearRing>
</innerBoundaryIs>
<innerBoundaryIs>
<LinearRing>
<coordinates>
16.30833333,45.05833333
16.3,45.05833333
16.3,45.05
16.30833333,45.05
16.30833333,45.05833333
</coordinates>
</LinearRing>
</innerBoundaryIs>
<innerBoundaryIs>
<LinearRing>
<coordinates>
16.20833333,44.98333333
16.2,44.98333333
16.2,44.975
16.20833333,44.975
16.20833333,44.98333333
</coordinates>
</LinearRing>
</innerBoundaryIs>
<innerBoundaryIs>
<LinearRing>
<coordinates>
16.30833333,44.93333333
16.30833333,44.925
16.30833333,44.91666667
16.31666667,44.91666667
16.31666667,44.925
16.31666667,44.93333333
16.30833333,44.93333333
</coordinates>
</LinearRing>
</innerBoundaryIs>
<innerBoundaryIs>
<LinearRing>
<coordinates>
16.30833333,44.91666667
16.3,44.91666667
16.3,44.90833333
16.30833333,44.90833333
16.30833333,44.91666667
</coordinates>
</LinearRing>
</innerBoundaryIs>
<innerBoundaryIs>
<LinearRing>
<coordinates>
16.36666667,44.95833333
16.35833333,44.95833333
16.35,44.95833333
16.35,44.95
16.35833333,44.95
16.35833333,44.94166667
16.36666667,44.94166667
16.36666667,44.95
16.36666667,44.95833333
</coordinates>
</LinearRing>
</innerBoundaryIs>
<innerBoundaryIs>
<LinearRing>
<coordinates>
16.35,44.95
16.34166667,44.95
16.34166667,44.94166667
16.35,44.94166667
16.35,44.95
</coordinates>
</LinearRing>
</innerBoundaryIs>
<innerBoundaryIs>
<LinearRing>
<coordinates>
16.43333333,44.9
16.425,44.9
16.425,44.89166667
16.41666667,44.89166667
16.40833333,44.89166667
16.4,44.89166667
16.4,44.88333333
16.40833333,44.88333333
16.41666667,44.88333333
16.425,44.88333333
16.43333333,44.88333333
16.43333333,44.89166667
16.43333333,44.9
</coordinates>
</LinearRing>
</innerBoundaryIs>
<innerBoundaryIs>
<LinearRing>
<coordinates>
16.4,44.88333333
16.39166667,44.88333333
16.38333333,44.88333333
16.38333333,44.875
16.39166667,44.875
16.4,44.875
16.4,44.88333333
</coordinates>
</LinearRing>
</innerBoundaryIs>
<innerBoundaryIs>
<LinearRing>
<coordinates>
16.84166667,44.39166667
16.83333333,44.39166667
16.825,44.39166667
16.81666667,44.39166667
16.80833333,44.39166667
16.8,44.39166667
16.8,44.38333333
16.79166667,44.38333333
16.78333333,44.38333333
16.78333333,44.375
16.79166667,44.375
16.8,44.375
16.80833333,44.375
16.81666667,44.375
16.81666667,44.38333333
16.825,44.38333333
16.83333333,44.38333333
16.84166667,44.38333333
16.84166667,44.39166667
</coordinates>
</LinearRing>
</innerBoundaryIs>
<innerBoundaryIs>
<LinearRing>
<coordinates>
16.78333333,44.41666667
16.79166667,44.41666667
16.79166667,44.425
16.78333333,44.425
16.78333333,44.41666667
</coordinates>
</LinearRing>
</innerBoundaryIs>
<innerBoundaryIs>
<LinearRing>
<coordinates>
16.60833333,44.49166667
16.61666667,44.49166667
16.61666667,44.5
16.60833333,44.5
16.60833333,44.49166667
</coordinates>
</LinearRing>
</innerBoundaryIs>
<innerBoundaryIs>
<LinearRing>
<coordinates>
16.60833333,44.5
16.60833333,44.50833333
16.6,44.50833333
16.6,44.5
16.60833333,44.5
</coordinates>
</LinearRing>
</innerBoundaryIs>
<innerBoundaryIs>
<LinearRing>
<coordinates>
16.21666667,44.51666667
16.21666667,44.525
16.20833333,44.525
16.20833333,44.51666667
16.21666667,44.51666667
</coordinates>
</LinearRing>
</innerBoundaryIs>
<innerBoundaryIs>
<LinearRing>
<coordinates>
16.18333333,44.48333333
16.18333333,44.49166667
16.175,44.49166667
16.16666667,44.49166667
16.16666667,44.48333333
16.175,44.48333333
16.18333333,44.48333333
</coordinates>
</LinearRing>
</innerBoundaryIs>
<innerBoundaryIs>
<LinearRing>
<coordinates>
16.16666667,44.49166667
16.16666667,44.5
16.15833333,44.5
16.15,44.5
16.14166667,44.5
16.13333333,44.5
16.13333333,44.50833333
16.13333333,44.51666667
16.13333333,44.525
16.125,44.525
16.125,44.53333333
16.11666667,44.53333333
16.11666667,44.54166667
16.11666667,44.55
16.10833333,44.55
16.10833333,44.55833333
16.10833333,44.56666667
16.1,44.56666667
16.1,44.575
16.09166667,44.575
16.09166667,44.58333333
16.1,44.58333333
16.1,44.59166667
16.1,44.6
16.1,44.60833333
16.09166667,44.60833333
16.09166667,44.61666667
16.09166667,44.625
16.09166667,44.63333333
16.08333333,44.63333333
16.08333333,44.64166667
16.08333333,44.65
16.08333333,44.65833333
16.075,44.65833333
16.06666667,44.65833333
16.06666667,44.65
16.075,44.65
16.075,44.64166667
16.06666667,44.64166667
16.06666667,44.63333333
16.06666667,44.625
16.06666667,44.61666667
16.05833333,44.61666667
16.05833333,44.625
16.05,44.625
16.05,44.63333333
16.04166667,44.63333333
16.04166667,44.64166667
16.03333333,44.64166667
16.025,44.64166667
16.025,44.63333333
16.025,44.625
16.025,44.61666667
16.03333333,44.61666667
16.03333333,44.60833333
16.04166667,44.60833333
16.05,44.60833333
16.05,44.6
16.05,44.59166667
16.05833333,44.59166667
16.06666667,44.59166667
16.06666667,44.58333333
16.06666667,44.575
16.075,44.575
16.075,44.56666667
16.075,44.55833333
16.08333333,44.55833333
16.08333333,44.55
16.09166667,44.55
16.1,44.55
16.1,44.54166667
16.10833333,44.54166667
16.10833333,44.53333333
16.10833333,44.525
16.10833333,44.51666667
16.11666667,44.51666667
16.11666667,44.50833333
16.11666667,44.5
16.125,44.5
16.125,44.49166667
16.125,44.48333333
16.11666667,44.48333333
16.11666667,44.475
16.11666667,44.46666667
16.125,44.46666667
16.125,44.45833333
16.125,44.45
16.13333333,44.45
16.14166667,44.45
16.14166667,44.45833333
16.14166667,44.46666667
16.14166667,44.475
16.14166667,44.48333333
16.15,44.48333333
16.15,44.49166667
16.15833333,44.49166667
16.16666667,44.49166667
</coordinates>
</LinearRing>
</innerBoundaryIs>
<innerBoundaryIs>
<LinearRing>
<coordinates>
16.06666667,44.65833333
16.06666667,44.66666667
16.05833333,44.66666667
16.05833333,44.65833333
16.06666667,44.65833333
</coordinates>
</LinearRing>
</innerBoundaryIs>
<innerBoundaryIs>
<LinearRing>
<coordinates>
16.14166667,44.45
16.14166667,44.44166667
16.15,44.44166667
16.15,44.45
16.14166667,44.45
</coordinates>
</LinearRing>
</innerBoundaryIs>
<innerBoundaryIs>
<LinearRing>
<coordinates>
16.14166667,44.44166667
16.13333333,44.44166667
16.13333333,44.43333333
16.14166667,44.43333333
16.14166667,44.44166667
</coordinates>
</LinearRing>
</innerBoundaryIs>
<innerBoundaryIs>
<LinearRing>
<coordinates>
16.14166667,44.43333333
16.14166667,44.425
16.14166667,44.41666667
16.15,44.41666667
16.15833333,44.41666667
16.15833333,44.425
16.15,44.425
16.15,44.43333333
16.14166667,44.43333333
</coordinates>
</LinearRing>
</innerBoundaryIs>
<innerBoundaryIs>
<LinearRing>
<coordinates>
16.15833333,44.41666667
16.15833333,44.40833333
16.16666667,44.40833333
16.16666667,44.41666667
16.15833333,44.41666667
</coordinates>
</LinearRing>
</innerBoundaryIs>
<innerBoundaryIs>
<LinearRing>
<coordinates>
16.16666667,44.40833333
16.16666667,44.4
16.175,44.4
16.175,44.40833333
16.16666667,44.40833333
</coordinates>
</LinearRing>
</innerBoundaryIs>
<innerBoundaryIs>
<LinearRing>
<coordinates>
16.25833333,44.425
16.25,44.425
16.25,44.41666667
16.25833333,44.41666667
16.25833333,44.425
</coordinates>
</LinearRing>
</innerBoundaryIs>
<innerBoundaryIs>
<LinearRing>
<coordinates>
16.325,44.325
16.325,44.33333333
16.31666667,44.33333333
16.30833333,44.33333333
16.30833333,44.34166667
16.3,44.34166667
16.3,44.33333333
16.3,44.325
16.30833333,44.325
16.31666667,44.325
16.325,44.325
</coordinates>
</LinearRing>
</innerBoundaryIs>
<innerBoundaryIs>
<LinearRing>
<coordinates>
16.30833333,44.34166667
16.31666667,44.34166667
16.31666667,44.35
16.30833333,44.35
16.30833333,44.34166667
</coordinates>
</LinearRing>
</innerBoundaryIs>
<innerBoundaryIs>
<LinearRing>
<coordinates>
16.3,44.34166667
16.3,44.35
16.3,44.35833333
16.3,44.36666667
16.29166667,44.36666667
16.29166667,44.35833333
16.28333333,44.35833333
16.28333333,44.35
16.29166667,44.35
16.29166667,44.34166667
16.3,44.34166667
</coordinates>
</LinearRing>
</innerBoundaryIs>
<innerBoundaryIs>
<LinearRing>
<coordinates>
16.39166667,44.2
16.39166667,44.20833333
16.38333333,44.20833333
16.375,44.20833333
16.36666667,44.20833333
16.36666667,44.2
16.375,44.2
16.38333333,44.2
16.39166667,44.2
</coordinates>
</LinearRing>
</innerBoundaryIs>
<innerBoundaryIs>
<LinearRing>
<coordinates>
16.16666667,44.95
16.16666667,44.94166667
16.175,44.94166667
16.175,44.95
16.16666667,44.95
</coordinates>
</LinearRing>
</innerBoundaryIs>
<innerBoundaryIs>
<LinearRing>
<coordinates>
16.16666667,44.94166667
16.15833333,44.94166667
16.15833333,44.93333333
16.15833333,44.925
16.16666667,44.925
16.16666667,44.93333333
16.16666667,44.94166667
</coordinates>
</LinearRing>
</innerBoundaryIs>
<innerBoundaryIs>
<LinearRing>
<coordinates>
16.175,44.95
16.18333333,44.95
16.18333333,44.95833333
16.175,44.95833333
16.175,44.95
</coordinates>
</LinearRing>
</innerBoundaryIs>
<innerBoundaryIs>
<LinearRing>
<coordinates>
16.18333333,44.95833333
16.19166667,44.95833333
16.19166667,44.96666667
16.18333333,44.96666667
16.18333333,44.95833333
</coordinates>
</LinearRing>
</innerBoundaryIs>
<innerBoundaryIs>
<LinearRing>
<coordinates>
15.775,44.75
15.78333333,44.75
15.78333333,44.75833333
15.775,44.75833333
15.775,44.75
</coordinates>
</LinearRing>
</innerBoundaryIs>
<innerBoundaryIs>
<LinearRing>
<coordinates>
15.775,44.75833333
15.775,44.76666667
15.775,44.775
15.76666667,44.775
15.76666667,44.78333333
15.75833333,44.78333333
15.75833333,44.79166667
15.75833333,44.8
15.75,44.8
15.74166667,44.8
15.74166667,44.80833333
15.73333333,44.80833333
15.73333333,44.8
15.73333333,44.79166667
15.74166667,44.79166667
15.74166667,44.78333333
15.75,44.78333333
15.75,44.775
15.75833333,44.775
15.75833333,44.76666667
15.76666667,44.76666667
15.76666667,44.75833333
15.775,44.75833333
</coordinates>
</LinearRing>
</innerBoundaryIs>
<innerBoundaryIs>
<LinearRing>
<coordinates>
16.30833333,44.75
16.30833333,44.74166667
16.3,44.74166667
16.3,44.73333333
16.3,44.725
16.3,44.71666667
16.3,44.70833333
16.29166667,44.70833333
16.29166667,44.7
16.28333333,44.7
16.28333333,44.69166667
16.28333333,44.68333333
16.28333333,44.675
16.29166667,44.675
16.3,44.675
16.30833333,44.675
16.30833333,44.66666667
16.31666667,44.66666667
16.31666667,44.65833333
16.325,44.65833333
16.325,44.65
16.325,44.64166667
16.33333333,44.64166667
16.33333333,44.65
16.34166667,44.65
16.34166667,44.65833333
16.35,44.65833333
16.35,44.65
16.35833333,44.65
16.35833333,44.64166667
16.35,44.64166667
16.35,44.63333333
16.35833333,44.63333333
16.35833333,44.625
16.35,44.625
16.35,44.61666667
16.34166667,44.61666667
16.33333333,44.61666667
16.33333333,44.60833333
16.325,44.60833333
16.325,44.61666667
16.31666667,44.61666667
16.31666667,44.60833333
16.31666667,44.6
16.30833333,44.6
16.30833333,44.60833333
16.30833333,44.61666667
16.30833333,44.625
16.3,44.625
16.3,44.63333333
16.30833333,44.63333333
16.30833333,44.64166667
16.3,44.64166667
16.29166667,44.64166667
16.28333333,44.64166667
16.28333333,44.63333333
16.275,44.63333333
16.275,44.64166667
16.275,44.65
16.26666667,44.65
16.26666667,44.65833333
16.25833333,44.65833333
16.25,44.65833333
16.25,44.66666667
16.24166667,44.66666667
16.24166667,44.675
16.24166667,44.68333333
16.23333333,44.68333333
16.225,44.68333333
16.225,44.675
16.21666667,44.675
16.21666667,44.66666667
16.21666667,44.65833333
16.21666667,44.65
16.20833333,44.65
16.2,44.65
16.2,44.64166667
16.19166667,44.64166667
16.19166667,44.63333333
16.19166667,44.625
16.18333333,44.625
16.18333333,44.61666667
16.18333333,44.60833333
16.19166667,44.60833333
16.19166667,44.6
16.2,44.6
16.2,44.59166667
16.20833333,44.59166667
16.21666667,44.59166667
16.21666667,44.58333333
16.225,44.58333333
16.225,44.575
16.23333333,44.575
16.23333333,44.56666667
16.24166667,44.56666667
16.25,44.56666667
16.25,44.55833333
16.25833333,44.55833333
16.25833333,44.56666667
16.26666667,44.56666667
16.275,44.56666667
16.28333333,44.56666667
16.29166667,44.56666667
16.29166667,44.55833333
16.3,44.55833333
16.30833333,44.55833333
16.30833333,44.55
16.31666667,44.55
16.31666667,44.55833333
16.325,44.55833333
16.33333333,44.55833333
16.33333333,44.55
16.34166667,44.55
16.35,44.55
16.35,44.54166667
16.35833333,44.54166667
16.35833333,44.53333333
16.36666667,44.53333333
16.36666667,44.525
16.375,44.525
16.375,44.53333333
16.38333333,44.53333333
16.38333333,44.525
16.39166667,44.525
16.39166667,44.53333333
16.4,44.53333333
16.4,44.54166667
16.4,44.55
16.40833333,44.55
16.41666667,44.55
16.425,44.55
16.425,44.55833333
16.43333333,44.55833333
16.44166667,44.55833333
16.44166667,44.55
16.44166667,44.54166667
16.45,44.54166667
16.45,44.53333333
16.45833333,44.53333333
16.45833333,44.54166667
16.46666667,44.54166667
16.46666667,44.55
16.475,44.55
16.475,44.55833333
16.48333333,44.55833333
16.48333333,44.56666667
16.49166667,44.56666667
16.5,44.56666667
16.50833333,44.56666667
16.51666667,44.56666667
16.51666667,44.55833333
16.525,44.55833333
16.53333333,44.55833333
16.54166667,44.55833333
16.55,44.55833333
16.55833333,44.55833333
16.56666667,44.55833333
16.575,44.55833333
16.58333333,44.55833333
16.59166667,44.55833333
16.59166667,44.55
16.6,44.55
16.60833333,44.55
16.60833333,44.55833333
16.60833333,44.56666667
16.60833333,44.575
16.60833333,44.58333333
16.6,44.58333333
16.6,44.59166667
16.59166667,44.59166667
16.59166667,44.6
16.58333333,44.6
16.58333333,44.60833333
16.58333333,44.61666667
16.575,44.61666667
16.575,44.625
16.56666667,44.625
16.56666667,44.63333333
16.55833333,44.63333333
16.55833333,44.64166667
16.55,44.64166667
16.55,44.65
16.54166667,44.65
16.54166667,44.65833333
16.53333333,44.65833333
16.525,44.65833333
16.51666667,44.65833333
16.51666667,44.66666667
16.50833333,44.66666667
16.50833333,44.65833333
16.5,44.65833333
16.5,44.65
16.49166667,44.65
16.48333333,44.65
16.475,44.65
16.46666667,44.65
16.45833333,44.65
16.45,44.65
16.45,44.65833333
16.45,44.66666667
16.44166667,44.66666667
16.44166667,44.675
16.44166667,44.68333333
16.43333333,44.68333333
16.43333333,44.69166667
16.425,44.69166667
16.425,44.7
16.41666667,44.7
16.40833333,44.7
16.40833333,44.70833333
16.40833333,44.71666667
16.4,44.71666667
16.39166667,44.71666667
16.39166667,44.725
16.38333333,44.725
16.375,44.725
16.375,44.73333333
16.36666667,44.73333333
16.36666667,44.725
16.35833333,44.725
16.35833333,44.73333333
16.35833333,44.74166667
16.35,44.74166667
16.35,44.75
16.34166667,44.75
16.33333333,44.75
16.325,44.75
16.31666667,44.75
16.30833333,44.75
</coordinates>
</LinearRing>
</innerBoundaryIs>
<innerBoundaryIs>
<LinearRing>
<coordinates>
16.275,44.65
16.28333333,44.65
16.28333333,44.65833333
16.275,44.65833333
16.275,44.65
</coordinates>
</LinearRing>
</innerBoundaryIs>
<innerBoundaryIs>
<LinearRing>
<coordinates>
16.21666667,44.58333333
16.20833333,44.58333333
16.20833333,44.575
16.21666667,44.575
16.21666667,44.58333333
</coordinates>
</LinearRing>
</innerBoundaryIs>
<innerBoundaryIs>
<LinearRing>
<coordinates>
16.50833333,44.66666667
16.50833333,44.675
16.5,44.675
16.5,44.66666667
16.50833333,44.66666667
</coordinates>
</LinearRing>
</innerBoundaryIs>
<innerBoundaryIs>
<LinearRing>
<coordinates>
15.8,44.325
15.80833333,44.325
15.81666667,44.325
15.81666667,44.33333333
15.80833333,44.33333333
15.80833333,44.34166667
15.80833333,44.35
15.8,44.35
15.79166667,44.35
15.79166667,44.34166667
15.8,44.34166667
15.8,44.33333333
15.8,44.325
</coordinates>
</LinearRing>
</innerBoundaryIs>
<innerBoundaryIs>
<LinearRing>
<coordinates>
15.79166667,44.35
15.79166667,44.35833333
15.78333333,44.35833333
15.78333333,44.35
15.79166667,44.35
</coordinates>
</LinearRing>
</innerBoundaryIs>
<innerBoundaryIs>
<LinearRing>
<coordinates>
15.925,44.325
15.93333333,44.325
15.93333333,44.33333333
15.925,44.33333333
15.925,44.325
</coordinates>
</LinearRing>
</innerBoundaryIs>
<innerBoundaryIs>
<LinearRing>
<coordinates>
15.925,44.33333333
15.925,44.34166667
15.91666667,44.34166667
15.91666667,44.33333333
15.925,44.33333333
</coordinates>
</LinearRing>
</innerBoundaryIs>
<innerBoundaryIs>
<LinearRing>
<coordinates>
16.03333333,44.325
16.04166667,44.325
16.05,44.325
16.05,44.33333333
16.04166667,44.33333333
16.03333333,44.33333333
16.03333333,44.325
</coordinates>
</LinearRing>
</innerBoundaryIs>
<innerBoundaryIs>
<LinearRing>
<coordinates>
16.03333333,44.33333333
16.03333333,44.34166667
16.03333333,44.35
16.025,44.35
16.01666667,44.35
16.01666667,44.35833333
16.00833333,44.35833333
16,44.35833333
15.99166667,44.35833333
15.98333333,44.35833333
15.98333333,44.35
15.99166667,44.35
16,44.35
16.00833333,44.35
16.00833333,44.34166667
16.01666667,44.34166667
16.01666667,44.33333333
16.025,44.33333333
16.03333333,44.33333333
</coordinates>
</LinearRing>
</innerBoundaryIs>
<innerBoundaryIs>
<LinearRing>
<coordinates>
15.975,44.29166667
15.975,44.28333333
15.98333333,44.28333333
15.99166667,44.28333333
16,44.28333333
16.00833333,44.28333333
16.00833333,44.29166667
16,44.29166667
15.99166667,44.29166667
15.99166667,44.3
15.98333333,44.3
15.98333333,44.29166667
15.975,44.29166667
</coordinates>
</LinearRing>
</innerBoundaryIs>
<innerBoundaryIs>
<LinearRing>
<coordinates>
15.975,44.28333333
15.96666667,44.28333333
15.96666667,44.275
15.975,44.275
15.975,44.28333333
</coordinates>
</LinearRing>
</innerBoundaryIs>
<innerBoundaryIs>
<LinearRing>
<coordinates>
16.125,44.38333333
16.13333333,44.38333333
16.13333333,44.39166667
16.13333333,44.4
16.125,44.4
16.125,44.39166667
16.125,44.38333333
</coordinates>
</LinearRing>
</innerBoundaryIs>
<innerBoundaryIs>
<LinearRing>
<coordinates>
16.125,44.4
16.125,44.40833333
16.125,44.41666667
16.11666667,44.41666667
16.11666667,44.40833333
16.11666667,44.4
16.125,44.4
</coordinates>
</LinearRing>
</innerBoundaryIs>
<innerBoundaryIs>
<LinearRing>
<coordinates>
16.81666667,44.425
16.81666667,44.41666667
16.825,44.41666667
16.83333333,44.41666667
16.83333333,44.40833333
16.84166667,44.40833333
16.85,44.40833333
16.85,44.41666667
16.84166667,44.41666667
16.84166667,44.425
16.83333333,44.425
16.83333333,44.43333333
16.83333333,44.44166667
16.825,44.44166667
16.825,44.43333333
16.825,44.425
16.81666667,44.425
</coordinates>
</LinearRing>
</innerBoundaryIs>
<innerBoundaryIs>
<LinearRing>
<coordinates>
16.83333333,44.40833333
16.825,44.40833333
16.825,44.4
16.83333333,44.4
16.83333333,44.40833333
</coordinates>
</LinearRing>
</innerBoundaryIs>
<innerBoundaryIs>
<LinearRing>
<coordinates>
16.125,44.63333333
16.13333333,44.63333333
16.14166667,44.63333333
16.14166667,44.64166667
16.13333333,44.64166667
16.125,44.64166667
16.125,44.63333333
</coordinates>
</LinearRing>
</innerBoundaryIs>
<innerBoundaryIs>
<LinearRing>
<coordinates>
16.125,44.64166667
16.125,44.65
16.11666667,44.65
16.11666667,44.64166667
16.125,44.64166667
</coordinates>
</LinearRing>
</innerBoundaryIs>
<innerBoundaryIs>
<LinearRing>
<coordinates>
15.83333333,44.6
15.84166667,44.6
15.84166667,44.60833333
15.84166667,44.61666667
15.84166667,44.625
15.83333333,44.625
15.825,44.625
15.81666667,44.625
15.81666667,44.61666667
15.825,44.61666667
15.825,44.60833333
15.83333333,44.60833333
15.83333333,44.6
</coordinates>
</LinearRing>
</innerBoundaryIs>
<innerBoundaryIs>
<LinearRing>
<coordinates>
15.81666667,44.61666667
15.80833333,44.61666667
15.80833333,44.60833333
15.81666667,44.60833333
15.81666667,44.61666667
</coordinates>
</LinearRing>
</innerBoundaryIs>
<innerBoundaryIs>
<LinearRing>
<coordinates>
16.51666667,44.80833333
16.525,44.80833333
16.525,44.81666667
16.51666667,44.81666667
16.51666667,44.80833333
</coordinates>
</LinearRing>
</innerBoundaryIs>
<innerBoundaryIs>
<LinearRing>
<coordinates>
16.525,44.80833333
16.525,44.8
16.53333333,44.8
16.53333333,44.80833333
16.525,44.80833333
</coordinates>
</LinearRing>
</innerBoundaryIs>
<innerBoundaryIs>
<LinearRing>
<coordinates>
16.525,44.8
16.51666667,44.8
16.50833333,44.8
16.50833333,44.79166667
16.51666667,44.79166667
16.525,44.79166667
16.525,44.8
</coordinates>
</LinearRing>
</innerBoundaryIs>
<innerBoundaryIs>
<LinearRing>
<coordinates>
15.03333333,44.86666667
15.03333333,44.85833333
15.04166667,44.85833333
15.05,44.85833333
15.05,44.85
15.05833333,44.85
15.06666667,44.85
15.075,44.85
15.075,44.85833333
15.08333333,44.85833333
15.08333333,44.86666667
15.075,44.86666667
15.075,44.875
15.06666667,44.875
15.05833333,44.875
15.05833333,44.88333333
15.05,44.88333333
15.05,44.89166667
15.05,44.9
15.04166667,44.9
15.04166667,44.90833333
15.03333333,44.90833333
15.03333333,44.91666667
15.03333333,44.925
15.025,44.925
15.01666667,44.925
15.00833333,44.925
15.00833333,44.91666667
15,44.91666667
15,44.90833333
15,44.9
15,44.89166667
15,44.88333333
15,44.875
15.00833333,44.875
15.00833333,44.88333333
15.01666667,44.88333333
15.025,44.88333333
15.03333333,44.88333333
15.04166667,44.88333333
15.04166667,44.875
15.03333333,44.875
15.03333333,44.86666667
</coordinates>
</LinearRing>
</innerBoundaryIs>
<innerBoundaryIs>
<LinearRing>
<coordinates>
15.08333333,44.85833333
15.08333333,44.85
15.09166667,44.85
15.09166667,44.85833333
15.08333333,44.85833333
</coordinates>
</LinearRing>
</innerBoundaryIs>
<innerBoundaryIs>
<LinearRing>
<coordinates>
16.46666667,44.90833333
16.46666667,44.9
16.475,44.9
16.475,44.90833333
16.46666667,44.90833333
</coordinates>
</LinearRing>
</innerBoundaryIs>
<innerBoundaryIs>
<LinearRing>
<coordinates>
16.475,44.9
16.475,44.89166667
16.48333333,44.89166667
16.48333333,44.9
16.475,44.9
</coordinates>
</LinearRing>
</innerBoundaryIs>
<innerBoundaryIs>
<LinearRing>
<coordinates>
14.9,45.16666667
14.9,45.15833333
14.90833333,45.15833333
14.90833333,45.15
14.91666667,45.15
14.91666667,45.15833333
14.91666667,45.16666667
14.90833333,45.16666667
14.9,45.16666667
</coordinates>
</LinearRing>
</innerBoundaryIs>
<innerBoundaryIs>
<LinearRing>
<coordinates>
14.91666667,45.15
14.91666667,45.14166667
14.925,45.14166667
14.925,45.15
14.91666667,45.15
</coordinates>
</LinearRing>
</innerBoundaryIs>
<innerBoundaryIs>
<LinearRing>
<coordinates>
16.29166667,45.225
16.3,45.225
16.3,45.23333333
16.29166667,45.23333333
16.29166667,45.225
</coordinates>
</LinearRing>
</innerBoundaryIs>
<innerBoundaryIs>
<LinearRing>
<coordinates>
16.3,45.225
16.3,45.21666667
16.30833333,45.21666667
16.30833333,45.225
16.3,45.225
</coordinates>
</LinearRing>
</innerBoundaryIs>
<innerBoundaryIs>
<LinearRing>
<coordinates>
14.83333333,45.49166667
14.84166667,45.49166667
14.85,45.49166667
14.85,45.5
14.85,45.50833333
14.84166667,45.50833333
14.84166667,45.5
14.83333333,45.5
14.83333333,45.49166667
</coordinates>
</LinearRing>
</innerBoundaryIs>
<innerBoundaryIs>
<LinearRing>
<coordinates>
14.83333333,45.5
14.83333333,45.50833333
14.825,45.50833333
14.825,45.5
14.83333333,45.5
</coordinates>
</LinearRing>
</innerBoundaryIs>
<innerBoundaryIs>
<LinearRing>
<coordinates>
15.81666667,44.56666667
15.825,44.56666667
15.825,44.575
15.825,44.58333333
15.83333333,44.58333333
15.84166667,44.58333333
15.84166667,44.575
15.85,44.575
15.85833333,44.575
15.85833333,44.56666667
15.86666667,44.56666667
15.86666667,44.55833333
15.85833333,44.55833333
15.85833333,44.55
15.86666667,44.55
15.86666667,44.54166667
15.875,44.54166667
15.88333333,44.54166667
15.89166667,44.54166667
15.89166667,44.55
15.89166667,44.55833333
15.89166667,44.56666667
15.89166667,44.575
15.89166667,44.58333333
15.89166667,44.59166667
15.89166667,44.6
15.88333333,44.6
15.875,44.6
15.875,44.60833333
15.86666667,44.60833333
15.85833333,44.60833333
15.85833333,44.6
15.85833333,44.59166667
15.85833333,44.58333333
15.85,44.58333333
15.85,44.59166667
15.84166667,44.59166667
15.83333333,44.59166667
15.825,44.59166667
15.81666667,44.59166667
15.81666667,44.58333333
15.81666667,44.575
15.81666667,44.56666667
</coordinates>
</LinearRing>
</innerBoundaryIs>
<innerBoundaryIs>
<LinearRing>
<coordinates>
15.99166667,44.425
16,44.425
16,44.41666667
16,44.40833333
16.00833333,44.40833333
16.00833333,44.4
16.01666667,44.4
16.01666667,44.39166667
16.025,44.39166667
16.025,44.4
16.025,44.40833333
16.025,44.41666667
16.01666667,44.41666667
16.01666667,44.425
16.00833333,44.425
16.00833333,44.43333333
16,44.43333333
15.99166667,44.43333333
15.99166667,44.425
</coordinates>
</LinearRing>
</innerBoundaryIs>
<innerBoundaryIs>
<LinearRing>
<coordinates>
16.28333333,44.31666667
16.28333333,44.30833333
16.29166667,44.30833333
16.29166667,44.31666667
16.28333333,44.31666667
</coordinates>
</LinearRing>
</innerBoundaryIs>
<innerBoundaryIs>
<LinearRing>
<coordinates>
15.78333333,44.325
15.79166667,44.325
15.79166667,44.33333333
15.78333333,44.33333333
15.78333333,44.325
</coordinates>
</LinearRing>
</innerBoundaryIs>
<innerBoundaryIs>
<LinearRing>
<coordinates>
15.98333333,44.325
15.99166667,44.325
16,44.325
16,44.33333333
15.99166667,44.33333333
15.98333333,44.33333333
15.98333333,44.325
</coordinates>
</LinearRing>
</innerBoundaryIs>
<innerBoundaryIs>
<LinearRing>
<coordinates>
16.05833333,44.325
16.05833333,44.31666667
16.06666667,44.31666667
16.06666667,44.325
16.075,44.325
16.075,44.33333333
16.075,44.34166667
16.06666667,44.34166667
16.06666667,44.33333333
16.05833333,44.33333333
16.05833333,44.325
</coordinates>
</LinearRing>
</innerBoundaryIs>
<innerBoundaryIs>
<LinearRing>
<coordinates>
15.85833333,44.29166667
15.85833333,44.28333333
15.86666667,44.28333333
15.86666667,44.29166667
15.85833333,44.29166667
</coordinates>
</LinearRing>
</innerBoundaryIs>
<innerBoundaryIs>
<LinearRing>
<coordinates>
16.15833333,44.28333333
16.15833333,44.275
16.15833333,44.26666667
16.16666667,44.26666667
16.16666667,44.275
16.16666667,44.28333333
16.175,44.28333333
16.175,44.29166667
16.16666667,44.29166667
16.15833333,44.29166667
16.15833333,44.28333333
</coordinates>
</LinearRing>
</innerBoundaryIs>
<innerBoundaryIs>
<LinearRing>
<coordinates>
16.26666667,44.38333333
16.275,44.38333333
16.275,44.39166667
16.275,44.4
16.26666667,44.4
16.26666667,44.39166667
16.26666667,44.38333333
</coordinates>
</LinearRing>
</innerBoundaryIs>
<innerBoundaryIs>
<LinearRing>
<coordinates>
15.95,44.4
15.95833333,44.4
15.95833333,44.40833333
15.95,44.40833333
15.94166667,44.40833333
15.94166667,44.4
15.95,44.4
</coordinates>
</LinearRing>
</innerBoundaryIs>
<innerBoundaryIs>
<LinearRing>
<coordinates>
15.86666667,44.45833333
15.875,44.45833333
15.88333333,44.45833333
15.89166667,44.45833333
15.89166667,44.45
15.9,44.45
15.9,44.45833333
15.9,44.46666667
15.89166667,44.46666667
15.89166667,44.475
15.88333333,44.475
15.875,44.475
15.86666667,44.475
15.86666667,44.46666667
15.86666667,44.45833333
</coordinates>
</LinearRing>
</innerBoundaryIs>
<innerBoundaryIs>
<LinearRing>
<coordinates>
16,44.44166667
16.00833333,44.44166667
16.00833333,44.45
16,44.45
16,44.44166667
</coordinates>
</LinearRing>
</innerBoundaryIs>
<innerBoundaryIs>
<LinearRing>
<coordinates>
16.025,44.425
16.03333333,44.425
16.03333333,44.43333333
16.025,44.43333333
16.025,44.425
</coordinates>
</LinearRing>
</innerBoundaryIs>
<innerBoundaryIs>
<LinearRing>
<coordinates>
15.83333333,44.48333333
15.83333333,44.475
15.84166667,44.475
15.85,44.475
15.85833333,44.475
15.85833333,44.48333333
15.85,44.48333333
15.84166667,44.48333333
15.83333333,44.48333333
</coordinates>
</LinearRing>
</innerBoundaryIs>
<innerBoundaryIs>
<LinearRing>
<coordinates>
16.075,44.48333333
16.08333333,44.48333333
16.09166667,44.48333333
16.1,44.48333333
16.10833333,44.48333333
16.10833333,44.49166667
16.1,44.49166667
16.09166667,44.49166667
16.09166667,44.5
16.08333333,44.5
16.08333333,44.49166667
16.075,44.49166667
16.075,44.48333333
</coordinates>
</LinearRing>
</innerBoundaryIs>
<innerBoundaryIs>
<LinearRing>
<coordinates>
15.91666667,44.46666667
15.925,44.46666667
15.925,44.475
15.91666667,44.475
15.90833333,44.475
15.90833333,44.46666667
15.91666667,44.46666667
</coordinates>
</LinearRing>
</innerBoundaryIs>
<innerBoundaryIs>
<LinearRing>
<coordinates>
16.8,44.325
16.8,44.31666667
16.80833333,44.31666667
16.80833333,44.30833333
16.81666667,44.30833333
16.81666667,44.31666667
16.825,44.31666667
16.825,44.325
16.81666667,44.325
16.81666667,44.33333333
16.80833333,44.33333333
16.80833333,44.325
16.8,44.325
</coordinates>
</LinearRing>
</innerBoundaryIs>
<innerBoundaryIs>
<LinearRing>
<coordinates>
16.8,44.4
16.80833333,44.4
16.81666667,44.4
16.81666667,44.40833333
16.80833333,44.40833333
16.8,44.40833333
16.8,44.4
</coordinates>
</LinearRing>
</innerBoundaryIs>
<innerBoundaryIs>
<LinearRing>
<coordinates>
16.675,44.50833333
16.68333333,44.50833333
16.69166667,44.50833333
16.69166667,44.5
16.68333333,44.5
16.68333333,44.49166667
16.69166667,44.49166667
16.69166667,44.48333333
16.7,44.48333333
16.7,44.475
16.70833333,44.475
16.70833333,44.46666667
16.71666667,44.46666667
16.725,44.46666667
16.725,44.475
16.725,44.48333333
16.73333333,44.48333333
16.73333333,44.475
16.73333333,44.46666667
16.74166667,44.46666667
16.75,44.46666667
16.75,44.45833333
16.75833333,44.45833333
16.76666667,44.45833333
16.76666667,44.45
16.775,44.45
16.775,44.44166667
16.78333333,44.44166667
16.79166667,44.44166667
16.79166667,44.43333333
16.8,44.43333333
16.80833333,44.43333333
16.80833333,44.44166667
16.80833333,44.45
16.8,44.45
16.8,44.45833333
16.8,44.46666667
16.8,44.475
16.79166667,44.475
16.78333333,44.475
16.78333333,44.48333333
16.775,44.48333333
16.76666667,44.48333333
16.76666667,44.49166667
16.75833333,44.49166667
16.75,44.49166667
16.74166667,44.49166667
16.74166667,44.5
16.73333333,44.5
16.725,44.5
16.71666667,44.5
16.70833333,44.5
16.70833333,44.50833333
16.7,44.50833333
16.7,44.51666667
16.69166667,44.51666667
16.69166667,44.525
16.68333333,44.525
16.675,44.525
16.675,44.51666667
16.675,44.50833333
</coordinates>
</LinearRing>
</innerBoundaryIs>
<innerBoundaryIs>
<LinearRing>
<coordinates>
16.475,44.53333333
16.48333333,44.53333333
16.49166667,44.53333333
16.49166667,44.54166667
16.48333333,44.54166667
16.475,44.54166667
16.475,44.53333333
</coordinates>
</LinearRing>
</innerBoundaryIs>
<innerBoundaryIs>
<LinearRing>
<coordinates>
16.63333333,44.53333333
16.64166667,44.53333333
16.64166667,44.54166667
16.63333333,44.54166667
16.63333333,44.53333333
</coordinates>
</LinearRing>
</innerBoundaryIs>
<innerBoundaryIs>
<LinearRing>
<coordinates>
16.09166667,44.65833333
16.1,44.65833333
16.1,44.65
16.10833333,44.65
16.10833333,44.65833333
16.11666667,44.65833333
16.11666667,44.66666667
16.11666667,44.675
16.10833333,44.675
16.1,44.675
16.09166667,44.675
16.08333333,44.675
16.08333333,44.66666667
16.09166667,44.66666667
16.09166667,44.65833333
</coordinates>
</LinearRing>
</innerBoundaryIs>
<innerBoundaryIs>
<LinearRing>
<coordinates>
16.16666667,44.66666667
16.16666667,44.65833333
16.175,44.65833333
16.18333333,44.65833333
16.18333333,44.66666667
16.175,44.66666667
16.16666667,44.66666667
</coordinates>
</LinearRing>
</innerBoundaryIs>
<innerBoundaryIs>
<LinearRing>
<coordinates>
16.125,44.58333333
16.125,44.575
16.13333333,44.575
16.13333333,44.58333333
16.125,44.58333333
</coordinates>
</LinearRing>
</innerBoundaryIs>
<innerBoundaryIs>
<LinearRing>
<coordinates>
16.04166667,44.66666667
16.04166667,44.65833333
16.05,44.65833333
16.05,44.66666667
16.04166667,44.66666667
</coordinates>
</LinearRing>
</innerBoundaryIs>
<innerBoundaryIs>
<LinearRing>
<coordinates>
15.79166667,44.6
15.8,44.6
15.8,44.60833333
15.79166667,44.60833333
15.79166667,44.6
</coordinates>
</LinearRing>
</innerBoundaryIs>
<innerBoundaryIs>
<LinearRing>
<coordinates>
15.18333333,44.61666667
15.19166667,44.61666667
15.19166667,44.625
15.18333333,44.625
15.18333333,44.61666667
</coordinates>
</LinearRing>
</innerBoundaryIs>
<innerBoundaryIs>
<LinearRing>
<coordinates>
16.00833333,44.65
16.00833333,44.64166667
16.01666667,44.64166667
16.01666667,44.65
16.00833333,44.65
</coordinates>
</LinearRing>
</innerBoundaryIs>
<innerBoundaryIs>
<LinearRing>
<coordinates>
15.81666667,44.70833333
15.825,44.70833333
15.83333333,44.70833333
15.83333333,44.7
15.84166667,44.7
15.84166667,44.69166667
15.84166667,44.68333333
15.85,44.68333333
15.85,44.675
15.85833333,44.675
15.86666667,44.675
15.86666667,44.66666667
15.875,44.66666667
15.875,44.675
15.875,44.68333333
15.875,44.69166667
15.86666667,44.69166667
15.86666667,44.7
15.85833333,44.7
15.85833333,44.70833333
15.85,44.70833333
15.85,44.71666667
15.84166667,44.71666667
15.83333333,44.71666667
15.83333333,44.725
15.825,44.725
15.825,44.71666667
15.81666667,44.71666667
15.81666667,44.70833333
</coordinates>
</LinearRing>
</innerBoundaryIs>
<innerBoundaryIs>
<LinearRing>
<coordinates>
16.14166667,44.68333333
16.14166667,44.675
16.15,44.675
16.15833333,44.675
16.15833333,44.68333333
16.15,44.68333333
16.14166667,44.68333333
</coordinates>
</LinearRing>
</innerBoundaryIs>
<innerBoundaryIs>
<LinearRing>
<coordinates>
16.05833333,44.68333333
16.05833333,44.675
16.06666667,44.675
16.06666667,44.68333333
16.05833333,44.68333333
</coordinates>
</LinearRing>
</innerBoundaryIs>
<innerBoundaryIs>
<LinearRing>
<coordinates>
16.125,44.66666667
16.13333333,44.66666667
16.13333333,44.675
16.125,44.675
16.125,44.66666667
</coordinates>
</LinearRing>
</innerBoundaryIs>
<innerBoundaryIs>
<LinearRing>
<coordinates>
15.80833333,44.73333333
15.80833333,44.725
15.81666667,44.725
15.81666667,44.73333333
15.80833333,44.73333333
</coordinates>
</LinearRing>
</innerBoundaryIs>
<innerBoundaryIs>
<LinearRing>
<coordinates>
16.03333333,44.73333333
16.04166667,44.73333333
16.04166667,44.74166667
16.03333333,44.74166667
16.03333333,44.73333333
</coordinates>
</LinearRing>
</innerBoundaryIs>
<innerBoundaryIs>
<LinearRing>
<coordinates>
16.05,44.73333333
16.05833333,44.73333333
16.05833333,44.74166667
16.05,44.74166667
16.05,44.73333333
</coordinates>
</LinearRing>
</innerBoundaryIs>
<innerBoundaryIs>
<LinearRing>
<coordinates>
16.6,44.65833333
16.60833333,44.65833333
16.61666667,44.65833333
16.61666667,44.66666667
16.60833333,44.66666667
16.6,44.66666667
16.6,44.65833333
</coordinates>
</LinearRing>
</innerBoundaryIs>
<innerBoundaryIs>
<LinearRing>
<coordinates>
16.64166667,44.64166667
16.65,44.64166667
16.65833333,44.64166667
16.65833333,44.65
16.65,44.65
16.64166667,44.65
16.64166667,44.64166667
</coordinates>
</LinearRing>
</innerBoundaryIs>
<innerBoundaryIs>
<LinearRing>
<coordinates>
16.46666667,44.68333333
16.46666667,44.675
16.475,44.675
16.475,44.68333333
16.46666667,44.68333333
</coordinates>
</LinearRing>
</innerBoundaryIs>
<innerBoundaryIs>
<LinearRing>
<coordinates>
16.575,44.73333333
16.575,44.725
16.58333333,44.725
16.58333333,44.73333333
16.575,44.73333333
</coordinates>
</LinearRing>
</innerBoundaryIs>
<innerBoundaryIs>
<LinearRing>
<coordinates>
16.5,44.80833333
16.50833333,44.80833333
16.50833333,44.81666667
16.5,44.81666667
16.5,44.80833333
</coordinates>
</LinearRing>
</innerBoundaryIs>
<innerBoundaryIs>
<LinearRing>
<coordinates>
16.55833333,44.8
16.55,44.8
16.55,44.79166667
16.55833333,44.79166667
16.55833333,44.8
</coordinates>
</LinearRing>
</innerBoundaryIs>
<innerBoundaryIs>
<LinearRing>
<coordinates>
16.50833333,44.78333333
16.50833333,44.775
16.51666667,44.775
16.51666667,44.78333333
16.50833333,44.78333333
</coordinates>
</LinearRing>
</innerBoundaryIs>
<innerBoundaryIs>
<LinearRing>
<coordinates>
16.48333333,44.79166667
16.49166667,44.79166667
16.49166667,44.8
16.48333333,44.8
16.48333333,44.79166667
</coordinates>
</LinearRing>
</innerBoundaryIs>
<innerBoundaryIs>
<LinearRing>
<coordinates>
16.15833333,44.86666667
16.16666667,44.86666667
16.16666667,44.875
16.16666667,44.88333333
16.16666667,44.89166667
16.15833333,44.89166667
16.15,44.89166667
16.15,44.88333333
16.15833333,44.88333333
16.15833333,44.875
16.15833333,44.86666667
</coordinates>
</LinearRing>
</innerBoundaryIs>
<innerBoundaryIs>
<LinearRing>
<coordinates>
16.15833333,44.90833333
16.15833333,44.9
16.16666667,44.9
16.16666667,44.90833333
16.15833333,44.90833333
</coordinates>
</LinearRing>
</innerBoundaryIs>
<innerBoundaryIs>
<LinearRing>
<coordinates>
16.59166667,44.88333333
16.59166667,44.875
16.6,44.875
16.6,44.88333333
16.59166667,44.88333333
</coordinates>
</LinearRing>
</innerBoundaryIs>
<innerBoundaryIs>
<LinearRing>
<coordinates>
16.61666667,44.88333333
16.61666667,44.875
16.625,44.875
16.625,44.88333333
16.61666667,44.88333333
</coordinates>
</LinearRing>
</innerBoundaryIs>
<innerBoundaryIs>
<LinearRing>
<coordinates>
16.29166667,44.9
16.29166667,44.89166667
16.3,44.89166667
16.3,44.9
16.29166667,44.9
</coordinates>
</LinearRing>
</innerBoundaryIs>
<innerBoundaryIs>
<LinearRing>
<coordinates>
16.35833333,44.9
16.35833333,44.89166667
16.36666667,44.89166667
16.36666667,44.9
16.35833333,44.9
</coordinates>
</LinearRing>
</innerBoundaryIs>
<innerBoundaryIs>
<LinearRing>
<coordinates>
14.95,45.16666667
14.95833333,45.16666667
14.95833333,45.175
14.96666667,45.175
14.96666667,45.18333333
14.96666667,45.19166667
14.96666667,45.2
14.975,45.2
14.975,45.19166667
14.975,45.18333333
14.98333333,45.18333333
14.98333333,45.19166667
14.99166667,45.19166667
15,45.19166667
15,45.2
15,45.20833333
15,45.21666667
14.99166667,45.21666667
14.99166667,45.225
14.99166667,45.23333333
15,45.23333333
15,45.225
15.00833333,45.225
15.00833333,45.23333333
15.00833333,45.24166667
15.00833333,45.25
15,45.25
15,45.25833333
14.99166667,45.25833333
14.99166667,45.26666667
14.98333333,45.26666667
14.98333333,45.275
14.975,45.275
14.975,45.28333333
14.96666667,45.28333333
14.96666667,45.29166667
14.95833333,45.29166667
14.95,45.29166667
14.94166667,45.29166667
14.94166667,45.3
14.93333333,45.3
14.93333333,45.30833333
14.93333333,45.31666667
14.925,45.31666667
14.925,45.325
14.925,45.33333333
14.91666667,45.33333333
14.90833333,45.33333333
14.90833333,45.34166667
14.9,45.34166667
14.89166667,45.34166667
14.88333333,45.34166667
14.88333333,45.33333333
14.875,45.33333333
14.875,45.325
14.88333333,45.325
14.88333333,45.31666667
14.89166667,45.31666667
14.89166667,45.30833333
14.89166667,45.3
14.89166667,45.29166667
14.9,45.29166667
14.9,45.28333333
14.90833333,45.28333333
14.90833333,45.275
14.91666667,45.275
14.91666667,45.26666667
14.91666667,45.25833333
14.925,45.25833333
14.93333333,45.25833333
14.93333333,45.25
14.925,45.25
14.91666667,45.25
14.91666667,45.24166667
14.91666667,45.23333333
14.91666667,45.225
14.925,45.225
14.925,45.21666667
14.925,45.20833333
14.93333333,45.20833333
14.94166667,45.20833333
14.94166667,45.2
14.94166667,45.19166667
14.94166667,45.18333333
14.95,45.18333333
14.95,45.175
14.95,45.16666667
</coordinates>
</LinearRing>
</innerBoundaryIs>
<innerBoundaryIs>
<LinearRing>
<coordinates>
16.18333333,44.975
16.19166667,44.975
16.19166667,44.98333333
16.18333333,44.98333333
16.18333333,44.975
</coordinates>
</LinearRing>
</innerBoundaryIs>
<innerBoundaryIs>
<LinearRing>
<coordinates>
14.98333333,45.325
14.98333333,45.31666667
14.98333333,45.30833333
14.99166667,45.30833333
15,45.30833333
15,45.31666667
15.00833333,45.31666667
15.00833333,45.30833333
15.00833333,45.3
15.01666667,45.3
15.025,45.3
15.025,45.29166667
15.03333333,45.29166667
15.03333333,45.28333333
15.04166667,45.28333333
15.04166667,45.29166667
15.05,45.29166667
15.05,45.3
15.05,45.30833333
15.05,45.31666667
15.04166667,45.31666667
15.03333333,45.31666667
15.03333333,45.325
15.03333333,45.33333333
15.025,45.33333333
15.01666667,45.33333333
15.00833333,45.33333333
15.00833333,45.34166667
15,45.34166667
14.99166667,45.34166667
14.98333333,45.34166667
14.98333333,45.33333333
14.98333333,45.325
</coordinates>
</LinearRing>
</innerBoundaryIs>
<innerBoundaryIs>
<LinearRing>
<coordinates>
15.86666667,45.225
15.86666667,45.21666667
15.875,45.21666667
15.88333333,45.21666667
15.88333333,45.20833333
15.89166667,45.20833333
15.89166667,45.21666667
15.89166667,45.225
15.88333333,45.225
15.875,45.225
15.86666667,45.225
</coordinates>
</LinearRing>
</innerBoundaryIs>
<innerBoundaryIs>
<LinearRing>
<coordinates>
15.93333333,45.2
15.93333333,45.19166667
15.94166667,45.19166667
15.95,45.19166667
15.95,45.2
15.94166667,45.2
15.93333333,45.2
</coordinates>
</LinearRing>
</innerBoundaryIs>
<innerBoundaryIs>
<LinearRing>
<coordinates>
16.40833333,45.19166667
16.41666667,45.19166667
16.41666667,45.2
16.40833333,45.2
16.40833333,45.19166667
</coordinates>
</LinearRing>
</innerBoundaryIs>
<innerBoundaryIs>
<LinearRing>
<coordinates>
16.225,45.19166667
16.23333333,45.19166667
16.23333333,45.2
16.225,45.2
16.225,45.19166667
</coordinates>
</LinearRing>
</innerBoundaryIs>
<innerBoundaryIs>
<LinearRing>
<coordinates>
15.06666667,45.275
15.075,45.275
15.075,45.28333333
15.075,45.29166667
15.075,45.3
15.06666667,45.3
15.05833333,45.3
15.05833333,45.29166667
15.05833333,45.28333333
15.06666667,45.28333333
15.06666667,45.275
</coordinates>
</LinearRing>
</innerBoundaryIs>
<innerBoundaryIs>
<LinearRing>
<coordinates>
15.89166667,45.275
15.89166667,45.26666667
15.9,45.26666667
15.90833333,45.26666667
15.90833333,45.275
15.9,45.275
15.89166667,45.275
</coordinates>
</LinearRing>
</innerBoundaryIs>
<innerBoundaryIs>
<LinearRing>
<coordinates>
16.03333333,45.275
16.03333333,45.26666667
16.04166667,45.26666667
16.04166667,45.275
16.03333333,45.275
</coordinates>
</LinearRing>
</innerBoundaryIs>
<innerBoundaryIs>
<LinearRing>
<coordinates>
16.10833333,45.25
16.11666667,45.25
16.11666667,45.25833333
16.10833333,45.25833333
16.10833333,45.25
</coordinates>
</LinearRing>
</innerBoundaryIs>
<innerBoundaryIs>
<LinearRing>
<coordinates>
14.53333333,45.33333333
14.54166667,45.33333333
14.54166667,45.34166667
14.53333333,45.34166667
14.53333333,45.33333333
</coordinates>
</LinearRing>
</innerBoundaryIs>
<innerBoundaryIs>
<LinearRing>
<coordinates>
14.84166667,45.23333333
14.85,45.23333333
14.85833333,45.23333333
14.86666667,45.23333333
14.86666667,45.225
14.86666667,45.21666667
14.875,45.21666667
14.875,45.20833333
14.88333333,45.20833333
14.89166667,45.20833333
14.9,45.20833333
14.90833333,45.20833333
14.90833333,45.21666667
14.90833333,45.225
14.9,45.225
14.9,45.23333333
14.89166667,45.23333333
14.89166667,45.24166667
14.88333333,45.24166667
14.88333333,45.25
14.875,45.25
14.875,45.25833333
14.86666667,45.25833333
14.86666667,45.26666667
14.85833333,45.26666667
14.85833333,45.275
14.85,45.275
14.84166667,45.275
14.84166667,45.28333333
14.83333333,45.28333333
14.83333333,45.29166667
14.825,45.29166667
14.81666667,45.29166667
14.80833333,45.29166667
14.80833333,45.3
14.8,45.3
14.79166667,45.3
14.78333333,45.3
14.775,45.3
14.76666667,45.3
14.76666667,45.29166667
14.775,45.29166667
14.775,45.28333333
14.78333333,45.28333333
14.78333333,45.275
14.78333333,45.26666667
14.775,45.26666667
14.775,45.25833333
14.78333333,45.25833333
14.79166667,45.25833333
14.79166667,45.25
14.8,45.25
14.8,45.24166667
14.80833333,45.24166667
14.81666667,45.24166667
14.825,45.24166667
14.83333333,45.24166667
14.84166667,45.24166667
14.84166667,45.23333333
</coordinates>
</LinearRing>
</innerBoundaryIs>
<innerBoundaryIs>
<LinearRing>
<coordinates>
14.86666667,45.275
14.875,45.275
14.88333333,45.275
14.88333333,45.28333333
14.88333333,45.29166667
14.875,45.29166667
14.86666667,45.29166667
14.86666667,45.28333333
14.86666667,45.275
</coordinates>
</LinearRing>
</innerBoundaryIs>
<innerBoundaryIs>
<LinearRing>
<coordinates>
14.8,45.35833333
14.8,45.35
14.80833333,45.35
14.80833333,45.35833333
14.8,45.35833333
</coordinates>
</LinearRing>
</innerBoundaryIs>
<innerBoundaryIs>
<LinearRing>
<coordinates>
14.83333333,45.35833333
14.83333333,45.35
14.84166667,45.35
14.85,45.35
14.85833333,45.35
14.85833333,45.35833333
14.85,45.35833333
14.84166667,45.35833333
14.83333333,45.35833333
</coordinates>
</LinearRing>
</innerBoundaryIs>
<innerBoundaryIs>
<LinearRing>
<coordinates>
14.91666667,45.35
14.91666667,45.34166667
14.925,45.34166667
14.925,45.35
14.91666667,45.35
</coordinates>
</LinearRing>
</innerBoundaryIs>
<innerBoundaryIs>
<LinearRing>
<coordinates>
14.96666667,45.35
14.96666667,45.34166667
14.975,45.34166667
14.975,45.35
14.96666667,45.35
</coordinates>
</LinearRing>
</innerBoundaryIs>
<innerBoundaryIs>
<LinearRing>
<coordinates>
15.79166667,45.35833333
15.8,45.35833333
15.8,45.36666667
15.79166667,45.36666667
15.79166667,45.35833333
</coordinates>
</LinearRing>
</innerBoundaryIs>
<innerBoundaryIs>
<LinearRing>
<coordinates>
15,45.35833333
15,45.36666667
14.99166667,45.36666667
14.98333333,45.36666667
14.98333333,45.35833333
14.99166667,45.35833333
15,45.35833333
</coordinates>
</LinearRing>
</innerBoundaryIs>
<innerBoundaryIs>
<LinearRing>
<coordinates>
14.75833333,45.45
14.76666667,45.45
14.76666667,45.44166667
14.775,45.44166667
14.775,45.43333333
14.78333333,45.43333333
14.79166667,45.43333333
14.79166667,45.425
14.8,45.425
14.8,45.43333333
14.8,45.44166667
14.79166667,45.44166667
14.79166667,45.45
14.78333333,45.45
14.78333333,45.45833333
14.775,45.45833333
14.76666667,45.45833333
14.75833333,45.45833333
14.75833333,45.45
</coordinates>
</LinearRing>
</innerBoundaryIs>
<innerBoundaryIs>
<LinearRing>
<coordinates>
14.70833333,45.49166667
14.71666667,45.49166667
14.725,45.49166667
14.725,45.48333333
14.73333333,45.48333333
14.74166667,45.48333333
14.74166667,45.49166667
14.74166667,45.5
14.73333333,45.5
14.725,45.5
14.725,45.50833333
14.71666667,45.50833333
14.70833333,45.50833333
14.70833333,45.5
14.70833333,45.49166667
</coordinates>
</LinearRing>
</innerBoundaryIs>
<innerBoundaryIs>
<LinearRing>
<coordinates>
15.025,45.46666667
15.025,45.45833333
15.03333333,45.45833333
15.03333333,45.46666667
15.025,45.46666667
</coordinates>
</LinearRing>
</innerBoundaryIs>
<innerBoundaryIs>
<LinearRing>
<coordinates>
15.04166667,45.46666667
15.04166667,45.45833333
15.05,45.45833333
15.05,45.46666667
15.04166667,45.46666667
</coordinates>
</LinearRing>
</innerBoundaryIs>
<innerBoundaryIs>
<LinearRing>
<coordinates>
15.825,45.39166667
15.83333333,45.39166667
15.83333333,45.4
15.825,45.4
15.825,45.39166667
</coordinates>
</LinearRing>
</innerBoundaryIs>
</Polygon>
<Polygon>
<outerBoundaryIs>
<LinearRing>
<coordinates>
16.63333333,43.98333333
16.63333333,43.975
16.625,43.975
16.625,43.98333333
16.61666667,43.98333333
16.61666667,43.99166667
16.60833333,43.99166667
16.60833333,44
16.6,44
16.59166667,44
16.59166667,44.00833333
16.59166667,44.01666667
16.58333333,44.01666667
16.58333333,44.025
16.58333333,44.03333333
16.58333333,44.04166667
16.58333333,44.05
16.575,44.05
16.575,44.05833333
16.56666667,44.05833333
16.56666667,44.06666667
16.56666667,44.075
16.55833333,44.075
16.55833333,44.08333333
16.55,44.08333333
16.55,44.09166667
16.54166667,44.09166667
16.53333333,44.09166667
16.53333333,44.1
16.525,44.1
16.525,44.10833333
16.51666667,44.10833333
16.50833333,44.10833333
16.50833333,44.11666667
16.50833333,44.125
16.50833333,44.13333333
16.5,44.13333333
16.49166667,44.13333333
16.49166667,44.14166667
16.49166667,44.15
16.49166667,44.15833333
16.5,44.15833333
16.5,44.15
16.5,44.14166667
16.50833333,44.14166667
16.51666667,44.14166667
16.51666667,44.13333333
16.525,44.13333333
16.53333333,44.13333333
16.54166667,44.13333333
16.54166667,44.125
16.55,44.125
16.55833333,44.125
16.55833333,44.11666667
16.56666667,44.11666667
16.575,44.11666667
16.575,44.10833333
16.58333333,44.10833333
16.58333333,44.11666667
16.59166667,44.11666667
16.6,44.11666667
16.6,44.125
16.60833333,44.125
16.61666667,44.125
16.61666667,44.11666667
16.625,44.11666667
16.625,44.10833333
16.63333333,44.10833333
16.63333333,44.1
16.64166667,44.1
16.65,44.1
16.65,44.09166667
16.65833333,44.09166667
16.65833333,44.08333333
16.66666667,44.08333333
16.66666667,44.075
16.66666667,44.06666667
16.675,44.06666667
16.675,44.05833333
16.675,44.05
16.68333333,44.05
16.68333333,44.04166667
16.69166667,44.04166667
16.69166667,44.03333333
16.69166667,44.025
16.69166667,44.01666667
16.7,44.01666667
16.7,44.00833333
16.69166667,44.00833333
16.68333333,44.00833333
16.68333333,44.01666667
16.675,44.01666667
16.66666667,44.01666667
16.66666667,44.00833333
16.66666667,44
16.65833333,44
16.65833333,44.00833333
16.65,44.00833333
16.65,44
16.64166667,44
16.64166667,43.99166667
16.63333333,43.99166667
16.63333333,43.98333333
</coordinates>
</LinearRing>
</outerBoundaryIs>
</Polygon>
<Polygon>
<outerBoundaryIs>
<LinearRing>
<coordinates>
16.675,44
16.68333333,44
16.68333333,43.99166667
16.675,43.99166667
16.66666667,43.99166667
16.66666667,44
16.675,44
</coordinates>
</LinearRing>
</outerBoundaryIs>
</Polygon>
<Polygon>
<outerBoundaryIs>
<LinearRing>
<coordinates>
16.44166667,44.09166667
16.44166667,44.08333333
16.43333333,44.08333333
16.43333333,44.09166667
16.425,44.09166667
16.425,44.1
16.425,44.10833333
16.425,44.11666667
16.43333333,44.11666667
16.43333333,44.10833333
16.44166667,44.10833333
16.45,44.10833333
16.45,44.1
16.45833333,44.1
16.45833333,44.09166667
16.45,44.09166667
16.44166667,44.09166667
</coordinates>
</LinearRing>
</outerBoundaryIs>
</Polygon>
<Polygon>
<outerBoundaryIs>
<LinearRing>
<coordinates>
16.40833333,44.125
16.41666667,44.125
16.41666667,44.11666667
16.40833333,44.11666667
16.40833333,44.125
</coordinates>
</LinearRing>
</outerBoundaryIs>
</Polygon>
<Polygon>
<outerBoundaryIs>
<LinearRing>
<coordinates>
16.475,44.13333333
16.48333333,44.13333333
16.49166667,44.13333333
16.49166667,44.125
16.48333333,44.125
16.475,44.125
16.475,44.13333333
</coordinates>
</LinearRing>
</outerBoundaryIs>
</Polygon>
<Polygon>
<outerBoundaryIs>
<LinearRing>
<coordinates>
16.45833333,44.14166667
16.46666667,44.14166667
16.46666667,44.13333333
16.45833333,44.13333333
16.45,44.13333333
16.45,44.14166667
16.45833333,44.14166667
</coordinates>
</LinearRing>
</outerBoundaryIs>
</Polygon>
<Polygon>
<outerBoundaryIs>
<LinearRing>
<coordinates>
16.35833333,44.15833333
16.36666667,44.15833333
16.36666667,44.15
16.35833333,44.15
16.35833333,44.15833333
</coordinates>
</LinearRing>
</outerBoundaryIs>
</Polygon>
<Polygon>
<outerBoundaryIs>
<LinearRing>
<coordinates>
16.475,44.15833333
16.48333333,44.15833333
16.48333333,44.15
16.475,44.15
16.475,44.15833333
</coordinates>
</LinearRing>
</outerBoundaryIs>
</Polygon>
<Polygon>
<outerBoundaryIs>
<LinearRing>
<coordinates>
16.3,44.16666667
16.3,44.15833333
16.29166667,44.15833333
16.28333333,44.15833333
16.275,44.15833333
16.275,44.16666667
16.275,44.175
16.28333333,44.175
16.29166667,44.175
16.29166667,44.18333333
16.3,44.18333333
16.3,44.19166667
16.3,44.2
16.30833333,44.2
16.30833333,44.19166667
16.30833333,44.18333333
16.30833333,44.175
16.31666667,44.175
16.31666667,44.16666667
16.30833333,44.16666667
16.3,44.16666667
</coordinates>
</LinearRing>
</outerBoundaryIs>
</Polygon>
<Polygon>
<outerBoundaryIs>
<LinearRing>
<coordinates>
16.24166667,44.16666667
16.25,44.16666667
16.25,44.15833333
16.24166667,44.15833333
16.24166667,44.16666667
</coordinates>
</LinearRing>
</outerBoundaryIs>
</Polygon>
<Polygon>
<outerBoundaryIs>
<LinearRing>
<coordinates>
16.45,44.175
16.45833333,44.175
16.45833333,44.16666667
16.45,44.16666667
16.45,44.175
</coordinates>
</LinearRing>
</outerBoundaryIs>
</Polygon>
<Polygon>
<outerBoundaryIs>
<LinearRing>
<coordinates>
16.18333333,44.175
16.19166667,44.175
16.19166667,44.16666667
16.18333333,44.16666667
16.18333333,44.175
</coordinates>
</LinearRing>
</outerBoundaryIs>
</Polygon>
<Polygon>
<outerBoundaryIs>
<LinearRing>
<coordinates>
16.19166667,44.18333333
16.2,44.18333333
16.2,44.175
16.19166667,44.175
16.19166667,44.18333333
</coordinates>
</LinearRing>
</outerBoundaryIs>
</Polygon>
<Polygon>
<outerBoundaryIs>
<LinearRing>
<coordinates>
16.18333333,44.18333333
16.18333333,44.175
16.175,44.175
16.175,44.18333333
16.16666667,44.18333333
16.15833333,44.18333333
16.15833333,44.19166667
16.16666667,44.19166667
16.16666667,44.2
16.175,44.2
16.175,44.19166667
16.18333333,44.19166667
16.18333333,44.18333333
</coordinates>
</LinearRing>
</outerBoundaryIs>
</Polygon>
<Polygon>
<outerBoundaryIs>
<LinearRing>
<coordinates>
16.15,44.18333333
16.15833333,44.18333333
16.15833333,44.175
16.15,44.175
16.15,44.18333333
</coordinates>
</LinearRing>
</outerBoundaryIs>
</Polygon>
<Polygon>
<outerBoundaryIs>
<LinearRing>
<coordinates>
16.45833333,44.19166667
16.46666667,44.19166667
16.46666667,44.18333333
16.45833333,44.18333333
16.45833333,44.19166667
</coordinates>
</LinearRing>
</outerBoundaryIs>
</Polygon>
<Polygon>
<outerBoundaryIs>
<LinearRing>
<coordinates>
16.55833333,44.21666667
16.56666667,44.21666667
16.56666667,44.20833333
16.55833333,44.20833333
16.55833333,44.21666667
</coordinates>
</LinearRing>
</outerBoundaryIs>
</Polygon>
<Polygon>
<outerBoundaryIs>
<LinearRing>
<coordinates>
16,44.225
16.00833333,44.225
16.00833333,44.21666667
16,44.21666667
16,44.225
</coordinates>
</LinearRing>
</outerBoundaryIs>
</Polygon>
<Polygon>
<outerBoundaryIs>
<LinearRing>
<coordinates>
16.28333333,44.225
16.29166667,44.225
16.29166667,44.21666667
16.28333333,44.21666667
16.28333333,44.225
</coordinates>
</LinearRing>
</outerBoundaryIs>
</Polygon>
<Polygon>
<outerBoundaryIs>
<LinearRing>
<coordinates>
16.96666667,44.23333333
16.975,44.23333333
16.975,44.225
16.96666667,44.225
16.96666667,44.23333333
</coordinates>
</LinearRing>
</outerBoundaryIs>
</Polygon>
<Polygon>
<outerBoundaryIs>
<LinearRing>
<coordinates>
16.93333333,44.25
16.94166667,44.25
16.94166667,44.24166667
16.93333333,44.24166667
16.93333333,44.25
</coordinates>
</LinearRing>
</outerBoundaryIs>
</Polygon>
<Polygon>
<outerBoundaryIs>
<LinearRing>
<coordinates>
16.475,44.25833333
16.48333333,44.25833333
16.48333333,44.26666667
16.475,44.26666667
16.46666667,44.26666667
16.46666667,44.275
16.45833333,44.275
16.45833333,44.28333333
16.45833333,44.29166667
16.46666667,44.29166667
16.475,44.29166667
16.475,44.28333333
16.475,44.275
16.48333333,44.275
16.48333333,44.28333333
16.49166667,44.28333333
16.49166667,44.275
16.49166667,44.26666667
16.49166667,44.25833333
16.49166667,44.25
16.48333333,44.25
16.475,44.25
16.475,44.25833333
</coordinates>
</LinearRing>
</outerBoundaryIs>
</Polygon>
<Polygon>
<outerBoundaryIs>
<LinearRing>
<coordinates>
16.90833333,44.25833333
16.91666667,44.25833333
16.91666667,44.25
16.90833333,44.25
16.90833333,44.25833333
</coordinates>
</LinearRing>
</outerBoundaryIs>
</Polygon>
<Polygon>
<outerBoundaryIs>
<LinearRing>
<coordinates>
16.9,44.275
16.90833333,44.275
16.90833333,44.26666667
16.9,44.26666667
16.9,44.275
</coordinates>
</LinearRing>
</outerBoundaryIs>
</Polygon>
<Polygon>
<outerBoundaryIs>
<LinearRing>
<coordinates>
16.49166667,44.29166667
16.5,44.29166667
16.50833333,44.29166667
16.51666667,44.29166667
16.51666667,44.28333333
16.50833333,44.28333333
16.5,44.28333333
16.49166667,44.28333333
16.49166667,44.29166667
</coordinates>
</LinearRing>
</outerBoundaryIs>
</Polygon>
<Polygon>
<outerBoundaryIs>
<LinearRing>
<coordinates>
16.80833333,44.29166667
16.81666667,44.29166667
16.81666667,44.28333333
16.80833333,44.28333333
16.80833333,44.29166667
</coordinates>
</LinearRing>
</outerBoundaryIs>
</Polygon>
<Polygon>
<outerBoundaryIs>
<LinearRing>
<coordinates>
16.89166667,44.30833333
16.9,44.30833333
16.9,44.3
16.89166667,44.3
16.89166667,44.30833333
</coordinates>
</LinearRing>
</outerBoundaryIs>
</Polygon>
<Polygon>
<outerBoundaryIs>
<LinearRing>
<coordinates>
16.9,44.31666667
16.90833333,44.31666667
16.91666667,44.31666667
16.91666667,44.30833333
16.90833333,44.30833333
16.9,44.30833333
16.9,44.31666667
</coordinates>
</LinearRing>
</outerBoundaryIs>
</Polygon>
<Polygon>
<outerBoundaryIs>
<LinearRing>
<coordinates>
16.425,44.325
16.43333333,44.325
16.43333333,44.31666667
16.425,44.31666667
16.425,44.325
</coordinates>
</LinearRing>
</outerBoundaryIs>
</Polygon>
<Polygon>
<outerBoundaryIs>
<LinearRing>
<coordinates>
16.44166667,44.325
16.45,44.325
16.45,44.31666667
16.44166667,44.31666667
16.44166667,44.325
</coordinates>
</LinearRing>
</outerBoundaryIs>
</Polygon>
<Polygon>
<outerBoundaryIs>
<LinearRing>
<coordinates>
16.40833333,44.325
16.41666667,44.325
16.41666667,44.31666667
16.40833333,44.31666667
16.40833333,44.325
</coordinates>
</LinearRing>
</outerBoundaryIs>
</Polygon>
<Polygon>
<outerBoundaryIs>
<LinearRing>
<coordinates>
16.85,44.33333333
16.85,44.325
16.84166667,44.325
16.84166667,44.33333333
16.84166667,44.34166667
16.84166667,44.35
16.85,44.35
16.85833333,44.35
16.85833333,44.35833333
16.86666667,44.35833333
16.875,44.35833333
16.88333333,44.35833333
16.88333333,44.35
16.88333333,44.34166667
16.875,44.34166667
16.875,44.35
16.86666667,44.35
16.86666667,44.34166667
16.85833333,44.34166667
16.85833333,44.33333333
16.85,44.33333333
</coordinates>
</LinearRing>
</outerBoundaryIs>
</Polygon>
<Polygon>
<outerBoundaryIs>
<LinearRing>
<coordinates>
16.76666667,44.33333333
16.76666667,44.325
16.75833333,44.325
16.75833333,44.33333333
16.75833333,44.34166667
16.76666667,44.34166667
16.76666667,44.33333333
</coordinates>
</LinearRing>
</outerBoundaryIs>
</Polygon>
<Polygon>
<outerBoundaryIs>
<LinearRing>
<coordinates>
16.90833333,44.34166667
16.91666667,44.34166667
16.91666667,44.33333333
16.90833333,44.33333333
16.9,44.33333333
16.9,44.34166667
16.90833333,44.34166667
</coordinates>
</LinearRing>
</outerBoundaryIs>
</Polygon>
<Polygon>
<outerBoundaryIs>
<LinearRing>
<coordinates>
16.54166667,44.34166667
16.55,44.34166667
16.55,44.33333333
16.54166667,44.33333333
16.54166667,44.34166667
</coordinates>
</LinearRing>
</outerBoundaryIs>
</Polygon>
<Polygon>
<outerBoundaryIs>
<LinearRing>
<coordinates>
16.46666667,44.35833333
16.475,44.35833333
16.475,44.35
16.46666667,44.35
16.45833333,44.35
16.45833333,44.35833333
16.46666667,44.35833333
</coordinates>
</LinearRing>
</outerBoundaryIs>
</Polygon>
<Polygon>
<outerBoundaryIs>
<LinearRing>
<coordinates>
16.45,44.36666667
16.45833333,44.36666667
16.45833333,44.35833333
16.45,44.35833333
16.45,44.36666667
</coordinates>
</LinearRing>
</outerBoundaryIs>
</Polygon>
<Polygon>
<outerBoundaryIs>
<LinearRing>
<coordinates>
16.70833333,44.375
16.70833333,44.36666667
16.7,44.36666667
16.69166667,44.36666667
16.68333333,44.36666667
16.68333333,44.375
16.675,44.375
16.675,44.38333333
16.68333333,44.38333333
16.69166667,44.38333333
16.69166667,44.39166667
16.7,44.39166667
16.7,44.38333333
16.70833333,44.38333333
16.70833333,44.375
</coordinates>
</LinearRing>
</outerBoundaryIs>
</Polygon>
<Polygon>
<outerBoundaryIs>
<LinearRing>
<coordinates>
16.54166667,44.375
16.54166667,44.36666667
16.53333333,44.36666667
16.525,44.36666667
16.51666667,44.36666667
16.51666667,44.375
16.50833333,44.375
16.50833333,44.38333333
16.51666667,44.38333333
16.51666667,44.39166667
16.51666667,44.4
16.525,44.4
16.53333333,44.4
16.53333333,44.39166667
16.54166667,44.39166667
16.55,44.39166667
16.55,44.38333333
16.54166667,44.38333333
16.54166667,44.375
</coordinates>
</LinearRing>
</outerBoundaryIs>
</Polygon>
<Polygon>
<outerBoundaryIs>
<LinearRing>
<coordinates>
16.875,44.375
16.88333333,44.375
16.88333333,44.36666667
16.875,44.36666667
16.875,44.375
</coordinates>
</LinearRing>
</outerBoundaryIs>
</Polygon>
<Polygon>
<outerBoundaryIs>
<LinearRing>
<coordinates>
16.89166667,44.38333333
16.89166667,44.375
16.88333333,44.375
16.88333333,44.38333333
16.88333333,44.39166667
16.89166667,44.39166667
16.9,44.39166667
16.9,44.38333333
16.89166667,44.38333333
</coordinates>
</LinearRing>
</outerBoundaryIs>
</Polygon>
<Polygon>
<outerBoundaryIs>
<LinearRing>
<coordinates>
16.65,44.38333333
16.65,44.375
16.64166667,44.375
16.63333333,44.375
16.63333333,44.38333333
16.64166667,44.38333333
16.64166667,44.39166667
16.63333333,44.39166667
16.63333333,44.4
16.64166667,44.4
16.65,44.4
16.65833333,44.4
16.65833333,44.39166667
16.65833333,44.38333333
16.65,44.38333333
</coordinates>
</LinearRing>
</outerBoundaryIs>
</Polygon>
<Polygon>
<outerBoundaryIs>
<LinearRing>
<coordinates>
15.63333333,44.39166667
15.64166667,44.39166667
15.64166667,44.38333333
15.63333333,44.38333333
15.63333333,44.39166667
</coordinates>
</LinearRing>
</outerBoundaryIs>
</Polygon>
<Polygon>
<outerBoundaryIs>
<LinearRing>
<coordinates>
16.475,44.39166667
16.48333333,44.39166667
16.48333333,44.38333333
16.475,44.38333333
16.475,44.39166667
</coordinates>
</LinearRing>
</outerBoundaryIs>
</Polygon>
<Polygon>
<outerBoundaryIs>
<LinearRing>
<coordinates>
16.45,44.40833333
16.45833333,44.40833333
16.45833333,44.4
16.45,44.4
16.45,44.40833333
</coordinates>
</LinearRing>
</outerBoundaryIs>
</Polygon>
<Polygon>
<outerBoundaryIs>
<LinearRing>
<coordinates>
16.61666667,44.425
16.625,44.425
16.625,44.41666667
16.61666667,44.41666667
16.61666667,44.425
</coordinates>
</LinearRing>
</outerBoundaryIs>
</Polygon>
<Polygon>
<outerBoundaryIs>
<LinearRing>
<coordinates>
16.86666667,44.425
16.875,44.425
16.875,44.41666667
16.86666667,44.41666667
16.86666667,44.425
</coordinates>
</LinearRing>
</outerBoundaryIs>
</Polygon>
<Polygon>
<outerBoundaryIs>
<LinearRing>
<coordinates>
16.60833333,44.43333333
16.61666667,44.43333333
16.61666667,44.425
16.60833333,44.425
16.60833333,44.43333333
</coordinates>
</LinearRing>
</outerBoundaryIs>
</Polygon>
<Polygon>
<outerBoundaryIs>
<LinearRing>
<coordinates>
16.33333333,44.43333333
16.33333333,44.425
16.325,44.425
16.325,44.43333333
16.325,44.44166667
16.33333333,44.44166667
16.33333333,44.43333333
</coordinates>
</LinearRing>
</outerBoundaryIs>
</Polygon>
<Polygon>
<outerBoundaryIs>
<LinearRing>
<coordinates>
16.40833333,44.44166667
16.40833333,44.43333333
16.4,44.43333333
16.4,44.44166667
16.39166667,44.44166667
16.39166667,44.45
16.39166667,44.45833333
16.39166667,44.46666667
16.39166667,44.475
16.4,44.475
16.4,44.46666667
16.40833333,44.46666667
16.40833333,44.45833333
16.40833333,44.45
16.40833333,44.44166667
</coordinates>
</LinearRing>
</outerBoundaryIs>
</Polygon>
<Polygon>
<outerBoundaryIs>
<LinearRing>
<coordinates>
16.34166667,44.45
16.34166667,44.44166667
16.33333333,44.44166667
16.33333333,44.45
16.33333333,44.45833333
16.325,44.45833333
16.325,44.46666667
16.31666667,44.46666667
16.31666667,44.475
16.325,44.475
16.33333333,44.475
16.33333333,44.46666667
16.34166667,44.46666667
16.34166667,44.45833333
16.35,44.45833333
16.35,44.45
16.34166667,44.45
</coordinates>
</LinearRing>
</outerBoundaryIs>
</Polygon>
<Polygon>
<outerBoundaryIs>
<LinearRing>
<coordinates>
16.30833333,44.45
16.31666667,44.45
16.31666667,44.44166667
16.30833333,44.44166667
16.30833333,44.45
</coordinates>
</LinearRing>
</outerBoundaryIs>
</Polygon>
<Polygon>
<outerBoundaryIs>
<LinearRing>
<coordinates>
16.28333333,44.45
16.29166667,44.45
16.29166667,44.44166667
16.28333333,44.44166667
16.28333333,44.45
</coordinates>
</LinearRing>
</outerBoundaryIs>
</Polygon>
<Polygon>
<outerBoundaryIs>
<LinearRing>
<coordinates>
16.275,44.45833333
16.28333333,44.45833333
16.28333333,44.45
16.275,44.45
16.275,44.45833333
</coordinates>
</LinearRing>
</outerBoundaryIs>
</Polygon>
<Polygon>
<outerBoundaryIs>
<LinearRing>
<coordinates>
16.25833333,44.46666667
16.26666667,44.46666667
16.275,44.46666667
16.275,44.45833333
16.26666667,44.45833333
16.25833333,44.45833333
16.25833333,44.46666667
</coordinates>
</LinearRing>
</outerBoundaryIs>
</Polygon>
<Polygon>
<outerBoundaryIs>
<LinearRing>
<coordinates>
16.86666667,44.475
16.875,44.475
16.875,44.46666667
16.86666667,44.46666667
16.86666667,44.475
</coordinates>
</LinearRing>
</outerBoundaryIs>
</Polygon>
<Polygon>
<outerBoundaryIs>
<LinearRing>
<coordinates>
16.25833333,44.475
16.25833333,44.46666667
16.25,44.46666667
16.25,44.475
16.25,44.48333333
16.25833333,44.48333333
16.25833333,44.475
</coordinates>
</LinearRing>
</outerBoundaryIs>
</Polygon>
<Polygon>
<outerBoundaryIs>
<LinearRing>
<coordinates>
16.84166667,44.48333333
16.84166667,44.475
16.83333333,44.475
16.825,44.475
16.825,44.48333333
16.83333333,44.48333333
16.83333333,44.49166667
16.84166667,44.49166667
16.84166667,44.5
16.85,44.5
16.85,44.49166667
16.85833333,44.49166667
16.85833333,44.48333333
16.85,44.48333333
16.84166667,44.48333333
</coordinates>
</LinearRing>
</outerBoundaryIs>
</Polygon>
<Polygon>
<outerBoundaryIs>
<LinearRing>
<coordinates>
16.24166667,44.49166667
16.25,44.49166667
16.25,44.48333333
16.24166667,44.48333333
16.24166667,44.49166667
</coordinates>
</LinearRing>
</outerBoundaryIs>
</Polygon>
<Polygon>
<outerBoundaryIs>
<LinearRing>
<coordinates>
16.69166667,44.5
16.7,44.5
16.7,44.49166667
16.69166667,44.49166667
16.69166667,44.5
</coordinates>
</LinearRing>
</outerBoundaryIs>
</Polygon>
<Polygon>
<outerBoundaryIs>
<LinearRing>
<coordinates>
16.83333333,44.50833333
16.84166667,44.50833333
16.84166667,44.5
16.83333333,44.5
16.83333333,44.50833333
</coordinates>
</LinearRing>
</outerBoundaryIs>
</Polygon>
<Polygon>
<outerBoundaryIs>
<LinearRing>
<coordinates>
16.84166667,44.51666667
16.85,44.51666667
16.85833333,44.51666667
16.85833333,44.50833333
16.85,44.50833333
16.84166667,44.50833333
16.84166667,44.51666667
</coordinates>
</LinearRing>
</outerBoundaryIs>
</Polygon>
<Polygon>
<outerBoundaryIs>
<LinearRing>
<coordinates>
16.825,44.525
16.825,44.51666667
16.81666667,44.51666667
16.81666667,44.525
16.80833333,44.525
16.8,44.525
16.8,44.53333333
16.79166667,44.53333333
16.78333333,44.53333333
16.78333333,44.54166667
16.79166667,44.54166667
16.8,44.54166667
16.80833333,44.54166667
16.81666667,44.54166667
16.825,44.54166667
16.83333333,44.54166667
16.84166667,44.54166667
16.84166667,44.53333333
16.83333333,44.53333333
16.83333333,44.525
16.825,44.525
</coordinates>
</LinearRing>
</outerBoundaryIs>
</Polygon>
<Polygon>
<outerBoundaryIs>
<LinearRing>
<coordinates>
16.35833333,44.55
16.36666667,44.55
16.36666667,44.54166667
16.35833333,44.54166667
16.35833333,44.55
</coordinates>
</LinearRing>
</outerBoundaryIs>
</Polygon>
<Polygon>
<outerBoundaryIs>
<LinearRing>
<coordinates>
15.25,44.55833333
15.25833333,44.55833333
15.25833333,44.55
15.25,44.55
15.25,44.55833333
</coordinates>
</LinearRing>
</outerBoundaryIs>
</Polygon>
<Polygon>
<outerBoundaryIs>
<LinearRing>
<coordinates>
15.275,44.59166667
15.275,44.58333333
15.26666667,44.58333333
15.26666667,44.59166667
15.26666667,44.6
15.275,44.6
15.275,44.59166667
</coordinates>
</LinearRing>
</outerBoundaryIs>
</Polygon>
<Polygon>
<outerBoundaryIs>
<LinearRing>
<coordinates>
15.1,44.6
15.10833333,44.6
15.10833333,44.59166667
15.1,44.59166667
15.1,44.6
</coordinates>
</LinearRing>
</outerBoundaryIs>
</Polygon>
<Polygon>
<outerBoundaryIs>
<LinearRing>
<coordinates>
16.68333333,44.60833333
16.69166667,44.60833333
16.69166667,44.6
16.68333333,44.6
16.68333333,44.60833333
</coordinates>
</LinearRing>
</outerBoundaryIs>
</Polygon>
<Polygon>
<outerBoundaryIs>
<LinearRing>
<coordinates>
16.54166667,44.60833333
16.55,44.60833333
16.55,44.6
16.54166667,44.6
16.54166667,44.60833333
</coordinates>
</LinearRing>
</outerBoundaryIs>
</Polygon>
<Polygon>
<outerBoundaryIs>
<LinearRing>
<coordinates>
15.25833333,44.60833333
15.26666667,44.60833333
15.26666667,44.6
15.25833333,44.6
15.25833333,44.60833333
</coordinates>
</LinearRing>
</outerBoundaryIs>
</Polygon>
<Polygon>
<outerBoundaryIs>
<LinearRing>
<coordinates>
16.39166667,44.61666667
16.39166667,44.60833333
16.38333333,44.60833333
16.375,44.60833333
16.375,44.61666667
16.375,44.625
16.38333333,44.625
16.39166667,44.625
16.39166667,44.61666667
</coordinates>
</LinearRing>
</outerBoundaryIs>
</Polygon>
<Polygon>
<outerBoundaryIs>
<LinearRing>
<coordinates>
16.675,44.61666667
16.68333333,44.61666667
16.68333333,44.60833333
16.675,44.60833333
16.675,44.61666667
</coordinates>
</LinearRing>
</outerBoundaryIs>
</Polygon>
<Polygon>
<outerBoundaryIs>
<LinearRing>
<coordinates>
16.2,44.61666667
16.20833333,44.61666667
16.20833333,44.60833333
16.2,44.60833333
16.2,44.61666667
</coordinates>
</LinearRing>
</outerBoundaryIs>
</Polygon>
<Polygon>
<outerBoundaryIs>
<LinearRing>
<coordinates>
16.73333333,44.64166667
16.74166667,44.64166667
16.74166667,44.63333333
16.73333333,44.63333333
16.73333333,44.64166667
</coordinates>
</LinearRing>
</outerBoundaryIs>
</Polygon>
<Polygon>
<outerBoundaryIs>
<LinearRing>
<coordinates>
15.00833333,44.65
15.01666667,44.65
15.01666667,44.64166667
15.01666667,44.63333333
15.00833333,44.63333333
15,44.63333333
15,44.64166667
15,44.65
15.00833333,44.65
</coordinates>
</LinearRing>
</outerBoundaryIs>
</Polygon>
<Polygon>
<outerBoundaryIs>
<LinearRing>
<coordinates>
16.51666667,44.65
16.525,44.65
16.525,44.64166667
16.51666667,44.64166667
16.51666667,44.65
</coordinates>
</LinearRing>
</outerBoundaryIs>
</Polygon>
<Polygon>
<outerBoundaryIs>
<LinearRing>
<coordinates>
15.09166667,44.65833333
15.1,44.65833333
15.10833333,44.65833333
15.10833333,44.65
15.1,44.65
15.09166667,44.65
15.09166667,44.65833333
</coordinates>
</LinearRing>
</outerBoundaryIs>
</Polygon>
<Polygon>
<outerBoundaryIs>
<LinearRing>
<coordinates>
16.69166667,44.65833333
16.7,44.65833333
16.7,44.65
16.69166667,44.65
16.69166667,44.65833333
</coordinates>
</LinearRing>
</outerBoundaryIs>
</Polygon>
<Polygon>
<outerBoundaryIs>
<LinearRing>
<coordinates>
16.1,44.66666667
16.10833333,44.66666667
16.10833333,44.65833333
16.1,44.65833333
16.1,44.66666667
</coordinates>
</LinearRing>
</outerBoundaryIs>
</Polygon>
<Polygon>
<outerBoundaryIs>
<LinearRing>
<coordinates>
16.39166667,44.68333333
16.39166667,44.675
16.38333333,44.675
16.375,44.675
16.375,44.68333333
16.375,44.69166667
16.38333333,44.69166667
16.39166667,44.69166667
16.39166667,44.7
16.4,44.7
16.40833333,44.7
16.40833333,44.69166667
16.40833333,44.68333333
16.4,44.68333333
16.39166667,44.68333333
</coordinates>
</LinearRing>
</outerBoundaryIs>
</Polygon>
<Polygon>
<outerBoundaryIs>
<LinearRing>
<coordinates>
16.33333333,44.7
16.34166667,44.7
16.34166667,44.69166667
16.33333333,44.69166667
16.325,44.69166667
16.325,44.7
16.33333333,44.7
</coordinates>
</LinearRing>
</outerBoundaryIs>
</Polygon>
<Polygon>
<outerBoundaryIs>
<LinearRing>
<coordinates>
16.60833333,44.71666667
16.61666667,44.71666667
16.61666667,44.70833333
16.60833333,44.70833333
16.60833333,44.71666667
</coordinates>
</LinearRing>
</outerBoundaryIs>
</Polygon>
<Polygon>
<outerBoundaryIs>
<LinearRing>
<coordinates>
16.50833333,44.925
16.51666667,44.925
16.51666667,44.91666667
16.50833333,44.91666667
16.50833333,44.925
</coordinates>
</LinearRing>
</outerBoundaryIs>
</Polygon>
<Polygon>
<outerBoundaryIs>
<LinearRing>
<coordinates>
16.53333333,44.93333333
16.54166667,44.93333333
16.54166667,44.925
16.53333333,44.925
16.53333333,44.93333333
</coordinates>
</LinearRing>
</outerBoundaryIs>
</Polygon>
<Polygon>
<outerBoundaryIs>
<LinearRing>
<coordinates>
16.31666667,45.09166667
16.325,45.09166667
16.325,45.08333333
16.31666667,45.08333333
16.31666667,45.09166667
</coordinates>
</LinearRing>
</outerBoundaryIs>
</Polygon>
<Polygon>
<outerBoundaryIs>
<LinearRing>
<coordinates>
16.36666667,45.15
16.36666667,45.14166667
16.35833333,45.14166667
16.35833333,45.15
16.35833333,45.15833333
16.35833333,45.16666667
16.36666667,45.16666667
16.36666667,45.15833333
16.36666667,45.15
</coordinates>
</LinearRing>
</outerBoundaryIs>
</Polygon>
<Polygon>
<outerBoundaryIs>
<LinearRing>
<coordinates>
16.425,45.16666667
16.425,45.15833333
16.41666667,45.15833333
16.41666667,45.16666667
16.41666667,45.175
16.425,45.175
16.43333333,45.175
16.43333333,45.16666667
16.425,45.16666667
</coordinates>
</LinearRing>
</outerBoundaryIs>
</Polygon>
<Polygon>
<outerBoundaryIs>
<LinearRing>
<coordinates>
14.725,45.175
14.73333333,45.175
14.73333333,45.16666667
14.725,45.16666667
14.725,45.175
</coordinates>
</LinearRing>
</outerBoundaryIs>
</Polygon>
<Polygon>
<outerBoundaryIs>
<LinearRing>
<coordinates>
16.44166667,45.18333333
16.45,45.18333333
16.45,45.175
16.44166667,45.175
16.44166667,45.18333333
</coordinates>
</LinearRing>
</outerBoundaryIs>
</Polygon>
<Polygon>
<outerBoundaryIs>
<LinearRing>
<coordinates>
16.43333333,45.20833333
16.44166667,45.20833333
16.44166667,45.2
16.43333333,45.2
16.43333333,45.20833333
</coordinates>
</LinearRing>
</outerBoundaryIs>
</Polygon>
<Polygon>
<outerBoundaryIs>
<LinearRing>
<coordinates>
14.95833333,45.20833333
14.96666667,45.20833333
14.96666667,45.2
14.95833333,45.2
14.95833333,45.20833333
</coordinates>
</LinearRing>
</outerBoundaryIs>
</Polygon>
<Polygon>
<outerBoundaryIs>
<LinearRing>
<coordinates>
14.61666667,45.25
14.625,45.25
14.625,45.24166667
14.61666667,45.24166667
14.61666667,45.25
</coordinates>
</LinearRing>
</outerBoundaryIs>
</Polygon>
<Polygon>
<outerBoundaryIs>
<LinearRing>
<coordinates>
16.38333333,45.25833333
16.39166667,45.25833333
16.39166667,45.25
16.38333333,45.25
16.38333333,45.25833333
</coordinates>
</LinearRing>
</outerBoundaryIs>
</Polygon>
<Polygon>
<outerBoundaryIs>
<LinearRing>
<coordinates>
16.40833333,45.26666667
16.40833333,45.25833333
16.4,45.25833333
16.39166667,45.25833333
16.39166667,45.26666667
16.4,45.26666667
16.4,45.275
16.40833333,45.275
16.40833333,45.26666667
</coordinates>
</LinearRing>
</outerBoundaryIs>
</Polygon>
<Polygon>
<outerBoundaryIs>
<LinearRing>
<coordinates>
15.95833333,45.30833333
15.96666667,45.30833333
15.96666667,45.3
15.95833333,45.3
15.95833333,45.30833333
</coordinates>
</LinearRing>
</outerBoundaryIs>
</Polygon>
<Polygon>
<outerBoundaryIs>
<LinearRing>
<coordinates>
14.44166667,45.35
14.45,45.35
14.45,45.34166667
14.44166667,45.34166667
14.44166667,45.35
</coordinates>
</LinearRing>
</outerBoundaryIs>
</Polygon>
<Polygon>
<outerBoundaryIs>
<LinearRing>
<coordinates>
15.86666667,45.40833333
15.875,45.40833333
15.875,45.4
15.86666667,45.4
15.86666667,45.40833333
</coordinates>
</LinearRing>
</outerBoundaryIs>
</Polygon>
<Polygon>
<outerBoundaryIs>
<LinearRing>
<coordinates>
15.70833333,45.40833333
15.70833333,45.4
15.7,45.4
15.7,45.40833333
15.7,45.41666667
15.69166667,45.41666667
15.69166667,45.425
15.7,45.425
15.70833333,45.425
15.70833333,45.41666667
15.71666667,45.41666667
15.71666667,45.40833333
15.70833333,45.40833333
</coordinates>
</LinearRing>
</outerBoundaryIs>
</Polygon>
<Polygon>
<outerBoundaryIs>
<LinearRing>
<coordinates>
15.73333333,45.41666667
15.74166667,45.41666667
15.74166667,45.40833333
15.73333333,45.40833333
15.73333333,45.41666667
</coordinates>
</LinearRing>
</outerBoundaryIs>
</Polygon>
<Polygon>
<outerBoundaryIs>
<LinearRing>
<coordinates>
15.55833333,45.425
15.56666667,45.425
15.56666667,45.41666667
15.55833333,45.41666667
15.55833333,45.425
</coordinates>
</LinearRing>
</outerBoundaryIs>
</Polygon>
<Polygon>
<outerBoundaryIs>
<LinearRing>
<coordinates>
15.375,45.45833333
15.38333333,45.45833333
15.38333333,45.45
15.375,45.45
15.375,45.45833333
</coordinates>
</LinearRing>
</outerBoundaryIs>
</Polygon>
</MultiGeometry>
</Placemark>
</Document>
</kml>
