# Supplementary material for: Species conservation profiles of the endemic spiders Troglohyphantes (Araneae, Linyphiidae) from the Alps and the north-western Dinarides
Source: Biodivers Data J. 2022 Aug 19;10:e87261. doi: 10.3897/BDJ.10.e87261 (PMC9848466; doi:10.3897/BDJ.10.e87261)
Supplement: Supplementary material 33 — Troglohyphanteslanai Isaia & Pantini, 2010 [file bdj-10-e87261-s033.kml]

<?xml version="1.0" encoding="UTF-8"?>
<kml xmlns="http://earth.google.com/kml/2.2">
<Document>
<name></name>
<description><![CDATA[]]></description>

<Style id="1">
<LineStyle>
<width>2</width>
<color>ff0000ff</color>
</LineStyle>
<PolyStyle>
<color>aaffffff</color>
<fill>1</fill>
</PolyStyle>
</Style>

<Placemark>
<name>T.lanai.kml</name>
<description><![CDATA[]]></description>
<styleUrl>#1</styleUrl>
<visibility>1</visibility>
<MultiGeometry>
<Polygon>
<outerBoundaryIs>
<LinearRing>
<coordinates>
8.31183,45.72144741
8.31246423919657,45.7214272767647
8.31309592453574,45.7213669581283
8.3137225124436,45.7212666969726
8.31434147987181,45.721126897014
8.31495033445699,45.7209481211774
8.3155466245566,45.7207310893302
8.31612794912089,45.7204766753829
8.31669196736101,45.7201859037707
8.31723640817456,45.7198599453283
8.31775907929055,45.7195001125753
8.31825787609687,45.7191078544312
8.31873079011482,45.7186847503811
8.31917591708658,45.7182325041156
8.31959146464292,45.7177529366708
8.3199757595205,45.7172479790957
8.3203272542995,45.7167196646761
8.32064453363448,45.7161701207477
8.32092631995355,45.71560156013
8.32117147860265,45.7150162722159
8.32137902241444,45.7144166137533
8.32154811568324,45.7138049993551
8.32167807753012,45.7131838917767
8.32176838464461,45.712555791999
8.32181867339183,45.7119232291582
8.32182874127674,45.7112887503617
8.32179854775952,45.7106549104314
8.32172821441881,45.7100242616173
8.32161802446215,45.7093993433193
8.3214684215856,45.7087826718631
8.32128000818715,45.7081767303668
8.32105354294105,45.7075839587431
8.32078993774291,45.7070067438739
8.32049025403784,45.70644741
8.32015569854635,45.7059082093613
8.31978761840531,45.7053913131286
8.31938749574354,45.7048988026605
8.31895694171379,45.7044326611229
8.31849769000516,45.7039947655032
8.31801158986221,45.7035868790526
8.31750059863863,45.7032106441857
8.31696677391573,45.7028675758676
8.31641226521728,45.7025590555134
8.31583930535407,45.7022863254257
8.31525020143326,45.7020504837921
8.31464732556841,45.7018524802639
8.31403310532787,45.7016931121311
8.31341001395973,45.7015730211132
8.31278056043304,45.7014926907743
8.31214727933498,45.7014524445762
8.31151272066502,45.7014524445762
8.31087943956696,45.7014926907743
8.31024998604027,45.7015730211132
8.30962689467214,45.7016931121311
8.30901267443159,45.7018524802639
8.30840979856674,45.7020504837921
8.30782069464593,45.7022863254257
8.30724773478273,45.7025590555134
8.30669322608427,45.7028675758676
8.30615940136137,45.7032106441857
8.30564841013779,45.7035868790526
8.30516230999484,45.7039947655032
8.30470305828621,45.7044326611229
8.30427250425646,45.7048988026605
8.30387238159469,45.7053913131286
8.30350430145365,45.7059082093613
8.30316974596216,45.70644741
8.30287006225709,45.7070067438739
8.30260645705896,45.7075839587431
8.30237999181285,45.7081767303668
8.3021915784144,45.7087826718631
8.30204197553785,45.7093993433193
8.30193178558119,45.7100242616173
8.30186145224048,45.7106549104314
8.30183125872326,45.7112887503617
8.30184132660817,45.7119232291582
8.30189161535539,45.712555791999
8.30198192246988,45.7131838917767
8.30211188431677,45.7138049993551
8.30228097758556,45.7144166137533
8.30248852139735,45.7150162722159
8.30273368004645,45.71560156013
8.30301546636552,45.7161701207477
8.30333274570051,45.7167196646761
8.3036842404795,45.7172479790957
8.30406853535708,45.7177529366708
8.30448408291343,45.7182325041156
8.30492920988518,45.7186847503811
8.30540212390314,45.7191078544312
8.30590092070945,45.7195001125753
8.30642359182544,45.7198599453283
8.30696803263899,45.7201859037707
8.30753205087911,45.7204766753829
8.3081133754434,45.7207310893302
8.30870966554301,45.7209481211774
8.30931852012819,45.721126897014
8.3099374875564,45.7212666969726
8.31056407546426,45.7213669581283
8.31119576080343,45.7214272767647
8.31183,45.72144741
</coordinates>
</LinearRing>
</outerBoundaryIs>
</Polygon>
</MultiGeometry>
</Placemark>
</Document>
</kml>
