# Supplementary material for: Species conservation profiles of the endemic spiders Troglohyphantes (Araneae, Linyphiidae) from the Alps and the north-western Dinarides
Source: Biodivers Data J. 2022 Aug 19;10:e87261. doi: 10.3897/BDJ.10.e87261 (PMC9848466; doi:10.3897/BDJ.10.e87261)
Supplement: Supplementary material 35 — Distribution of Troglohyphanteslessinensis Caporiacco, 1936 [file bdj-10-e87261-s035.kml]

<?xml version="1.0" encoding="UTF-8"?>
<kml xmlns="http://earth.google.com/kml/2.2">
<Document>
<name></name>
<description><![CDATA[]]></description>

<Style id="1">
<LineStyle>
<width>2</width>
<color>ff0000ff</color>
</LineStyle>
<PolyStyle>
<color>aaffffff</color>
<fill>1</fill>
</PolyStyle>
</Style>

<Placemark>
<name>T.lessinensis.kml</name>
<description><![CDATA[]]></description>
<styleUrl>#1</styleUrl>
<visibility>1</visibility>
<MultiGeometry>
<Polygon>
<outerBoundaryIs>
<LinearRing>
<coordinates>
11.15408592,45.90009123
11.1547201591966,45.9000710967647
11.1553518445357,45.9000107781283
11.1559784324436,45.8999105169726
11.1565973998718,45.899770717014
11.157206254457,45.8995919411774
11.1578025445566,45.8993749093302
11.1583838691209,45.8991204953829
11.158947887361,45.8988297237707
11.1594923281746,45.8985037653283
11.1600149992905,45.8981439325753
11.1605137960969,45.8977516744312
11.1609867101148,45.8973285703811
11.1614318370866,45.8968763241156
11.1618473846429,45.8963967566708
11.1622316795205,45.8958917990957
11.1625831742995,45.8953634846761
11.1629004536345,45.8948139407477
11.1631822399535,45.89424538013
11.1634273986027,45.8936600922159
11.1636349424144,45.8930604337533
11.1638040356832,45.8924488193551
11.1639339975301,45.8918277117767
11.1640243046446,45.891199611999
11.1640745933918,45.8905670491582
11.1640846612767,45.8899325703617
11.1640544677595,45.8892987304314
11.1639841344188,45.8886680816173
11.1638739444621,45.8880431633194
11.1637243415856,45.8874264918631
11.1635359281871,45.8868205503668
11.163309462941,45.8862277787431
11.1630458577429,45.8856505638739
11.1627461740378,45.88509123
11.1624116185463,45.8845520293613
11.1620435384053,45.8840351331286
11.1616434157435,45.8835426226605
11.1612128617138,45.8830764811229
11.1607536100052,45.8826385855032
11.1602675098622,45.8822306990526
11.1597565186386,45.8818544641857
11.1592226939157,45.8815113958677
11.1586681852173,45.8812028755135
11.1580952253541,45.8809301454257
11.1575061214333,45.8806943037921
11.1569032455684,45.8804963002639
11.1562890253279,45.8803369321312
11.1556659339597,45.8802168411132
11.155036480433,45.8801365107743
11.154403199335,45.8800962645762
11.153768640665,45.8800962645762
11.153135359567,45.8801365107743
11.1525059060403,45.8802168411132
11.1518828146721,45.8803369321312
11.1512685944316,45.8804963002639
11.1506657185667,45.8806943037921
11.1500766146459,45.8809301454257
11.1495036547827,45.8812028755135
11.1489491460843,45.8815113958677
11.1484153213614,45.8818544641857
11.1479043301378,45.8822306990526
11.1474182299948,45.8826385855032
11.1469589782862,45.8830764811229
11.1465284242565,45.8835426226605
11.1461283015947,45.8840351331286
11.1457602214537,45.8845520293613
11.1454256659622,45.88509123
11.1451259822571,45.8856505638739
11.144862377059,45.8862277787431
11.1446359118129,45.8868205503668
11.1444474984144,45.8874264918631
11.1442978955379,45.8880431633194
11.1441877055812,45.8886680816173
11.1441173722405,45.8892987304314
11.1440871787233,45.8899325703617
11.1440972466082,45.8905670491582
11.1441475353554,45.891199611999
11.1442378424699,45.8918277117767
11.1443678043168,45.8924488193551
11.1445368975856,45.8930604337533
11.1447444413973,45.8936600922159
11.1449896000465,45.89424538013
11.1452713863655,45.8948139407477
11.1455886657005,45.8953634846761
11.1459401604795,45.8958917990957
11.1463244553571,45.8963967566708
11.1467400029134,45.8968763241156
11.1471851298852,45.8973285703811
11.1476580439031,45.8977516744312
11.1481568407095,45.8981439325753
11.1486795118254,45.8985037653283
11.149223952639,45.8988297237707
11.1497879708791,45.8991204953829
11.1503692954434,45.8993749093302
11.150965585543,45.8995919411774
11.1515744401282,45.899770717014
11.1521934075564,45.8999105169726
11.1528199954643,45.9000107781283
11.1534516808034,45.9000710967647
11.15408592,45.90009123
</coordinates>
</LinearRing>
</outerBoundaryIs>
</Polygon>
<Polygon>
<outerBoundaryIs>
<LinearRing>
<coordinates>
11.1781,45.8982
11.1787342391966,45.8981798667647
11.1793659245357,45.8981195481283
11.1799925124436,45.8980192869726
11.1806114798718,45.897879487014
11.181220334457,45.8977007111774
11.1818166245566,45.8974836793302
11.1823979491209,45.8972292653829
11.182961967361,45.8969384937707
11.1835064081746,45.8966125353283
11.1840290792905,45.8962527025753
11.1845278760969,45.8958604444312
11.1850007901148,45.8954373403811
11.1854459170866,45.8949850941156
11.1858614646429,45.8945055266708
11.1862457595205,45.8940005690957
11.1865972542995,45.8934722546761
11.1869145336345,45.8929227107477
11.1871963199535,45.89235415013
11.1874414786027,45.8917688622159
11.1876490224144,45.8911692037533
11.1878181156832,45.8905575893551
11.1879480775301,45.8899364817767
11.1880383846446,45.889308381999
11.1880886733918,45.8886758191582
11.1880987412767,45.8880413403617
11.1880685477595,45.8874075004314
11.1879982144188,45.8867768516173
11.1878880244621,45.8861519333193
11.1877384215856,45.8855352618631
11.1875500081871,45.8849293203668
11.187323542941,45.8843365487431
11.1870599377429,45.8837593338739
11.1867602540378,45.8832
11.1864256985463,45.8826607993613
11.1860576184053,45.8821439031286
11.1856574957435,45.8816513926605
11.1852269417138,45.8811852511229
11.1847676900052,45.8807473555032
11.1842815898622,45.8803394690526
11.1837705986386,45.8799632341857
11.1832367739157,45.8796201658676
11.1826822652173,45.8793116455134
11.1821093053541,45.8790389154257
11.1815202014333,45.8788030737921
11.1809173255684,45.8786050702639
11.1803031053279,45.8784457021311
11.1796800139597,45.8783256111132
11.179050560433,45.8782452807743
11.178417279335,45.8782050345762
11.177782720665,45.8782050345762
11.177149439567,45.8782452807743
11.1765199860403,45.8783256111132
11.1758968946721,45.8784457021311
11.1752826744316,45.8786050702639
11.1746797985667,45.8788030737921
11.1740906946459,45.8790389154257
11.1735177347827,45.8793116455134
11.1729632260843,45.8796201658676
11.1724294013614,45.8799632341857
11.1719184101378,45.8803394690526
11.1714323099948,45.8807473555032
11.1709730582862,45.8811852511229
11.1705425042565,45.8816513926605
11.1701423815947,45.8821439031286
11.1697743014537,45.8826607993613
11.1694397459622,45.8832
11.1691400622571,45.8837593338739
11.168876457059,45.8843365487431
11.1686499918129,45.8849293203668
11.1684615784144,45.8855352618631
11.1683119755379,45.8861519333193
11.1682017855812,45.8867768516173
11.1681314522405,45.8874075004314
11.1681012587233,45.8880413403617
11.1681113266082,45.8886758191582
11.1681616153554,45.889308381999
11.1682519224699,45.8899364817767
11.1683818843168,45.8905575893551
11.1685509775856,45.8911692037533
11.1687585213973,45.8917688622159
11.1690036800465,45.89235415013
11.1692854663655,45.8929227107477
11.1696027457005,45.8934722546761
11.1699542404795,45.8940005690957
11.1703385353571,45.8945055266708
11.1707540829134,45.8949850941156
11.1711992098852,45.8954373403811
11.1716721239031,45.8958604444312
11.1721709207095,45.8962527025753
11.1726935918254,45.8966125353283
11.173238032639,45.8969384937707
11.1738020508791,45.8972292653829
11.1743833754434,45.8974836793302
11.174979665543,45.8977007111774
11.1755885201282,45.897879487014
11.1762074875564,45.8980192869726
11.1768340754643,45.8981195481283
11.1774657608034,45.8981798667647
11.1781,45.8982
</coordinates>
</LinearRing>
</outerBoundaryIs>
</Polygon>
<Polygon>
<outerBoundaryIs>
<LinearRing>
<coordinates>
11.1752,45.8043
11.1758342391966,45.8042798667647
11.1764659245357,45.8042195481283
11.1770925124436,45.8041192869726
11.1777114798718,45.803979487014
11.178320334457,45.8038007111774
11.1789166245566,45.8035836793302
11.1794979491209,45.8033292653829
11.180061967361,45.8030384937707
11.1806064081746,45.8027125353283
11.1811290792905,45.8023527025753
11.1816278760969,45.8019604444312
11.1821007901148,45.8015373403811
11.1825459170866,45.8010850941156
11.1829614646429,45.8006055266708
11.1833457595205,45.8001005690957
11.1836972542995,45.7995722546761
11.1840145336345,45.7990227107477
11.1842963199535,45.79845415013
11.1845414786027,45.7978688622159
11.1847490224144,45.7972692037533
11.1849181156832,45.7966575893551
11.1850480775301,45.7960364817767
11.1851383846446,45.795408381999
11.1851886733918,45.7947758191582
11.1851987412767,45.7941413403617
11.1851685477595,45.7935075004314
11.1850982144188,45.7928768516173
11.1849880244621,45.7922519333193
11.1848384215856,45.7916352618631
11.1846500081871,45.7910293203668
11.184423542941,45.7904365487431
11.1841599377429,45.7898593338739
11.1838602540378,45.7893
11.1835256985463,45.7887607993613
11.1831576184053,45.7882439031286
11.1827574957435,45.7877513926605
11.1823269417138,45.7872852511229
11.1818676900052,45.7868473555032
11.1813815898622,45.7864394690526
11.1808705986386,45.7860632341857
11.1803367739157,45.7857201658677
11.1797822652173,45.7854116455134
11.1792093053541,45.7851389154257
11.1786202014333,45.7849030737921
11.1780173255684,45.7847050702639
11.1774031053279,45.7845457021311
11.1767800139597,45.7844256111132
11.176150560433,45.7843452807743
11.175517279335,45.7843050345762
11.174882720665,45.7843050345762
11.174249439567,45.7843452807743
11.1736199860403,45.7844256111132
11.1729968946721,45.7845457021311
11.1723826744316,45.7847050702639
11.1717797985667,45.7849030737921
11.1711906946459,45.7851389154257
11.1706177347827,45.7854116455134
11.1700632260843,45.7857201658677
11.1695294013614,45.7860632341857
11.1690184101378,45.7864394690526
11.1685323099948,45.7868473555032
11.1680730582862,45.7872852511229
11.1676425042565,45.7877513926605
11.1672423815947,45.7882439031286
11.1668743014537,45.7887607993613
11.1665397459622,45.7893
11.1662400622571,45.7898593338739
11.165976457059,45.7904365487431
11.1657499918129,45.7910293203668
11.1655615784144,45.7916352618631
11.1654119755379,45.7922519333193
11.1653017855812,45.7928768516173
11.1652314522405,45.7935075004314
11.1652012587233,45.7941413403617
11.1652113266082,45.7947758191582
11.1652616153554,45.795408381999
11.1653519224699,45.7960364817767
11.1654818843168,45.7966575893551
11.1656509775856,45.7972692037533
11.1658585213973,45.7978688622159
11.1661036800465,45.79845415013
11.1663854663655,45.7990227107477
11.1667027457005,45.7995722546761
11.1670542404795,45.8001005690957
11.1674385353571,45.8006055266708
11.1678540829134,45.8010850941156
11.1682992098852,45.8015373403811
11.1687721239031,45.8019604444312
11.1692709207095,45.8023527025753
11.1697935918254,45.8027125353283
11.170338032639,45.8030384937707
11.1709020508791,45.8033292653829
11.1714833754434,45.8035836793302
11.172079665543,45.8038007111774
11.1726885201282,45.803979487014
11.1733074875564,45.8041192869726
11.1739340754643,45.8042195481283
11.1745657608034,45.8042798667647
11.1752,45.8043
</coordinates>
</LinearRing>
</outerBoundaryIs>
</Polygon>
<Polygon>
<outerBoundaryIs>
<LinearRing>
<coordinates>
11.119869,45.620042
11.1205032391966,45.6200218667647
11.1211349245357,45.6199615481283
11.1217615124436,45.6198612869726
11.1223804798718,45.619721487014
11.122989334457,45.6195427111774
11.1235856245566,45.6193256793302
11.1241669491209,45.6190712653829
11.124730967361,45.6187804937707
11.1252754081746,45.6184545353283
11.1257980792905,45.6180947025753
11.1262968760969,45.6177024444312
11.1267697901148,45.6172793403811
11.1272149170866,45.6168270941156
11.1276304646429,45.6163475266708
11.1280147595205,45.6158425690957
11.1283662542995,45.6153142546761
11.1286835336345,45.6147647107477
11.1289653199535,45.61419615013
11.1292104786027,45.6136108622159
11.1294180224144,45.6130112037533
11.1295871156832,45.6123995893551
11.1297170775301,45.6117784817767
11.1298073846446,45.611150381999
11.1298576733918,45.6105178191582
11.1298677412767,45.6098833403617
11.1298375477595,45.6092495004314
11.1297672144188,45.6086188516173
11.1296570244621,45.6079939333193
11.1295074215856,45.6073772618631
11.1293190081871,45.6067713203668
11.129092542941,45.6061785487431
11.1288289377429,45.6056013338739
11.1285292540378,45.605042
11.1281946985463,45.6045027993613
11.1278266184053,45.6039859031286
11.1274264957435,45.6034933926605
11.1269959417138,45.6030272511229
11.1265366900052,45.6025893555032
11.1260505898622,45.6021814690526
11.1255395986386,45.6018052341857
11.1250057739157,45.6014621658677
11.1244512652173,45.6011536455134
11.1238783053541,45.6008809154257
11.1232892014333,45.6006450737921
11.1226863255684,45.6004470702639
11.1220721053279,45.6002877021311
11.1214490139597,45.6001676111132
11.120819560433,45.6000872807743
11.120186279335,45.6000470345762
11.119551720665,45.6000470345762
11.118918439567,45.6000872807743
11.1182889860403,45.6001676111132
11.1176658946721,45.6002877021311
11.1170516744316,45.6004470702639
11.1164487985667,45.6006450737921
11.1158596946459,45.6008809154257
11.1152867347827,45.6011536455134
11.1147322260843,45.6014621658677
11.1141984013614,45.6018052341857
11.1136874101378,45.6021814690526
11.1132013099948,45.6025893555032
11.1127420582862,45.6030272511229
11.1123115042565,45.6034933926605
11.1119113815947,45.6039859031286
11.1115433014537,45.6045027993613
11.1112087459622,45.605042
11.1109090622571,45.6056013338739
11.110645457059,45.6061785487431
11.1104189918129,45.6067713203668
11.1102305784144,45.6073772618631
11.1100809755379,45.6079939333193
11.1099707855812,45.6086188516173
11.1099004522405,45.6092495004314
11.1098702587233,45.6098833403617
11.1098803266082,45.6105178191582
11.1099306153554,45.611150381999
11.1100209224699,45.6117784817767
11.1101508843168,45.6123995893551
11.1103199775856,45.6130112037533
11.1105275213973,45.6136108622159
11.1107726800465,45.61419615013
11.1110544663655,45.6147647107477
11.1113717457005,45.6153142546761
11.1117232404795,45.6158425690957
11.1121075353571,45.6163475266708
11.1125230829134,45.6168270941156
11.1129682098852,45.6172793403811
11.1134411239031,45.6177024444312
11.1139399207095,45.6180947025753
11.1144625918254,45.6184545353283
11.115007032639,45.6187804937707
11.1155710508791,45.6190712653829
11.1161523754434,45.6193256793302
11.116748665543,45.6195427111774
11.1173575201282,45.619721487014
11.1179764875564,45.6198612869726
11.1186030754643,45.6199615481283
11.1192347608034,45.6200218667647
11.119869,45.620042
</coordinates>
</LinearRing>
</outerBoundaryIs>
</Polygon>
<Polygon>
<outerBoundaryIs>
<LinearRing>
<coordinates>
11.042,45.6097
11.0426342391966,45.6096798667647
11.0432659245357,45.6096195481283
11.0438925124436,45.6095192869726
11.0445114798718,45.609379487014
11.045120334457,45.6092007111774
11.0457166245566,45.6089836793302
11.0462979491209,45.6087292653829
11.046861967361,45.6084384937707
11.0474064081746,45.6081125353283
11.0479290792905,45.6077527025753
11.0484278760969,45.6073604444312
11.0489007901148,45.6069373403811
11.0493459170866,45.6064850941156
11.0497614646429,45.6060055266708
11.0501457595205,45.6055005690957
11.0504972542995,45.6049722546761
11.0508145336345,45.6044227107477
11.0510963199535,45.60385415013
11.0513414786027,45.6032688622159
11.0515490224144,45.6026692037533
11.0517181156832,45.6020575893551
11.0518480775301,45.6014364817767
11.0519383846446,45.600808381999
11.0519886733918,45.6001758191582
11.0519987412767,45.5995413403617
11.0519685477595,45.5989075004314
11.0518982144188,45.5982768516173
11.0517880244621,45.5976519333193
11.0516384215856,45.5970352618631
11.0514500081871,45.5964293203668
11.051223542941,45.5958365487431
11.0509599377429,45.5952593338739
11.0506602540378,45.5947
11.0503256985463,45.5941607993613
11.0499576184053,45.5936439031286
11.0495574957435,45.5931513926605
11.0491269417138,45.5926852511229
11.0486676900052,45.5922473555032
11.0481815898622,45.5918394690526
11.0476705986386,45.5914632341857
11.0471367739157,45.5911201658677
11.0465822652173,45.5908116455134
11.0460093053541,45.5905389154257
11.0454202014333,45.5903030737921
11.0448173255684,45.5901050702639
11.0442031053279,45.5899457021311
11.0435800139597,45.5898256111132
11.042950560433,45.5897452807743
11.042317279335,45.5897050345762
11.041682720665,45.5897050345762
11.041049439567,45.5897452807743
11.0404199860403,45.5898256111132
11.0397968946721,45.5899457021311
11.0391826744316,45.5901050702639
11.0385797985667,45.5903030737921
11.0379906946459,45.5905389154257
11.0374177347827,45.5908116455134
11.0368632260843,45.5911201658677
11.0363294013614,45.5914632341857
11.0358184101378,45.5918394690526
11.0353323099948,45.5922473555032
11.0348730582862,45.5926852511229
11.0344425042565,45.5931513926605
11.0340423815947,45.5936439031286
11.0336743014537,45.5941607993613
11.0333397459622,45.5947
11.0330400622571,45.5952593338739
11.032776457059,45.5958365487431
11.0325499918129,45.5964293203668
11.0323615784144,45.5970352618631
11.0322119755379,45.5976519333193
11.0321017855812,45.5982768516173
11.0320314522405,45.5989075004314
11.0320012587233,45.5995413403617
11.0320113266082,45.6001758191582
11.0320616153554,45.600808381999
11.0321519224699,45.6014364817767
11.0322818843168,45.6020575893551
11.0324509775856,45.6026692037533
11.0326585213973,45.6032688622159
11.0329036800465,45.60385415013
11.0331854663655,45.6044227107477
11.0335027457005,45.6049722546761
11.0338542404795,45.6055005690957
11.0342385353571,45.6060055266708
11.0346540829134,45.6064850941156
11.0350992098852,45.6069373403811
11.0355721239031,45.6073604444312
11.0360709207095,45.6077527025753
11.0365935918254,45.6081125353283
11.037138032639,45.6084384937707
11.0377020508791,45.6087292653829
11.0382833754434,45.6089836793302
11.038879665543,45.6092007111774
11.0394885201282,45.609379487014
11.0401074875564,45.6095192869726
11.0407340754643,45.6096195481283
11.0413657608034,45.6096798667647
11.042,45.6097
</coordinates>
</LinearRing>
</outerBoundaryIs>
</Polygon>
<Polygon>
<outerBoundaryIs>
<LinearRing>
<coordinates>
11.0245,45.6501
11.0251342391966,45.6500798667647
11.0257659245357,45.6500195481283
11.0263925124436,45.6499192869726
11.0270114798718,45.649779487014
11.027620334457,45.6496007111774
11.0282166245566,45.6493836793302
11.0287979491209,45.6491292653829
11.029361967361,45.6488384937707
11.0299064081746,45.6485125353283
11.0304290792905,45.6481527025753
11.0309278760969,45.6477604444312
11.0314007901148,45.647337340381
11.0318459170866,45.6468850941156
11.0322614646429,45.6464055266708
11.0326457595205,45.6459005690957
11.0329972542995,45.6453722546761
11.0333145336345,45.6448227107477
11.0335963199535,45.64425415013
11.0338414786027,45.6436688622159
11.0340490224144,45.6430692037533
11.0342181156832,45.6424575893551
11.0343480775301,45.6418364817767
11.0344383846446,45.641208381999
11.0344886733918,45.6405758191582
11.0344987412767,45.6399413403617
11.0344685477595,45.6393075004314
11.0343982144188,45.6386768516173
11.0342880244621,45.6380519333193
11.0341384215856,45.6374352618631
11.0339500081871,45.6368293203668
11.033723542941,45.6362365487431
11.0334599377429,45.6356593338739
11.0331602540378,45.6351
11.0328256985463,45.6345607993613
11.0324576184053,45.6340439031286
11.0320574957435,45.6335513926605
11.0316269417138,45.6330852511229
11.0311676900052,45.6326473555032
11.0306815898622,45.6322394690526
11.0301705986386,45.6318632341857
11.0296367739157,45.6315201658676
11.0290822652173,45.6312116455134
11.0285093053541,45.6309389154257
11.0279202014333,45.6307030737921
11.0273173255684,45.6305050702639
11.0267031053279,45.6303457021311
11.0260800139597,45.6302256111132
11.025450560433,45.6301452807743
11.024817279335,45.6301050345762
11.024182720665,45.6301050345762
11.023549439567,45.6301452807743
11.0229199860403,45.6302256111132
11.0222968946721,45.6303457021311
11.0216826744316,45.6305050702639
11.0210797985667,45.6307030737921
11.0204906946459,45.6309389154257
11.0199177347827,45.6312116455134
11.0193632260843,45.6315201658676
11.0188294013614,45.6318632341857
11.0183184101378,45.6322394690526
11.0178323099948,45.6326473555032
11.0173730582862,45.6330852511229
11.0169425042565,45.6335513926605
11.0165423815947,45.6340439031286
11.0161743014537,45.6345607993613
11.0158397459622,45.6351
11.0155400622571,45.6356593338739
11.015276457059,45.6362365487431
11.0150499918129,45.6368293203668
11.0148615784144,45.6374352618631
11.0147119755379,45.6380519333193
11.0146017855812,45.6386768516173
11.0145314522405,45.6393075004314
11.0145012587233,45.6399413403617
11.0145113266082,45.6405758191582
11.0145616153554,45.641208381999
11.0146519224699,45.6418364817767
11.0147818843168,45.6424575893551
11.0149509775856,45.6430692037533
11.0151585213973,45.6436688622159
11.0154036800465,45.64425415013
11.0156854663655,45.6448227107477
11.0160027457005,45.6453722546761
11.0163542404795,45.6459005690957
11.0167385353571,45.6464055266708
11.0171540829134,45.6468850941156
11.0175992098852,45.647337340381
11.0180721239031,45.6477604444312
11.0185709207095,45.6481527025753
11.0190935918254,45.6485125353283
11.019638032639,45.6488384937707
11.0202020508791,45.6491292653829
11.0207833754434,45.6493836793302
11.021379665543,45.6496007111774
11.0219885201282,45.649779487014
11.0226074875564,45.6499192869726
11.0232340754643,45.6500195481283
11.0238657608034,45.6500798667647
11.0245,45.6501
</coordinates>
</LinearRing>
</outerBoundaryIs>
</Polygon>
<Polygon>
<outerBoundaryIs>
<LinearRing>
<coordinates>
11.042169,45.607322
11.0428032391966,45.6073018667647
11.0434349245357,45.6072415481283
11.0440615124436,45.6071412869726
11.0446804798718,45.607001487014
11.045289334457,45.6068227111774
11.0458856245566,45.6066056793302
11.0464669491209,45.6063512653829
11.047030967361,45.6060604937707
11.0475754081746,45.6057345353283
11.0480980792905,45.6053747025753
11.0485968760969,45.6049824444312
11.0490697901148,45.6045593403811
11.0495149170866,45.6041070941156
11.0499304646429,45.6036275266708
11.0503147595205,45.6031225690957
11.0506662542995,45.6025942546761
11.0509835336345,45.6020447107477
11.0512653199535,45.60147615013
11.0515104786027,45.6008908622159
11.0517180224144,45.6002912037533
11.0518871156832,45.5996795893551
11.0520170775301,45.5990584817767
11.0521073846446,45.598430381999
11.0521576733918,45.5977978191582
11.0521677412767,45.5971633403617
11.0521375477595,45.5965295004314
11.0520672144188,45.5958988516173
11.0519570244621,45.5952739333193
11.0518074215856,45.5946572618631
11.0516190081871,45.5940513203668
11.051392542941,45.5934585487431
11.0511289377429,45.5928813338739
11.0508292540378,45.592322
11.0504946985463,45.5917827993613
11.0501266184053,45.5912659031286
11.0497264957435,45.5907733926605
11.0492959417138,45.5903072511229
11.0488366900052,45.5898693555032
11.0483505898622,45.5894614690526
11.0478395986386,45.5890852341857
11.0473057739157,45.5887421658677
11.0467512652173,45.5884336455134
11.0461783053541,45.5881609154257
11.0455892014333,45.5879250737921
11.0449863255684,45.5877270702639
11.0443721053279,45.5875677021311
11.0437490139597,45.5874476111132
11.043119560433,45.5873672807743
11.042486279335,45.5873270345762
11.041851720665,45.5873270345762
11.041218439567,45.5873672807743
11.0405889860403,45.5874476111132
11.0399658946721,45.5875677021311
11.0393516744316,45.5877270702639
11.0387487985667,45.5879250737921
11.0381596946459,45.5881609154257
11.0375867347827,45.5884336455134
11.0370322260843,45.5887421658677
11.0364984013614,45.5890852341857
11.0359874101378,45.5894614690526
11.0355013099948,45.5898693555032
11.0350420582862,45.5903072511229
11.0346115042565,45.5907733926605
11.0342113815947,45.5912659031286
11.0338433014537,45.5917827993613
11.0335087459622,45.592322
11.0332090622571,45.5928813338739
11.032945457059,45.5934585487431
11.0327189918129,45.5940513203668
11.0325305784144,45.5946572618631
11.0323809755379,45.5952739333193
11.0322707855812,45.5958988516173
11.0322004522405,45.5965295004314
11.0321702587233,45.5971633403617
11.0321803266082,45.5977978191582
11.0322306153554,45.598430381999
11.0323209224699,45.5990584817767
11.0324508843168,45.5996795893551
11.0326199775856,45.6002912037533
11.0328275213973,45.6008908622159
11.0330726800465,45.60147615013
11.0333544663655,45.6020447107477
11.0336717457005,45.6025942546761
11.0340232404795,45.6031225690957
11.0344075353571,45.6036275266708
11.0348230829134,45.6041070941156
11.0352682098852,45.6045593403811
11.0357411239031,45.6049824444312
11.0362399207095,45.6053747025753
11.0367625918254,45.6057345353283
11.037307032639,45.6060604937707
11.0378710508791,45.6063512653829
11.0384523754434,45.6066056793302
11.039048665543,45.6068227111774
11.0396575201282,45.607001487014
11.0402764875564,45.6071412869726
11.0409030754643,45.6072415481283
11.0415347608034,45.6073018667647
11.042169,45.607322
</coordinates>
</LinearRing>
</outerBoundaryIs>
</Polygon>
<Polygon>
<outerBoundaryIs>
<LinearRing>
<coordinates>
11.042169,45.607322
11.0428032391966,45.6073018667647
11.0434349245357,45.6072415481283
11.0440615124436,45.6071412869726
11.0446804798718,45.607001487014
11.045289334457,45.6068227111774
11.0458856245566,45.6066056793302
11.0464669491209,45.6063512653829
11.047030967361,45.6060604937707
11.0475754081746,45.6057345353283
11.0480980792905,45.6053747025753
11.0485968760969,45.6049824444312
11.0490697901148,45.6045593403811
11.0495149170866,45.6041070941156
11.0499304646429,45.6036275266708
11.0503147595205,45.6031225690957
11.0506662542995,45.6025942546761
11.0509835336345,45.6020447107477
11.0512653199535,45.60147615013
11.0515104786027,45.6008908622159
11.0517180224144,45.6002912037533
11.0518871156832,45.5996795893551
11.0520170775301,45.5990584817767
11.0521073846446,45.598430381999
11.0521576733918,45.5977978191582
11.0521677412767,45.5971633403617
11.0521375477595,45.5965295004314
11.0520672144188,45.5958988516173
11.0519570244621,45.5952739333193
11.0518074215856,45.5946572618631
11.0516190081871,45.5940513203668
11.051392542941,45.5934585487431
11.0511289377429,45.5928813338739
11.0508292540378,45.592322
11.0504946985463,45.5917827993613
11.0501266184053,45.5912659031286
11.0497264957435,45.5907733926605
11.0492959417138,45.5903072511229
11.0488366900052,45.5898693555032
11.0483505898622,45.5894614690526
11.0478395986386,45.5890852341857
11.0473057739157,45.5887421658677
11.0467512652173,45.5884336455134
11.0461783053541,45.5881609154257
11.0455892014333,45.5879250737921
11.0449863255684,45.5877270702639
11.0443721053279,45.5875677021311
11.0437490139597,45.5874476111132
11.043119560433,45.5873672807743
11.042486279335,45.5873270345762
11.041851720665,45.5873270345762
11.041218439567,45.5873672807743
11.0405889860403,45.5874476111132
11.0399658946721,45.5875677021311
11.0393516744316,45.5877270702639
11.0387487985667,45.5879250737921
11.0381596946459,45.5881609154257
11.0375867347827,45.5884336455134
11.0370322260843,45.5887421658677
11.0364984013614,45.5890852341857
11.0359874101378,45.5894614690526
11.0355013099948,45.5898693555032
11.0350420582862,45.5903072511229
11.0346115042565,45.5907733926605
11.0342113815947,45.5912659031286
11.0338433014537,45.5917827993613
11.0335087459622,45.592322
11.0332090622571,45.5928813338739
11.032945457059,45.5934585487431
11.0327189918129,45.5940513203668
11.0325305784144,45.5946572618631
11.0323809755379,45.5952739333193
11.0322707855812,45.5958988516173
11.0322004522405,45.5965295004314
11.0321702587233,45.5971633403617
11.0321803266082,45.5977978191582
11.0322306153554,45.598430381999
11.0323209224699,45.5990584817767
11.0324508843168,45.5996795893551
11.0326199775856,45.6002912037533
11.0328275213973,45.6008908622159
11.0330726800465,45.60147615013
11.0333544663655,45.6020447107477
11.0336717457005,45.6025942546761
11.0340232404795,45.6031225690957
11.0344075353571,45.6036275266708
11.0348230829134,45.6041070941156
11.0352682098852,45.6045593403811
11.0357411239031,45.6049824444312
11.0362399207095,45.6053747025753
11.0367625918254,45.6057345353283
11.037307032639,45.6060604937707
11.0378710508791,45.6063512653829
11.0384523754434,45.6066056793302
11.039048665543,45.6068227111774
11.0396575201282,45.607001487014
11.0402764875564,45.6071412869726
11.0409030754643,45.6072415481283
11.0415347608034,45.6073018667647
11.042169,45.607322
</coordinates>
</LinearRing>
</outerBoundaryIs>
</Polygon>
<Polygon>
<outerBoundaryIs>
<LinearRing>
<coordinates>
10.8818,45.7243
10.8824342391966,45.7242798667647
10.8830659245357,45.7242195481283
10.8836925124436,45.7241192869726
10.8843114798718,45.723979487014
10.884920334457,45.7238007111774
10.8855166245566,45.7235836793302
10.8860979491209,45.7233292653829
10.886661967361,45.7230384937707
10.8872064081746,45.7227125353283
10.8877290792905,45.7223527025753
10.8882278760969,45.7219604444312
10.8887007901148,45.7215373403811
10.8891459170866,45.7210850941156
10.8895614646429,45.7206055266708
10.8899457595205,45.7201005690957
10.8902972542995,45.7195722546761
10.8906145336345,45.7190227107477
10.8908963199535,45.71845415013
10.8911414786027,45.7178688622159
10.8913490224144,45.7172692037533
10.8915181156832,45.7166575893551
10.8916480775301,45.7160364817767
10.8917383846446,45.715408381999
10.8917886733918,45.7147758191582
10.8917987412767,45.7141413403617
10.8917685477595,45.7135075004314
10.8916982144188,45.7128768516173
10.8915880244621,45.7122519333194
10.8914384215856,45.7116352618631
10.8912500081871,45.7110293203668
10.891023542941,45.7104365487431
10.8907599377429,45.7098593338739
10.8904602540378,45.7093
10.8901256985463,45.7087607993613
10.8897576184053,45.7082439031286
10.8893574957435,45.7077513926605
10.8889269417138,45.7072852511229
10.8884676900052,45.7068473555032
10.8879815898622,45.7064394690526
10.8874705986386,45.7060632341857
10.8869367739157,45.7057201658677
10.8863822652173,45.7054116455135
10.8858093053541,45.7051389154257
10.8852202014333,45.7049030737921
10.8846173255684,45.7047050702639
10.8840031053279,45.7045457021311
10.8833800139597,45.7044256111132
10.882750560433,45.7043452807743
10.882117279335,45.7043050345762
10.881482720665,45.7043050345762
10.880849439567,45.7043452807743
10.8802199860403,45.7044256111132
10.8795968946721,45.7045457021311
10.8789826744316,45.7047050702639
10.8783797985667,45.7049030737921
10.8777906946459,45.7051389154257
10.8772177347827,45.7054116455135
10.8766632260843,45.7057201658677
10.8761294013614,45.7060632341857
10.8756184101378,45.7064394690526
10.8751323099948,45.7068473555032
10.8746730582862,45.7072852511229
10.8742425042565,45.7077513926605
10.8738423815947,45.7082439031286
10.8734743014537,45.7087607993613
10.8731397459622,45.7093
10.8728400622571,45.7098593338739
10.872576457059,45.7104365487431
10.8723499918129,45.7110293203668
10.8721615784144,45.7116352618631
10.8720119755379,45.7122519333194
10.8719017855812,45.7128768516173
10.8718314522405,45.7135075004314
10.8718012587233,45.7141413403617
10.8718113266082,45.7147758191582
10.8718616153554,45.715408381999
10.8719519224699,45.7160364817767
10.8720818843168,45.7166575893551
10.8722509775856,45.7172692037533
10.8724585213973,45.7178688622159
10.8727036800465,45.71845415013
10.8729854663655,45.7190227107477
10.8733027457005,45.7195722546761
10.8736542404795,45.7201005690957
10.8740385353571,45.7206055266708
10.8744540829134,45.7210850941156
10.8748992098852,45.7215373403811
10.8753721239031,45.7219604444312
10.8758709207095,45.7223527025753
10.8763935918254,45.7227125353283
10.876938032639,45.7230384937707
10.8775020508791,45.7233292653829
10.8780833754434,45.7235836793302
10.878679665543,45.7238007111774
10.8792885201282,45.723979487014
10.8799074875564,45.7241192869726
10.8805340754643,45.7242195481283
10.8811657608034,45.7242798667647
10.8818,45.7243
</coordinates>
</LinearRing>
</outerBoundaryIs>
</Polygon>
<Polygon>
<outerBoundaryIs>
<LinearRing>
<coordinates>
10.7964,45.7064
10.7970342391966,45.7063798667647
10.7976659245357,45.7063195481283
10.7982925124436,45.7062192869726
10.7989114798718,45.706079487014
10.799520334457,45.7059007111774
10.8001166245566,45.7056836793302
10.8006979491209,45.7054292653829
10.801261967361,45.7051384937707
10.8018064081746,45.7048125353283
10.8023290792905,45.7044527025753
10.8028278760969,45.7040604444312
10.8033007901148,45.7036373403811
10.8037459170866,45.7031850941156
10.8041614646429,45.7027055266708
10.8045457595205,45.7022005690957
10.8048972542995,45.7016722546761
10.8052145336345,45.7011227107477
10.8054963199535,45.70055415013
10.8057414786027,45.6999688622159
10.8059490224144,45.6993692037533
10.8061181156832,45.6987575893551
10.8062480775301,45.6981364817767
10.8063383846446,45.697508381999
10.8063886733918,45.6968758191582
10.8063987412767,45.6962413403617
10.8063685477595,45.6956075004314
10.8062982144188,45.6949768516173
10.8061880244621,45.6943519333193
10.8060384215856,45.6937352618631
10.8058500081871,45.6931293203668
10.805623542941,45.6925365487431
10.8053599377429,45.6919593338739
10.8050602540378,45.6914
10.8047256985463,45.6908607993613
10.8043576184053,45.6903439031286
10.8039574957435,45.6898513926605
10.8035269417138,45.6893852511229
10.8030676900052,45.6889473555032
10.8025815898622,45.6885394690526
10.8020705986386,45.6881632341857
10.8015367739157,45.6878201658676
10.8009822652173,45.6875116455134
10.8004093053541,45.6872389154257
10.7998202014333,45.6870030737921
10.7992173255684,45.6868050702639
10.7986031053279,45.6866457021311
10.7979800139597,45.6865256111132
10.797350560433,45.6864452807743
10.796717279335,45.6864050345762
10.796082720665,45.6864050345762
10.795449439567,45.6864452807743
10.7948199860403,45.6865256111132
10.7941968946721,45.6866457021311
10.7935826744316,45.6868050702639
10.7929797985667,45.6870030737921
10.7923906946459,45.6872389154257
10.7918177347827,45.6875116455134
10.7912632260843,45.6878201658676
10.7907294013614,45.6881632341857
10.7902184101378,45.6885394690526
10.7897323099948,45.6889473555032
10.7892730582862,45.6893852511229
10.7888425042565,45.6898513926605
10.7884423815947,45.6903439031286
10.7880743014537,45.6908607993613
10.7877397459622,45.6914
10.7874400622571,45.6919593338739
10.787176457059,45.6925365487431
10.7869499918129,45.6931293203668
10.7867615784144,45.6937352618631
10.7866119755379,45.6943519333193
10.7865017855812,45.6949768516173
10.7864314522405,45.6956075004314
10.7864012587233,45.6962413403617
10.7864113266082,45.6968758191582
10.7864616153554,45.697508381999
10.7865519224699,45.6981364817767
10.7866818843168,45.6987575893551
10.7868509775856,45.6993692037533
10.7870585213973,45.6999688622159
10.7873036800465,45.70055415013
10.7875854663655,45.7011227107477
10.7879027457005,45.7016722546761
10.7882542404795,45.7022005690957
10.7886385353571,45.7027055266708
10.7890540829134,45.7031850941156
10.7894992098852,45.7036373403811
10.7899721239031,45.7040604444312
10.7904709207095,45.7044527025753
10.7909935918254,45.7048125353283
10.791538032639,45.7051384937707
10.7921020508791,45.7054292653829
10.7926833754434,45.7056836793302
10.793279665543,45.7059007111774
10.7938885201282,45.706079487014
10.7945074875564,45.7062192869726
10.7951340754643,45.7063195481283
10.7957657608034,45.7063798667647
10.7964,45.7064
</coordinates>
</LinearRing>
</outerBoundaryIs>
</Polygon>
<Polygon>
<outerBoundaryIs>
<LinearRing>
<coordinates>
10.8331,45.7438
10.8337342391966,45.7437798667647
10.8343659245357,45.7437195481283
10.8349925124436,45.7436192869726
10.8356114798718,45.743479487014
10.836220334457,45.7433007111774
10.8368166245566,45.7430836793302
10.8373979491209,45.7428292653829
10.837961967361,45.7425384937707
10.8385064081746,45.7422125353283
10.8390290792905,45.7418527025753
10.8395278760969,45.7414604444312
10.8400007901148,45.7410373403811
10.8404459170866,45.7405850941156
10.8408614646429,45.7401055266708
10.8412457595205,45.7396005690957
10.8415972542995,45.7390722546761
10.8419145336345,45.7385227107477
10.8421963199535,45.73795415013
10.8424414786027,45.7373688622159
10.8426490224144,45.7367692037533
10.8428181156832,45.7361575893551
10.8429480775301,45.7355364817767
10.8430383846446,45.734908381999
10.8430886733918,45.7342758191582
10.8430987412767,45.7336413403617
10.8430685477595,45.7330075004314
10.8429982144188,45.7323768516173
10.8428880244621,45.7317519333194
10.8427384215856,45.7311352618631
10.8425500081871,45.7305293203668
10.842323542941,45.7299365487431
10.8420599377429,45.7293593338739
10.8417602540378,45.7288
10.8414256985463,45.7282607993613
10.8410576184053,45.7277439031286
10.8406574957435,45.7272513926605
10.8402269417138,45.7267852511229
10.8397676900052,45.7263473555032
10.8392815898622,45.7259394690526
10.8387705986386,45.7255632341857
10.8382367739157,45.7252201658677
10.8376822652173,45.7249116455135
10.8371093053541,45.7246389154257
10.8365202014333,45.7244030737921
10.8359173255684,45.7242050702639
10.8353031053279,45.7240457021311
10.8346800139597,45.7239256111132
10.834050560433,45.7238452807743
10.833417279335,45.7238050345762
10.832782720665,45.7238050345762
10.832149439567,45.7238452807743
10.8315199860403,45.7239256111132
10.8308968946721,45.7240457021311
10.8302826744316,45.7242050702639
10.8296797985667,45.7244030737921
10.8290906946459,45.7246389154257
10.8285177347827,45.7249116455135
10.8279632260843,45.7252201658677
10.8274294013614,45.7255632341857
10.8269184101378,45.7259394690526
10.8264323099948,45.7263473555032
10.8259730582862,45.7267852511229
10.8255425042565,45.7272513926605
10.8251423815947,45.7277439031286
10.8247743014537,45.7282607993613
10.8244397459622,45.7288
10.8241400622571,45.7293593338739
10.823876457059,45.7299365487431
10.8236499918129,45.7305293203668
10.8234615784144,45.7311352618631
10.8233119755379,45.7317519333194
10.8232017855812,45.7323768516173
10.8231314522405,45.7330075004314
10.8231012587233,45.7336413403617
10.8231113266082,45.7342758191582
10.8231616153554,45.734908381999
10.8232519224699,45.7355364817767
10.8233818843168,45.7361575893551
10.8235509775856,45.7367692037533
10.8237585213973,45.7373688622159
10.8240036800465,45.73795415013
10.8242854663655,45.7385227107477
10.8246027457005,45.7390722546761
10.8249542404795,45.7396005690957
10.8253385353571,45.7401055266708
10.8257540829134,45.7405850941156
10.8261992098852,45.7410373403811
10.8266721239031,45.7414604444312
10.8271709207095,45.7418527025753
10.8276935918254,45.7422125353283
10.828238032639,45.7425384937707
10.8288020508791,45.7428292653829
10.8293833754434,45.7430836793302
10.829979665543,45.7433007111774
10.8305885201282,45.743479487014
10.8312074875564,45.7436192869726
10.8318340754643,45.7437195481283
10.8324657608034,45.7437798667647
10.8331,45.7438
</coordinates>
</LinearRing>
</outerBoundaryIs>
</Polygon>
<Polygon>
<outerBoundaryIs>
<LinearRing>
<coordinates>
10.7964,45.7064
10.7970342391966,45.7063798667647
10.7976659245357,45.7063195481283
10.7982925124436,45.7062192869726
10.7989114798718,45.706079487014
10.799520334457,45.7059007111774
10.8001166245566,45.7056836793302
10.8006979491209,45.7054292653829
10.801261967361,45.7051384937707
10.8018064081746,45.7048125353283
10.8023290792905,45.7044527025753
10.8028278760969,45.7040604444312
10.8033007901148,45.7036373403811
10.8037459170866,45.7031850941156
10.8041614646429,45.7027055266708
10.8045457595205,45.7022005690957
10.8048972542995,45.7016722546761
10.8052145336345,45.7011227107477
10.8054963199535,45.70055415013
10.8057414786027,45.6999688622159
10.8059490224144,45.6993692037533
10.8061181156832,45.6987575893551
10.8062480775301,45.6981364817767
10.8063383846446,45.697508381999
10.8063886733918,45.6968758191582
10.8063987412767,45.6962413403617
10.8063685477595,45.6956075004314
10.8062982144188,45.6949768516173
10.8061880244621,45.6943519333193
10.8060384215856,45.6937352618631
10.8058500081871,45.6931293203668
10.805623542941,45.6925365487431
10.8053599377429,45.6919593338739
10.8050602540378,45.6914
10.8047256985463,45.6908607993613
10.8043576184053,45.6903439031286
10.8039574957435,45.6898513926605
10.8035269417138,45.6893852511229
10.8030676900052,45.6889473555032
10.8025815898622,45.6885394690526
10.8020705986386,45.6881632341857
10.8015367739157,45.6878201658676
10.8009822652173,45.6875116455134
10.8004093053541,45.6872389154257
10.7998202014333,45.6870030737921
10.7992173255684,45.6868050702639
10.7986031053279,45.6866457021311
10.7979800139597,45.6865256111132
10.797350560433,45.6864452807743
10.796717279335,45.6864050345762
10.796082720665,45.6864050345762
10.795449439567,45.6864452807743
10.7948199860403,45.6865256111132
10.7941968946721,45.6866457021311
10.7935826744316,45.6868050702639
10.7929797985667,45.6870030737921
10.7923906946459,45.6872389154257
10.7918177347827,45.6875116455134
10.7912632260843,45.6878201658676
10.7907294013614,45.6881632341857
10.7902184101378,45.6885394690526
10.7897323099948,45.6889473555032
10.7892730582862,45.6893852511229
10.7888425042565,45.6898513926605
10.7884423815947,45.6903439031286
10.7880743014537,45.6908607993613
10.7877397459622,45.6914
10.7874400622571,45.6919593338739
10.787176457059,45.6925365487431
10.7869499918129,45.6931293203668
10.7867615784144,45.6937352618631
10.7866119755379,45.6943519333193
10.7865017855812,45.6949768516173
10.7864314522405,45.6956075004314
10.7864012587233,45.6962413403617
10.7864113266082,45.6968758191582
10.7864616153554,45.697508381999
10.7865519224699,45.6981364817767
10.7866818843168,45.6987575893551
10.7868509775856,45.6993692037533
10.7870585213973,45.6999688622159
10.7873036800465,45.70055415013
10.7875854663655,45.7011227107477
10.7879027457005,45.7016722546761
10.7882542404795,45.7022005690957
10.7886385353571,45.7027055266708
10.7890540829134,45.7031850941156
10.7894992098852,45.7036373403811
10.7899721239031,45.7040604444312
10.7904709207095,45.7044527025753
10.7909935918254,45.7048125353283
10.791538032639,45.7051384937707
10.7921020508791,45.7054292653829
10.7926833754434,45.7056836793302
10.793279665543,45.7059007111774
10.7938885201282,45.706079487014
10.7945074875564,45.7062192869726
10.7951340754643,45.7063195481283
10.7957657608034,45.7063798667647
10.7964,45.7064
</coordinates>
</LinearRing>
</outerBoundaryIs>
</Polygon>
<Polygon>
<outerBoundaryIs>
<LinearRing>
<coordinates>
10.8303,45.63
10.8309342391966,45.6299798667647
10.8315659245357,45.6299195481283
10.8321925124436,45.6298192869726
10.8328114798718,45.629679487014
10.833420334457,45.6295007111774
10.8340166245566,45.6292836793302
10.8345979491209,45.6290292653829
10.835161967361,45.6287384937707
10.8357064081746,45.6284125353283
10.8362290792905,45.6280527025753
10.8367278760969,45.6276604444312
10.8372007901148,45.6272373403811
10.8376459170866,45.6267850941156
10.8380614646429,45.6263055266708
10.8384457595205,45.6258005690957
10.8387972542995,45.6252722546761
10.8391145336345,45.6247227107477
10.8393963199535,45.62415415013
10.8396414786027,45.6235688622159
10.8398490224144,45.6229692037533
10.8400181156832,45.6223575893551
10.8401480775301,45.6217364817767
10.8402383846446,45.621108381999
10.8402886733918,45.6204758191582
10.8402987412767,45.6198413403617
10.8402685477595,45.6192075004314
10.8401982144188,45.6185768516173
10.8400880244621,45.6179519333193
10.8399384215856,45.6173352618631
10.8397500081871,45.6167293203668
10.839523542941,45.6161365487431
10.8392599377429,45.6155593338739
10.8389602540378,45.615
10.8386256985463,45.6144607993613
10.8382576184053,45.6139439031286
10.8378574957435,45.6134513926605
10.8374269417138,45.6129852511229
10.8369676900052,45.6125473555032
10.8364815898622,45.6121394690526
10.8359705986386,45.6117632341857
10.8354367739157,45.6114201658676
10.8348822652173,45.6111116455134
10.8343093053541,45.6108389154257
10.8337202014333,45.6106030737921
10.8331173255684,45.6104050702639
10.8325031053279,45.6102457021311
10.8318800139597,45.6101256111132
10.831250560433,45.6100452807743
10.830617279335,45.6100050345762
10.829982720665,45.6100050345762
10.829349439567,45.6100452807743
10.8287199860403,45.6101256111132
10.8280968946721,45.6102457021311
10.8274826744316,45.6104050702639
10.8268797985667,45.6106030737921
10.8262906946459,45.6108389154257
10.8257177347827,45.6111116455134
10.8251632260843,45.6114201658676
10.8246294013614,45.6117632341857
10.8241184101378,45.6121394690526
10.8236323099948,45.6125473555032
10.8231730582862,45.6129852511229
10.8227425042565,45.6134513926605
10.8223423815947,45.6139439031286
10.8219743014537,45.6144607993613
10.8216397459622,45.615
10.8213400622571,45.6155593338739
10.821076457059,45.6161365487431
10.8208499918129,45.6167293203668
10.8206615784144,45.6173352618631
10.8205119755379,45.6179519333193
10.8204017855812,45.6185768516173
10.8203314522405,45.6192075004314
10.8203012587233,45.6198413403617
10.8203113266082,45.6204758191582
10.8203616153554,45.621108381999
10.8204519224699,45.6217364817767
10.8205818843168,45.6223575893551
10.8207509775856,45.6229692037533
10.8209585213973,45.6235688622159
10.8212036800465,45.62415415013
10.8214854663655,45.6247227107477
10.8218027457005,45.6252722546761
10.8221542404795,45.6258005690957
10.8225385353571,45.6263055266708
10.8229540829134,45.6267850941156
10.8233992098852,45.6272373403811
10.8238721239031,45.6276604444312
10.8243709207095,45.6280527025753
10.8248935918254,45.6284125353283
10.825438032639,45.6287384937707
10.8260020508791,45.6290292653829
10.8265833754434,45.6292836793302
10.827179665543,45.6295007111774
10.8277885201282,45.629679487014
10.8284074875564,45.6298192869726
10.8290340754643,45.6299195481283
10.8296657608034,45.6299798667647
10.8303,45.63
</coordinates>
</LinearRing>
</outerBoundaryIs>
</Polygon>
<Polygon>
<outerBoundaryIs>
<LinearRing>
<coordinates>
10.997165,45.612551
10.9977992391966,45.6125308667647
10.9984309245357,45.6124705481283
10.9990575124436,45.6123702869726
10.9996764798718,45.612230487014
11.000285334457,45.6120517111774
11.0008816245566,45.6118346793302
11.0014629491209,45.6115802653829
11.002026967361,45.6112894937707
11.0025714081746,45.6109635353283
11.0030940792905,45.6106037025753
11.0035928760969,45.6102114444312
11.0040657901148,45.6097883403811
11.0045109170866,45.6093360941156
11.0049264646429,45.6088565266708
11.0053107595205,45.6083515690957
11.0056622542995,45.6078232546761
11.0059795336345,45.6072737107477
11.0062613199535,45.60670515013
11.0065064786027,45.6061198622159
11.0067140224144,45.6055202037533
11.0068831156832,45.6049085893551
11.0070130775301,45.6042874817767
11.0071033846446,45.603659381999
11.0071536733918,45.6030268191582
11.0071637412767,45.6023923403617
11.0071335477595,45.6017585004314
11.0070632144188,45.6011278516173
11.0069530244621,45.6005029333193
11.0068034215856,45.5998862618631
11.0066150081871,45.5992803203668
11.006388542941,45.5986875487431
11.0061249377429,45.5981103338739
11.0058252540378,45.597551
11.0054906985463,45.5970117993613
11.0051226184053,45.5964949031286
11.0047224957435,45.5960023926605
11.0042919417138,45.5955362511229
11.0038326900052,45.5950983555032
11.0033465898622,45.5946904690526
11.0028355986386,45.5943142341857
11.0023017739157,45.5939711658677
11.0017472652173,45.5936626455134
11.0011743053541,45.5933899154257
11.0005852014333,45.5931540737921
10.9999823255684,45.5929560702639
10.9993681053279,45.5927967021311
10.9987450139597,45.5926766111132
10.998115560433,45.5925962807743
10.997482279335,45.5925560345762
10.996847720665,45.5925560345762
10.996214439567,45.5925962807743
10.9955849860403,45.5926766111132
10.9949618946721,45.5927967021311
10.9943476744316,45.5929560702639
10.9937447985667,45.5931540737921
10.9931556946459,45.5933899154257
10.9925827347827,45.5936626455134
10.9920282260843,45.5939711658677
10.9914944013614,45.5943142341857
10.9909834101378,45.5946904690526
10.9904973099948,45.5950983555032
10.9900380582862,45.5955362511229
10.9896075042565,45.5960023926605
10.9892073815947,45.5964949031286
10.9888393014537,45.5970117993613
10.9885047459622,45.597551
10.9882050622571,45.5981103338739
10.987941457059,45.5986875487431
10.9877149918129,45.5992803203668
10.9875265784144,45.5998862618631
10.9873769755379,45.6005029333193
10.9872667855812,45.6011278516173
10.9871964522405,45.6017585004314
10.9871662587233,45.6023923403617
10.9871763266082,45.6030268191582
10.9872266153554,45.603659381999
10.9873169224699,45.6042874817767
10.9874468843168,45.6049085893551
10.9876159775856,45.6055202037533
10.9878235213973,45.6061198622159
10.9880686800465,45.60670515013
10.9883504663655,45.6072737107477
10.9886677457005,45.6078232546761
10.9890192404795,45.6083515690957
10.9894035353571,45.6088565266708
10.9898190829134,45.6093360941156
10.9902642098852,45.6097883403811
10.9907371239031,45.6102114444312
10.9912359207095,45.6106037025753
10.9917585918254,45.6109635353283
10.992303032639,45.6112894937707
10.9928670508791,45.6115802653829
10.9934483754434,45.6118346793302
10.994044665543,45.6120517111774
10.9946535201282,45.612230487014
10.9952724875564,45.6123702869726
10.9958990754643,45.6124705481283
10.9965307608034,45.6125308667647
10.997165,45.612551
</coordinates>
</LinearRing>
</outerBoundaryIs>
</Polygon>
<Polygon>
<outerBoundaryIs>
<LinearRing>
<coordinates>
10.853664,45.727253
10.8542982391966,45.7272328667647
10.8549299245357,45.7271725481283
10.8555565124436,45.7270722869726
10.8561754798718,45.726932487014
10.856784334457,45.7267537111774
10.8573806245566,45.7265366793302
10.8579619491209,45.7262822653829
10.858525967361,45.7259914937707
10.8590704081746,45.7256655353283
10.8595930792905,45.7253057025753
10.8600918760969,45.7249134444312
10.8605647901148,45.7244903403811
10.8610099170866,45.7240380941156
10.8614254646429,45.7235585266708
10.8618097595205,45.7230535690957
10.8621612542995,45.7225252546761
10.8624785336345,45.7219757107477
10.8627603199535,45.72140715013
10.8630054786027,45.7208218622159
10.8632130224144,45.7202222037533
10.8633821156832,45.7196105893551
10.8635120775301,45.7189894817767
10.8636023846446,45.718361381999
10.8636526733918,45.7177288191582
10.8636627412767,45.7170943403617
10.8636325477595,45.7164605004314
10.8635622144188,45.7158298516173
10.8634520244621,45.7152049333193
10.8633024215856,45.7145882618631
10.8631140081871,45.7139823203668
10.862887542941,45.7133895487431
10.8626239377429,45.7128123338739
10.8623242540378,45.712253
10.8619896985463,45.7117137993613
10.8616216184053,45.7111969031286
10.8612214957435,45.7107043926605
10.8607909417138,45.7102382511229
10.8603316900052,45.7098003555032
10.8598455898622,45.7093924690526
10.8593345986386,45.7090162341857
10.8588007739157,45.7086731658677
10.8582462652173,45.7083646455134
10.8576733053541,45.7080919154257
10.8570842014333,45.7078560737921
10.8564813255684,45.7076580702639
10.8558671053279,45.7074987021311
10.8552440139597,45.7073786111132
10.854614560433,45.7072982807743
10.853981279335,45.7072580345762
10.853346720665,45.7072580345762
10.852713439567,45.7072982807743
10.8520839860403,45.7073786111132
10.8514608946721,45.7074987021311
10.8508466744316,45.7076580702639
10.8502437985667,45.7078560737921
10.8496546946459,45.7080919154257
10.8490817347827,45.7083646455134
10.8485272260843,45.7086731658677
10.8479934013614,45.7090162341857
10.8474824101378,45.7093924690526
10.8469963099948,45.7098003555032
10.8465370582862,45.7102382511229
10.8461065042565,45.7107043926605
10.8457063815947,45.7111969031286
10.8453383014537,45.7117137993613
10.8450037459622,45.712253
10.8447040622571,45.7128123338739
10.844440457059,45.7133895487431
10.8442139918129,45.7139823203668
10.8440255784144,45.7145882618631
10.8438759755379,45.7152049333193
10.8437657855812,45.7158298516173
10.8436954522405,45.7164605004314
10.8436652587233,45.7170943403617
10.8436753266082,45.7177288191582
10.8437256153554,45.718361381999
10.8438159224699,45.7189894817767
10.8439458843168,45.7196105893551
10.8441149775856,45.7202222037533
10.8443225213973,45.7208218622159
10.8445676800465,45.72140715013
10.8448494663655,45.7219757107477
10.8451667457005,45.7225252546761
10.8455182404795,45.7230535690957
10.8459025353571,45.7235585266708
10.8463180829134,45.7240380941156
10.8467632098852,45.7244903403811
10.8472361239031,45.7249134444312
10.8477349207095,45.7253057025753
10.8482575918254,45.7256655353283
10.848802032639,45.7259914937707
10.8493660508791,45.7262822653829
10.8499473754434,45.7265366793302
10.850543665543,45.7267537111774
10.8511525201282,45.726932487014
10.8517714875564,45.7270722869726
10.8523980754643,45.7271725481283
10.8530297608034,45.7272328667647
10.853664,45.727253
</coordinates>
</LinearRing>
</outerBoundaryIs>
</Polygon>
<Polygon>
<outerBoundaryIs>
<LinearRing>
<coordinates>
11.051207,45.60161
11.0518412391966,45.6015898667647
11.0524729245357,45.6015295481283
11.0530995124436,45.6014292869726
11.0537184798718,45.601289487014
11.054327334457,45.6011107111774
11.0549236245566,45.6008936793302
11.0555049491209,45.6006392653829
11.056068967361,45.6003484937707
11.0566134081746,45.6000225353283
11.0571360792905,45.5996627025753
11.0576348760969,45.5992704444312
11.0581077901148,45.5988473403811
11.0585529170866,45.5983950941156
11.0589684646429,45.5979155266708
11.0593527595205,45.5974105690957
11.0597042542995,45.5968822546761
11.0600215336345,45.5963327107477
11.0603033199535,45.59576415013
11.0605484786027,45.5951788622159
11.0607560224144,45.5945792037533
11.0609251156832,45.5939675893551
11.0610550775301,45.5933464817767
11.0611453846446,45.592718381999
11.0611956733918,45.5920858191582
11.0612057412767,45.5914513403617
11.0611755477595,45.5908175004314
11.0611052144188,45.5901868516173
11.0609950244621,45.5895619333194
11.0608454215856,45.5889452618631
11.0606570081871,45.5883393203668
11.060430542941,45.5877465487431
11.0601669377429,45.5871693338739
11.0598672540378,45.58661
11.0595326985463,45.5860707993613
11.0591646184053,45.5855539031286
11.0587644957435,45.5850613926605
11.0583339417138,45.5845952511229
11.0578746900052,45.5841573555032
11.0573885898622,45.5837494690526
11.0568775986386,45.5833732341857
11.0563437739157,45.5830301658677
11.0557892652173,45.5827216455135
11.0552163053541,45.5824489154257
11.0546272014333,45.5822130737921
11.0540243255684,45.5820150702639
11.0534101053279,45.5818557021312
11.0527870139597,45.5817356111132
11.052157560433,45.5816552807743
11.051524279335,45.5816150345762
11.050889720665,45.5816150345762
11.050256439567,45.5816552807743
11.0496269860403,45.5817356111132
11.0490038946721,45.5818557021312
11.0483896744316,45.5820150702639
11.0477867985667,45.5822130737921
11.0471976946459,45.5824489154257
11.0466247347827,45.5827216455135
11.0460702260843,45.5830301658677
11.0455364013614,45.5833732341857
11.0450254101378,45.5837494690526
11.0445393099948,45.5841573555032
11.0440800582862,45.5845952511229
11.0436495042565,45.5850613926605
11.0432493815947,45.5855539031286
11.0428813014537,45.5860707993613
11.0425467459622,45.58661
11.0422470622571,45.5871693338739
11.041983457059,45.5877465487431
11.0417569918129,45.5883393203668
11.0415685784144,45.5889452618631
11.0414189755379,45.5895619333194
11.0413087855812,45.5901868516173
11.0412384522405,45.5908175004314
11.0412082587233,45.5914513403617
11.0412183266082,45.5920858191582
11.0412686153554,45.592718381999
11.0413589224699,45.5933464817767
11.0414888843168,45.5939675893551
11.0416579775856,45.5945792037533
11.0418655213973,45.5951788622159
11.0421106800465,45.59576415013
11.0423924663655,45.5963327107477
11.0427097457005,45.5968822546761
11.0430612404795,45.5974105690957
11.0434455353571,45.5979155266708
11.0438610829134,45.5983950941156
11.0443062098852,45.5988473403811
11.0447791239031,45.5992704444312
11.0452779207095,45.5996627025753
11.0458005918254,45.6000225353283
11.046345032639,45.6003484937707
11.0469090508791,45.6006392653829
11.0474903754434,45.6008936793302
11.048086665543,45.6011107111774
11.0486955201282,45.601289487014
11.0493144875564,45.6014292869726
11.0499410754643,45.6015295481283
11.0505727608034,45.6015898667647
11.051207,45.60161
</coordinates>
</LinearRing>
</outerBoundaryIs>
</Polygon>
<Polygon>
<outerBoundaryIs>
<LinearRing>
<coordinates>
11.097583,45.659306
11.0982172391966,45.6592858667647
11.0988489245357,45.6592255481283
11.0994755124436,45.6591252869726
11.1000944798718,45.658985487014
11.100703334457,45.6588067111774
11.1012996245566,45.6585896793302
11.1018809491209,45.6583352653829
11.102444967361,45.6580444937707
11.1029894081746,45.6577185353283
11.1035120792905,45.6573587025753
11.1040108760969,45.6569664444312
11.1044837901148,45.6565433403811
11.1049289170866,45.6560910941156
11.1053444646429,45.6556115266708
11.1057287595205,45.6551065690957
11.1060802542995,45.6545782546761
11.1063975336345,45.6540287107477
11.1066793199535,45.65346015013
11.1069244786027,45.6528748622159
11.1071320224144,45.6522752037533
11.1073011156832,45.6516635893551
11.1074310775301,45.6510424817767
11.1075213846446,45.650414381999
11.1075716733918,45.6497818191582
11.1075817412767,45.6491473403617
11.1075515477595,45.6485135004314
11.1074812144188,45.6478828516173
11.1073710244621,45.6472579333194
11.1072214215856,45.6466412618631
11.1070330081871,45.6460353203668
11.106806542941,45.6454425487431
11.1065429377429,45.6448653338739
11.1062432540378,45.644306
11.1059086985463,45.6437667993613
11.1055406184053,45.6432499031286
11.1051404957435,45.6427573926605
11.1047099417138,45.6422912511229
11.1042506900052,45.6418533555032
11.1037645898622,45.6414454690526
11.1032535986386,45.6410692341857
11.1027197739157,45.6407261658677
11.1021652652173,45.6404176455135
11.1015923053541,45.6401449154257
11.1010032014333,45.6399090737921
11.1004003255684,45.6397110702639
11.0997861053279,45.6395517021312
11.0991630139597,45.6394316111132
11.098533560433,45.6393512807743
11.097900279335,45.6393110345762
11.097265720665,45.6393110345762
11.096632439567,45.6393512807743
11.0960029860403,45.6394316111132
11.0953798946721,45.6395517021312
11.0947656744316,45.6397110702639
11.0941627985667,45.6399090737921
11.0935736946459,45.6401449154257
11.0930007347827,45.6404176455135
11.0924462260843,45.6407261658677
11.0919124013614,45.6410692341857
11.0914014101378,45.6414454690526
11.0909153099948,45.6418533555032
11.0904560582862,45.6422912511229
11.0900255042565,45.6427573926605
11.0896253815947,45.6432499031286
11.0892573014537,45.6437667993613
11.0889227459622,45.644306
11.0886230622571,45.6448653338739
11.088359457059,45.6454425487431
11.0881329918129,45.6460353203668
11.0879445784144,45.6466412618631
11.0877949755379,45.6472579333194
11.0876847855812,45.6478828516173
11.0876144522405,45.6485135004314
11.0875842587233,45.6491473403617
11.0875943266082,45.6497818191582
11.0876446153554,45.650414381999
11.0877349224699,45.6510424817767
11.0878648843168,45.6516635893551
11.0880339775856,45.6522752037533
11.0882415213973,45.6528748622159
11.0884866800465,45.65346015013
11.0887684663655,45.6540287107477
11.0890857457005,45.6545782546761
11.0894372404795,45.6551065690957
11.0898215353571,45.6556115266708
11.0902370829134,45.6560910941156
11.0906822098852,45.6565433403811
11.0911551239031,45.6569664444312
11.0916539207095,45.6573587025753
11.0921765918254,45.6577185353283
11.092721032639,45.6580444937707
11.0932850508791,45.6583352653829
11.0938663754434,45.6585896793302
11.094462665543,45.6588067111774
11.0950715201282,45.658985487014
11.0956904875564,45.6591252869726
11.0963170754643,45.6592255481283
11.0969487608034,45.6592858667647
11.097583,45.659306
</coordinates>
</LinearRing>
</outerBoundaryIs>
</Polygon>
<Polygon>
<outerBoundaryIs>
<LinearRing>
<coordinates>
10.789167,45.65875
10.7898012391966,45.6587298667647
10.7904329245357,45.6586695481283
10.7910595124436,45.6585692869726
10.7916784798718,45.658429487014
10.792287334457,45.6582507111774
10.7928836245566,45.6580336793302
10.7934649491209,45.6577792653829
10.794028967361,45.6574884937707
10.7945734081746,45.6571625353283
10.7950960792905,45.6568027025753
10.7955948760969,45.6564104444312
10.7960677901148,45.6559873403811
10.7965129170866,45.6555350941156
10.7969284646429,45.6550555266708
10.7973127595205,45.6545505690957
10.7976642542995,45.6540222546761
10.7979815336345,45.6534727107477
10.7982633199535,45.65290415013
10.7985084786027,45.6523188622159
10.7987160224144,45.6517192037533
10.7988851156832,45.6511075893551
10.7990150775301,45.6504864817767
10.7991053846446,45.649858381999
10.7991556733918,45.6492258191582
10.7991657412767,45.6485913403617
10.7991355477595,45.6479575004314
10.7990652144188,45.6473268516173
10.7989550244621,45.6467019333193
10.7988054215856,45.6460852618631
10.7986170081871,45.6454793203668
10.798390542941,45.6448865487431
10.7981269377429,45.6443093338739
10.7978272540378,45.64375
10.7974926985463,45.6432107993613
10.7971246184053,45.6426939031286
10.7967244957435,45.6422013926605
10.7962939417138,45.6417352511229
10.7958346900052,45.6412973555032
10.7953485898622,45.6408894690526
10.7948375986386,45.6405132341857
10.7943037739157,45.6401701658677
10.7937492652173,45.6398616455134
10.7931763053541,45.6395889154257
10.7925872014333,45.6393530737921
10.7919843255684,45.6391550702639
10.7913701053279,45.6389957021311
10.7907470139597,45.6388756111132
10.790117560433,45.6387952807743
10.789484279335,45.6387550345762
10.788849720665,45.6387550345762
10.788216439567,45.6387952807743
10.7875869860403,45.6388756111132
10.7869638946721,45.6389957021311
10.7863496744316,45.6391550702639
10.7857467985667,45.6393530737921
10.7851576946459,45.6395889154257
10.7845847347827,45.6398616455134
10.7840302260843,45.6401701658677
10.7834964013614,45.6405132341857
10.7829854101378,45.6408894690526
10.7824993099948,45.6412973555032
10.7820400582862,45.6417352511229
10.7816095042565,45.6422013926605
10.7812093815947,45.6426939031286
10.7808413014537,45.6432107993613
10.7805067459622,45.64375
10.7802070622571,45.6443093338739
10.779943457059,45.6448865487431
10.7797169918129,45.6454793203668
10.7795285784144,45.6460852618631
10.7793789755379,45.6467019333193
10.7792687855812,45.6473268516173
10.7791984522405,45.6479575004314
10.7791682587233,45.6485913403617
10.7791783266082,45.6492258191582
10.7792286153554,45.649858381999
10.7793189224699,45.6504864817767
10.7794488843168,45.6511075893551
10.7796179775856,45.6517192037533
10.7798255213973,45.6523188622159
10.7800706800465,45.65290415013
10.7803524663655,45.6534727107477
10.7806697457005,45.6540222546761
10.7810212404795,45.6545505690957
10.7814055353571,45.6550555266708
10.7818210829134,45.6555350941156
10.7822662098852,45.6559873403811
10.7827391239031,45.6564104444312
10.7832379207095,45.6568027025753
10.7837605918254,45.6571625353283
10.784305032639,45.6574884937707
10.7848690508791,45.6577792653829
10.7854503754434,45.6580336793302
10.786046665543,45.6582507111774
10.7866555201282,45.658429487014
10.7872744875564,45.6585692869726
10.7879010754643,45.6586695481283
10.7885327608034,45.6587298667647
10.789167,45.65875
</coordinates>
</LinearRing>
</outerBoundaryIs>
</Polygon>
<Polygon>
<outerBoundaryIs>
<LinearRing>
<coordinates>
10.779806,45.669833
10.7804402391966,45.6698128667647
10.7810719245357,45.6697525481283
10.7816985124436,45.6696522869726
10.7823174798718,45.669512487014
10.782926334457,45.6693337111774
10.7835226245566,45.6691166793302
10.7841039491209,45.6688622653829
10.784667967361,45.6685714937707
10.7852124081746,45.6682455353283
10.7857350792905,45.6678857025753
10.7862338760969,45.6674934444312
10.7867067901148,45.6670703403811
10.7871519170866,45.6666180941156
10.7875674646429,45.6661385266708
10.7879517595205,45.6656335690957
10.7883032542995,45.6651052546761
10.7886205336345,45.6645557107477
10.7889023199535,45.66398715013
10.7891474786027,45.6634018622159
10.7893550224144,45.6628022037533
10.7895241156832,45.6621905893551
10.7896540775301,45.6615694817767
10.7897443846446,45.660941381999
10.7897946733918,45.6603088191582
10.7898047412767,45.6596743403617
10.7897745477595,45.6590405004314
10.7897042144188,45.6584098516173
10.7895940244621,45.6577849333193
10.7894444215856,45.6571682618631
10.7892560081871,45.6565623203668
10.789029542941,45.6559695487431
10.7887659377429,45.6553923338739
10.7884662540378,45.654833
10.7881316985463,45.6542937993613
10.7877636184053,45.6537769031286
10.7873634957435,45.6532843926605
10.7869329417138,45.6528182511229
10.7864736900052,45.6523803555032
10.7859875898622,45.6519724690526
10.7854765986386,45.6515962341857
10.7849427739157,45.6512531658677
10.7843882652173,45.6509446455134
10.7838153053541,45.6506719154257
10.7832262014333,45.6504360737921
10.7826233255684,45.6502380702639
10.7820091053279,45.6500787021311
10.7813860139597,45.6499586111132
10.780756560433,45.6498782807743
10.780123279335,45.6498380345762
10.779488720665,45.6498380345762
10.778855439567,45.6498782807743
10.7782259860403,45.6499586111132
10.7776028946721,45.6500787021311
10.7769886744316,45.6502380702639
10.7763857985667,45.6504360737921
10.7757966946459,45.6506719154257
10.7752237347827,45.6509446455134
10.7746692260843,45.6512531658677
10.7741354013614,45.6515962341857
10.7736244101378,45.6519724690526
10.7731383099948,45.6523803555032
10.7726790582862,45.6528182511229
10.7722485042565,45.6532843926605
10.7718483815947,45.6537769031286
10.7714803014537,45.6542937993613
10.7711457459622,45.654833
10.7708460622571,45.6553923338739
10.770582457059,45.6559695487431
10.7703559918129,45.6565623203668
10.7701675784144,45.6571682618631
10.7700179755379,45.6577849333193
10.7699077855812,45.6584098516173
10.7698374522405,45.6590405004314
10.7698072587233,45.6596743403617
10.7698173266082,45.6603088191582
10.7698676153554,45.660941381999
10.7699579224699,45.6615694817767
10.7700878843168,45.6621905893551
10.7702569775856,45.6628022037533
10.7704645213973,45.6634018622159
10.7707096800465,45.66398715013
10.7709914663655,45.6645557107477
10.7713087457005,45.6651052546761
10.7716602404795,45.6656335690957
10.7720445353571,45.6661385266708
10.7724600829134,45.6666180941156
10.7729052098852,45.6670703403811
10.7733781239031,45.6674934444312
10.7738769207095,45.6678857025753
10.7743995918254,45.6682455353283
10.774944032639,45.6685714937707
10.7755080508791,45.6688622653829
10.7760893754434,45.6691166793302
10.776685665543,45.6693337111774
10.7772945201282,45.669512487014
10.7779134875564,45.6696522869726
10.7785400754643,45.6697525481283
10.7791717608034,45.6698128667647
10.779806,45.669833
</coordinates>
</LinearRing>
</outerBoundaryIs>
</Polygon>
<Polygon>
<outerBoundaryIs>
<LinearRing>
<coordinates>
10.779778,45.669944
10.7804122391966,45.6699238667647
10.7810439245357,45.6698635481283
10.7816705124436,45.6697632869726
10.7822894798718,45.669623487014
10.782898334457,45.6694447111774
10.7834946245566,45.6692276793302
10.7840759491209,45.6689732653829
10.784639967361,45.6686824937707
10.7851844081746,45.6683565353283
10.7857070792905,45.6679967025753
10.7862058760969,45.6676044444312
10.7866787901148,45.6671813403811
10.7871239170866,45.6667290941156
10.7875394646429,45.6662495266708
10.7879237595205,45.6657445690957
10.7882752542995,45.6652162546761
10.7885925336345,45.6646667107477
10.7888743199535,45.66409815013
10.7891194786027,45.6635128622159
10.7893270224144,45.6629132037533
10.7894961156832,45.6623015893551
10.7896260775301,45.6616804817767
10.7897163846446,45.661052381999
10.7897666733918,45.6604198191582
10.7897767412767,45.6597853403617
10.7897465477595,45.6591515004314
10.7896762144188,45.6585208516173
10.7895660244621,45.6578959333194
10.7894164215856,45.6572792618631
10.7892280081871,45.6566733203668
10.789001542941,45.6560805487431
10.7887379377429,45.6555033338739
10.7884382540378,45.654944
10.7881036985463,45.6544047993613
10.7877356184053,45.6538879031286
10.7873354957435,45.6533953926605
10.7869049417138,45.6529292511229
10.7864456900052,45.6524913555032
10.7859595898622,45.6520834690526
10.7854485986386,45.6517072341857
10.7849147739157,45.6513641658677
10.7843602652173,45.6510556455135
10.7837873053541,45.6507829154257
10.7831982014333,45.6505470737921
10.7825953255684,45.6503490702639
10.7819811053279,45.6501897021312
10.7813580139597,45.6500696111132
10.780728560433,45.6499892807743
10.780095279335,45.6499490345762
10.779460720665,45.6499490345762
10.778827439567,45.6499892807743
10.7781979860403,45.6500696111132
10.7775748946721,45.6501897021312
10.7769606744316,45.6503490702639
10.7763577985667,45.6505470737921
10.7757686946459,45.6507829154257
10.7751957347827,45.6510556455135
10.7746412260843,45.6513641658677
10.7741074013614,45.6517072341857
10.7735964101378,45.6520834690526
10.7731103099948,45.6524913555032
10.7726510582862,45.6529292511229
10.7722205042565,45.6533953926605
10.7718203815947,45.6538879031286
10.7714523014537,45.6544047993613
10.7711177459622,45.654944
10.7708180622571,45.6555033338739
10.770554457059,45.6560805487431
10.7703279918129,45.6566733203668
10.7701395784144,45.6572792618631
10.7699899755379,45.6578959333194
10.7698797855812,45.6585208516173
10.7698094522405,45.6591515004314
10.7697792587233,45.6597853403617
10.7697893266082,45.6604198191582
10.7698396153554,45.661052381999
10.7699299224699,45.6616804817767
10.7700598843168,45.6623015893551
10.7702289775856,45.6629132037533
10.7704365213973,45.6635128622159
10.7706816800465,45.66409815013
10.7709634663655,45.6646667107477
10.7712807457005,45.6652162546761
10.7716322404795,45.6657445690957
10.7720165353571,45.6662495266708
10.7724320829134,45.6667290941156
10.7728772098852,45.6671813403811
10.7733501239031,45.6676044444312
10.7738489207095,45.6679967025753
10.7743715918254,45.6683565353283
10.774916032639,45.6686824937707
10.7754800508791,45.6689732653829
10.7760613754434,45.6692276793302
10.776657665543,45.6694447111774
10.7772665201282,45.669623487014
10.7778854875564,45.6697632869726
10.7785120754643,45.6698635481283
10.7791437608034,45.6699238667647
10.779778,45.669944
</coordinates>
</LinearRing>
</outerBoundaryIs>
</Polygon>
<Polygon>
<outerBoundaryIs>
<LinearRing>
<coordinates>
10.9517,45.6883
10.9523342391966,45.6882798667647
10.9529659245357,45.6882195481283
10.9535925124436,45.6881192869726
10.9542114798718,45.687979487014
10.954820334457,45.6878007111774
10.9554166245566,45.6875836793302
10.9559979491209,45.6873292653829
10.956561967361,45.6870384937707
10.9571064081746,45.6867125353283
10.9576290792905,45.6863527025753
10.9581278760969,45.6859604444312
10.9586007901148,45.6855373403811
10.9590459170866,45.6850850941156
10.9594614646429,45.6846055266708
10.9598457595205,45.6841005690957
10.9601972542995,45.6835722546761
10.9605145336345,45.6830227107477
10.9607963199535,45.68245415013
10.9610414786027,45.6818688622159
10.9612490224144,45.6812692037533
10.9614181156832,45.6806575893551
10.9615480775301,45.6800364817767
10.9616383846446,45.679408381999
10.9616886733918,45.6787758191582
10.9616987412767,45.6781413403617
10.9616685477595,45.6775075004314
10.9615982144188,45.6768768516173
10.9614880244621,45.6762519333193
10.9613384215856,45.6756352618631
10.9611500081871,45.6750293203668
10.960923542941,45.6744365487431
10.9606599377429,45.6738593338739
10.9603602540378,45.6733
10.9600256985463,45.6727607993613
10.9596576184053,45.6722439031286
10.9592574957435,45.6717513926605
10.9588269417138,45.6712852511229
10.9583676900052,45.6708473555032
10.9578815898622,45.6704394690526
10.9573705986386,45.6700632341857
10.9568367739157,45.6697201658677
10.9562822652173,45.6694116455134
10.9557093053541,45.6691389154257
10.9551202014333,45.6689030737921
10.9545173255684,45.6687050702639
10.9539031053279,45.6685457021311
10.9532800139597,45.6684256111132
10.952650560433,45.6683452807743
10.952017279335,45.6683050345762
10.951382720665,45.6683050345762
10.950749439567,45.6683452807743
10.9501199860403,45.6684256111132
10.9494968946721,45.6685457021311
10.9488826744316,45.6687050702639
10.9482797985667,45.6689030737921
10.9476906946459,45.6691389154257
10.9471177347827,45.6694116455134
10.9465632260843,45.6697201658677
10.9460294013614,45.6700632341857
10.9455184101378,45.6704394690526
10.9450323099948,45.6708473555032
10.9445730582862,45.6712852511229
10.9441425042565,45.6717513926605
10.9437423815947,45.6722439031286
10.9433743014537,45.6727607993613
10.9430397459622,45.6733
10.9427400622571,45.6738593338739
10.942476457059,45.6744365487431
10.9422499918129,45.6750293203668
10.9420615784144,45.6756352618631
10.9419119755379,45.6762519333193
10.9418017855812,45.6768768516173
10.9417314522405,45.6775075004314
10.9417012587233,45.6781413403617
10.9417113266082,45.6787758191582
10.9417616153554,45.679408381999
10.9418519224699,45.6800364817767
10.9419818843168,45.6806575893551
10.9421509775856,45.6812692037533
10.9423585213973,45.6818688622159
10.9426036800465,45.68245415013
10.9428854663655,45.6830227107477
10.9432027457005,45.6835722546761
10.9435542404795,45.6841005690957
10.9439385353571,45.6846055266708
10.9443540829134,45.6850850941156
10.9447992098852,45.6855373403811
10.9452721239031,45.6859604444312
10.9457709207095,45.6863527025753
10.9462935918254,45.6867125353283
10.946838032639,45.6870384937707
10.9474020508791,45.6873292653829
10.9479833754434,45.6875836793302
10.948579665543,45.6878007111774
10.9491885201282,45.687979487014
10.9498074875564,45.6881192869726
10.9504340754643,45.6882195481283
10.9510657608034,45.6882798667647
10.9517,45.6883
</coordinates>
</LinearRing>
</outerBoundaryIs>
</Polygon>
<Polygon>
<outerBoundaryIs>
<LinearRing>
<coordinates>
11.119871,45.620066
11.1205052391966,45.6200458667647
11.1211369245357,45.6199855481283
11.1217635124436,45.6198852869726
11.1223824798718,45.619745487014
11.122991334457,45.6195667111774
11.1235876245566,45.6193496793302
11.1241689491209,45.6190952653829
11.124732967361,45.6188044937707
11.1252774081746,45.6184785353283
11.1258000792905,45.6181187025753
11.1262988760969,45.6177264444312
11.1267717901148,45.6173033403811
11.1272169170866,45.6168510941156
11.1276324646429,45.6163715266708
11.1280167595205,45.6158665690957
11.1283682542995,45.6153382546761
11.1286855336345,45.6147887107477
11.1289673199535,45.61422015013
11.1292124786027,45.6136348622159
11.1294200224144,45.6130352037533
11.1295891156832,45.6124235893551
11.1297190775301,45.6118024817767
11.1298093846446,45.611174381999
11.1298596733918,45.6105418191582
11.1298697412767,45.6099073403617
11.1298395477595,45.6092735004314
11.1297692144188,45.6086428516173
11.1296590244621,45.6080179333194
11.1295094215856,45.6074012618631
11.1293210081871,45.6067953203668
11.129094542941,45.6062025487431
11.1288309377429,45.6056253338739
11.1285312540378,45.605066
11.1281966985463,45.6045267993613
11.1278286184053,45.6040099031286
11.1274284957435,45.6035173926605
11.1269979417138,45.6030512511229
11.1265386900052,45.6026133555032
11.1260525898622,45.6022054690526
11.1255415986386,45.6018292341857
11.1250077739157,45.6014861658677
11.1244532652173,45.6011776455135
11.1238803053541,45.6009049154257
11.1232912014333,45.6006690737921
11.1226883255684,45.6004710702639
11.1220741053279,45.6003117021312
11.1214510139597,45.6001916111132
11.120821560433,45.6001112807743
11.120188279335,45.6000710345762
11.119553720665,45.6000710345762
11.118920439567,45.6001112807743
11.1182909860403,45.6001916111132
11.1176678946721,45.6003117021312
11.1170536744316,45.6004710702639
11.1164507985667,45.6006690737921
11.1158616946459,45.6009049154257
11.1152887347827,45.6011776455135
11.1147342260843,45.6014861658677
11.1142004013614,45.6018292341857
11.1136894101378,45.6022054690526
11.1132033099948,45.6026133555032
11.1127440582862,45.6030512511229
11.1123135042565,45.6035173926605
11.1119133815947,45.6040099031286
11.1115453014537,45.6045267993613
11.1112107459622,45.605066
11.1109110622571,45.6056253338739
11.110647457059,45.6062025487431
11.1104209918129,45.6067953203668
11.1102325784144,45.6074012618631
11.1100829755379,45.6080179333194
11.1099727855812,45.6086428516173
11.1099024522405,45.6092735004314
11.1098722587233,45.6099073403617
11.1098823266082,45.6105418191582
11.1099326153554,45.611174381999
11.1100229224699,45.6118024817767
11.1101528843168,45.6124235893551
11.1103219775856,45.6130352037533
11.1105295213973,45.6136348622159
11.1107746800465,45.61422015013
11.1110564663655,45.6147887107477
11.1113737457005,45.6153382546761
11.1117252404795,45.6158665690957
11.1121095353571,45.6163715266708
11.1125250829134,45.6168510941156
11.1129702098852,45.6173033403811
11.1134431239031,45.6177264444312
11.1139419207095,45.6181187025753
11.1144645918254,45.6184785353283
11.115009032639,45.6188044937707
11.1155730508791,45.6190952653829
11.1161543754434,45.6193496793302
11.116750665543,45.6195667111774
11.1173595201282,45.619745487014
11.1179784875564,45.6198852869726
11.1186050754643,45.6199855481283
11.1192367608034,45.6200458667647
11.119871,45.620066
</coordinates>
</LinearRing>
</outerBoundaryIs>
</Polygon>
<Polygon>
<outerBoundaryIs>
<LinearRing>
<coordinates>
11.119871,45.620066
11.1205052391966,45.6200458667647
11.1211369245357,45.6199855481283
11.1217635124436,45.6198852869726
11.1223824798718,45.619745487014
11.122991334457,45.6195667111774
11.1235876245566,45.6193496793302
11.1241689491209,45.6190952653829
11.124732967361,45.6188044937707
11.1252774081746,45.6184785353283
11.1258000792905,45.6181187025753
11.1262988760969,45.6177264444312
11.1267717901148,45.6173033403811
11.1272169170866,45.6168510941156
11.1276324646429,45.6163715266708
11.1280167595205,45.6158665690957
11.1283682542995,45.6153382546761
11.1286855336345,45.6147887107477
11.1289673199535,45.61422015013
11.1292124786027,45.6136348622159
11.1294200224144,45.6130352037533
11.1295891156832,45.6124235893551
11.1297190775301,45.6118024817767
11.1298093846446,45.611174381999
11.1298596733918,45.6105418191582
11.1298697412767,45.6099073403617
11.1298395477595,45.6092735004314
11.1297692144188,45.6086428516173
11.1296590244621,45.6080179333194
11.1295094215856,45.6074012618631
11.1293210081871,45.6067953203668
11.129094542941,45.6062025487431
11.1288309377429,45.6056253338739
11.1285312540378,45.605066
11.1281966985463,45.6045267993613
11.1278286184053,45.6040099031286
11.1274284957435,45.6035173926605
11.1269979417138,45.6030512511229
11.1265386900052,45.6026133555032
11.1260525898622,45.6022054690526
11.1255415986386,45.6018292341857
11.1250077739157,45.6014861658677
11.1244532652173,45.6011776455135
11.1238803053541,45.6009049154257
11.1232912014333,45.6006690737921
11.1226883255684,45.6004710702639
11.1220741053279,45.6003117021312
11.1214510139597,45.6001916111132
11.120821560433,45.6001112807743
11.120188279335,45.6000710345762
11.119553720665,45.6000710345762
11.118920439567,45.6001112807743
11.1182909860403,45.6001916111132
11.1176678946721,45.6003117021312
11.1170536744316,45.6004710702639
11.1164507985667,45.6006690737921
11.1158616946459,45.6009049154257
11.1152887347827,45.6011776455135
11.1147342260843,45.6014861658677
11.1142004013614,45.6018292341857
11.1136894101378,45.6022054690526
11.1132033099948,45.6026133555032
11.1127440582862,45.6030512511229
11.1123135042565,45.6035173926605
11.1119133815947,45.6040099031286
11.1115453014537,45.6045267993613
11.1112107459622,45.605066
11.1109110622571,45.6056253338739
11.110647457059,45.6062025487431
11.1104209918129,45.6067953203668
11.1102325784144,45.6074012618631
11.1100829755379,45.6080179333194
11.1099727855812,45.6086428516173
11.1099024522405,45.6092735004314
11.1098722587233,45.6099073403617
11.1098823266082,45.6105418191582
11.1099326153554,45.611174381999
11.1100229224699,45.6118024817767
11.1101528843168,45.6124235893551
11.1103219775856,45.6130352037533
11.1105295213973,45.6136348622159
11.1107746800465,45.61422015013
11.1110564663655,45.6147887107477
11.1113737457005,45.6153382546761
11.1117252404795,45.6158665690957
11.1121095353571,45.6163715266708
11.1125250829134,45.6168510941156
11.1129702098852,45.6173033403811
11.1134431239031,45.6177264444312
11.1139419207095,45.6181187025753
11.1144645918254,45.6184785353283
11.115009032639,45.6188044937707
11.1155730508791,45.6190952653829
11.1161543754434,45.6193496793302
11.116750665543,45.6195667111774
11.1173595201282,45.619745487014
11.1179784875564,45.6198852869726
11.1186050754643,45.6199855481283
11.1192367608034,45.6200458667647
11.119871,45.620066
</coordinates>
</LinearRing>
</outerBoundaryIs>
</Polygon>
<Polygon>
<outerBoundaryIs>
<LinearRing>
<coordinates>
11.119871,45.620066
11.1205052391966,45.6200458667647
11.1211369245357,45.6199855481283
11.1217635124436,45.6198852869726
11.1223824798718,45.619745487014
11.122991334457,45.6195667111774
11.1235876245566,45.6193496793302
11.1241689491209,45.6190952653829
11.124732967361,45.6188044937707
11.1252774081746,45.6184785353283
11.1258000792905,45.6181187025753
11.1262988760969,45.6177264444312
11.1267717901148,45.6173033403811
11.1272169170866,45.6168510941156
11.1276324646429,45.6163715266708
11.1280167595205,45.6158665690957
11.1283682542995,45.6153382546761
11.1286855336345,45.6147887107477
11.1289673199535,45.61422015013
11.1292124786027,45.6136348622159
11.1294200224144,45.6130352037533
11.1295891156832,45.6124235893551
11.1297190775301,45.6118024817767
11.1298093846446,45.611174381999
11.1298596733918,45.6105418191582
11.1298697412767,45.6099073403617
11.1298395477595,45.6092735004314
11.1297692144188,45.6086428516173
11.1296590244621,45.6080179333194
11.1295094215856,45.6074012618631
11.1293210081871,45.6067953203668
11.129094542941,45.6062025487431
11.1288309377429,45.6056253338739
11.1285312540378,45.605066
11.1281966985463,45.6045267993613
11.1278286184053,45.6040099031286
11.1274284957435,45.6035173926605
11.1269979417138,45.6030512511229
11.1265386900052,45.6026133555032
11.1260525898622,45.6022054690526
11.1255415986386,45.6018292341857
11.1250077739157,45.6014861658677
11.1244532652173,45.6011776455135
11.1238803053541,45.6009049154257
11.1232912014333,45.6006690737921
11.1226883255684,45.6004710702639
11.1220741053279,45.6003117021312
11.1214510139597,45.6001916111132
11.120821560433,45.6001112807743
11.120188279335,45.6000710345762
11.119553720665,45.6000710345762
11.118920439567,45.6001112807743
11.1182909860403,45.6001916111132
11.1176678946721,45.6003117021312
11.1170536744316,45.6004710702639
11.1164507985667,45.6006690737921
11.1158616946459,45.6009049154257
11.1152887347827,45.6011776455135
11.1147342260843,45.6014861658677
11.1142004013614,45.6018292341857
11.1136894101378,45.6022054690526
11.1132033099948,45.6026133555032
11.1127440582862,45.6030512511229
11.1123135042565,45.6035173926605
11.1119133815947,45.6040099031286
11.1115453014537,45.6045267993613
11.1112107459622,45.605066
11.1109110622571,45.6056253338739
11.110647457059,45.6062025487431
11.1104209918129,45.6067953203668
11.1102325784144,45.6074012618631
11.1100829755379,45.6080179333194
11.1099727855812,45.6086428516173
11.1099024522405,45.6092735004314
11.1098722587233,45.6099073403617
11.1098823266082,45.6105418191582
11.1099326153554,45.611174381999
11.1100229224699,45.6118024817767
11.1101528843168,45.6124235893551
11.1103219775856,45.6130352037533
11.1105295213973,45.6136348622159
11.1107746800465,45.61422015013
11.1110564663655,45.6147887107477
11.1113737457005,45.6153382546761
11.1117252404795,45.6158665690957
11.1121095353571,45.6163715266708
11.1125250829134,45.6168510941156
11.1129702098852,45.6173033403811
11.1134431239031,45.6177264444312
11.1139419207095,45.6181187025753
11.1144645918254,45.6184785353283
11.115009032639,45.6188044937707
11.1155730508791,45.6190952653829
11.1161543754434,45.6193496793302
11.116750665543,45.6195667111774
11.1173595201282,45.619745487014
11.1179784875564,45.6198852869726
11.1186050754643,45.6199855481283
11.1192367608034,45.6200458667647
11.119871,45.620066
</coordinates>
</LinearRing>
</outerBoundaryIs>
</Polygon>
<Polygon>
<outerBoundaryIs>
<LinearRing>
<coordinates>
11.137,45.6669
11.1376342391966,45.6668798667647
11.1382659245357,45.6668195481283
11.1388925124436,45.6667192869726
11.1395114798718,45.666579487014
11.140120334457,45.6664007111774
11.1407166245566,45.6661836793302
11.1412979491209,45.6659292653829
11.141861967361,45.6656384937707
11.1424064081746,45.6653125353283
11.1429290792905,45.6649527025753
11.1434278760969,45.6645604444312
11.1439007901148,45.6641373403811
11.1443459170866,45.6636850941156
11.1447614646429,45.6632055266708
11.1451457595205,45.6627005690957
11.1454972542995,45.6621722546761
11.1458145336345,45.6616227107477
11.1460963199535,45.66105415013
11.1463414786027,45.6604688622159
11.1465490224144,45.6598692037533
11.1467181156832,45.6592575893551
11.1468480775301,45.6586364817767
11.1469383846446,45.658008381999
11.1469886733918,45.6573758191582
11.1469987412767,45.6567413403617
11.1469685477595,45.6561075004314
11.1468982144188,45.6554768516173
11.1467880244621,45.6548519333193
11.1466384215856,45.6542352618631
11.1464500081871,45.6536293203668
11.146223542941,45.6530365487431
11.1459599377429,45.6524593338739
11.1456602540378,45.6519
11.1453256985463,45.6513607993613
11.1449576184053,45.6508439031286
11.1445574957435,45.6503513926605
11.1441269417138,45.6498852511229
11.1436676900052,45.6494473555032
11.1431815898622,45.6490394690526
11.1426705986386,45.6486632341857
11.1421367739157,45.6483201658677
11.1415822652173,45.6480116455134
11.1410093053541,45.6477389154257
11.1404202014333,45.6475030737921
11.1398173255684,45.6473050702639
11.1392031053279,45.6471457021311
11.1385800139597,45.6470256111132
11.137950560433,45.6469452807743
11.137317279335,45.6469050345762
11.136682720665,45.6469050345762
11.136049439567,45.6469452807743
11.1354199860403,45.6470256111132
11.1347968946721,45.6471457021311
11.1341826744316,45.6473050702639
11.1335797985667,45.6475030737921
11.1329906946459,45.6477389154257
11.1324177347827,45.6480116455134
11.1318632260843,45.6483201658677
11.1313294013614,45.6486632341857
11.1308184101378,45.6490394690526
11.1303323099948,45.6494473555032
11.1298730582862,45.6498852511229
11.1294425042565,45.6503513926605
11.1290423815947,45.6508439031286
11.1286743014537,45.6513607993613
11.1283397459622,45.6519
11.1280400622571,45.6524593338739
11.127776457059,45.6530365487431
11.1275499918129,45.6536293203668
11.1273615784144,45.6542352618631
11.1272119755379,45.6548519333193
11.1271017855812,45.6554768516173
11.1270314522405,45.6561075004314
11.1270012587233,45.6567413403617
11.1270113266082,45.6573758191582
11.1270616153554,45.658008381999
11.1271519224699,45.6586364817767
11.1272818843168,45.6592575893551
11.1274509775856,45.6598692037533
11.1276585213973,45.6604688622159
11.1279036800465,45.66105415013
11.1281854663655,45.6616227107477
11.1285027457005,45.6621722546761
11.1288542404795,45.6627005690957
11.1292385353571,45.6632055266708
11.1296540829134,45.6636850941156
11.1300992098852,45.6641373403811
11.1305721239031,45.6645604444312
11.1310709207095,45.6649527025753
11.1315935918254,45.6653125353283
11.132138032639,45.6656384937707
11.1327020508791,45.6659292653829
11.1332833754434,45.6661836793302
11.133879665543,45.6664007111774
11.1344885201282,45.666579487014
11.1351074875564,45.6667192869726
11.1357340754643,45.6668195481283
11.1363657608034,45.6668798667647
11.137,45.6669
</coordinates>
</LinearRing>
</outerBoundaryIs>
</Polygon>
<Polygon>
<outerBoundaryIs>
<LinearRing>
<coordinates>
11.114841,45.650463
11.1154752391966,45.6504428667647
11.1161069245357,45.6503825481283
11.1167335124436,45.6502822869726
11.1173524798718,45.650142487014
11.117961334457,45.6499637111774
11.1185576245566,45.6497466793302
11.1191389491209,45.6494922653829
11.119702967361,45.6492014937707
11.1202474081746,45.6488755353283
11.1207700792905,45.6485157025753
11.1212688760969,45.6481234444312
11.1217417901148,45.647700340381
11.1221869170866,45.6472480941156
11.1226024646429,45.6467685266708
11.1229867595205,45.6462635690957
11.1233382542995,45.6457352546761
11.1236555336345,45.6451857107477
11.1239373199535,45.64461715013
11.1241824786027,45.6440318622159
11.1243900224144,45.6434322037533
11.1245591156832,45.6428205893551
11.1246890775301,45.6421994817767
11.1247793846446,45.641571381999
11.1248296733918,45.6409388191582
11.1248397412767,45.6403043403617
11.1248095477595,45.6396705004314
11.1247392144188,45.6390398516173
11.1246290244621,45.6384149333193
11.1244794215856,45.6377982618631
11.1242910081871,45.6371923203668
11.124064542941,45.6365995487431
11.1238009377429,45.6360223338739
11.1235012540378,45.635463
11.1231666985463,45.6349237993613
11.1227986184053,45.6344069031286
11.1223984957435,45.6339143926605
11.1219679417138,45.6334482511229
11.1215086900052,45.6330103555032
11.1210225898622,45.6326024690526
11.1205115986386,45.6322262341857
11.1199777739157,45.6318831658676
11.1194232652173,45.6315746455134
11.1188503053541,45.6313019154257
11.1182612014333,45.6310660737921
11.1176583255684,45.6308680702639
11.1170441053279,45.6307087021311
11.1164210139597,45.6305886111132
11.115791560433,45.6305082807743
11.115158279335,45.6304680345762
11.114523720665,45.6304680345762
11.113890439567,45.6305082807743
11.1132609860403,45.6305886111132
11.1126378946721,45.6307087021311
11.1120236744316,45.6308680702639
11.1114207985667,45.6310660737921
11.1108316946459,45.6313019154257
11.1102587347827,45.6315746455134
11.1097042260843,45.6318831658676
11.1091704013614,45.6322262341857
11.1086594101378,45.6326024690526
11.1081733099948,45.6330103555032
11.1077140582862,45.6334482511229
11.1072835042565,45.6339143926605
11.1068833815947,45.6344069031286
11.1065153014537,45.6349237993613
11.1061807459622,45.635463
11.1058810622571,45.6360223338739
11.105617457059,45.6365995487431
11.1053909918129,45.6371923203668
11.1052025784144,45.6377982618631
11.1050529755379,45.6384149333193
11.1049427855812,45.6390398516173
11.1048724522405,45.6396705004314
11.1048422587233,45.6403043403617
11.1048523266082,45.6409388191582
11.1049026153554,45.641571381999
11.1049929224699,45.6421994817767
11.1051228843168,45.6428205893551
11.1052919775856,45.6434322037533
11.1054995213973,45.6440318622159
11.1057446800465,45.64461715013
11.1060264663655,45.6451857107477
11.1063437457005,45.6457352546761
11.1066952404795,45.6462635690957
11.1070795353571,45.6467685266708
11.1074950829134,45.6472480941156
11.1079402098852,45.647700340381
11.1084131239031,45.6481234444312
11.1089119207095,45.6485157025753
11.1094345918254,45.6488755353283
11.109979032639,45.6492014937707
11.1105430508791,45.6494922653829
11.1111243754434,45.6497466793302
11.111720665543,45.6499637111774
11.1123295201282,45.650142487014
11.1129484875564,45.6502822869726
11.1135750754643,45.6503825481283
11.1142067608034,45.6504428667647
11.114841,45.650463
</coordinates>
</LinearRing>
</outerBoundaryIs>
</Polygon>
<Polygon>
<outerBoundaryIs>
<LinearRing>
<coordinates>
11.119871,45.620066
11.1205052391966,45.6200458667647
11.1211369245357,45.6199855481283
11.1217635124436,45.6198852869726
11.1223824798718,45.619745487014
11.122991334457,45.6195667111774
11.1235876245566,45.6193496793302
11.1241689491209,45.6190952653829
11.124732967361,45.6188044937707
11.1252774081746,45.6184785353283
11.1258000792905,45.6181187025753
11.1262988760969,45.6177264444312
11.1267717901148,45.6173033403811
11.1272169170866,45.6168510941156
11.1276324646429,45.6163715266708
11.1280167595205,45.6158665690957
11.1283682542995,45.6153382546761
11.1286855336345,45.6147887107477
11.1289673199535,45.61422015013
11.1292124786027,45.6136348622159
11.1294200224144,45.6130352037533
11.1295891156832,45.6124235893551
11.1297190775301,45.6118024817767
11.1298093846446,45.611174381999
11.1298596733918,45.6105418191582
11.1298697412767,45.6099073403617
11.1298395477595,45.6092735004314
11.1297692144188,45.6086428516173
11.1296590244621,45.6080179333194
11.1295094215856,45.6074012618631
11.1293210081871,45.6067953203668
11.129094542941,45.6062025487431
11.1288309377429,45.6056253338739
11.1285312540378,45.605066
11.1281966985463,45.6045267993613
11.1278286184053,45.6040099031286
11.1274284957435,45.6035173926605
11.1269979417138,45.6030512511229
11.1265386900052,45.6026133555032
11.1260525898622,45.6022054690526
11.1255415986386,45.6018292341857
11.1250077739157,45.6014861658677
11.1244532652173,45.6011776455135
11.1238803053541,45.6009049154257
11.1232912014333,45.6006690737921
11.1226883255684,45.6004710702639
11.1220741053279,45.6003117021312
11.1214510139597,45.6001916111132
11.120821560433,45.6001112807743
11.120188279335,45.6000710345762
11.119553720665,45.6000710345762
11.118920439567,45.6001112807743
11.1182909860403,45.6001916111132
11.1176678946721,45.6003117021312
11.1170536744316,45.6004710702639
11.1164507985667,45.6006690737921
11.1158616946459,45.6009049154257
11.1152887347827,45.6011776455135
11.1147342260843,45.6014861658677
11.1142004013614,45.6018292341857
11.1136894101378,45.6022054690526
11.1132033099948,45.6026133555032
11.1127440582862,45.6030512511229
11.1123135042565,45.6035173926605
11.1119133815947,45.6040099031286
11.1115453014537,45.6045267993613
11.1112107459622,45.605066
11.1109110622571,45.6056253338739
11.110647457059,45.6062025487431
11.1104209918129,45.6067953203668
11.1102325784144,45.6074012618631
11.1100829755379,45.6080179333194
11.1099727855812,45.6086428516173
11.1099024522405,45.6092735004314
11.1098722587233,45.6099073403617
11.1098823266082,45.6105418191582
11.1099326153554,45.611174381999
11.1100229224699,45.6118024817767
11.1101528843168,45.6124235893551
11.1103219775856,45.6130352037533
11.1105295213973,45.6136348622159
11.1107746800465,45.61422015013
11.1110564663655,45.6147887107477
11.1113737457005,45.6153382546761
11.1117252404795,45.6158665690957
11.1121095353571,45.6163715266708
11.1125250829134,45.6168510941156
11.1129702098852,45.6173033403811
11.1134431239031,45.6177264444312
11.1139419207095,45.6181187025753
11.1144645918254,45.6184785353283
11.115009032639,45.6188044937707
11.1155730508791,45.6190952653829
11.1161543754434,45.6193496793302
11.116750665543,45.6195667111774
11.1173595201282,45.619745487014
11.1179784875564,45.6198852869726
11.1186050754643,45.6199855481283
11.1192367608034,45.6200458667647
11.119871,45.620066
</coordinates>
</LinearRing>
</outerBoundaryIs>
</Polygon>
<Polygon>
<outerBoundaryIs>
<LinearRing>
<coordinates>
10.7282,45.6644
10.7288342391966,45.6643798667647
10.7294659245357,45.6643195481283
10.7300925124436,45.6642192869726
10.7307114798718,45.664079487014
10.731320334457,45.6639007111774
10.7319166245566,45.6636836793302
10.7324979491209,45.6634292653829
10.733061967361,45.6631384937707
10.7336064081746,45.6628125353283
10.7341290792905,45.6624527025753
10.7346278760969,45.6620604444312
10.7351007901148,45.6616373403811
10.7355459170866,45.6611850941156
10.7359614646429,45.6607055266708
10.7363457595205,45.6602005690957
10.7366972542995,45.6596722546761
10.7370145336345,45.6591227107477
10.7372963199535,45.65855415013
10.7375414786027,45.6579688622159
10.7377490224144,45.6573692037533
10.7379181156832,45.6567575893551
10.7380480775301,45.6561364817767
10.7381383846446,45.655508381999
10.7381886733918,45.6548758191582
10.7381987412767,45.6542413403617
10.7381685477595,45.6536075004314
10.7380982144188,45.6529768516173
10.7379880244621,45.6523519333194
10.7378384215856,45.6517352618631
10.7376500081871,45.6511293203668
10.737423542941,45.6505365487431
10.7371599377429,45.6499593338739
10.7368602540378,45.6494
10.7365256985463,45.6488607993613
10.7361576184053,45.6483439031286
10.7357574957435,45.6478513926605
10.7353269417138,45.6473852511229
10.7348676900052,45.6469473555032
10.7343815898622,45.6465394690526
10.7338705986386,45.6461632341857
10.7333367739157,45.6458201658677
10.7327822652173,45.6455116455135
10.7322093053541,45.6452389154257
10.7316202014333,45.6450030737921
10.7310173255684,45.6448050702639
10.7304031053279,45.6446457021312
10.7297800139597,45.6445256111132
10.729150560433,45.6444452807743
10.728517279335,45.6444050345762
10.727882720665,45.6444050345762
10.727249439567,45.6444452807743
10.7266199860403,45.6445256111132
10.7259968946721,45.6446457021312
10.7253826744316,45.6448050702639
10.7247797985667,45.6450030737921
10.7241906946459,45.6452389154257
10.7236177347827,45.6455116455135
10.7230632260843,45.6458201658677
10.7225294013614,45.6461632341857
10.7220184101378,45.6465394690526
10.7215323099948,45.6469473555032
10.7210730582862,45.6473852511229
10.7206425042565,45.6478513926605
10.7202423815947,45.6483439031286
10.7198743014537,45.6488607993613
10.7195397459622,45.6494
10.7192400622571,45.6499593338739
10.718976457059,45.6505365487431
10.7187499918129,45.6511293203668
10.7185615784144,45.6517352618631
10.7184119755379,45.6523519333194
10.7183017855812,45.6529768516173
10.7182314522405,45.6536075004314
10.7182012587233,45.6542413403617
10.7182113266082,45.6548758191582
10.7182616153554,45.655508381999
10.7183519224699,45.6561364817767
10.7184818843168,45.6567575893551
10.7186509775856,45.6573692037533
10.7188585213973,45.6579688622159
10.7191036800465,45.65855415013
10.7193854663655,45.6591227107477
10.7197027457005,45.6596722546761
10.7200542404795,45.6602005690957
10.7204385353571,45.6607055266708
10.7208540829134,45.6611850941156
10.7212992098852,45.6616373403811
10.7217721239031,45.6620604444312
10.7222709207095,45.6624527025753
10.7227935918254,45.6628125353283
10.723338032639,45.6631384937707
10.7239020508791,45.6634292653829
10.7244833754434,45.6636836793302
10.725079665543,45.6639007111774
10.7256885201282,45.664079487014
10.7263074875564,45.6642192869726
10.7269340754643,45.6643195481283
10.7275657608034,45.6643798667647
10.7282,45.6644
</coordinates>
</LinearRing>
</outerBoundaryIs>
</Polygon>
<Polygon>
<outerBoundaryIs>
<LinearRing>
<coordinates>
10.7282,45.6644
10.7288342391966,45.6643798667647
10.7294659245357,45.6643195481283
10.7300925124436,45.6642192869726
10.7307114798718,45.664079487014
10.731320334457,45.6639007111774
10.7319166245566,45.6636836793302
10.7324979491209,45.6634292653829
10.733061967361,45.6631384937707
10.7336064081746,45.6628125353283
10.7341290792905,45.6624527025753
10.7346278760969,45.6620604444312
10.7351007901148,45.6616373403811
10.7355459170866,45.6611850941156
10.7359614646429,45.6607055266708
10.7363457595205,45.6602005690957
10.7366972542995,45.6596722546761
10.7370145336345,45.6591227107477
10.7372963199535,45.65855415013
10.7375414786027,45.6579688622159
10.7377490224144,45.6573692037533
10.7379181156832,45.6567575893551
10.7380480775301,45.6561364817767
10.7381383846446,45.655508381999
10.7381886733918,45.6548758191582
10.7381987412767,45.6542413403617
10.7381685477595,45.6536075004314
10.7380982144188,45.6529768516173
10.7379880244621,45.6523519333194
10.7378384215856,45.6517352618631
10.7376500081871,45.6511293203668
10.737423542941,45.6505365487431
10.7371599377429,45.6499593338739
10.7368602540378,45.6494
10.7365256985463,45.6488607993613
10.7361576184053,45.6483439031286
10.7357574957435,45.6478513926605
10.7353269417138,45.6473852511229
10.7348676900052,45.6469473555032
10.7343815898622,45.6465394690526
10.7338705986386,45.6461632341857
10.7333367739157,45.6458201658677
10.7327822652173,45.6455116455135
10.7322093053541,45.6452389154257
10.7316202014333,45.6450030737921
10.7310173255684,45.6448050702639
10.7304031053279,45.6446457021312
10.7297800139597,45.6445256111132
10.729150560433,45.6444452807743
10.728517279335,45.6444050345762
10.727882720665,45.6444050345762
10.727249439567,45.6444452807743
10.7266199860403,45.6445256111132
10.7259968946721,45.6446457021312
10.7253826744316,45.6448050702639
10.7247797985667,45.6450030737921
10.7241906946459,45.6452389154257
10.7236177347827,45.6455116455135
10.7230632260843,45.6458201658677
10.7225294013614,45.6461632341857
10.7220184101378,45.6465394690526
10.7215323099948,45.6469473555032
10.7210730582862,45.6473852511229
10.7206425042565,45.6478513926605
10.7202423815947,45.6483439031286
10.7198743014537,45.6488607993613
10.7195397459622,45.6494
10.7192400622571,45.6499593338739
10.718976457059,45.6505365487431
10.7187499918129,45.6511293203668
10.7185615784144,45.6517352618631
10.7184119755379,45.6523519333194
10.7183017855812,45.6529768516173
10.7182314522405,45.6536075004314
10.7182012587233,45.6542413403617
10.7182113266082,45.6548758191582
10.7182616153554,45.655508381999
10.7183519224699,45.6561364817767
10.7184818843168,45.6567575893551
10.7186509775856,45.6573692037533
10.7188585213973,45.6579688622159
10.7191036800465,45.65855415013
10.7193854663655,45.6591227107477
10.7197027457005,45.6596722546761
10.7200542404795,45.6602005690957
10.7204385353571,45.6607055266708
10.7208540829134,45.6611850941156
10.7212992098852,45.6616373403811
10.7217721239031,45.6620604444312
10.7222709207095,45.6624527025753
10.7227935918254,45.6628125353283
10.723338032639,45.6631384937707
10.7239020508791,45.6634292653829
10.7244833754434,45.6636836793302
10.725079665543,45.6639007111774
10.7256885201282,45.664079487014
10.7263074875564,45.6642192869726
10.7269340754643,45.6643195481283
10.7275657608034,45.6643798667647
10.7282,45.6644
</coordinates>
</LinearRing>
</outerBoundaryIs>
</Polygon>
<Polygon>
<outerBoundaryIs>
<LinearRing>
<coordinates>
11.1202,45.6187
11.1208342391966,45.6186798667647
11.1214659245357,45.6186195481283
11.1220925124436,45.6185192869726
11.1227114798718,45.618379487014
11.123320334457,45.6182007111774
11.1239166245566,45.6179836793302
11.1244979491209,45.6177292653829
11.125061967361,45.6174384937707
11.1256064081746,45.6171125353283
11.1261290792905,45.6167527025753
11.1266278760969,45.6163604444312
11.1271007901148,45.6159373403811
11.1275459170866,45.6154850941156
11.1279614646429,45.6150055266708
11.1283457595205,45.6145005690957
11.1286972542995,45.6139722546761
11.1290145336345,45.6134227107477
11.1292963199535,45.61285415013
11.1295414786027,45.6122688622159
11.1297490224144,45.6116692037533
11.1299181156832,45.6110575893551
11.1300480775301,45.6104364817767
11.1301383846446,45.609808381999
11.1301886733918,45.6091758191582
11.1301987412767,45.6085413403617
11.1301685477595,45.6079075004314
11.1300982144188,45.6072768516173
11.1299880244621,45.6066519333193
11.1298384215856,45.6060352618631
11.1296500081871,45.6054293203668
11.129423542941,45.6048365487431
11.1291599377429,45.6042593338739
11.1288602540378,45.6037
11.1285256985463,45.6031607993613
11.1281576184053,45.6026439031286
11.1277574957435,45.6021513926605
11.1273269417138,45.6016852511229
11.1268676900052,45.6012473555032
11.1263815898622,45.6008394690526
11.1258705986386,45.6004632341857
11.1253367739157,45.6001201658677
11.1247822652173,45.5998116455134
11.1242093053541,45.5995389154257
11.1236202014333,45.5993030737921
11.1230173255684,45.5991050702639
11.1224031053279,45.5989457021311
11.1217800139597,45.5988256111132
11.121150560433,45.5987452807743
11.120517279335,45.5987050345762
11.119882720665,45.5987050345762
11.119249439567,45.5987452807743
11.1186199860403,45.5988256111132
11.1179968946721,45.5989457021311
11.1173826744316,45.5991050702639
11.1167797985667,45.5993030737921
11.1161906946459,45.5995389154257
11.1156177347827,45.5998116455134
11.1150632260843,45.6001201658677
11.1145294013614,45.6004632341857
11.1140184101378,45.6008394690526
11.1135323099948,45.6012473555032
11.1130730582862,45.6016852511229
11.1126425042565,45.6021513926605
11.1122423815947,45.6026439031286
11.1118743014537,45.6031607993613
11.1115397459622,45.6037
11.1112400622571,45.6042593338739
11.110976457059,45.6048365487431
11.1107499918129,45.6054293203668
11.1105615784144,45.6060352618631
11.1104119755379,45.6066519333193
11.1103017855812,45.6072768516173
11.1102314522405,45.6079075004314
11.1102012587233,45.6085413403617
11.1102113266082,45.6091758191582
11.1102616153554,45.609808381999
11.1103519224699,45.6104364817767
11.1104818843168,45.6110575893551
11.1106509775856,45.6116692037533
11.1108585213973,45.6122688622159
11.1111036800465,45.61285415013
11.1113854663655,45.6134227107477
11.1117027457005,45.6139722546761
11.1120542404795,45.6145005690957
11.1124385353571,45.6150055266708
11.1128540829134,45.6154850941156
11.1132992098852,45.6159373403811
11.1137721239031,45.6163604444312
11.1142709207095,45.6167527025753
11.1147935918254,45.6171125353283
11.115338032639,45.6174384937707
11.1159020508791,45.6177292653829
11.1164833754434,45.6179836793302
11.117079665543,45.6182007111774
11.1176885201282,45.618379487014
11.1183074875564,45.6185192869726
11.1189340754643,45.6186195481283
11.1195657608034,45.6186798667647
11.1202,45.6187
</coordinates>
</LinearRing>
</outerBoundaryIs>
</Polygon>
<Polygon>
<outerBoundaryIs>
<LinearRing>
<coordinates>
11.1202,45.6187
11.1208342391966,45.6186798667647
11.1214659245357,45.6186195481283
11.1220925124436,45.6185192869726
11.1227114798718,45.618379487014
11.123320334457,45.6182007111774
11.1239166245566,45.6179836793302
11.1244979491209,45.6177292653829
11.125061967361,45.6174384937707
11.1256064081746,45.6171125353283
11.1261290792905,45.6167527025753
11.1266278760969,45.6163604444312
11.1271007901148,45.6159373403811
11.1275459170866,45.6154850941156
11.1279614646429,45.6150055266708
11.1283457595205,45.6145005690957
11.1286972542995,45.6139722546761
11.1290145336345,45.6134227107477
11.1292963199535,45.61285415013
11.1295414786027,45.6122688622159
11.1297490224144,45.6116692037533
11.1299181156832,45.6110575893551
11.1300480775301,45.6104364817767
11.1301383846446,45.609808381999
11.1301886733918,45.6091758191582
11.1301987412767,45.6085413403617
11.1301685477595,45.6079075004314
11.1300982144188,45.6072768516173
11.1299880244621,45.6066519333193
11.1298384215856,45.6060352618631
11.1296500081871,45.6054293203668
11.129423542941,45.6048365487431
11.1291599377429,45.6042593338739
11.1288602540378,45.6037
11.1285256985463,45.6031607993613
11.1281576184053,45.6026439031286
11.1277574957435,45.6021513926605
11.1273269417138,45.6016852511229
11.1268676900052,45.6012473555032
11.1263815898622,45.6008394690526
11.1258705986386,45.6004632341857
11.1253367739157,45.6001201658677
11.1247822652173,45.5998116455134
11.1242093053541,45.5995389154257
11.1236202014333,45.5993030737921
11.1230173255684,45.5991050702639
11.1224031053279,45.5989457021311
11.1217800139597,45.5988256111132
11.121150560433,45.5987452807743
11.120517279335,45.5987050345762
11.119882720665,45.5987050345762
11.119249439567,45.5987452807743
11.1186199860403,45.5988256111132
11.1179968946721,45.5989457021311
11.1173826744316,45.5991050702639
11.1167797985667,45.5993030737921
11.1161906946459,45.5995389154257
11.1156177347827,45.5998116455134
11.1150632260843,45.6001201658677
11.1145294013614,45.6004632341857
11.1140184101378,45.6008394690526
11.1135323099948,45.6012473555032
11.1130730582862,45.6016852511229
11.1126425042565,45.6021513926605
11.1122423815947,45.6026439031286
11.1118743014537,45.6031607993613
11.1115397459622,45.6037
11.1112400622571,45.6042593338739
11.110976457059,45.6048365487431
11.1107499918129,45.6054293203668
11.1105615784144,45.6060352618631
11.1104119755379,45.6066519333193
11.1103017855812,45.6072768516173
11.1102314522405,45.6079075004314
11.1102012587233,45.6085413403617
11.1102113266082,45.6091758191582
11.1102616153554,45.609808381999
11.1103519224699,45.6104364817767
11.1104818843168,45.6110575893551
11.1106509775856,45.6116692037533
11.1108585213973,45.6122688622159
11.1111036800465,45.61285415013
11.1113854663655,45.6134227107477
11.1117027457005,45.6139722546761
11.1120542404795,45.6145005690957
11.1124385353571,45.6150055266708
11.1128540829134,45.6154850941156
11.1132992098852,45.6159373403811
11.1137721239031,45.6163604444312
11.1142709207095,45.6167527025753
11.1147935918254,45.6171125353283
11.115338032639,45.6174384937707
11.1159020508791,45.6177292653829
11.1164833754434,45.6179836793302
11.117079665543,45.6182007111774
11.1176885201282,45.618379487014
11.1183074875564,45.6185192869726
11.1189340754643,45.6186195481283
11.1195657608034,45.6186798667647
11.1202,45.6187
</coordinates>
</LinearRing>
</outerBoundaryIs>
</Polygon>
<Polygon>
<outerBoundaryIs>
<LinearRing>
<coordinates>
11.1202,45.6187
11.1208342391966,45.6186798667647
11.1214659245357,45.6186195481283
11.1220925124436,45.6185192869726
11.1227114798718,45.618379487014
11.123320334457,45.6182007111774
11.1239166245566,45.6179836793302
11.1244979491209,45.6177292653829
11.125061967361,45.6174384937707
11.1256064081746,45.6171125353283
11.1261290792905,45.6167527025753
11.1266278760969,45.6163604444312
11.1271007901148,45.6159373403811
11.1275459170866,45.6154850941156
11.1279614646429,45.6150055266708
11.1283457595205,45.6145005690957
11.1286972542995,45.6139722546761
11.1290145336345,45.6134227107477
11.1292963199535,45.61285415013
11.1295414786027,45.6122688622159
11.1297490224144,45.6116692037533
11.1299181156832,45.6110575893551
11.1300480775301,45.6104364817767
11.1301383846446,45.609808381999
11.1301886733918,45.6091758191582
11.1301987412767,45.6085413403617
11.1301685477595,45.6079075004314
11.1300982144188,45.6072768516173
11.1299880244621,45.6066519333193
11.1298384215856,45.6060352618631
11.1296500081871,45.6054293203668
11.129423542941,45.6048365487431
11.1291599377429,45.6042593338739
11.1288602540378,45.6037
11.1285256985463,45.6031607993613
11.1281576184053,45.6026439031286
11.1277574957435,45.6021513926605
11.1273269417138,45.6016852511229
11.1268676900052,45.6012473555032
11.1263815898622,45.6008394690526
11.1258705986386,45.6004632341857
11.1253367739157,45.6001201658677
11.1247822652173,45.5998116455134
11.1242093053541,45.5995389154257
11.1236202014333,45.5993030737921
11.1230173255684,45.5991050702639
11.1224031053279,45.5989457021311
11.1217800139597,45.5988256111132
11.121150560433,45.5987452807743
11.120517279335,45.5987050345762
11.119882720665,45.5987050345762
11.119249439567,45.5987452807743
11.1186199860403,45.5988256111132
11.1179968946721,45.5989457021311
11.1173826744316,45.5991050702639
11.1167797985667,45.5993030737921
11.1161906946459,45.5995389154257
11.1156177347827,45.5998116455134
11.1150632260843,45.6001201658677
11.1145294013614,45.6004632341857
11.1140184101378,45.6008394690526
11.1135323099948,45.6012473555032
11.1130730582862,45.6016852511229
11.1126425042565,45.6021513926605
11.1122423815947,45.6026439031286
11.1118743014537,45.6031607993613
11.1115397459622,45.6037
11.1112400622571,45.6042593338739
11.110976457059,45.6048365487431
11.1107499918129,45.6054293203668
11.1105615784144,45.6060352618631
11.1104119755379,45.6066519333193
11.1103017855812,45.6072768516173
11.1102314522405,45.6079075004314
11.1102012587233,45.6085413403617
11.1102113266082,45.6091758191582
11.1102616153554,45.609808381999
11.1103519224699,45.6104364817767
11.1104818843168,45.6110575893551
11.1106509775856,45.6116692037533
11.1108585213973,45.6122688622159
11.1111036800465,45.61285415013
11.1113854663655,45.6134227107477
11.1117027457005,45.6139722546761
11.1120542404795,45.6145005690957
11.1124385353571,45.6150055266708
11.1128540829134,45.6154850941156
11.1132992098852,45.6159373403811
11.1137721239031,45.6163604444312
11.1142709207095,45.6167527025753
11.1147935918254,45.6171125353283
11.115338032639,45.6174384937707
11.1159020508791,45.6177292653829
11.1164833754434,45.6179836793302
11.117079665543,45.6182007111774
11.1176885201282,45.618379487014
11.1183074875564,45.6185192869726
11.1189340754643,45.6186195481283
11.1195657608034,45.6186798667647
11.1202,45.6187
</coordinates>
</LinearRing>
</outerBoundaryIs>
</Polygon>
<Polygon>
<outerBoundaryIs>
<LinearRing>
<coordinates>
11.1202,45.6187
11.1208342391966,45.6186798667647
11.1214659245357,45.6186195481283
11.1220925124436,45.6185192869726
11.1227114798718,45.618379487014
11.123320334457,45.6182007111774
11.1239166245566,45.6179836793302
11.1244979491209,45.6177292653829
11.125061967361,45.6174384937707
11.1256064081746,45.6171125353283
11.1261290792905,45.6167527025753
11.1266278760969,45.6163604444312
11.1271007901148,45.6159373403811
11.1275459170866,45.6154850941156
11.1279614646429,45.6150055266708
11.1283457595205,45.6145005690957
11.1286972542995,45.6139722546761
11.1290145336345,45.6134227107477
11.1292963199535,45.61285415013
11.1295414786027,45.6122688622159
11.1297490224144,45.6116692037533
11.1299181156832,45.6110575893551
11.1300480775301,45.6104364817767
11.1301383846446,45.609808381999
11.1301886733918,45.6091758191582
11.1301987412767,45.6085413403617
11.1301685477595,45.6079075004314
11.1300982144188,45.6072768516173
11.1299880244621,45.6066519333193
11.1298384215856,45.6060352618631
11.1296500081871,45.6054293203668
11.129423542941,45.6048365487431
11.1291599377429,45.6042593338739
11.1288602540378,45.6037
11.1285256985463,45.6031607993613
11.1281576184053,45.6026439031286
11.1277574957435,45.6021513926605
11.1273269417138,45.6016852511229
11.1268676900052,45.6012473555032
11.1263815898622,45.6008394690526
11.1258705986386,45.6004632341857
11.1253367739157,45.6001201658677
11.1247822652173,45.5998116455134
11.1242093053541,45.5995389154257
11.1236202014333,45.5993030737921
11.1230173255684,45.5991050702639
11.1224031053279,45.5989457021311
11.1217800139597,45.5988256111132
11.121150560433,45.5987452807743
11.120517279335,45.5987050345762
11.119882720665,45.5987050345762
11.119249439567,45.5987452807743
11.1186199860403,45.5988256111132
11.1179968946721,45.5989457021311
11.1173826744316,45.5991050702639
11.1167797985667,45.5993030737921
11.1161906946459,45.5995389154257
11.1156177347827,45.5998116455134
11.1150632260843,45.6001201658677
11.1145294013614,45.6004632341857
11.1140184101378,45.6008394690526
11.1135323099948,45.6012473555032
11.1130730582862,45.6016852511229
11.1126425042565,45.6021513926605
11.1122423815947,45.6026439031286
11.1118743014537,45.6031607993613
11.1115397459622,45.6037
11.1112400622571,45.6042593338739
11.110976457059,45.6048365487431
11.1107499918129,45.6054293203668
11.1105615784144,45.6060352618631
11.1104119755379,45.6066519333193
11.1103017855812,45.6072768516173
11.1102314522405,45.6079075004314
11.1102012587233,45.6085413403617
11.1102113266082,45.6091758191582
11.1102616153554,45.609808381999
11.1103519224699,45.6104364817767
11.1104818843168,45.6110575893551
11.1106509775856,45.6116692037533
11.1108585213973,45.6122688622159
11.1111036800465,45.61285415013
11.1113854663655,45.6134227107477
11.1117027457005,45.6139722546761
11.1120542404795,45.6145005690957
11.1124385353571,45.6150055266708
11.1128540829134,45.6154850941156
11.1132992098852,45.6159373403811
11.1137721239031,45.6163604444312
11.1142709207095,45.6167527025753
11.1147935918254,45.6171125353283
11.115338032639,45.6174384937707
11.1159020508791,45.6177292653829
11.1164833754434,45.6179836793302
11.117079665543,45.6182007111774
11.1176885201282,45.618379487014
11.1183074875564,45.6185192869726
11.1189340754643,45.6186195481283
11.1195657608034,45.6186798667647
11.1202,45.6187
</coordinates>
</LinearRing>
</outerBoundaryIs>
</Polygon>
<Polygon>
<outerBoundaryIs>
<LinearRing>
<coordinates>
11.107992,45.538513
11.1086262391966,45.5384928667647
11.1092579245357,45.5384325481283
11.1098845124436,45.5383322869726
11.1105034798718,45.538192487014
11.111112334457,45.5380137111774
11.1117086245566,45.5377966793302
11.1122899491209,45.5375422653829
11.112853967361,45.5372514937707
11.1133984081746,45.5369255353283
11.1139210792905,45.5365657025753
11.1144198760969,45.5361734444312
11.1148927901148,45.535750340381
11.1153379170866,45.5352980941156
11.1157534646429,45.5348185266708
11.1161377595205,45.5343135690957
11.1164892542995,45.5337852546761
11.1168065336345,45.5332357107477
11.1170883199535,45.53266715013
11.1173334786027,45.5320818622159
11.1175410224144,45.5314822037533
11.1177101156832,45.5308705893551
11.1178400775301,45.5302494817767
11.1179303846446,45.529621381999
11.1179806733918,45.5289888191582
11.1179907412767,45.5283543403617
11.1179605477595,45.5277205004314
11.1178902144188,45.5270898516173
11.1177800244621,45.5264649333193
11.1176304215856,45.5258482618631
11.1174420081871,45.5252423203668
11.117215542941,45.5246495487431
11.1169519377429,45.5240723338739
11.1166522540378,45.523513
11.1163176985463,45.5229737993613
11.1159496184053,45.5224569031286
11.1155494957435,45.5219643926605
11.1151189417138,45.5214982511229
11.1146596900052,45.5210603555032
11.1141735898622,45.5206524690526
11.1136625986386,45.5202762341857
11.1131287739157,45.5199331658676
11.1125742652173,45.5196246455134
11.1120013053541,45.5193519154257
11.1114122014333,45.5191160737921
11.1108093255684,45.5189180702639
11.1101951053279,45.5187587021311
11.1095720139597,45.5186386111132
11.108942560433,45.5185582807743
11.108309279335,45.5185180345762
11.107674720665,45.5185180345762
11.107041439567,45.5185582807743
11.1064119860403,45.5186386111132
11.1057888946721,45.5187587021311
11.1051746744316,45.5189180702639
11.1045717985667,45.5191160737921
11.1039826946459,45.5193519154257
11.1034097347827,45.5196246455134
11.1028552260843,45.5199331658676
11.1023214013614,45.5202762341857
11.1018104101378,45.5206524690526
11.1013243099948,45.5210603555032
11.1008650582862,45.5214982511229
11.1004345042565,45.5219643926605
11.1000343815947,45.5224569031286
11.0996663014537,45.5229737993613
11.0993317459622,45.523513
11.0990320622571,45.5240723338739
11.098768457059,45.5246495487431
11.0985419918129,45.5252423203668
11.0983535784144,45.5258482618631
11.0982039755379,45.5264649333193
11.0980937855812,45.5270898516173
11.0980234522405,45.5277205004314
11.0979932587233,45.5283543403617
11.0980033266082,45.5289888191582
11.0980536153554,45.529621381999
11.0981439224699,45.5302494817767
11.0982738843168,45.5308705893551
11.0984429775856,45.5314822037533
11.0986505213973,45.5320818622159
11.0988956800465,45.53266715013
11.0991774663655,45.5332357107477
11.0994947457005,45.5337852546761
11.0998462404795,45.5343135690957
11.1002305353571,45.5348185266708
11.1006460829134,45.5352980941156
11.1010912098852,45.535750340381
11.1015641239031,45.5361734444312
11.1020629207095,45.5365657025753
11.1025855918254,45.5369255353283
11.103130032639,45.5372514937707
11.1036940508791,45.5375422653829
11.1042753754434,45.5377966793302
11.104871665543,45.5380137111774
11.1054805201282,45.538192487014
11.1060994875564,45.5383322869726
11.1067260754643,45.5384325481283
11.1073577608034,45.5384928667647
11.107992,45.538513
</coordinates>
</LinearRing>
</outerBoundaryIs>
</Polygon>
<Polygon>
<outerBoundaryIs>
<LinearRing>
<coordinates>
11.2849,45.883
11.2855342391966,45.8829798667647
11.2861659245357,45.8829195481283
11.2867925124436,45.8828192869726
11.2874114798718,45.882679487014
11.288020334457,45.8825007111774
11.2886166245566,45.8822836793302
11.2891979491209,45.8820292653829
11.289761967361,45.8817384937707
11.2903064081746,45.8814125353283
11.2908290792905,45.8810527025753
11.2913278760969,45.8806604444312
11.2918007901148,45.8802373403811
11.2922459170866,45.8797850941156
11.2926614646429,45.8793055266708
11.2930457595205,45.8788005690957
11.2933972542995,45.8782722546761
11.2937145336345,45.8777227107477
11.2939963199535,45.87715415013
11.2942414786027,45.8765688622159
11.2944490224144,45.8759692037533
11.2946181156832,45.8753575893551
11.2947480775301,45.8747364817767
11.2948383846446,45.874108381999
11.2948886733918,45.8734758191582
11.2948987412767,45.8728413403617
11.2948685477595,45.8722075004314
11.2947982144188,45.8715768516173
11.2946880244621,45.8709519333193
11.2945384215856,45.8703352618631
11.2943500081871,45.8697293203668
11.294123542941,45.8691365487431
11.2938599377429,45.8685593338739
11.2935602540378,45.868
11.2932256985463,45.8674607993613
11.2928576184053,45.8669439031286
11.2924574957435,45.8664513926605
11.2920269417138,45.8659852511229
11.2915676900052,45.8655473555032
11.2910815898622,45.8651394690526
11.2905705986386,45.8647632341857
11.2900367739157,45.8644201658676
11.2894822652173,45.8641116455134
11.2889093053541,45.8638389154257
11.2883202014333,45.8636030737921
11.2877173255684,45.8634050702639
11.2871031053279,45.8632457021311
11.2864800139597,45.8631256111132
11.285850560433,45.8630452807743
11.285217279335,45.8630050345762
11.284582720665,45.8630050345762
11.283949439567,45.8630452807743
11.2833199860403,45.8631256111132
11.2826968946721,45.8632457021311
11.2820826744316,45.8634050702639
11.2814797985667,45.8636030737921
11.2808906946459,45.8638389154257
11.2803177347827,45.8641116455134
11.2797632260843,45.8644201658676
11.2792294013614,45.8647632341857
11.2787184101378,45.8651394690526
11.2782323099948,45.8655473555032
11.2777730582862,45.8659852511229
11.2773425042565,45.8664513926605
11.2769423815947,45.8669439031286
11.2765743014537,45.8674607993613
11.2762397459622,45.868
11.2759400622571,45.8685593338739
11.275676457059,45.8691365487431
11.2754499918129,45.8697293203668
11.2752615784144,45.8703352618631
11.2751119755379,45.8709519333193
11.2750017855812,45.8715768516173
11.2749314522405,45.8722075004314
11.2749012587233,45.8728413403617
11.2749113266082,45.8734758191582
11.2749616153554,45.874108381999
11.2750519224699,45.8747364817767
11.2751818843168,45.8753575893551
11.2753509775856,45.8759692037533
11.2755585213973,45.8765688622159
11.2758036800465,45.87715415013
11.2760854663655,45.8777227107477
11.2764027457005,45.8782722546761
11.2767542404795,45.8788005690957
11.2771385353571,45.8793055266708
11.2775540829134,45.8797850941156
11.2779992098852,45.8802373403811
11.2784721239031,45.8806604444312
11.2789709207095,45.8810527025753
11.2794935918254,45.8814125353283
11.280038032639,45.8817384937707
11.2806020508791,45.8820292653829
11.2811833754434,45.8822836793302
11.281779665543,45.8825007111774
11.2823885201282,45.882679487014
11.2830074875564,45.8828192869726
11.2836340754643,45.8829195481283
11.2842657608034,45.8829798667647
11.2849,45.883
</coordinates>
</LinearRing>
</outerBoundaryIs>
</Polygon>
<Polygon>
<outerBoundaryIs>
<LinearRing>
<coordinates>
11.3302,45.6259
11.3308342391966,45.6258798667647
11.3314659245357,45.6258195481283
11.3320925124436,45.6257192869726
11.3327114798718,45.625579487014
11.333320334457,45.6254007111774
11.3339166245566,45.6251836793302
11.3344979491209,45.6249292653829
11.335061967361,45.6246384937707
11.3356064081746,45.6243125353283
11.3361290792905,45.6239527025753
11.3366278760969,45.6235604444312
11.3371007901148,45.6231373403811
11.3375459170866,45.6226850941156
11.3379614646429,45.6222055266708
11.3383457595205,45.6217005690957
11.3386972542995,45.6211722546761
11.3390145336345,45.6206227107477
11.3392963199535,45.62005415013
11.3395414786027,45.6194688622159
11.3397490224144,45.6188692037533
11.3399181156832,45.6182575893551
11.3400480775301,45.6176364817767
11.3401383846446,45.617008381999
11.3401886733918,45.6163758191582
11.3401987412767,45.6157413403617
11.3401685477595,45.6151075004314
11.3400982144188,45.6144768516173
11.3399880244621,45.6138519333194
11.3398384215856,45.6132352618631
11.3396500081871,45.6126293203668
11.339423542941,45.6120365487431
11.3391599377429,45.6114593338739
11.3388602540378,45.6109
11.3385256985463,45.6103607993613
11.3381576184053,45.6098439031286
11.3377574957435,45.6093513926605
11.3373269417138,45.6088852511229
11.3368676900052,45.6084473555032
11.3363815898622,45.6080394690526
11.3358705986386,45.6076632341857
11.3353367739157,45.6073201658677
11.3347822652173,45.6070116455135
11.3342093053541,45.6067389154257
11.3336202014333,45.6065030737921
11.3330173255684,45.6063050702639
11.3324031053279,45.6061457021312
11.3317800139597,45.6060256111132
11.331150560433,45.6059452807743
11.330517279335,45.6059050345762
11.329882720665,45.6059050345762
11.329249439567,45.6059452807743
11.3286199860403,45.6060256111132
11.3279968946721,45.6061457021312
11.3273826744316,45.6063050702639
11.3267797985667,45.6065030737921
11.3261906946459,45.6067389154257
11.3256177347827,45.6070116455135
11.3250632260843,45.6073201658677
11.3245294013614,45.6076632341857
11.3240184101378,45.6080394690526
11.3235323099948,45.6084473555032
11.3230730582862,45.6088852511229
11.3226425042565,45.6093513926605
11.3222423815947,45.6098439031286
11.3218743014537,45.6103607993613
11.3215397459622,45.6109
11.3212400622571,45.6114593338739
11.320976457059,45.6120365487431
11.3207499918129,45.6126293203668
11.3205615784144,45.6132352618631
11.3204119755379,45.6138519333194
11.3203017855812,45.6144768516173
11.3202314522405,45.6151075004314
11.3202012587233,45.6157413403617
11.3202113266082,45.6163758191582
11.3202616153554,45.617008381999
11.3203519224699,45.6176364817767
11.3204818843168,45.6182575893551
11.3206509775856,45.6188692037533
11.3208585213973,45.6194688622159
11.3211036800465,45.62005415013
11.3213854663655,45.6206227107477
11.3217027457005,45.6211722546761
11.3220542404795,45.6217005690957
11.3224385353571,45.6222055266708
11.3228540829134,45.6226850941156
11.3232992098852,45.6231373403811
11.3237721239031,45.6235604444312
11.3242709207095,45.6239527025753
11.3247935918254,45.6243125353283
11.325338032639,45.6246384937707
11.3259020508791,45.6249292653829
11.3264833754434,45.6251836793302
11.327079665543,45.6254007111774
11.3276885201282,45.625579487014
11.3283074875564,45.6257192869726
11.3289340754643,45.6258195481283
11.3295657608034,45.6258798667647
11.3302,45.6259
</coordinates>
</LinearRing>
</outerBoundaryIs>
</Polygon>
<Polygon>
<outerBoundaryIs>
<LinearRing>
<coordinates>
11.3616,45.6715
11.3622342391966,45.6714798667647
11.3628659245357,45.6714195481283
11.3634925124436,45.6713192869726
11.3641114798718,45.671179487014
11.364720334457,45.6710007111774
11.3653166245566,45.6707836793302
11.3658979491209,45.6705292653829
11.366461967361,45.6702384937707
11.3670064081746,45.6699125353283
11.3675290792905,45.6695527025753
11.3680278760969,45.6691604444312
11.3685007901148,45.668737340381
11.3689459170866,45.6682850941156
11.3693614646429,45.6678055266708
11.3697457595205,45.6673005690957
11.3700972542995,45.6667722546761
11.3704145336345,45.6662227107477
11.3706963199535,45.66565415013
11.3709414786027,45.6650688622159
11.3711490224144,45.6644692037533
11.3713181156832,45.6638575893551
11.3714480775301,45.6632364817767
11.3715383846446,45.662608381999
11.3715886733918,45.6619758191582
11.3715987412767,45.6613413403617
11.3715685477595,45.6607075004314
11.3714982144188,45.6600768516173
11.3713880244621,45.6594519333193
11.3712384215856,45.6588352618631
11.3710500081871,45.6582293203668
11.370823542941,45.6576365487431
11.3705599377429,45.6570593338739
11.3702602540378,45.6565
11.3699256985463,45.6559607993613
11.3695576184053,45.6554439031286
11.3691574957435,45.6549513926605
11.3687269417138,45.6544852511229
11.3682676900052,45.6540473555032
11.3677815898622,45.6536394690526
11.3672705986386,45.6532632341857
11.3667367739157,45.6529201658676
11.3661822652173,45.6526116455134
11.3656093053541,45.6523389154257
11.3650202014333,45.6521030737921
11.3644173255684,45.6519050702639
11.3638031053279,45.6517457021311
11.3631800139597,45.6516256111132
11.362550560433,45.6515452807743
11.361917279335,45.6515050345762
11.361282720665,45.6515050345762
11.360649439567,45.6515452807743
11.3600199860403,45.6516256111132
11.3593968946721,45.6517457021311
11.3587826744316,45.6519050702639
11.3581797985667,45.6521030737921
11.3575906946459,45.6523389154257
11.3570177347827,45.6526116455134
11.3564632260843,45.6529201658676
11.3559294013614,45.6532632341857
11.3554184101378,45.6536394690526
11.3549323099948,45.6540473555032
11.3544730582862,45.6544852511229
11.3540425042565,45.6549513926605
11.3536423815947,45.6554439031286
11.3532743014537,45.6559607993613
11.3529397459622,45.6565
11.3526400622571,45.6570593338739
11.352376457059,45.6576365487431
11.3521499918129,45.6582293203668
11.3519615784144,45.6588352618631
11.3518119755379,45.6594519333193
11.3517017855812,45.6600768516173
11.3516314522405,45.6607075004314
11.3516012587233,45.6613413403617
11.3516113266082,45.6619758191582
11.3516616153554,45.662608381999
11.3517519224699,45.6632364817767
11.3518818843168,45.6638575893551
11.3520509775856,45.6644692037533
11.3522585213973,45.6650688622159
11.3525036800465,45.66565415013
11.3527854663655,45.6662227107477
11.3531027457005,45.6667722546761
11.3534542404795,45.6673005690957
11.3538385353571,45.6678055266708
11.3542540829134,45.6682850941156
11.3546992098852,45.668737340381
11.3551721239031,45.6691604444312
11.3556709207095,45.6695527025753
11.3561935918254,45.6699125353283
11.356738032639,45.6702384937707
11.3573020508791,45.6705292653829
11.3578833754434,45.6707836793302
11.358479665543,45.6710007111774
11.3590885201282,45.671179487014
11.3597074875564,45.6713192869726
11.3603340754643,45.6714195481283
11.3609657608034,45.6714798667647
11.3616,45.6715
</coordinates>
</LinearRing>
</outerBoundaryIs>
</Polygon>
<Polygon>
<outerBoundaryIs>
<LinearRing>
<coordinates>
10.900333,46.211083
10.9009672391966,46.2110628667647
10.9015989245357,46.2110025481283
10.9022255124436,46.2109022869726
10.9028444798718,46.210762487014
10.903453334457,46.2105837111774
10.9040496245566,46.2103666793302
10.9046309491209,46.2101122653829
10.905194967361,46.2098214937707
10.9057394081746,46.2094955353283
10.9062620792905,46.2091357025753
10.9067608760969,46.2087434444312
10.9072337901148,46.2083203403811
10.9076789170866,46.2078680941156
10.9080944646429,46.2073885266708
10.9084787595205,46.2068835690957
10.9088302542995,46.2063552546761
10.9091475336345,46.2058057107477
10.9094293199535,46.20523715013
10.9096744786027,46.2046518622159
10.9098820224144,46.2040522037533
10.9100511156832,46.2034405893551
10.9101810775301,46.2028194817767
10.9102713846446,46.202191381999
10.9103216733918,46.2015588191582
10.9103317412767,46.2009243403617
10.9103015477595,46.2002905004314
10.9102312144188,46.1996598516173
10.9101210244621,46.1990349333193
10.9099714215856,46.1984182618631
10.9097830081871,46.1978123203668
10.909556542941,46.1972195487431
10.9092929377429,46.1966423338739
10.9089932540378,46.196083
10.9086586985463,46.1955437993613
10.9082906184053,46.1950269031286
10.9078904957435,46.1945343926605
10.9074599417138,46.1940682511229
10.9070006900052,46.1936303555032
10.9065145898622,46.1932224690526
10.9060035986386,46.1928462341857
10.9054697739157,46.1925031658676
10.9049152652173,46.1921946455134
10.9043423053541,46.1919219154257
10.9037532014333,46.1916860737921
10.9031503255684,46.1914880702639
10.9025361053279,46.1913287021311
10.9019130139597,46.1912086111132
10.901283560433,46.1911282807743
10.900650279335,46.1910880345762
10.900015720665,46.1910880345762
10.899382439567,46.1911282807743
10.8987529860403,46.1912086111132
10.8981298946721,46.1913287021311
10.8975156744316,46.1914880702639
10.8969127985667,46.1916860737921
10.8963236946459,46.1919219154257
10.8957507347827,46.1921946455134
10.8951962260843,46.1925031658676
10.8946624013614,46.1928462341857
10.8941514101378,46.1932224690526
10.8936653099948,46.1936303555032
10.8932060582862,46.1940682511229
10.8927755042565,46.1945343926605
10.8923753815947,46.1950269031286
10.8920073014537,46.1955437993613
10.8916727459622,46.196083
10.8913730622571,46.1966423338739
10.891109457059,46.1972195487431
10.8908829918129,46.1978123203668
10.8906945784144,46.1984182618631
10.8905449755379,46.1990349333193
10.8904347855812,46.1996598516173
10.8903644522405,46.2002905004314
10.8903342587233,46.2009243403617
10.8903443266082,46.2015588191582
10.8903946153554,46.202191381999
10.8904849224699,46.2028194817767
10.8906148843168,46.2034405893551
10.8907839775856,46.2040522037533
10.8909915213973,46.2046518622159
10.8912366800465,46.20523715013
10.8915184663655,46.2058057107477
10.8918357457005,46.2063552546761
10.8921872404795,46.2068835690957
10.8925715353571,46.2073885266708
10.8929870829134,46.2078680941156
10.8934322098852,46.2083203403811
10.8939051239031,46.2087434444312
10.8944039207095,46.2091357025753
10.8949265918254,46.2094955353283
10.895471032639,46.2098214937707
10.8960350508791,46.2101122653829
10.8966163754434,46.2103666793302
10.897212665543,46.2105837111774
10.8978215201282,46.210762487014
10.8984404875564,46.2109022869726
10.8990670754643,46.2110025481283
10.8996987608034,46.2110628667647
10.900333,46.211083
</coordinates>
</LinearRing>
</outerBoundaryIs>
</Polygon>
<Polygon>
<outerBoundaryIs>
<LinearRing>
<coordinates>
10.89725,46.213806
10.8978842391966,46.2137858667647
10.8985159245357,46.2137255481283
10.8991425124436,46.2136252869726
10.8997614798718,46.213485487014
10.900370334457,46.2133067111774
10.9009666245566,46.2130896793302
10.9015479491209,46.2128352653829
10.902111967361,46.2125444937707
10.9026564081746,46.2122185353283
10.9031790792905,46.2118587025753
10.9036778760969,46.2114664444312
10.9041507901148,46.2110433403811
10.9045959170866,46.2105910941156
10.9050114646429,46.2101115266708
10.9053957595205,46.2096065690957
10.9057472542995,46.2090782546761
10.9060645336345,46.2085287107477
10.9063463199535,46.20796015013
10.9065914786027,46.2073748622159
10.9067990224144,46.2067752037533
10.9069681156832,46.2061635893551
10.9070980775301,46.2055424817767
10.9071883846446,46.204914381999
10.9072386733918,46.2042818191582
10.9072487412767,46.2036473403617
10.9072185477595,46.2030135004314
10.9071482144188,46.2023828516173
10.9070380244621,46.2017579333193
10.9068884215856,46.2011412618631
10.9067000081871,46.2005353203668
10.906473542941,46.1999425487431
10.9062099377429,46.1993653338739
10.9059102540378,46.198806
10.9055756985463,46.1982667993613
10.9052076184053,46.1977499031286
10.9048074957435,46.1972573926605
10.9043769417138,46.1967912511229
10.9039176900052,46.1963533555032
10.9034315898622,46.1959454690526
10.9029205986386,46.1955692341857
10.9023867739157,46.1952261658677
10.9018322652173,46.1949176455134
10.9012593053541,46.1946449154257
10.9006702014333,46.1944090737921
10.9000673255684,46.1942110702639
10.8994531053279,46.1940517021311
10.8988300139597,46.1939316111132
10.898200560433,46.1938512807743
10.897567279335,46.1938110345762
10.896932720665,46.1938110345762
10.896299439567,46.1938512807743
10.8956699860403,46.1939316111132
10.8950468946721,46.1940517021311
10.8944326744316,46.1942110702639
10.8938297985667,46.1944090737921
10.8932406946459,46.1946449154257
10.8926677347827,46.1949176455134
10.8921132260843,46.1952261658677
10.8915794013614,46.1955692341857
10.8910684101378,46.1959454690526
10.8905823099948,46.1963533555032
10.8901230582862,46.1967912511229
10.8896925042565,46.1972573926605
10.8892923815947,46.1977499031286
10.8889243014537,46.1982667993613
10.8885897459622,46.198806
10.8882900622571,46.1993653338739
10.888026457059,46.1999425487431
10.8877999918129,46.2005353203668
10.8876115784144,46.2011412618631
10.8874619755379,46.2017579333193
10.8873517855812,46.2023828516173
10.8872814522405,46.2030135004314
10.8872512587233,46.2036473403617
10.8872613266082,46.2042818191582
10.8873116153554,46.204914381999
10.8874019224699,46.2055424817767
10.8875318843168,46.2061635893551
10.8877009775856,46.2067752037533
10.8879085213973,46.2073748622159
10.8881536800465,46.20796015013
10.8884354663655,46.2085287107477
10.8887527457005,46.2090782546761
10.8891042404795,46.2096065690957
10.8894885353571,46.2101115266708
10.8899040829134,46.2105910941156
10.8903492098852,46.2110433403811
10.8908221239031,46.2114664444312
10.8913209207095,46.2118587025753
10.8918435918254,46.2122185353283
10.892388032639,46.2125444937707
10.8929520508791,46.2128352653829
10.8935333754434,46.2130896793302
10.894129665543,46.2133067111774
10.8947385201282,46.213485487014
10.8953574875564,46.2136252869726
10.8959840754643,46.2137255481283
10.8966157608034,46.2137858667647
10.89725,46.213806
</coordinates>
</LinearRing>
</outerBoundaryIs>
</Polygon>
<Polygon>
<outerBoundaryIs>
<LinearRing>
<coordinates>
10.89725,46.213806
10.8978842391966,46.2137858667647
10.8985159245357,46.2137255481283
10.8991425124436,46.2136252869726
10.8997614798718,46.213485487014
10.900370334457,46.2133067111774
10.9009666245566,46.2130896793302
10.9015479491209,46.2128352653829
10.902111967361,46.2125444937707
10.9026564081746,46.2122185353283
10.9031790792905,46.2118587025753
10.9036778760969,46.2114664444312
10.9041507901148,46.2110433403811
10.9045959170866,46.2105910941156
10.9050114646429,46.2101115266708
10.9053957595205,46.2096065690957
10.9057472542995,46.2090782546761
10.9060645336345,46.2085287107477
10.9063463199535,46.20796015013
10.9065914786027,46.2073748622159
10.9067990224144,46.2067752037533
10.9069681156832,46.2061635893551
10.9070980775301,46.2055424817767
10.9071883846446,46.204914381999
10.9072386733918,46.2042818191582
10.9072487412767,46.2036473403617
10.9072185477595,46.2030135004314
10.9071482144188,46.2023828516173
10.9070380244621,46.2017579333193
10.9068884215856,46.2011412618631
10.9067000081871,46.2005353203668
10.906473542941,46.1999425487431
10.9062099377429,46.1993653338739
10.9059102540378,46.198806
10.9055756985463,46.1982667993613
10.9052076184053,46.1977499031286
10.9048074957435,46.1972573926605
10.9043769417138,46.1967912511229
10.9039176900052,46.1963533555032
10.9034315898622,46.1959454690526
10.9029205986386,46.1955692341857
10.9023867739157,46.1952261658677
10.9018322652173,46.1949176455134
10.9012593053541,46.1946449154257
10.9006702014333,46.1944090737921
10.9000673255684,46.1942110702639
10.8994531053279,46.1940517021311
10.8988300139597,46.1939316111132
10.898200560433,46.1938512807743
10.897567279335,46.1938110345762
10.896932720665,46.1938110345762
10.896299439567,46.1938512807743
10.8956699860403,46.1939316111132
10.8950468946721,46.1940517021311
10.8944326744316,46.1942110702639
10.8938297985667,46.1944090737921
10.8932406946459,46.1946449154257
10.8926677347827,46.1949176455134
10.8921132260843,46.1952261658677
10.8915794013614,46.1955692341857
10.8910684101378,46.1959454690526
10.8905823099948,46.1963533555032
10.8901230582862,46.1967912511229
10.8896925042565,46.1972573926605
10.8892923815947,46.1977499031286
10.8889243014537,46.1982667993613
10.8885897459622,46.198806
10.8882900622571,46.1993653338739
10.888026457059,46.1999425487431
10.8877999918129,46.2005353203668
10.8876115784144,46.2011412618631
10.8874619755379,46.2017579333193
10.8873517855812,46.2023828516173
10.8872814522405,46.2030135004314
10.8872512587233,46.2036473403617
10.8872613266082,46.2042818191582
10.8873116153554,46.204914381999
10.8874019224699,46.2055424817767
10.8875318843168,46.2061635893551
10.8877009775856,46.2067752037533
10.8879085213973,46.2073748622159
10.8881536800465,46.20796015013
10.8884354663655,46.2085287107477
10.8887527457005,46.2090782546761
10.8891042404795,46.2096065690957
10.8894885353571,46.2101115266708
10.8899040829134,46.2105910941156
10.8903492098852,46.2110433403811
10.8908221239031,46.2114664444312
10.8913209207095,46.2118587025753
10.8918435918254,46.2122185353283
10.892388032639,46.2125444937707
10.8929520508791,46.2128352653829
10.8935333754434,46.2130896793302
10.894129665543,46.2133067111774
10.8947385201282,46.213485487014
10.8953574875564,46.2136252869726
10.8959840754643,46.2137255481283
10.8966157608034,46.2137858667647
10.89725,46.213806
</coordinates>
</LinearRing>
</outerBoundaryIs>
</Polygon>
<Polygon>
<outerBoundaryIs>
<LinearRing>
<coordinates>
10.89725,46.213806
10.8978842391966,46.2137858667647
10.8985159245357,46.2137255481283
10.8991425124436,46.2136252869726
10.8997614798718,46.213485487014
10.900370334457,46.2133067111774
10.9009666245566,46.2130896793302
10.9015479491209,46.2128352653829
10.902111967361,46.2125444937707
10.9026564081746,46.2122185353283
10.9031790792905,46.2118587025753
10.9036778760969,46.2114664444312
10.9041507901148,46.2110433403811
10.9045959170866,46.2105910941156
10.9050114646429,46.2101115266708
10.9053957595205,46.2096065690957
10.9057472542995,46.2090782546761
10.9060645336345,46.2085287107477
10.9063463199535,46.20796015013
10.9065914786027,46.2073748622159
10.9067990224144,46.2067752037533
10.9069681156832,46.2061635893551
10.9070980775301,46.2055424817767
10.9071883846446,46.204914381999
10.9072386733918,46.2042818191582
10.9072487412767,46.2036473403617
10.9072185477595,46.2030135004314
10.9071482144188,46.2023828516173
10.9070380244621,46.2017579333193
10.9068884215856,46.2011412618631
10.9067000081871,46.2005353203668
10.906473542941,46.1999425487431
10.9062099377429,46.1993653338739
10.9059102540378,46.198806
10.9055756985463,46.1982667993613
10.9052076184053,46.1977499031286
10.9048074957435,46.1972573926605
10.9043769417138,46.1967912511229
10.9039176900052,46.1963533555032
10.9034315898622,46.1959454690526
10.9029205986386,46.1955692341857
10.9023867739157,46.1952261658677
10.9018322652173,46.1949176455134
10.9012593053541,46.1946449154257
10.9006702014333,46.1944090737921
10.9000673255684,46.1942110702639
10.8994531053279,46.1940517021311
10.8988300139597,46.1939316111132
10.898200560433,46.1938512807743
10.897567279335,46.1938110345762
10.896932720665,46.1938110345762
10.896299439567,46.1938512807743
10.8956699860403,46.1939316111132
10.8950468946721,46.1940517021311
10.8944326744316,46.1942110702639
10.8938297985667,46.1944090737921
10.8932406946459,46.1946449154257
10.8926677347827,46.1949176455134
10.8921132260843,46.1952261658677
10.8915794013614,46.1955692341857
10.8910684101378,46.1959454690526
10.8905823099948,46.1963533555032
10.8901230582862,46.1967912511229
10.8896925042565,46.1972573926605
10.8892923815947,46.1977499031286
10.8889243014537,46.1982667993613
10.8885897459622,46.198806
10.8882900622571,46.1993653338739
10.888026457059,46.1999425487431
10.8877999918129,46.2005353203668
10.8876115784144,46.2011412618631
10.8874619755379,46.2017579333193
10.8873517855812,46.2023828516173
10.8872814522405,46.2030135004314
10.8872512587233,46.2036473403617
10.8872613266082,46.2042818191582
10.8873116153554,46.204914381999
10.8874019224699,46.2055424817767
10.8875318843168,46.2061635893551
10.8877009775856,46.2067752037533
10.8879085213973,46.2073748622159
10.8881536800465,46.20796015013
10.8884354663655,46.2085287107477
10.8887527457005,46.2090782546761
10.8891042404795,46.2096065690957
10.8894885353571,46.2101115266708
10.8899040829134,46.2105910941156
10.8903492098852,46.2110433403811
10.8908221239031,46.2114664444312
10.8913209207095,46.2118587025753
10.8918435918254,46.2122185353283
10.892388032639,46.2125444937707
10.8929520508791,46.2128352653829
10.8935333754434,46.2130896793302
10.894129665543,46.2133067111774
10.8947385201282,46.213485487014
10.8953574875564,46.2136252869726
10.8959840754643,46.2137255481283
10.8966157608034,46.2137858667647
10.89725,46.213806
</coordinates>
</LinearRing>
</outerBoundaryIs>
</Polygon>
<Polygon>
<outerBoundaryIs>
<LinearRing>
<coordinates>
10.89725,46.213806
10.8978842391966,46.2137858667647
10.8985159245357,46.2137255481283
10.8991425124436,46.2136252869726
10.8997614798718,46.213485487014
10.900370334457,46.2133067111774
10.9009666245566,46.2130896793302
10.9015479491209,46.2128352653829
10.902111967361,46.2125444937707
10.9026564081746,46.2122185353283
10.9031790792905,46.2118587025753
10.9036778760969,46.2114664444312
10.9041507901148,46.2110433403811
10.9045959170866,46.2105910941156
10.9050114646429,46.2101115266708
10.9053957595205,46.2096065690957
10.9057472542995,46.2090782546761
10.9060645336345,46.2085287107477
10.9063463199535,46.20796015013
10.9065914786027,46.2073748622159
10.9067990224144,46.2067752037533
10.9069681156832,46.2061635893551
10.9070980775301,46.2055424817767
10.9071883846446,46.204914381999
10.9072386733918,46.2042818191582
10.9072487412767,46.2036473403617
10.9072185477595,46.2030135004314
10.9071482144188,46.2023828516173
10.9070380244621,46.2017579333193
10.9068884215856,46.2011412618631
10.9067000081871,46.2005353203668
10.906473542941,46.1999425487431
10.9062099377429,46.1993653338739
10.9059102540378,46.198806
10.9055756985463,46.1982667993613
10.9052076184053,46.1977499031286
10.9048074957435,46.1972573926605
10.9043769417138,46.1967912511229
10.9039176900052,46.1963533555032
10.9034315898622,46.1959454690526
10.9029205986386,46.1955692341857
10.9023867739157,46.1952261658677
10.9018322652173,46.1949176455134
10.9012593053541,46.1946449154257
10.9006702014333,46.1944090737921
10.9000673255684,46.1942110702639
10.8994531053279,46.1940517021311
10.8988300139597,46.1939316111132
10.898200560433,46.1938512807743
10.897567279335,46.1938110345762
10.896932720665,46.1938110345762
10.896299439567,46.1938512807743
10.8956699860403,46.1939316111132
10.8950468946721,46.1940517021311
10.8944326744316,46.1942110702639
10.8938297985667,46.1944090737921
10.8932406946459,46.1946449154257
10.8926677347827,46.1949176455134
10.8921132260843,46.1952261658677
10.8915794013614,46.1955692341857
10.8910684101378,46.1959454690526
10.8905823099948,46.1963533555032
10.8901230582862,46.1967912511229
10.8896925042565,46.1972573926605
10.8892923815947,46.1977499031286
10.8889243014537,46.1982667993613
10.8885897459622,46.198806
10.8882900622571,46.1993653338739
10.888026457059,46.1999425487431
10.8877999918129,46.2005353203668
10.8876115784144,46.2011412618631
10.8874619755379,46.2017579333193
10.8873517855812,46.2023828516173
10.8872814522405,46.2030135004314
10.8872512587233,46.2036473403617
10.8872613266082,46.2042818191582
10.8873116153554,46.204914381999
10.8874019224699,46.2055424817767
10.8875318843168,46.2061635893551
10.8877009775856,46.2067752037533
10.8879085213973,46.2073748622159
10.8881536800465,46.20796015013
10.8884354663655,46.2085287107477
10.8887527457005,46.2090782546761
10.8891042404795,46.2096065690957
10.8894885353571,46.2101115266708
10.8899040829134,46.2105910941156
10.8903492098852,46.2110433403811
10.8908221239031,46.2114664444312
10.8913209207095,46.2118587025753
10.8918435918254,46.2122185353283
10.892388032639,46.2125444937707
10.8929520508791,46.2128352653829
10.8935333754434,46.2130896793302
10.894129665543,46.2133067111774
10.8947385201282,46.213485487014
10.8953574875564,46.2136252869726
10.8959840754643,46.2137255481283
10.8966157608034,46.2137858667647
10.89725,46.213806
</coordinates>
</LinearRing>
</outerBoundaryIs>
</Polygon>
<Polygon>
<outerBoundaryIs>
<LinearRing>
<coordinates>
10.889806,46.210306
10.8904402391966,46.2102858667647
10.8910719245357,46.2102255481283
10.8916985124436,46.2101252869726
10.8923174798718,46.209985487014
10.892926334457,46.2098067111774
10.8935226245566,46.2095896793302
10.8941039491209,46.2093352653829
10.894667967361,46.2090444937707
10.8952124081746,46.2087185353283
10.8957350792905,46.2083587025753
10.8962338760969,46.2079664444312
10.8967067901148,46.2075433403811
10.8971519170866,46.2070910941156
10.8975674646429,46.2066115266708
10.8979517595205,46.2061065690957
10.8983032542995,46.2055782546761
10.8986205336345,46.2050287107477
10.8989023199535,46.20446015013
10.8991474786027,46.2038748622159
10.8993550224144,46.2032752037533
10.8995241156832,46.2026635893551
10.8996540775301,46.2020424817767
10.8997443846446,46.201414381999
10.8997946733918,46.2007818191582
10.8998047412767,46.2001473403617
10.8997745477595,46.1995135004314
10.8997042144188,46.1988828516173
10.8995940244621,46.1982579333193
10.8994444215856,46.1976412618631
10.8992560081871,46.1970353203668
10.899029542941,46.1964425487431
10.8987659377429,46.1958653338739
10.8984662540378,46.195306
10.8981316985463,46.1947667993613
10.8977636184053,46.1942499031286
10.8973634957435,46.1937573926605
10.8969329417138,46.1932912511229
10.8964736900052,46.1928533555032
10.8959875898622,46.1924454690526
10.8954765986386,46.1920692341857
10.8949427739157,46.1917261658676
10.8943882652173,46.1914176455134
10.8938153053541,46.1911449154257
10.8932262014333,46.1909090737921
10.8926233255684,46.1907110702639
10.8920091053279,46.1905517021311
10.8913860139597,46.1904316111132
10.890756560433,46.1903512807743
10.890123279335,46.1903110345762
10.889488720665,46.1903110345762
10.888855439567,46.1903512807743
10.8882259860403,46.1904316111132
10.8876028946721,46.1905517021311
10.8869886744316,46.1907110702639
10.8863857985667,46.1909090737921
10.8857966946459,46.1911449154257
10.8852237347827,46.1914176455134
10.8846692260843,46.1917261658676
10.8841354013614,46.1920692341857
10.8836244101378,46.1924454690526
10.8831383099948,46.1928533555032
10.8826790582862,46.1932912511229
10.8822485042565,46.1937573926605
10.8818483815947,46.1942499031286
10.8814803014537,46.1947667993613
10.8811457459622,46.195306
10.8808460622571,46.1958653338739
10.880582457059,46.1964425487431
10.8803559918129,46.1970353203668
10.8801675784144,46.1976412618631
10.8800179755379,46.1982579333193
10.8799077855812,46.1988828516173
10.8798374522405,46.1995135004314
10.8798072587233,46.2001473403617
10.8798173266082,46.2007818191582
10.8798676153554,46.201414381999
10.8799579224699,46.2020424817767
10.8800878843168,46.2026635893551
10.8802569775856,46.2032752037533
10.8804645213973,46.2038748622159
10.8807096800465,46.20446015013
10.8809914663655,46.2050287107477
10.8813087457005,46.2055782546761
10.8816602404795,46.2061065690957
10.8820445353571,46.2066115266708
10.8824600829134,46.2070910941156
10.8829052098852,46.2075433403811
10.8833781239031,46.2079664444312
10.8838769207095,46.2083587025753
10.8843995918254,46.2087185353283
10.884944032639,46.2090444937707
10.8855080508791,46.2093352653829
10.8860893754434,46.2095896793302
10.886685665543,46.2098067111774
10.8872945201282,46.209985487014
10.8879134875564,46.2101252869726
10.8885400754643,46.2102255481283
10.8891717608034,46.2102858667647
10.889806,46.210306
</coordinates>
</LinearRing>
</outerBoundaryIs>
</Polygon>
<Polygon>
<outerBoundaryIs>
<LinearRing>
<coordinates>
10.889806,46.210306
10.8904402391966,46.2102858667647
10.8910719245357,46.2102255481283
10.8916985124436,46.2101252869726
10.8923174798718,46.209985487014
10.892926334457,46.2098067111774
10.8935226245566,46.2095896793302
10.8941039491209,46.2093352653829
10.894667967361,46.2090444937707
10.8952124081746,46.2087185353283
10.8957350792905,46.2083587025753
10.8962338760969,46.2079664444312
10.8967067901148,46.2075433403811
10.8971519170866,46.2070910941156
10.8975674646429,46.2066115266708
10.8979517595205,46.2061065690957
10.8983032542995,46.2055782546761
10.8986205336345,46.2050287107477
10.8989023199535,46.20446015013
10.8991474786027,46.2038748622159
10.8993550224144,46.2032752037533
10.8995241156832,46.2026635893551
10.8996540775301,46.2020424817767
10.8997443846446,46.201414381999
10.8997946733918,46.2007818191582
10.8998047412767,46.2001473403617
10.8997745477595,46.1995135004314
10.8997042144188,46.1988828516173
10.8995940244621,46.1982579333193
10.8994444215856,46.1976412618631
10.8992560081871,46.1970353203668
10.899029542941,46.1964425487431
10.8987659377429,46.1958653338739
10.8984662540378,46.195306
10.8981316985463,46.1947667993613
10.8977636184053,46.1942499031286
10.8973634957435,46.1937573926605
10.8969329417138,46.1932912511229
10.8964736900052,46.1928533555032
10.8959875898622,46.1924454690526
10.8954765986386,46.1920692341857
10.8949427739157,46.1917261658676
10.8943882652173,46.1914176455134
10.8938153053541,46.1911449154257
10.8932262014333,46.1909090737921
10.8926233255684,46.1907110702639
10.8920091053279,46.1905517021311
10.8913860139597,46.1904316111132
10.890756560433,46.1903512807743
10.890123279335,46.1903110345762
10.889488720665,46.1903110345762
10.888855439567,46.1903512807743
10.8882259860403,46.1904316111132
10.8876028946721,46.1905517021311
10.8869886744316,46.1907110702639
10.8863857985667,46.1909090737921
10.8857966946459,46.1911449154257
10.8852237347827,46.1914176455134
10.8846692260843,46.1917261658676
10.8841354013614,46.1920692341857
10.8836244101378,46.1924454690526
10.8831383099948,46.1928533555032
10.8826790582862,46.1932912511229
10.8822485042565,46.1937573926605
10.8818483815947,46.1942499031286
10.8814803014537,46.1947667993613
10.8811457459622,46.195306
10.8808460622571,46.1958653338739
10.880582457059,46.1964425487431
10.8803559918129,46.1970353203668
10.8801675784144,46.1976412618631
10.8800179755379,46.1982579333193
10.8799077855812,46.1988828516173
10.8798374522405,46.1995135004314
10.8798072587233,46.2001473403617
10.8798173266082,46.2007818191582
10.8798676153554,46.201414381999
10.8799579224699,46.2020424817767
10.8800878843168,46.2026635893551
10.8802569775856,46.2032752037533
10.8804645213973,46.2038748622159
10.8807096800465,46.20446015013
10.8809914663655,46.2050287107477
10.8813087457005,46.2055782546761
10.8816602404795,46.2061065690957
10.8820445353571,46.2066115266708
10.8824600829134,46.2070910941156
10.8829052098852,46.2075433403811
10.8833781239031,46.2079664444312
10.8838769207095,46.2083587025753
10.8843995918254,46.2087185353283
10.884944032639,46.2090444937707
10.8855080508791,46.2093352653829
10.8860893754434,46.2095896793302
10.886685665543,46.2098067111774
10.8872945201282,46.209985487014
10.8879134875564,46.2101252869726
10.8885400754643,46.2102255481283
10.8891717608034,46.2102858667647
10.889806,46.210306
</coordinates>
</LinearRing>
</outerBoundaryIs>
</Polygon>
<Polygon>
<outerBoundaryIs>
<LinearRing>
<coordinates>
10.87075,46.208667
10.8713842391966,46.2086468667647
10.8720159245357,46.2085865481283
10.8726425124436,46.2084862869726
10.8732614798718,46.208346487014
10.873870334457,46.2081677111774
10.8744666245566,46.2079506793302
10.8750479491209,46.2076962653829
10.875611967361,46.2074054937707
10.8761564081746,46.2070795353283
10.8766790792905,46.2067197025753
10.8771778760969,46.2063274444312
10.8776507901148,46.2059043403811
10.8780959170866,46.2054520941156
10.8785114646429,46.2049725266708
10.8788957595205,46.2044675690957
10.8792472542995,46.2039392546761
10.8795645336345,46.2033897107477
10.8798463199535,46.20282115013
10.8800914786027,46.2022358622159
10.8802990224144,46.2016362037533
10.8804681156832,46.2010245893551
10.8805980775301,46.2004034817767
10.8806883846446,46.199775381999
10.8807386733918,46.1991428191582
10.8807487412767,46.1985083403617
10.8807185477595,46.1978745004314
10.8806482144188,46.1972438516173
10.8805380244621,46.1966189333193
10.8803884215856,46.1960022618631
10.8802000081871,46.1953963203668
10.879973542941,46.1948035487431
10.8797099377429,46.1942263338739
10.8794102540378,46.193667
10.8790756985463,46.1931277993613
10.8787076184053,46.1926109031286
10.8783074957435,46.1921183926605
10.8778769417138,46.1916522511229
10.8774176900052,46.1912143555032
10.8769315898622,46.1908064690526
10.8764205986386,46.1904302341857
10.8758867739157,46.1900871658677
10.8753322652173,46.1897786455134
10.8747593053541,46.1895059154257
10.8741702014333,46.1892700737921
10.8735673255684,46.1890720702639
10.8729531053279,46.1889127021311
10.8723300139597,46.1887926111132
10.871700560433,46.1887122807743
10.871067279335,46.1886720345762
10.870432720665,46.1886720345762
10.869799439567,46.1887122807743
10.8691699860403,46.1887926111132
10.8685468946721,46.1889127021311
10.8679326744316,46.1890720702639
10.8673297985667,46.1892700737921
10.8667406946459,46.1895059154257
10.8661677347827,46.1897786455134
10.8656132260843,46.1900871658677
10.8650794013614,46.1904302341857
10.8645684101378,46.1908064690526
10.8640823099948,46.1912143555032
10.8636230582862,46.1916522511229
10.8631925042565,46.1921183926605
10.8627923815947,46.1926109031286
10.8624243014537,46.1931277993613
10.8620897459622,46.193667
10.8617900622571,46.1942263338739
10.861526457059,46.1948035487431
10.8612999918129,46.1953963203668
10.8611115784144,46.1960022618631
10.8609619755379,46.1966189333193
10.8608517855812,46.1972438516173
10.8607814522405,46.1978745004314
10.8607512587233,46.1985083403617
10.8607613266082,46.1991428191582
10.8608116153554,46.199775381999
10.8609019224699,46.2004034817767
10.8610318843168,46.2010245893551
10.8612009775856,46.2016362037533
10.8614085213973,46.2022358622159
10.8616536800465,46.20282115013
10.8619354663655,46.2033897107477
10.8622527457005,46.2039392546761
10.8626042404795,46.2044675690957
10.8629885353571,46.2049725266708
10.8634040829134,46.2054520941156
10.8638492098852,46.2059043403811
10.8643221239031,46.2063274444312
10.8648209207095,46.2067197025753
10.8653435918254,46.2070795353283
10.865888032639,46.2074054937707
10.8664520508791,46.2076962653829
10.8670333754434,46.2079506793302
10.867629665543,46.2081677111774
10.8682385201282,46.208346487014
10.8688574875564,46.2084862869726
10.8694840754643,46.2085865481283
10.8701157608034,46.2086468667647
10.87075,46.208667
</coordinates>
</LinearRing>
</outerBoundaryIs>
</Polygon>
<Polygon>
<outerBoundaryIs>
<LinearRing>
<coordinates>
10.927333,46.233028
10.9279672391966,46.2330078667647
10.9285989245357,46.2329475481283
10.9292255124436,46.2328472869726
10.9298444798718,46.232707487014
10.930453334457,46.2325287111774
10.9310496245566,46.2323116793302
10.9316309491209,46.2320572653829
10.932194967361,46.2317664937707
10.9327394081746,46.2314405353283
10.9332620792905,46.2310807025753
10.9337608760969,46.2306884444312
10.9342337901148,46.2302653403811
10.9346789170866,46.2298130941156
10.9350944646429,46.2293335266708
10.9354787595205,46.2288285690957
10.9358302542995,46.2283002546761
10.9361475336345,46.2277507107477
10.9364293199535,46.22718215013
10.9366744786027,46.2265968622159
10.9368820224144,46.2259972037533
10.9370511156832,46.2253855893551
10.9371810775301,46.2247644817767
10.9372713846446,46.224136381999
10.9373216733918,46.2235038191582
10.9373317412767,46.2228693403617
10.9373015477595,46.2222355004314
10.9372312144188,46.2216048516173
10.9371210244621,46.2209799333193
10.9369714215856,46.2203632618631
10.9367830081871,46.2197573203668
10.936556542941,46.2191645487431
10.9362929377429,46.2185873338739
10.9359932540378,46.218028
10.9356586985463,46.2174887993613
10.9352906184053,46.2169719031286
10.9348904957435,46.2164793926605
10.9344599417138,46.2160132511229
10.9340006900052,46.2155753555032
10.9335145898622,46.2151674690526
10.9330035986386,46.2147912341857
10.9324697739157,46.2144481658677
10.9319152652173,46.2141396455134
10.9313423053541,46.2138669154257
10.9307532014333,46.2136310737921
10.9301503255684,46.2134330702639
10.9295361053279,46.2132737021311
10.9289130139597,46.2131536111132
10.928283560433,46.2130732807743
10.927650279335,46.2130330345762
10.927015720665,46.2130330345762
10.926382439567,46.2130732807743
10.9257529860403,46.2131536111132
10.9251298946721,46.2132737021311
10.9245156744316,46.2134330702639
10.9239127985667,46.2136310737921
10.9233236946459,46.2138669154257
10.9227507347827,46.2141396455134
10.9221962260843,46.2144481658677
10.9216624013614,46.2147912341857
10.9211514101378,46.2151674690526
10.9206653099948,46.2155753555032
10.9202060582862,46.2160132511229
10.9197755042565,46.2164793926605
10.9193753815947,46.2169719031286
10.9190073014537,46.2174887993613
10.9186727459622,46.218028
10.9183730622571,46.2185873338739
10.918109457059,46.2191645487431
10.9178829918129,46.2197573203668
10.9176945784144,46.2203632618631
10.9175449755379,46.2209799333193
10.9174347855812,46.2216048516173
10.9173644522405,46.2222355004314
10.9173342587233,46.2228693403617
10.9173443266082,46.2235038191582
10.9173946153554,46.224136381999
10.9174849224699,46.2247644817767
10.9176148843168,46.2253855893551
10.9177839775856,46.2259972037533
10.9179915213973,46.2265968622159
10.9182366800465,46.22718215013
10.9185184663655,46.2277507107477
10.9188357457005,46.2283002546761
10.9191872404795,46.2288285690957
10.9195715353571,46.2293335266708
10.9199870829134,46.2298130941156
10.9204322098852,46.2302653403811
10.9209051239031,46.2306884444312
10.9214039207095,46.2310807025753
10.9219265918254,46.2314405353283
10.922471032639,46.2317664937707
10.9230350508791,46.2320572653829
10.9236163754434,46.2323116793302
10.924212665543,46.2325287111774
10.9248215201282,46.232707487014
10.9254404875564,46.2328472869726
10.9260670754643,46.2329475481283
10.9266987608034,46.2330078667647
10.927333,46.233028
</coordinates>
</LinearRing>
</outerBoundaryIs>
</Polygon>
<Polygon>
<outerBoundaryIs>
<LinearRing>
<coordinates>
10.927333,46.233028
10.9279672391966,46.2330078667647
10.9285989245357,46.2329475481283
10.9292255124436,46.2328472869726
10.9298444798718,46.232707487014
10.930453334457,46.2325287111774
10.9310496245566,46.2323116793302
10.9316309491209,46.2320572653829
10.932194967361,46.2317664937707
10.9327394081746,46.2314405353283
10.9332620792905,46.2310807025753
10.9337608760969,46.2306884444312
10.9342337901148,46.2302653403811
10.9346789170866,46.2298130941156
10.9350944646429,46.2293335266708
10.9354787595205,46.2288285690957
10.9358302542995,46.2283002546761
10.9361475336345,46.2277507107477
10.9364293199535,46.22718215013
10.9366744786027,46.2265968622159
10.9368820224144,46.2259972037533
10.9370511156832,46.2253855893551
10.9371810775301,46.2247644817767
10.9372713846446,46.224136381999
10.9373216733918,46.2235038191582
10.9373317412767,46.2228693403617
10.9373015477595,46.2222355004314
10.9372312144188,46.2216048516173
10.9371210244621,46.2209799333193
10.9369714215856,46.2203632618631
10.9367830081871,46.2197573203668
10.936556542941,46.2191645487431
10.9362929377429,46.2185873338739
10.9359932540378,46.218028
10.9356586985463,46.2174887993613
10.9352906184053,46.2169719031286
10.9348904957435,46.2164793926605
10.9344599417138,46.2160132511229
10.9340006900052,46.2155753555032
10.9335145898622,46.2151674690526
10.9330035986386,46.2147912341857
10.9324697739157,46.2144481658677
10.9319152652173,46.2141396455134
10.9313423053541,46.2138669154257
10.9307532014333,46.2136310737921
10.9301503255684,46.2134330702639
10.9295361053279,46.2132737021311
10.9289130139597,46.2131536111132
10.928283560433,46.2130732807743
10.927650279335,46.2130330345762
10.927015720665,46.2130330345762
10.926382439567,46.2130732807743
10.9257529860403,46.2131536111132
10.9251298946721,46.2132737021311
10.9245156744316,46.2134330702639
10.9239127985667,46.2136310737921
10.9233236946459,46.2138669154257
10.9227507347827,46.2141396455134
10.9221962260843,46.2144481658677
10.9216624013614,46.2147912341857
10.9211514101378,46.2151674690526
10.9206653099948,46.2155753555032
10.9202060582862,46.2160132511229
10.9197755042565,46.2164793926605
10.9193753815947,46.2169719031286
10.9190073014537,46.2174887993613
10.9186727459622,46.218028
10.9183730622571,46.2185873338739
10.918109457059,46.2191645487431
10.9178829918129,46.2197573203668
10.9176945784144,46.2203632618631
10.9175449755379,46.2209799333193
10.9174347855812,46.2216048516173
10.9173644522405,46.2222355004314
10.9173342587233,46.2228693403617
10.9173443266082,46.2235038191582
10.9173946153554,46.224136381999
10.9174849224699,46.2247644817767
10.9176148843168,46.2253855893551
10.9177839775856,46.2259972037533
10.9179915213973,46.2265968622159
10.9182366800465,46.22718215013
10.9185184663655,46.2277507107477
10.9188357457005,46.2283002546761
10.9191872404795,46.2288285690957
10.9195715353571,46.2293335266708
10.9199870829134,46.2298130941156
10.9204322098852,46.2302653403811
10.9209051239031,46.2306884444312
10.9214039207095,46.2310807025753
10.9219265918254,46.2314405353283
10.922471032639,46.2317664937707
10.9230350508791,46.2320572653829
10.9236163754434,46.2323116793302
10.924212665543,46.2325287111774
10.9248215201282,46.232707487014
10.9254404875564,46.2328472869726
10.9260670754643,46.2329475481283
10.9266987608034,46.2330078667647
10.927333,46.233028
</coordinates>
</LinearRing>
</outerBoundaryIs>
</Polygon>
</MultiGeometry>
</Placemark>
</Document>
</kml>
