# Supplementary material for: Species conservation profiles of the endemic spiders Troglohyphantes (Araneae, Linyphiidae) from the Alps and the north-western Dinarides
Source: Biodivers Data J. 2022 Aug 19;10:e87261. doi: 10.3897/BDJ.10.e87261 (PMC9848466; doi:10.3897/BDJ.10.e87261)
Supplement: Supplementary material 36 — Distribution of Troglohyphantesliburnicus Caporiacco, 1927 [file bdj-10-e87261-s036.kml]

<?xml version="1.0" encoding="UTF-8"?>
<kml xmlns="http://earth.google.com/kml/2.2">
<Document>
<name></name>
<description><![CDATA[]]></description>

<Style id="1">
<LineStyle>
<width>2</width>
<color>ff0000ff</color>
</LineStyle>
<PolyStyle>
<color>aaffffff</color>
<fill>1</fill>
</PolyStyle>
</Style>

<Placemark>
<name>T.liburnicus.kml</name>
<description><![CDATA[]]></description>
<styleUrl>#1</styleUrl>
<visibility>1</visibility>
<MultiGeometry>
<Polygon>
<outerBoundaryIs>
<LinearRing>
<coordinates>
14.364057,45.384679
14.3646912391966,45.3846588667647
14.3653229245357,45.3845985481283
14.3659495124436,45.3844982869726
14.3665684798718,45.384358487014
14.367177334457,45.3841797111774
14.3677736245566,45.3839626793302
14.3683549491209,45.3837082653829
14.368918967361,45.3834174937707
14.3694634081746,45.3830915353283
14.3699860792905,45.3827317025753
14.3704848760969,45.3823394444312
14.3709577901148,45.3819163403811
14.3714029170866,45.3814640941156
14.3718184646429,45.3809845266708
14.3722027595205,45.3804795690957
14.3725542542995,45.3799512546761
14.3728715336345,45.3794017107477
14.3731533199535,45.37883315013
14.3733984786027,45.3782478622159
14.3736060224144,45.3776482037533
14.3737751156832,45.3770365893551
14.3739050775301,45.3764154817767
14.3739953846446,45.375787381999
14.3740456733918,45.3751548191582
14.3740557412767,45.3745203403617
14.3740255477595,45.3738865004314
14.3739552144188,45.3732558516173
14.3738450244621,45.3726309333193
14.3736954215856,45.3720142618631
14.3735070081871,45.3714083203668
14.373280542941,45.3708155487431
14.3730169377429,45.3702383338739
14.3727172540378,45.369679
14.3723826985463,45.3691397993613
14.3720146184053,45.3686229031286
14.3716144957435,45.3681303926605
14.3711839417138,45.3676642511229
14.3707246900052,45.3672263555032
14.3702385898622,45.3668184690526
14.3697275986386,45.3664422341857
14.3691937739157,45.3660991658677
14.3686392652173,45.3657906455134
14.3680663053541,45.3655179154257
14.3674772014333,45.3652820737921
14.3668743255684,45.3650840702639
14.3662601053279,45.3649247021311
14.3656370139597,45.3648046111132
14.365007560433,45.3647242807743
14.364374279335,45.3646840345762
14.363739720665,45.3646840345762
14.363106439567,45.3647242807743
14.3624769860403,45.3648046111132
14.3618538946721,45.3649247021311
14.3612396744316,45.3650840702639
14.3606367985667,45.3652820737921
14.3600476946459,45.3655179154257
14.3594747347827,45.3657906455134
14.3589202260843,45.3660991658677
14.3583864013614,45.3664422341857
14.3578754101378,45.3668184690526
14.3573893099948,45.3672263555032
14.3569300582862,45.3676642511229
14.3564995042565,45.3681303926605
14.3560993815947,45.3686229031286
14.3557313014537,45.3691397993613
14.3553967459622,45.369679
14.3550970622571,45.3702383338739
14.354833457059,45.3708155487431
14.3546069918129,45.3714083203668
14.3544185784144,45.3720142618631
14.3542689755379,45.3726309333193
14.3541587855812,45.3732558516173
14.3540884522405,45.3738865004314
14.3540582587233,45.3745203403617
14.3540683266082,45.3751548191582
14.3541186153554,45.375787381999
14.3542089224699,45.3764154817767
14.3543388843168,45.3770365893551
14.3545079775856,45.3776482037533
14.3547155213973,45.3782478622159
14.3549606800465,45.37883315013
14.3552424663655,45.3794017107477
14.3555597457005,45.3799512546761
14.3559112404795,45.3804795690957
14.3562955353571,45.3809845266708
14.3567110829134,45.3814640941156
14.3571562098852,45.3819163403811
14.3576291239031,45.3823394444312
14.3581279207095,45.3827317025753
14.3586505918254,45.3830915353283
14.359195032639,45.3834174937707
14.3597590508791,45.3837082653829
14.3603403754434,45.3839626793302
14.360936665543,45.3841797111774
14.3615455201282,45.384358487014
14.3621644875564,45.3844982869726
14.3627910754643,45.3845985481283
14.3634227608034,45.3846588667647
14.364057,45.384679
</coordinates>
</LinearRing>
</outerBoundaryIs>
</Polygon>
<Polygon>
<outerBoundaryIs>
<LinearRing>
<coordinates>
14.305556,45.414444
14.3061902391966,45.4144238667647
14.3068219245357,45.4143635481283
14.3074485124436,45.4142632869726
14.3080674798718,45.414123487014
14.308676334457,45.4139447111774
14.3092726245566,45.4137276793302
14.3098539491209,45.4134732653829
14.310417967361,45.4131824937707
14.3109624081746,45.4128565353283
14.3114850792905,45.4124967025753
14.3119838760969,45.4121044444312
14.3124567901148,45.4116813403811
14.3129019170866,45.4112290941156
14.3133174646429,45.4107495266708
14.3137017595205,45.4102445690957
14.3140532542995,45.4097162546761
14.3143705336345,45.4091667107477
14.3146523199535,45.40859815013
14.3148974786027,45.4080128622159
14.3151050224144,45.4074132037533
14.3152741156832,45.4068015893551
14.3154040775301,45.4061804817767
14.3154943846446,45.405552381999
14.3155446733918,45.4049198191582
14.3155547412767,45.4042853403617
14.3155245477595,45.4036515004314
14.3154542144188,45.4030208516173
14.3153440244621,45.4023959333193
14.3151944215856,45.4017792618631
14.3150060081871,45.4011733203668
14.314779542941,45.4005805487431
14.3145159377429,45.4000033338739
14.3142162540378,45.399444
14.3138816985463,45.3989047993613
14.3135136184053,45.3983879031286
14.3131134957435,45.3978953926605
14.3126829417138,45.3974292511229
14.3122236900052,45.3969913555032
14.3117375898622,45.3965834690526
14.3112265986386,45.3962072341857
14.3106927739157,45.3958641658676
14.3101382652173,45.3955556455134
14.3095653053541,45.3952829154257
14.3089762014333,45.3950470737921
14.3083733255684,45.3948490702639
14.3077591053279,45.3946897021311
14.3071360139597,45.3945696111132
14.306506560433,45.3944892807743
14.305873279335,45.3944490345762
14.305238720665,45.3944490345762
14.304605439567,45.3944892807743
14.3039759860403,45.3945696111132
14.3033528946721,45.3946897021311
14.3027386744316,45.3948490702639
14.3021357985667,45.3950470737921
14.3015466946459,45.3952829154257
14.3009737347827,45.3955556455134
14.3004192260843,45.3958641658676
14.2998854013614,45.3962072341857
14.2993744101378,45.3965834690526
14.2988883099948,45.3969913555032
14.2984290582862,45.3974292511229
14.2979985042565,45.3978953926605
14.2975983815947,45.3983879031286
14.2972303014537,45.3989047993613
14.2968957459622,45.399444
14.2965960622571,45.4000033338739
14.296332457059,45.4005805487431
14.2961059918129,45.4011733203668
14.2959175784144,45.4017792618631
14.2957679755379,45.4023959333193
14.2956577855812,45.4030208516173
14.2955874522405,45.4036515004314
14.2955572587233,45.4042853403617
14.2955673266082,45.4049198191582
14.2956176153554,45.405552381999
14.2957079224699,45.4061804817767
14.2958378843168,45.4068015893551
14.2960069775856,45.4074132037533
14.2962145213973,45.4080128622159
14.2964596800465,45.40859815013
14.2967414663655,45.4091667107477
14.2970587457005,45.4097162546761
14.2974102404795,45.4102445690957
14.2977945353571,45.4107495266708
14.2982100829134,45.4112290941156
14.2986552098852,45.4116813403811
14.2991281239031,45.4121044444312
14.2996269207095,45.4124967025753
14.3001495918254,45.4128565353283
14.300694032639,45.4131824937707
14.3012580508791,45.4134732653829
14.3018393754434,45.4137276793302
14.302435665543,45.4139447111774
14.3030445201282,45.414123487014
14.3036634875564,45.4142632869726
14.3042900754643,45.4143635481283
14.3049217608034,45.4144238667647
14.305556,45.414444
</coordinates>
</LinearRing>
</outerBoundaryIs>
</Polygon>
<Polygon>
<outerBoundaryIs>
<LinearRing>
<coordinates>
14.422857,45.444543
14.4234912391966,45.4445228667647
14.4241229245357,45.4444625481283
14.4247495124436,45.4443622869726
14.4253684798718,45.444222487014
14.425977334457,45.4440437111774
14.4265736245566,45.4438266793302
14.4271549491209,45.4435722653829
14.427718967361,45.4432814937707
14.4282634081746,45.4429555353283
14.4287860792905,45.4425957025753
14.4292848760969,45.4422034444312
14.4297577901148,45.4417803403811
14.4302029170866,45.4413280941156
14.4306184646429,45.4408485266708
14.4310027595205,45.4403435690957
14.4313542542995,45.4398152546761
14.4316715336345,45.4392657107477
14.4319533199535,45.43869715013
14.4321984786027,45.4381118622159
14.4324060224144,45.4375122037533
14.4325751156832,45.4369005893551
14.4327050775301,45.4362794817767
14.4327953846446,45.435651381999
14.4328456733918,45.4350188191582
14.4328557412767,45.4343843403617
14.4328255477595,45.4337505004314
14.4327552144188,45.4331198516173
14.4326450244621,45.4324949333193
14.4324954215856,45.4318782618631
14.4323070081871,45.4312723203668
14.432080542941,45.4306795487431
14.4318169377429,45.4301023338739
14.4315172540378,45.429543
14.4311826985463,45.4290037993613
14.4308146184053,45.4284869031286
14.4304144957435,45.4279943926605
14.4299839417138,45.4275282511229
14.4295246900052,45.4270903555032
14.4290385898622,45.4266824690526
14.4285275986386,45.4263062341857
14.4279937739157,45.4259631658676
14.4274392652173,45.4256546455134
14.4268663053541,45.4253819154257
14.4262772014333,45.4251460737921
14.4256743255684,45.4249480702639
14.4250601053279,45.4247887021311
14.4244370139597,45.4246686111132
14.423807560433,45.4245882807743
14.423174279335,45.4245480345762
14.422539720665,45.4245480345762
14.421906439567,45.4245882807743
14.4212769860403,45.4246686111132
14.4206538946721,45.4247887021311
14.4200396744316,45.4249480702639
14.4194367985667,45.4251460737921
14.4188476946459,45.4253819154257
14.4182747347827,45.4256546455134
14.4177202260843,45.4259631658676
14.4171864013614,45.4263062341857
14.4166754101378,45.4266824690526
14.4161893099948,45.4270903555032
14.4157300582862,45.4275282511229
14.4152995042565,45.4279943926605
14.4148993815947,45.4284869031286
14.4145313014537,45.4290037993613
14.4141967459622,45.429543
14.4138970622571,45.4301023338739
14.413633457059,45.4306795487431
14.4134069918129,45.4312723203668
14.4132185784144,45.4318782618631
14.4130689755379,45.4324949333193
14.4129587855812,45.4331198516173
14.4128884522405,45.4337505004314
14.4128582587233,45.4343843403617
14.4128683266082,45.4350188191582
14.4129186153554,45.435651381999
14.4130089224699,45.4362794817767
14.4131388843168,45.4369005893551
14.4133079775856,45.4375122037533
14.4135155213973,45.4381118622159
14.4137606800465,45.43869715013
14.4140424663655,45.4392657107477
14.4143597457005,45.4398152546761
14.4147112404795,45.4403435690957
14.4150955353571,45.4408485266708
14.4155110829134,45.4413280941156
14.4159562098852,45.4417803403811
14.4164291239031,45.4422034444312
14.4169279207095,45.4425957025753
14.4174505918254,45.4429555353283
14.417995032639,45.4432814937707
14.4185590508791,45.4435722653829
14.4191403754434,45.4438266793302
14.419736665543,45.4440437111774
14.4203455201282,45.444222487014
14.4209644875564,45.4443622869726
14.4215910754643,45.4444625481283
14.4222227608034,45.4445228667647
14.422857,45.444543
</coordinates>
</LinearRing>
</outerBoundaryIs>
</Polygon>
<Polygon>
<outerBoundaryIs>
<LinearRing>
<coordinates>
14.386117,45.356381
14.3867512391966,45.3563608667647
14.3873829245357,45.3563005481283
14.3880095124436,45.3562002869726
14.3886284798718,45.356060487014
14.389237334457,45.3558817111774
14.3898336245566,45.3556646793302
14.3904149491209,45.3554102653829
14.390978967361,45.3551194937707
14.3915234081746,45.3547935353283
14.3920460792905,45.3544337025753
14.3925448760969,45.3540414444312
14.3930177901148,45.3536183403811
14.3934629170866,45.3531660941156
14.3938784646429,45.3526865266708
14.3942627595205,45.3521815690957
14.3946142542995,45.3516532546761
14.3949315336345,45.3511037107477
14.3952133199535,45.35053515013
14.3954584786027,45.3499498622159
14.3956660224144,45.3493502037533
14.3958351156832,45.3487385893551
14.3959650775301,45.3481174817767
14.3960553846446,45.347489381999
14.3961056733918,45.3468568191582
14.3961157412767,45.3462223403617
14.3960855477595,45.3455885004314
14.3960152144188,45.3449578516173
14.3959050244621,45.3443329333194
14.3957554215856,45.3437162618631
14.3955670081871,45.3431103203668
14.395340542941,45.3425175487431
14.3950769377429,45.3419403338739
14.3947772540378,45.341381
14.3944426985463,45.3408417993613
14.3940746184053,45.3403249031286
14.3936744957435,45.3398323926605
14.3932439417138,45.3393662511229
14.3927846900052,45.3389283555032
14.3922985898622,45.3385204690526
14.3917875986386,45.3381442341857
14.3912537739157,45.3378011658677
14.3906992652173,45.3374926455134
14.3901263053541,45.3372199154257
14.3895372014333,45.3369840737921
14.3889343255684,45.3367860702639
14.3883201053279,45.3366267021311
14.3876970139597,45.3365066111132
14.387067560433,45.3364262807743
14.386434279335,45.3363860345762
14.385799720665,45.3363860345762
14.385166439567,45.3364262807743
14.3845369860403,45.3365066111132
14.3839138946721,45.3366267021311
14.3832996744316,45.3367860702639
14.3826967985667,45.3369840737921
14.3821076946459,45.3372199154257
14.3815347347827,45.3374926455134
14.3809802260843,45.3378011658677
14.3804464013614,45.3381442341857
14.3799354101378,45.3385204690526
14.3794493099948,45.3389283555032
14.3789900582862,45.3393662511229
14.3785595042565,45.3398323926605
14.3781593815947,45.3403249031286
14.3777913014537,45.3408417993613
14.3774567459622,45.341381
14.3771570622571,45.3419403338739
14.376893457059,45.3425175487431
14.3766669918129,45.3431103203668
14.3764785784144,45.3437162618631
14.3763289755379,45.3443329333194
14.3762187855812,45.3449578516173
14.3761484522405,45.3455885004314
14.3761182587233,45.3462223403617
14.3761283266082,45.3468568191582
14.3761786153554,45.347489381999
14.3762689224699,45.3481174817767
14.3763988843168,45.3487385893551
14.3765679775856,45.3493502037533
14.3767755213973,45.3499498622159
14.3770206800465,45.35053515013
14.3773024663655,45.3511037107477
14.3776197457005,45.3516532546761
14.3779712404795,45.3521815690957
14.3783555353571,45.3526865266708
14.3787710829134,45.3531660941156
14.3792162098852,45.3536183403811
14.3796891239031,45.3540414444312
14.3801879207095,45.3544337025753
14.3807105918254,45.3547935353283
14.381255032639,45.3551194937707
14.3818190508791,45.3554102653829
14.3824003754434,45.3556646793302
14.382996665543,45.3558817111774
14.3836055201282,45.356060487014
14.3842244875564,45.3562002869726
14.3848510754643,45.3563005481283
14.3854827608034,45.3563608667647
14.386117,45.356381
</coordinates>
</LinearRing>
</outerBoundaryIs>
</Polygon>
<Polygon>
<outerBoundaryIs>
<LinearRing>
<coordinates>
14.242713,45.323714
14.2433472391966,45.3236938667647
14.2439789245357,45.3236335481283
14.2446055124436,45.3235332869726
14.2452244798718,45.323393487014
14.245833334457,45.3232147111774
14.2464296245566,45.3229976793302
14.2470109491209,45.3227432653829
14.247574967361,45.3224524937707
14.2481194081746,45.3221265353283
14.2486420792905,45.3217667025753
14.2491408760969,45.3213744444312
14.2496137901148,45.3209513403811
14.2500589170866,45.3204990941156
14.2504744646429,45.3200195266708
14.2508587595205,45.3195145690957
14.2512102542995,45.3189862546761
14.2515275336345,45.3184367107477
14.2518093199535,45.31786815013
14.2520544786027,45.3172828622159
14.2522620224144,45.3166832037533
14.2524311156832,45.3160715893551
14.2525610775301,45.3154504817767
14.2526513846446,45.314822381999
14.2527016733918,45.3141898191582
14.2527117412767,45.3135553403617
14.2526815477595,45.3129215004314
14.2526112144188,45.3122908516173
14.2525010244621,45.3116659333193
14.2523514215856,45.3110492618631
14.2521630081871,45.3104433203668
14.251936542941,45.3098505487431
14.2516729377429,45.3092733338739
14.2513732540378,45.308714
14.2510386985463,45.3081747993613
14.2506706184053,45.3076579031286
14.2502704957435,45.3071653926605
14.2498399417138,45.3066992511229
14.2493806900052,45.3062613555032
14.2488945898622,45.3058534690526
14.2483835986386,45.3054772341857
14.2478497739157,45.3051341658676
14.2472952652173,45.3048256455134
14.2467223053541,45.3045529154257
14.2461332014333,45.3043170737921
14.2455303255684,45.3041190702639
14.2449161053279,45.3039597021311
14.2442930139597,45.3038396111132
14.243663560433,45.3037592807743
14.243030279335,45.3037190345762
14.242395720665,45.3037190345762
14.241762439567,45.3037592807743
14.2411329860403,45.3038396111132
14.2405098946721,45.3039597021311
14.2398956744316,45.3041190702639
14.2392927985667,45.3043170737921
14.2387036946459,45.3045529154257
14.2381307347827,45.3048256455134
14.2375762260843,45.3051341658676
14.2370424013614,45.3054772341857
14.2365314101378,45.3058534690526
14.2360453099948,45.3062613555032
14.2355860582862,45.3066992511229
14.2351555042565,45.3071653926605
14.2347553815947,45.3076579031286
14.2343873014537,45.3081747993613
14.2340527459622,45.308714
14.2337530622571,45.3092733338739
14.233489457059,45.3098505487431
14.2332629918129,45.3104433203668
14.2330745784144,45.3110492618631
14.2329249755379,45.3116659333193
14.2328147855812,45.3122908516173
14.2327444522405,45.3129215004314
14.2327142587233,45.3135553403617
14.2327243266082,45.3141898191582
14.2327746153554,45.314822381999
14.2328649224699,45.3154504817767
14.2329948843168,45.3160715893551
14.2331639775856,45.3166832037533
14.2333715213973,45.3172828622159
14.2336166800465,45.31786815013
14.2338984663655,45.3184367107477
14.2342157457005,45.3189862546761
14.2345672404795,45.3195145690957
14.2349515353571,45.3200195266708
14.2353670829134,45.3204990941156
14.2358122098852,45.3209513403811
14.2362851239031,45.3213744444312
14.2367839207095,45.3217667025753
14.2373065918254,45.3221265353283
14.237851032639,45.3224524937707
14.2384150508791,45.3227432653829
14.2389963754434,45.3229976793302
14.239592665543,45.3232147111774
14.2402015201282,45.323393487014
14.2408204875564,45.3235332869726
14.2414470754643,45.3236335481283
14.2420787608034,45.3236938667647
14.242713,45.323714
</coordinates>
</LinearRing>
</outerBoundaryIs>
</Polygon>
<Polygon>
<outerBoundaryIs>
<LinearRing>
<coordinates>
14.24706,45.294901
14.2476942391966,45.2948808667647
14.2483259245357,45.2948205481283
14.2489525124436,45.2947202869726
14.2495714798718,45.294580487014
14.250180334457,45.2944017111774
14.2507766245566,45.2941846793302
14.2513579491209,45.2939302653829
14.251921967361,45.2936394937707
14.2524664081746,45.2933135353283
14.2529890792905,45.2929537025753
14.2534878760969,45.2925614444312
14.2539607901148,45.2921383403811
14.2544059170866,45.2916860941156
14.2548214646429,45.2912065266708
14.2552057595205,45.2907015690957
14.2555572542995,45.2901732546761
14.2558745336345,45.2896237107477
14.2561563199535,45.28905515013
14.2564014786027,45.2884698622159
14.2566090224144,45.2878702037533
14.2567781156832,45.2872585893551
14.2569080775301,45.2866374817767
14.2569983846446,45.286009381999
14.2570486733918,45.2853768191582
14.2570587412767,45.2847423403617
14.2570285477595,45.2841085004314
14.2569582144188,45.2834778516173
14.2568480244621,45.2828529333193
14.2566984215856,45.2822362618631
14.2565100081871,45.2816303203668
14.256283542941,45.2810375487431
14.2560199377429,45.2804603338739
14.2557202540378,45.279901
14.2553856985463,45.2793617993613
14.2550176184053,45.2788449031286
14.2546174957435,45.2783523926605
14.2541869417138,45.2778862511229
14.2537276900052,45.2774483555032
14.2532415898622,45.2770404690526
14.2527305986386,45.2766642341857
14.2521967739157,45.2763211658676
14.2516422652173,45.2760126455134
14.2510693053541,45.2757399154257
14.2504802014333,45.2755040737921
14.2498773255684,45.2753060702639
14.2492631053279,45.2751467021311
14.2486400139597,45.2750266111132
14.248010560433,45.2749462807743
14.247377279335,45.2749060345762
14.246742720665,45.2749060345762
14.246109439567,45.2749462807743
14.2454799860403,45.2750266111132
14.2448568946721,45.2751467021311
14.2442426744316,45.2753060702639
14.2436397985667,45.2755040737921
14.2430506946459,45.2757399154257
14.2424777347827,45.2760126455134
14.2419232260843,45.2763211658676
14.2413894013614,45.2766642341857
14.2408784101378,45.2770404690526
14.2403923099948,45.2774483555032
14.2399330582862,45.2778862511229
14.2395025042565,45.2783523926605
14.2391023815947,45.2788449031286
14.2387343014537,45.2793617993613
14.2383997459622,45.279901
14.2381000622571,45.2804603338739
14.237836457059,45.2810375487431
14.2376099918129,45.2816303203668
14.2374215784144,45.2822362618631
14.2372719755379,45.2828529333193
14.2371617855812,45.2834778516173
14.2370914522405,45.2841085004314
14.2370612587233,45.2847423403617
14.2370713266082,45.2853768191582
14.2371216153554,45.286009381999
14.2372119224699,45.2866374817767
14.2373418843168,45.2872585893551
14.2375109775856,45.2878702037533
14.2377185213973,45.2884698622159
14.2379636800465,45.28905515013
14.2382454663655,45.2896237107477
14.2385627457005,45.2901732546761
14.2389142404795,45.2907015690957
14.2392985353571,45.2912065266708
14.2397140829134,45.2916860941156
14.2401592098852,45.2921383403811
14.2406321239031,45.2925614444312
14.2411309207095,45.2929537025753
14.2416535918254,45.2933135353283
14.242198032639,45.2936394937707
14.2427620508791,45.2939302653829
14.2433433754434,45.2941846793302
14.243939665543,45.2944017111774
14.2445485201282,45.294580487014
14.2451674875564,45.2947202869726
14.2457940754643,45.2948205481283
14.2464257608034,45.2948808667647
14.24706,45.294901
</coordinates>
</LinearRing>
</outerBoundaryIs>
</Polygon>
<Polygon>
<outerBoundaryIs>
<LinearRing>
<coordinates>
14.313611,45.429167
14.3142452391966,45.4291468667647
14.3148769245357,45.4290865481283
14.3155035124436,45.4289862869726
14.3161224798718,45.428846487014
14.316731334457,45.4286677111774
14.3173276245566,45.4284506793302
14.3179089491209,45.4281962653829
14.318472967361,45.4279054937707
14.3190174081746,45.4275795353283
14.3195400792905,45.4272197025753
14.3200388760969,45.4268274444312
14.3205117901148,45.4264043403811
14.3209569170866,45.4259520941156
14.3213724646429,45.4254725266708
14.3217567595205,45.4249675690957
14.3221082542995,45.4244392546761
14.3224255336345,45.4238897107477
14.3227073199535,45.42332115013
14.3229524786027,45.4227358622159
14.3231600224144,45.4221362037533
14.3233291156832,45.4215245893551
14.3234590775301,45.4209034817767
14.3235493846446,45.420275381999
14.3235996733918,45.4196428191582
14.3236097412767,45.4190083403617
14.3235795477595,45.4183745004314
14.3235092144188,45.4177438516173
14.3233990244621,45.4171189333194
14.3232494215856,45.4165022618631
14.3230610081871,45.4158963203668
14.322834542941,45.4153035487431
14.3225709377429,45.4147263338739
14.3222712540378,45.414167
14.3219366985463,45.4136277993613
14.3215686184053,45.4131109031286
14.3211684957435,45.4126183926605
14.3207379417138,45.4121522511229
14.3202786900052,45.4117143555032
14.3197925898622,45.4113064690526
14.3192815986386,45.4109302341857
14.3187477739157,45.4105871658677
14.3181932652173,45.4102786455135
14.3176203053541,45.4100059154257
14.3170312014333,45.4097700737921
14.3164283255684,45.4095720702639
14.3158141053279,45.4094127021311
14.3151910139597,45.4092926111132
14.314561560433,45.4092122807743
14.313928279335,45.4091720345762
14.313293720665,45.4091720345762
14.312660439567,45.4092122807743
14.3120309860403,45.4092926111132
14.3114078946721,45.4094127021311
14.3107936744316,45.4095720702639
14.3101907985667,45.4097700737921
14.3096016946459,45.4100059154257
14.3090287347827,45.4102786455135
14.3084742260843,45.4105871658677
14.3079404013614,45.4109302341857
14.3074294101378,45.4113064690526
14.3069433099948,45.4117143555032
14.3064840582862,45.4121522511229
14.3060535042565,45.4126183926605
14.3056533815947,45.4131109031286
14.3052853014537,45.4136277993613
14.3049507459622,45.414167
14.3046510622571,45.4147263338739
14.304387457059,45.4153035487431
14.3041609918129,45.4158963203668
14.3039725784144,45.4165022618631
14.3038229755379,45.4171189333194
14.3037127855812,45.4177438516173
14.3036424522405,45.4183745004314
14.3036122587233,45.4190083403617
14.3036223266082,45.4196428191582
14.3036726153554,45.420275381999
14.3037629224699,45.4209034817767
14.3038928843168,45.4215245893551
14.3040619775856,45.4221362037533
14.3042695213973,45.4227358622159
14.3045146800465,45.42332115013
14.3047964663655,45.4238897107477
14.3051137457005,45.4244392546761
14.3054652404795,45.4249675690957
14.3058495353571,45.4254725266708
14.3062650829134,45.4259520941156
14.3067102098852,45.4264043403811
14.3071831239031,45.4268274444312
14.3076819207095,45.4272197025753
14.3082045918254,45.4275795353283
14.308749032639,45.4279054937707
14.3093130508791,45.4281962653829
14.3098943754434,45.4284506793302
14.310490665543,45.4286677111774
14.3110995201282,45.428846487014
14.3117184875564,45.4289862869726
14.3123450754643,45.4290865481283
14.3129767608034,45.4291468667647
14.313611,45.429167
</coordinates>
</LinearRing>
</outerBoundaryIs>
</Polygon>
<Polygon>
<outerBoundaryIs>
<LinearRing>
<coordinates>
14.410194,45.461513
14.4108282391966,45.4614928667647
14.4114599245357,45.4614325481283
14.4120865124436,45.4613322869726
14.4127054798718,45.461192487014
14.413314334457,45.4610137111774
14.4139106245566,45.4607966793302
14.4144919491209,45.4605422653829
14.415055967361,45.4602514937707
14.4156004081746,45.4599255353283
14.4161230792905,45.4595657025753
14.4166218760969,45.4591734444312
14.4170947901148,45.4587503403811
14.4175399170866,45.4582980941156
14.4179554646429,45.4578185266708
14.4183397595205,45.4573135690957
14.4186912542995,45.4567852546761
14.4190085336345,45.4562357107477
14.4192903199535,45.45566715013
14.4195354786027,45.4550818622159
14.4197430224144,45.4544822037533
14.4199121156832,45.4538705893551
14.4200420775301,45.4532494817767
14.4201323846446,45.452621381999
14.4201826733918,45.4519888191582
14.4201927412767,45.4513543403617
14.4201625477595,45.4507205004314
14.4200922144188,45.4500898516173
14.4199820244621,45.4494649333193
14.4198324215856,45.4488482618631
14.4196440081871,45.4482423203668
14.419417542941,45.4476495487431
14.4191539377429,45.4470723338739
14.4188542540378,45.446513
14.4185196985463,45.4459737993613
14.4181516184053,45.4454569031286
14.4177514957435,45.4449643926605
14.4173209417138,45.4444982511229
14.4168616900052,45.4440603555032
14.4163755898622,45.4436524690526
14.4158645986386,45.4432762341857
14.4153307739157,45.4429331658677
14.4147762652173,45.4426246455134
14.4142033053541,45.4423519154257
14.4136142014333,45.4421160737921
14.4130113255684,45.4419180702639
14.4123971053279,45.4417587021311
14.4117740139597,45.4416386111132
14.411144560433,45.4415582807743
14.410511279335,45.4415180345762
14.409876720665,45.4415180345762
14.409243439567,45.4415582807743
14.4086139860403,45.4416386111132
14.4079908946721,45.4417587021311
14.4073766744316,45.4419180702639
14.4067737985667,45.4421160737921
14.4061846946459,45.4423519154257
14.4056117347827,45.4426246455134
14.4050572260843,45.4429331658677
14.4045234013614,45.4432762341857
14.4040124101378,45.4436524690526
14.4035263099948,45.4440603555032
14.4030670582862,45.4444982511229
14.4026365042565,45.4449643926605
14.4022363815947,45.4454569031286
14.4018683014537,45.4459737993613
14.4015337459622,45.446513
14.4012340622571,45.4470723338739
14.400970457059,45.4476495487431
14.4007439918129,45.4482423203668
14.4005555784144,45.4488482618631
14.4004059755379,45.4494649333193
14.4002957855812,45.4500898516173
14.4002254522405,45.4507205004314
14.4001952587233,45.4513543403617
14.4002053266082,45.4519888191582
14.4002556153554,45.452621381999
14.4003459224699,45.4532494817767
14.4004758843168,45.4538705893551
14.4006449775856,45.4544822037533
14.4008525213973,45.4550818622159
14.4010976800465,45.45566715013
14.4013794663655,45.4562357107477
14.4016967457005,45.4567852546761
14.4020482404795,45.4573135690957
14.4024325353571,45.4578185266708
14.4028480829134,45.4582980941156
14.4032932098852,45.4587503403811
14.4037661239031,45.4591734444312
14.4042649207095,45.4595657025753
14.4047875918254,45.4599255353283
14.405332032639,45.4602514937707
14.4058960508791,45.4605422653829
14.4064773754434,45.4607966793302
14.407073665543,45.4610137111774
14.4076825201282,45.461192487014
14.4083014875564,45.4613322869726
14.4089280754643,45.4614325481283
14.4095597608034,45.4614928667647
14.410194,45.461513
</coordinates>
</LinearRing>
</outerBoundaryIs>
</Polygon>
<Polygon>
<outerBoundaryIs>
<LinearRing>
<coordinates>
14.30419,45.420155
14.3048242391966,45.4201348667647
14.3054559245357,45.4200745481283
14.3060825124436,45.4199742869726
14.3067014798718,45.419834487014
14.307310334457,45.4196557111774
14.3079066245566,45.4194386793302
14.3084879491209,45.4191842653829
14.309051967361,45.4188934937707
14.3095964081746,45.4185675353283
14.3101190792905,45.4182077025753
14.3106178760969,45.4178154444312
14.3110907901148,45.4173923403811
14.3115359170866,45.4169400941156
14.3119514646429,45.4164605266708
14.3123357595205,45.4159555690957
14.3126872542995,45.4154272546761
14.3130045336345,45.4148777107477
14.3132863199535,45.41430915013
14.3135314786027,45.4137238622159
14.3137390224144,45.4131242037533
14.3139081156832,45.4125125893551
14.3140380775301,45.4118914817767
14.3141283846446,45.411263381999
14.3141786733918,45.4106308191582
14.3141887412767,45.4099963403617
14.3141585477595,45.4093625004314
14.3140882144188,45.4087318516173
14.3139780244621,45.4081069333194
14.3138284215856,45.4074902618631
14.3136400081871,45.4068843203668
14.313413542941,45.4062915487431
14.3131499377429,45.4057143338739
14.3128502540378,45.405155
14.3125156985463,45.4046157993613
14.3121476184053,45.4040989031286
14.3117474957435,45.4036063926605
14.3113169417138,45.4031402511229
14.3108576900052,45.4027023555032
14.3103715898622,45.4022944690526
14.3098605986386,45.4019182341857
14.3093267739157,45.4015751658677
14.3087722652173,45.4012666455135
14.3081993053541,45.4009939154257
14.3076102014333,45.4007580737921
14.3070073255684,45.4005600702639
14.3063931053279,45.4004007021312
14.3057700139597,45.4002806111132
14.305140560433,45.4002002807743
14.304507279335,45.4001600345762
14.303872720665,45.4001600345762
14.303239439567,45.4002002807743
14.3026099860403,45.4002806111132
14.3019868946721,45.4004007021312
14.3013726744316,45.4005600702639
14.3007697985667,45.4007580737921
14.3001806946459,45.4009939154257
14.2996077347827,45.4012666455135
14.2990532260843,45.4015751658677
14.2985194013614,45.4019182341857
14.2980084101378,45.4022944690526
14.2975223099948,45.4027023555032
14.2970630582862,45.4031402511229
14.2966325042565,45.4036063926605
14.2962323815947,45.4040989031286
14.2958643014537,45.4046157993613
14.2955297459622,45.405155
14.2952300622571,45.4057143338739
14.294966457059,45.4062915487431
14.2947399918129,45.4068843203668
14.2945515784144,45.4074902618631
14.2944019755379,45.4081069333194
14.2942917855812,45.4087318516173
14.2942214522405,45.4093625004314
14.2941912587233,45.4099963403617
14.2942013266082,45.4106308191582
14.2942516153554,45.411263381999
14.2943419224699,45.4118914817767
14.2944718843168,45.4125125893551
14.2946409775856,45.4131242037533
14.2948485213973,45.4137238622159
14.2950936800465,45.41430915013
14.2953754663655,45.4148777107477
14.2956927457005,45.4154272546761
14.2960442404795,45.4159555690957
14.2964285353571,45.4164605266708
14.2968440829134,45.4169400941156
14.2972892098852,45.4173923403811
14.2977621239031,45.4178154444312
14.2982609207095,45.4182077025753
14.2987835918254,45.4185675353283
14.299328032639,45.4188934937707
14.2998920508791,45.4191842653829
14.3004733754434,45.4194386793302
14.301069665543,45.4196557111774
14.3016785201282,45.419834487014
14.3022974875564,45.4199742869726
14.3029240754643,45.4200745481283
14.3035557608034,45.4201348667647
14.30419,45.420155
</coordinates>
</LinearRing>
</outerBoundaryIs>
</Polygon>
<Polygon>
<outerBoundaryIs>
<LinearRing>
<coordinates>
14.256583,45.338896
14.2572172391966,45.3388758667647
14.2578489245357,45.3388155481283
14.2584755124436,45.3387152869726
14.2590944798718,45.338575487014
14.259703334457,45.3383967111774
14.2602996245566,45.3381796793302
14.2608809491209,45.3379252653829
14.261444967361,45.3376344937707
14.2619894081746,45.3373085353283
14.2625120792905,45.3369487025753
14.2630108760969,45.3365564444312
14.2634837901148,45.3361333403811
14.2639289170866,45.3356810941156
14.2643444646429,45.3352015266708
14.2647287595205,45.3346965690957
14.2650802542995,45.3341682546761
14.2653975336345,45.3336187107477
14.2656793199535,45.33305015013
14.2659244786027,45.3324648622159
14.2661320224144,45.3318652037533
14.2663011156832,45.3312535893551
14.2664310775301,45.3306324817767
14.2665213846446,45.330004381999
14.2665716733918,45.3293718191582
14.2665817412767,45.3287373403617
14.2665515477595,45.3281035004314
14.2664812144188,45.3274728516173
14.2663710244621,45.3268479333193
14.2662214215856,45.3262312618631
14.2660330081871,45.3256253203668
14.265806542941,45.3250325487431
14.2655429377429,45.3244553338739
14.2652432540378,45.323896
14.2649086985463,45.3233567993613
14.2645406184053,45.3228399031286
14.2641404957435,45.3223473926605
14.2637099417138,45.3218812511229
14.2632506900052,45.3214433555032
14.2627645898622,45.3210354690526
14.2622535986386,45.3206592341857
14.2617197739157,45.3203161658677
14.2611652652173,45.3200076455134
14.2605923053541,45.3197349154257
14.2600032014333,45.3194990737921
14.2594003255684,45.3193010702639
14.2587861053279,45.3191417021311
14.2581630139597,45.3190216111132
14.257533560433,45.3189412807743
14.256900279335,45.3189010345762
14.256265720665,45.3189010345762
14.255632439567,45.3189412807743
14.2550029860403,45.3190216111132
14.2543798946721,45.3191417021311
14.2537656744316,45.3193010702639
14.2531627985667,45.3194990737921
14.2525736946459,45.3197349154257
14.2520007347827,45.3200076455134
14.2514462260843,45.3203161658677
14.2509124013614,45.3206592341857
14.2504014101378,45.3210354690526
14.2499153099948,45.3214433555032
14.2494560582862,45.3218812511229
14.2490255042565,45.3223473926605
14.2486253815947,45.3228399031286
14.2482573014537,45.3233567993613
14.2479227459622,45.323896
14.2476230622571,45.3244553338739
14.247359457059,45.3250325487431
14.2471329918129,45.3256253203668
14.2469445784144,45.3262312618631
14.2467949755379,45.3268479333193
14.2466847855812,45.3274728516173
14.2466144522405,45.3281035004314
14.2465842587233,45.3287373403617
14.2465943266082,45.3293718191582
14.2466446153554,45.330004381999
14.2467349224699,45.3306324817767
14.2468648843168,45.3312535893551
14.2470339775856,45.3318652037533
14.2472415213973,45.3324648622159
14.2474866800465,45.33305015013
14.2477684663655,45.3336187107477
14.2480857457005,45.3341682546761
14.2484372404795,45.3346965690957
14.2488215353571,45.3352015266708
14.2492370829134,45.3356810941156
14.2496822098852,45.3361333403811
14.2501551239031,45.3365564444312
14.2506539207095,45.3369487025753
14.2511765918254,45.3373085353283
14.251721032639,45.3376344937707
14.2522850508791,45.3379252653829
14.2528663754434,45.3381796793302
14.253462665543,45.3383967111774
14.2540715201282,45.338575487014
14.2546904875564,45.3387152869726
14.2553170754643,45.3388155481283
14.2559487608034,45.3388758667647
14.256583,45.338896
</coordinates>
</LinearRing>
</outerBoundaryIs>
</Polygon>
<Polygon>
<outerBoundaryIs>
<LinearRing>
<coordinates>
14.691436,45.27712
14.6920702391966,45.2770998667647
14.6927019245357,45.2770395481283
14.6933285124436,45.2769392869726
14.6939474798718,45.276799487014
14.694556334457,45.2766207111774
14.6951526245566,45.2764036793302
14.6957339491209,45.2761492653829
14.696297967361,45.2758584937707
14.6968424081746,45.2755325353283
14.6973650792905,45.2751727025753
14.6978638760969,45.2747804444312
14.6983367901148,45.2743573403811
14.6987819170866,45.2739050941156
14.6991974646429,45.2734255266708
14.6995817595205,45.2729205690957
14.6999332542995,45.2723922546761
14.7002505336345,45.2718427107477
14.7005323199535,45.27127415013
14.7007774786027,45.2706888622159
14.7009850224144,45.2700892037533
14.7011541156832,45.2694775893551
14.7012840775301,45.2688564817767
14.7013743846446,45.268228381999
14.7014246733918,45.2675958191582
14.7014347412767,45.2669613403617
14.7014045477595,45.2663275004314
14.7013342144188,45.2656968516173
14.7012240244621,45.2650719333193
14.7010744215856,45.2644552618631
14.7008860081871,45.2638493203668
14.700659542941,45.2632565487431
14.7003959377429,45.2626793338739
14.7000962540378,45.26212
14.6997616985463,45.2615807993613
14.6993936184053,45.2610639031286
14.6989934957435,45.2605713926605
14.6985629417138,45.2601052511229
14.6981036900052,45.2596673555032
14.6976175898622,45.2592594690526
14.6971065986386,45.2588832341857
14.6965727739157,45.2585401658677
14.6960182652173,45.2582316455134
14.6954453053541,45.2579589154257
14.6948562014333,45.2577230737921
14.6942533255684,45.2575250702639
14.6936391053279,45.2573657021311
14.6930160139597,45.2572456111132
14.692386560433,45.2571652807743
14.691753279335,45.2571250345762
14.691118720665,45.2571250345762
14.690485439567,45.2571652807743
14.6898559860403,45.2572456111132
14.6892328946721,45.2573657021311
14.6886186744316,45.2575250702639
14.6880157985667,45.2577230737921
14.6874266946459,45.2579589154257
14.6868537347827,45.2582316455134
14.6862992260843,45.2585401658677
14.6857654013614,45.2588832341857
14.6852544101378,45.2592594690526
14.6847683099948,45.2596673555032
14.6843090582862,45.2601052511229
14.6838785042565,45.2605713926605
14.6834783815947,45.2610639031286
14.6831103014537,45.2615807993613
14.6827757459622,45.26212
14.6824760622571,45.2626793338739
14.682212457059,45.2632565487431
14.6819859918129,45.2638493203668
14.6817975784144,45.2644552618631
14.6816479755379,45.2650719333193
14.6815377855812,45.2656968516173
14.6814674522405,45.2663275004314
14.6814372587233,45.2669613403617
14.6814473266082,45.2675958191582
14.6814976153554,45.268228381999
14.6815879224699,45.2688564817767
14.6817178843168,45.2694775893551
14.6818869775856,45.2700892037533
14.6820945213973,45.2706888622159
14.6823396800465,45.27127415013
14.6826214663655,45.2718427107477
14.6829387457005,45.2723922546761
14.6832902404795,45.2729205690957
14.6836745353571,45.2734255266708
14.6840900829134,45.2739050941156
14.6845352098852,45.2743573403811
14.6850081239031,45.2747804444312
14.6855069207095,45.2751727025753
14.6860295918254,45.2755325353283
14.686574032639,45.2758584937707
14.6871380508791,45.2761492653829
14.6877193754434,45.2764036793302
14.688315665543,45.2766207111774
14.6889245201282,45.276799487014
14.6895434875564,45.2769392869726
14.6901700754643,45.2770395481283
14.6908017608034,45.2770998667647
14.691436,45.27712
</coordinates>
</LinearRing>
</outerBoundaryIs>
</Polygon>
<Polygon>
<outerBoundaryIs>
<LinearRing>
<coordinates>
14.333655,45.133809
14.3342892391966,45.1337888667647
14.3349209245357,45.1337285481283
14.3355475124436,45.1336282869726
14.3361664798718,45.133488487014
14.336775334457,45.1333097111774
14.3373716245566,45.1330926793302
14.3379529491209,45.1328382653829
14.338516967361,45.1325474937707
14.3390614081746,45.1322215353283
14.3395840792905,45.1318617025753
14.3400828760969,45.1314694444312
14.3405557901148,45.1310463403811
14.3410009170866,45.1305940941156
14.3414164646429,45.1301145266708
14.3418007595205,45.1296095690957
14.3421522542995,45.1290812546761
14.3424695336345,45.1285317107477
14.3427513199535,45.12796315013
14.3429964786027,45.1273778622159
14.3432040224144,45.1267782037533
14.3433731156832,45.1261665893551
14.3435030775301,45.1255454817767
14.3435933846446,45.124917381999
14.3436436733918,45.1242848191582
14.3436537412767,45.1236503403617
14.3436235477595,45.1230165004314
14.3435532144188,45.1223858516173
14.3434430244621,45.1217609333194
14.3432934215856,45.1211442618631
14.3431050081871,45.1205383203668
14.342878542941,45.1199455487431
14.3426149377429,45.1193683338739
14.3423152540378,45.118809
14.3419806985463,45.1182697993613
14.3416126184053,45.1177529031286
14.3412124957435,45.1172603926605
14.3407819417138,45.1167942511229
14.3403226900052,45.1163563555032
14.3398365898622,45.1159484690526
14.3393255986386,45.1155722341857
14.3387917739157,45.1152291658677
14.3382372652173,45.1149206455135
14.3376643053541,45.1146479154257
14.3370752014333,45.1144120737921
14.3364723255684,45.1142140702639
14.3358581053279,45.1140547021311
14.3352350139597,45.1139346111132
14.334605560433,45.1138542807743
14.333972279335,45.1138140345762
14.333337720665,45.1138140345762
14.332704439567,45.1138542807743
14.3320749860403,45.1139346111132
14.3314518946721,45.1140547021311
14.3308376744316,45.1142140702639
14.3302347985667,45.1144120737921
14.3296456946459,45.1146479154257
14.3290727347827,45.1149206455135
14.3285182260843,45.1152291658677
14.3279844013614,45.1155722341857
14.3274734101378,45.1159484690526
14.3269873099948,45.1163563555032
14.3265280582862,45.1167942511229
14.3260975042565,45.1172603926605
14.3256973815947,45.1177529031286
14.3253293014537,45.1182697993613
14.3249947459622,45.118809
14.3246950622571,45.1193683338739
14.324431457059,45.1199455487431
14.3242049918129,45.1205383203668
14.3240165784144,45.1211442618631
14.3238669755379,45.1217609333194
14.3237567855812,45.1223858516173
14.3236864522405,45.1230165004314
14.3236562587233,45.1236503403617
14.3236663266082,45.1242848191582
14.3237166153554,45.124917381999
14.3238069224699,45.1255454817767
14.3239368843168,45.1261665893551
14.3241059775856,45.1267782037533
14.3243135213973,45.1273778622159
14.3245586800465,45.12796315013
14.3248404663655,45.1285317107477
14.3251577457005,45.1290812546761
14.3255092404795,45.1296095690957
14.3258935353571,45.1301145266708
14.3263090829134,45.1305940941156
14.3267542098852,45.1310463403811
14.3272271239031,45.1314694444312
14.3277259207095,45.1318617025753
14.3282485918254,45.1322215353283
14.328793032639,45.1325474937707
14.3293570508791,45.1328382653829
14.3299383754434,45.1330926793302
14.330534665543,45.1333097111774
14.3311435201282,45.133488487014
14.3317624875564,45.1336282869726
14.3323890754643,45.1337285481283
14.3330207608034,45.1337888667647
14.333655,45.133809
</coordinates>
</LinearRing>
</outerBoundaryIs>
</Polygon>
<Polygon>
<outerBoundaryIs>
<LinearRing>
<coordinates>
14.288868,45.352148
14.2895022391966,45.3521278667647
14.2901339245357,45.3520675481283
14.2907605124436,45.3519672869726
14.2913794798718,45.351827487014
14.291988334457,45.3516487111774
14.2925846245566,45.3514316793302
14.2931659491209,45.3511772653829
14.293729967361,45.3508864937707
14.2942744081746,45.3505605353283
14.2947970792905,45.3502007025753
14.2952958760969,45.3498084444312
14.2957687901148,45.3493853403811
14.2962139170866,45.3489330941156
14.2966294646429,45.3484535266708
14.2970137595205,45.3479485690957
14.2973652542995,45.3474202546761
14.2976825336345,45.3468707107477
14.2979643199535,45.34630215013
14.2982094786027,45.3457168622159
14.2984170224144,45.3451172037533
14.2985861156832,45.3445055893551
14.2987160775301,45.3438844817767
14.2988063846446,45.343256381999
14.2988566733918,45.3426238191582
14.2988667412767,45.3419893403617
14.2988365477595,45.3413555004314
14.2987662144188,45.3407248516173
14.2986560244621,45.3400999333194
14.2985064215856,45.3394832618631
14.2983180081871,45.3388773203668
14.298091542941,45.3382845487431
14.2978279377429,45.3377073338739
14.2975282540378,45.337148
14.2971936985463,45.3366087993613
14.2968256184053,45.3360919031286
14.2964254957435,45.3355993926605
14.2959949417138,45.3351332511229
14.2955356900052,45.3346953555032
14.2950495898622,45.3342874690526
14.2945385986386,45.3339112341857
14.2940047739157,45.3335681658677
14.2934502652173,45.3332596455135
14.2928773053541,45.3329869154257
14.2922882014333,45.3327510737921
14.2916853255684,45.3325530702639
14.2910711053279,45.3323937021311
14.2904480139597,45.3322736111132
14.289818560433,45.3321932807743
14.289185279335,45.3321530345762
14.288550720665,45.3321530345762
14.287917439567,45.3321932807743
14.2872879860403,45.3322736111132
14.2866648946721,45.3323937021311
14.2860506744316,45.3325530702639
14.2854477985667,45.3327510737921
14.2848586946459,45.3329869154257
14.2842857347827,45.3332596455135
14.2837312260843,45.3335681658677
14.2831974013614,45.3339112341857
14.2826864101378,45.3342874690526
14.2822003099948,45.3346953555032
14.2817410582862,45.3351332511229
14.2813105042565,45.3355993926605
14.2809103815947,45.3360919031286
14.2805423014537,45.3366087993613
14.2802077459622,45.337148
14.2799080622571,45.3377073338739
14.279644457059,45.3382845487431
14.2794179918129,45.3388773203668
14.2792295784144,45.3394832618631
14.2790799755379,45.3400999333194
14.2789697855812,45.3407248516173
14.2788994522405,45.3413555004314
14.2788692587233,45.3419893403617
14.2788793266082,45.3426238191582
14.2789296153554,45.343256381999
14.2790199224699,45.3438844817767
14.2791498843168,45.3445055893551
14.2793189775856,45.3451172037533
14.2795265213973,45.3457168622159
14.2797716800465,45.34630215013
14.2800534663655,45.3468707107477
14.2803707457005,45.3474202546761
14.2807222404795,45.3479485690957
14.2811065353571,45.3484535266708
14.2815220829134,45.3489330941156
14.2819672098852,45.3493853403811
14.2824401239031,45.3498084444312
14.2829389207095,45.3502007025753
14.2834615918254,45.3505605353283
14.284006032639,45.3508864937707
14.2845700508791,45.3511772653829
14.2851513754434,45.3514316793302
14.285747665543,45.3516487111774
14.2863565201282,45.351827487014
14.2869754875564,45.3519672869726
14.2876020754643,45.3520675481283
14.2882337608034,45.3521278667647
14.288868,45.352148
</coordinates>
</LinearRing>
</outerBoundaryIs>
</Polygon>
<Polygon>
<outerBoundaryIs>
<LinearRing>
<coordinates>
14.33496,45.447641
14.3355942391966,45.4476208667647
14.3362259245357,45.4475605481283
14.3368525124436,45.4474602869726
14.3374714798718,45.447320487014
14.338080334457,45.4471417111774
14.3386766245566,45.4469246793302
14.3392579491209,45.4466702653829
14.339821967361,45.4463794937707
14.3403664081746,45.4460535353283
14.3408890792905,45.4456937025753
14.3413878760969,45.4453014444312
14.3418607901148,45.4448783403811
14.3423059170866,45.4444260941156
14.3427214646429,45.4439465266708
14.3431057595205,45.4434415690957
14.3434572542995,45.4429132546761
14.3437745336345,45.4423637107477
14.3440563199535,45.44179515013
14.3443014786027,45.4412098622159
14.3445090224144,45.4406102037533
14.3446781156832,45.4399985893551
14.3448080775301,45.4393774817767
14.3448983846446,45.438749381999
14.3449486733918,45.4381168191582
14.3449587412767,45.4374823403617
14.3449285477595,45.4368485004314
14.3448582144188,45.4362178516173
14.3447480244621,45.4355929333193
14.3445984215856,45.4349762618631
14.3444100081871,45.4343703203668
14.344183542941,45.4337775487431
14.3439199377429,45.4332003338739
14.3436202540378,45.432641
14.3432856985463,45.4321017993613
14.3429176184053,45.4315849031286
14.3425174957435,45.4310923926605
14.3420869417138,45.4306262511229
14.3416276900052,45.4301883555032
14.3411415898622,45.4297804690526
14.3406305986386,45.4294042341857
14.3400967739157,45.4290611658677
14.3395422652173,45.4287526455134
14.3389693053541,45.4284799154257
14.3383802014333,45.4282440737921
14.3377773255684,45.4280460702639
14.3371631053279,45.4278867021311
14.3365400139597,45.4277666111132
14.335910560433,45.4276862807743
14.335277279335,45.4276460345762
14.334642720665,45.4276460345762
14.334009439567,45.4276862807743
14.3333799860403,45.4277666111132
14.3327568946721,45.4278867021311
14.3321426744316,45.4280460702639
14.3315397985667,45.4282440737921
14.3309506946459,45.4284799154257
14.3303777347827,45.4287526455134
14.3298232260843,45.4290611658677
14.3292894013614,45.4294042341857
14.3287784101378,45.4297804690526
14.3282923099948,45.4301883555032
14.3278330582862,45.4306262511229
14.3274025042565,45.4310923926605
14.3270023815947,45.4315849031286
14.3266343014537,45.4321017993613
14.3262997459622,45.432641
14.3260000622571,45.4332003338739
14.325736457059,45.4337775487431
14.3255099918129,45.4343703203668
14.3253215784144,45.4349762618631
14.3251719755379,45.4355929333193
14.3250617855812,45.4362178516173
14.3249914522405,45.4368485004314
14.3249612587233,45.4374823403617
14.3249713266082,45.4381168191582
14.3250216153554,45.438749381999
14.3251119224699,45.4393774817767
14.3252418843168,45.4399985893551
14.3254109775856,45.4406102037533
14.3256185213973,45.4412098622159
14.3258636800465,45.44179515013
14.3261454663655,45.4423637107477
14.3264627457005,45.4429132546761
14.3268142404795,45.4434415690957
14.3271985353571,45.4439465266708
14.3276140829134,45.4444260941156
14.3280592098852,45.4448783403811
14.3285321239031,45.4453014444312
14.3290309207095,45.4456937025753
14.3295535918254,45.4460535353283
14.330098032639,45.4463794937707
14.3306620508791,45.4466702653829
14.3312433754434,45.4469246793302
14.331839665543,45.4471417111774
14.3324485201282,45.447320487014
14.3330674875564,45.4474602869726
14.3336940754643,45.4475605481283
14.3343257608034,45.4476208667647
14.33496,45.447641
</coordinates>
</LinearRing>
</outerBoundaryIs>
</Polygon>
<Polygon>
<outerBoundaryIs>
<LinearRing>
<coordinates>
14.332456,45.417967
14.3330902391966,45.4179468667647
14.3337219245357,45.4178865481283
14.3343485124436,45.4177862869726
14.3349674798718,45.417646487014
14.335576334457,45.4174677111774
14.3361726245566,45.4172506793302
14.3367539491209,45.4169962653829
14.337317967361,45.4167054937707
14.3378624081746,45.4163795353283
14.3383850792905,45.4160197025753
14.3388838760969,45.4156274444312
14.3393567901148,45.4152043403811
14.3398019170866,45.4147520941156
14.3402174646429,45.4142725266708
14.3406017595205,45.4137675690957
14.3409532542995,45.4132392546761
14.3412705336345,45.4126897107477
14.3415523199535,45.41212115013
14.3417974786027,45.4115358622159
14.3420050224144,45.4109362037533
14.3421741156832,45.4103245893551
14.3423040775301,45.4097034817767
14.3423943846446,45.409075381999
14.3424446733918,45.4084428191582
14.3424547412767,45.4078083403617
14.3424245477595,45.4071745004314
14.3423542144188,45.4065438516173
14.3422440244621,45.4059189333193
14.3420944215856,45.4053022618631
14.3419060081871,45.4046963203668
14.341679542941,45.4041035487431
14.3414159377429,45.4035263338739
14.3411162540378,45.402967
14.3407816985463,45.4024277993613
14.3404136184053,45.4019109031286
14.3400134957435,45.4014183926605
14.3395829417138,45.4009522511229
14.3391236900052,45.4005143555032
14.3386375898622,45.4001064690526
14.3381265986386,45.3997302341857
14.3375927739157,45.3993871658677
14.3370382652173,45.3990786455134
14.3364653053541,45.3988059154257
14.3358762014333,45.3985700737921
14.3352733255684,45.3983720702639
14.3346591053279,45.3982127021311
14.3340360139597,45.3980926111132
14.333406560433,45.3980122807743
14.332773279335,45.3979720345762
14.332138720665,45.3979720345762
14.331505439567,45.3980122807743
14.3308759860403,45.3980926111132
14.3302528946721,45.3982127021311
14.3296386744316,45.3983720702639
14.3290357985667,45.3985700737921
14.3284466946459,45.3988059154257
14.3278737347827,45.3990786455134
14.3273192260843,45.3993871658677
14.3267854013614,45.3997302341857
14.3262744101378,45.4001064690526
14.3257883099948,45.4005143555032
14.3253290582862,45.4009522511229
14.3248985042565,45.4014183926605
14.3244983815947,45.4019109031286
14.3241303014537,45.4024277993613
14.3237957459622,45.402967
14.3234960622571,45.4035263338739
14.323232457059,45.4041035487431
14.3230059918129,45.4046963203668
14.3228175784144,45.4053022618631
14.3226679755379,45.4059189333193
14.3225577855812,45.4065438516173
14.3224874522405,45.4071745004314
14.3224572587233,45.4078083403617
14.3224673266082,45.4084428191582
14.3225176153554,45.409075381999
14.3226079224699,45.4097034817767
14.3227378843168,45.4103245893551
14.3229069775856,45.4109362037533
14.3231145213973,45.4115358622159
14.3233596800465,45.41212115013
14.3236414663655,45.4126897107477
14.3239587457005,45.4132392546761
14.3243102404795,45.4137675690957
14.3246945353571,45.4142725266708
14.3251100829134,45.4147520941156
14.3255552098852,45.4152043403811
14.3260281239031,45.4156274444312
14.3265269207095,45.4160197025753
14.3270495918254,45.4163795353283
14.327594032639,45.4167054937707
14.3281580508791,45.4169962653829
14.3287393754434,45.4172506793302
14.329335665543,45.4174677111774
14.3299445201282,45.417646487014
14.3305634875564,45.4177862869726
14.3311900754643,45.4178865481283
14.3318217608034,45.4179468667647
14.332456,45.417967
</coordinates>
</LinearRing>
</outerBoundaryIs>
</Polygon>
<Polygon>
<outerBoundaryIs>
<LinearRing>
<coordinates>
14.300831,45.424689
14.3014652391966,45.4246688667647
14.3020969245357,45.4246085481283
14.3027235124436,45.4245082869726
14.3033424798718,45.424368487014
14.303951334457,45.4241897111774
14.3045476245566,45.4239726793302
14.3051289491209,45.4237182653829
14.305692967361,45.4234274937707
14.3062374081746,45.4231015353283
14.3067600792905,45.4227417025753
14.3072588760969,45.4223494444312
14.3077317901148,45.4219263403811
14.3081769170866,45.4214740941156
14.3085924646429,45.4209945266708
14.3089767595205,45.4204895690957
14.3093282542995,45.4199612546761
14.3096455336345,45.4194117107477
14.3099273199535,45.41884315013
14.3101724786027,45.4182578622159
14.3103800224144,45.4176582037533
14.3105491156832,45.4170465893551
14.3106790775301,45.4164254817767
14.3107693846446,45.415797381999
14.3108196733918,45.4151648191582
14.3108297412767,45.4145303403617
14.3107995477595,45.4138965004314
14.3107292144188,45.4132658516173
14.3106190244621,45.4126409333194
14.3104694215856,45.4120242618631
14.3102810081871,45.4114183203668
14.310054542941,45.4108255487431
14.3097909377429,45.4102483338739
14.3094912540378,45.409689
14.3091566985463,45.4091497993613
14.3087886184053,45.4086329031286
14.3083884957435,45.4081403926605
14.3079579417138,45.4076742511229
14.3074986900052,45.4072363555032
14.3070125898622,45.4068284690526
14.3065015986386,45.4064522341857
14.3059677739157,45.4061091658677
14.3054132652173,45.4058006455135
14.3048403053541,45.4055279154257
14.3042512014333,45.4052920737921
14.3036483255684,45.4050940702639
14.3030341053279,45.4049347021312
14.3024110139597,45.4048146111132
14.301781560433,45.4047342807743
14.301148279335,45.4046940345762
14.300513720665,45.4046940345762
14.299880439567,45.4047342807743
14.2992509860403,45.4048146111132
14.2986278946721,45.4049347021312
14.2980136744316,45.4050940702639
14.2974107985667,45.4052920737921
14.2968216946459,45.4055279154257
14.2962487347827,45.4058006455135
14.2956942260843,45.4061091658677
14.2951604013614,45.4064522341857
14.2946494101378,45.4068284690526
14.2941633099948,45.4072363555032
14.2937040582862,45.4076742511229
14.2932735042565,45.4081403926605
14.2928733815947,45.4086329031286
14.2925053014537,45.4091497993613
14.2921707459622,45.409689
14.2918710622571,45.4102483338739
14.291607457059,45.4108255487431
14.2913809918129,45.4114183203668
14.2911925784144,45.4120242618631
14.2910429755379,45.4126409333194
14.2909327855812,45.4132658516173
14.2908624522405,45.4138965004314
14.2908322587233,45.4145303403617
14.2908423266082,45.4151648191582
14.2908926153554,45.415797381999
14.2909829224699,45.4164254817767
14.2911128843168,45.4170465893551
14.2912819775856,45.4176582037533
14.2914895213973,45.4182578622159
14.2917346800465,45.41884315013
14.2920164663655,45.4194117107477
14.2923337457005,45.4199612546761
14.2926852404795,45.4204895690957
14.2930695353571,45.4209945266708
14.2934850829134,45.4214740941156
14.2939302098852,45.4219263403811
14.2944031239031,45.4223494444312
14.2949019207095,45.4227417025753
14.2954245918254,45.4231015353283
14.295969032639,45.4234274937707
14.2965330508791,45.4237182653829
14.2971143754434,45.4239726793302
14.297710665543,45.4241897111774
14.2983195201282,45.424368487014
14.2989384875564,45.4245082869726
14.2995650754643,45.4246085481283
14.3001967608034,45.4246688667647
14.300831,45.424689
</coordinates>
</LinearRing>
</outerBoundaryIs>
</Polygon>
<Polygon>
<outerBoundaryIs>
<LinearRing>
<coordinates>
14.308747,45.417366
14.3093812391966,45.4173458667647
14.3100129245357,45.4172855481283
14.3106395124436,45.4171852869726
14.3112584798718,45.417045487014
14.311867334457,45.4168667111774
14.3124636245566,45.4166496793302
14.3130449491209,45.4163952653829
14.313608967361,45.4161044937707
14.3141534081746,45.4157785353283
14.3146760792905,45.4154187025753
14.3151748760969,45.4150264444312
14.3156477901148,45.4146033403811
14.3160929170866,45.4141510941156
14.3165084646429,45.4136715266708
14.3168927595205,45.4131665690957
14.3172442542995,45.4126382546761
14.3175615336345,45.4120887107477
14.3178433199535,45.41152015013
14.3180884786027,45.4109348622159
14.3182960224144,45.4103352037533
14.3184651156832,45.4097235893551
14.3185950775301,45.4091024817767
14.3186853846446,45.408474381999
14.3187356733918,45.4078418191582
14.3187457412767,45.4072073403617
14.3187155477595,45.4065735004314
14.3186452144188,45.4059428516173
14.3185350244621,45.4053179333194
14.3183854215856,45.4047012618631
14.3181970081871,45.4040953203668
14.317970542941,45.4035025487431
14.3177069377429,45.4029253338739
14.3174072540378,45.402366
14.3170726985463,45.4018267993613
14.3167046184053,45.4013099031286
14.3163044957435,45.4008173926605
14.3158739417138,45.4003512511229
14.3154146900052,45.3999133555032
14.3149285898622,45.3995054690526
14.3144175986386,45.3991292341857
14.3138837739157,45.3987861658677
14.3133292652173,45.3984776455135
14.3127563053541,45.3982049154257
14.3121672014333,45.3979690737921
14.3115643255684,45.3977710702639
14.3109501053279,45.3976117021312
14.3103270139597,45.3974916111132
14.309697560433,45.3974112807743
14.309064279335,45.3973710345762
14.308429720665,45.3973710345762
14.307796439567,45.3974112807743
14.3071669860403,45.3974916111132
14.3065438946721,45.3976117021312
14.3059296744316,45.3977710702639
14.3053267985667,45.3979690737921
14.3047376946459,45.3982049154257
14.3041647347827,45.3984776455135
14.3036102260843,45.3987861658677
14.3030764013614,45.3991292341857
14.3025654101378,45.3995054690526
14.3020793099948,45.3999133555032
14.3016200582862,45.4003512511229
14.3011895042565,45.4008173926605
14.3007893815947,45.4013099031286
14.3004213014537,45.4018267993613
14.3000867459622,45.402366
14.2997870622571,45.4029253338739
14.299523457059,45.4035025487431
14.2992969918129,45.4040953203668
14.2991085784144,45.4047012618631
14.2989589755379,45.4053179333194
14.2988487855812,45.4059428516173
14.2987784522405,45.4065735004314
14.2987482587233,45.4072073403617
14.2987583266082,45.4078418191582
14.2988086153554,45.408474381999
14.2988989224699,45.4091024817767
14.2990288843168,45.4097235893551
14.2991979775856,45.4103352037533
14.2994055213973,45.4109348622159
14.2996506800465,45.41152015013
14.2999324663655,45.4120887107477
14.3002497457005,45.4126382546761
14.3006012404795,45.4131665690957
14.3009855353571,45.4136715266708
14.3014010829134,45.4141510941156
14.3018462098852,45.4146033403811
14.3023191239031,45.4150264444312
14.3028179207095,45.4154187025753
14.3033405918254,45.4157785353283
14.303885032639,45.4161044937707
14.3044490508791,45.4163952653829
14.3050303754434,45.4166496793302
14.305626665543,45.4168667111774
14.3062355201282,45.417045487014
14.3068544875564,45.4171852869726
14.3074810754643,45.4172855481283
14.3081127608034,45.4173458667647
14.308747,45.417366
</coordinates>
</LinearRing>
</outerBoundaryIs>
</Polygon>
<Polygon>
<outerBoundaryIs>
<LinearRing>
<coordinates>
14.399848,45.391586
14.4004822391966,45.3915658667647
14.4011139245357,45.3915055481283
14.4017405124436,45.3914052869726
14.4023594798718,45.391265487014
14.402968334457,45.3910867111774
14.4035646245566,45.3908696793302
14.4041459491209,45.3906152653829
14.404709967361,45.3903244937707
14.4052544081746,45.3899985353283
14.4057770792905,45.3896387025753
14.4062758760969,45.3892464444312
14.4067487901148,45.3888233403811
14.4071939170866,45.3883710941156
14.4076094646429,45.3878915266708
14.4079937595205,45.3873865690957
14.4083452542995,45.3868582546761
14.4086625336345,45.3863087107477
14.4089443199535,45.38574015013
14.4091894786027,45.3851548622159
14.4093970224144,45.3845552037533
14.4095661156832,45.3839435893551
14.4096960775301,45.3833224817767
14.4097863846446,45.382694381999
14.4098366733918,45.3820618191582
14.4098467412767,45.3814273403617
14.4098165477595,45.3807935004314
14.4097462144188,45.3801628516173
14.4096360244621,45.3795379333193
14.4094864215856,45.3789212618631
14.4092980081871,45.3783153203668
14.409071542941,45.3777225487431
14.4088079377429,45.3771453338739
14.4085082540378,45.376586
14.4081736985463,45.3760467993613
14.4078056184053,45.3755299031286
14.4074054957435,45.3750373926605
14.4069749417138,45.3745712511229
14.4065156900052,45.3741333555032
14.4060295898622,45.3737254690526
14.4055185986386,45.3733492341857
14.4049847739157,45.3730061658677
14.4044302652173,45.3726976455134
14.4038573053541,45.3724249154257
14.4032682014333,45.3721890737921
14.4026653255684,45.3719910702639
14.4020511053279,45.3718317021311
14.4014280139597,45.3717116111132
14.400798560433,45.3716312807743
14.400165279335,45.3715910345762
14.399530720665,45.3715910345762
14.398897439567,45.3716312807743
14.3982679860403,45.3717116111132
14.3976448946721,45.3718317021311
14.3970306744316,45.3719910702639
14.3964277985667,45.3721890737921
14.3958386946459,45.3724249154257
14.3952657347827,45.3726976455134
14.3947112260843,45.3730061658677
14.3941774013614,45.3733492341857
14.3936664101378,45.3737254690526
14.3931803099948,45.3741333555032
14.3927210582862,45.3745712511229
14.3922905042565,45.3750373926605
14.3918903815947,45.3755299031286
14.3915223014537,45.3760467993613
14.3911877459622,45.376586
14.3908880622571,45.3771453338739
14.390624457059,45.3777225487431
14.3903979918129,45.3783153203668
14.3902095784144,45.3789212618631
14.3900599755379,45.3795379333193
14.3899497855812,45.3801628516173
14.3898794522405,45.3807935004314
14.3898492587233,45.3814273403617
14.3898593266082,45.3820618191582
14.3899096153554,45.382694381999
14.3899999224699,45.3833224817767
14.3901298843168,45.3839435893551
14.3902989775856,45.3845552037533
14.3905065213973,45.3851548622159
14.3907516800465,45.38574015013
14.3910334663655,45.3863087107477
14.3913507457005,45.3868582546761
14.3917022404795,45.3873865690957
14.3920865353571,45.3878915266708
14.3925020829134,45.3883710941156
14.3929472098852,45.3888233403811
14.3934201239031,45.3892464444312
14.3939189207095,45.3896387025753
14.3944415918254,45.3899985353283
14.394986032639,45.3903244937707
14.3955500508791,45.3906152653829
14.3961313754434,45.3908696793302
14.396727665543,45.3910867111774
14.3973365201282,45.391265487014
14.3979554875564,45.3914052869726
14.3985820754643,45.3915055481283
14.3992137608034,45.3915658667647
14.399848,45.391586
</coordinates>
</LinearRing>
</outerBoundaryIs>
</Polygon>
<Polygon>
<outerBoundaryIs>
<LinearRing>
<coordinates>
14.319594,45.451391
14.3202282391966,45.4513708667647
14.3208599245357,45.4513105481283
14.3214865124436,45.4512102869726
14.3221054798718,45.451070487014
14.322714334457,45.4508917111774
14.3233106245566,45.4506746793302
14.3238919491209,45.4504202653829
14.324455967361,45.4501294937707
14.3250004081746,45.4498035353283
14.3255230792905,45.4494437025753
14.3260218760969,45.4490514444312
14.3264947901148,45.4486283403811
14.3269399170866,45.4481760941156
14.3273554646429,45.4476965266708
14.3277397595205,45.4471915690957
14.3280912542995,45.4466632546761
14.3284085336345,45.4461137107477
14.3286903199535,45.44554515013
14.3289354786027,45.4449598622159
14.3291430224144,45.4443602037533
14.3293121156832,45.4437485893551
14.3294420775301,45.4431274817767
14.3295323846446,45.442499381999
14.3295826733918,45.4418668191582
14.3295927412767,45.4412323403617
14.3295625477595,45.4405985004314
14.3294922144188,45.4399678516173
14.3293820244621,45.4393429333194
14.3292324215856,45.4387262618631
14.3290440081871,45.4381203203668
14.328817542941,45.4375275487431
14.3285539377429,45.4369503338739
14.3282542540378,45.436391
14.3279196985463,45.4358517993613
14.3275516184053,45.4353349031286
14.3271514957435,45.4348423926605
14.3267209417138,45.4343762511229
14.3262616900052,45.4339383555032
14.3257755898622,45.4335304690526
14.3252645986386,45.4331542341857
14.3247307739157,45.4328111658677
14.3241762652173,45.4325026455135
14.3236033053541,45.4322299154257
14.3230142014333,45.4319940737921
14.3224113255684,45.4317960702639
14.3217971053279,45.4316367021312
14.3211740139597,45.4315166111132
14.320544560433,45.4314362807743
14.319911279335,45.4313960345762
14.319276720665,45.4313960345762
14.318643439567,45.4314362807743
14.3180139860403,45.4315166111132
14.3173908946721,45.4316367021312
14.3167766744316,45.4317960702639
14.3161737985667,45.4319940737921
14.3155846946459,45.4322299154257
14.3150117347827,45.4325026455135
14.3144572260843,45.4328111658677
14.3139234013614,45.4331542341857
14.3134124101378,45.4335304690526
14.3129263099948,45.4339383555032
14.3124670582862,45.4343762511229
14.3120365042565,45.4348423926605
14.3116363815947,45.4353349031286
14.3112683014537,45.4358517993613
14.3109337459622,45.436391
14.3106340622571,45.4369503338739
14.310370457059,45.4375275487431
14.3101439918129,45.4381203203668
14.3099555784144,45.4387262618631
14.3098059755379,45.4393429333194
14.3096957855812,45.4399678516173
14.3096254522405,45.4405985004314
14.3095952587233,45.4412323403617
14.3096053266082,45.4418668191582
14.3096556153554,45.442499381999
14.3097459224699,45.4431274817767
14.3098758843168,45.4437485893551
14.3100449775856,45.4443602037533
14.3102525213973,45.4449598622159
14.3104976800465,45.44554515013
14.3107794663655,45.4461137107477
14.3110967457005,45.4466632546761
14.3114482404795,45.4471915690957
14.3118325353571,45.4476965266708
14.3122480829134,45.4481760941156
14.3126932098852,45.4486283403811
14.3131661239031,45.4490514444312
14.3136649207095,45.4494437025753
14.3141875918254,45.4498035353283
14.314732032639,45.4501294937707
14.3152960508791,45.4504202653829
14.3158773754434,45.4506746793302
14.316473665543,45.4508917111774
14.3170825201282,45.451070487014
14.3177014875564,45.4512102869726
14.3183280754643,45.4513105481283
14.3189597608034,45.4513708667647
14.319594,45.451391
</coordinates>
</LinearRing>
</outerBoundaryIs>
</Polygon>
<Polygon>
<outerBoundaryIs>
<LinearRing>
<coordinates>
14.240733,45.342148
14.2413672391966,45.3421278667647
14.2419989245357,45.3420675481283
14.2426255124436,45.3419672869726
14.2432444798718,45.341827487014
14.243853334457,45.3416487111774
14.2444496245566,45.3414316793302
14.2450309491209,45.3411772653829
14.245594967361,45.3408864937707
14.2461394081746,45.3405605353283
14.2466620792905,45.3402007025753
14.2471608760969,45.3398084444312
14.2476337901148,45.339385340381
14.2480789170866,45.3389330941156
14.2484944646429,45.3384535266708
14.2488787595205,45.3379485690957
14.2492302542995,45.3374202546761
14.2495475336345,45.3368707107477
14.2498293199535,45.33630215013
14.2500744786027,45.3357168622159
14.2502820224144,45.3351172037533
14.2504511156832,45.3345055893551
14.2505810775301,45.3338844817767
14.2506713846446,45.333256381999
14.2507216733918,45.3326238191582
14.2507317412767,45.3319893403617
14.2507015477595,45.3313555004314
14.2506312144188,45.3307248516173
14.2505210244621,45.3300999333193
14.2503714215856,45.3294832618631
14.2501830081871,45.3288773203668
14.249956542941,45.3282845487431
14.2496929377429,45.3277073338739
14.2493932540378,45.327148
14.2490586985463,45.3266087993613
14.2486906184053,45.3260919031286
14.2482904957435,45.3255993926605
14.2478599417138,45.3251332511229
14.2474006900052,45.3246953555032
14.2469145898622,45.3242874690526
14.2464035986386,45.3239112341857
14.2458697739157,45.3235681658676
14.2453152652173,45.3232596455134
14.2447423053541,45.3229869154257
14.2441532014333,45.3227510737921
14.2435503255684,45.3225530702639
14.2429361053279,45.3223937021311
14.2423130139597,45.3222736111132
14.241683560433,45.3221932807743
14.241050279335,45.3221530345762
14.240415720665,45.3221530345762
14.239782439567,45.3221932807743
14.2391529860403,45.3222736111132
14.2385298946721,45.3223937021311
14.2379156744316,45.3225530702639
14.2373127985667,45.3227510737921
14.2367236946459,45.3229869154257
14.2361507347827,45.3232596455134
14.2355962260843,45.3235681658676
14.2350624013614,45.3239112341857
14.2345514101378,45.3242874690526
14.2340653099948,45.3246953555032
14.2336060582862,45.3251332511229
14.2331755042565,45.3255993926605
14.2327753815947,45.3260919031286
14.2324073014537,45.3266087993613
14.2320727459622,45.327148
14.2317730622571,45.3277073338739
14.231509457059,45.3282845487431
14.2312829918129,45.3288773203668
14.2310945784144,45.3294832618631
14.2309449755379,45.3300999333193
14.2308347855812,45.3307248516173
14.2307644522405,45.3313555004314
14.2307342587233,45.3319893403617
14.2307443266082,45.3326238191582
14.2307946153554,45.333256381999
14.2308849224699,45.3338844817767
14.2310148843168,45.3345055893551
14.2311839775856,45.3351172037533
14.2313915213973,45.3357168622159
14.2316366800465,45.33630215013
14.2319184663655,45.3368707107477
14.2322357457005,45.3374202546761
14.2325872404795,45.3379485690957
14.2329715353571,45.3384535266708
14.2333870829134,45.3389330941156
14.2338322098852,45.339385340381
14.2343051239031,45.3398084444312
14.2348039207095,45.3402007025753
14.2353265918254,45.3405605353283
14.235871032639,45.3408864937707
14.2364350508791,45.3411772653829
14.2370163754434,45.3414316793302
14.237612665543,45.3416487111774
14.2382215201282,45.341827487014
14.2388404875564,45.3419672869726
14.2394670754643,45.3420675481283
14.2400987608034,45.3421278667647
14.240733,45.342148
</coordinates>
</LinearRing>
</outerBoundaryIs>
</Polygon>
<Polygon>
<outerBoundaryIs>
<LinearRing>
<coordinates>
14.242656,45.369003
14.2432902391966,45.3689828667647
14.2439219245357,45.3689225481283
14.2445485124436,45.3688222869726
14.2451674798718,45.368682487014
14.245776334457,45.3685037111774
14.2463726245566,45.3682866793302
14.2469539491209,45.3680322653829
14.247517967361,45.3677414937707
14.2480624081746,45.3674155353283
14.2485850792905,45.3670557025753
14.2490838760969,45.3666634444312
14.2495567901148,45.3662403403811
14.2500019170866,45.3657880941156
14.2504174646429,45.3653085266708
14.2508017595205,45.3648035690957
14.2511532542995,45.3642752546761
14.2514705336345,45.3637257107477
14.2517523199535,45.36315715013
14.2519974786027,45.3625718622159
14.2522050224144,45.3619722037533
14.2523741156832,45.3613605893551
14.2525040775301,45.3607394817767
14.2525943846446,45.360111381999
14.2526446733918,45.3594788191582
14.2526547412767,45.3588443403617
14.2526245477595,45.3582105004314
14.2525542144188,45.3575798516173
14.2524440244621,45.3569549333194
14.2522944215856,45.3563382618631
14.2521060081871,45.3557323203668
14.251879542941,45.3551395487431
14.2516159377429,45.3545623338739
14.2513162540378,45.354003
14.2509816985463,45.3534637993613
14.2506136184053,45.3529469031286
14.2502134957435,45.3524543926605
14.2497829417138,45.3519882511229
14.2493236900052,45.3515503555032
14.2488375898622,45.3511424690526
14.2483265986386,45.3507662341857
14.2477927739157,45.3504231658677
14.2472382652173,45.3501146455135
14.2466653053541,45.3498419154257
14.2460762014333,45.3496060737921
14.2454733255684,45.3494080702639
14.2448591053279,45.3492487021311
14.2442360139597,45.3491286111132
14.243606560433,45.3490482807743
14.242973279335,45.3490080345762
14.242338720665,45.3490080345762
14.241705439567,45.3490482807743
14.2410759860403,45.3491286111132
14.2404528946721,45.3492487021311
14.2398386744316,45.3494080702639
14.2392357985667,45.3496060737921
14.2386466946459,45.3498419154257
14.2380737347827,45.3501146455135
14.2375192260843,45.3504231658677
14.2369854013614,45.3507662341857
14.2364744101378,45.3511424690526
14.2359883099948,45.3515503555032
14.2355290582862,45.3519882511229
14.2350985042565,45.3524543926605
14.2346983815947,45.3529469031286
14.2343303014537,45.3534637993613
14.2339957459622,45.354003
14.2336960622571,45.3545623338739
14.233432457059,45.3551395487431
14.2332059918129,45.3557323203668
14.2330175784144,45.3563382618631
14.2328679755379,45.3569549333194
14.2327577855812,45.3575798516173
14.2326874522405,45.3582105004314
14.2326572587233,45.3588443403617
14.2326673266082,45.3594788191582
14.2327176153554,45.360111381999
14.2328079224699,45.3607394817767
14.2329378843168,45.3613605893551
14.2331069775856,45.3619722037533
14.2333145213973,45.3625718622159
14.2335596800465,45.36315715013
14.2338414663655,45.3637257107477
14.2341587457005,45.3642752546761
14.2345102404795,45.3648035690957
14.2348945353571,45.3653085266708
14.2353100829134,45.3657880941156
14.2357552098852,45.3662403403811
14.2362281239031,45.3666634444312
14.2367269207095,45.3670557025753
14.2372495918254,45.3674155353283
14.237794032639,45.3677414937707
14.2383580508791,45.3680322653829
14.2389393754434,45.3682866793302
14.239535665543,45.3685037111774
14.2401445201282,45.368682487014
14.2407634875564,45.3688222869726
14.2413900754643,45.3689225481283
14.2420217608034,45.3689828667647
14.242656,45.369003
</coordinates>
</LinearRing>
</outerBoundaryIs>
</Polygon>
</MultiGeometry>
</Placemark>
</Document>
</kml>
