# Supplementary material for: Species conservation profiles of the endemic spiders Troglohyphantes (Araneae, Linyphiidae) from the Alps and the north-western Dinarides
Source: Biodivers Data J. 2022 Aug 19;10:e87261. doi: 10.3897/BDJ.10.e87261 (PMC9848466; doi:10.3897/BDJ.10.e87261)
Supplement: Supplementary material 37 — Distribution of Troglohyphanteslucifer Isaia, Mammola & Pantini, 2017 [file bdj-10-e87261-s037.kml]

<?xml version="1.0" encoding="UTF-8"?>
<kml xmlns="http://earth.google.com/kml/2.2">
<Document>
<name></name>
<description><![CDATA[]]></description>

<Style id="1">
<LineStyle>
<width>2</width>
<color>ff0000ff</color>
</LineStyle>
<PolyStyle>
<color>aaffffff</color>
<fill>1</fill>
</PolyStyle>
</Style>

<Placemark>
<name>T.lucifer.kml</name>
<description><![CDATA[]]></description>
<styleUrl>#1</styleUrl>
<visibility>1</visibility>
<MultiGeometry>
<Polygon>
<outerBoundaryIs>
<LinearRing>
<coordinates>
7.031979134,45.13701052
7.03261337319657,45.1369903867647
7.03324505853574,45.1369300681283
7.0338716464436,45.1368298069726
7.03449061387181,45.136690007014
7.03509946845698,45.1365112311774
7.0356957585566,45.1362941993302
7.03627708312089,45.1360397853829
7.036841101361,45.1357490137707
7.03738554217456,45.1354230553283
7.03790821329055,45.1350632225753
7.03840701009687,45.1346709644312
7.03887992411482,45.1342478603811
7.03932505108658,45.1337956141156
7.03974059864292,45.1333160466708
7.0401248935205,45.1328110890957
7.0404763882995,45.1322827746761
7.04079366763448,45.1317332307477
7.04107545395355,45.13116467013
7.04132061260265,45.1305793822159
7.04152815641444,45.1299797237533
7.04169724968324,45.1293681093551
7.04182721153012,45.1287470017767
7.04191751864461,45.128118901999
7.04196780739183,45.1274863391582
7.04197787527674,45.1268518603617
7.04194768175952,45.1262180204314
7.04187734841881,45.1255873716173
7.04176715846215,45.1249624533193
7.0416175555856,45.1243457818631
7.04142914218715,45.1237398403668
7.04120267694105,45.1231470687431
7.04093907174291,45.1225698538739
7.04063938803784,45.12201052
7.04030483254635,45.1214713193613
7.03993675240531,45.1209544231286
7.03953662974354,45.1204619126605
7.03910607571379,45.1199957711229
7.03864682400516,45.1195578755032
7.03816072386221,45.1191499890526
7.03764973263863,45.1187737541857
7.03711590791573,45.1184306858677
7.03656139921727,45.1181221655134
7.03598843935407,45.1178494354257
7.03539933543326,45.1176135937921
7.03479645956841,45.1174155902639
7.03418223932787,45.1172562221311
7.03355914795973,45.1171361311132
7.03292969443304,45.1170558007743
7.03229641333498,45.1170155545762
7.03166185466502,45.1170155545762
7.03102857356696,45.1170558007743
7.03039912004027,45.1171361311132
7.02977602867213,45.1172562221311
7.02916180843159,45.1174155902639
7.02855893256674,45.1176135937921
7.02796982864593,45.1178494354257
7.02739686878273,45.1181221655134
7.02684236008427,45.1184306858677
7.02630853536137,45.1187737541857
7.02579754413779,45.1191499890526
7.02531144399484,45.1195578755032
7.02485219228621,45.1199957711229
7.02442163825646,45.1204619126605
7.02402151559469,45.1209544231286
7.02365343545365,45.1214713193613
7.02331887996216,45.12201052
7.02301919625709,45.1225698538739
7.02275559105895,45.1231470687431
7.02252912581285,45.1237398403668
7.0223407124144,45.1243457818631
7.02219110953785,45.1249624533193
7.02208091958119,45.1255873716173
7.02201058624048,45.1262180204314
7.02198039272326,45.1268518603617
7.02199046060817,45.1274863391582
7.02204074935539,45.128118901999
7.02213105646988,45.1287470017767
7.02226101831676,45.1293681093551
7.02243011158556,45.1299797237533
7.02263765539735,45.1305793822159
7.02288281404646,45.13116467013
7.02316460036552,45.1317332307477
7.0234818797005,45.1322827746761
7.0238333744795,45.1328110890957
7.02421766935708,45.1333160466708
7.02463321691342,45.1337956141156
7.02507834388518,45.1342478603811
7.02555125790313,45.1346709644312
7.02605005470945,45.1350632225753
7.02657272582544,45.1354230553283
7.027117166639,45.1357490137707
7.02768118487911,45.1360397853829
7.0282625094434,45.1362941993302
7.02885879954302,45.1365112311774
7.02946765412819,45.136690007014
7.0300866215564,45.1368298069726
7.03071320946426,45.1369300681283
7.03134489480343,45.1369903867647
7.031979134,45.13701052
</coordinates>
</LinearRing>
</outerBoundaryIs>
</Polygon>
<Polygon>
<outerBoundaryIs>
<LinearRing>
<coordinates>
7.201,45.146
7.20163423919657,45.1459798667647
7.20226592453574,45.1459195481283
7.2028925124436,45.1458192869726
7.20351147987181,45.145679487014
7.20412033445698,45.1455007111774
7.2047166245566,45.1452836793302
7.20529794912089,45.1450292653829
7.205861967361,45.1447384937707
7.20640640817456,45.1444125353283
7.20692907929055,45.1440527025753
7.20742787609687,45.1436604444312
7.20790079011482,45.1432373403811
7.20834591708658,45.1427850941156
7.20876146464292,45.1423055266708
7.2091457595205,45.1418005690957
7.2094972542995,45.1412722546761
7.20981453363448,45.1407227107477
7.21009631995354,45.14015415013
7.21034147860265,45.1395688622159
7.21054902241444,45.1389692037533
7.21071811568324,45.1383575893551
7.21084807753012,45.1377364817767
7.21093838464461,45.137108381999
7.21098867339183,45.1364758191582
7.21099874127674,45.1358413403617
7.21096854775952,45.1352075004314
7.21089821441881,45.1345768516173
7.21078802446215,45.1339519333194
7.2106384215856,45.1333352618631
7.21045000818715,45.1327293203668
7.21022354294105,45.1321365487431
7.20995993774291,45.1315593338739
7.20966025403784,45.131
7.20932569854635,45.1304607993613
7.20895761840531,45.1299439031286
7.20855749574354,45.1294513926605
7.20812694171379,45.1289852511229
7.20766769000516,45.1285473555032
7.20718158986221,45.1281394690526
7.20667059863863,45.1277632341857
7.20613677391573,45.1274201658677
7.20558226521727,45.1271116455135
7.20500930535407,45.1268389154257
7.20442020143326,45.1266030737921
7.20381732556841,45.1264050702639
7.20320310532786,45.1262457021312
7.20258001395973,45.1261256111132
7.20195056043304,45.1260452807743
7.20131727933498,45.1260050345762
7.20068272066502,45.1260050345762
7.20004943956696,45.1260452807743
7.19941998604027,45.1261256111132
7.19879689467213,45.1262457021312
7.19818267443159,45.1264050702639
7.19757979856674,45.1266030737921
7.19699069464593,45.1268389154257
7.19641773478273,45.1271116455135
7.19586322608427,45.1274201658677
7.19532940136137,45.1277632341857
7.19481841013779,45.1281394690526
7.19433230999484,45.1285473555032
7.19387305828621,45.1289852511229
7.19344250425646,45.1294513926605
7.19304238159469,45.1299439031286
7.19267430145365,45.1304607993613
7.19233974596216,45.131
7.19204006225709,45.1315593338739
7.19177645705895,45.1321365487431
7.19154999181285,45.1327293203668
7.1913615784144,45.1333352618631
7.19121197553785,45.1339519333194
7.19110178558119,45.1345768516173
7.19103145224048,45.1352075004314
7.19100125872326,45.1358413403617
7.19101132660817,45.1364758191582
7.19106161535539,45.137108381999
7.19115192246988,45.1377364817767
7.19128188431676,45.1383575893551
7.19145097758556,45.1389692037533
7.19165852139735,45.1395688622159
7.19190368004645,45.14015415013
7.19218546636552,45.1407227107477
7.1925027457005,45.1412722546761
7.1928542404795,45.1418005690957
7.19323853535708,45.1423055266708
7.19365408291342,45.1427850941156
7.19409920988518,45.1432373403811
7.19457212390313,45.1436604444312
7.19507092070945,45.1440527025753
7.19559359182544,45.1444125353283
7.19613803263899,45.1447384937707
7.19670205087911,45.1450292653829
7.1972833754434,45.1452836793302
7.19787966554301,45.1455007111774
7.19848852012819,45.145679487014
7.1991074875564,45.1458192869726
7.19973407546426,45.1459195481283
7.20036576080343,45.1459798667647
7.201,45.146
</coordinates>
</LinearRing>
</outerBoundaryIs>
</Polygon>
<Polygon>
<outerBoundaryIs>
<LinearRing>
<coordinates>
7.4104,45.2844
7.41103423919657,45.2843798667647
7.41166592453574,45.2843195481283
7.4122925124436,45.2842192869726
7.41291147987181,45.284079487014
7.41352033445698,45.2839007111774
7.4141166245566,45.2836836793302
7.41469794912089,45.2834292653829
7.415261967361,45.2831384937707
7.41580640817456,45.2828125353283
7.41632907929055,45.2824527025753
7.41682787609687,45.2820604444312
7.41730079011482,45.2816373403811
7.41774591708658,45.2811850941156
7.41816146464292,45.2807055266708
7.4185457595205,45.2802005690957
7.4188972542995,45.2796722546761
7.41921453363448,45.2791227107477
7.41949631995355,45.27855415013
7.41974147860265,45.2779688622159
7.41994902241444,45.2773692037533
7.42011811568324,45.2767575893551
7.42024807753012,45.2761364817767
7.42033838464461,45.275508381999
7.42038867339183,45.2748758191582
7.42039874127674,45.2742413403617
7.42036854775952,45.2736075004314
7.42029821441881,45.2729768516173
7.42018802446215,45.2723519333193
7.4200384215856,45.2717352618631
7.41985000818715,45.2711293203668
7.41962354294105,45.2705365487431
7.41935993774291,45.2699593338739
7.41906025403784,45.2694
7.41872569854635,45.2688607993613
7.41835761840531,45.2683439031286
7.41795749574354,45.2678513926605
7.41752694171379,45.2673852511229
7.41706769000516,45.2669473555032
7.41658158986221,45.2665394690526
7.41607059863863,45.2661632341857
7.41553677391573,45.2658201658677
7.41498226521727,45.2655116455134
7.41440930535407,45.2652389154257
7.41382020143326,45.2650030737921
7.41321732556841,45.2648050702639
7.41260310532787,45.2646457021311
7.41198001395973,45.2645256111132
7.41135056043304,45.2644452807743
7.41071727933498,45.2644050345762
7.41008272066502,45.2644050345762
7.40944943956696,45.2644452807743
7.40881998604027,45.2645256111132
7.40819689467213,45.2646457021311
7.40758267443159,45.2648050702639
7.40697979856674,45.2650030737921
7.40639069464593,45.2652389154257
7.40581773478273,45.2655116455134
7.40526322608427,45.2658201658677
7.40472940136137,45.2661632341857
7.40421841013779,45.2665394690526
7.40373230999484,45.2669473555032
7.40327305828621,45.2673852511229
7.40284250425646,45.2678513926605
7.40244238159469,45.2683439031286
7.40207430145365,45.2688607993613
7.40173974596216,45.2694
7.40144006225709,45.2699593338739
7.40117645705895,45.2705365487431
7.40094999181285,45.2711293203668
7.4007615784144,45.2717352618631
7.40061197553785,45.2723519333193
7.40050178558119,45.2729768516173
7.40043145224048,45.2736075004314
7.40040125872326,45.2742413403617
7.40041132660817,45.2748758191582
7.40046161535539,45.275508381999
7.40055192246988,45.2761364817767
7.40068188431676,45.2767575893551
7.40085097758556,45.2773692037533
7.40105852139735,45.2779688622159
7.40130368004646,45.27855415013
7.40158546636552,45.2791227107477
7.4019027457005,45.2796722546761
7.4022542404795,45.2802005690957
7.40263853535708,45.2807055266708
7.40305408291342,45.2811850941156
7.40349920988518,45.2816373403811
7.40397212390313,45.2820604444312
7.40447092070945,45.2824527025753
7.40499359182544,45.2828125353283
7.405538032639,45.2831384937707
7.40610205087911,45.2834292653829
7.4066833754434,45.2836836793302
7.40727966554302,45.2839007111774
7.40788852012819,45.284079487014
7.4085074875564,45.2842192869726
7.40913407546426,45.2843195481283
7.40976576080343,45.2843798667647
7.4104,45.2844
</coordinates>
</LinearRing>
</outerBoundaryIs>
</Polygon>
<Polygon>
<outerBoundaryIs>
<LinearRing>
<coordinates>
7.12206,45.0363
7.12269423919657,45.0362798667647
7.12332592453574,45.0362195481283
7.1239525124436,45.0361192869726
7.12457147987181,45.035979487014
7.12518033445699,45.0358007111774
7.1257766245566,45.0355836793302
7.12635794912089,45.0353292653829
7.126921967361,45.0350384937707
7.12746640817456,45.0347125353283
7.12798907929055,45.0343527025753
7.12848787609687,45.0339604444312
7.12896079011482,45.0335373403811
7.12940591708658,45.0330850941156
7.12982146464292,45.0326055266708
7.1302057595205,45.0321005690957
7.1305572542995,45.0315722546761
7.13087453363448,45.0310227107477
7.13115631995355,45.03045415013
7.13140147860265,45.0298688622159
7.13160902241444,45.0292692037533
7.13177811568324,45.0286575893551
7.13190807753012,45.0280364817767
7.13199838464461,45.027408381999
7.13204867339183,45.0267758191582
7.13205874127674,45.0261413403617
7.13202854775952,45.0255075004314
7.13195821441881,45.0248768516173
7.13184802446215,45.0242519333193
7.1316984215856,45.0236352618631
7.13151000818715,45.0230293203668
7.13128354294105,45.0224365487431
7.13101993774291,45.0218593338739
7.13072025403784,45.0213
7.13038569854635,45.0207607993613
7.13001761840531,45.0202439031286
7.12961749574354,45.0197513926605
7.12918694171379,45.0192852511229
7.12872769000516,45.0188473555032
7.12824158986221,45.0184394690526
7.12773059863863,45.0180632341857
7.12719677391573,45.0177201658677
7.12664226521727,45.0174116455134
7.12606930535407,45.0171389154257
7.12548020143326,45.0169030737921
7.12487732556841,45.0167050702639
7.12426310532787,45.0165457021311
7.12364001395973,45.0164256111132
7.12301056043304,45.0163452807743
7.12237727933498,45.0163050345762
7.12174272066502,45.0163050345762
7.12110943956696,45.0163452807743
7.12047998604027,45.0164256111132
7.11985689467214,45.0165457021311
7.11924267443159,45.0167050702639
7.11863979856674,45.0169030737921
7.11805069464593,45.0171389154257
7.11747773478273,45.0174116455134
7.11692322608427,45.0177201658677
7.11638940136137,45.0180632341857
7.11587841013779,45.0184394690526
7.11539230999484,45.0188473555032
7.11493305828621,45.0192852511229
7.11450250425646,45.0197513926605
7.11410238159469,45.0202439031286
7.11373430145365,45.0207607993613
7.11339974596216,45.0213
7.11310006225709,45.0218593338739
7.11283645705895,45.0224365487431
7.11260999181285,45.0230293203668
7.1124215784144,45.0236352618631
7.11227197553785,45.0242519333193
7.11216178558119,45.0248768516173
7.11209145224048,45.0255075004314
7.11206125872326,45.0261413403617
7.11207132660817,45.0267758191582
7.11212161535539,45.027408381999
7.11221192246988,45.0280364817767
7.11234188431676,45.0286575893551
7.11251097758556,45.0292692037533
7.11271852139735,45.0298688622159
7.11296368004646,45.03045415013
7.11324546636552,45.0310227107477
7.1135627457005,45.0315722546761
7.1139142404795,45.0321005690957
7.11429853535708,45.0326055266708
7.11471408291342,45.0330850941156
7.11515920988518,45.0335373403811
7.11563212390313,45.0339604444312
7.11613092070945,45.0343527025753
7.11665359182544,45.0347125353283
7.117198032639,45.0350384937707
7.11776205087911,45.0353292653829
7.1183433754434,45.0355836793302
7.11893966554302,45.0358007111774
7.11954852012819,45.035979487014
7.1201674875564,45.0361192869726
7.12079407546426,45.0362195481283
7.12142576080343,45.0362798667647
7.12206,45.0363
</coordinates>
</LinearRing>
</outerBoundaryIs>
</Polygon>
<Polygon>
<outerBoundaryIs>
<LinearRing>
<coordinates>
7.3481,45.053
7.34873423919657,45.0529798667647
7.34936592453574,45.0529195481283
7.3499925124436,45.0528192869726
7.35061147987181,45.052679487014
7.35122033445698,45.0525007111774
7.3518166245566,45.0522836793302
7.35239794912089,45.0520292653829
7.352961967361,45.0517384937707
7.35350640817456,45.0514125353283
7.35402907929055,45.0510527025753
7.35452787609687,45.0506604444312
7.35500079011482,45.0502373403811
7.35544591708658,45.0497850941156
7.35586146464292,45.0493055266708
7.3562457595205,45.0488005690957
7.3565972542995,45.0482722546761
7.35691453363448,45.0477227107477
7.35719631995354,45.04715415013
7.35744147860265,45.0465688622159
7.35764902241444,45.0459692037533
7.35781811568324,45.0453575893551
7.35794807753012,45.0447364817767
7.35803838464461,45.044108381999
7.35808867339183,45.0434758191582
7.35809874127674,45.0428413403617
7.35806854775952,45.0422075004314
7.35799821441881,45.0415768516173
7.35788802446215,45.0409519333193
7.3577384215856,45.0403352618631
7.35755000818715,45.0397293203668
7.35732354294105,45.0391365487431
7.35705993774291,45.0385593338739
7.35676025403784,45.038
7.35642569854635,45.0374607993613
7.35605761840531,45.0369439031286
7.35565749574354,45.0364513926605
7.35522694171379,45.0359852511229
7.35476769000516,45.0355473555032
7.35428158986221,45.0351394690526
7.35377059863863,45.0347632341857
7.35323677391573,45.0344201658677
7.35268226521727,45.0341116455134
7.35210930535407,45.0338389154257
7.35152020143326,45.0336030737921
7.35091732556841,45.0334050702639
7.35030310532786,45.0332457021311
7.34968001395973,45.0331256111132
7.34905056043304,45.0330452807743
7.34841727933498,45.0330050345762
7.34778272066502,45.0330050345762
7.34714943956696,45.0330452807743
7.34651998604027,45.0331256111132
7.34589689467213,45.0332457021311
7.34528267443159,45.0334050702639
7.34467979856674,45.0336030737921
7.34409069464593,45.0338389154257
7.34351773478273,45.0341116455134
7.34296322608427,45.0344201658677
7.34242940136137,45.0347632341857
7.34191841013779,45.0351394690526
7.34143230999484,45.0355473555032
7.34097305828621,45.0359852511229
7.34054250425646,45.0364513926605
7.34014238159469,45.0369439031286
7.33977430145365,45.0374607993613
7.33943974596216,45.038
7.33914006225709,45.0385593338739
7.33887645705895,45.0391365487431
7.33864999181285,45.0397293203668
7.3384615784144,45.0403352618631
7.33831197553785,45.0409519333193
7.33820178558119,45.0415768516173
7.33813145224048,45.0422075004314
7.33810125872326,45.0428413403617
7.33811132660817,45.0434758191582
7.33816161535539,45.044108381999
7.33825192246988,45.0447364817767
7.33838188431676,45.0453575893551
7.33855097758556,45.0459692037533
7.33875852139735,45.0465688622159
7.33900368004645,45.04715415013
7.33928546636552,45.0477227107477
7.3396027457005,45.0482722546761
7.3399542404795,45.0488005690957
7.34033853535708,45.0493055266708
7.34075408291342,45.0497850941156
7.34119920988518,45.0502373403811
7.34167212390313,45.0506604444312
7.34217092070945,45.0510527025753
7.34269359182544,45.0514125353283
7.34323803263899,45.0517384937707
7.34380205087911,45.0520292653829
7.3443833754434,45.0522836793302
7.34497966554301,45.0525007111774
7.34558852012819,45.052679487014
7.3462074875564,45.0528192869726
7.34683407546426,45.0529195481283
7.34746576080343,45.0529798667647
7.3481,45.053
</coordinates>
</LinearRing>
</outerBoundaryIs>
</Polygon>
<Polygon>
<outerBoundaryIs>
<LinearRing>
<coordinates>
7.051,45.1853
7.05163423919657,45.1852798667647
7.05226592453574,45.1852195481283
7.0528925124436,45.1851192869726
7.05351147987181,45.184979487014
7.05412033445698,45.1848007111774
7.0547166245566,45.1845836793302
7.05529794912089,45.1843292653829
7.055861967361,45.1840384937707
7.05640640817456,45.1837125353283
7.05692907929055,45.1833527025753
7.05742787609687,45.1829604444312
7.05790079011482,45.1825373403811
7.05834591708658,45.1820850941156
7.05876146464292,45.1816055266708
7.0591457595205,45.1811005690957
7.0594972542995,45.1805722546761
7.05981453363448,45.1800227107477
7.06009631995355,45.17945415013
7.06034147860265,45.1788688622159
7.06054902241444,45.1782692037533
7.06071811568324,45.1776575893551
7.06084807753012,45.1770364817767
7.06093838464461,45.176408381999
7.06098867339183,45.1757758191582
7.06099874127674,45.1751413403617
7.06096854775952,45.1745075004314
7.06089821441881,45.1738768516173
7.06078802446215,45.1732519333193
7.0606384215856,45.1726352618631
7.06045000818715,45.1720293203668
7.06022354294105,45.1714365487431
7.05995993774291,45.1708593338739
7.05966025403784,45.1703
7.05932569854635,45.1697607993613
7.05895761840531,45.1692439031286
7.05855749574354,45.1687513926605
7.05812694171379,45.1682852511229
7.05766769000516,45.1678473555032
7.05718158986221,45.1674394690526
7.05667059863863,45.1670632341857
7.05613677391573,45.1667201658677
7.05558226521727,45.1664116455134
7.05500930535407,45.1661389154257
7.05442020143326,45.1659030737921
7.05381732556841,45.1657050702639
7.05320310532787,45.1655457021311
7.05258001395973,45.1654256111132
7.05195056043304,45.1653452807743
7.05131727933498,45.1653050345762
7.05068272066502,45.1653050345762
7.05004943956696,45.1653452807743
7.04941998604027,45.1654256111132
7.04879689467213,45.1655457021311
7.04818267443159,45.1657050702639
7.04757979856674,45.1659030737921
7.04699069464593,45.1661389154257
7.04641773478273,45.1664116455134
7.04586322608427,45.1667201658677
7.04532940136137,45.1670632341857
7.04481841013779,45.1674394690526
7.04433230999484,45.1678473555032
7.04387305828621,45.1682852511229
7.04344250425646,45.1687513926605
7.04304238159469,45.1692439031286
7.04267430145365,45.1697607993613
7.04233974596216,45.1703
7.04204006225709,45.1708593338739
7.04177645705895,45.1714365487431
7.04154999181285,45.1720293203668
7.0413615784144,45.1726352618631
7.04121197553785,45.1732519333193
7.04110178558119,45.1738768516173
7.04103145224048,45.1745075004314
7.04100125872326,45.1751413403617
7.04101132660817,45.1757758191582
7.04106161535539,45.176408381999
7.04115192246988,45.1770364817767
7.04128188431676,45.1776575893551
7.04145097758556,45.1782692037533
7.04165852139735,45.1788688622159
7.04190368004646,45.17945415013
7.04218546636552,45.1800227107477
7.0425027457005,45.1805722546761
7.0428542404795,45.1811005690957
7.04323853535708,45.1816055266708
7.04365408291342,45.1820850941156
7.04409920988518,45.1825373403811
7.04457212390313,45.1829604444312
7.04507092070945,45.1833527025753
7.04559359182544,45.1837125353283
7.046138032639,45.1840384937707
7.04670205087911,45.1843292653829
7.0472833754434,45.1845836793302
7.04787966554302,45.1848007111774
7.04848852012819,45.184979487014
7.0491074875564,45.1851192869726
7.04973407546426,45.1852195481283
7.05036576080343,45.1852798667647
7.051,45.1853
</coordinates>
</LinearRing>
</outerBoundaryIs>
</Polygon>
<Polygon>
<outerBoundaryIs>
<LinearRing>
<coordinates>
7.3959,45.3043
7.39653423919657,45.3042798667647
7.39716592453574,45.3042195481283
7.3977925124436,45.3041192869726
7.39841147987181,45.303979487014
7.39902033445698,45.3038007111774
7.3996166245566,45.3035836793302
7.40019794912089,45.3033292653829
7.400761967361,45.3030384937707
7.40130640817456,45.3027125353283
7.40182907929055,45.3023527025753
7.40232787609687,45.3019604444312
7.40280079011482,45.3015373403811
7.40324591708658,45.3010850941156
7.40366146464292,45.3006055266708
7.4040457595205,45.3001005690957
7.4043972542995,45.2995722546761
7.40471453363448,45.2990227107477
7.40499631995355,45.29845415013
7.40524147860265,45.2978688622159
7.40544902241444,45.2972692037533
7.40561811568324,45.2966575893551
7.40574807753012,45.2960364817767
7.40583838464461,45.295408381999
7.40588867339183,45.2947758191582
7.40589874127674,45.2941413403617
7.40586854775952,45.2935075004314
7.40579821441881,45.2928768516173
7.40568802446215,45.2922519333193
7.4055384215856,45.2916352618631
7.40535000818715,45.2910293203668
7.40512354294105,45.2904365487431
7.40485993774291,45.2898593338739
7.40456025403784,45.2893
7.40422569854635,45.2887607993613
7.40385761840531,45.2882439031286
7.40345749574354,45.2877513926605
7.40302694171379,45.2872852511229
7.40256769000516,45.2868473555032
7.40208158986221,45.2864394690526
7.40157059863863,45.2860632341857
7.40103677391573,45.2857201658677
7.40048226521727,45.2854116455134
7.39990930535407,45.2851389154257
7.39932020143326,45.2849030737921
7.39871732556841,45.2847050702639
7.39810310532787,45.2845457021311
7.39748001395973,45.2844256111132
7.39685056043304,45.2843452807743
7.39621727933498,45.2843050345762
7.39558272066502,45.2843050345762
7.39494943956696,45.2843452807743
7.39431998604027,45.2844256111132
7.39369689467213,45.2845457021311
7.39308267443159,45.2847050702639
7.39247979856674,45.2849030737921
7.39189069464593,45.2851389154257
7.39131773478273,45.2854116455134
7.39076322608427,45.2857201658677
7.39022940136137,45.2860632341857
7.38971841013779,45.2864394690526
7.38923230999484,45.2868473555032
7.38877305828621,45.2872852511229
7.38834250425646,45.2877513926605
7.38794238159469,45.2882439031286
7.38757430145365,45.2887607993613
7.38723974596216,45.2893
7.38694006225709,45.2898593338739
7.38667645705895,45.2904365487431
7.38644999181285,45.2910293203668
7.3862615784144,45.2916352618631
7.38611197553785,45.2922519333193
7.38600178558119,45.2928768516173
7.38593145224048,45.2935075004314
7.38590125872326,45.2941413403617
7.38591132660817,45.2947758191582
7.38596161535539,45.295408381999
7.38605192246988,45.2960364817767
7.38618188431676,45.2966575893551
7.38635097758556,45.2972692037533
7.38655852139735,45.2978688622159
7.38680368004646,45.29845415013
7.38708546636552,45.2990227107477
7.3874027457005,45.2995722546761
7.3877542404795,45.3001005690957
7.38813853535708,45.3006055266708
7.38855408291342,45.3010850941156
7.38899920988518,45.3015373403811
7.38947212390313,45.3019604444312
7.38997092070945,45.3023527025753
7.39049359182544,45.3027125353283
7.391038032639,45.3030384937707
7.39160205087911,45.3033292653829
7.3921833754434,45.3035836793302
7.39277966554302,45.3038007111774
7.39338852012819,45.303979487014
7.3940074875564,45.3041192869726
7.39463407546426,45.3042195481283
7.39526576080343,45.3042798667647
7.3959,45.3043
</coordinates>
</LinearRing>
</outerBoundaryIs>
</Polygon>
<Polygon>
<outerBoundaryIs>
<LinearRing>
<coordinates>
7.0196,45.2054
7.02023423919657,45.2053798667647
7.02086592453574,45.2053195481283
7.0214925124436,45.2052192869726
7.02211147987181,45.205079487014
7.02272033445698,45.2049007111774
7.0233166245566,45.2046836793302
7.02389794912089,45.2044292653829
7.024461967361,45.2041384937707
7.02500640817456,45.2038125353283
7.02552907929055,45.2034527025753
7.02602787609687,45.2030604444312
7.02650079011482,45.2026373403811
7.02694591708658,45.2021850941156
7.02736146464292,45.2017055266708
7.0277457595205,45.2012005690957
7.0280972542995,45.2006722546761
7.02841453363448,45.2001227107477
7.02869631995354,45.19955415013
7.02894147860265,45.1989688622159
7.02914902241444,45.1983692037533
7.02931811568324,45.1977575893551
7.02944807753012,45.1971364817767
7.02953838464461,45.196508381999
7.02958867339183,45.1958758191582
7.02959874127674,45.1952413403617
7.02956854775952,45.1946075004314
7.02949821441881,45.1939768516173
7.02938802446215,45.1933519333193
7.0292384215856,45.1927352618631
7.02905000818715,45.1921293203668
7.02882354294105,45.1915365487431
7.02855993774291,45.1909593338739
7.02826025403784,45.1904
7.02792569854635,45.1898607993613
7.02755761840531,45.1893439031286
7.02715749574354,45.1888513926605
7.02672694171379,45.1883852511229
7.02626769000516,45.1879473555032
7.02578158986221,45.1875394690526
7.02527059863863,45.1871632341857
7.02473677391573,45.1868201658677
7.02418226521727,45.1865116455134
7.02360930535407,45.1862389154257
7.02302020143326,45.1860030737921
7.02241732556841,45.1858050702639
7.02180310532786,45.1856457021311
7.02118001395973,45.1855256111132
7.02055056043304,45.1854452807743
7.01991727933498,45.1854050345762
7.01928272066502,45.1854050345762
7.01864943956696,45.1854452807743
7.01801998604027,45.1855256111132
7.01739689467213,45.1856457021311
7.01678267443159,45.1858050702639
7.01617979856674,45.1860030737921
7.01559069464593,45.1862389154257
7.01501773478273,45.1865116455134
7.01446322608427,45.1868201658677
7.01392940136137,45.1871632341857
7.01341841013779,45.1875394690526
7.01293230999484,45.1879473555032
7.01247305828621,45.1883852511229
7.01204250425646,45.1888513926605
7.01164238159469,45.1893439031286
7.01127430145365,45.1898607993613
7.01093974596216,45.1904
7.01064006225709,45.1909593338739
7.01037645705895,45.1915365487431
7.01014999181285,45.1921293203668
7.0099615784144,45.1927352618631
7.00981197553785,45.1933519333193
7.00970178558119,45.1939768516173
7.00963145224048,45.1946075004314
7.00960125872326,45.1952413403617
7.00961132660817,45.1958758191582
7.00966161535539,45.196508381999
7.00975192246988,45.1971364817767
7.00988188431676,45.1977575893551
7.01005097758556,45.1983692037533
7.01025852139735,45.1989688622159
7.01050368004645,45.19955415013
7.01078546636552,45.2001227107477
7.0111027457005,45.2006722546761
7.0114542404795,45.2012005690957
7.01183853535708,45.2017055266708
7.01225408291342,45.2021850941156
7.01269920988518,45.2026373403811
7.01317212390313,45.2030604444312
7.01367092070945,45.2034527025753
7.01419359182544,45.2038125353283
7.01473803263899,45.2041384937707
7.01530205087911,45.2044292653829
7.0158833754434,45.2046836793302
7.01647966554301,45.2049007111774
7.01708852012819,45.205079487014
7.0177074875564,45.2052192869726
7.01833407546426,45.2053195481283
7.01896576080343,45.2053798667647
7.0196,45.2054
</coordinates>
</LinearRing>
</outerBoundaryIs>
</Polygon>
<Polygon>
<outerBoundaryIs>
<LinearRing>
<coordinates>
7.3614,45.1875
7.36203423919657,45.1874798667647
7.36266592453574,45.1874195481283
7.3632925124436,45.1873192869726
7.36391147987181,45.187179487014
7.36452033445698,45.1870007111774
7.3651166245566,45.1867836793302
7.36569794912089,45.1865292653829
7.366261967361,45.1862384937707
7.36680640817456,45.1859125353283
7.36732907929055,45.1855527025753
7.36782787609687,45.1851604444312
7.36830079011482,45.1847373403811
7.36874591708658,45.1842850941156
7.36916146464292,45.1838055266708
7.3695457595205,45.1833005690957
7.3698972542995,45.1827722546761
7.37021453363448,45.1822227107477
7.37049631995354,45.18165415013
7.37074147860265,45.1810688622159
7.37094902241444,45.1804692037533
7.37111811568324,45.1798575893551
7.37124807753012,45.1792364817767
7.37133838464461,45.178608381999
7.37138867339183,45.1779758191582
7.37139874127674,45.1773413403617
7.37136854775952,45.1767075004314
7.37129821441881,45.1760768516173
7.37118802446215,45.1754519333194
7.3710384215856,45.1748352618631
7.37085000818715,45.1742293203668
7.37062354294105,45.1736365487431
7.37035993774291,45.1730593338739
7.37006025403784,45.1725
7.36972569854635,45.1719607993613
7.36935761840531,45.1714439031286
7.36895749574354,45.1709513926605
7.36852694171379,45.1704852511229
7.36806769000516,45.1700473555032
7.36758158986221,45.1696394690526
7.36707059863863,45.1692632341857
7.36653677391573,45.1689201658677
7.36598226521727,45.1686116455135
7.36540930535407,45.1683389154257
7.36482020143326,45.1681030737921
7.36421732556841,45.1679050702639
7.36360310532786,45.1677457021311
7.36298001395973,45.1676256111132
7.36235056043304,45.1675452807743
7.36171727933498,45.1675050345762
7.36108272066502,45.1675050345762
7.36044943956696,45.1675452807743
7.35981998604027,45.1676256111132
7.35919689467213,45.1677457021311
7.35858267443159,45.1679050702639
7.35797979856674,45.1681030737921
7.35739069464593,45.1683389154257
7.35681773478273,45.1686116455135
7.35626322608427,45.1689201658677
7.35572940136137,45.1692632341857
7.35521841013779,45.1696394690526
7.35473230999484,45.1700473555032
7.35427305828621,45.1704852511229
7.35384250425646,45.1709513926605
7.35344238159469,45.1714439031286
7.35307430145365,45.1719607993613
7.35273974596216,45.1725
7.35244006225709,45.1730593338739
7.35217645705895,45.1736365487431
7.35194999181285,45.1742293203668
7.3517615784144,45.1748352618631
7.35161197553785,45.1754519333194
7.35150178558119,45.1760768516173
7.35143145224048,45.1767075004314
7.35140125872326,45.1773413403617
7.35141132660817,45.1779758191582
7.35146161535539,45.178608381999
7.35155192246988,45.1792364817767
7.35168188431676,45.1798575893551
7.35185097758556,45.1804692037533
7.35205852139735,45.1810688622159
7.35230368004645,45.18165415013
7.35258546636552,45.1822227107477
7.3529027457005,45.1827722546761
7.3532542404795,45.1833005690957
7.35363853535708,45.1838055266708
7.35405408291342,45.1842850941156
7.35449920988518,45.1847373403811
7.35497212390313,45.1851604444312
7.35547092070945,45.1855527025753
7.35599359182544,45.1859125353283
7.356538032639,45.1862384937707
7.35710205087911,45.1865292653829
7.3576833754434,45.1867836793302
7.35827966554301,45.1870007111774
7.35888852012819,45.187179487014
7.3595074875564,45.1873192869726
7.36013407546426,45.1874195481283
7.36076576080343,45.1874798667647
7.3614,45.1875
</coordinates>
</LinearRing>
</outerBoundaryIs>
</Polygon>
<Polygon>
<outerBoundaryIs>
<LinearRing>
<coordinates>
7.7952,45.52827379
7.79583423919657,45.5282536567647
7.79646592453574,45.5281933381283
7.7970925124436,45.5280930769726
7.79771147987181,45.527953277014
7.79832033445699,45.5277745011774
7.7989166245566,45.5275574693302
7.79949794912089,45.5273030553829
7.800061967361,45.5270122837707
7.80060640817456,45.5266863253283
7.80112907929055,45.5263264925753
7.80162787609687,45.5259342344312
7.80210079011482,45.5255111303811
7.80254591708658,45.5250588841156
7.80296146464292,45.5245793166708
7.8033457595205,45.5240743590957
7.8036972542995,45.5235460446761
7.80401453363448,45.5229965007477
7.80429631995355,45.52242794013
7.80454147860265,45.5218426522159
7.80474902241444,45.5212429937533
7.80491811568324,45.5206313793551
7.80504807753012,45.5200102717767
7.80513838464461,45.519382171999
7.80518867339183,45.5187496091582
7.80519874127674,45.5181151303617
7.80516854775952,45.5174812904314
7.80509821441881,45.5168506416173
7.80498802446215,45.5162257233194
7.8048384215856,45.5156090518631
7.80465000818715,45.5150031103668
7.80442354294105,45.5144103387431
7.80415993774291,45.5138331238739
7.80386025403784,45.51327379
7.80352569854635,45.5127345893613
7.80315761840531,45.5122176931286
7.80275749574354,45.5117251826605
7.80232694171379,45.5112590411229
7.80186769000516,45.5108211455032
7.80138158986221,45.5104132590526
7.80087059863863,45.5100370241857
7.80033677391573,45.5096939558677
7.79978226521727,45.5093854355135
7.79920930535407,45.5091127054257
7.79862020143326,45.5088768637921
7.79801732556841,45.5086788602639
7.79740310532787,45.5085194921311
7.79678001395973,45.5083994011132
7.79615056043304,45.5083190707743
7.79551727933498,45.5082788245762
7.79488272066502,45.5082788245762
7.79424943956696,45.5083190707743
7.79361998604027,45.5083994011132
7.79299689467214,45.5085194921311
7.79238267443159,45.5086788602639
7.79177979856674,45.5088768637921
7.79119069464593,45.5091127054257
7.79061773478273,45.5093854355135
7.79006322608427,45.5096939558677
7.78952940136137,45.5100370241857
7.78901841013779,45.5104132590526
7.78853230999484,45.5108211455032
7.78807305828621,45.5112590411229
7.78764250425646,45.5117251826605
7.78724238159469,45.5122176931286
7.78687430145365,45.5127345893613
7.78653974596216,45.51327379
7.78624006225709,45.5138331238739
7.78597645705895,45.5144103387431
7.78574999181285,45.5150031103668
7.7855615784144,45.5156090518631
7.78541197553785,45.5162257233194
7.78530178558119,45.5168506416173
7.78523145224048,45.5174812904314
7.78520125872326,45.5181151303617
7.78521132660817,45.5187496091582
7.78526161535539,45.519382171999
7.78535192246988,45.5200102717767
7.78548188431676,45.5206313793551
7.78565097758556,45.5212429937533
7.78585852139735,45.5218426522159
7.78610368004646,45.52242794013
7.78638546636552,45.5229965007477
7.7867027457005,45.5235460446761
7.7870542404795,45.5240743590957
7.78743853535708,45.5245793166708
7.78785408291342,45.5250588841156
7.78829920988518,45.5255111303811
7.78877212390313,45.5259342344312
7.78927092070945,45.5263264925753
7.78979359182544,45.5266863253283
7.790338032639,45.5270122837707
7.79090205087911,45.5273030553829
7.7914833754434,45.5275574693302
7.79207966554302,45.5277745011774
7.79268852012819,45.527953277014
7.7933074875564,45.5280930769726
7.79393407546426,45.5281933381283
7.79456576080343,45.5282536567647
7.7952,45.52827379
</coordinates>
</LinearRing>
</outerBoundaryIs>
</Polygon>
</MultiGeometry>
</Placemark>
</Document>
</kml>
