# Supplementary material for: Species conservation profiles of the endemic spiders Troglohyphantes (Araneae, Linyphiidae) from the Alps and the north-western Dinarides
Source: Biodivers Data J. 2022 Aug 19;10:e87261. doi: 10.3897/BDJ.10.e87261 (PMC9848466; doi:10.3897/BDJ.10.e87261)
Supplement: Supplementary material 38 — Distribution of Troglohyphanteslucifuga (Simon, 1884) [file bdj-10-e87261-s038.kml]

<?xml version="1.0" encoding="UTF-8"?>
<kml xmlns="http://earth.google.com/kml/2.2">
<Document>
<name></name>
<description><![CDATA[]]></description>

<Style id="1">
<LineStyle>
<width>2</width>
<color>ff0000ff</color>
</LineStyle>
<PolyStyle>
<color>aaffffff</color>
<fill>1</fill>
</PolyStyle>
</Style>

<Placemark>
<name>T.lucifuga.kml</name>
<description><![CDATA[]]></description>
<styleUrl>#1</styleUrl>
<visibility>1</visibility>
<MultiGeometry>
<Polygon>
<outerBoundaryIs>
<LinearRing>
<coordinates>
7.38333333,45.05
7.39166667,45.05
7.39166667,45.04166667
7.38333333,45.04166667
7.375,45.04166667
7.375,45.05
7.36666667,45.05
7.35833333,45.05
7.35,45.05
7.34166667,45.05
7.33333333,45.05
7.325,45.05
7.31666667,45.05
7.30833333,45.05
7.3,45.05
7.29166667,45.05
7.28333333,45.05
7.275,45.05
7.26666667,45.05
7.25833333,45.05
7.25833333,45.05833333
7.25,45.05833333
7.24166667,45.05833333
7.23333333,45.05833333
7.225,45.05833333
7.21666667,45.05833333
7.20833333,45.05833333
7.20833333,45.06666667
7.2,45.06666667
7.19166667,45.06666667
7.19166667,45.075
7.18333333,45.075
7.175,45.075
7.16666667,45.075
7.15833333,45.075
7.15833333,45.08333333
7.15,45.08333333
7.14166667,45.08333333
7.13333333,45.08333333
7.125,45.08333333
7.125,45.09166667
7.11666667,45.09166667
7.10833333,45.09166667
7.10833333,45.1
7.1,45.1
7.09166667,45.1
7.09166667,45.10833333
7.08333333,45.10833333
7.075,45.10833333
7.075,45.11666667
7.06666667,45.11666667
7.05833333,45.11666667
7.05833333,45.125
7.05,45.125
7.05,45.13333333
7.05,45.14166667
7.04166667,45.14166667
7.04166667,45.15
7.03333333,45.15
7.025,45.15
7.025,45.15833333
7.025,45.16666667
7.025,45.175
7.03333333,45.175
7.03333333,45.18333333
7.025,45.18333333
7.025,45.19166667
7.01666667,45.19166667
7.01666667,45.2
7.01666667,45.20833333
7.025,45.20833333
7.03333333,45.20833333
7.03333333,45.2
7.04166667,45.2
7.05,45.2
7.05,45.19166667
7.05,45.18333333
7.05833333,45.18333333
7.05833333,45.175
7.06666667,45.175
7.075,45.175
7.075,45.16666667
7.08333333,45.16666667
7.09166667,45.16666667
7.09166667,45.175
7.1,45.175
7.1,45.16666667
7.10833333,45.16666667
7.11666667,45.16666667
7.125,45.16666667
7.125,45.175
7.13333333,45.175
7.14166667,45.175
7.15,45.175
7.15,45.18333333
7.15833333,45.18333333
7.16666667,45.18333333
7.175,45.18333333
7.175,45.175
7.18333333,45.175
7.19166667,45.175
7.2,45.175
7.2,45.16666667
7.20833333,45.16666667
7.20833333,45.15833333
7.2,45.15833333
7.2,45.15
7.20833333,45.15
7.21666667,45.15
7.21666667,45.14166667
7.20833333,45.14166667
7.2,45.14166667
7.19166667,45.14166667
7.18333333,45.14166667
7.175,45.14166667
7.16666667,45.14166667
7.15833333,45.14166667
7.15,45.14166667
7.14166667,45.14166667
7.13333333,45.14166667
7.13333333,45.15
7.125,45.15
7.11666667,45.15
7.11666667,45.14166667
7.10833333,45.14166667
7.1,45.14166667
7.09166667,45.14166667
7.08333333,45.14166667
7.075,45.14166667
7.075,45.13333333
7.08333333,45.13333333
7.09166667,45.13333333
7.09166667,45.125
7.1,45.125
7.10833333,45.125
7.11666667,45.125
7.125,45.125
7.125,45.13333333
7.13333333,45.13333333
7.14166667,45.13333333
7.15,45.13333333
7.15833333,45.13333333
7.15833333,45.125
7.16666667,45.125
7.175,45.125
7.18333333,45.125
7.19166667,45.125
7.19166667,45.11666667
7.2,45.11666667
7.20833333,45.11666667
7.21666667,45.11666667
7.225,45.11666667
7.225,45.10833333
7.23333333,45.10833333
7.23333333,45.1
7.24166667,45.1
7.25,45.1
7.25833333,45.1
7.26666667,45.1
7.275,45.1
7.28333333,45.1
7.29166667,45.1
7.3,45.1
7.30833333,45.1
7.31666667,45.1
7.325,45.1
7.33333333,45.1
7.34166667,45.1
7.35,45.1
7.35,45.09166667
7.35833333,45.09166667
7.35833333,45.08333333
7.36666667,45.08333333
7.36666667,45.075
7.36666667,45.06666667
7.375,45.06666667
7.375,45.05833333
7.38333333,45.05833333
7.38333333,45.05
</coordinates>
</LinearRing>
</outerBoundaryIs>
<innerBoundaryIs>
<LinearRing>
<coordinates>
7.125,45.16666667
7.125,45.15833333
7.13333333,45.15833333
7.13333333,45.16666667
7.125,45.16666667
</coordinates>
</LinearRing>
</innerBoundaryIs>
<innerBoundaryIs>
<LinearRing>
<coordinates>
7.24166667,45.08333333
7.25,45.08333333
7.25,45.09166667
7.24166667,45.09166667
7.24166667,45.08333333
</coordinates>
</LinearRing>
</innerBoundaryIs>
<innerBoundaryIs>
<LinearRing>
<coordinates>
7.25833333,45.075
7.26666667,45.075
7.26666667,45.08333333
7.25833333,45.08333333
7.25833333,45.075
</coordinates>
</LinearRing>
</innerBoundaryIs>
<innerBoundaryIs>
<LinearRing>
<coordinates>
7.15833333,45.15
7.16666667,45.15
7.16666667,45.15833333
7.16666667,45.16666667
7.15833333,45.16666667
7.15833333,45.15833333
7.15833333,45.15
</coordinates>
</LinearRing>
</innerBoundaryIs>
</Polygon>
<Polygon>
<outerBoundaryIs>
<LinearRing>
<coordinates>
7.475,45.10833333
7.475,45.1
7.46666667,45.1
7.45833333,45.1
7.45,45.1
7.44166667,45.1
7.44166667,45.10833333
7.43333333,45.10833333
7.425,45.10833333
7.425,45.11666667
7.41666667,45.11666667
7.40833333,45.11666667
7.4,45.11666667
7.4,45.125
7.39166667,45.125
7.38333333,45.125
7.38333333,45.11666667
7.375,45.11666667
7.375,45.10833333
7.36666667,45.10833333
7.36666667,45.11666667
7.35833333,45.11666667
7.35,45.11666667
7.35,45.125
7.34166667,45.125
7.33333333,45.125
7.325,45.125
7.325,45.11666667
7.31666667,45.11666667
7.30833333,45.11666667
7.3,45.11666667
7.3,45.125
7.29166667,45.125
7.28333333,45.125
7.28333333,45.11666667
7.275,45.11666667
7.26666667,45.11666667
7.25833333,45.11666667
7.25,45.11666667
7.25,45.125
7.24166667,45.125
7.23333333,45.125
7.23333333,45.13333333
7.225,45.13333333
7.21666667,45.13333333
7.21666667,45.14166667
7.225,45.14166667
7.225,45.15
7.21666667,45.15
7.21666667,45.15833333
7.225,45.15833333
7.23333333,45.15833333
7.24166667,45.15833333
7.24166667,45.15
7.24166667,45.14166667
7.25,45.14166667
7.25,45.15
7.25833333,45.15
7.25833333,45.15833333
7.26666667,45.15833333
7.26666667,45.15
7.275,45.15
7.275,45.15833333
7.28333333,45.15833333
7.29166667,45.15833333
7.29166667,45.15
7.3,45.15
7.30833333,45.15
7.30833333,45.15833333
7.30833333,45.16666667
7.30833333,45.175
7.3,45.175
7.3,45.18333333
7.30833333,45.18333333
7.31666667,45.18333333
7.31666667,45.175
7.325,45.175
7.325,45.16666667
7.33333333,45.16666667
7.34166667,45.16666667
7.34166667,45.175
7.35,45.175
7.35833333,45.175
7.35833333,45.18333333
7.35,45.18333333
7.34166667,45.18333333
7.34166667,45.19166667
7.34166667,45.2
7.33333333,45.2
7.325,45.2
7.325,45.19166667
7.31666667,45.19166667
7.30833333,45.19166667
7.3,45.19166667
7.29166667,45.19166667
7.28333333,45.19166667
7.28333333,45.2
7.28333333,45.20833333
7.275,45.20833333
7.26666667,45.20833333
7.25833333,45.20833333
7.25,45.20833333
7.24166667,45.20833333
7.23333333,45.20833333
7.225,45.20833333
7.225,45.21666667
7.21666667,45.21666667
7.21666667,45.20833333
7.20833333,45.20833333
7.2,45.20833333
7.19166667,45.20833333
7.18333333,45.20833333
7.175,45.20833333
7.175,45.2
7.16666667,45.2
7.15833333,45.2
7.15,45.2
7.14166667,45.2
7.13333333,45.2
7.13333333,45.20833333
7.14166667,45.20833333
7.15,45.20833333
7.15833333,45.20833333
7.15833333,45.21666667
7.16666667,45.21666667
7.175,45.21666667
7.175,45.225
7.18333333,45.225
7.18333333,45.23333333
7.175,45.23333333
7.175,45.24166667
7.16666667,45.24166667
7.16666667,45.25
7.175,45.25
7.18333333,45.25
7.19166667,45.25
7.19166667,45.24166667
7.2,45.24166667
7.20833333,45.24166667
7.21666667,45.24166667
7.225,45.24166667
7.23333333,45.24166667
7.24166667,45.24166667
7.25,45.24166667
7.25,45.25
7.25833333,45.25
7.26666667,45.25
7.275,45.25
7.275,45.25833333
7.28333333,45.25833333
7.29166667,45.25833333
7.29166667,45.25
7.3,45.25
7.30833333,45.25
7.30833333,45.25833333
7.30833333,45.26666667
7.31666667,45.26666667
7.325,45.26666667
7.33333333,45.26666667
7.34166667,45.26666667
7.35,45.26666667
7.35833333,45.26666667
7.35833333,45.275
7.35,45.275
7.35,45.28333333
7.35833333,45.28333333
7.35833333,45.29166667
7.36666667,45.29166667
7.36666667,45.3
7.35833333,45.3
7.35833333,45.30833333
7.35,45.30833333
7.35,45.31666667
7.34166667,45.31666667
7.34166667,45.30833333
7.33333333,45.30833333
7.325,45.30833333
7.325,45.3
7.33333333,45.3
7.33333333,45.29166667
7.325,45.29166667
7.31666667,45.29166667
7.31666667,45.28333333
7.30833333,45.28333333
7.30833333,45.29166667
7.30833333,45.3
7.30833333,45.30833333
7.3,45.30833333
7.3,45.3
7.3,45.29166667
7.29166667,45.29166667
7.28333333,45.29166667
7.28333333,45.3
7.275,45.3
7.26666667,45.3
7.25833333,45.3
7.25833333,45.29166667
7.25,45.29166667
7.24166667,45.29166667
7.23333333,45.29166667
7.225,45.29166667
7.225,45.28333333
7.21666667,45.28333333
7.20833333,45.28333333
7.20833333,45.29166667
7.2,45.29166667
7.2,45.3
7.19166667,45.3
7.18333333,45.3
7.175,45.3
7.16666667,45.3
7.15833333,45.3
7.15833333,45.30833333
7.16666667,45.30833333
7.175,45.30833333
7.18333333,45.30833333
7.19166667,45.30833333
7.2,45.30833333
7.20833333,45.30833333
7.21666667,45.30833333
7.225,45.30833333
7.23333333,45.30833333
7.23333333,45.31666667
7.24166667,45.31666667
7.25,45.31666667
7.25,45.325
7.25833333,45.325
7.26666667,45.325
7.275,45.325
7.28333333,45.325
7.29166667,45.325
7.3,45.325
7.30833333,45.325
7.31666667,45.325
7.325,45.325
7.325,45.33333333
7.33333333,45.33333333
7.34166667,45.33333333
7.34166667,45.34166667
7.33333333,45.34166667
7.325,45.34166667
7.325,45.35
7.31666667,45.35
7.30833333,45.35
7.3,45.35
7.29166667,45.35
7.28333333,45.35
7.28333333,45.35833333
7.275,45.35833333
7.275,45.36666667
7.26666667,45.36666667
7.25833333,45.36666667
7.25833333,45.35833333
7.26666667,45.35833333
7.26666667,45.35
7.25833333,45.35
7.25,45.35
7.24166667,45.35
7.23333333,45.35
7.225,45.35
7.225,45.34166667
7.21666667,45.34166667
7.21666667,45.33333333
7.20833333,45.33333333
7.2,45.33333333
7.19166667,45.33333333
7.18333333,45.33333333
7.18333333,45.34166667
7.19166667,45.34166667
7.2,45.34166667
7.20833333,45.34166667
7.20833333,45.35
7.21666667,45.35
7.21666667,45.35833333
7.20833333,45.35833333
7.20833333,45.36666667
7.2,45.36666667
7.19166667,45.36666667
7.19166667,45.375
7.2,45.375
7.2,45.38333333
7.20833333,45.38333333
7.21666667,45.38333333
7.21666667,45.375
7.225,45.375
7.23333333,45.375
7.24166667,45.375
7.24166667,45.38333333
7.25,45.38333333
7.25833333,45.38333333
7.26666667,45.38333333
7.26666667,45.39166667
7.275,45.39166667
7.275,45.38333333
7.28333333,45.38333333
7.29166667,45.38333333
7.3,45.38333333
7.3,45.39166667
7.30833333,45.39166667
7.30833333,45.38333333
7.31666667,45.38333333
7.325,45.38333333
7.33333333,45.38333333
7.34166667,45.38333333
7.34166667,45.39166667
7.35,45.39166667
7.35,45.38333333
7.35833333,45.38333333
7.36666667,45.38333333
7.375,45.38333333
7.375,45.375
7.375,45.36666667
7.38333333,45.36666667
7.39166667,45.36666667
7.4,45.36666667
7.40833333,45.36666667
7.40833333,45.35833333
7.41666667,45.35833333
7.41666667,45.35
7.425,45.35
7.43333333,45.35
7.43333333,45.35833333
7.44166667,45.35833333
7.45,45.35833333
7.45833333,45.35833333
7.45833333,45.35
7.46666667,45.35
7.475,45.35
7.48333333,45.35
7.48333333,45.35833333
7.48333333,45.36666667
7.475,45.36666667
7.46666667,45.36666667
7.45833333,45.36666667
7.45,45.36666667
7.44166667,45.36666667
7.44166667,45.375
7.44166667,45.38333333
7.43333333,45.38333333
7.425,45.38333333
7.41666667,45.38333333
7.40833333,45.38333333
7.4,45.38333333
7.4,45.39166667
7.4,45.4
7.40833333,45.4
7.40833333,45.40833333
7.40833333,45.41666667
7.4,45.41666667
7.39166667,45.41666667
7.38333333,45.41666667
7.375,45.41666667
7.36666667,45.41666667
7.35833333,45.41666667
7.35833333,45.425
7.36666667,45.425
7.36666667,45.43333333
7.35833333,45.43333333
7.35,45.43333333
7.34166667,45.43333333
7.34166667,45.425
7.33333333,45.425
7.325,45.425
7.31666667,45.425
7.30833333,45.425
7.30833333,45.43333333
7.31666667,45.43333333
7.31666667,45.44166667
7.30833333,45.44166667
7.3,45.44166667
7.29166667,45.44166667
7.28333333,45.44166667
7.28333333,45.43333333
7.275,45.43333333
7.275,45.425
7.26666667,45.425
7.25833333,45.425
7.25,45.425
7.25,45.41666667
7.24166667,45.41666667
7.23333333,45.41666667
7.225,45.41666667
7.225,45.425
7.21666667,45.425
7.20833333,45.425
7.20833333,45.43333333
7.2,45.43333333
7.2,45.44166667
7.19166667,45.44166667
7.18333333,45.44166667
7.175,45.44166667
7.175,45.45
7.16666667,45.45
7.15833333,45.45
7.15833333,45.45833333
7.16666667,45.45833333
7.175,45.45833333
7.18333333,45.45833333
7.19166667,45.45833333
7.2,45.45833333
7.2,45.45
7.20833333,45.45
7.21666667,45.45
7.21666667,45.44166667
7.225,45.44166667
7.23333333,45.44166667
7.24166667,45.44166667
7.25,45.44166667
7.25833333,45.44166667
7.26666667,45.44166667
7.275,45.44166667
7.275,45.45
7.275,45.45833333
7.28333333,45.45833333
7.29166667,45.45833333
7.29166667,45.46666667
7.3,45.46666667
7.30833333,45.46666667
7.31666667,45.46666667
7.31666667,45.475
7.325,45.475
7.33333333,45.475
7.33333333,45.46666667
7.325,45.46666667
7.325,45.45833333
7.33333333,45.45833333
7.33333333,45.45
7.34166667,45.45
7.35,45.45
7.35833333,45.45
7.36666667,45.45
7.375,45.45
7.38333333,45.45
7.38333333,45.45833333
7.375,45.45833333
7.36666667,45.45833333
7.36666667,45.46666667
7.36666667,45.475
7.36666667,45.48333333
7.375,45.48333333
7.375,45.475
7.38333333,45.475
7.38333333,45.46666667
7.39166667,45.46666667
7.4,45.46666667
7.4,45.45833333
7.40833333,45.45833333
7.41666667,45.45833333
7.425,45.45833333
7.425,45.45
7.43333333,45.45
7.44166667,45.45
7.44166667,45.45833333
7.45,45.45833333
7.45,45.45
7.45,45.44166667
7.45833333,45.44166667
7.45833333,45.43333333
7.46666667,45.43333333
7.46666667,45.425
7.475,45.425
7.48333333,45.425
7.49166667,45.425
7.49166667,45.43333333
7.48333333,45.43333333
7.48333333,45.44166667
7.475,45.44166667
7.475,45.45
7.475,45.45833333
7.48333333,45.45833333
7.49166667,45.45833333
7.49166667,45.46666667
7.5,45.46666667
7.50833333,45.46666667
7.50833333,45.45833333
7.50833333,45.45
7.50833333,45.44166667
7.51666667,45.44166667
7.51666667,45.45
7.525,45.45
7.53333333,45.45
7.53333333,45.45833333
7.525,45.45833333
7.525,45.46666667
7.525,45.475
7.51666667,45.475
7.50833333,45.475
7.50833333,45.48333333
7.5,45.48333333
7.49166667,45.48333333
7.48333333,45.48333333
7.48333333,45.49166667
7.48333333,45.5
7.475,45.5
7.475,45.50833333
7.46666667,45.50833333
7.46666667,45.51666667
7.46666667,45.525
7.45833333,45.525
7.45833333,45.53333333
7.46666667,45.53333333
7.475,45.53333333
7.475,45.525
7.48333333,45.525
7.48333333,45.53333333
7.49166667,45.53333333
7.49166667,45.525
7.49166667,45.51666667
7.5,45.51666667
7.50833333,45.51666667
7.51666667,45.51666667
7.51666667,45.50833333
7.525,45.50833333
7.53333333,45.50833333
7.54166667,45.50833333
7.55,45.50833333
7.55,45.51666667
7.54166667,45.51666667
7.54166667,45.525
7.53333333,45.525
7.53333333,45.53333333
7.525,45.53333333
7.525,45.54166667
7.51666667,45.54166667
7.51666667,45.55
7.50833333,45.55
7.50833333,45.55833333
7.5,45.55833333
7.49166667,45.55833333
7.49166667,45.56666667
7.49166667,45.575
7.5,45.575
7.5,45.56666667
7.50833333,45.56666667
7.51666667,45.56666667
7.51666667,45.55833333
7.525,45.55833333
7.525,45.55
7.53333333,45.55
7.54166667,45.55
7.54166667,45.54166667
7.55,45.54166667
7.55833333,45.54166667
7.56666667,45.54166667
7.56666667,45.55
7.56666667,45.55833333
7.55833333,45.55833333
7.55833333,45.56666667
7.56666667,45.56666667
7.575,45.56666667
7.575,45.55833333
7.58333333,45.55833333
7.59166667,45.55833333
7.59166667,45.55
7.58333333,45.55
7.58333333,45.54166667
7.59166667,45.54166667
7.6,45.54166667
7.6,45.53333333
7.59166667,45.53333333
7.58333333,45.53333333
7.575,45.53333333
7.56666667,45.53333333
7.56666667,45.525
7.55833333,45.525
7.55833333,45.51666667
7.56666667,45.51666667
7.56666667,45.50833333
7.56666667,45.5
7.55833333,45.5
7.55833333,45.49166667
7.56666667,45.49166667
7.575,45.49166667
7.58333333,45.49166667
7.58333333,45.48333333
7.59166667,45.48333333
7.6,45.48333333
7.60833333,45.48333333
7.60833333,45.49166667
7.61666667,45.49166667
7.61666667,45.5
7.625,45.5
7.625,45.49166667
7.63333333,45.49166667
7.63333333,45.48333333
7.63333333,45.475
7.625,45.475
7.625,45.46666667
7.61666667,45.46666667
7.61666667,45.45833333
7.625,45.45833333
7.63333333,45.45833333
7.63333333,45.45
7.64166667,45.45
7.65,45.45
7.65,45.45833333
7.65,45.46666667
7.65,45.475
7.65833333,45.475
7.66666667,45.475
7.66666667,45.48333333
7.65833333,45.48333333
7.65,45.48333333
7.65,45.49166667
7.65,45.5
7.65833333,45.5
7.66666667,45.5
7.675,45.5
7.675,45.50833333
7.66666667,45.50833333
7.65833333,45.50833333
7.65,45.50833333
7.65,45.51666667
7.65,45.525
7.64166667,45.525
7.64166667,45.53333333
7.64166667,45.54166667
7.63333333,45.54166667
7.625,45.54166667
7.625,45.55
7.625,45.55833333
7.63333333,45.55833333
7.64166667,45.55833333
7.65,45.55833333
7.65833333,45.55833333
7.65833333,45.55
7.66666667,45.55
7.675,45.55
7.675,45.54166667
7.68333333,45.54166667
7.68333333,45.55
7.69166667,45.55
7.69166667,45.54166667
7.7,45.54166667
7.7,45.55
7.70833333,45.55
7.71666667,45.55
7.725,45.55
7.725,45.54166667
7.725,45.53333333
7.73333333,45.53333333
7.74166667,45.53333333
7.75,45.53333333
7.75,45.54166667
7.74166667,45.54166667
7.74166667,45.55
7.74166667,45.55833333
7.73333333,45.55833333
7.73333333,45.56666667
7.725,45.56666667
7.71666667,45.56666667
7.70833333,45.56666667
7.70833333,45.55833333
7.7,45.55833333
7.7,45.56666667
7.7,45.575
7.69166667,45.575
7.69166667,45.56666667
7.68333333,45.56666667
7.68333333,45.55833333
7.675,45.55833333
7.675,45.56666667
7.66666667,45.56666667
7.65833333,45.56666667
7.65833333,45.575
7.65833333,45.58333333
7.65,45.58333333
7.64166667,45.58333333
7.64166667,45.59166667
7.64166667,45.6
7.63333333,45.6
7.625,45.6
7.625,45.59166667
7.61666667,45.59166667
7.61666667,45.6
7.60833333,45.6
7.6,45.6
7.59166667,45.6
7.59166667,45.60833333
7.58333333,45.60833333
7.575,45.60833333
7.56666667,45.60833333
7.56666667,45.61666667
7.575,45.61666667
7.58333333,45.61666667
7.58333333,45.625
7.59166667,45.625
7.59166667,45.63333333
7.6,45.63333333
7.60833333,45.63333333
7.61666667,45.63333333
7.61666667,45.64166667
7.625,45.64166667
7.625,45.65
7.61666667,45.65
7.61666667,45.65833333
7.61666667,45.66666667
7.60833333,45.66666667
7.60833333,45.65833333
7.6,45.65833333
7.59166667,45.65833333
7.58333333,45.65833333
7.575,45.65833333
7.575,45.66666667
7.56666667,45.66666667
7.56666667,45.675
7.575,45.675
7.575,45.68333333
7.58333333,45.68333333
7.58333333,45.69166667
7.59166667,45.69166667
7.6,45.69166667
7.60833333,45.69166667
7.61666667,45.69166667
7.61666667,45.7
7.625,45.7
7.63333333,45.7
7.63333333,45.70833333
7.625,45.70833333
7.61666667,45.70833333
7.60833333,45.70833333
7.6,45.70833333
7.59166667,45.70833333
7.59166667,45.7
7.58333333,45.7
7.575,45.7
7.575,45.70833333
7.56666667,45.70833333
7.55833333,45.70833333
7.55833333,45.7
7.55,45.7
7.54166667,45.7
7.54166667,45.69166667
7.53333333,45.69166667
7.53333333,45.7
7.525,45.7
7.525,45.70833333
7.51666667,45.70833333
7.51666667,45.7
7.50833333,45.7
7.50833333,45.69166667
7.51666667,45.69166667
7.51666667,45.68333333
7.50833333,45.68333333
7.50833333,45.675
7.51666667,45.675
7.51666667,45.66666667
7.50833333,45.66666667
7.5,45.66666667
7.5,45.65833333
7.49166667,45.65833333
7.49166667,45.65
7.48333333,45.65
7.48333333,45.65833333
7.48333333,45.66666667
7.48333333,45.675
7.48333333,45.68333333
7.48333333,45.69166667
7.475,45.69166667
7.46666667,45.69166667
7.46666667,45.7
7.45833333,45.7
7.45833333,45.69166667
7.45833333,45.68333333
7.45833333,45.675
7.45,45.675
7.45,45.68333333
7.44166667,45.68333333
7.44166667,45.69166667
7.44166667,45.7
7.43333333,45.7
7.425,45.7
7.41666667,45.7
7.40833333,45.7
7.4,45.7
7.39166667,45.7
7.39166667,45.70833333
7.38333333,45.70833333
7.375,45.70833333
7.375,45.7
7.36666667,45.7
7.35833333,45.7
7.35833333,45.69166667
7.35,45.69166667
7.34166667,45.69166667
7.34166667,45.7
7.33333333,45.7
7.33333333,45.69166667
7.325,45.69166667
7.31666667,45.69166667
7.31666667,45.68333333
7.30833333,45.68333333
7.30833333,45.675
7.3,45.675
7.29166667,45.675
7.29166667,45.68333333
7.28333333,45.68333333
7.275,45.68333333
7.26666667,45.68333333
7.26666667,45.675
7.25833333,45.675
7.25833333,45.66666667
7.25,45.66666667
7.25,45.65833333
7.25833333,45.65833333
7.26666667,45.65833333
7.275,45.65833333
7.275,45.65
7.28333333,45.65
7.29166667,45.65
7.3,45.65
7.30833333,45.65
7.30833333,45.64166667
7.31666667,45.64166667
7.325,45.64166667
7.33333333,45.64166667
7.33333333,45.63333333
7.34166667,45.63333333
7.34166667,45.625
7.35,45.625
7.35833333,45.625
7.36666667,45.625
7.375,45.625
7.375,45.61666667
7.375,45.60833333
7.38333333,45.60833333
7.39166667,45.60833333
7.39166667,45.6
7.4,45.6
7.40833333,45.6
7.41666667,45.6
7.425,45.6
7.425,45.59166667
7.41666667,45.59166667
7.40833333,45.59166667
7.4,45.59166667
7.4,45.58333333
7.39166667,45.58333333
7.39166667,45.575
7.39166667,45.56666667
7.39166667,45.55833333
7.38333333,45.55833333
7.38333333,45.56666667
7.38333333,45.575
7.38333333,45.58333333
7.38333333,45.59166667
7.375,45.59166667
7.36666667,45.59166667
7.36666667,45.6
7.35833333,45.6
7.35833333,45.59166667
7.35,45.59166667
7.35,45.58333333
7.34166667,45.58333333
7.34166667,45.575
7.33333333,45.575
7.33333333,45.56666667
7.33333333,45.55833333
7.33333333,45.55
7.325,45.55
7.325,45.54166667
7.31666667,45.54166667
7.31666667,45.55
7.31666667,45.55833333
7.325,45.55833333
7.325,45.56666667
7.325,45.575
7.325,45.58333333
7.33333333,45.58333333
7.33333333,45.59166667
7.34166667,45.59166667
7.34166667,45.6
7.33333333,45.6
7.33333333,45.60833333
7.325,45.60833333
7.325,45.61666667
7.31666667,45.61666667
7.30833333,45.61666667
7.30833333,45.625
7.3,45.625
7.3,45.63333333
7.29166667,45.63333333
7.28333333,45.63333333
7.275,45.63333333
7.26666667,45.63333333
7.25833333,45.63333333
7.25,45.63333333
7.24166667,45.63333333
7.24166667,45.64166667
7.23333333,45.64166667
7.23333333,45.65
7.225,45.65
7.225,45.65833333
7.21666667,45.65833333
7.21666667,45.65
7.21666667,45.64166667
7.20833333,45.64166667
7.20833333,45.63333333
7.20833333,45.625
7.20833333,45.61666667
7.21666667,45.61666667
7.21666667,45.60833333
7.20833333,45.60833333
7.20833333,45.6
7.21666667,45.6
7.21666667,45.59166667
7.21666667,45.58333333
7.21666667,45.575
7.21666667,45.56666667
7.21666667,45.55833333
7.21666667,45.55
7.21666667,45.54166667
7.21666667,45.53333333
7.20833333,45.53333333
7.20833333,45.54166667
7.20833333,45.55
7.20833333,45.55833333
7.2,45.55833333
7.2,45.56666667
7.2,45.575
7.2,45.58333333
7.2,45.59166667
7.19166667,45.59166667
7.19166667,45.6
7.19166667,45.60833333
7.19166667,45.61666667
7.19166667,45.625
7.19166667,45.63333333
7.19166667,45.64166667
7.19166667,45.65
7.19166667,45.65833333
7.18333333,45.65833333
7.18333333,45.65
7.175,45.65
7.175,45.64166667
7.16666667,45.64166667
7.16666667,45.63333333
7.15833333,45.63333333
7.15833333,45.625
7.15,45.625
7.15,45.61666667
7.14166667,45.61666667
7.14166667,45.60833333
7.14166667,45.6
7.14166667,45.59166667
7.14166667,45.58333333
7.13333333,45.58333333
7.13333333,45.575
7.125,45.575
7.125,45.56666667
7.125,45.55833333
7.11666667,45.55833333
7.11666667,45.55
7.10833333,45.55
7.10833333,45.54166667
7.10833333,45.53333333
7.1,45.53333333
7.1,45.54166667
7.1,45.55
7.1,45.55833333
7.10833333,45.55833333
7.10833333,45.56666667
7.10833333,45.575
7.11666667,45.575
7.11666667,45.58333333
7.125,45.58333333
7.125,45.59166667
7.125,45.6
7.13333333,45.6
7.13333333,45.60833333
7.13333333,45.61666667
7.13333333,45.625
7.13333333,45.63333333
7.13333333,45.64166667
7.13333333,45.65
7.14166667,45.65
7.14166667,45.65833333
7.15,45.65833333
7.15,45.66666667
7.14166667,45.66666667
7.13333333,45.66666667
7.125,45.66666667
7.11666667,45.66666667
7.10833333,45.66666667
7.10833333,45.65833333
7.1,45.65833333
7.09166667,45.65833333
7.08333333,45.65833333
7.08333333,45.65
7.08333333,45.64166667
7.075,45.64166667
7.075,45.63333333
7.075,45.625
7.06666667,45.625
7.06666667,45.61666667
7.05833333,45.61666667
7.05833333,45.60833333
7.05833333,45.6
7.05,45.6
7.05,45.59166667
7.04166667,45.59166667
7.04166667,45.58333333
7.03333333,45.58333333
7.03333333,45.575
7.025,45.575
7.025,45.58333333
7.025,45.59166667
7.03333333,45.59166667
7.03333333,45.6
7.04166667,45.6
7.04166667,45.60833333
7.05,45.60833333
7.05,45.61666667
7.05,45.625
7.05833333,45.625
7.05833333,45.63333333
7.05833333,45.64166667
7.05833333,45.65
7.06666667,45.65
7.06666667,45.65833333
7.06666667,45.66666667
7.06666667,45.675
7.075,45.675
7.075,45.68333333
7.08333333,45.68333333
7.09166667,45.68333333
7.1,45.68333333
7.10833333,45.68333333
7.10833333,45.69166667
7.1,45.69166667
7.1,45.7
7.09166667,45.7
7.08333333,45.7
7.08333333,45.70833333
7.075,45.70833333
7.06666667,45.70833333
7.06666667,45.71666667
7.05833333,45.71666667
7.05833333,45.70833333
7.05,45.70833333
7.04166667,45.70833333
7.04166667,45.71666667
7.04166667,45.725
7.03333333,45.725
7.03333333,45.73333333
7.025,45.73333333
7.01666667,45.73333333
7.01666667,45.74166667
7.00833333,45.74166667
7.00833333,45.73333333
7,45.73333333
7,45.74166667
7,45.75
6.99166667,45.75
6.98333333,45.75
6.98333333,45.74166667
6.98333333,45.73333333
6.975,45.73333333
6.975,45.725
6.975,45.71666667
6.96666667,45.71666667
6.96666667,45.70833333
6.96666667,45.7
6.96666667,45.69166667
6.96666667,45.68333333
6.96666667,45.675
6.95833333,45.675
6.95833333,45.68333333
6.95,45.68333333
6.95,45.69166667
6.95,45.7
6.94166667,45.7
6.94166667,45.70833333
6.93333333,45.70833333
6.925,45.70833333
6.91666667,45.70833333
6.90833333,45.70833333
6.9,45.70833333
6.9,45.71666667
6.90833333,45.71666667
6.91666667,45.71666667
6.925,45.71666667
6.93333333,45.71666667
6.94166667,45.71666667
6.94166667,45.725
6.94166667,45.73333333
6.95,45.73333333
6.95,45.74166667
6.95,45.75
6.95833333,45.75
6.95833333,45.75833333
6.96666667,45.75833333
6.96666667,45.76666667
6.95833333,45.76666667
6.95833333,45.775
6.95,45.775
6.95,45.78333333
6.94166667,45.78333333
6.93333333,45.78333333
6.93333333,45.79166667
6.925,45.79166667
6.91666667,45.79166667
6.90833333,45.79166667
6.90833333,45.78333333
6.9,45.78333333
6.89166667,45.78333333
6.89166667,45.79166667
6.9,45.79166667
6.9,45.8
6.9,45.80833333
6.90833333,45.80833333
6.90833333,45.8
6.91666667,45.8
6.91666667,45.80833333
6.925,45.80833333
6.925,45.81666667
6.93333333,45.81666667
6.93333333,45.825
6.94166667,45.825
6.94166667,45.81666667
6.95,45.81666667
6.95,45.825
6.95833333,45.825
6.96666667,45.825
6.975,45.825
6.975,45.81666667
6.975,45.80833333
6.98333333,45.80833333
6.99166667,45.80833333
7,45.80833333
7,45.8
6.99166667,45.8
6.99166667,45.79166667
6.99166667,45.78333333
6.99166667,45.775
7,45.775
7.00833333,45.775
7.00833333,45.76666667
7.01666667,45.76666667
7.01666667,45.775
7.025,45.775
7.03333333,45.775
7.04166667,45.775
7.05,45.775
7.05,45.78333333
7.05833333,45.78333333
7.06666667,45.78333333
7.06666667,45.775
7.075,45.775
7.075,45.76666667
7.08333333,45.76666667
7.09166667,45.76666667
7.09166667,45.75833333
7.1,45.75833333
7.1,45.75
7.1,45.74166667
7.10833333,45.74166667
7.10833333,45.73333333
7.11666667,45.73333333
7.125,45.73333333
7.125,45.725
7.13333333,45.725
7.14166667,45.725
7.15,45.725
7.15833333,45.725
7.15833333,45.73333333
7.16666667,45.73333333
7.175,45.73333333
7.18333333,45.73333333
7.18333333,45.74166667
7.19166667,45.74166667
7.2,45.74166667
7.20833333,45.74166667
7.21666667,45.74166667
7.21666667,45.73333333
7.225,45.73333333
7.225,45.74166667
7.225,45.75
7.23333333,45.75
7.24166667,45.75
7.25,45.75
7.25833333,45.75
7.25833333,45.75833333
7.26666667,45.75833333
7.26666667,45.76666667
7.26666667,45.775
7.25833333,45.775
7.25833333,45.78333333
7.25833333,45.79166667
7.25,45.79166667
7.24166667,45.79166667
7.23333333,45.79166667
7.23333333,45.8
7.225,45.8
7.225,45.80833333
7.21666667,45.80833333
7.20833333,45.80833333
7.2,45.80833333
7.2,45.8
7.2,45.79166667
7.19166667,45.79166667
7.19166667,45.8
7.19166667,45.80833333
7.18333333,45.80833333
7.175,45.80833333
7.16666667,45.80833333
7.15833333,45.80833333
7.15833333,45.81666667
7.15,45.81666667
7.14166667,45.81666667
7.13333333,45.81666667
7.125,45.81666667
7.125,45.825
7.13333333,45.825
7.14166667,45.825
7.15,45.825
7.15833333,45.825
7.16666667,45.825
7.175,45.825
7.175,45.83333333
7.175,45.84166667
7.16666667,45.84166667
7.16666667,45.85
7.175,45.85
7.18333333,45.85
7.18333333,45.84166667
7.19166667,45.84166667
7.19166667,45.83333333
7.2,45.83333333
7.20833333,45.83333333
7.21666667,45.83333333
7.225,45.83333333
7.23333333,45.83333333
7.23333333,45.84166667
7.23333333,45.85
7.24166667,45.85
7.24166667,45.84166667
7.25,45.84166667
7.25,45.83333333
7.25,45.825
7.25833333,45.825
7.26666667,45.825
7.275,45.825
7.28333333,45.825
7.28333333,45.83333333
7.29166667,45.83333333
7.29166667,45.84166667
7.29166667,45.85
7.29166667,45.85833333
7.29166667,45.86666667
7.29166667,45.875
7.3,45.875
7.30833333,45.875
7.30833333,45.86666667
7.30833333,45.85833333
7.31666667,45.85833333
7.325,45.85833333
7.325,45.85
7.325,45.84166667
7.33333333,45.84166667
7.34166667,45.84166667
7.34166667,45.85
7.35,45.85
7.35,45.84166667
7.35833333,45.84166667
7.35833333,45.85
7.36666667,45.85
7.36666667,45.85833333
7.375,45.85833333
7.375,45.86666667
7.38333333,45.86666667
7.39166667,45.86666667
7.39166667,45.875
7.4,45.875
7.40833333,45.875
7.41666667,45.875
7.425,45.875
7.425,45.88333333
7.43333333,45.88333333
7.44166667,45.88333333
7.45,45.88333333
7.45,45.89166667
7.45833333,45.89166667
7.46666667,45.89166667
7.46666667,45.88333333
7.45833333,45.88333333
7.45833333,45.875
7.45,45.875
7.44166667,45.875
7.44166667,45.86666667
7.43333333,45.86666667
7.425,45.86666667
7.41666667,45.86666667
7.41666667,45.85833333
7.41666667,45.85
7.40833333,45.85
7.4,45.85
7.4,45.84166667
7.39166667,45.84166667
7.39166667,45.83333333
7.38333333,45.83333333
7.38333333,45.825
7.375,45.825
7.36666667,45.825
7.36666667,45.81666667
7.35833333,45.81666667
7.35833333,45.80833333
7.35,45.80833333
7.34166667,45.80833333
7.33333333,45.80833333
7.33333333,45.8
7.33333333,45.79166667
7.34166667,45.79166667
7.34166667,45.78333333
7.35,45.78333333
7.35833333,45.78333333
7.35833333,45.775
7.36666667,45.775
7.375,45.775
7.38333333,45.775
7.39166667,45.775
7.39166667,45.78333333
7.4,45.78333333
7.40833333,45.78333333
7.40833333,45.775
7.40833333,45.76666667
7.41666667,45.76666667
7.425,45.76666667
7.425,45.775
7.43333333,45.775
7.44166667,45.775
7.44166667,45.76666667
7.45,45.76666667
7.45,45.75833333
7.45,45.75
7.45833333,45.75
7.46666667,45.75
7.46666667,45.74166667
7.475,45.74166667
7.475,45.75
7.475,45.75833333
7.46666667,45.75833333
7.46666667,45.76666667
7.475,45.76666667
7.48333333,45.76666667
7.48333333,45.775
7.48333333,45.78333333
7.49166667,45.78333333
7.49166667,45.79166667
7.49166667,45.8
7.5,45.8
7.5,45.79166667
7.5,45.78333333
7.50833333,45.78333333
7.51666667,45.78333333
7.525,45.78333333
7.53333333,45.78333333
7.54166667,45.78333333
7.55,45.78333333
7.55,45.79166667
7.55,45.8
7.55,45.80833333
7.55,45.81666667
7.55833333,45.81666667
7.56666667,45.81666667
7.56666667,45.825
7.56666667,45.83333333
7.55833333,45.83333333
7.55833333,45.84166667
7.55833333,45.85
7.56666667,45.85
7.56666667,45.84166667
7.575,45.84166667
7.575,45.83333333
7.58333333,45.83333333
7.59166667,45.83333333
7.59166667,45.84166667
7.59166667,45.85
7.59166667,45.85833333
7.59166667,45.86666667
7.6,45.86666667
7.6,45.875
7.60833333,45.875
7.60833333,45.88333333
7.60833333,45.89166667
7.60833333,45.9
7.60833333,45.90833333
7.60833333,45.91666667
7.61666667,45.91666667
7.61666667,45.90833333
7.625,45.90833333
7.625,45.9
7.63333333,45.9
7.63333333,45.89166667
7.64166667,45.89166667
7.64166667,45.88333333
7.65,45.88333333
7.65,45.875
7.64166667,45.875
7.64166667,45.86666667
7.63333333,45.86666667
7.63333333,45.85833333
7.625,45.85833333
7.625,45.85
7.61666667,45.85
7.61666667,45.84166667
7.625,45.84166667
7.63333333,45.84166667
7.63333333,45.83333333
7.625,45.83333333
7.625,45.825
7.61666667,45.825
7.61666667,45.81666667
7.625,45.81666667
7.625,45.80833333
7.625,45.8
7.61666667,45.8
7.61666667,45.79166667
7.625,45.79166667
7.625,45.78333333
7.63333333,45.78333333
7.64166667,45.78333333
7.65,45.78333333
7.65,45.775
7.65833333,45.775
7.66666667,45.775
7.675,45.775
7.68333333,45.775
7.68333333,45.78333333
7.68333333,45.79166667
7.675,45.79166667
7.675,45.8
7.66666667,45.8
7.66666667,45.80833333
7.675,45.80833333
7.675,45.81666667
7.68333333,45.81666667
7.68333333,45.825
7.68333333,45.83333333
7.69166667,45.83333333
7.7,45.83333333
7.70833333,45.83333333
7.70833333,45.84166667
7.71666667,45.84166667
7.71666667,45.85
7.71666667,45.85833333
7.71666667,45.86666667
7.71666667,45.875
7.725,45.875
7.73333333,45.875
7.73333333,45.86666667
7.74166667,45.86666667
7.74166667,45.85833333
7.74166667,45.85
7.74166667,45.84166667
7.74166667,45.83333333
7.75,45.83333333
7.75,45.825
7.74166667,45.825
7.73333333,45.825
7.73333333,45.81666667
7.725,45.81666667
7.71666667,45.81666667
7.70833333,45.81666667
7.70833333,45.80833333
7.70833333,45.8
7.70833333,45.79166667
7.70833333,45.78333333
7.71666667,45.78333333
7.71666667,45.775
7.725,45.775
7.73333333,45.775
7.73333333,45.76666667
7.74166667,45.76666667
7.74166667,45.775
7.75,45.775
7.75833333,45.775
7.75833333,45.76666667
7.76666667,45.76666667
7.775,45.76666667
7.775,45.75833333
7.78333333,45.75833333
7.79166667,45.75833333
7.8,45.75833333
7.8,45.75
7.8,45.74166667
7.80833333,45.74166667
7.80833333,45.73333333
7.8,45.73333333
7.79166667,45.73333333
7.78333333,45.73333333
7.78333333,45.74166667
7.775,45.74166667
7.775,45.73333333
7.775,45.725
7.775,45.71666667
7.78333333,45.71666667
7.79166667,45.71666667
7.79166667,45.70833333
7.79166667,45.7
7.78333333,45.7
7.78333333,45.70833333
7.775,45.70833333
7.76666667,45.70833333
7.76666667,45.7
7.75833333,45.7
7.75833333,45.69166667
7.75,45.69166667
7.75,45.68333333
7.75833333,45.68333333
7.76666667,45.68333333
7.775,45.68333333
7.775,45.675
7.76666667,45.675
7.75833333,45.675
7.75,45.675
7.74166667,45.675
7.74166667,45.66666667
7.74166667,45.65833333
7.75,45.65833333
7.75833333,45.65833333
7.75833333,45.65
7.76666667,45.65
7.76666667,45.64166667
7.775,45.64166667
7.775,45.63333333
7.78333333,45.63333333
7.78333333,45.64166667
7.79166667,45.64166667
7.79166667,45.65
7.8,45.65
7.80833333,45.65
7.80833333,45.64166667
7.81666667,45.64166667
7.825,45.64166667
7.825,45.65
7.825,45.65833333
7.83333333,45.65833333
7.84166667,45.65833333
7.84166667,45.66666667
7.84166667,45.675
7.83333333,45.675
7.83333333,45.66666667
7.825,45.66666667
7.81666667,45.66666667
7.81666667,45.675
7.80833333,45.675
7.80833333,45.68333333
7.81666667,45.68333333
7.825,45.68333333
7.83333333,45.68333333
7.83333333,45.69166667
7.825,45.69166667
7.825,45.7
7.83333333,45.7
7.84166667,45.7
7.84166667,45.70833333
7.85,45.70833333
7.85833333,45.70833333
7.86666667,45.70833333
7.86666667,45.71666667
7.85833333,45.71666667
7.85,45.71666667
7.85,45.725
7.84166667,45.725
7.84166667,45.73333333
7.83333333,45.73333333
7.83333333,45.74166667
7.825,45.74166667
7.825,45.75
7.81666667,45.75
7.80833333,45.75
7.80833333,45.75833333
7.80833333,45.76666667
7.80833333,45.775
7.80833333,45.78333333
7.80833333,45.79166667
7.80833333,45.8
7.80833333,45.80833333
7.80833333,45.81666667
7.81666667,45.81666667
7.81666667,45.825
7.81666667,45.83333333
7.80833333,45.83333333
7.80833333,45.84166667
7.80833333,45.85
7.80833333,45.85833333
7.80833333,45.86666667
7.81666667,45.86666667
7.81666667,45.85833333
7.81666667,45.85
7.825,45.85
7.825,45.84166667
7.83333333,45.84166667
7.84166667,45.84166667
7.84166667,45.83333333
7.84166667,45.825
7.83333333,45.825
7.83333333,45.81666667
7.83333333,45.80833333
7.83333333,45.8
7.83333333,45.79166667
7.83333333,45.78333333
7.84166667,45.78333333
7.84166667,45.775
7.85,45.775
7.85,45.76666667
7.85,45.75833333
7.85833333,45.75833333
7.86666667,45.75833333
7.875,45.75833333
7.875,45.75
7.86666667,45.75
7.86666667,45.74166667
7.86666667,45.73333333
7.875,45.73333333
7.88333333,45.73333333
7.88333333,45.725
7.89166667,45.725
7.9,45.725
7.90833333,45.725
7.90833333,45.73333333
7.91666667,45.73333333
7.91666667,45.725
7.925,45.725
7.925,45.71666667
7.91666667,45.71666667
7.91666667,45.70833333
7.90833333,45.70833333
7.90833333,45.7
7.9,45.7
7.9,45.69166667
7.89166667,45.69166667
7.89166667,45.68333333
7.89166667,45.675
7.89166667,45.66666667
7.9,45.66666667
7.9,45.65833333
7.90833333,45.65833333
7.91666667,45.65833333
7.925,45.65833333
7.925,45.66666667
7.925,45.675
7.91666667,45.675
7.91666667,45.68333333
7.90833333,45.68333333
7.90833333,45.69166667
7.91666667,45.69166667
7.91666667,45.7
7.925,45.7
7.925,45.70833333
7.93333333,45.70833333
7.93333333,45.71666667
7.94166667,45.71666667
7.95,45.71666667
7.95,45.725
7.95833333,45.725
7.95833333,45.73333333
7.95833333,45.74166667
7.95,45.74166667
7.95,45.75
7.94166667,45.75
7.94166667,45.75833333
7.95,45.75833333
7.95833333,45.75833333
7.95833333,45.76666667
7.96666667,45.76666667
7.96666667,45.775
7.96666667,45.78333333
7.975,45.78333333
7.975,45.79166667
7.96666667,45.79166667
7.95833333,45.79166667
7.95833333,45.78333333
7.95,45.78333333
7.94166667,45.78333333
7.94166667,45.79166667
7.95,45.79166667
7.95,45.8
7.95833333,45.8
7.95833333,45.80833333
7.95833333,45.81666667
7.95,45.81666667
7.95,45.80833333
7.94166667,45.80833333
7.94166667,45.8
7.93333333,45.8
7.925,45.8
7.925,45.79166667
7.91666667,45.79166667
7.91666667,45.78333333
7.90833333,45.78333333
7.90833333,45.775
7.90833333,45.76666667
7.90833333,45.75833333
7.9,45.75833333
7.9,45.76666667
7.89166667,45.76666667
7.89166667,45.775
7.89166667,45.78333333
7.88333333,45.78333333
7.88333333,45.79166667
7.88333333,45.8
7.89166667,45.8
7.9,45.8
7.9,45.80833333
7.90833333,45.80833333
7.90833333,45.81666667
7.91666667,45.81666667
7.91666667,45.825
7.925,45.825
7.925,45.83333333
7.91666667,45.83333333
7.90833333,45.83333333
7.9,45.83333333
7.9,45.84166667
7.89166667,45.84166667
7.89166667,45.85
7.9,45.85
7.90833333,45.85
7.91666667,45.85
7.91666667,45.85833333
7.90833333,45.85833333
7.9,45.85833333
7.9,45.86666667
7.90833333,45.86666667
7.91666667,45.86666667
7.925,45.86666667
7.925,45.875
7.925,45.88333333
7.91666667,45.88333333
7.90833333,45.88333333
7.9,45.88333333
7.9,45.89166667
7.90833333,45.89166667
7.90833333,45.9
7.91666667,45.9
7.91666667,45.89166667
7.925,45.89166667
7.93333333,45.89166667
7.94166667,45.89166667
7.94166667,45.88333333
7.95,45.88333333
7.95,45.875
7.95833333,45.875
7.95833333,45.86666667
7.95833333,45.85833333
7.95833333,45.85
7.96666667,45.85
7.96666667,45.84166667
7.975,45.84166667
7.98333333,45.84166667
7.98333333,45.83333333
7.99166667,45.83333333
8,45.83333333
8,45.84166667
8.00833333,45.84166667
8.01666667,45.84166667
8.025,45.84166667
8.025,45.85
8.01666667,45.85
8.00833333,45.85
8,45.85
7.99166667,45.85
7.98333333,45.85
7.98333333,45.85833333
7.98333333,45.86666667
7.99166667,45.86666667
8,45.86666667
8,45.875
7.99166667,45.875
7.98333333,45.875
7.98333333,45.88333333
7.975,45.88333333
7.975,45.89166667
7.975,45.9
7.98333333,45.9
7.99166667,45.9
8,45.9
8,45.89166667
8.00833333,45.89166667
8.01666667,45.89166667
8.025,45.89166667
8.025,45.88333333
8.03333333,45.88333333
8.03333333,45.89166667
8.03333333,45.9
8.025,45.9
8.01666667,45.9
8.01666667,45.90833333
8.01666667,45.91666667
8.025,45.91666667
8.025,45.925
8.03333333,45.925
8.03333333,45.91666667
8.04166667,45.91666667
8.04166667,45.925
8.05,45.925
8.05833333,45.925
8.06666667,45.925
8.075,45.925
8.075,45.91666667
8.06666667,45.91666667
8.06666667,45.90833333
8.075,45.90833333
8.075,45.9
8.08333333,45.9
8.09166667,45.9
8.09166667,45.89166667
8.1,45.89166667
8.1,45.88333333
8.1,45.875
8.10833333,45.875
8.10833333,45.88333333
8.10833333,45.89166667
8.10833333,45.9
8.1,45.9
8.1,45.90833333
8.09166667,45.90833333
8.09166667,45.91666667
8.1,45.91666667
8.1,45.925
8.09166667,45.925
8.09166667,45.93333333
8.08333333,45.93333333
8.08333333,45.94166667
8.08333333,45.95
8.075,45.95
8.075,45.94166667
8.06666667,45.94166667
8.05833333,45.94166667
8.05,45.94166667
8.05,45.95
8.04166667,45.95
8.03333333,45.95
8.03333333,45.94166667
8.025,45.94166667
8.025,45.93333333
8.01666667,45.93333333
8.01666667,45.94166667
8.00833333,45.94166667
8,45.94166667
8,45.93333333
7.99166667,45.93333333
7.98333333,45.93333333
7.98333333,45.925
7.98333333,45.91666667
7.975,45.91666667
7.96666667,45.91666667
7.96666667,45.90833333
7.95833333,45.90833333
7.95833333,45.91666667
7.95,45.91666667
7.95,45.925
7.95833333,45.925
7.95833333,45.93333333
7.95833333,45.94166667
7.96666667,45.94166667
7.96666667,45.95
7.95833333,45.95
7.95833333,45.95833333
7.95,45.95833333
7.94166667,45.95833333
7.93333333,45.95833333
7.925,45.95833333
7.91666667,45.95833333
7.90833333,45.95833333
7.90833333,45.96666667
7.91666667,45.96666667
7.91666667,45.975
7.925,45.975
7.93333333,45.975
7.94166667,45.975
7.95,45.975
7.95,45.98333333
7.95833333,45.98333333
7.96666667,45.98333333
7.975,45.98333333
7.98333333,45.98333333
7.98333333,45.975
7.99166667,45.975
7.99166667,45.96666667
8,45.96666667
8,45.975
8.00833333,45.975
8.01666667,45.975
8.025,45.975
8.025,45.98333333
8.01666667,45.98333333
8.01666667,45.99166667
8.025,45.99166667
8.03333333,45.99166667
8.04166667,45.99166667
8.05,45.99166667
8.05833333,45.99166667
8.05833333,45.98333333
8.06666667,45.98333333
8.075,45.98333333
8.075,45.99166667
8.08333333,45.99166667
8.08333333,46
8.09166667,46
8.09166667,45.99166667
8.1,45.99166667
8.1,46
8.10833333,46
8.11666667,46
8.11666667,46.00833333
8.10833333,46.00833333
8.1,46.00833333
8.1,46.01666667
8.10833333,46.01666667
8.11666667,46.01666667
8.125,46.01666667
8.13333333,46.01666667
8.14166667,46.01666667
8.15,46.01666667
8.15,46.025
8.14166667,46.025
8.13333333,46.025
8.13333333,46.03333333
8.125,46.03333333
8.11666667,46.03333333
8.11666667,46.04166667
8.10833333,46.04166667
8.1,46.04166667
8.1,46.03333333
8.09166667,46.03333333
8.09166667,46.025
8.08333333,46.025
8.075,46.025
8.075,46.01666667
8.06666667,46.01666667
8.05833333,46.01666667
8.05,46.01666667
8.05,46.00833333
8.04166667,46.00833333
8.04166667,46.01666667
8.03333333,46.01666667
8.03333333,46.025
8.04166667,46.025
8.05,46.025
8.05,46.03333333
8.05833333,46.03333333
8.05833333,46.04166667
8.05833333,46.05
8.05833333,46.05833333
8.06666667,46.05833333
8.075,46.05833333
8.075,46.06666667
8.08333333,46.06666667
8.08333333,46.075
8.09166667,46.075
8.1,46.075
8.1,46.08333333
8.09166667,46.08333333
8.09166667,46.09166667
8.08333333,46.09166667
8.08333333,46.08333333
8.075,46.08333333
8.06666667,46.08333333
8.05833333,46.08333333
8.05833333,46.09166667
8.06666667,46.09166667
8.075,46.09166667
8.075,46.1
8.08333333,46.1
8.09166667,46.1
8.1,46.1
8.10833333,46.1
8.11666667,46.1
8.11666667,46.09166667
8.125,46.09166667
8.13333333,46.09166667
8.13333333,46.08333333
8.14166667,46.08333333
8.14166667,46.075
8.14166667,46.06666667
8.15,46.06666667
8.15833333,46.06666667
8.16666667,46.06666667
8.16666667,46.075
8.175,46.075
8.175,46.08333333
8.16666667,46.08333333
8.15833333,46.08333333
8.15833333,46.09166667
8.16666667,46.09166667
8.175,46.09166667
8.18333333,46.09166667
8.19166667,46.09166667
8.19166667,46.1
8.18333333,46.1
8.175,46.1
8.16666667,46.1
8.15833333,46.1
8.15,46.1
8.15,46.10833333
8.14166667,46.10833333
8.13333333,46.10833333
8.125,46.10833333
8.125,46.11666667
8.125,46.125
8.13333333,46.125
8.14166667,46.125
8.14166667,46.11666667
8.15,46.11666667
8.15,46.125
8.15833333,46.125
8.15833333,46.13333333
8.16666667,46.13333333
8.175,46.13333333
8.175,46.14166667
8.18333333,46.14166667
8.18333333,46.15
8.175,46.15
8.175,46.15833333
8.18333333,46.15833333
8.19166667,46.15833333
8.2,46.15833333
8.20833333,46.15833333
8.21666667,46.15833333
8.21666667,46.16666667
8.225,46.16666667
8.225,46.15833333
8.225,46.15
8.23333333,46.15
8.23333333,46.14166667
8.24166667,46.14166667
8.25,46.14166667
8.25833333,46.14166667
8.25833333,46.15
8.26666667,46.15
8.275,46.15
8.275,46.14166667
8.275,46.13333333
8.275,46.125
8.275,46.11666667
8.275,46.10833333
8.26666667,46.10833333
8.26666667,46.1
8.275,46.1
8.275,46.09166667
8.26666667,46.09166667
8.26666667,46.08333333
8.25833333,46.08333333
8.25833333,46.075
8.25,46.075
8.24166667,46.075
8.24166667,46.06666667
8.24166667,46.05833333
8.25,46.05833333
8.25,46.05
8.25,46.04166667
8.25,46.03333333
8.25833333,46.03333333
8.25833333,46.025
8.25,46.025
8.24166667,46.025
8.24166667,46.01666667
8.25,46.01666667
8.25,46.00833333
8.25833333,46.00833333
8.25833333,46
8.26666667,46
8.275,46
8.275,45.99166667
8.28333333,45.99166667
8.29166667,45.99166667
8.29166667,45.98333333
8.3,45.98333333
8.3,45.99166667
8.30833333,45.99166667
8.30833333,45.98333333
8.31666667,45.98333333
8.325,45.98333333
8.33333333,45.98333333
8.34166667,45.98333333
8.35,45.98333333
8.35833333,45.98333333
8.36666667,45.98333333
8.36666667,45.975
8.375,45.975
8.38333333,45.975
8.39166667,45.975
8.4,45.975
8.4,45.96666667
8.40833333,45.96666667
8.40833333,45.95833333
8.41666667,45.95833333
8.41666667,45.95
8.41666667,45.94166667
8.41666667,45.93333333
8.41666667,45.925
8.40833333,45.925
8.40833333,45.91666667
8.40833333,45.90833333
8.40833333,45.9
8.40833333,45.89166667
8.4,45.89166667
8.4,45.88333333
8.39166667,45.88333333
8.38333333,45.88333333
8.38333333,45.875
8.38333333,45.86666667
8.375,45.86666667
8.375,45.85833333
8.38333333,45.85833333
8.38333333,45.85
8.38333333,45.84166667
8.38333333,45.83333333
8.375,45.83333333
8.375,45.825
8.38333333,45.825
8.38333333,45.81666667
8.38333333,45.80833333
8.38333333,45.8
8.375,45.8
8.375,45.79166667
8.375,45.78333333
8.38333333,45.78333333
8.38333333,45.775
8.38333333,45.76666667
8.39166667,45.76666667
8.39166667,45.75833333
8.39166667,45.75
8.4,45.75
8.4,45.75833333
8.40833333,45.75833333
8.41666667,45.75833333
8.41666667,45.75
8.425,45.75
8.425,45.74166667
8.41666667,45.74166667
8.41666667,45.73333333
8.41666667,45.725
8.41666667,45.71666667
8.41666667,45.70833333
8.40833333,45.70833333
8.40833333,45.7
8.4,45.7
8.4,45.69166667
8.4,45.68333333
8.4,45.675
8.39166667,45.675
8.38333333,45.675
8.38333333,45.68333333
8.375,45.68333333
8.36666667,45.68333333
8.35833333,45.68333333
8.35833333,45.69166667
8.35,45.69166667
8.34166667,45.69166667
8.34166667,45.7
8.33333333,45.7
8.33333333,45.69166667
8.325,45.69166667
8.31666667,45.69166667
8.31666667,45.7
8.30833333,45.7
8.30833333,45.70833333
8.3,45.70833333
8.3,45.71666667
8.30833333,45.71666667
8.31666667,45.71666667
8.31666667,45.725
8.30833333,45.725
8.30833333,45.73333333
8.3,45.73333333
8.3,45.725
8.29166667,45.725
8.29166667,45.71666667
8.28333333,45.71666667
8.28333333,45.725
8.28333333,45.73333333
8.28333333,45.74166667
8.275,45.74166667
8.275,45.73333333
8.275,45.725
8.26666667,45.725
8.26666667,45.73333333
8.26666667,45.74166667
8.26666667,45.75
8.275,45.75
8.275,45.75833333
8.275,45.76666667
8.26666667,45.76666667
8.26666667,45.775
8.26666667,45.78333333
8.275,45.78333333
8.275,45.79166667
8.26666667,45.79166667
8.25833333,45.79166667
8.25833333,45.78333333
8.25833333,45.775
8.25833333,45.76666667
8.25833333,45.75833333
8.25833333,45.75
8.25833333,45.74166667
8.25833333,45.73333333
8.25833333,45.725
8.25833333,45.71666667
8.25833333,45.70833333
8.26666667,45.70833333
8.275,45.70833333
8.28333333,45.70833333
8.28333333,45.7
8.275,45.7
8.26666667,45.7
8.25833333,45.7
8.25833333,45.69166667
8.25,45.69166667
8.25,45.7
8.24166667,45.7
8.24166667,45.69166667
8.24166667,45.68333333
8.23333333,45.68333333
8.23333333,45.675
8.24166667,45.675
8.25,45.675
8.25,45.68333333
8.25833333,45.68333333
8.26666667,45.68333333
8.26666667,45.69166667
8.275,45.69166667
8.28333333,45.69166667
8.28333333,45.68333333
8.29166667,45.68333333
8.29166667,45.69166667
8.3,45.69166667
8.3,45.68333333
8.30833333,45.68333333
8.30833333,45.675
8.30833333,45.66666667
8.30833333,45.65833333
8.31666667,45.65833333
8.31666667,45.66666667
8.325,45.66666667
8.325,45.65833333
8.325,45.65
8.31666667,45.65
8.30833333,45.65
8.30833333,45.64166667
8.30833333,45.63333333
8.3,45.63333333
8.29166667,45.63333333
8.29166667,45.64166667
8.29166667,45.65
8.28333333,45.65
8.28333333,45.65833333
8.275,45.65833333
8.26666667,45.65833333
8.25833333,45.65833333
8.25833333,45.65
8.25,45.65
8.25,45.64166667
8.25,45.63333333
8.24166667,45.63333333
8.23333333,45.63333333
8.23333333,45.625
8.225,45.625
8.225,45.61666667
8.21666667,45.61666667
8.21666667,45.625
8.20833333,45.625
8.20833333,45.63333333
8.2,45.63333333
8.19166667,45.63333333
8.19166667,45.625
8.18333333,45.625
8.18333333,45.61666667
8.18333333,45.60833333
8.175,45.60833333
8.16666667,45.60833333
8.15833333,45.60833333
8.15,45.60833333
8.15,45.6
8.14166667,45.6
8.13333333,45.6
8.125,45.6
8.11666667,45.6
8.11666667,45.59166667
8.11666667,45.58333333
8.11666667,45.575
8.10833333,45.575
8.10833333,45.56666667
8.1,45.56666667
8.1,45.575
8.09166667,45.575
8.08333333,45.575
8.075,45.575
8.06666667,45.575
8.05833333,45.575
8.05833333,45.56666667
8.05833333,45.55833333
8.05,45.55833333
8.04166667,45.55833333
8.03333333,45.55833333
8.025,45.55833333
8.025,45.55
8.01666667,45.55
8.01666667,45.55833333
8.00833333,45.55833333
8,45.55833333
8,45.55
8.00833333,45.55
8.00833333,45.54166667
8.00833333,45.53333333
8,45.53333333
7.99166667,45.53333333
7.98333333,45.53333333
7.975,45.53333333
7.975,45.525
7.98333333,45.525
7.99166667,45.525
7.99166667,45.51666667
7.98333333,45.51666667
7.98333333,45.50833333
7.99166667,45.50833333
7.99166667,45.5
8,45.5
8,45.49166667
8.00833333,45.49166667
8.00833333,45.48333333
8.01666667,45.48333333
8.01666667,45.475
8.01666667,45.46666667
8.025,45.46666667
8.025,45.45833333
8.03333333,45.45833333
8.04166667,45.45833333
8.05,45.45833333
8.05833333,45.45833333
8.05833333,45.45
8.06666667,45.45
8.06666667,45.44166667
8.05833333,45.44166667
8.05,45.44166667
8.04166667,45.44166667
8.03333333,45.44166667
8.03333333,45.45
8.025,45.45
8.01666667,45.45
8.00833333,45.45
8.00833333,45.45833333
8,45.45833333
7.99166667,45.45833333
7.99166667,45.46666667
7.98333333,45.46666667
7.975,45.46666667
7.96666667,45.46666667
7.96666667,45.475
7.95833333,45.475
7.95,45.475
7.95,45.48333333
7.94166667,45.48333333
7.94166667,45.49166667
7.93333333,45.49166667
7.925,45.49166667
7.925,45.5
7.91666667,45.5
7.91666667,45.50833333
7.90833333,45.50833333
7.9,45.50833333
7.9,45.51666667
7.89166667,45.51666667
7.89166667,45.50833333
7.88333333,45.50833333
7.875,45.50833333
7.875,45.51666667
7.86666667,45.51666667
7.86666667,45.525
7.85833333,45.525
7.85833333,45.53333333
7.85,45.53333333
7.85,45.54166667
7.84166667,45.54166667
7.84166667,45.55
7.84166667,45.55833333
7.83333333,45.55833333
7.83333333,45.56666667
7.825,45.56666667
7.81666667,45.56666667
7.81666667,45.575
7.81666667,45.58333333
7.81666667,45.59166667
7.80833333,45.59166667
7.80833333,45.6
7.8,45.6
7.79166667,45.6
7.79166667,45.60833333
7.78333333,45.60833333
7.775,45.60833333
7.76666667,45.60833333
7.75833333,45.60833333
7.75833333,45.6
7.75833333,45.59166667
7.76666667,45.59166667
7.775,45.59166667
7.775,45.58333333
7.78333333,45.58333333
7.79166667,45.58333333
7.79166667,45.575
7.8,45.575
7.8,45.56666667
7.8,45.55833333
7.80833333,45.55833333
7.80833333,45.55
7.81666667,45.55
7.81666667,45.54166667
7.81666667,45.53333333
7.825,45.53333333
7.825,45.525
7.825,45.51666667
7.825,45.50833333
7.81666667,45.50833333
7.81666667,45.5
7.81666667,45.49166667
7.80833333,45.49166667
7.80833333,45.48333333
7.80833333,45.475
7.80833333,45.46666667
7.80833333,45.45833333
7.8,45.45833333
7.8,45.45
7.79166667,45.45
7.79166667,45.44166667
7.79166667,45.43333333
7.78333333,45.43333333
7.78333333,45.425
7.775,45.425
7.76666667,45.425
7.76666667,45.41666667
7.75833333,45.41666667
7.75,45.41666667
7.75,45.40833333
7.74166667,45.40833333
7.73333333,45.40833333
7.725,45.40833333
7.71666667,45.40833333
7.70833333,45.40833333
7.70833333,45.4
7.7,45.4
7.69166667,45.4
7.68333333,45.4
7.68333333,45.39166667
7.675,45.39166667
7.66666667,45.39166667
7.66666667,45.4
7.65833333,45.4
7.65833333,45.40833333
7.65,45.40833333
7.64166667,45.40833333
7.63333333,45.40833333
7.625,45.40833333
7.625,45.4
7.63333333,45.4
7.63333333,45.39166667
7.64166667,45.39166667
7.65,45.39166667
7.65,45.38333333
7.65,45.375
7.65,45.36666667
7.64166667,45.36666667
7.64166667,45.35833333
7.63333333,45.35833333
7.625,45.35833333
7.625,45.35
7.61666667,45.35
7.61666667,45.34166667
7.61666667,45.33333333
7.61666667,45.325
7.60833333,45.325
7.6,45.325
7.6,45.31666667
7.59166667,45.31666667
7.58333333,45.31666667
7.58333333,45.30833333
7.58333333,45.3
7.59166667,45.3
7.6,45.3
7.6,45.29166667
7.59166667,45.29166667
7.58333333,45.29166667
7.575,45.29166667
7.575,45.28333333
7.58333333,45.28333333
7.59166667,45.28333333
7.6,45.28333333
7.6,45.275
7.59166667,45.275
7.59166667,45.26666667
7.58333333,45.26666667
7.575,45.26666667
7.56666667,45.26666667
7.56666667,45.25833333
7.55833333,45.25833333
7.55833333,45.26666667
7.55,45.26666667
7.54166667,45.26666667
7.53333333,45.26666667
7.53333333,45.25833333
7.525,45.25833333
7.51666667,45.25833333
7.51666667,45.25
7.51666667,45.24166667
7.51666667,45.23333333
7.525,45.23333333
7.525,45.225
7.525,45.21666667
7.51666667,45.21666667
7.50833333,45.21666667
7.5,45.21666667
7.5,45.20833333
7.50833333,45.20833333
7.50833333,45.2
7.50833333,45.19166667
7.50833333,45.18333333
7.50833333,45.175
7.5,45.175
7.5,45.16666667
7.49166667,45.16666667
7.49166667,45.15833333
7.49166667,45.15
7.48333333,45.15
7.475,45.15
7.46666667,45.15
7.46666667,45.14166667
7.46666667,45.13333333
7.475,45.13333333
7.48333333,45.13333333
7.48333333,45.125
7.48333333,45.11666667
7.475,45.11666667
7.475,45.10833333
</coordinates>
</LinearRing>
</outerBoundaryIs>
<innerBoundaryIs>
<LinearRing>
<coordinates>
7.34166667,45.16666667
7.34166667,45.15833333
7.35,45.15833333
7.35833333,45.15833333
7.35833333,45.16666667
7.35,45.16666667
7.34166667,45.16666667
</coordinates>
</LinearRing>
</innerBoundaryIs>
<innerBoundaryIs>
<LinearRing>
<coordinates>
7.34166667,45.34166667
7.35,45.34166667
7.35,45.33333333
7.35833333,45.33333333
7.35833333,45.325
7.36666667,45.325
7.36666667,45.33333333
7.36666667,45.34166667
7.35833333,45.34166667
7.35833333,45.35
7.35,45.35
7.34166667,45.35
7.34166667,45.34166667
</coordinates>
</LinearRing>
</innerBoundaryIs>
<innerBoundaryIs>
<LinearRing>
<coordinates>
7.34166667,45.35
7.34166667,45.35833333
7.33333333,45.35833333
7.33333333,45.35
7.34166667,45.35
</coordinates>
</LinearRing>
</innerBoundaryIs>
<innerBoundaryIs>
<LinearRing>
<coordinates>
7.41666667,45.35
7.40833333,45.35
7.40833333,45.34166667
7.41666667,45.34166667
7.41666667,45.35
</coordinates>
</LinearRing>
</innerBoundaryIs>
<innerBoundaryIs>
<LinearRing>
<coordinates>
7.48333333,45.36666667
7.49166667,45.36666667
7.5,45.36666667
7.50833333,45.36666667
7.51666667,45.36666667
7.525,45.36666667
7.53333333,45.36666667
7.53333333,45.375
7.525,45.375
7.51666667,45.375
7.50833333,45.375
7.5,45.375
7.49166667,45.375
7.48333333,45.375
7.48333333,45.36666667
</coordinates>
</LinearRing>
</innerBoundaryIs>
<innerBoundaryIs>
<LinearRing>
<coordinates>
7.40833333,45.41666667
7.41666667,45.41666667
7.41666667,45.425
7.41666667,45.43333333
7.40833333,45.43333333
7.40833333,45.425
7.40833333,45.41666667
</coordinates>
</LinearRing>
</innerBoundaryIs>
<innerBoundaryIs>
<LinearRing>
<coordinates>
7.38333333,45.45
7.38333333,45.44166667
7.39166667,45.44166667
7.39166667,45.45
7.38333333,45.45
</coordinates>
</LinearRing>
</innerBoundaryIs>
<innerBoundaryIs>
<LinearRing>
<coordinates>
7.53333333,45.45833333
7.54166667,45.45833333
7.54166667,45.45
7.55,45.45
7.55,45.44166667
7.55833333,45.44166667
7.56666667,45.44166667
7.56666667,45.45
7.55833333,45.45
7.55833333,45.45833333
7.55,45.45833333
7.55,45.46666667
7.54166667,45.46666667
7.53333333,45.46666667
7.53333333,45.45833333
</coordinates>
</LinearRing>
</innerBoundaryIs>
<innerBoundaryIs>
<LinearRing>
<coordinates>
6.93333333,45.79166667
6.94166667,45.79166667
6.95,45.79166667
6.95,45.8
6.95,45.80833333
6.94166667,45.80833333
6.94166667,45.8
6.93333333,45.8
6.93333333,45.79166667
</coordinates>
</LinearRing>
</innerBoundaryIs>
<innerBoundaryIs>
<LinearRing>
<coordinates>
7.65,45.775
7.64166667,45.775
7.64166667,45.76666667
7.65,45.76666667
7.65,45.775
</coordinates>
</LinearRing>
</innerBoundaryIs>
<innerBoundaryIs>
<LinearRing>
<coordinates>
7.925,45.65833333
7.925,45.65
7.925,45.64166667
7.91666667,45.64166667
7.90833333,45.64166667
7.90833333,45.63333333
7.9,45.63333333
7.9,45.625
7.9,45.61666667
7.90833333,45.61666667
7.90833333,45.625
7.91666667,45.625
7.925,45.625
7.925,45.63333333
7.93333333,45.63333333
7.94166667,45.63333333
7.94166667,45.64166667
7.95,45.64166667
7.95,45.65
7.94166667,45.65
7.93333333,45.65
7.93333333,45.65833333
7.925,45.65833333
</coordinates>
</LinearRing>
</innerBoundaryIs>
<innerBoundaryIs>
<LinearRing>
<coordinates>
7.9,45.61666667
7.89166667,45.61666667
7.89166667,45.60833333
7.9,45.60833333
7.9,45.61666667
</coordinates>
</LinearRing>
</innerBoundaryIs>
<innerBoundaryIs>
<LinearRing>
<coordinates>
7.89166667,45.60833333
7.88333333,45.60833333
7.88333333,45.6
7.89166667,45.6
7.89166667,45.60833333
</coordinates>
</LinearRing>
</innerBoundaryIs>
<innerBoundaryIs>
<LinearRing>
<coordinates>
8.025,45.84166667
8.025,45.83333333
8.03333333,45.83333333
8.03333333,45.84166667
8.025,45.84166667
</coordinates>
</LinearRing>
</innerBoundaryIs>
<innerBoundaryIs>
<LinearRing>
<coordinates>
8.175,46.075
8.175,46.06666667
8.18333333,46.06666667
8.19166667,46.06666667
8.19166667,46.075
8.18333333,46.075
8.175,46.075
</coordinates>
</LinearRing>
</innerBoundaryIs>
<innerBoundaryIs>
<LinearRing>
<coordinates>
8.23333333,45.675
8.225,45.675
8.21666667,45.675
8.21666667,45.66666667
8.225,45.66666667
8.23333333,45.66666667
8.23333333,45.675
</coordinates>
</LinearRing>
</innerBoundaryIs>
<innerBoundaryIs>
<LinearRing>
<coordinates>
7.325,45.375
7.325,45.36666667
7.33333333,45.36666667
7.33333333,45.375
7.325,45.375
</coordinates>
</LinearRing>
</innerBoundaryIs>
<innerBoundaryIs>
<LinearRing>
<coordinates>
7.325,45.36666667
7.31666667,45.36666667
7.31666667,45.35833333
7.325,45.35833333
7.325,45.36666667
</coordinates>
</LinearRing>
</innerBoundaryIs>
<innerBoundaryIs>
<LinearRing>
<coordinates>
7.10833333,45.70833333
7.11666667,45.70833333
7.11666667,45.71666667
7.10833333,45.71666667
7.10833333,45.70833333
</coordinates>
</LinearRing>
</innerBoundaryIs>
<innerBoundaryIs>
<LinearRing>
<coordinates>
7.10833333,45.71666667
7.10833333,45.725
7.1,45.725
7.1,45.71666667
7.10833333,45.71666667
</coordinates>
</LinearRing>
</innerBoundaryIs>
<innerBoundaryIs>
<LinearRing>
<coordinates>
7.3,45.76666667
7.30833333,45.76666667
7.31666667,45.76666667
7.31666667,45.775
7.325,45.775
7.325,45.78333333
7.325,45.79166667
7.325,45.8
7.31666667,45.8
7.31666667,45.80833333
7.325,45.80833333
7.325,45.81666667
7.33333333,45.81666667
7.34166667,45.81666667
7.34166667,45.825
7.35,45.825
7.35,45.83333333
7.34166667,45.83333333
7.33333333,45.83333333
7.325,45.83333333
7.325,45.825
7.31666667,45.825
7.30833333,45.825
7.30833333,45.81666667
7.3,45.81666667
7.3,45.80833333
7.3,45.8
7.29166667,45.8
7.28333333,45.8
7.275,45.8
7.275,45.79166667
7.275,45.78333333
7.28333333,45.78333333
7.28333333,45.775
7.29166667,45.775
7.3,45.775
7.3,45.76666667
</coordinates>
</LinearRing>
</innerBoundaryIs>
<innerBoundaryIs>
<LinearRing>
<coordinates>
7.31666667,45.76666667
7.31666667,45.75833333
7.325,45.75833333
7.325,45.76666667
7.31666667,45.76666667
</coordinates>
</LinearRing>
</innerBoundaryIs>
<innerBoundaryIs>
<LinearRing>
<coordinates>
7.5,45.76666667
7.5,45.75833333
7.50833333,45.75833333
7.51666667,45.75833333
7.525,45.75833333
7.53333333,45.75833333
7.54166667,45.75833333
7.55,45.75833333
7.55,45.76666667
7.54166667,45.76666667
7.53333333,45.76666667
7.525,45.76666667
7.51666667,45.76666667
7.50833333,45.76666667
7.5,45.76666667
</coordinates>
</LinearRing>
</innerBoundaryIs>
<innerBoundaryIs>
<LinearRing>
<coordinates>
7.5,45.75833333
7.49166667,45.75833333
7.49166667,45.75
7.5,45.75
7.5,45.75833333
</coordinates>
</LinearRing>
</innerBoundaryIs>
<innerBoundaryIs>
<LinearRing>
<coordinates>
7.48333333,45.71666667
7.49166667,45.71666667
7.49166667,45.725
7.48333333,45.725
7.48333333,45.71666667
</coordinates>
</LinearRing>
</innerBoundaryIs>
<innerBoundaryIs>
<LinearRing>
<coordinates>
7.49166667,45.725
7.5,45.725
7.5,45.73333333
7.49166667,45.73333333
7.49166667,45.725
</coordinates>
</LinearRing>
</innerBoundaryIs>
<innerBoundaryIs>
<LinearRing>
<coordinates>
7.48333333,45.725
7.48333333,45.73333333
7.475,45.73333333
7.475,45.725
7.48333333,45.725
</coordinates>
</LinearRing>
</innerBoundaryIs>
<innerBoundaryIs>
<LinearRing>
<coordinates>
8.18333333,45.95833333
8.18333333,45.95
8.175,45.95
8.16666667,45.95
8.16666667,45.94166667
8.175,45.94166667
8.18333333,45.94166667
8.19166667,45.94166667
8.19166667,45.93333333
8.2,45.93333333
8.2,45.925
8.20833333,45.925
8.21666667,45.925
8.21666667,45.93333333
8.21666667,45.94166667
8.225,45.94166667
8.225,45.95
8.23333333,45.95
8.24166667,45.95
8.25,45.95
8.25,45.95833333
8.24166667,45.95833333
8.23333333,45.95833333
8.225,45.95833333
8.21666667,45.95833333
8.20833333,45.95833333
8.20833333,45.95
8.2,45.95
8.2,45.95833333
8.19166667,45.95833333
8.19166667,45.96666667
8.19166667,45.975
8.18333333,45.975
8.175,45.975
8.175,45.96666667
8.18333333,45.96666667
8.18333333,45.95833333
</coordinates>
</LinearRing>
</innerBoundaryIs>
<innerBoundaryIs>
<LinearRing>
<coordinates>
8.16666667,45.94166667
8.15833333,45.94166667
8.15833333,45.93333333
8.16666667,45.93333333
8.16666667,45.94166667
</coordinates>
</LinearRing>
</innerBoundaryIs>
<innerBoundaryIs>
<LinearRing>
<coordinates>
8.25,45.95
8.25,45.94166667
8.25833333,45.94166667
8.25833333,45.95
8.25,45.95
</coordinates>
</LinearRing>
</innerBoundaryIs>
<innerBoundaryIs>
<LinearRing>
<coordinates>
8.225,45.925
8.225,45.91666667
8.23333333,45.91666667
8.23333333,45.925
8.225,45.925
</coordinates>
</LinearRing>
</innerBoundaryIs>
<innerBoundaryIs>
<LinearRing>
<coordinates>
8.23333333,45.91666667
8.23333333,45.90833333
8.24166667,45.90833333
8.25,45.90833333
8.25,45.91666667
8.24166667,45.91666667
8.23333333,45.91666667
</coordinates>
</LinearRing>
</innerBoundaryIs>
<innerBoundaryIs>
<LinearRing>
<coordinates>
7.64166667,45.70833333
7.65,45.70833333
7.65,45.71666667
7.64166667,45.71666667
7.64166667,45.70833333
</coordinates>
</LinearRing>
</innerBoundaryIs>
<innerBoundaryIs>
<LinearRing>
<coordinates>
7.65833333,45.70833333
7.66666667,45.70833333
7.66666667,45.7
7.65833333,45.7
7.65833333,45.69166667
7.65833333,45.68333333
7.65833333,45.675
7.66666667,45.675
7.66666667,45.66666667
7.66666667,45.65833333
7.675,45.65833333
7.68333333,45.65833333
7.68333333,45.65
7.69166667,45.65
7.69166667,45.64166667
7.7,45.64166667
7.70833333,45.64166667
7.70833333,45.63333333
7.71666667,45.63333333
7.725,45.63333333
7.725,45.625
7.73333333,45.625
7.73333333,45.61666667
7.73333333,45.60833333
7.74166667,45.60833333
7.74166667,45.6
7.75,45.6
7.75,45.60833333
7.75,45.61666667
7.74166667,45.61666667
7.74166667,45.625
7.74166667,45.63333333
7.73333333,45.63333333
7.73333333,45.64166667
7.725,45.64166667
7.725,45.65
7.71666667,45.65
7.71666667,45.65833333
7.70833333,45.65833333
7.7,45.65833333
7.69166667,45.65833333
7.69166667,45.66666667
7.68333333,45.66666667
7.68333333,45.675
7.68333333,45.68333333
7.675,45.68333333
7.675,45.69166667
7.675,45.7
7.675,45.70833333
7.675,45.71666667
7.66666667,45.71666667
7.65833333,45.71666667
7.65833333,45.70833333
</coordinates>
</LinearRing>
</innerBoundaryIs>
<innerBoundaryIs>
<LinearRing>
<coordinates>
7.70833333,45.70833333
7.71666667,45.70833333
7.71666667,45.71666667
7.70833333,45.71666667
7.70833333,45.70833333
</coordinates>
</LinearRing>
</innerBoundaryIs>
<innerBoundaryIs>
<LinearRing>
<coordinates>
7.98333333,45.70833333
7.99166667,45.70833333
8,45.70833333
8,45.7
8.00833333,45.7
8.01666667,45.7
8.01666667,45.70833333
8.01666667,45.71666667
8.00833333,45.71666667
8.00833333,45.725
8,45.725
7.99166667,45.725
7.98333333,45.725
7.975,45.725
7.975,45.71666667
7.98333333,45.71666667
7.98333333,45.70833333
</coordinates>
</LinearRing>
</innerBoundaryIs>
<innerBoundaryIs>
<LinearRing>
<coordinates>
7.38333333,45.35833333
7.38333333,45.35
7.39166667,45.35
7.39166667,45.35833333
7.38333333,45.35833333
</coordinates>
</LinearRing>
</innerBoundaryIs>
<innerBoundaryIs>
<LinearRing>
<coordinates>
7.4,45.44166667
7.40833333,45.44166667
7.40833333,45.45
7.4,45.45
7.4,45.44166667
</coordinates>
</LinearRing>
</innerBoundaryIs>
<innerBoundaryIs>
<LinearRing>
<coordinates>
7.94166667,45.625
7.94166667,45.61666667
7.95,45.61666667
7.95,45.625
7.94166667,45.625
</coordinates>
</LinearRing>
</innerBoundaryIs>
<innerBoundaryIs>
<LinearRing>
<coordinates>
7.875,45.56666667
7.88333333,45.56666667
7.89166667,45.56666667
7.89166667,45.575
7.9,45.575
7.9,45.58333333
7.9,45.59166667
7.89166667,45.59166667
7.89166667,45.58333333
7.88333333,45.58333333
7.88333333,45.575
7.875,45.575
7.875,45.56666667
</coordinates>
</LinearRing>
</innerBoundaryIs>
<innerBoundaryIs>
<LinearRing>
<coordinates>
7.95833333,45.525
7.96666667,45.525
7.96666667,45.53333333
7.95833333,45.53333333
7.95833333,45.525
</coordinates>
</LinearRing>
</innerBoundaryIs>
<innerBoundaryIs>
<LinearRing>
<coordinates>
7.75,45.56666667
7.75,45.55833333
7.75833333,45.55833333
7.75833333,45.56666667
7.75,45.56666667
</coordinates>
</LinearRing>
</innerBoundaryIs>
<innerBoundaryIs>
<LinearRing>
<coordinates>
7.70833333,45.58333333
7.71666667,45.58333333
7.71666667,45.59166667
7.70833333,45.59166667
7.70833333,45.58333333
</coordinates>
</LinearRing>
</innerBoundaryIs>
<innerBoundaryIs>
<LinearRing>
<coordinates>
7.71666667,45.675
7.71666667,45.66666667
7.725,45.66666667
7.73333333,45.66666667
7.73333333,45.675
7.725,45.675
7.71666667,45.675
</coordinates>
</LinearRing>
</innerBoundaryIs>
<innerBoundaryIs>
<LinearRing>
<coordinates>
7.65,45.65
7.65833333,45.65
7.65833333,45.65833333
7.65,45.65833333
7.65,45.65
</coordinates>
</LinearRing>
</innerBoundaryIs>
<innerBoundaryIs>
<LinearRing>
<coordinates>
7.15,45.70833333
7.15,45.7
7.15833333,45.7
7.15833333,45.69166667
7.16666667,45.69166667
7.175,45.69166667
7.18333333,45.69166667
7.19166667,45.69166667
7.2,45.69166667
7.2,45.7
7.20833333,45.7
7.21666667,45.7
7.225,45.7
7.23333333,45.7
7.24166667,45.7
7.25,45.7
7.25833333,45.7
7.25833333,45.70833333
7.25833333,45.71666667
7.26666667,45.71666667
7.26666667,45.725
7.25833333,45.725
7.25,45.725
7.24166667,45.725
7.23333333,45.725
7.23333333,45.71666667
7.225,45.71666667
7.21666667,45.71666667
7.20833333,45.71666667
7.20833333,45.70833333
7.2,45.70833333
7.19166667,45.70833333
7.18333333,45.70833333
7.175,45.70833333
7.16666667,45.70833333
7.15833333,45.70833333
7.15,45.70833333
</coordinates>
</LinearRing>
</innerBoundaryIs>
<innerBoundaryIs>
<LinearRing>
<coordinates>
7.275,45.70833333
7.28333333,45.70833333
7.28333333,45.71666667
7.275,45.71666667
7.275,45.70833333
</coordinates>
</LinearRing>
</innerBoundaryIs>
<innerBoundaryIs>
<LinearRing>
<coordinates>
7.14166667,45.68333333
7.15,45.68333333
7.15,45.69166667
7.14166667,45.69166667
7.14166667,45.68333333
</coordinates>
</LinearRing>
</innerBoundaryIs>
<innerBoundaryIs>
<LinearRing>
<coordinates>
7.225,45.68333333
7.23333333,45.68333333
7.23333333,45.69166667
7.225,45.69166667
7.225,45.68333333
</coordinates>
</LinearRing>
</innerBoundaryIs>
<innerBoundaryIs>
<LinearRing>
<coordinates>
7.55833333,45.76666667
7.55833333,45.75833333
7.56666667,45.75833333
7.56666667,45.76666667
7.55833333,45.76666667
</coordinates>
</LinearRing>
</innerBoundaryIs>
<innerBoundaryIs>
<LinearRing>
<coordinates>
7.59166667,45.76666667
7.59166667,45.75833333
7.6,45.75833333
7.6,45.76666667
7.6,45.775
7.59166667,45.775
7.59166667,45.76666667
</coordinates>
</LinearRing>
</innerBoundaryIs>
<innerBoundaryIs>
<LinearRing>
<coordinates>
7.625,45.76666667
7.625,45.75833333
7.63333333,45.75833333
7.63333333,45.76666667
7.63333333,45.775
7.625,45.775
7.625,45.76666667
</coordinates>
</LinearRing>
</innerBoundaryIs>
<innerBoundaryIs>
<LinearRing>
<coordinates>
7.05833333,45.74166667
7.05833333,45.73333333
7.06666667,45.73333333
7.06666667,45.74166667
7.05833333,45.74166667
</coordinates>
</LinearRing>
</innerBoundaryIs>
<innerBoundaryIs>
<LinearRing>
<coordinates>
7.29166667,45.73333333
7.3,45.73333333
7.3,45.74166667
7.29166667,45.74166667
7.29166667,45.73333333
</coordinates>
</LinearRing>
</innerBoundaryIs>
<innerBoundaryIs>
<LinearRing>
<coordinates>
7.39166667,45.73333333
7.39166667,45.725
7.4,45.725
7.4,45.73333333
7.39166667,45.73333333
</coordinates>
</LinearRing>
</innerBoundaryIs>
<innerBoundaryIs>
<LinearRing>
<coordinates>
7.55,45.74166667
7.55,45.73333333
7.55833333,45.73333333
7.56666667,45.73333333
7.56666667,45.74166667
7.56666667,45.75
7.55833333,45.75
7.55,45.75
7.55,45.74166667
</coordinates>
</LinearRing>
</innerBoundaryIs>
<innerBoundaryIs>
<LinearRing>
<coordinates>
7.59166667,45.74166667
7.6,45.74166667
7.60833333,45.74166667
7.60833333,45.75
7.6,45.75
7.59166667,45.75
7.58333333,45.75
7.575,45.75
7.575,45.74166667
7.58333333,45.74166667
7.59166667,45.74166667
</coordinates>
</LinearRing>
</innerBoundaryIs>
<innerBoundaryIs>
<LinearRing>
<coordinates>
7.625,45.74166667
7.63333333,45.74166667
7.63333333,45.75
7.625,45.75
7.625,45.74166667
</coordinates>
</LinearRing>
</innerBoundaryIs>
<innerBoundaryIs>
<LinearRing>
<coordinates>
7.64166667,45.74166667
7.64166667,45.73333333
7.65,45.73333333
7.65,45.74166667
7.64166667,45.74166667
</coordinates>
</LinearRing>
</innerBoundaryIs>
<innerBoundaryIs>
<LinearRing>
<coordinates>
7.675,45.74166667
7.675,45.73333333
7.68333333,45.73333333
7.68333333,45.74166667
7.675,45.74166667
</coordinates>
</LinearRing>
</innerBoundaryIs>
<innerBoundaryIs>
<LinearRing>
<coordinates>
7.7,45.73333333
7.7,45.725
7.70833333,45.725
7.70833333,45.73333333
7.7,45.73333333
</coordinates>
</LinearRing>
</innerBoundaryIs>
<innerBoundaryIs>
<LinearRing>
<coordinates>
7.70833333,45.74166667
7.71666667,45.74166667
7.71666667,45.73333333
7.725,45.73333333
7.73333333,45.73333333
7.73333333,45.74166667
7.725,45.74166667
7.725,45.75
7.725,45.75833333
7.71666667,45.75833333
7.70833333,45.75833333
7.70833333,45.75
7.70833333,45.74166667
</coordinates>
</LinearRing>
</innerBoundaryIs>
<innerBoundaryIs>
<LinearRing>
<coordinates>
7.375,45.725
7.375,45.71666667
7.38333333,45.71666667
7.38333333,45.725
7.375,45.725
</coordinates>
</LinearRing>
</innerBoundaryIs>
<innerBoundaryIs>
<LinearRing>
<coordinates>
7.425,45.74166667
7.425,45.75
7.41666667,45.75
7.41666667,45.74166667
7.425,45.74166667
</coordinates>
</LinearRing>
</innerBoundaryIs>
<innerBoundaryIs>
<LinearRing>
<coordinates>
7.025,45.75
7.03333333,45.75
7.03333333,45.75833333
7.025,45.75833333
7.025,45.75
</coordinates>
</LinearRing>
</innerBoundaryIs>
<innerBoundaryIs>
<LinearRing>
<coordinates>
7.58333333,45.80833333
7.58333333,45.8
7.575,45.8
7.56666667,45.8
7.56666667,45.79166667
7.56666667,45.78333333
7.575,45.78333333
7.58333333,45.78333333
7.59166667,45.78333333
7.6,45.78333333
7.6,45.79166667
7.59166667,45.79166667
7.59166667,45.8
7.59166667,45.80833333
7.6,45.80833333
7.6,45.81666667
7.59166667,45.81666667
7.58333333,45.81666667
7.58333333,45.80833333
</coordinates>
</LinearRing>
</innerBoundaryIs>
<innerBoundaryIs>
<LinearRing>
<coordinates>
8.325,45.725
8.33333333,45.725
8.33333333,45.73333333
8.325,45.73333333
8.325,45.725
</coordinates>
</LinearRing>
</innerBoundaryIs>
<innerBoundaryIs>
<LinearRing>
<coordinates>
8.25833333,45.9
8.26666667,45.9
8.275,45.9
8.275,45.90833333
8.26666667,45.90833333
8.25833333,45.90833333
8.25833333,45.9
</coordinates>
</LinearRing>
</innerBoundaryIs>
<innerBoundaryIs>
<LinearRing>
<coordinates>
8.11666667,45.925
8.125,45.925
8.13333333,45.925
8.13333333,45.93333333
8.125,45.93333333
8.11666667,45.93333333
8.11666667,45.925
</coordinates>
</LinearRing>
</innerBoundaryIs>
<innerBoundaryIs>
<LinearRing>
<coordinates>
8.14166667,45.925
8.15,45.925
8.15,45.93333333
8.14166667,45.93333333
8.14166667,45.925
</coordinates>
</LinearRing>
</innerBoundaryIs>
<innerBoundaryIs>
<LinearRing>
<coordinates>
8.33333333,45.93333333
8.34166667,45.93333333
8.35,45.93333333
8.35,45.94166667
8.35833333,45.94166667
8.35833333,45.95
8.35,45.95
8.34166667,45.95
8.33333333,45.95
8.325,45.95
8.31666667,45.95
8.31666667,45.94166667
8.325,45.94166667
8.33333333,45.94166667
8.33333333,45.93333333
</coordinates>
</LinearRing>
</innerBoundaryIs>
<innerBoundaryIs>
<LinearRing>
<coordinates>
8.23333333,46.125
8.24166667,46.125
8.25,46.125
8.25,46.13333333
8.24166667,46.13333333
8.23333333,46.13333333
8.23333333,46.125
</coordinates>
</LinearRing>
</innerBoundaryIs>
<innerBoundaryIs>
<LinearRing>
<coordinates>
8.21666667,46.025
8.21666667,46.01666667
8.225,46.01666667
8.225,46.025
8.21666667,46.025
</coordinates>
</LinearRing>
</innerBoundaryIs>
<innerBoundaryIs>
<LinearRing>
<coordinates>
8.23333333,45.975
8.24166667,45.975
8.24166667,45.98333333
8.23333333,45.98333333
8.23333333,45.975
</coordinates>
</LinearRing>
</innerBoundaryIs>
<innerBoundaryIs>
<LinearRing>
<coordinates>
8.18333333,46.05
8.18333333,46.04166667
8.19166667,46.04166667
8.19166667,46.05
8.18333333,46.05
</coordinates>
</LinearRing>
</innerBoundaryIs>
<innerBoundaryIs>
<LinearRing>
<coordinates>
8.21666667,46.05
8.21666667,46.04166667
8.225,46.04166667
8.225,46.05
8.21666667,46.05
</coordinates>
</LinearRing>
</innerBoundaryIs>
<innerBoundaryIs>
<LinearRing>
<coordinates>
8.225,46.05833333
8.23333333,46.05833333
8.23333333,46.06666667
8.225,46.06666667
8.225,46.05833333
</coordinates>
</LinearRing>
</innerBoundaryIs>
</Polygon>
<Polygon>
<outerBoundaryIs>
<LinearRing>
<coordinates>
6.825,45.88333333
6.825,45.875
6.81666667,45.875
6.80833333,45.875
6.80833333,45.88333333
6.8,45.88333333
6.79166667,45.88333333
6.78333333,45.88333333
6.78333333,45.89166667
6.78333333,45.9
6.78333333,45.90833333
6.775,45.90833333
6.775,45.91666667
6.78333333,45.91666667
6.78333333,45.925
6.78333333,45.93333333
6.78333333,45.94166667
6.79166667,45.94166667
6.8,45.94166667
6.80833333,45.94166667
6.81666667,45.94166667
6.81666667,45.93333333
6.80833333,45.93333333
6.8,45.93333333
6.8,45.925
6.79166667,45.925
6.79166667,45.91666667
6.8,45.91666667
6.8,45.90833333
6.80833333,45.90833333
6.81666667,45.90833333
6.825,45.90833333
6.825,45.91666667
6.83333333,45.91666667
6.84166667,45.91666667
6.84166667,45.925
6.85,45.925
6.85,45.93333333
6.85833333,45.93333333
6.85833333,45.925
6.86666667,45.925
6.875,45.925
6.875,45.91666667
6.88333333,45.91666667
6.88333333,45.90833333
6.875,45.90833333
6.875,45.9
6.86666667,45.9
6.86666667,45.89166667
6.85833333,45.89166667
6.85,45.89166667
6.85,45.88333333
6.84166667,45.88333333
6.83333333,45.88333333
6.825,45.88333333
</coordinates>
</LinearRing>
</outerBoundaryIs>
<innerBoundaryIs>
<LinearRing>
<coordinates>
6.825,45.90833333
6.825,45.9
6.83333333,45.9
6.83333333,45.90833333
6.825,45.90833333
</coordinates>
</LinearRing>
</innerBoundaryIs>
<innerBoundaryIs>
<LinearRing>
<coordinates>
6.84166667,45.91666667
6.84166667,45.90833333
6.85,45.90833333
6.85,45.91666667
6.84166667,45.91666667
</coordinates>
</LinearRing>
</innerBoundaryIs>
</Polygon>
<Polygon>
<outerBoundaryIs>
<LinearRing>
<coordinates>
6.89166667,45.925
6.89166667,45.91666667
6.88333333,45.91666667
6.88333333,45.925
6.875,45.925
6.875,45.93333333
6.86666667,45.93333333
6.85833333,45.93333333
6.85833333,45.94166667
6.86666667,45.94166667
6.86666667,45.95
6.875,45.95
6.875,45.95833333
6.88333333,45.95833333
6.89166667,45.95833333
6.89166667,45.96666667
6.9,45.96666667
6.9,45.975
6.90833333,45.975
6.90833333,45.96666667
6.91666667,45.96666667
6.91666667,45.975
6.925,45.975
6.93333333,45.975
6.93333333,45.96666667
6.925,45.96666667
6.925,45.95833333
6.91666667,45.95833333
6.91666667,45.95
6.925,45.95
6.925,45.94166667
6.925,45.93333333
6.91666667,45.93333333
6.90833333,45.93333333
6.9,45.93333333
6.9,45.925
6.89166667,45.925
</coordinates>
</LinearRing>
</outerBoundaryIs>
<innerBoundaryIs>
<LinearRing>
<coordinates>
6.89166667,45.95833333
6.89166667,45.95
6.9,45.95
6.9,45.95833333
6.89166667,45.95833333
</coordinates>
</LinearRing>
</innerBoundaryIs>
</Polygon>
<Polygon>
<outerBoundaryIs>
<LinearRing>
<coordinates>
8.49166667,45.96666667
8.49166667,45.95833333
8.48333333,45.95833333
8.475,45.95833333
8.475,45.96666667
8.46666667,45.96666667
8.45833333,45.96666667
8.45833333,45.975
8.45,45.975
8.44166667,45.975
8.43333333,45.975
8.425,45.975
8.425,45.98333333
8.41666667,45.98333333
8.41666667,45.99166667
8.40833333,45.99166667
8.40833333,46
8.4,46
8.39166667,46
8.38333333,46
8.375,46
8.36666667,46
8.35833333,46
8.35,46
8.34166667,46
8.34166667,46.00833333
8.33333333,46.00833333
8.325,46.00833333
8.31666667,46.00833333
8.30833333,46.00833333
8.3,46.00833333
8.29166667,46.00833333
8.29166667,46.01666667
8.29166667,46.025
8.29166667,46.03333333
8.28333333,46.03333333
8.28333333,46.04166667
8.28333333,46.05
8.28333333,46.05833333
8.29166667,46.05833333
8.29166667,46.06666667
8.3,46.06666667
8.3,46.075
8.30833333,46.075
8.30833333,46.08333333
8.30833333,46.09166667
8.31666667,46.09166667
8.31666667,46.1
8.31666667,46.10833333
8.31666667,46.11666667
8.325,46.11666667
8.325,46.125
8.33333333,46.125
8.34166667,46.125
8.34166667,46.13333333
8.33333333,46.13333333
8.33333333,46.14166667
8.325,46.14166667
8.325,46.15
8.325,46.15833333
8.325,46.16666667
8.325,46.175
8.33333333,46.175
8.33333333,46.16666667
8.34166667,46.16666667
8.35,46.16666667
8.35833333,46.16666667
8.35833333,46.15833333
8.35,46.15833333
8.35,46.15
8.35833333,46.15
8.35833333,46.14166667
8.36666667,46.14166667
8.375,46.14166667
8.375,46.13333333
8.38333333,46.13333333
8.39166667,46.13333333
8.4,46.13333333
8.4,46.125
8.40833333,46.125
8.40833333,46.11666667
8.41666667,46.11666667
8.41666667,46.10833333
8.40833333,46.10833333
8.40833333,46.1
8.4,46.1
8.4,46.10833333
8.39166667,46.10833333
8.38333333,46.10833333
8.38333333,46.1
8.38333333,46.09166667
8.375,46.09166667
8.36666667,46.09166667
8.35833333,46.09166667
8.35833333,46.08333333
8.35833333,46.075
8.35,46.075
8.34166667,46.075
8.34166667,46.06666667
8.34166667,46.05833333
8.35,46.05833333
8.35,46.05
8.35,46.04166667
8.34166667,46.04166667
8.34166667,46.03333333
8.35,46.03333333
8.35833333,46.03333333
8.36666667,46.03333333
8.375,46.03333333
8.375,46.04166667
8.36666667,46.04166667
8.35833333,46.04166667
8.35833333,46.05
8.35833333,46.05833333
8.36666667,46.05833333
8.375,46.05833333
8.38333333,46.05833333
8.38333333,46.06666667
8.39166667,46.06666667
8.39166667,46.05833333
8.4,46.05833333
8.40833333,46.05833333
8.40833333,46.06666667
8.40833333,46.075
8.41666667,46.075
8.425,46.075
8.425,46.06666667
8.43333333,46.06666667
8.44166667,46.06666667
8.44166667,46.05833333
8.45,46.05833333
8.45,46.05
8.44166667,46.05
8.43333333,46.05
8.43333333,46.04166667
8.43333333,46.03333333
8.44166667,46.03333333
8.44166667,46.025
8.43333333,46.025
8.43333333,46.01666667
8.44166667,46.01666667
8.45,46.01666667
8.45833333,46.01666667
8.45833333,46.00833333
8.46666667,46.00833333
8.475,46.00833333
8.48333333,46.00833333
8.48333333,46
8.48333333,45.99166667
8.49166667,45.99166667
8.5,45.99166667
8.5,45.98333333
8.50833333,45.98333333
8.51666667,45.98333333
8.525,45.98333333
8.525,45.975
8.53333333,45.975
8.54166667,45.975
8.54166667,45.96666667
8.53333333,45.96666667
8.525,45.96666667
8.51666667,45.96666667
8.51666667,45.975
8.50833333,45.975
8.50833333,45.96666667
8.5,45.96666667
8.49166667,45.96666667
</coordinates>
</LinearRing>
</outerBoundaryIs>
<innerBoundaryIs>
<LinearRing>
<coordinates>
8.375,46.03333333
8.375,46.025
8.38333333,46.025
8.38333333,46.01666667
8.39166667,46.01666667
8.4,46.01666667
8.40833333,46.01666667
8.40833333,46.00833333
8.41666667,46.00833333
8.41666667,46.01666667
8.41666667,46.025
8.40833333,46.025
8.4,46.025
8.4,46.03333333
8.39166667,46.03333333
8.38333333,46.03333333
8.375,46.03333333
</coordinates>
</LinearRing>
</innerBoundaryIs>
<innerBoundaryIs>
<LinearRing>
<coordinates>
8.45833333,46.00833333
8.45,46.00833333
8.45,46
8.45833333,46
8.45833333,46.00833333
</coordinates>
</LinearRing>
</innerBoundaryIs>
<innerBoundaryIs>
<LinearRing>
<coordinates>
8.45833333,46
8.45833333,45.99166667
8.46666667,45.99166667
8.46666667,46
8.45833333,46
</coordinates>
</LinearRing>
</innerBoundaryIs>
<innerBoundaryIs>
<LinearRing>
<coordinates>
8.5,45.98333333
8.49166667,45.98333333
8.49166667,45.975
8.5,45.975
8.5,45.98333333
</coordinates>
</LinearRing>
</innerBoundaryIs>
</Polygon>
<Polygon>
<outerBoundaryIs>
<LinearRing>
<coordinates>
7.74166667,46
7.74166667,45.99166667
7.73333333,45.99166667
7.725,45.99166667
7.725,46
7.71666667,46
7.71666667,46.00833333
7.725,46.00833333
7.725,46.01666667
7.73333333,46.01666667
7.73333333,46.025
7.74166667,46.025
7.74166667,46.03333333
7.75,46.03333333
7.75,46.04166667
7.75833333,46.04166667
7.75833333,46.05
7.75833333,46.05833333
7.76666667,46.05833333
7.76666667,46.06666667
7.76666667,46.075
7.76666667,46.08333333
7.76666667,46.09166667
7.775,46.09166667
7.775,46.1
7.76666667,46.1
7.76666667,46.10833333
7.775,46.10833333
7.775,46.11666667
7.775,46.125
7.78333333,46.125
7.78333333,46.13333333
7.78333333,46.14166667
7.78333333,46.15
7.78333333,46.15833333
7.78333333,46.16666667
7.78333333,46.175
7.79166667,46.175
7.79166667,46.18333333
7.79166667,46.19166667
7.8,46.19166667
7.8,46.2
7.80833333,46.2
7.80833333,46.20833333
7.80833333,46.21666667
7.81666667,46.21666667
7.825,46.21666667
7.825,46.225
7.83333333,46.225
7.83333333,46.23333333
7.84166667,46.23333333
7.84166667,46.24166667
7.85,46.24166667
7.85833333,46.24166667
7.85833333,46.25
7.85833333,46.25833333
7.86666667,46.25833333
7.86666667,46.26666667
7.86666667,46.275
7.875,46.275
7.875,46.28333333
7.875,46.29166667
7.88333333,46.29166667
7.88333333,46.3
7.88333333,46.30833333
7.89166667,46.30833333
7.89166667,46.31666667
7.89166667,46.325
7.9,46.325
7.90833333,46.325
7.91666667,46.325
7.91666667,46.31666667
7.925,46.31666667
7.925,46.325
7.93333333,46.325
7.93333333,46.33333333
7.93333333,46.34166667
7.93333333,46.35
7.93333333,46.35833333
7.94166667,46.35833333
7.94166667,46.35
7.94166667,46.34166667
7.94166667,46.33333333
7.95,46.33333333
7.95833333,46.33333333
7.96666667,46.33333333
7.96666667,46.34166667
7.96666667,46.35
7.96666667,46.35833333
7.96666667,46.36666667
7.975,46.36666667
7.975,46.375
7.98333333,46.375
7.99166667,46.375
7.99166667,46.38333333
7.99166667,46.39166667
8,46.39166667
8.00833333,46.39166667
8.00833333,46.4
8.01666667,46.4
8.025,46.4
8.025,46.39166667
8.01666667,46.39166667
8.01666667,46.38333333
8.00833333,46.38333333
8.00833333,46.375
8.00833333,46.36666667
8.00833333,46.35833333
8.01666667,46.35833333
8.01666667,46.36666667
8.025,46.36666667
8.025,46.375
8.03333333,46.375
8.04166667,46.375
8.04166667,46.38333333
8.05,46.38333333
8.05833333,46.38333333
8.06666667,46.38333333
8.075,46.38333333
8.075,46.39166667
8.08333333,46.39166667
8.09166667,46.39166667
8.09166667,46.4
8.1,46.4
8.10833333,46.4
8.10833333,46.40833333
8.11666667,46.40833333
8.125,46.40833333
8.125,46.41666667
8.125,46.425
8.13333333,46.425
8.13333333,46.43333333
8.13333333,46.44166667
8.14166667,46.44166667
8.14166667,46.43333333
8.15,46.43333333
8.15833333,46.43333333
8.15833333,46.425
8.16666667,46.425
8.16666667,46.43333333
8.175,46.43333333
8.18333333,46.43333333
8.18333333,46.44166667
8.19166667,46.44166667
8.2,46.44166667
8.20833333,46.44166667
8.20833333,46.43333333
8.2,46.43333333
8.2,46.425
8.19166667,46.425
8.19166667,46.41666667
8.18333333,46.41666667
8.18333333,46.40833333
8.175,46.40833333
8.175,46.4
8.16666667,46.4
8.15833333,46.4
8.15833333,46.39166667
8.16666667,46.39166667
8.16666667,46.38333333
8.15833333,46.38333333
8.15833333,46.375
8.16666667,46.375
8.16666667,46.36666667
8.175,46.36666667
8.18333333,46.36666667
8.19166667,46.36666667
8.19166667,46.375
8.2,46.375
8.20833333,46.375
8.21666667,46.375
8.225,46.375
8.225,46.36666667
8.225,46.35833333
8.21666667,46.35833333
8.21666667,46.36666667
8.20833333,46.36666667
8.2,46.36666667
8.2,46.35833333
8.19166667,46.35833333
8.18333333,46.35833333
8.18333333,46.35
8.18333333,46.34166667
8.18333333,46.33333333
8.175,46.33333333
8.16666667,46.33333333
8.16666667,46.34166667
8.16666667,46.35
8.16666667,46.35833333
8.15833333,46.35833333
8.15,46.35833333
8.15,46.36666667
8.14166667,46.36666667
8.14166667,46.375
8.13333333,46.375
8.13333333,46.36666667
8.125,46.36666667
8.11666667,46.36666667
8.11666667,46.35833333
8.11666667,46.35
8.10833333,46.35
8.1,46.35
8.1,46.35833333
8.09166667,46.35833333
8.09166667,46.35
8.08333333,46.35
8.075,46.35
8.075,46.34166667
8.06666667,46.34166667
8.06666667,46.33333333
8.05833333,46.33333333
8.05,46.33333333
8.05,46.325
8.05,46.31666667
8.05,46.30833333
8.05833333,46.30833333
8.06666667,46.30833333
8.075,46.30833333
8.075,46.3
8.08333333,46.3
8.08333333,46.29166667
8.08333333,46.28333333
8.075,46.28333333
8.06666667,46.28333333
8.06666667,46.29166667
8.05833333,46.29166667
8.05833333,46.28333333
8.05,46.28333333
8.04166667,46.28333333
8.04166667,46.275
8.04166667,46.26666667
8.04166667,46.25833333
8.05,46.25833333
8.05,46.25
8.04166667,46.25
8.03333333,46.25
8.025,46.25
8.025,46.25833333
8.03333333,46.25833333
8.03333333,46.26666667
8.025,46.26666667
8.025,46.275
8.01666667,46.275
8.01666667,46.26666667
8.00833333,46.26666667
8,46.26666667
8,46.275
8,46.28333333
8,46.29166667
7.99166667,46.29166667
7.99166667,46.3
7.98333333,46.3
7.98333333,46.29166667
7.975,46.29166667
7.975,46.28333333
7.96666667,46.28333333
7.96666667,46.275
7.96666667,46.26666667
7.95833333,46.26666667
7.95833333,46.25833333
7.95833333,46.25
7.96666667,46.25
7.96666667,46.24166667
7.95833333,46.24166667
7.95833333,46.23333333
7.95,46.23333333
7.95,46.24166667
7.95,46.25
7.95,46.25833333
7.95,46.26666667
7.94166667,46.26666667
7.94166667,46.275
7.94166667,46.28333333
7.93333333,46.28333333
7.925,46.28333333
7.925,46.275
7.925,46.26666667
7.925,46.25833333
7.925,46.25
7.925,46.24166667
7.925,46.23333333
7.91666667,46.23333333
7.90833333,46.23333333
7.9,46.23333333
7.9,46.225
7.90833333,46.225
7.90833333,46.21666667
7.90833333,46.20833333
7.91666667,46.20833333
7.91666667,46.2
7.91666667,46.19166667
7.91666667,46.18333333
7.91666667,46.175
7.925,46.175
7.925,46.16666667
7.93333333,46.16666667
7.93333333,46.15833333
7.94166667,46.15833333
7.94166667,46.15
7.94166667,46.14166667
7.94166667,46.13333333
7.95,46.13333333
7.95,46.125
7.95,46.11666667
7.95,46.10833333
7.95833333,46.10833333
7.95833333,46.1
7.96666667,46.1
7.96666667,46.09166667
7.96666667,46.08333333
7.96666667,46.075
7.96666667,46.06666667
7.96666667,46.05833333
7.95833333,46.05833333
7.95,46.05833333
7.95,46.06666667
7.95,46.075
7.95,46.08333333
7.95,46.09166667
7.95,46.1
7.94166667,46.1
7.93333333,46.1
7.925,46.1
7.925,46.09166667
7.91666667,46.09166667
7.90833333,46.09166667
7.90833333,46.1
7.90833333,46.10833333
7.91666667,46.10833333
7.925,46.10833333
7.925,46.11666667
7.925,46.125
7.925,46.13333333
7.91666667,46.13333333
7.91666667,46.14166667
7.91666667,46.15
7.91666667,46.15833333
7.90833333,46.15833333
7.90833333,46.16666667
7.9,46.16666667
7.9,46.175
7.89166667,46.175
7.89166667,46.18333333
7.89166667,46.19166667
7.88333333,46.19166667
7.88333333,46.2
7.88333333,46.20833333
7.875,46.20833333
7.86666667,46.20833333
7.85833333,46.20833333
7.85833333,46.2
7.85,46.2
7.85,46.19166667
7.84166667,46.19166667
7.84166667,46.18333333
7.83333333,46.18333333
7.83333333,46.175
7.83333333,46.16666667
7.825,46.16666667
7.81666667,46.16666667
7.81666667,46.15833333
7.80833333,46.15833333
7.80833333,46.15
7.8,46.15
7.8,46.14166667
7.80833333,46.14166667
7.80833333,46.13333333
7.8,46.13333333
7.8,46.125
7.8,46.11666667
7.8,46.10833333
7.8,46.1
7.79166667,46.1
7.79166667,46.09166667
7.79166667,46.08333333
7.79166667,46.075
7.79166667,46.06666667
7.79166667,46.05833333
7.78333333,46.05833333
7.78333333,46.05
7.78333333,46.04166667
7.775,46.04166667
7.775,46.03333333
7.76666667,46.03333333
7.76666667,46.025
7.76666667,46.01666667
7.75833333,46.01666667
7.75833333,46.00833333
7.75,46.00833333
7.75,46
7.74166667,46
</coordinates>
</LinearRing>
</outerBoundaryIs>
<innerBoundaryIs>
<LinearRing>
<coordinates>
7.88333333,46.29166667
7.88333333,46.28333333
7.89166667,46.28333333
7.89166667,46.29166667
7.88333333,46.29166667
</coordinates>
</LinearRing>
</innerBoundaryIs>
<innerBoundaryIs>
<LinearRing>
<coordinates>
7.89166667,46.30833333
7.89166667,46.3
7.9,46.3
7.9,46.30833333
7.89166667,46.30833333
</coordinates>
</LinearRing>
</innerBoundaryIs>
<innerBoundaryIs>
<LinearRing>
<coordinates>
7.925,46.31666667
7.925,46.30833333
7.925,46.3
7.91666667,46.3
7.91666667,46.29166667
7.925,46.29166667
7.93333333,46.29166667
7.94166667,46.29166667
7.94166667,46.3
7.94166667,46.30833333
7.93333333,46.30833333
7.93333333,46.31666667
7.925,46.31666667
</coordinates>
</LinearRing>
</innerBoundaryIs>
<innerBoundaryIs>
<LinearRing>
<coordinates>
8.03333333,46.34166667
8.025,46.34166667
8.025,46.33333333
8.03333333,46.33333333
8.03333333,46.34166667
</coordinates>
</LinearRing>
</innerBoundaryIs>
<innerBoundaryIs>
<LinearRing>
<coordinates>
7.95,46.31666667
7.95,46.30833333
7.95833333,46.30833333
7.95833333,46.31666667
7.95,46.31666667
</coordinates>
</LinearRing>
</innerBoundaryIs>
</Polygon>
<Polygon>
<outerBoundaryIs>
<LinearRing>
<coordinates>
8.1,46.13333333
8.1,46.125
8.09166667,46.125
8.09166667,46.13333333
8.09166667,46.14166667
8.09166667,46.15
8.09166667,46.15833333
8.09166667,46.16666667
8.09166667,46.175
8.08333333,46.175
8.08333333,46.16666667
8.075,46.16666667
8.075,46.15833333
8.075,46.15
8.06666667,46.15
8.05833333,46.15
8.05,46.15
8.04166667,46.15
8.04166667,46.15833333
8.05,46.15833333
8.05,46.16666667
8.05833333,46.16666667
8.05833333,46.175
8.05833333,46.18333333
8.05,46.18333333
8.04166667,46.18333333
8.04166667,46.19166667
8.03333333,46.19166667
8.025,46.19166667
8.025,46.2
8.03333333,46.2
8.03333333,46.20833333
8.025,46.20833333
8.025,46.21666667
8.01666667,46.21666667
8.00833333,46.21666667
8,46.21666667
8,46.225
8,46.23333333
8,46.24166667
8.00833333,46.24166667
8.00833333,46.25
8.01666667,46.25
8.025,46.25
8.025,46.24166667
8.025,46.23333333
8.01666667,46.23333333
8.01666667,46.225
8.025,46.225
8.03333333,46.225
8.04166667,46.225
8.04166667,46.21666667
8.05,46.21666667
8.05,46.20833333
8.05833333,46.20833333
8.06666667,46.20833333
8.06666667,46.2
8.075,46.2
8.08333333,46.2
8.08333333,46.19166667
8.09166667,46.19166667
8.09166667,46.2
8.1,46.2
8.1,46.20833333
8.1,46.21666667
8.10833333,46.21666667
8.11666667,46.21666667
8.11666667,46.20833333
8.125,46.20833333
8.13333333,46.20833333
8.14166667,46.20833333
8.15,46.20833333
8.15833333,46.20833333
8.15833333,46.21666667
8.16666667,46.21666667
8.175,46.21666667
8.18333333,46.21666667
8.18333333,46.225
8.19166667,46.225
8.2,46.225
8.2,46.23333333
8.19166667,46.23333333
8.19166667,46.24166667
8.18333333,46.24166667
8.175,46.24166667
8.16666667,46.24166667
8.16666667,46.23333333
8.15833333,46.23333333
8.15833333,46.24166667
8.15833333,46.25
8.15833333,46.25833333
8.15,46.25833333
8.14166667,46.25833333
8.13333333,46.25833333
8.13333333,46.26666667
8.13333333,46.275
8.13333333,46.28333333
8.14166667,46.28333333
8.15,46.28333333
8.15,46.275
8.15833333,46.275
8.15833333,46.26666667
8.16666667,46.26666667
8.16666667,46.25833333
8.175,46.25833333
8.18333333,46.25833333
8.19166667,46.25833333
8.2,46.25833333
8.2,46.25
8.20833333,46.25
8.21666667,46.25
8.21666667,46.24166667
8.225,46.24166667
8.225,46.23333333
8.21666667,46.23333333
8.21666667,46.225
8.225,46.225
8.23333333,46.225
8.24166667,46.225
8.25,46.225
8.25,46.21666667
8.25,46.20833333
8.25833333,46.20833333
8.25833333,46.2
8.25833333,46.19166667
8.26666667,46.19166667
8.26666667,46.18333333
8.25833333,46.18333333
8.25,46.18333333
8.24166667,46.18333333
8.24166667,46.19166667
8.23333333,46.19166667
8.225,46.19166667
8.21666667,46.19166667
8.20833333,46.19166667
8.2,46.19166667
8.19166667,46.19166667
8.18333333,46.19166667
8.175,46.19166667
8.175,46.18333333
8.16666667,46.18333333
8.15833333,46.18333333
8.15,46.18333333
8.15,46.175
8.14166667,46.175
8.14166667,46.16666667
8.14166667,46.15833333
8.14166667,46.15
8.13333333,46.15
8.13333333,46.15833333
8.125,46.15833333
8.125,46.15
8.11666667,46.15
8.11666667,46.14166667
8.10833333,46.14166667
8.10833333,46.13333333
8.1,46.13333333
</coordinates>
</LinearRing>
</outerBoundaryIs>
<innerBoundaryIs>
<LinearRing>
<coordinates>
8.175,46.19166667
8.175,46.2
8.16666667,46.2
8.16666667,46.19166667
8.175,46.19166667
</coordinates>
</LinearRing>
</innerBoundaryIs>
<innerBoundaryIs>
<LinearRing>
<coordinates>
8.175,46.2
8.18333333,46.2
8.18333333,46.20833333
8.175,46.20833333
8.175,46.2
</coordinates>
</LinearRing>
</innerBoundaryIs>
<innerBoundaryIs>
<LinearRing>
<coordinates>
8.10833333,46.19166667
8.10833333,46.18333333
8.1,46.18333333
8.1,46.175
8.10833333,46.175
8.11666667,46.175
8.11666667,46.18333333
8.125,46.18333333
8.125,46.19166667
8.11666667,46.19166667
8.10833333,46.19166667
</coordinates>
</LinearRing>
</innerBoundaryIs>
<innerBoundaryIs>
<LinearRing>
<coordinates>
8.20833333,46.20833333
8.20833333,46.2
8.21666667,46.2
8.21666667,46.20833333
8.20833333,46.20833333
</coordinates>
</LinearRing>
</innerBoundaryIs>
<innerBoundaryIs>
<LinearRing>
<coordinates>
8.23333333,46.20833333
8.23333333,46.2
8.24166667,46.2
8.24166667,46.20833333
8.23333333,46.20833333
</coordinates>
</LinearRing>
</innerBoundaryIs>
</Polygon>
<Polygon>
<outerBoundaryIs>
<LinearRing>
<coordinates>
7.525,45.21666667
7.53333333,45.21666667
7.53333333,45.20833333
7.525,45.20833333
7.525,45.21666667
</coordinates>
</LinearRing>
</outerBoundaryIs>
</Polygon>
<Polygon>
<outerBoundaryIs>
<LinearRing>
<coordinates>
7.825,45.375
7.83333333,45.375
7.83333333,45.36666667
7.825,45.36666667
7.81666667,45.36666667
7.80833333,45.36666667
7.8,45.36666667
7.8,45.375
7.79166667,45.375
7.78333333,45.375
7.78333333,45.38333333
7.775,45.38333333
7.76666667,45.38333333
7.76666667,45.39166667
7.76666667,45.4
7.75833333,45.4
7.75833333,45.40833333
7.76666667,45.40833333
7.775,45.40833333
7.775,45.4
7.78333333,45.4
7.78333333,45.39166667
7.79166667,45.39166667
7.8,45.39166667
7.8,45.4
7.80833333,45.4
7.80833333,45.39166667
7.80833333,45.38333333
7.81666667,45.38333333
7.81666667,45.39166667
7.825,45.39166667
7.825,45.38333333
7.825,45.375
</coordinates>
</LinearRing>
</outerBoundaryIs>
</Polygon>
<Polygon>
<outerBoundaryIs>
<LinearRing>
<coordinates>
7.39166667,45.40833333
7.4,45.40833333
7.4,45.4
7.39166667,45.4
7.39166667,45.40833333
</coordinates>
</LinearRing>
</outerBoundaryIs>
</Polygon>
<Polygon>
<outerBoundaryIs>
<LinearRing>
<coordinates>
7.59166667,45.51666667
7.59166667,45.50833333
7.58333333,45.50833333
7.575,45.50833333
7.575,45.51666667
7.58333333,45.51666667
7.58333333,45.525
7.59166667,45.525
7.59166667,45.51666667
</coordinates>
</LinearRing>
</outerBoundaryIs>
</Polygon>
<Polygon>
<outerBoundaryIs>
<LinearRing>
<coordinates>
7.2,45.53333333
7.20833333,45.53333333
7.20833333,45.525
7.2,45.525
7.2,45.53333333
</coordinates>
</LinearRing>
</outerBoundaryIs>
</Polygon>
<Polygon>
<outerBoundaryIs>
<LinearRing>
<coordinates>
7.60833333,45.59166667
7.61666667,45.59166667
7.61666667,45.58333333
7.60833333,45.58333333
7.60833333,45.59166667
</coordinates>
</LinearRing>
</outerBoundaryIs>
</Polygon>
<Polygon>
<outerBoundaryIs>
<LinearRing>
<coordinates>
8.35,45.64166667
8.35833333,45.64166667
8.36666667,45.64166667
8.36666667,45.63333333
8.35833333,45.63333333
8.35,45.63333333
8.34166667,45.63333333
8.33333333,45.63333333
8.325,45.63333333
8.325,45.64166667
8.325,45.65
8.33333333,45.65
8.34166667,45.65
8.35,45.65
8.35,45.64166667
</coordinates>
</LinearRing>
</outerBoundaryIs>
</Polygon>
<Polygon>
<outerBoundaryIs>
<LinearRing>
<coordinates>
7.875,45.75
7.88333333,45.75
7.88333333,45.74166667
7.875,45.74166667
7.875,45.75
</coordinates>
</LinearRing>
</outerBoundaryIs>
</Polygon>
<Polygon>
<outerBoundaryIs>
<LinearRing>
<coordinates>
7.45833333,45.78333333
7.46666667,45.78333333
7.46666667,45.775
7.45833333,45.775
7.45833333,45.78333333
</coordinates>
</LinearRing>
</outerBoundaryIs>
</Polygon>
<Polygon>
<outerBoundaryIs>
<LinearRing>
<coordinates>
7.1,45.78333333
7.10833333,45.78333333
7.10833333,45.775
7.1,45.775
7.1,45.78333333
</coordinates>
</LinearRing>
</outerBoundaryIs>
</Polygon>
<Polygon>
<outerBoundaryIs>
<LinearRing>
<coordinates>
7.025,45.79166667
7.03333333,45.79166667
7.03333333,45.78333333
7.025,45.78333333
7.01666667,45.78333333
7.01666667,45.79166667
7.025,45.79166667
</coordinates>
</LinearRing>
</outerBoundaryIs>
</Polygon>
<Polygon>
<outerBoundaryIs>
<LinearRing>
<coordinates>
7.125,45.79166667
7.13333333,45.79166667
7.13333333,45.78333333
7.125,45.78333333
7.125,45.79166667
</coordinates>
</LinearRing>
</outerBoundaryIs>
</Polygon>
<Polygon>
<outerBoundaryIs>
<LinearRing>
<coordinates>
7.06666667,45.79166667
7.075,45.79166667
7.075,45.78333333
7.06666667,45.78333333
7.06666667,45.79166667
</coordinates>
</LinearRing>
</outerBoundaryIs>
</Polygon>
<Polygon>
<outerBoundaryIs>
<LinearRing>
<coordinates>
7.08333333,45.8
7.08333333,45.79166667
7.075,45.79166667
7.075,45.8
7.075,45.80833333
7.075,45.81666667
7.08333333,45.81666667
7.09166667,45.81666667
7.09166667,45.80833333
7.08333333,45.80833333
7.08333333,45.8
</coordinates>
</LinearRing>
</outerBoundaryIs>
</Polygon>
<Polygon>
<outerBoundaryIs>
<LinearRing>
<coordinates>
7.1,45.8
7.10833333,45.8
7.10833333,45.79166667
7.1,45.79166667
7.1,45.8
</coordinates>
</LinearRing>
</outerBoundaryIs>
</Polygon>
<Polygon>
<outerBoundaryIs>
<LinearRing>
<coordinates>
7.05833333,45.8
7.06666667,45.8
7.06666667,45.79166667
7.05833333,45.79166667
7.05833333,45.8
</coordinates>
</LinearRing>
</outerBoundaryIs>
</Polygon>
<Polygon>
<outerBoundaryIs>
<LinearRing>
<coordinates>
7.03333333,45.8
7.04166667,45.8
7.04166667,45.79166667
7.03333333,45.79166667
7.03333333,45.8
</coordinates>
</LinearRing>
</outerBoundaryIs>
</Polygon>
<Polygon>
<outerBoundaryIs>
<LinearRing>
<coordinates>
7.15,45.8
7.15833333,45.8
7.15833333,45.79166667
7.15,45.79166667
7.14166667,45.79166667
7.13333333,45.79166667
7.13333333,45.8
7.14166667,45.8
7.15,45.8
</coordinates>
</LinearRing>
</outerBoundaryIs>
</Polygon>
<Polygon>
<outerBoundaryIs>
<LinearRing>
<coordinates>
7.5,45.80833333
7.50833333,45.80833333
7.51666667,45.80833333
7.51666667,45.81666667
7.525,45.81666667
7.525,45.825
7.525,45.83333333
7.53333333,45.83333333
7.53333333,45.825
7.53333333,45.81666667
7.53333333,45.80833333
7.525,45.80833333
7.525,45.8
7.51666667,45.8
7.50833333,45.8
7.5,45.8
7.5,45.80833333
</coordinates>
</LinearRing>
</outerBoundaryIs>
</Polygon>
<Polygon>
<outerBoundaryIs>
<LinearRing>
<coordinates>
7.11666667,45.80833333
7.125,45.80833333
7.125,45.8
7.11666667,45.8
7.10833333,45.8
7.10833333,45.80833333
7.10833333,45.81666667
7.11666667,45.81666667
7.11666667,45.80833333
</coordinates>
</LinearRing>
</outerBoundaryIs>
</Polygon>
<Polygon>
<outerBoundaryIs>
<LinearRing>
<coordinates>
7.09166667,45.80833333
7.1,45.80833333
7.1,45.8
7.09166667,45.8
7.09166667,45.80833333
</coordinates>
</LinearRing>
</outerBoundaryIs>
</Polygon>
<Polygon>
<outerBoundaryIs>
<LinearRing>
<coordinates>
6.91666667,45.81666667
6.91666667,45.80833333
6.90833333,45.80833333
6.90833333,45.81666667
6.90833333,45.825
6.91666667,45.825
6.91666667,45.81666667
</coordinates>
</LinearRing>
</outerBoundaryIs>
</Polygon>
<Polygon>
<outerBoundaryIs>
<LinearRing>
<coordinates>
7,45.81666667
7.00833333,45.81666667
7.00833333,45.80833333
7,45.80833333
7,45.81666667
</coordinates>
</LinearRing>
</outerBoundaryIs>
</Polygon>
<Polygon>
<outerBoundaryIs>
<LinearRing>
<coordinates>
7.03333333,45.825
7.04166667,45.825
7.04166667,45.81666667
7.03333333,45.81666667
7.025,45.81666667
7.025,45.825
7.03333333,45.825
</coordinates>
</LinearRing>
</outerBoundaryIs>
</Polygon>
<Polygon>
<outerBoundaryIs>
<LinearRing>
<coordinates>
7.05833333,45.83333333
7.05833333,45.825
7.05,45.825
7.05,45.83333333
7.04166667,45.83333333
7.03333333,45.83333333
7.03333333,45.84166667
7.04166667,45.84166667
7.04166667,45.85
7.05,45.85
7.05,45.84166667
7.05833333,45.84166667
7.05833333,45.83333333
</coordinates>
</LinearRing>
</outerBoundaryIs>
</Polygon>
<Polygon>
<outerBoundaryIs>
<LinearRing>
<coordinates>
7.10833333,45.83333333
7.11666667,45.83333333
7.11666667,45.825
7.10833333,45.825
7.10833333,45.83333333
</coordinates>
</LinearRing>
</outerBoundaryIs>
</Polygon>
<Polygon>
<outerBoundaryIs>
<LinearRing>
<coordinates>
7.15,45.84166667
7.15833333,45.84166667
7.15833333,45.83333333
7.15,45.83333333
7.14166667,45.83333333
7.13333333,45.83333333
7.13333333,45.84166667
7.125,45.84166667
7.125,45.85
7.13333333,45.85
7.13333333,45.85833333
7.13333333,45.86666667
7.14166667,45.86666667
7.15,45.86666667
7.15,45.85833333
7.14166667,45.85833333
7.14166667,45.85
7.15,45.85
7.15,45.84166667
</coordinates>
</LinearRing>
</outerBoundaryIs>
</Polygon>
<Polygon>
<outerBoundaryIs>
<LinearRing>
<coordinates>
6.95,45.84166667
6.95833333,45.84166667
6.95833333,45.83333333
6.95,45.83333333
6.95,45.84166667
</coordinates>
</LinearRing>
</outerBoundaryIs>
</Polygon>
<Polygon>
<outerBoundaryIs>
<LinearRing>
<coordinates>
6.99166667,45.84166667
7,45.84166667
7.00833333,45.84166667
7.00833333,45.83333333
7,45.83333333
6.99166667,45.83333333
6.99166667,45.84166667
</coordinates>
</LinearRing>
</outerBoundaryIs>
</Polygon>
<Polygon>
<outerBoundaryIs>
<LinearRing>
<coordinates>
7.1,45.84166667
7.10833333,45.84166667
7.10833333,45.83333333
7.1,45.83333333
7.1,45.84166667
</coordinates>
</LinearRing>
</outerBoundaryIs>
</Polygon>
<Polygon>
<outerBoundaryIs>
<LinearRing>
<coordinates>
6.975,45.85
6.98333333,45.85
6.98333333,45.84166667
6.975,45.84166667
6.975,45.85
</coordinates>
</LinearRing>
</outerBoundaryIs>
</Polygon>
<Polygon>
<outerBoundaryIs>
<LinearRing>
<coordinates>
7.00833333,45.85
7.01666667,45.85
7.025,45.85
7.025,45.84166667
7.01666667,45.84166667
7.00833333,45.84166667
7.00833333,45.85
</coordinates>
</LinearRing>
</outerBoundaryIs>
</Polygon>
<Polygon>
<outerBoundaryIs>
<LinearRing>
<coordinates>
6.95833333,45.85
6.96666667,45.85
6.96666667,45.84166667
6.95833333,45.84166667
6.95833333,45.85
</coordinates>
</LinearRing>
</outerBoundaryIs>
</Polygon>
<Polygon>
<outerBoundaryIs>
<LinearRing>
<coordinates>
7.21666667,45.85833333
7.21666667,45.85
7.20833333,45.85
7.2,45.85
7.19166667,45.85
7.18333333,45.85
7.18333333,45.85833333
7.19166667,45.85833333
7.2,45.85833333
7.20833333,45.85833333
7.20833333,45.86666667
7.20833333,45.875
7.21666667,45.875
7.225,45.875
7.23333333,45.875
7.24166667,45.875
7.24166667,45.86666667
7.23333333,45.86666667
7.225,45.86666667
7.21666667,45.86666667
7.21666667,45.85833333
</coordinates>
</LinearRing>
</outerBoundaryIs>
</Polygon>
<Polygon>
<outerBoundaryIs>
<LinearRing>
<coordinates>
6.99166667,45.85833333
7,45.85833333
7.00833333,45.85833333
7.00833333,45.85
7,45.85
6.99166667,45.85
6.99166667,45.85833333
</coordinates>
</LinearRing>
</outerBoundaryIs>
</Polygon>
<Polygon>
<outerBoundaryIs>
<LinearRing>
<coordinates>
7.025,45.85833333
7.03333333,45.85833333
7.03333333,45.85
7.025,45.85
7.025,45.85833333
</coordinates>
</LinearRing>
</outerBoundaryIs>
</Polygon>
<Polygon>
<outerBoundaryIs>
<LinearRing>
<coordinates>
7.05,45.85833333
7.05833333,45.85833333
7.05833333,45.85
7.05,45.85
7.05,45.85833333
</coordinates>
</LinearRing>
</outerBoundaryIs>
</Polygon>
<Polygon>
<outerBoundaryIs>
<LinearRing>
<coordinates>
7.08333333,45.85833333
7.08333333,45.85
7.075,45.85
7.06666667,45.85
7.06666667,45.85833333
7.05833333,45.85833333
7.05833333,45.86666667
7.06666667,45.86666667
7.06666667,45.875
7.06666667,45.88333333
7.06666667,45.89166667
7.05833333,45.89166667
7.05,45.89166667
7.05,45.9
7.05833333,45.9
7.06666667,45.9
7.06666667,45.90833333
7.06666667,45.91666667
7.06666667,45.925
7.06666667,45.93333333
7.075,45.93333333
7.075,45.925
7.075,45.91666667
7.075,45.90833333
7.08333333,45.90833333
7.08333333,45.9
7.09166667,45.9
7.1,45.9
7.1,45.89166667
7.09166667,45.89166667
7.09166667,45.88333333
7.09166667,45.875
7.08333333,45.875
7.08333333,45.86666667
7.08333333,45.85833333
</coordinates>
</LinearRing>
</outerBoundaryIs>
</Polygon>
<Polygon>
<outerBoundaryIs>
<LinearRing>
<coordinates>
7.16666667,45.86666667
7.16666667,45.85833333
7.15833333,45.85833333
7.15833333,45.86666667
7.15,45.86666667
7.15,45.875
7.15833333,45.875
7.16666667,45.875
7.16666667,45.86666667
</coordinates>
</LinearRing>
</outerBoundaryIs>
</Polygon>
<Polygon>
<outerBoundaryIs>
<LinearRing>
<coordinates>
7.01666667,45.875
7.025,45.875
7.03333333,45.875
7.03333333,45.86666667
7.025,45.86666667
7.01666667,45.86666667
7.01666667,45.875
</coordinates>
</LinearRing>
</outerBoundaryIs>
</Polygon>
<Polygon>
<outerBoundaryIs>
<LinearRing>
<coordinates>
7.18333333,45.86666667
7.175,45.86666667
7.175,45.875
7.175,45.88333333
7.16666667,45.88333333
7.15833333,45.88333333
7.15833333,45.89166667
7.16666667,45.89166667
7.16666667,45.9
7.175,45.9
7.175,45.89166667
7.18333333,45.89166667
7.18333333,45.88333333
7.18333333,45.875
7.19166667,45.875
7.19166667,45.86666667
7.18333333,45.86666667
</coordinates>
</LinearRing>
</outerBoundaryIs>
</Polygon>
<Polygon>
<outerBoundaryIs>
<LinearRing>
<coordinates>
7.125,45.875
7.13333333,45.875
7.13333333,45.86666667
7.125,45.86666667
7.11666667,45.86666667
7.10833333,45.86666667
7.10833333,45.875
7.11666667,45.875
7.11666667,45.88333333
7.125,45.88333333
7.125,45.875
</coordinates>
</LinearRing>
</outerBoundaryIs>
</Polygon>
<Polygon>
<outerBoundaryIs>
<LinearRing>
<coordinates>
7.2,45.88333333
7.2,45.875
7.19166667,45.875
7.19166667,45.88333333
7.19166667,45.89166667
7.2,45.89166667
7.20833333,45.89166667
7.20833333,45.88333333
7.2,45.88333333
</coordinates>
</LinearRing>
</outerBoundaryIs>
</Polygon>
<Polygon>
<outerBoundaryIs>
<LinearRing>
<coordinates>
7.14166667,45.88333333
7.14166667,45.875
7.13333333,45.875
7.13333333,45.88333333
7.13333333,45.89166667
7.14166667,45.89166667
7.14166667,45.88333333
</coordinates>
</LinearRing>
</outerBoundaryIs>
</Polygon>
<Polygon>
<outerBoundaryIs>
<LinearRing>
<coordinates>
7.03333333,45.89166667
7.04166667,45.89166667
7.04166667,45.88333333
7.03333333,45.88333333
7.03333333,45.89166667
</coordinates>
</LinearRing>
</outerBoundaryIs>
</Polygon>
<Polygon>
<outerBoundaryIs>
<LinearRing>
<coordinates>
7.10833333,45.89166667
7.11666667,45.89166667
7.11666667,45.88333333
7.10833333,45.88333333
7.1,45.88333333
7.1,45.89166667
7.10833333,45.89166667
</coordinates>
</LinearRing>
</outerBoundaryIs>
</Polygon>
<Polygon>
<outerBoundaryIs>
<LinearRing>
<coordinates>
7.20833333,45.9
7.21666667,45.9
7.21666667,45.89166667
7.20833333,45.89166667
7.20833333,45.9
</coordinates>
</LinearRing>
</outerBoundaryIs>
</Polygon>
<Polygon>
<outerBoundaryIs>
<LinearRing>
<coordinates>
7.48333333,45.9
7.49166667,45.9
7.49166667,45.89166667
7.48333333,45.89166667
7.475,45.89166667
7.46666667,45.89166667
7.46666667,45.9
7.475,45.9
7.48333333,45.9
</coordinates>
</LinearRing>
</outerBoundaryIs>
</Polygon>
<Polygon>
<outerBoundaryIs>
<LinearRing>
<coordinates>
6.975,45.9
6.98333333,45.9
6.98333333,45.89166667
6.975,45.89166667
6.96666667,45.89166667
6.95833333,45.89166667
6.95,45.89166667
6.95,45.9
6.95,45.90833333
6.95833333,45.90833333
6.96666667,45.90833333
6.96666667,45.9
6.975,45.9
</coordinates>
</LinearRing>
</outerBoundaryIs>
</Polygon>
<Polygon>
<outerBoundaryIs>
<LinearRing>
<coordinates>
6.925,45.9
6.93333333,45.9
6.93333333,45.89166667
6.925,45.89166667
6.925,45.9
</coordinates>
</LinearRing>
</outerBoundaryIs>
</Polygon>
<Polygon>
<outerBoundaryIs>
<LinearRing>
<coordinates>
7.125,45.90833333
7.13333333,45.90833333
7.13333333,45.9
7.125,45.9
7.125,45.90833333
</coordinates>
</LinearRing>
</outerBoundaryIs>
</Polygon>
<Polygon>
<outerBoundaryIs>
<LinearRing>
<coordinates>
7.5,45.90833333
7.50833333,45.90833333
7.50833333,45.9
7.5,45.9
7.5,45.90833333
</coordinates>
</LinearRing>
</outerBoundaryIs>
</Polygon>
<Polygon>
<outerBoundaryIs>
<LinearRing>
<coordinates>
7.18333333,45.90833333
7.18333333,45.9
7.175,45.9
7.175,45.90833333
7.16666667,45.90833333
7.15833333,45.90833333
7.15,45.90833333
7.15,45.91666667
7.15833333,45.91666667
7.16666667,45.91666667
7.16666667,45.925
7.175,45.925
7.175,45.91666667
7.18333333,45.91666667
7.18333333,45.90833333
</coordinates>
</LinearRing>
</outerBoundaryIs>
</Polygon>
<Polygon>
<outerBoundaryIs>
<LinearRing>
<coordinates>
7.2,45.91666667
7.2,45.90833333
7.19166667,45.90833333
7.19166667,45.91666667
7.19166667,45.925
7.2,45.925
7.2,45.91666667
</coordinates>
</LinearRing>
</outerBoundaryIs>
</Polygon>
<Polygon>
<outerBoundaryIs>
<LinearRing>
<coordinates>
7.51666667,45.91666667
7.525,45.91666667
7.525,45.90833333
7.51666667,45.90833333
7.51666667,45.91666667
</coordinates>
</LinearRing>
</outerBoundaryIs>
</Polygon>
<Polygon>
<outerBoundaryIs>
<LinearRing>
<coordinates>
7.10833333,45.91666667
7.11666667,45.91666667
7.11666667,45.90833333
7.10833333,45.90833333
7.1,45.90833333
7.1,45.91666667
7.09166667,45.91666667
7.09166667,45.925
7.09166667,45.93333333
7.1,45.93333333
7.1,45.925
7.10833333,45.925
7.10833333,45.91666667
</coordinates>
</LinearRing>
</outerBoundaryIs>
</Polygon>
<Polygon>
<outerBoundaryIs>
<LinearRing>
<coordinates>
7.125,45.925
7.125,45.91666667
7.11666667,45.91666667
7.11666667,45.925
7.11666667,45.93333333
7.125,45.93333333
7.125,45.925
</coordinates>
</LinearRing>
</outerBoundaryIs>
</Polygon>
<Polygon>
<outerBoundaryIs>
<LinearRing>
<coordinates>
6.90833333,45.925
6.91666667,45.925
6.91666667,45.91666667
6.90833333,45.91666667
6.90833333,45.925
</coordinates>
</LinearRing>
</outerBoundaryIs>
</Polygon>
<Polygon>
<outerBoundaryIs>
<LinearRing>
<coordinates>
6.94166667,45.925
6.95,45.925
6.95,45.91666667
6.94166667,45.91666667
6.93333333,45.91666667
6.93333333,45.925
6.94166667,45.925
</coordinates>
</LinearRing>
</outerBoundaryIs>
</Polygon>
<Polygon>
<outerBoundaryIs>
<LinearRing>
<coordinates>
7.175,45.93333333
7.18333333,45.93333333
7.18333333,45.925
7.175,45.925
7.175,45.93333333
</coordinates>
</LinearRing>
</outerBoundaryIs>
</Polygon>
<Polygon>
<outerBoundaryIs>
<LinearRing>
<coordinates>
7.15,45.93333333
7.15833333,45.93333333
7.15833333,45.925
7.15,45.925
7.14166667,45.925
7.14166667,45.93333333
7.14166667,45.94166667
7.14166667,45.95
7.14166667,45.95833333
7.14166667,45.96666667
7.15,45.96666667
7.15,45.95833333
7.15,45.95
7.15,45.94166667
7.15,45.93333333
</coordinates>
</LinearRing>
</outerBoundaryIs>
</Polygon>
<Polygon>
<outerBoundaryIs>
<LinearRing>
<coordinates>
7.20833333,45.93333333
7.20833333,45.925
7.2,45.925
7.2,45.93333333
7.2,45.94166667
7.2,45.95
7.19166667,45.95
7.19166667,45.95833333
7.19166667,45.96666667
7.19166667,45.975
7.18333333,45.975
7.175,45.975
7.16666667,45.975
7.15833333,45.975
7.15833333,45.98333333
7.15833333,45.99166667
7.15833333,46
7.16666667,46
7.16666667,46.00833333
7.175,46.00833333
7.175,46.01666667
7.175,46.025
7.18333333,46.025
7.18333333,46.01666667
7.19166667,46.01666667
7.19166667,46.00833333
7.2,46.00833333
7.2,46
7.2,45.99166667
7.20833333,45.99166667
7.20833333,45.98333333
7.20833333,45.975
7.21666667,45.975
7.21666667,45.96666667
7.21666667,45.95833333
7.21666667,45.95
7.21666667,45.94166667
7.20833333,45.94166667
7.20833333,45.93333333
</coordinates>
</LinearRing>
</outerBoundaryIs>
</Polygon>
<Polygon>
<outerBoundaryIs>
<LinearRing>
<coordinates>
7.05833333,45.94166667
7.06666667,45.94166667
7.06666667,45.93333333
7.05833333,45.93333333
7.05833333,45.94166667
</coordinates>
</LinearRing>
</outerBoundaryIs>
</Polygon>
<Polygon>
<outerBoundaryIs>
<LinearRing>
<coordinates>
7.1,45.94166667
7.10833333,45.94166667
7.10833333,45.95
7.10833333,45.95833333
7.10833333,45.96666667
7.11666667,45.96666667
7.11666667,45.975
7.125,45.975
7.125,45.98333333
7.125,45.99166667
7.13333333,45.99166667
7.13333333,46
7.14166667,46
7.14166667,45.99166667
7.14166667,45.98333333
7.13333333,45.98333333
7.13333333,45.975
7.13333333,45.96666667
7.125,45.96666667
7.125,45.95833333
7.11666667,45.95833333
7.11666667,45.95
7.11666667,45.94166667
7.11666667,45.93333333
7.10833333,45.93333333
7.1,45.93333333
7.1,45.94166667
</coordinates>
</LinearRing>
</outerBoundaryIs>
</Polygon>
<Polygon>
<outerBoundaryIs>
<LinearRing>
<coordinates>
7.18333333,45.94166667
7.19166667,45.94166667
7.19166667,45.93333333
7.18333333,45.93333333
7.18333333,45.94166667
</coordinates>
</LinearRing>
</outerBoundaryIs>
</Polygon>
<Polygon>
<outerBoundaryIs>
<LinearRing>
<coordinates>
7.21666667,45.94166667
7.225,45.94166667
7.225,45.93333333
7.21666667,45.93333333
7.21666667,45.94166667
</coordinates>
</LinearRing>
</outerBoundaryIs>
</Polygon>
<Polygon>
<outerBoundaryIs>
<LinearRing>
<coordinates>
8.19166667,45.95
8.2,45.95
8.2,45.94166667
8.19166667,45.94166667
8.19166667,45.95
</coordinates>
</LinearRing>
</outerBoundaryIs>
</Polygon>
<Polygon>
<outerBoundaryIs>
<LinearRing>
<coordinates>
7.125,45.95
7.13333333,45.95
7.13333333,45.94166667
7.125,45.94166667
7.125,45.95
</coordinates>
</LinearRing>
</outerBoundaryIs>
</Polygon>
<Polygon>
<outerBoundaryIs>
<LinearRing>
<coordinates>
7.15833333,45.95
7.16666667,45.95
7.16666667,45.95833333
7.175,45.95833333
7.175,45.95
7.18333333,45.95
7.18333333,45.94166667
7.175,45.94166667
7.16666667,45.94166667
7.15833333,45.94166667
7.15833333,45.95
</coordinates>
</LinearRing>
</outerBoundaryIs>
</Polygon>
<Polygon>
<outerBoundaryIs>
<LinearRing>
<coordinates>
6.81666667,45.95
6.825,45.95
6.825,45.94166667
6.81666667,45.94166667
6.81666667,45.95
</coordinates>
</LinearRing>
</outerBoundaryIs>
</Polygon>
<Polygon>
<outerBoundaryIs>
<LinearRing>
<coordinates>
6.775,45.95
6.78333333,45.95
6.78333333,45.94166667
6.775,45.94166667
6.775,45.95
</coordinates>
</LinearRing>
</outerBoundaryIs>
</Polygon>
<Polygon>
<outerBoundaryIs>
<LinearRing>
<coordinates>
7.09166667,45.95
7.1,45.95
7.1,45.94166667
7.09166667,45.94166667
7.08333333,45.94166667
7.08333333,45.95
7.08333333,45.95833333
7.08333333,45.96666667
7.08333333,45.975
7.09166667,45.975
7.09166667,45.96666667
7.09166667,45.95833333
7.09166667,45.95
</coordinates>
</LinearRing>
</outerBoundaryIs>
</Polygon>
<Polygon>
<outerBoundaryIs>
<LinearRing>
<coordinates>
6.93333333,45.95833333
6.94166667,45.95833333
6.94166667,45.95
6.93333333,45.95
6.93333333,45.95833333
</coordinates>
</LinearRing>
</outerBoundaryIs>
</Polygon>
<Polygon>
<outerBoundaryIs>
<LinearRing>
<coordinates>
6.975,45.96666667
6.975,45.95833333
6.96666667,45.95833333
6.96666667,45.96666667
6.96666667,45.975
6.975,45.975
6.975,45.96666667
</coordinates>
</LinearRing>
</outerBoundaryIs>
</Polygon>
<Polygon>
<outerBoundaryIs>
<LinearRing>
<coordinates>
7.1,45.98333333
7.10833333,45.98333333
7.10833333,45.975
7.1,45.975
7.1,45.98333333
</coordinates>
</LinearRing>
</outerBoundaryIs>
</Polygon>
<Polygon>
<outerBoundaryIs>
<LinearRing>
<coordinates>
7.075,45.98333333
7.08333333,45.98333333
7.08333333,45.975
7.075,45.975
7.06666667,45.975
7.06666667,45.98333333
7.06666667,45.99166667
7.075,45.99166667
7.075,45.98333333
</coordinates>
</LinearRing>
</outerBoundaryIs>
</Polygon>
<Polygon>
<outerBoundaryIs>
<LinearRing>
<coordinates>
6.94166667,45.98333333
6.95,45.98333333
6.95,45.975
6.94166667,45.975
6.94166667,45.98333333
</coordinates>
</LinearRing>
</outerBoundaryIs>
</Polygon>
<Polygon>
<outerBoundaryIs>
<LinearRing>
<coordinates>
6.90833333,45.98333333
6.91666667,45.98333333
6.91666667,45.975
6.90833333,45.975
6.90833333,45.98333333
</coordinates>
</LinearRing>
</outerBoundaryIs>
</Polygon>
<Polygon>
<outerBoundaryIs>
<LinearRing>
<coordinates>
6.91666667,45.99166667
6.925,45.99166667
6.925,45.98333333
6.91666667,45.98333333
6.91666667,45.99166667
</coordinates>
</LinearRing>
</outerBoundaryIs>
</Polygon>
<Polygon>
<outerBoundaryIs>
<LinearRing>
<coordinates>
6.94166667,45.99166667
6.94166667,45.98333333
6.93333333,45.98333333
6.93333333,45.99166667
6.925,45.99166667
6.925,46
6.93333333,46
6.93333333,46.00833333
6.94166667,46.00833333
6.95,46.00833333
6.95833333,46.00833333
6.95833333,46
6.95,46
6.95,45.99166667
6.94166667,45.99166667
</coordinates>
</LinearRing>
</outerBoundaryIs>
</Polygon>
<Polygon>
<outerBoundaryIs>
<LinearRing>
<coordinates>
7.10833333,45.99166667
7.11666667,45.99166667
7.11666667,45.98333333
7.10833333,45.98333333
7.10833333,45.99166667
</coordinates>
</LinearRing>
</outerBoundaryIs>
</Polygon>
<Polygon>
<outerBoundaryIs>
<LinearRing>
<coordinates>
7.075,46
7.08333333,46
7.08333333,45.99166667
7.075,45.99166667
7.075,46
</coordinates>
</LinearRing>
</outerBoundaryIs>
</Polygon>
<Polygon>
<outerBoundaryIs>
<LinearRing>
<coordinates>
8.5,46
8.50833333,46
8.50833333,45.99166667
8.5,45.99166667
8.5,46
</coordinates>
</LinearRing>
</outerBoundaryIs>
</Polygon>
<Polygon>
<outerBoundaryIs>
<LinearRing>
<coordinates>
7.34166667,46.00833333
7.35,46.00833333
7.35,46
7.34166667,46
7.33333333,46
7.33333333,46.00833333
7.325,46.00833333
7.325,46.01666667
7.31666667,46.01666667
7.31666667,46.025
7.30833333,46.025
7.3,46.025
7.29166667,46.025
7.28333333,46.025
7.28333333,46.03333333
7.275,46.03333333
7.26666667,46.03333333
7.25833333,46.03333333
7.25,46.03333333
7.25,46.04166667
7.24166667,46.04166667
7.24166667,46.03333333
7.23333333,46.03333333
7.225,46.03333333
7.225,46.025
7.21666667,46.025
7.21666667,46.03333333
7.21666667,46.04166667
7.20833333,46.04166667
7.20833333,46.05
7.2,46.05
7.19166667,46.05
7.19166667,46.05833333
7.2,46.05833333
7.2,46.06666667
7.20833333,46.06666667
7.20833333,46.05833333
7.21666667,46.05833333
7.225,46.05833333
7.23333333,46.05833333
7.23333333,46.05
7.24166667,46.05
7.24166667,46.05833333
7.25,46.05833333
7.25,46.06666667
7.24166667,46.06666667
7.23333333,46.06666667
7.23333333,46.075
7.225,46.075
7.225,46.08333333
7.225,46.09166667
7.21666667,46.09166667
7.20833333,46.09166667
7.2,46.09166667
7.19166667,46.09166667
7.18333333,46.09166667
7.18333333,46.1
7.18333333,46.10833333
7.19166667,46.10833333
7.19166667,46.1
7.2,46.1
7.2,46.10833333
7.20833333,46.10833333
7.21666667,46.10833333
7.225,46.10833333
7.23333333,46.10833333
7.23333333,46.11666667
7.24166667,46.11666667
7.24166667,46.10833333
7.24166667,46.1
7.25,46.1
7.25,46.09166667
7.24166667,46.09166667
7.24166667,46.08333333
7.25,46.08333333
7.25,46.075
7.25833333,46.075
7.26666667,46.075
7.26666667,46.06666667
7.275,46.06666667
7.275,46.05833333
7.28333333,46.05833333
7.28333333,46.05
7.29166667,46.05
7.29166667,46.04166667
7.3,46.04166667
7.30833333,46.04166667
7.31666667,46.04166667
7.31666667,46.03333333
7.325,46.03333333
7.325,46.025
7.33333333,46.025
7.34166667,46.025
7.34166667,46.01666667
7.34166667,46.00833333
</coordinates>
</LinearRing>
</outerBoundaryIs>
</Polygon>
<Polygon>
<outerBoundaryIs>
<LinearRing>
<coordinates>
6.925,46.00833333
6.925,46
6.91666667,46
6.91666667,46.00833333
6.91666667,46.01666667
6.90833333,46.01666667
6.9,46.01666667
6.9,46.025
6.90833333,46.025
6.91666667,46.025
6.925,46.025
6.93333333,46.025
6.93333333,46.01666667
6.925,46.01666667
6.925,46.00833333
</coordinates>
</LinearRing>
</outerBoundaryIs>
</Polygon>
<Polygon>
<outerBoundaryIs>
<LinearRing>
<coordinates>
7.09166667,46.00833333
7.09166667,46
7.08333333,46
7.08333333,46.00833333
7.08333333,46.01666667
7.09166667,46.01666667
7.09166667,46.00833333
</coordinates>
</LinearRing>
</outerBoundaryIs>
</Polygon>
<Polygon>
<outerBoundaryIs>
<LinearRing>
<coordinates>
6.94166667,46.03333333
6.94166667,46.025
6.93333333,46.025
6.93333333,46.03333333
6.925,46.03333333
6.925,46.04166667
6.93333333,46.04166667
6.94166667,46.04166667
6.94166667,46.03333333
</coordinates>
</LinearRing>
</outerBoundaryIs>
</Polygon>
<Polygon>
<outerBoundaryIs>
<LinearRing>
<coordinates>
7.16666667,46.03333333
7.175,46.03333333
7.175,46.025
7.16666667,46.025
7.16666667,46.03333333
</coordinates>
</LinearRing>
</outerBoundaryIs>
</Polygon>
<Polygon>
<outerBoundaryIs>
<LinearRing>
<coordinates>
7.49166667,46.04166667
7.49166667,46.03333333
7.48333333,46.03333333
7.48333333,46.04166667
7.48333333,46.05
7.48333333,46.05833333
7.49166667,46.05833333
7.49166667,46.05
7.49166667,46.04166667
</coordinates>
</LinearRing>
</outerBoundaryIs>
</Polygon>
<Polygon>
<outerBoundaryIs>
<LinearRing>
<coordinates>
6.94166667,46.05
6.95,46.05
6.95833333,46.05
6.95833333,46.04166667
6.95,46.04166667
6.94166667,46.04166667
6.94166667,46.05
</coordinates>
</LinearRing>
</outerBoundaryIs>
</Polygon>
<Polygon>
<outerBoundaryIs>
<LinearRing>
<coordinates>
6.93333333,46.05833333
6.94166667,46.05833333
6.94166667,46.05
6.93333333,46.05
6.93333333,46.05833333
</coordinates>
</LinearRing>
</outerBoundaryIs>
</Polygon>
<Polygon>
<outerBoundaryIs>
<LinearRing>
<coordinates>
6.95833333,46.05833333
6.96666667,46.05833333
6.96666667,46.05
6.95833333,46.05
6.95833333,46.05833333
</coordinates>
</LinearRing>
</outerBoundaryIs>
</Polygon>
<Polygon>
<outerBoundaryIs>
<LinearRing>
<coordinates>
7.5,46.06666667
7.5,46.05833333
7.49166667,46.05833333
7.49166667,46.06666667
7.49166667,46.075
7.49166667,46.08333333
7.49166667,46.09166667
7.49166667,46.1
7.48333333,46.1
7.48333333,46.10833333
7.475,46.10833333
7.46666667,46.10833333
7.46666667,46.11666667
7.45833333,46.11666667
7.45833333,46.125
7.45833333,46.13333333
7.45,46.13333333
7.45,46.14166667
7.44166667,46.14166667
7.44166667,46.15
7.45,46.15
7.45833333,46.15
7.45833333,46.15833333
7.45,46.15833333
7.45,46.16666667
7.44166667,46.16666667
7.44166667,46.175
7.44166667,46.18333333
7.45,46.18333333
7.45,46.175
7.45833333,46.175
7.45833333,46.16666667
7.46666667,46.16666667
7.46666667,46.15833333
7.46666667,46.15
7.475,46.15
7.475,46.14166667
7.46666667,46.14166667
7.46666667,46.13333333
7.475,46.13333333
7.48333333,46.13333333
7.49166667,46.13333333
7.49166667,46.125
7.5,46.125
7.5,46.11666667
7.50833333,46.11666667
7.51666667,46.11666667
7.51666667,46.10833333
7.525,46.10833333
7.525,46.1
7.525,46.09166667
7.525,46.08333333
7.53333333,46.08333333
7.53333333,46.075
7.54166667,46.075
7.54166667,46.06666667
7.53333333,46.06666667
7.525,46.06666667
7.51666667,46.06666667
7.51666667,46.075
7.50833333,46.075
7.50833333,46.06666667
7.5,46.06666667
</coordinates>
</LinearRing>
</outerBoundaryIs>
</Polygon>
<Polygon>
<outerBoundaryIs>
<LinearRing>
<coordinates>
7.54166667,46.06666667
7.55,46.06666667
7.55,46.05833333
7.54166667,46.05833333
7.54166667,46.06666667
</coordinates>
</LinearRing>
</outerBoundaryIs>
</Polygon>
<Polygon>
<outerBoundaryIs>
<LinearRing>
<coordinates>
7.18333333,46.075
7.19166667,46.075
7.2,46.075
7.2,46.06666667
7.19166667,46.06666667
7.18333333,46.06666667
7.175,46.06666667
7.175,46.075
7.18333333,46.075
</coordinates>
</LinearRing>
</outerBoundaryIs>
</Polygon>
<Polygon>
<outerBoundaryIs>
<LinearRing>
<coordinates>
7.40833333,46.1
7.40833333,46.09166667
7.4,46.09166667
7.4,46.1
7.39166667,46.1
7.39166667,46.10833333
7.39166667,46.11666667
7.38333333,46.11666667
7.38333333,46.125
7.38333333,46.13333333
7.38333333,46.14166667
7.38333333,46.15
7.38333333,46.15833333
7.38333333,46.16666667
7.38333333,46.175
7.39166667,46.175
7.4,46.175
7.4,46.16666667
7.39166667,46.16666667
7.39166667,46.15833333
7.4,46.15833333
7.40833333,46.15833333
7.40833333,46.16666667
7.41666667,46.16666667
7.425,46.16666667
7.425,46.15833333
7.43333333,46.15833333
7.44166667,46.15833333
7.44166667,46.15
7.43333333,46.15
7.425,46.15
7.41666667,46.15
7.40833333,46.15
7.4,46.15
7.4,46.14166667
7.4,46.13333333
7.4,46.125
7.4,46.11666667
7.4,46.10833333
7.40833333,46.10833333
7.40833333,46.1
</coordinates>
</LinearRing>
</outerBoundaryIs>
</Polygon>
<Polygon>
<outerBoundaryIs>
<LinearRing>
<coordinates>
8.275,46.10833333
8.28333333,46.10833333
8.28333333,46.1
8.275,46.1
8.275,46.10833333
</coordinates>
</LinearRing>
</outerBoundaryIs>
</Polygon>
<Polygon>
<outerBoundaryIs>
<LinearRing>
<coordinates>
8.08333333,46.125
8.09166667,46.125
8.09166667,46.11666667
8.08333333,46.11666667
8.075,46.11666667
8.075,46.125
8.08333333,46.125
</coordinates>
</LinearRing>
</outerBoundaryIs>
</Polygon>
<Polygon>
<outerBoundaryIs>
<LinearRing>
<coordinates>
8.41666667,46.125
8.425,46.125
8.425,46.11666667
8.41666667,46.11666667
8.41666667,46.125
</coordinates>
</LinearRing>
</outerBoundaryIs>
</Polygon>
<Polygon>
<outerBoundaryIs>
<LinearRing>
<coordinates>
8.29166667,46.15833333
8.29166667,46.15
8.28333333,46.15
8.28333333,46.15833333
8.28333333,46.16666667
8.29166667,46.16666667
8.29166667,46.15833333
</coordinates>
</LinearRing>
</outerBoundaryIs>
</Polygon>
<Polygon>
<outerBoundaryIs>
<LinearRing>
<coordinates>
8.25833333,46.16666667
8.26666667,46.16666667
8.26666667,46.15833333
8.25833333,46.15833333
8.25,46.15833333
8.25,46.16666667
8.25833333,46.16666667
</coordinates>
</LinearRing>
</outerBoundaryIs>
</Polygon>
<Polygon>
<outerBoundaryIs>
<LinearRing>
<coordinates>
7.45,46.19166667
7.45833333,46.19166667
7.45833333,46.18333333
7.45,46.18333333
7.45,46.19166667
</coordinates>
</LinearRing>
</outerBoundaryIs>
</Polygon>
<Polygon>
<outerBoundaryIs>
<LinearRing>
<coordinates>
8.28333333,46.19166667
8.28333333,46.18333333
8.275,46.18333333
8.275,46.19166667
8.275,46.2
8.28333333,46.2
8.28333333,46.19166667
</coordinates>
</LinearRing>
</outerBoundaryIs>
</Polygon>
<Polygon>
<outerBoundaryIs>
<LinearRing>
<coordinates>
7.95833333,46.23333333
7.96666667,46.23333333
7.96666667,46.225
7.95833333,46.225
7.95833333,46.23333333
</coordinates>
</LinearRing>
</outerBoundaryIs>
</Polygon>
</MultiGeometry>
</Placemark>
</Document>
</kml>
