# Supplementary material for: Species conservation profiles of the endemic spiders Troglohyphantes (Araneae, Linyphiidae) from the Alps and the north-western Dinarides
Source: Biodivers Data J. 2022 Aug 19;10:e87261. doi: 10.3897/BDJ.10.e87261 (PMC9848466; doi:10.3897/BDJ.10.e87261)
Supplement: Supplementary material 39 — Distribution of Troglohyphantesmicrocymbium Pesarini, 2001 [file bdj-10-e87261-s039.kml]

<?xml version="1.0" encoding="UTF-8"?>
<kml xmlns="http://earth.google.com/kml/2.2">
<Document>
<name></name>
<description><![CDATA[]]></description>

<Style id="1">
<LineStyle>
<width>2</width>
<color>ff0000ff</color>
</LineStyle>
<PolyStyle>
<color>aaffffff</color>
<fill>1</fill>
</PolyStyle>
</Style>

<Placemark>
<name>T.microcymbium.kml</name>
<description><![CDATA[]]></description>
<styleUrl>#1</styleUrl>
<visibility>1</visibility>
<MultiGeometry>
<Polygon>
<outerBoundaryIs>
<LinearRing>
<coordinates>
9.51709,45.81178
9.51772423919657,45.8117598667647
9.51835592453574,45.8116995481283
9.5189825124436,45.8115992869726
9.51960147987181,45.811459487014
9.52021033445699,45.8112807111774
9.5208066245566,45.8110636793302
9.52138794912089,45.8108092653829
9.52195196736101,45.8105184937707
9.52249640817456,45.8101925353283
9.52301907929055,45.8098327025753
9.52351787609686,45.8094404444312
9.52399079011482,45.8090173403811
9.52443591708657,45.8085650941156
9.52485146464292,45.8080855266708
9.5252357595205,45.8075805690957
9.5255872542995,45.8070522546761
9.52590453363448,45.8065027107477
9.52618631995355,45.80593415013
9.52643147860265,45.8053488622159
9.52663902241444,45.8047492037533
9.52680811568323,45.8041375893551
9.52693807753012,45.8035164817767
9.52702838464461,45.802888381999
9.52707867339183,45.8022558191582
9.52708874127674,45.8016213403617
9.52705854775952,45.8009875004314
9.52698821441881,45.8003568516173
9.52687802446215,45.7997319333194
9.5267284215856,45.7991152618631
9.52654000818715,45.7985093203668
9.52631354294105,45.7979165487431
9.52604993774291,45.7973393338739
9.52575025403784,45.79678
9.52541569854635,45.7962407993613
9.52504761840531,45.7957239031286
9.52464749574354,45.7952313926605
9.52421694171379,45.7947652511229
9.52375769000516,45.7943273555032
9.52327158986221,45.7939194690526
9.52276059863863,45.7935432341857
9.52222677391573,45.7932001658677
9.52167226521727,45.7928916455134
9.52109930535407,45.7926189154257
9.52051020143326,45.7923830737921
9.51990732556841,45.7921850702639
9.51929310532786,45.7920257021311
9.51867001395973,45.7919056111132
9.51804056043304,45.7918252807743
9.51740727933498,45.7917850345762
9.51677272066502,45.7917850345762
9.51613943956696,45.7918252807743
9.51550998604027,45.7919056111132
9.51488689467213,45.7920257021311
9.51427267443158,45.7921850702639
9.51366979856674,45.7923830737921
9.51308069464593,45.7926189154257
9.51250773478272,45.7928916455134
9.51195322608427,45.7932001658677
9.51141940136137,45.7935432341857
9.51090841013779,45.7939194690526
9.51042230999484,45.7943273555032
9.50996305828621,45.7947652511229
9.50953250425646,45.7952313926605
9.50913238159469,45.7957239031286
9.50876430145365,45.7962407993613
9.50842974596216,45.79678
9.50813006225709,45.7973393338739
9.50786645705895,45.7979165487431
9.50763999181285,45.7985093203668
9.5074515784144,45.7991152618631
9.50730197553785,45.7997319333194
9.50719178558119,45.8003568516173
9.50712145224048,45.8009875004314
9.50709125872326,45.8016213403617
9.50710132660817,45.8022558191582
9.50715161535539,45.802888381999
9.50724192246988,45.8035164817767
9.50737188431676,45.8041375893551
9.50754097758556,45.8047492037533
9.50774852139735,45.8053488622159
9.50799368004645,45.80593415013
9.50827546636552,45.8065027107477
9.5085927457005,45.8070522546761
9.5089442404795,45.8075805690957
9.50932853535708,45.8080855266708
9.50974408291342,45.8085650941156
9.51018920988518,45.8090173403811
9.51066212390313,45.8094404444312
9.51116092070945,45.8098327025753
9.51168359182544,45.8101925353283
9.51222803263899,45.8105184937707
9.51279205087911,45.8108092653829
9.5133733754434,45.8110636793302
9.51396966554301,45.8112807111774
9.51457852012819,45.811459487014
9.5151974875564,45.8115992869726
9.51582407546426,45.8116995481283
9.51645576080343,45.8117598667647
9.51709,45.81178
</coordinates>
</LinearRing>
</outerBoundaryIs>
</Polygon>
<Polygon>
<outerBoundaryIs>
<LinearRing>
<coordinates>
9.3812,45.9671
9.38183423919657,45.9670798667647
9.38246592453574,45.9670195481283
9.3830925124436,45.9669192869726
9.38371147987181,45.966779487014
9.38432033445699,45.9666007111774
9.3849166245566,45.9663836793302
9.38549794912089,45.9661292653829
9.38606196736101,45.9658384937707
9.38660640817456,45.9655125353283
9.38712907929055,45.9651527025753
9.38762787609686,45.9647604444312
9.38810079011482,45.9643373403811
9.38854591708657,45.9638850941156
9.38896146464292,45.9634055266708
9.3893457595205,45.9629005690957
9.3896972542995,45.9623722546761
9.39001453363448,45.9618227107477
9.39029631995355,45.96125415013
9.39054147860265,45.9606688622159
9.39074902241444,45.9600692037533
9.39091811568323,45.9594575893551
9.39104807753012,45.9588364817767
9.39113838464461,45.958208381999
9.39118867339183,45.9575758191582
9.39119874127674,45.9569413403617
9.39116854775952,45.9563075004314
9.39109821441881,45.9556768516173
9.39098802446215,45.9550519333193
9.3908384215856,45.9544352618631
9.39065000818715,45.9538293203668
9.39042354294105,45.9532365487431
9.39015993774291,45.9526593338739
9.38986025403784,45.9521
9.38952569854635,45.9515607993613
9.38915761840531,45.9510439031286
9.38875749574354,45.9505513926605
9.38832694171379,45.9500852511229
9.38786769000516,45.9496473555032
9.38738158986221,45.9492394690526
9.38687059863863,45.9488632341857
9.38633677391573,45.9485201658676
9.38578226521727,45.9482116455134
9.38520930535407,45.9479389154257
9.38462020143326,45.9477030737921
9.38401732556841,45.9475050702639
9.38340310532787,45.9473457021311
9.38278001395973,45.9472256111132
9.38215056043304,45.9471452807743
9.38151727933498,45.9471050345762
9.38088272066502,45.9471050345762
9.38024943956696,45.9471452807743
9.37961998604027,45.9472256111132
9.37899689467213,45.9473457021311
9.37838267443158,45.9475050702639
9.37777979856674,45.9477030737921
9.37719069464593,45.9479389154257
9.37661773478272,45.9482116455134
9.37606322608427,45.9485201658676
9.37552940136137,45.9488632341857
9.37501841013779,45.9492394690526
9.37453230999484,45.9496473555032
9.37407305828621,45.9500852511229
9.37364250425646,45.9505513926605
9.37324238159469,45.9510439031286
9.37287430145365,45.9515607993613
9.37253974596216,45.9521
9.37224006225709,45.9526593338739
9.37197645705895,45.9532365487431
9.37174999181285,45.9538293203668
9.3715615784144,45.9544352618631
9.37141197553785,45.9550519333193
9.37130178558119,45.9556768516173
9.37123145224048,45.9563075004314
9.37120125872326,45.9569413403617
9.37121132660817,45.9575758191582
9.37126161535539,45.958208381999
9.37135192246988,45.9588364817767
9.37148188431676,45.9594575893551
9.37165097758556,45.9600692037533
9.37185852139735,45.9606688622159
9.37210368004645,45.96125415013
9.37238546636552,45.9618227107477
9.3727027457005,45.9623722546761
9.3730542404795,45.9629005690957
9.37343853535708,45.9634055266708
9.37385408291343,45.9638850941156
9.37429920988518,45.9643373403811
9.37477212390313,45.9647604444312
9.37527092070945,45.9651527025753
9.37579359182544,45.9655125353283
9.37633803263899,45.9658384937707
9.37690205087911,45.9661292653829
9.3774833754434,45.9663836793302
9.37807966554301,45.9666007111774
9.37868852012819,45.966779487014
9.3793074875564,45.9669192869726
9.37993407546426,45.9670195481283
9.38056576080343,45.9670798667647
9.3812,45.9671
</coordinates>
</LinearRing>
</outerBoundaryIs>
</Polygon>
</MultiGeometry>
</Placemark>
</Document>
</kml>
