# Supplementary material for: Species conservation profiles of the endemic spiders Troglohyphantes (Araneae, Linyphiidae) from the Alps and the north-western Dinarides
Source: Biodivers Data J. 2022 Aug 19;10:e87261. doi: 10.3897/BDJ.10.e87261 (PMC9848466; doi:10.3897/BDJ.10.e87261)
Supplement: Supplementary material 40 — Distribution of Troglohyphantesnigraerosae Brignoli, 1971 [file bdj-10-e87261-s040.kml]

<?xml version="1.0" encoding="UTF-8"?>
<kml xmlns="http://earth.google.com/kml/2.2">
<Document>
<name></name>
<description><![CDATA[]]></description>

<Style id="1">
<LineStyle>
<width>2</width>
<color>ff0000ff</color>
</LineStyle>
<PolyStyle>
<color>aaffffff</color>
<fill>1</fill>
</PolyStyle>
</Style>

<Placemark>
<name>T.nigraerosae.kml</name>
<description><![CDATA[]]></description>
<styleUrl>#1</styleUrl>
<visibility>1</visibility>
<MultiGeometry>
<Polygon>
<outerBoundaryIs>
<LinearRing>
<coordinates>
7.5455,45.45631882
7.54613423919657,45.4562986867647
7.54676592453574,45.4562383681283
7.5473925124436,45.4561381069726
7.54801147987181,45.455998307014
7.54862033445698,45.4558195311774
7.5492166245566,45.4556024993302
7.54979794912089,45.4553480853829
7.550361967361,45.4550573137707
7.55090640817456,45.4547313553283
7.55142907929055,45.4543715225753
7.55192787609687,45.4539792644312
7.55240079011482,45.4535561603811
7.55284591708658,45.4531039141156
7.55326146464292,45.4526243466708
7.5536457595205,45.4521193890957
7.5539972542995,45.4515910746761
7.55431453363448,45.4510415307477
7.55459631995354,45.45047297013
7.55484147860265,45.4498876822159
7.55504902241444,45.4492880237533
7.55521811568324,45.4486764093551
7.55534807753012,45.4480553017767
7.55543838464461,45.447427201999
7.55548867339183,45.4467946391582
7.55549874127674,45.4461601603617
7.55546854775952,45.4455263204314
7.55539821441881,45.4448956716173
7.55528802446215,45.4442707533194
7.5551384215856,45.4436540818631
7.55495000818715,45.4430481403668
7.55472354294105,45.4424553687431
7.55445993774291,45.4418781538739
7.55416025403784,45.44131882
7.55382569854635,45.4407796193613
7.55345761840531,45.4402627231286
7.55305749574354,45.4397702126605
7.55262694171379,45.4393040711229
7.55216769000516,45.4388661755032
7.55168158986221,45.4384582890526
7.55117059863863,45.4380820541857
7.55063677391573,45.4377389858677
7.55008226521727,45.4374304655135
7.54950930535407,45.4371577354257
7.54892020143326,45.4369218937921
7.54831732556841,45.4367238902639
7.54770310532786,45.4365645221311
7.54708001395973,45.4364444311132
7.54645056043304,45.4363641007743
7.54581727933498,45.4363238545762
7.54518272066502,45.4363238545762
7.54454943956696,45.4363641007743
7.54391998604027,45.4364444311132
7.54329689467213,45.4365645221311
7.54268267443159,45.4367238902639
7.54207979856674,45.4369218937921
7.54149069464593,45.4371577354257
7.54091773478273,45.4374304655135
7.54036322608427,45.4377389858677
7.53982940136137,45.4380820541857
7.53931841013779,45.4384582890526
7.53883230999484,45.4388661755032
7.53837305828621,45.4393040711229
7.53794250425646,45.4397702126605
7.53754238159469,45.4402627231286
7.53717430145365,45.4407796193613
7.53683974596216,45.44131882
7.53654006225709,45.4418781538739
7.53627645705895,45.4424553687431
7.53604999181285,45.4430481403668
7.5358615784144,45.4436540818631
7.53571197553785,45.4442707533194
7.53560178558119,45.4448956716173
7.53553145224048,45.4455263204314
7.53550125872326,45.4461601603617
7.53551132660817,45.4467946391582
7.53556161535539,45.447427201999
7.53565192246988,45.4480553017767
7.53578188431676,45.4486764093551
7.53595097758556,45.4492880237533
7.53615852139735,45.4498876822159
7.53640368004645,45.45047297013
7.53668546636552,45.4510415307477
7.5370027457005,45.4515910746761
7.5373542404795,45.4521193890957
7.53773853535708,45.4526243466708
7.53815408291342,45.4531039141156
7.53859920988518,45.4535561603811
7.53907212390313,45.4539792644312
7.53957092070945,45.4543715225753
7.54009359182544,45.4547313553283
7.540638032639,45.4550573137707
7.54120205087911,45.4553480853829
7.5417833754434,45.4556024993302
7.54237966554301,45.4558195311774
7.54298852012819,45.455998307014
7.5436074875564,45.4561381069726
7.54423407546426,45.4562383681283
7.54486576080343,45.4562986867647
7.5455,45.45631882
</coordinates>
</LinearRing>
</outerBoundaryIs>
</Polygon>
<Polygon>
<outerBoundaryIs>
<LinearRing>
<coordinates>
7.327633,45.33259247
7.32826723919657,45.3325723367647
7.32889892453574,45.3325120181283
7.3295255124436,45.3324117569726
7.33014447987181,45.332271957014
7.33075333445698,45.3320931811774
7.3313496245566,45.3318761493302
7.33193094912089,45.3316217353829
7.332494967361,45.3313309637707
7.33303940817456,45.3310050053283
7.33356207929055,45.3306451725753
7.33406087609687,45.3302529144312
7.33453379011482,45.329829810381
7.33497891708658,45.3293775641156
7.33539446464292,45.3288979966708
7.3357787595205,45.3283930390957
7.3361302542995,45.3278647246761
7.33644753363448,45.3273151807477
7.33672931995354,45.32674662013
7.33697447860265,45.3261613322159
7.33718202241444,45.3255616737533
7.33735111568324,45.3249500593551
7.33748107753012,45.3243289517767
7.33757138464461,45.323700851999
7.33762167339183,45.3230682891582
7.33763174127674,45.3224338103617
7.33760154775952,45.3217999704314
7.33753121441881,45.3211693216173
7.33742102446215,45.3205444033193
7.3372714215856,45.3199277318631
7.33708300818715,45.3193217903668
7.33685654294105,45.3187290187431
7.33659293774291,45.3181518038739
7.33629325403784,45.31759247
7.33595869854635,45.3170532693613
7.33559061840531,45.3165363731286
7.33519049574354,45.3160438626605
7.33475994171379,45.3155777211229
7.33430069000516,45.3151398255032
7.33381458986221,45.3147319390526
7.33330359863863,45.3143557041857
7.33276977391573,45.3140126358676
7.33221526521727,45.3137041155134
7.33164230535407,45.3134313854257
7.33105320143326,45.3131955437921
7.33045032556841,45.3129975402639
7.32983610532786,45.3128381721311
7.32921301395973,45.3127180811132
7.32858356043304,45.3126377507743
7.32795027933498,45.3125975045762
7.32731572066502,45.3125975045762
7.32668243956696,45.3126377507743
7.32605298604027,45.3127180811132
7.32542989467213,45.3128381721311
7.32481567443159,45.3129975402639
7.32421279856674,45.3131955437921
7.32362369464593,45.3134313854257
7.32305073478273,45.3137041155134
7.32249622608427,45.3140126358676
7.32196240136137,45.3143557041857
7.32145141013779,45.3147319390526
7.32096530999484,45.3151398255032
7.32050605828621,45.3155777211229
7.32007550425646,45.3160438626605
7.31967538159469,45.3165363731286
7.31930730145365,45.3170532693613
7.31897274596216,45.31759247
7.31867306225709,45.3181518038739
7.31840945705895,45.3187290187431
7.31818299181285,45.3193217903668
7.3179945784144,45.3199277318631
7.31784497553785,45.3205444033193
7.31773478558119,45.3211693216173
7.31766445224048,45.3217999704314
7.31763425872326,45.3224338103617
7.31764432660817,45.3230682891582
7.31769461535539,45.323700851999
7.31778492246988,45.3243289517767
7.31791488431676,45.3249500593551
7.31808397758556,45.3255616737533
7.31829152139735,45.3261613322159
7.31853668004645,45.32674662013
7.31881846636552,45.3273151807477
7.3191357457005,45.3278647246761
7.3194872404795,45.3283930390957
7.31987153535708,45.3288979966708
7.32028708291342,45.3293775641156
7.32073220988518,45.329829810381
7.32120512390313,45.3302529144312
7.32170392070945,45.3306451725753
7.32222659182544,45.3310050053283
7.32277103263899,45.3313309637707
7.32333505087911,45.3316217353829
7.3239163754434,45.3318761493302
7.32451266554301,45.3320931811774
7.32512152012819,45.332271957014
7.3257404875564,45.3324117569726
7.32636707546426,45.3325120181283
7.32699876080343,45.3325723367647
7.327633,45.33259247
</coordinates>
</LinearRing>
</outerBoundaryIs>
</Polygon>
<Polygon>
<outerBoundaryIs>
<LinearRing>
<coordinates>
7.50295,45.58396
7.50358423919657,45.5839398667647
7.50421592453574,45.5838795481283
7.5048425124436,45.5837792869726
7.50546147987181,45.583639487014
7.50607033445699,45.5834607111774
7.5066666245566,45.5832436793302
7.50724794912089,45.5829892653829
7.507811967361,45.5826984937707
7.50835640817456,45.5823725353283
7.50887907929055,45.5820127025753
7.50937787609687,45.5816204444312
7.50985079011482,45.5811973403811
7.51029591708658,45.5807450941156
7.51071146464292,45.5802655266708
7.5110957595205,45.5797605690957
7.5114472542995,45.5792322546761
7.51176453363448,45.5786827107477
7.51204631995355,45.57811415013
7.51229147860265,45.5775288622159
7.51249902241444,45.5769292037533
7.51266811568324,45.5763175893551
7.51279807753012,45.5756964817767
7.51288838464461,45.575068381999
7.51293867339183,45.5744358191582
7.51294874127674,45.5738013403617
7.51291854775952,45.5731675004314
7.51284821441881,45.5725368516173
7.51273802446215,45.5719119333193
7.5125884215856,45.5712952618631
7.51240000818715,45.5706893203668
7.51217354294105,45.5700965487431
7.51190993774291,45.5695193338739
7.51161025403784,45.56896
7.51127569854635,45.5684207993613
7.51090761840531,45.5679039031286
7.51050749574354,45.5674113926605
7.51007694171379,45.5669452511229
7.50961769000516,45.5665073555032
7.50913158986221,45.5660994690526
7.50862059863863,45.5657232341857
7.50808677391573,45.5653801658677
7.50753226521727,45.5650716455134
7.50695930535407,45.5647989154257
7.50637020143326,45.5645630737921
7.50576732556841,45.5643650702639
7.50515310532787,45.5642057021311
7.50453001395973,45.5640856111132
7.50390056043304,45.5640052807743
7.50326727933498,45.5639650345762
7.50263272066502,45.5639650345762
7.50199943956696,45.5640052807743
7.50136998604027,45.5640856111132
7.50074689467213,45.5642057021311
7.50013267443159,45.5643650702639
7.49952979856674,45.5645630737921
7.49894069464593,45.5647989154257
7.49836773478273,45.5650716455134
7.49781322608427,45.5653801658677
7.49727940136137,45.5657232341857
7.49676841013779,45.5660994690526
7.49628230999484,45.5665073555032
7.49582305828621,45.5669452511229
7.49539250425646,45.5674113926605
7.49499238159469,45.5679039031286
7.49462430145365,45.5684207993613
7.49428974596216,45.56896
7.49399006225709,45.5695193338739
7.49372645705895,45.5700965487431
7.49349999181285,45.5706893203668
7.4933115784144,45.5712952618631
7.49316197553785,45.5719119333193
7.49305178558119,45.5725368516173
7.49298145224048,45.5731675004314
7.49295125872326,45.5738013403617
7.49296132660817,45.5744358191582
7.49301161535539,45.575068381999
7.49310192246988,45.5756964817767
7.49323188431676,45.5763175893551
7.49340097758556,45.5769292037533
7.49360852139735,45.5775288622159
7.49385368004646,45.57811415013
7.49413546636552,45.5786827107477
7.4944527457005,45.5792322546761
7.4948042404795,45.5797605690957
7.49518853535708,45.5802655266708
7.49560408291342,45.5807450941156
7.49604920988518,45.5811973403811
7.49652212390313,45.5816204444312
7.49702092070945,45.5820127025753
7.49754359182544,45.5823725353283
7.498088032639,45.5826984937707
7.49865205087911,45.5829892653829
7.4992333754434,45.5832436793302
7.49982966554302,45.5834607111774
7.50043852012819,45.583639487014
7.5010574875564,45.5837792869726
7.50168407546426,45.5838795481283
7.50231576080343,45.5839398667647
7.50295,45.58396
</coordinates>
</LinearRing>
</outerBoundaryIs>
</Polygon>
<Polygon>
<outerBoundaryIs>
<LinearRing>
<coordinates>
7.5082,45.4769
7.50883423919657,45.4768798667647
7.50946592453574,45.4768195481283
7.5100925124436,45.4767192869726
7.51071147987181,45.476579487014
7.51132033445699,45.4764007111774
7.5119166245566,45.4761836793302
7.51249794912089,45.4759292653829
7.51306196736101,45.4756384937707
7.51360640817456,45.4753125353283
7.51412907929055,45.4749527025753
7.51462787609687,45.4745604444312
7.51510079011482,45.4741373403811
7.51554591708658,45.4736850941156
7.51596146464292,45.4732055266708
7.5163457595205,45.4727005690957
7.5166972542995,45.4721722546761
7.51701453363448,45.4716227107477
7.51729631995355,45.47105415013
7.51754147860265,45.4704688622159
7.51774902241444,45.4698692037533
7.51791811568324,45.4692575893551
7.51804807753012,45.4686364817767
7.51813838464461,45.468008381999
7.51818867339183,45.4673758191582
7.51819874127674,45.4667413403617
7.51816854775952,45.4661075004314
7.51809821441881,45.4654768516173
7.51798802446215,45.4648519333194
7.5178384215856,45.4642352618631
7.51765000818715,45.4636293203668
7.51742354294105,45.4630365487431
7.51715993774291,45.4624593338739
7.51686025403784,45.4619
7.51652569854635,45.4613607993613
7.51615761840531,45.4608439031286
7.51575749574354,45.4603513926605
7.51532694171379,45.4598852511229
7.51486769000516,45.4594473555032
7.51438158986221,45.4590394690526
7.51387059863863,45.4586632341857
7.51333677391573,45.4583201658677
7.51278226521727,45.4580116455135
7.51220930535407,45.4577389154257
7.51162020143326,45.4575030737921
7.51101732556841,45.4573050702639
7.51040310532787,45.4571457021312
7.50978001395973,45.4570256111132
7.50915056043304,45.4569452807743
7.50851727933498,45.4569050345762
7.50788272066502,45.4569050345762
7.50724943956696,45.4569452807743
7.50661998604027,45.4570256111132
7.50599689467214,45.4571457021312
7.50538267443159,45.4573050702639
7.50477979856674,45.4575030737921
7.50419069464593,45.4577389154257
7.50361773478273,45.4580116455135
7.50306322608427,45.4583201658677
7.50252940136137,45.4586632341857
7.50201841013779,45.4590394690526
7.50153230999484,45.4594473555032
7.50107305828621,45.4598852511229
7.50064250425646,45.4603513926605
7.50024238159469,45.4608439031286
7.49987430145365,45.4613607993613
7.49953974596216,45.4619
7.49924006225709,45.4624593338739
7.49897645705895,45.4630365487431
7.49874999181285,45.4636293203668
7.4985615784144,45.4642352618631
7.49841197553785,45.4648519333194
7.49830178558119,45.4654768516173
7.49823145224048,45.4661075004314
7.49820125872326,45.4667413403617
7.49821132660817,45.4673758191582
7.49826161535539,45.468008381999
7.49835192246988,45.4686364817767
7.49848188431676,45.4692575893551
7.49865097758556,45.4698692037533
7.49885852139735,45.4704688622159
7.49910368004646,45.47105415013
7.49938546636552,45.4716227107477
7.4997027457005,45.4721722546761
7.5000542404795,45.4727005690957
7.50043853535708,45.4732055266708
7.50085408291342,45.4736850941156
7.50129920988518,45.4741373403811
7.50177212390313,45.4745604444312
7.50227092070945,45.4749527025753
7.50279359182544,45.4753125353283
7.503338032639,45.4756384937707
7.50390205087911,45.4759292653829
7.5044833754434,45.4761836793302
7.50507966554302,45.4764007111774
7.50568852012819,45.476579487014
7.5063074875564,45.4767192869726
7.50693407546426,45.4768195481283
7.50756576080343,45.4768798667647
7.5082,45.4769
</coordinates>
</LinearRing>
</outerBoundaryIs>
</Polygon>
<Polygon>
<outerBoundaryIs>
<LinearRing>
<coordinates>
7.4642,45.4844
7.46483423919657,45.4843798667647
7.46546592453574,45.4843195481283
7.4660925124436,45.4842192869726
7.46671147987181,45.484079487014
7.46732033445698,45.4839007111774
7.4679166245566,45.4836836793302
7.46849794912089,45.4834292653829
7.469061967361,45.4831384937707
7.46960640817456,45.4828125353283
7.47012907929055,45.4824527025753
7.47062787609687,45.4820604444312
7.47110079011482,45.4816373403811
7.47154591708658,45.4811850941156
7.47196146464292,45.4807055266708
7.4723457595205,45.4802005690957
7.4726972542995,45.4796722546761
7.47301453363448,45.4791227107477
7.47329631995354,45.47855415013
7.47354147860265,45.4779688622159
7.47374902241444,45.4773692037533
7.47391811568324,45.4767575893551
7.47404807753012,45.4761364817767
7.47413838464461,45.475508381999
7.47418867339183,45.4748758191582
7.47419874127674,45.4742413403617
7.47416854775952,45.4736075004314
7.47409821441881,45.4729768516173
7.47398802446215,45.4723519333194
7.4738384215856,45.4717352618631
7.47365000818715,45.4711293203668
7.47342354294105,45.4705365487431
7.47315993774291,45.4699593338739
7.47286025403784,45.4694
7.47252569854635,45.4688607993613
7.47215761840531,45.4683439031286
7.47175749574354,45.4678513926605
7.47132694171379,45.4673852511229
7.47086769000516,45.4669473555032
7.47038158986221,45.4665394690526
7.46987059863863,45.4661632341857
7.46933677391573,45.4658201658677
7.46878226521727,45.4655116455135
7.46820930535407,45.4652389154257
7.46762020143326,45.4650030737921
7.46701732556841,45.4648050702639
7.46640310532787,45.4646457021312
7.46578001395973,45.4645256111132
7.46515056043304,45.4644452807743
7.46451727933498,45.4644050345762
7.46388272066502,45.4644050345762
7.46324943956696,45.4644452807743
7.46261998604027,45.4645256111132
7.46199689467213,45.4646457021312
7.46138267443159,45.4648050702639
7.46077979856674,45.4650030737921
7.46019069464593,45.4652389154257
7.45961773478273,45.4655116455135
7.45906322608427,45.4658201658677
7.45852940136137,45.4661632341857
7.45801841013779,45.4665394690526
7.45753230999484,45.4669473555032
7.45707305828621,45.4673852511229
7.45664250425646,45.4678513926605
7.45624238159469,45.4683439031286
7.45587430145365,45.4688607993613
7.45553974596216,45.4694
7.45524006225709,45.4699593338739
7.45497645705895,45.4705365487431
7.45474999181285,45.4711293203668
7.4545615784144,45.4717352618631
7.45441197553785,45.4723519333194
7.45430178558119,45.4729768516173
7.45423145224048,45.4736075004314
7.45420125872326,45.4742413403617
7.45421132660817,45.4748758191582
7.45426161535539,45.475508381999
7.45435192246988,45.4761364817767
7.45448188431676,45.4767575893551
7.45465097758556,45.4773692037533
7.45485852139735,45.4779688622159
7.45510368004645,45.47855415013
7.45538546636552,45.4791227107477
7.4557027457005,45.4796722546761
7.4560542404795,45.4802005690957
7.45643853535708,45.4807055266708
7.45685408291342,45.4811850941156
7.45729920988518,45.4816373403811
7.45777212390313,45.4820604444312
7.45827092070945,45.4824527025753
7.45879359182544,45.4828125353283
7.459338032639,45.4831384937707
7.45990205087911,45.4834292653829
7.4604833754434,45.4836836793302
7.46107966554302,45.4839007111774
7.46168852012819,45.484079487014
7.4623074875564,45.4842192869726
7.46293407546426,45.4843195481283
7.46356576080343,45.4843798667647
7.4642,45.4844
</coordinates>
</LinearRing>
</outerBoundaryIs>
</Polygon>
<Polygon>
<outerBoundaryIs>
<LinearRing>
<coordinates>
7.7952,45.52827379
7.79583423919657,45.5282536567647
7.79646592453574,45.5281933381283
7.7970925124436,45.5280930769726
7.79771147987181,45.527953277014
7.79832033445699,45.5277745011774
7.7989166245566,45.5275574693302
7.79949794912089,45.5273030553829
7.800061967361,45.5270122837707
7.80060640817456,45.5266863253283
7.80112907929055,45.5263264925753
7.80162787609687,45.5259342344312
7.80210079011482,45.5255111303811
7.80254591708658,45.5250588841156
7.80296146464292,45.5245793166708
7.8033457595205,45.5240743590957
7.8036972542995,45.5235460446761
7.80401453363448,45.5229965007477
7.80429631995355,45.52242794013
7.80454147860265,45.5218426522159
7.80474902241444,45.5212429937533
7.80491811568324,45.5206313793551
7.80504807753012,45.5200102717767
7.80513838464461,45.519382171999
7.80518867339183,45.5187496091582
7.80519874127674,45.5181151303617
7.80516854775952,45.5174812904314
7.80509821441881,45.5168506416173
7.80498802446215,45.5162257233194
7.8048384215856,45.5156090518631
7.80465000818715,45.5150031103668
7.80442354294105,45.5144103387431
7.80415993774291,45.5138331238739
7.80386025403784,45.51327379
7.80352569854635,45.5127345893613
7.80315761840531,45.5122176931286
7.80275749574354,45.5117251826605
7.80232694171379,45.5112590411229
7.80186769000516,45.5108211455032
7.80138158986221,45.5104132590526
7.80087059863863,45.5100370241857
7.80033677391573,45.5096939558677
7.79978226521727,45.5093854355135
7.79920930535407,45.5091127054257
7.79862020143326,45.5088768637921
7.79801732556841,45.5086788602639
7.79740310532787,45.5085194921311
7.79678001395973,45.5083994011132
7.79615056043304,45.5083190707743
7.79551727933498,45.5082788245762
7.79488272066502,45.5082788245762
7.79424943956696,45.5083190707743
7.79361998604027,45.5083994011132
7.79299689467214,45.5085194921311
7.79238267443159,45.5086788602639
7.79177979856674,45.5088768637921
7.79119069464593,45.5091127054257
7.79061773478273,45.5093854355135
7.79006322608427,45.5096939558677
7.78952940136137,45.5100370241857
7.78901841013779,45.5104132590526
7.78853230999484,45.5108211455032
7.78807305828621,45.5112590411229
7.78764250425646,45.5117251826605
7.78724238159469,45.5122176931286
7.78687430145365,45.5127345893613
7.78653974596216,45.51327379
7.78624006225709,45.5138331238739
7.78597645705895,45.5144103387431
7.78574999181285,45.5150031103668
7.7855615784144,45.5156090518631
7.78541197553785,45.5162257233194
7.78530178558119,45.5168506416173
7.78523145224048,45.5174812904314
7.78520125872326,45.5181151303617
7.78521132660817,45.5187496091582
7.78526161535539,45.519382171999
7.78535192246988,45.5200102717767
7.78548188431676,45.5206313793551
7.78565097758556,45.5212429937533
7.78585852139735,45.5218426522159
7.78610368004646,45.52242794013
7.78638546636552,45.5229965007477
7.7867027457005,45.5235460446761
7.7870542404795,45.5240743590957
7.78743853535708,45.5245793166708
7.78785408291342,45.5250588841156
7.78829920988518,45.5255111303811
7.78877212390313,45.5259342344312
7.78927092070945,45.5263264925753
7.78979359182544,45.5266863253283
7.790338032639,45.5270122837707
7.79090205087911,45.5273030553829
7.7914833754434,45.5275574693302
7.79207966554302,45.5277745011774
7.79268852012819,45.527953277014
7.7933074875564,45.5280930769726
7.79393407546426,45.5281933381283
7.79456576080343,45.5282536567647
7.7952,45.52827379
</coordinates>
</LinearRing>
</outerBoundaryIs>
</Polygon>
<Polygon>
<outerBoundaryIs>
<LinearRing>
<coordinates>
7.938631,45.6085
7.93926523919657,45.6084798667647
7.93989692453574,45.6084195481283
7.9405235124436,45.6083192869726
7.94114247987181,45.608179487014
7.94175133445698,45.6080007111774
7.9423476245566,45.6077836793302
7.94292894912089,45.6075292653829
7.943492967361,45.6072384937707
7.94403740817456,45.6069125353283
7.94456007929055,45.6065527025753
7.94505887609687,45.6061604444312
7.94553179011482,45.6057373403811
7.94597691708658,45.6052850941156
7.94639246464292,45.6048055266708
7.9467767595205,45.6043005690957
7.9471282542995,45.6037722546761
7.94744553363448,45.6032227107477
7.94772731995354,45.60265415013
7.94797247860265,45.6020688622159
7.94818002241444,45.6014692037533
7.94834911568324,45.6008575893551
7.94847907753012,45.6002364817767
7.94856938464461,45.599608381999
7.94861967339183,45.5989758191582
7.94862974127674,45.5983413403617
7.94859954775952,45.5977075004314
7.94852921441881,45.5970768516173
7.94841902446215,45.5964519333194
7.9482694215856,45.5958352618631
7.94808100818715,45.5952293203668
7.94785454294105,45.5946365487431
7.94759093774291,45.5940593338739
7.94729125403784,45.5935
7.94695669854635,45.5929607993613
7.94658861840531,45.5924439031286
7.94618849574354,45.5919513926605
7.94575794171379,45.5914852511229
7.94529869000516,45.5910473555032
7.94481258986221,45.5906394690526
7.94430159863863,45.5902632341857
7.94376777391573,45.5899201658677
7.94321326521727,45.5896116455135
7.94264030535407,45.5893389154257
7.94205120143326,45.5891030737921
7.94144832556841,45.5889050702639
7.94083410532787,45.5887457021311
7.94021101395973,45.5886256111132
7.93958156043304,45.5885452807743
7.93894827933498,45.5885050345762
7.93831372066502,45.5885050345762
7.93768043956696,45.5885452807743
7.93705098604027,45.5886256111132
7.93642789467213,45.5887457021311
7.93581367443159,45.5889050702639
7.93521079856674,45.5891030737921
7.93462169464593,45.5893389154257
7.93404873478273,45.5896116455135
7.93349422608427,45.5899201658677
7.93296040136137,45.5902632341857
7.93244941013779,45.5906394690526
7.93196330999484,45.5910473555032
7.93150405828621,45.5914852511229
7.93107350425646,45.5919513926605
7.93067338159469,45.5924439031286
7.93030530145365,45.5929607993613
7.92997074596216,45.5935
7.92967106225709,45.5940593338739
7.92940745705895,45.5946365487431
7.92918099181285,45.5952293203668
7.9289925784144,45.5958352618631
7.92884297553785,45.5964519333194
7.92873278558119,45.5970768516173
7.92866245224048,45.5977075004314
7.92863225872326,45.5983413403617
7.92864232660817,45.5989758191582
7.92869261535539,45.599608381999
7.92878292246988,45.6002364817767
7.92891288431676,45.6008575893551
7.92908197758556,45.6014692037533
7.92928952139735,45.6020688622159
7.92953468004646,45.60265415013
7.92981646636552,45.6032227107477
7.9301337457005,45.6037722546761
7.9304852404795,45.6043005690957
7.93086953535708,45.6048055266708
7.93128508291342,45.6052850941156
7.93173020988518,45.6057373403811
7.93220312390313,45.6061604444312
7.93270192070945,45.6065527025753
7.93322459182544,45.6069125353283
7.933769032639,45.6072384937707
7.93433305087911,45.6075292653829
7.9349143754434,45.6077836793302
7.93551066554302,45.6080007111774
7.93611952012819,45.608179487014
7.9367384875564,45.6083192869726
7.93736507546426,45.6084195481283
7.93799676080343,45.6084798667647
7.938631,45.6085
</coordinates>
</LinearRing>
</outerBoundaryIs>
</Polygon>
</MultiGeometry>
</Placemark>
</Document>
</kml>
