# Supplementary material for: Species conservation profiles of the endemic spiders Troglohyphantes (Araneae, Linyphiidae) from the Alps and the north-western Dinarides
Source: Biodivers Data J. 2022 Aug 19;10:e87261. doi: 10.3897/BDJ.10.e87261 (PMC9848466; doi:10.3897/BDJ.10.e87261)
Supplement: Supplementary material 41 — Distribution of Troglohyphantesnoricus (Thaler & Polenec, 1974) [file bdj-10-e87261-s041.kml]

<?xml version="1.0" encoding="UTF-8"?>
<kml xmlns="http://earth.google.com/kml/2.2">
<Document>
<name></name>
<description><![CDATA[]]></description>

<Style id="1">
<LineStyle>
<width>2</width>
<color>ff0000ff</color>
</LineStyle>
<PolyStyle>
<color>aaffffff</color>
<fill>1</fill>
</PolyStyle>
</Style>

<Placemark>
<name>T.noricus.kml</name>
<description><![CDATA[]]></description>
<styleUrl>#1</styleUrl>
<visibility>1</visibility>
<MultiGeometry>
<Polygon>
<outerBoundaryIs>
<LinearRing>
<coordinates>
14.99166667,47.06666667
14.99166667,47.05833333
14.98333333,47.05833333
14.98333333,47.06666667
14.975,47.06666667
14.975,47.075
14.96666667,47.075
14.95833333,47.075
14.95833333,47.08333333
14.95,47.08333333
14.95,47.09166667
14.95,47.1
14.94166667,47.1
14.93333333,47.1
14.93333333,47.10833333
14.94166667,47.10833333
14.95,47.10833333
14.95833333,47.10833333
14.95833333,47.11666667
14.95,47.11666667
14.95,47.125
14.95,47.13333333
14.95833333,47.13333333
14.95833333,47.14166667
14.95,47.14166667
14.95,47.15
14.95833333,47.15
14.96666667,47.15
14.96666667,47.15833333
14.96666667,47.16666667
14.975,47.16666667
14.98333333,47.16666667
14.99166667,47.16666667
14.99166667,47.175
15,47.175
15,47.16666667
15.00833333,47.16666667
15.00833333,47.175
15.00833333,47.18333333
15.01666667,47.18333333
15.025,47.18333333
15.03333333,47.18333333
15.04166667,47.18333333
15.04166667,47.19166667
15.05,47.19166667
15.05833333,47.19166667
15.05833333,47.2
15.06666667,47.2
15.075,47.2
15.08333333,47.2
15.08333333,47.20833333
15.08333333,47.21666667
15.075,47.21666667
15.075,47.225
15.08333333,47.225
15.09166667,47.225
15.09166667,47.23333333
15.1,47.23333333
15.1,47.24166667
15.1,47.25
15.10833333,47.25
15.11666667,47.25
15.11666667,47.25833333
15.11666667,47.26666667
15.125,47.26666667
15.125,47.275
15.13333333,47.275
15.14166667,47.275
15.15,47.275
15.15833333,47.275
15.15833333,47.28333333
15.15,47.28333333
15.14166667,47.28333333
15.14166667,47.29166667
15.13333333,47.29166667
15.13333333,47.28333333
15.125,47.28333333
15.11666667,47.28333333
15.10833333,47.28333333
15.10833333,47.275
15.1,47.275
15.1,47.28333333
15.1,47.29166667
15.09166667,47.29166667
15.09166667,47.28333333
15.08333333,47.28333333
15.08333333,47.275
15.075,47.275
15.075,47.26666667
15.06666667,47.26666667
15.05833333,47.26666667
15.05833333,47.275
15.05833333,47.28333333
15.06666667,47.28333333
15.06666667,47.29166667
15.05833333,47.29166667
15.05,47.29166667
15.05,47.3
15.05833333,47.3
15.06666667,47.3
15.075,47.3
15.075,47.29166667
15.08333333,47.29166667
15.08333333,47.3
15.09166667,47.3
15.1,47.3
15.10833333,47.3
15.10833333,47.30833333
15.10833333,47.31666667
15.1,47.31666667
15.1,47.325
15.09166667,47.325
15.09166667,47.33333333
15.1,47.33333333
15.1,47.34166667
15.10833333,47.34166667
15.10833333,47.33333333
15.10833333,47.325
15.11666667,47.325
15.11666667,47.33333333
15.125,47.33333333
15.125,47.34166667
15.125,47.35
15.13333333,47.35
15.14166667,47.35
15.14166667,47.35833333
15.13333333,47.35833333
15.13333333,47.36666667
15.13333333,47.375
15.14166667,47.375
15.14166667,47.38333333
15.14166667,47.39166667
15.15,47.39166667
15.15,47.38333333
15.15833333,47.38333333
15.15833333,47.39166667
15.16666667,47.39166667
15.16666667,47.4
15.175,47.4
15.18333333,47.4
15.19166667,47.4
15.19166667,47.40833333
15.2,47.40833333
15.2,47.4
15.20833333,47.4
15.21666667,47.4
15.225,47.4
15.23333333,47.4
15.24166667,47.4
15.25,47.4
15.25,47.40833333
15.25833333,47.40833333
15.26666667,47.40833333
15.275,47.40833333
15.275,47.41666667
15.26666667,47.41666667
15.25833333,47.41666667
15.25833333,47.425
15.25,47.425
15.25,47.41666667
15.24166667,47.41666667
15.23333333,47.41666667
15.23333333,47.40833333
15.225,47.40833333
15.225,47.41666667
15.21666667,47.41666667
15.20833333,47.41666667
15.2,47.41666667
15.19166667,47.41666667
15.18333333,47.41666667
15.175,47.41666667
15.175,47.40833333
15.16666667,47.40833333
15.15833333,47.40833333
15.15,47.40833333
15.15,47.41666667
15.14166667,47.41666667
15.14166667,47.40833333
15.13333333,47.40833333
15.125,47.40833333
15.125,47.4
15.11666667,47.4
15.10833333,47.4
15.10833333,47.40833333
15.1,47.40833333
15.1,47.4
15.09166667,47.4
15.08333333,47.4
15.08333333,47.40833333
15.075,47.40833333
15.075,47.41666667
15.06666667,47.41666667
15.05833333,47.41666667
15.05833333,47.425
15.05833333,47.43333333
15.05,47.43333333
15.05,47.44166667
15.04166667,47.44166667
15.04166667,47.45
15.03333333,47.45
15.03333333,47.44166667
15.025,47.44166667
15.01666667,47.44166667
15.01666667,47.45
15.00833333,47.45
15,47.45
15,47.45833333
14.99166667,47.45833333
14.98333333,47.45833333
14.98333333,47.45
14.975,47.45
14.96666667,47.45
14.96666667,47.44166667
14.95833333,47.44166667
14.95833333,47.43333333
14.95,47.43333333
14.95,47.44166667
14.94166667,47.44166667
14.94166667,47.43333333
14.93333333,47.43333333
14.93333333,47.44166667
14.925,47.44166667
14.925,47.45
14.91666667,47.45
14.90833333,47.45
14.9,47.45
14.89166667,47.45
14.89166667,47.44166667
14.88333333,47.44166667
14.88333333,47.45
14.875,47.45
14.875,47.44166667
14.875,47.43333333
14.875,47.425
14.875,47.41666667
14.86666667,47.41666667
14.85833333,47.41666667
14.85,47.41666667
14.85,47.425
14.84166667,47.425
14.84166667,47.41666667
14.83333333,47.41666667
14.825,47.41666667
14.825,47.425
14.81666667,47.425
14.80833333,47.425
14.8,47.425
14.79166667,47.425
14.78333333,47.425
14.775,47.425
14.775,47.43333333
14.76666667,47.43333333
14.75833333,47.43333333
14.75833333,47.44166667
14.75,47.44166667
14.75,47.45
14.75833333,47.45
14.75833333,47.45833333
14.75833333,47.46666667
14.76666667,47.46666667
14.775,47.46666667
14.775,47.475
14.78333333,47.475
14.78333333,47.48333333
14.775,47.48333333
14.76666667,47.48333333
14.75833333,47.48333333
14.75833333,47.49166667
14.75,47.49166667
14.74166667,47.49166667
14.74166667,47.5
14.74166667,47.50833333
14.73333333,47.50833333
14.725,47.50833333
14.71666667,47.50833333
14.71666667,47.5
14.70833333,47.5
14.7,47.5
14.69166667,47.5
14.69166667,47.50833333
14.69166667,47.51666667
14.69166667,47.525
14.69166667,47.53333333
14.7,47.53333333
14.70833333,47.53333333
14.71666667,47.53333333
14.71666667,47.54166667
14.725,47.54166667
14.725,47.55
14.71666667,47.55
14.70833333,47.55
14.70833333,47.54166667
14.7,47.54166667
14.69166667,47.54166667
14.69166667,47.55
14.68333333,47.55
14.675,47.55
14.675,47.55833333
14.66666667,47.55833333
14.65833333,47.55833333
14.65,47.55833333
14.64166667,47.55833333
14.63333333,47.55833333
14.625,47.55833333
14.625,47.55
14.61666667,47.55
14.60833333,47.55
14.6,47.55
14.6,47.54166667
14.60833333,47.54166667
14.61666667,47.54166667
14.625,47.54166667
14.63333333,47.54166667
14.64166667,47.54166667
14.64166667,47.53333333
14.65,47.53333333
14.65833333,47.53333333
14.65833333,47.525
14.66666667,47.525
14.66666667,47.51666667
14.66666667,47.50833333
14.65833333,47.50833333
14.65,47.50833333
14.64166667,47.50833333
14.63333333,47.50833333
14.625,47.50833333
14.61666667,47.50833333
14.60833333,47.50833333
14.6,47.50833333
14.6,47.51666667
14.6,47.525
14.59166667,47.525
14.59166667,47.53333333
14.58333333,47.53333333
14.58333333,47.525
14.58333333,47.51666667
14.575,47.51666667
14.575,47.525
14.56666667,47.525
14.56666667,47.51666667
14.55833333,47.51666667
14.55833333,47.525
14.55833333,47.53333333
14.55833333,47.54166667
14.56666667,47.54166667
14.56666667,47.55
14.55833333,47.55
14.55,47.55
14.54166667,47.55
14.53333333,47.55
14.525,47.55
14.51666667,47.55
14.51666667,47.55833333
14.50833333,47.55833333
14.5,47.55833333
14.5,47.55
14.49166667,47.55
14.49166667,47.55833333
14.49166667,47.56666667
14.49166667,47.575
14.5,47.575
14.50833333,47.575
14.51666667,47.575
14.51666667,47.56666667
14.525,47.56666667
14.525,47.575
14.53333333,47.575
14.54166667,47.575
14.54166667,47.58333333
14.55,47.58333333
14.55,47.59166667
14.54166667,47.59166667
14.54166667,47.6
14.53333333,47.6
14.525,47.6
14.525,47.60833333
14.51666667,47.60833333
14.50833333,47.60833333
14.5,47.60833333
14.49166667,47.60833333
14.48333333,47.60833333
14.475,47.60833333
14.46666667,47.60833333
14.46666667,47.61666667
14.45833333,47.61666667
14.45,47.61666667
14.45,47.625
14.44166667,47.625
14.43333333,47.625
14.43333333,47.61666667
14.43333333,47.60833333
14.425,47.60833333
14.425,47.6
14.41666667,47.6
14.40833333,47.6
14.40833333,47.60833333
14.4,47.60833333
14.4,47.6
14.39166667,47.6
14.39166667,47.59166667
14.38333333,47.59166667
14.38333333,47.6
14.375,47.6
14.36666667,47.6
14.35833333,47.6
14.35,47.6
14.35,47.59166667
14.34166667,47.59166667
14.34166667,47.58333333
14.33333333,47.58333333
14.33333333,47.59166667
14.325,47.59166667
14.325,47.58333333
14.31666667,47.58333333
14.30833333,47.58333333
14.30833333,47.575
14.3,47.575
14.3,47.56666667
14.29166667,47.56666667
14.28333333,47.56666667
14.275,47.56666667
14.26666667,47.56666667
14.26666667,47.575
14.26666667,47.58333333
14.25833333,47.58333333
14.25,47.58333333
14.24166667,47.58333333
14.23333333,47.58333333
14.23333333,47.575
14.225,47.575
14.21666667,47.575
14.20833333,47.575
14.20833333,47.58333333
14.20833333,47.59166667
14.20833333,47.6
14.21666667,47.6
14.225,47.6
14.23333333,47.6
14.23333333,47.60833333
14.225,47.60833333
14.21666667,47.60833333
14.20833333,47.60833333
14.20833333,47.61666667
14.21666667,47.61666667
14.21666667,47.625
14.225,47.625
14.225,47.63333333
14.225,47.64166667
14.225,47.65
14.21666667,47.65
14.20833333,47.65
14.20833333,47.64166667
14.2,47.64166667
14.2,47.63333333
14.19166667,47.63333333
14.19166667,47.625
14.19166667,47.61666667
14.18333333,47.61666667
14.175,47.61666667
14.175,47.60833333
14.16666667,47.60833333
14.16666667,47.6
14.15833333,47.6
14.15833333,47.59166667
14.16666667,47.59166667
14.175,47.59166667
14.175,47.58333333
14.18333333,47.58333333
14.18333333,47.59166667
14.19166667,47.59166667
14.19166667,47.58333333
14.2,47.58333333
14.2,47.575
14.19166667,47.575
14.18333333,47.575
14.18333333,47.56666667
14.175,47.56666667
14.16666667,47.56666667
14.15833333,47.56666667
14.15,47.56666667
14.14166667,47.56666667
14.14166667,47.55833333
14.14166667,47.55
14.13333333,47.55
14.125,47.55
14.11666667,47.55
14.11666667,47.54166667
14.10833333,47.54166667
14.1,47.54166667
14.1,47.53333333
14.09166667,47.53333333
14.08333333,47.53333333
14.075,47.53333333
14.06666667,47.53333333
14.05833333,47.53333333
14.05833333,47.54166667
14.05,47.54166667
14.05,47.55
14.04166667,47.55
14.03333333,47.55
14.03333333,47.55833333
14.03333333,47.56666667
14.025,47.56666667
14.01666667,47.56666667
14.00833333,47.56666667
14.00833333,47.55833333
14,47.55833333
13.99166667,47.55833333
13.98333333,47.55833333
13.975,47.55833333
13.96666667,47.55833333
13.95833333,47.55833333
13.95833333,47.56666667
13.95,47.56666667
13.95,47.55833333
13.94166667,47.55833333
13.94166667,47.56666667
13.93333333,47.56666667
13.93333333,47.575
13.93333333,47.58333333
13.94166667,47.58333333
13.94166667,47.59166667
13.93333333,47.59166667
13.93333333,47.6
13.94166667,47.6
13.94166667,47.60833333
13.95,47.60833333
13.95,47.61666667
13.94166667,47.61666667
13.93333333,47.61666667
13.925,47.61666667
13.925,47.60833333
13.925,47.6
13.91666667,47.6
13.91666667,47.59166667
13.90833333,47.59166667
13.90833333,47.58333333
13.9,47.58333333
13.9,47.59166667
13.9,47.6
13.9,47.60833333
13.89166667,47.60833333
13.88333333,47.60833333
13.88333333,47.6
13.875,47.6
13.875,47.59166667
13.88333333,47.59166667
13.89166667,47.59166667
13.89166667,47.58333333
13.89166667,47.575
13.88333333,47.575
13.875,47.575
13.875,47.58333333
13.86666667,47.58333333
13.86666667,47.575
13.85833333,47.575
13.85833333,47.58333333
13.85,47.58333333
13.84166667,47.58333333
13.84166667,47.59166667
13.84166667,47.6
13.85,47.6
13.85833333,47.6
13.85833333,47.60833333
13.85,47.60833333
13.85,47.61666667
13.85833333,47.61666667
13.86666667,47.61666667
13.86666667,47.60833333
13.875,47.60833333
13.875,47.61666667
13.88333333,47.61666667
13.89166667,47.61666667
13.9,47.61666667
13.90833333,47.61666667
13.90833333,47.625
13.91666667,47.625
13.925,47.625
13.93333333,47.625
13.93333333,47.63333333
13.93333333,47.64166667
13.94166667,47.64166667
13.95,47.64166667
13.95833333,47.64166667
13.95833333,47.65
13.95,47.65
13.94166667,47.65
13.93333333,47.65
13.925,47.65
13.925,47.65833333
13.93333333,47.65833333
13.93333333,47.66666667
13.94166667,47.66666667
13.94166667,47.675
13.93333333,47.675
13.925,47.675
13.925,47.68333333
13.91666667,47.68333333
13.90833333,47.68333333
13.9,47.68333333
13.89166667,47.68333333
13.88333333,47.68333333
13.875,47.68333333
13.875,47.69166667
13.86666667,47.69166667
13.86666667,47.7
13.85833333,47.7
13.85,47.7
13.85,47.69166667
13.85833333,47.69166667
13.85833333,47.68333333
13.85,47.68333333
13.84166667,47.68333333
13.84166667,47.69166667
13.83333333,47.69166667
13.83333333,47.68333333
13.825,47.68333333
13.825,47.675
13.81666667,47.675
13.81666667,47.66666667
13.80833333,47.66666667
13.8,47.66666667
13.79166667,47.66666667
13.79166667,47.65833333
13.79166667,47.65
13.78333333,47.65
13.78333333,47.65833333
13.775,47.65833333
13.775,47.65
13.76666667,47.65
13.76666667,47.65833333
13.76666667,47.66666667
13.775,47.66666667
13.78333333,47.66666667
13.78333333,47.675
13.79166667,47.675
13.79166667,47.68333333
13.79166667,47.69166667
13.79166667,47.7
13.78333333,47.7
13.78333333,47.69166667
13.775,47.69166667
13.76666667,47.69166667
13.75833333,47.69166667
13.75833333,47.7
13.76666667,47.7
13.775,47.7
13.775,47.70833333
13.775,47.71666667
13.775,47.725
13.78333333,47.725
13.79166667,47.725
13.8,47.725
13.8,47.73333333
13.80833333,47.73333333
13.81666667,47.73333333
13.81666667,47.725
13.825,47.725
13.825,47.73333333
13.83333333,47.73333333
13.83333333,47.725
13.84166667,47.725
13.85,47.725
13.85833333,47.725
13.85833333,47.73333333
13.86666667,47.73333333
13.875,47.73333333
13.875,47.725
13.88333333,47.725
13.89166667,47.725
13.9,47.725
13.90833333,47.725
13.90833333,47.71666667
13.90833333,47.70833333
13.91666667,47.70833333
13.925,47.70833333
13.93333333,47.70833333
13.93333333,47.71666667
13.94166667,47.71666667
13.95,47.71666667
13.95,47.70833333
13.95833333,47.70833333
13.96666667,47.70833333
13.975,47.70833333
13.975,47.7
13.98333333,47.7
13.98333333,47.70833333
13.99166667,47.70833333
13.99166667,47.71666667
13.99166667,47.725
13.98333333,47.725
13.98333333,47.73333333
13.99166667,47.73333333
13.99166667,47.74166667
14,47.74166667
14,47.73333333
14.00833333,47.73333333
14.00833333,47.725
14.00833333,47.71666667
14.01666667,47.71666667
14.025,47.71666667
14.025,47.725
14.03333333,47.725
14.04166667,47.725
14.04166667,47.73333333
14.05,47.73333333
14.05,47.74166667
14.05833333,47.74166667
14.05833333,47.75
14.06666667,47.75
14.06666667,47.74166667
14.075,47.74166667
14.08333333,47.74166667
14.08333333,47.75
14.08333333,47.75833333
14.09166667,47.75833333
14.09166667,47.75
14.1,47.75
14.1,47.74166667
14.10833333,47.74166667
14.10833333,47.75
14.11666667,47.75
14.11666667,47.74166667
14.125,47.74166667
14.13333333,47.74166667
14.13333333,47.73333333
14.14166667,47.73333333
14.14166667,47.74166667
14.15,47.74166667
14.15,47.73333333
14.15833333,47.73333333
14.15833333,47.725
14.15833333,47.71666667
14.15,47.71666667
14.14166667,47.71666667
14.13333333,47.71666667
14.125,47.71666667
14.11666667,47.71666667
14.11666667,47.70833333
14.125,47.70833333
14.125,47.7
14.11666667,47.7
14.10833333,47.7
14.10833333,47.70833333
14.1,47.70833333
14.09166667,47.70833333
14.09166667,47.7
14.08333333,47.7
14.075,47.7
14.075,47.69166667
14.06666667,47.69166667
14.06666667,47.68333333
14.06666667,47.675
14.06666667,47.66666667
14.075,47.66666667
14.075,47.65833333
14.08333333,47.65833333
14.09166667,47.65833333
14.09166667,47.65
14.08333333,47.65
14.075,47.65
14.075,47.64166667
14.08333333,47.64166667
14.08333333,47.63333333
14.09166667,47.63333333
14.09166667,47.64166667
14.1,47.64166667
14.1,47.65
14.10833333,47.65
14.10833333,47.65833333
14.11666667,47.65833333
14.11666667,47.66666667
14.125,47.66666667
14.125,47.65833333
14.13333333,47.65833333
14.13333333,47.66666667
14.13333333,47.675
14.13333333,47.68333333
14.14166667,47.68333333
14.15,47.68333333
14.15833333,47.68333333
14.15833333,47.69166667
14.16666667,47.69166667
14.175,47.69166667
14.18333333,47.69166667
14.18333333,47.68333333
14.19166667,47.68333333
14.19166667,47.69166667
14.2,47.69166667
14.20833333,47.69166667
14.20833333,47.7
14.21666667,47.7
14.21666667,47.69166667
14.21666667,47.68333333
14.225,47.68333333
14.225,47.69166667
14.23333333,47.69166667
14.24166667,47.69166667
14.25,47.69166667
14.25833333,47.69166667
14.26666667,47.69166667
14.26666667,47.68333333
14.275,47.68333333
14.275,47.69166667
14.28333333,47.69166667
14.28333333,47.68333333
14.29166667,47.68333333
14.3,47.68333333
14.30833333,47.68333333
14.31666667,47.68333333
14.31666667,47.675
14.325,47.675
14.325,47.66666667
14.31666667,47.66666667
14.31666667,47.65833333
14.325,47.65833333
14.33333333,47.65833333
14.33333333,47.65
14.325,47.65
14.325,47.64166667
14.325,47.63333333
14.33333333,47.63333333
14.34166667,47.63333333
14.34166667,47.64166667
14.34166667,47.65
14.35,47.65
14.35833333,47.65
14.35833333,47.65833333
14.35833333,47.66666667
14.36666667,47.66666667
14.36666667,47.675
14.36666667,47.68333333
14.375,47.68333333
14.38333333,47.68333333
14.39166667,47.68333333
14.39166667,47.69166667
14.39166667,47.7
14.39166667,47.70833333
14.4,47.70833333
14.4,47.7
14.40833333,47.7
14.41666667,47.7
14.41666667,47.69166667
14.425,47.69166667
14.43333333,47.69166667
14.44166667,47.69166667
14.44166667,47.7
14.44166667,47.70833333
14.43333333,47.70833333
14.43333333,47.71666667
14.425,47.71666667
14.425,47.725
14.41666667,47.725
14.40833333,47.725
14.4,47.725
14.39166667,47.725
14.38333333,47.725
14.38333333,47.73333333
14.375,47.73333333
14.36666667,47.73333333
14.35833333,47.73333333
14.35833333,47.74166667
14.35,47.74166667
14.34166667,47.74166667
14.34166667,47.75
14.35,47.75
14.35,47.75833333
14.34166667,47.75833333
14.33333333,47.75833333
14.325,47.75833333
14.325,47.76666667
14.31666667,47.76666667
14.31666667,47.75833333
14.30833333,47.75833333
14.3,47.75833333
14.3,47.76666667
14.29166667,47.76666667
14.28333333,47.76666667
14.28333333,47.775
14.275,47.775
14.26666667,47.775
14.25833333,47.775
14.25,47.775
14.25,47.78333333
14.24166667,47.78333333
14.23333333,47.78333333
14.225,47.78333333
14.21666667,47.78333333
14.21666667,47.79166667
14.20833333,47.79166667
14.2,47.79166667
14.19166667,47.79166667
14.18333333,47.79166667
14.18333333,47.8
14.18333333,47.80833333
14.18333333,47.81666667
14.19166667,47.81666667
14.19166667,47.825
14.2,47.825
14.2,47.81666667
14.20833333,47.81666667
14.20833333,47.80833333
14.21666667,47.80833333
14.225,47.80833333
14.225,47.81666667
14.225,47.825
14.21666667,47.825
14.21666667,47.83333333
14.225,47.83333333
14.23333333,47.83333333
14.24166667,47.83333333
14.24166667,47.825
14.24166667,47.81666667
14.24166667,47.80833333
14.24166667,47.8
14.25,47.8
14.25833333,47.8
14.25833333,47.79166667
14.26666667,47.79166667
14.275,47.79166667
14.28333333,47.79166667
14.29166667,47.79166667
14.3,47.79166667
14.3,47.8
14.29166667,47.8
14.29166667,47.80833333
14.3,47.80833333
14.30833333,47.80833333
14.31666667,47.80833333
14.325,47.80833333
14.325,47.81666667
14.33333333,47.81666667
14.34166667,47.81666667
14.34166667,47.80833333
14.35,47.80833333
14.35833333,47.80833333
14.36666667,47.80833333
14.36666667,47.8
14.36666667,47.79166667
14.35833333,47.79166667
14.35,47.79166667
14.34166667,47.79166667
14.34166667,47.78333333
14.35,47.78333333
14.35833333,47.78333333
14.35833333,47.775
14.36666667,47.775
14.375,47.775
14.38333333,47.775
14.39166667,47.775
14.39166667,47.76666667
14.39166667,47.75833333
14.4,47.75833333
14.4,47.76666667
14.40833333,47.76666667
14.40833333,47.775
14.41666667,47.775
14.41666667,47.78333333
14.41666667,47.79166667
14.41666667,47.8
14.425,47.8
14.43333333,47.8
14.44166667,47.8
14.45,47.8
14.45,47.79166667
14.44166667,47.79166667
14.43333333,47.79166667
14.43333333,47.78333333
14.425,47.78333333
14.425,47.775
14.43333333,47.775
14.44166667,47.775
14.45,47.775
14.45,47.76666667
14.44166667,47.76666667
14.44166667,47.75833333
14.45,47.75833333
14.45,47.75
14.45833333,47.75
14.45833333,47.74166667
14.45833333,47.73333333
14.46666667,47.73333333
14.475,47.73333333
14.48333333,47.73333333
14.49166667,47.73333333
14.5,47.73333333
14.5,47.725
14.49166667,47.725
14.49166667,47.71666667
14.49166667,47.70833333
14.49166667,47.7
14.5,47.7
14.50833333,47.7
14.51666667,47.7
14.525,47.7
14.53333333,47.7
14.53333333,47.70833333
14.54166667,47.70833333
14.55,47.70833333
14.55833333,47.70833333
14.55833333,47.7
14.56666667,47.7
14.575,47.7
14.58333333,47.7
14.58333333,47.69166667
14.59166667,47.69166667
14.59166667,47.7
14.6,47.7
14.60833333,47.7
14.61666667,47.7
14.61666667,47.70833333
14.625,47.70833333
14.625,47.71666667
14.625,47.725
14.625,47.73333333
14.63333333,47.73333333
14.63333333,47.725
14.63333333,47.71666667
14.63333333,47.70833333
14.63333333,47.7
14.64166667,47.7
14.64166667,47.69166667
14.65,47.69166667
14.65833333,47.69166667
14.66666667,47.69166667
14.675,47.69166667
14.68333333,47.69166667
14.68333333,47.7
14.69166667,47.7
14.69166667,47.69166667
14.7,47.69166667
14.70833333,47.69166667
14.71666667,47.69166667
14.71666667,47.7
14.71666667,47.70833333
14.71666667,47.71666667
14.71666667,47.725
14.70833333,47.725
14.7,47.725
14.7,47.73333333
14.7,47.74166667
14.70833333,47.74166667
14.70833333,47.75
14.71666667,47.75
14.71666667,47.75833333
14.725,47.75833333
14.725,47.76666667
14.73333333,47.76666667
14.73333333,47.775
14.725,47.775
14.71666667,47.775
14.71666667,47.78333333
14.70833333,47.78333333
14.7,47.78333333
14.69166667,47.78333333
14.69166667,47.79166667
14.7,47.79166667
14.70833333,47.79166667
14.70833333,47.8
14.71666667,47.8
14.725,47.8
14.725,47.79166667
14.725,47.78333333
14.73333333,47.78333333
14.74166667,47.78333333
14.75,47.78333333
14.75833333,47.78333333
14.76666667,47.78333333
14.775,47.78333333
14.775,47.775
14.775,47.76666667
14.78333333,47.76666667
14.78333333,47.75833333
14.79166667,47.75833333
14.8,47.75833333
14.80833333,47.75833333
14.81666667,47.75833333
14.81666667,47.76666667
14.80833333,47.76666667
14.80833333,47.775
14.80833333,47.78333333
14.81666667,47.78333333
14.81666667,47.79166667
14.825,47.79166667
14.83333333,47.79166667
14.84166667,47.79166667
14.84166667,47.8
14.85,47.8
14.85833333,47.8
14.86666667,47.8
14.875,47.8
14.88333333,47.8
14.88333333,47.80833333
14.89166667,47.80833333
14.89166667,47.8
14.9,47.8
14.90833333,47.8
14.90833333,47.80833333
14.91666667,47.80833333
14.925,47.80833333
14.925,47.81666667
14.925,47.825
14.93333333,47.825
14.93333333,47.81666667
14.93333333,47.80833333
14.94166667,47.80833333
14.94166667,47.81666667
14.95,47.81666667
14.95,47.825
14.95,47.83333333
14.95,47.84166667
14.95833333,47.84166667
14.95833333,47.83333333
14.96666667,47.83333333
14.975,47.83333333
14.98333333,47.83333333
14.98333333,47.84166667
14.99166667,47.84166667
14.99166667,47.85
14.98333333,47.85
14.98333333,47.85833333
14.99166667,47.85833333
15,47.85833333
15.00833333,47.85833333
15.01666667,47.85833333
15.025,47.85833333
15.03333333,47.85833333
15.03333333,47.85
15.04166667,47.85
15.04166667,47.84166667
15.05,47.84166667
15.05833333,47.84166667
15.05833333,47.83333333
15.06666667,47.83333333
15.06666667,47.84166667
15.06666667,47.85
15.075,47.85
15.075,47.85833333
15.08333333,47.85833333
15.08333333,47.85
15.08333333,47.84166667
15.09166667,47.84166667
15.09166667,47.85
15.1,47.85
15.1,47.85833333
15.1,47.86666667
15.10833333,47.86666667
15.10833333,47.85833333
15.10833333,47.85
15.11666667,47.85
15.125,47.85
15.125,47.85833333
15.11666667,47.85833333
15.11666667,47.86666667
15.125,47.86666667
15.13333333,47.86666667
15.13333333,47.875
15.14166667,47.875
15.14166667,47.88333333
15.15,47.88333333
15.15833333,47.88333333
15.15833333,47.875
15.16666667,47.875
15.175,47.875
15.18333333,47.875
15.18333333,47.88333333
15.19166667,47.88333333
15.19166667,47.875
15.2,47.875
15.20833333,47.875
15.21666667,47.875
15.225,47.875
15.23333333,47.875
15.24166667,47.875
15.24166667,47.86666667
15.23333333,47.86666667
15.23333333,47.85833333
15.225,47.85833333
15.225,47.85
15.21666667,47.85
15.20833333,47.85
15.20833333,47.84166667
15.2,47.84166667
15.2,47.83333333
15.20833333,47.83333333
15.20833333,47.825
15.21666667,47.825
15.21666667,47.83333333
15.225,47.83333333
15.225,47.825
15.23333333,47.825
15.24166667,47.825
15.25,47.825
15.25,47.81666667
15.25833333,47.81666667
15.25833333,47.825
15.26666667,47.825
15.275,47.825
15.275,47.81666667
15.275,47.80833333
15.28333333,47.80833333
15.28333333,47.8
15.275,47.8
15.275,47.79166667
15.26666667,47.79166667
15.26666667,47.8
15.26666667,47.80833333
15.25833333,47.80833333
15.25833333,47.8
15.25833333,47.79166667
15.25833333,47.78333333
15.26666667,47.78333333
15.275,47.78333333
15.275,47.775
15.28333333,47.775
15.28333333,47.76666667
15.28333333,47.75833333
15.29166667,47.75833333
15.29166667,47.76666667
15.3,47.76666667
15.3,47.75833333
15.30833333,47.75833333
15.30833333,47.76666667
15.31666667,47.76666667
15.325,47.76666667
15.325,47.75833333
15.31666667,47.75833333
15.31666667,47.75
15.325,47.75
15.33333333,47.75
15.33333333,47.75833333
15.34166667,47.75833333
15.34166667,47.75
15.35,47.75
15.35,47.74166667
15.35833333,47.74166667
15.35833333,47.75
15.36666667,47.75
15.36666667,47.74166667
15.375,47.74166667
15.375,47.75
15.375,47.75833333
15.38333333,47.75833333
15.39166667,47.75833333
15.39166667,47.75
15.4,47.75
15.40833333,47.75
15.41666667,47.75
15.41666667,47.75833333
15.425,47.75833333
15.43333333,47.75833333
15.43333333,47.76666667
15.44166667,47.76666667
15.45,47.76666667
15.45,47.75833333
15.45833333,47.75833333
15.45833333,47.76666667
15.45833333,47.775
15.45,47.775
15.45,47.78333333
15.44166667,47.78333333
15.44166667,47.79166667
15.45,47.79166667
15.45,47.8
15.45,47.80833333
15.45833333,47.80833333
15.46666667,47.80833333
15.475,47.80833333
15.475,47.81666667
15.48333333,47.81666667
15.49166667,47.81666667
15.5,47.81666667
15.5,47.80833333
15.50833333,47.80833333
15.51666667,47.80833333
15.525,47.80833333
15.53333333,47.80833333
15.53333333,47.8
15.54166667,47.8
15.55,47.8
15.55833333,47.8
15.55833333,47.79166667
15.56666667,47.79166667
15.56666667,47.8
15.575,47.8
15.575,47.80833333
15.58333333,47.80833333
15.59166667,47.80833333
15.6,47.80833333
15.60833333,47.80833333
15.61666667,47.80833333
15.61666667,47.81666667
15.625,47.81666667
15.625,47.80833333
15.625,47.8
15.61666667,47.8
15.61666667,47.79166667
15.625,47.79166667
15.625,47.78333333
15.63333333,47.78333333
15.63333333,47.775
15.63333333,47.76666667
15.63333333,47.75833333
15.64166667,47.75833333
15.64166667,47.76666667
15.65,47.76666667
15.65,47.75833333
15.65,47.75
15.64166667,47.75
15.64166667,47.74166667
15.63333333,47.74166667
15.63333333,47.73333333
15.64166667,47.73333333
15.64166667,47.725
15.65,47.725
15.65833333,47.725
15.65833333,47.71666667
15.65833333,47.70833333
15.65,47.70833333
15.65,47.7
15.64166667,47.7
15.64166667,47.70833333
15.63333333,47.70833333
15.625,47.70833333
15.61666667,47.70833333
15.60833333,47.70833333
15.6,47.70833333
15.59166667,47.70833333
15.58333333,47.70833333
15.575,47.70833333
15.575,47.71666667
15.575,47.725
15.56666667,47.725
15.56666667,47.73333333
15.55833333,47.73333333
15.55833333,47.74166667
15.56666667,47.74166667
15.56666667,47.75
15.55833333,47.75
15.55,47.75
15.54166667,47.75
15.54166667,47.75833333
15.54166667,47.76666667
15.53333333,47.76666667
15.525,47.76666667
15.525,47.775
15.525,47.78333333
15.51666667,47.78333333
15.51666667,47.775
15.50833333,47.775
15.5,47.775
15.49166667,47.775
15.49166667,47.76666667
15.49166667,47.75833333
15.5,47.75833333
15.5,47.75
15.50833333,47.75
15.50833333,47.74166667
15.50833333,47.73333333
15.51666667,47.73333333
15.51666667,47.725
15.51666667,47.71666667
15.525,47.71666667
15.53333333,47.71666667
15.53333333,47.725
15.54166667,47.725
15.54166667,47.71666667
15.54166667,47.70833333
15.54166667,47.7
15.53333333,47.7
15.525,47.7
15.525,47.69166667
15.525,47.68333333
15.53333333,47.68333333
15.53333333,47.675
15.525,47.675
15.525,47.66666667
15.51666667,47.66666667
15.50833333,47.66666667
15.50833333,47.65833333
15.51666667,47.65833333
15.525,47.65833333
15.53333333,47.65833333
15.53333333,47.66666667
15.54166667,47.66666667
15.55,47.66666667
15.55833333,47.66666667
15.55833333,47.65833333
15.56666667,47.65833333
15.575,47.65833333
15.575,47.65
15.56666667,47.65
15.56666667,47.64166667
15.575,47.64166667
15.575,47.63333333
15.58333333,47.63333333
15.58333333,47.64166667
15.59166667,47.64166667
15.6,47.64166667
15.6,47.63333333
15.60833333,47.63333333
15.60833333,47.625
15.61666667,47.625
15.61666667,47.63333333
15.61666667,47.64166667
15.625,47.64166667
15.625,47.63333333
15.625,47.625
15.625,47.61666667
15.63333333,47.61666667
15.63333333,47.625
15.64166667,47.625
15.64166667,47.61666667
15.64166667,47.60833333
15.63333333,47.60833333
15.63333333,47.6
15.625,47.6
15.61666667,47.6
15.60833333,47.6
15.60833333,47.59166667
15.6,47.59166667
15.6,47.58333333
15.59166667,47.58333333
15.59166667,47.575
15.58333333,47.575
15.58333333,47.56666667
15.575,47.56666667
15.56666667,47.56666667
15.56666667,47.55833333
15.55833333,47.55833333
15.55833333,47.56666667
15.55,47.56666667
15.55,47.55833333
15.54166667,47.55833333
15.54166667,47.56666667
15.53333333,47.56666667
15.53333333,47.55833333
15.525,47.55833333
15.525,47.55
15.525,47.54166667
15.525,47.53333333
15.53333333,47.53333333
15.54166667,47.53333333
15.55,47.53333333
15.55,47.525
15.55833333,47.525
15.56666667,47.525
15.575,47.525
15.58333333,47.525
15.58333333,47.51666667
15.59166667,47.51666667
15.6,47.51666667
15.60833333,47.51666667
15.61666667,47.51666667
15.61666667,47.525
15.625,47.525
15.63333333,47.525
15.63333333,47.51666667
15.63333333,47.50833333
15.64166667,47.50833333
15.64166667,47.5
15.65,47.5
15.65833333,47.5
15.65833333,47.49166667
15.66666667,47.49166667
15.675,47.49166667
15.675,47.48333333
15.66666667,47.48333333
15.66666667,47.475
15.675,47.475
15.68333333,47.475
15.68333333,47.48333333
15.68333333,47.49166667
15.69166667,47.49166667
15.69166667,47.48333333
15.7,47.48333333
15.7,47.49166667
15.70833333,47.49166667
15.71666667,47.49166667
15.725,47.49166667
15.73333333,47.49166667
15.74166667,47.49166667
15.74166667,47.48333333
15.73333333,47.48333333
15.725,47.48333333
15.725,47.475
15.71666667,47.475
15.71666667,47.46666667
15.71666667,47.45833333
15.71666667,47.45
15.725,47.45
15.725,47.44166667
15.73333333,47.44166667
15.74166667,47.44166667
15.74166667,47.43333333
15.73333333,47.43333333
15.725,47.43333333
15.71666667,47.43333333
15.71666667,47.425
15.71666667,47.41666667
15.725,47.41666667
15.73333333,47.41666667
15.74166667,47.41666667
15.75,47.41666667
15.75,47.40833333
15.75,47.4
15.75,47.39166667
15.75,47.38333333
15.75833333,47.38333333
15.75833333,47.375
15.76666667,47.375
15.775,47.375
15.775,47.36666667
15.76666667,47.36666667
15.76666667,47.35833333
15.76666667,47.35
15.775,47.35
15.78333333,47.35
15.78333333,47.35833333
15.79166667,47.35833333
15.79166667,47.36666667
15.8,47.36666667
15.80833333,47.36666667
15.81666667,47.36666667
15.825,47.36666667
15.825,47.35833333
15.83333333,47.35833333
15.83333333,47.35
15.84166667,47.35
15.84166667,47.34166667
15.83333333,47.34166667
15.83333333,47.33333333
15.84166667,47.33333333
15.85,47.33333333
15.85833333,47.33333333
15.85833333,47.325
15.85833333,47.31666667
15.86666667,47.31666667
15.86666667,47.325
15.875,47.325
15.875,47.31666667
15.88333333,47.31666667
15.88333333,47.30833333
15.89166667,47.30833333
15.89166667,47.3
15.9,47.3
15.90833333,47.3
15.90833333,47.29166667
15.91666667,47.29166667
15.925,47.29166667
15.93333333,47.29166667
15.93333333,47.28333333
15.94166667,47.28333333
15.94166667,47.275
15.93333333,47.275
15.93333333,47.26666667
15.925,47.26666667
15.91666667,47.26666667
15.90833333,47.26666667
15.90833333,47.25833333
15.9,47.25833333
15.89166667,47.25833333
15.88333333,47.25833333
15.875,47.25833333
15.875,47.25
15.86666667,47.25
15.86666667,47.24166667
15.86666667,47.23333333
15.85833333,47.23333333
15.85,47.23333333
15.85,47.225
15.84166667,47.225
15.84166667,47.21666667
15.85,47.21666667
15.85,47.20833333
15.85,47.2
15.84166667,47.2
15.83333333,47.2
15.825,47.2
15.81666667,47.2
15.81666667,47.19166667
15.80833333,47.19166667
15.8,47.19166667
15.79166667,47.19166667
15.79166667,47.18333333
15.79166667,47.175
15.78333333,47.175
15.78333333,47.18333333
15.775,47.18333333
15.76666667,47.18333333
15.75833333,47.18333333
15.75833333,47.19166667
15.75,47.19166667
15.74166667,47.19166667
15.74166667,47.18333333
15.73333333,47.18333333
15.725,47.18333333
15.725,47.175
15.71666667,47.175
15.71666667,47.18333333
15.70833333,47.18333333
15.70833333,47.175
15.7,47.175
15.7,47.18333333
15.69166667,47.18333333
15.68333333,47.18333333
15.675,47.18333333
15.675,47.175
15.66666667,47.175
15.65833333,47.175
15.65833333,47.18333333
15.65,47.18333333
15.65,47.175
15.65,47.16666667
15.64166667,47.16666667
15.64166667,47.15833333
15.65,47.15833333
15.65,47.15
15.64166667,47.15
15.64166667,47.14166667
15.64166667,47.13333333
15.63333333,47.13333333
15.63333333,47.14166667
15.625,47.14166667
15.625,47.13333333
15.61666667,47.13333333
15.60833333,47.13333333
15.60833333,47.125
15.6,47.125
15.6,47.11666667
15.59166667,47.11666667
15.58333333,47.11666667
15.58333333,47.125
15.59166667,47.125
15.59166667,47.13333333
15.58333333,47.13333333
15.575,47.13333333
15.575,47.125
15.56666667,47.125
15.56666667,47.13333333
15.55833333,47.13333333
15.55,47.13333333
15.54166667,47.13333333
15.53333333,47.13333333
15.53333333,47.125
15.525,47.125
15.51666667,47.125
15.51666667,47.11666667
15.50833333,47.11666667
15.50833333,47.10833333
15.5,47.10833333
15.5,47.1
15.49166667,47.1
15.48333333,47.1
15.48333333,47.10833333
15.475,47.10833333
15.475,47.11666667
15.46666667,47.11666667
15.45833333,47.11666667
15.45833333,47.125
15.45,47.125
15.45,47.11666667
15.44166667,47.11666667
15.43333333,47.11666667
15.425,47.11666667
15.425,47.125
15.41666667,47.125
15.41666667,47.11666667
15.40833333,47.11666667
15.40833333,47.125
15.4,47.125
15.39166667,47.125
15.39166667,47.11666667
15.4,47.11666667
15.4,47.10833333
15.39166667,47.10833333
15.38333333,47.10833333
15.38333333,47.11666667
15.38333333,47.125
15.375,47.125
15.36666667,47.125
15.35833333,47.125
15.35833333,47.13333333
15.35833333,47.14166667
15.35833333,47.15
15.35833333,47.15833333
15.35833333,47.16666667
15.35,47.16666667
15.35,47.175
15.35,47.18333333
15.34166667,47.18333333
15.34166667,47.175
15.34166667,47.16666667
15.33333333,47.16666667
15.33333333,47.175
15.325,47.175
15.31666667,47.175
15.30833333,47.175
15.30833333,47.16666667
15.30833333,47.15833333
15.3,47.15833333
15.29166667,47.15833333
15.28333333,47.15833333
15.275,47.15833333
15.275,47.15
15.26666667,47.15
15.26666667,47.14166667
15.26666667,47.13333333
15.25833333,47.13333333
15.25833333,47.125
15.25,47.125
15.24166667,47.125
15.23333333,47.125
15.23333333,47.13333333
15.225,47.13333333
15.21666667,47.13333333
15.21666667,47.125
15.20833333,47.125
15.20833333,47.13333333
15.2,47.13333333
15.19166667,47.13333333
15.18333333,47.13333333
15.175,47.13333333
15.16666667,47.13333333
15.16666667,47.14166667
15.15833333,47.14166667
15.15833333,47.13333333
15.15833333,47.125
15.15,47.125
15.15,47.13333333
15.14166667,47.13333333
15.14166667,47.125
15.13333333,47.125
15.125,47.125
15.125,47.13333333
15.11666667,47.13333333
15.10833333,47.13333333
15.10833333,47.125
15.1,47.125
15.1,47.11666667
15.09166667,47.11666667
15.08333333,47.11666667
15.08333333,47.10833333
15.08333333,47.1
15.075,47.1
15.075,47.10833333
15.06666667,47.10833333
15.05833333,47.10833333
15.05,47.10833333
15.05,47.1
15.04166667,47.1
15.03333333,47.1
15.03333333,47.09166667
15.03333333,47.08333333
15.03333333,47.075
15.025,47.075
15.01666667,47.075
15.00833333,47.075
15,47.075
15,47.06666667
14.99166667,47.06666667
</coordinates>
</LinearRing>
</outerBoundaryIs>
<innerBoundaryIs>
<LinearRing>
<coordinates>
14.95833333,47.08333333
14.96666667,47.08333333
14.96666667,47.09166667
14.95833333,47.09166667
14.95833333,47.08333333
</coordinates>
</LinearRing>
</innerBoundaryIs>
<innerBoundaryIs>
<LinearRing>
<coordinates>
15.14166667,47.35
15.14166667,47.34166667
15.15,47.34166667
15.15,47.35
15.14166667,47.35
</coordinates>
</LinearRing>
</innerBoundaryIs>
<innerBoundaryIs>
<LinearRing>
<coordinates>
15.14166667,47.35833333
15.15,47.35833333
15.15,47.36666667
15.14166667,47.36666667
15.14166667,47.35833333
</coordinates>
</LinearRing>
</innerBoundaryIs>
<innerBoundaryIs>
<LinearRing>
<coordinates>
15.25833333,47.425
15.26666667,47.425
15.275,47.425
15.28333333,47.425
15.28333333,47.43333333
15.29166667,47.43333333
15.3,47.43333333
15.3,47.44166667
15.30833333,47.44166667
15.30833333,47.43333333
15.31666667,47.43333333
15.31666667,47.44166667
15.31666667,47.45
15.325,47.45
15.33333333,47.45
15.33333333,47.44166667
15.34166667,47.44166667
15.34166667,47.45
15.35,47.45
15.35,47.45833333
15.35833333,47.45833333
15.35833333,47.46666667
15.36666667,47.46666667
15.375,47.46666667
15.38333333,47.46666667
15.39166667,47.46666667
15.39166667,47.475
15.4,47.475
15.4,47.46666667
15.40833333,47.46666667
15.40833333,47.475
15.41666667,47.475
15.425,47.475
15.425,47.48333333
15.43333333,47.48333333
15.43333333,47.49166667
15.44166667,47.49166667
15.45,47.49166667
15.45833333,47.49166667
15.45833333,47.5
15.45,47.5
15.45,47.50833333
15.44166667,47.50833333
15.43333333,47.50833333
15.425,47.50833333
15.41666667,47.50833333
15.41666667,47.51666667
15.40833333,47.51666667
15.4,47.51666667
15.39166667,47.51666667
15.38333333,47.51666667
15.375,47.51666667
15.375,47.525
15.36666667,47.525
15.35833333,47.525
15.35,47.525
15.34166667,47.525
15.34166667,47.53333333
15.33333333,47.53333333
15.33333333,47.525
15.325,47.525
15.31666667,47.525
15.31666667,47.51666667
15.30833333,47.51666667
15.30833333,47.525
15.3,47.525
15.29166667,47.525
15.29166667,47.51666667
15.29166667,47.50833333
15.28333333,47.50833333
15.28333333,47.5
15.29166667,47.5
15.29166667,47.49166667
15.29166667,47.48333333
15.28333333,47.48333333
15.28333333,47.475
15.28333333,47.46666667
15.275,47.46666667
15.275,47.45833333
15.275,47.45
15.26666667,47.45
15.25833333,47.45
15.25833333,47.44166667
15.26666667,47.44166667
15.26666667,47.43333333
15.25833333,47.43333333
15.25833333,47.425
</coordinates>
</LinearRing>
</innerBoundaryIs>
<innerBoundaryIs>
<LinearRing>
<coordinates>
15.375,47.525
15.38333333,47.525
15.38333333,47.53333333
15.375,47.53333333
15.375,47.525
</coordinates>
</LinearRing>
</innerBoundaryIs>
<innerBoundaryIs>
<LinearRing>
<coordinates>
15.34166667,47.53333333
15.35,47.53333333
15.35,47.54166667
15.34166667,47.54166667
15.34166667,47.53333333
</coordinates>
</LinearRing>
</innerBoundaryIs>
<innerBoundaryIs>
<LinearRing>
<coordinates>
15.01666667,47.45
15.025,47.45
15.025,47.45833333
15.01666667,47.45833333
15.01666667,47.45
</coordinates>
</LinearRing>
</innerBoundaryIs>
<innerBoundaryIs>
<LinearRing>
<coordinates>
14.35,47.6
14.35,47.60833333
14.34166667,47.60833333
14.34166667,47.6
14.35,47.6
</coordinates>
</LinearRing>
</innerBoundaryIs>
<innerBoundaryIs>
<LinearRing>
<coordinates>
13.94166667,47.58333333
13.94166667,47.575
13.95,47.575
13.95,47.58333333
13.94166667,47.58333333
</coordinates>
</LinearRing>
</innerBoundaryIs>
<innerBoundaryIs>
<LinearRing>
<coordinates>
13.90833333,47.61666667
13.90833333,47.60833333
13.91666667,47.60833333
13.91666667,47.61666667
13.90833333,47.61666667
</coordinates>
</LinearRing>
</innerBoundaryIs>
<innerBoundaryIs>
<LinearRing>
<coordinates>
13.94166667,47.66666667
13.94166667,47.65833333
13.95,47.65833333
13.95,47.66666667
13.94166667,47.66666667
</coordinates>
</LinearRing>
</innerBoundaryIs>
<innerBoundaryIs>
<LinearRing>
<coordinates>
14.09166667,47.63333333
14.09166667,47.625
14.1,47.625
14.1,47.63333333
14.09166667,47.63333333
</coordinates>
</LinearRing>
</innerBoundaryIs>
<innerBoundaryIs>
<LinearRing>
<coordinates>
14.21666667,47.68333333
14.20833333,47.68333333
14.20833333,47.675
14.21666667,47.675
14.21666667,47.68333333
</coordinates>
</LinearRing>
</innerBoundaryIs>
<innerBoundaryIs>
<LinearRing>
<coordinates>
14.39166667,47.75833333
14.38333333,47.75833333
14.38333333,47.75
14.39166667,47.75
14.39166667,47.75833333
</coordinates>
</LinearRing>
</innerBoundaryIs>
<innerBoundaryIs>
<LinearRing>
<coordinates>
14.4,47.75833333
14.4,47.75
14.40833333,47.75
14.40833333,47.75833333
14.4,47.75833333
</coordinates>
</LinearRing>
</innerBoundaryIs>
<innerBoundaryIs>
<LinearRing>
<coordinates>
14.45,47.75
14.44166667,47.75
14.43333333,47.75
14.425,47.75
14.425,47.74166667
14.425,47.73333333
14.43333333,47.73333333
14.43333333,47.74166667
14.44166667,47.74166667
14.45,47.74166667
14.45,47.75
</coordinates>
</LinearRing>
</innerBoundaryIs>
<innerBoundaryIs>
<LinearRing>
<coordinates>
14.58333333,47.69166667
14.575,47.69166667
14.575,47.68333333
14.58333333,47.68333333
14.58333333,47.69166667
</coordinates>
</LinearRing>
</innerBoundaryIs>
<innerBoundaryIs>
<LinearRing>
<coordinates>
14.64166667,47.69166667
14.63333333,47.69166667
14.625,47.69166667
14.625,47.68333333
14.63333333,47.68333333
14.63333333,47.675
14.64166667,47.675
14.64166667,47.68333333
14.64166667,47.69166667
</coordinates>
</LinearRing>
</innerBoundaryIs>
<innerBoundaryIs>
<LinearRing>
<coordinates>
14.63333333,47.675
14.625,47.675
14.625,47.66666667
14.63333333,47.66666667
14.63333333,47.675
</coordinates>
</LinearRing>
</innerBoundaryIs>
<innerBoundaryIs>
<LinearRing>
<coordinates>
14.775,47.76666667
14.76666667,47.76666667
14.76666667,47.75833333
14.775,47.75833333
14.775,47.76666667
</coordinates>
</LinearRing>
</innerBoundaryIs>
<innerBoundaryIs>
<LinearRing>
<coordinates>
14.76666667,47.76666667
14.76666667,47.775
14.75833333,47.775
14.75,47.775
14.74166667,47.775
14.74166667,47.76666667
14.75,47.76666667
14.75833333,47.76666667
14.76666667,47.76666667
</coordinates>
</LinearRing>
</innerBoundaryIs>
<innerBoundaryIs>
<LinearRing>
<coordinates>
14.81666667,47.75833333
14.81666667,47.75
14.825,47.75
14.825,47.75833333
14.81666667,47.75833333
</coordinates>
</LinearRing>
</innerBoundaryIs>
<innerBoundaryIs>
<LinearRing>
<coordinates>
14.95,47.81666667
14.95,47.80833333
14.95833333,47.80833333
14.95833333,47.81666667
14.95,47.81666667
</coordinates>
</LinearRing>
</innerBoundaryIs>
<innerBoundaryIs>
<LinearRing>
<coordinates>
14.98333333,47.83333333
14.98333333,47.825
14.99166667,47.825
14.99166667,47.83333333
14.98333333,47.83333333
</coordinates>
</LinearRing>
</innerBoundaryIs>
<innerBoundaryIs>
<LinearRing>
<coordinates>
15.06666667,47.83333333
15.06666667,47.825
15.075,47.825
15.075,47.83333333
15.06666667,47.83333333
</coordinates>
</LinearRing>
</innerBoundaryIs>
<innerBoundaryIs>
<LinearRing>
<coordinates>
15.125,47.85
15.125,47.84166667
15.125,47.83333333
15.13333333,47.83333333
15.13333333,47.84166667
15.13333333,47.85
15.125,47.85
</coordinates>
</LinearRing>
</innerBoundaryIs>
<innerBoundaryIs>
<LinearRing>
<coordinates>
15.15833333,47.875
15.15,47.875
15.15,47.86666667
15.15833333,47.86666667
15.15833333,47.875
</coordinates>
</LinearRing>
</innerBoundaryIs>
<innerBoundaryIs>
<LinearRing>
<coordinates>
15.15,47.86666667
15.14166667,47.86666667
15.14166667,47.85833333
15.15,47.85833333
15.15,47.86666667
</coordinates>
</LinearRing>
</innerBoundaryIs>
<innerBoundaryIs>
<LinearRing>
<coordinates>
15.2,47.84166667
15.2,47.85
15.19166667,47.85
15.19166667,47.84166667
15.2,47.84166667
</coordinates>
</LinearRing>
</innerBoundaryIs>
<innerBoundaryIs>
<LinearRing>
<coordinates>
15.19166667,47.84166667
15.18333333,47.84166667
15.18333333,47.83333333
15.18333333,47.825
15.19166667,47.825
15.19166667,47.83333333
15.19166667,47.84166667
</coordinates>
</LinearRing>
</innerBoundaryIs>
<innerBoundaryIs>
<LinearRing>
<coordinates>
15.18333333,47.84166667
15.18333333,47.85
15.175,47.85
15.175,47.84166667
15.18333333,47.84166667
</coordinates>
</LinearRing>
</innerBoundaryIs>
<innerBoundaryIs>
<LinearRing>
<coordinates>
15.275,47.775
15.26666667,47.775
15.25833333,47.775
15.25833333,47.76666667
15.26666667,47.76666667
15.275,47.76666667
15.275,47.775
</coordinates>
</LinearRing>
</innerBoundaryIs>
<innerBoundaryIs>
<LinearRing>
<coordinates>
15.56666667,47.79166667
15.56666667,47.78333333
15.55833333,47.78333333
15.55,47.78333333
15.54166667,47.78333333
15.54166667,47.775
15.55,47.775
15.55,47.76666667
15.55833333,47.76666667
15.55833333,47.775
15.56666667,47.775
15.56666667,47.76666667
15.575,47.76666667
15.575,47.775
15.58333333,47.775
15.58333333,47.76666667
15.58333333,47.75833333
15.59166667,47.75833333
15.59166667,47.76666667
15.59166667,47.775
15.6,47.775
15.6,47.78333333
15.59166667,47.78333333
15.58333333,47.78333333
15.575,47.78333333
15.575,47.79166667
15.56666667,47.79166667
</coordinates>
</LinearRing>
</innerBoundaryIs>
<innerBoundaryIs>
<LinearRing>
<coordinates>
15.63333333,47.75833333
15.625,47.75833333
15.625,47.75
15.63333333,47.75
15.63333333,47.75833333
</coordinates>
</LinearRing>
</innerBoundaryIs>
<innerBoundaryIs>
<LinearRing>
<coordinates>
15.575,47.725
15.58333333,47.725
15.58333333,47.73333333
15.58333333,47.74166667
15.575,47.74166667
15.575,47.73333333
15.575,47.725
</coordinates>
</LinearRing>
</innerBoundaryIs>
<innerBoundaryIs>
<LinearRing>
<coordinates>
15.5,47.75
15.49166667,47.75
15.48333333,47.75
15.48333333,47.74166667
15.48333333,47.73333333
15.49166667,47.73333333
15.49166667,47.74166667
15.5,47.74166667
15.5,47.75
</coordinates>
</LinearRing>
</innerBoundaryIs>
<innerBoundaryIs>
<LinearRing>
<coordinates>
15.525,47.7
15.525,47.70833333
15.51666667,47.70833333
15.51666667,47.7
15.525,47.7
</coordinates>
</LinearRing>
</innerBoundaryIs>
<innerBoundaryIs>
<LinearRing>
<coordinates>
15.625,47.14166667
15.625,47.15
15.61666667,47.15
15.61666667,47.14166667
15.625,47.14166667
</coordinates>
</LinearRing>
</innerBoundaryIs>
<innerBoundaryIs>
<LinearRing>
<coordinates>
15,47.075
15,47.08333333
14.99166667,47.08333333
14.99166667,47.075
15,47.075
</coordinates>
</LinearRing>
</innerBoundaryIs>
<innerBoundaryIs>
<LinearRing>
<coordinates>
14.99166667,47.08333333
14.99166667,47.09166667
14.98333333,47.09166667
14.98333333,47.08333333
14.99166667,47.08333333
</coordinates>
</LinearRing>
</innerBoundaryIs>
<innerBoundaryIs>
<LinearRing>
<coordinates>
15.43333333,47.21666667
15.44166667,47.21666667
15.44166667,47.225
15.45,47.225
15.45,47.23333333
15.45,47.24166667
15.44166667,47.24166667
15.43333333,47.24166667
15.43333333,47.23333333
15.43333333,47.225
15.43333333,47.21666667
</coordinates>
</LinearRing>
</innerBoundaryIs>
<innerBoundaryIs>
<LinearRing>
<coordinates>
15.45,47.24166667
15.45833333,47.24166667
15.45833333,47.25
15.45,47.25
15.45,47.24166667
</coordinates>
</LinearRing>
</innerBoundaryIs>
<innerBoundaryIs>
<LinearRing>
<coordinates>
15.48333333,47.43333333
15.48333333,47.425
15.475,47.425
15.475,47.41666667
15.475,47.40833333
15.48333333,47.40833333
15.49166667,47.40833333
15.49166667,47.4
15.5,47.4
15.5,47.40833333
15.5,47.41666667
15.49166667,47.41666667
15.49166667,47.425
15.49166667,47.43333333
15.49166667,47.44166667
15.48333333,47.44166667
15.48333333,47.43333333
</coordinates>
</LinearRing>
</innerBoundaryIs>
<innerBoundaryIs>
<LinearRing>
<coordinates>
15.475,47.40833333
15.46666667,47.40833333
15.46666667,47.4
15.475,47.4
15.475,47.40833333
</coordinates>
</LinearRing>
</innerBoundaryIs>
<innerBoundaryIs>
<LinearRing>
<coordinates>
15.55,47.43333333
15.55833333,47.43333333
15.55833333,47.44166667
15.55,47.44166667
15.55,47.43333333
</coordinates>
</LinearRing>
</innerBoundaryIs>
<innerBoundaryIs>
<LinearRing>
<coordinates>
15.55,47.44166667
15.55,47.45
15.54166667,47.45
15.54166667,47.44166667
15.55,47.44166667
</coordinates>
</LinearRing>
</innerBoundaryIs>
<innerBoundaryIs>
<LinearRing>
<coordinates>
15.60833333,47.46666667
15.60833333,47.45833333
15.61666667,47.45833333
15.61666667,47.46666667
15.60833333,47.46666667
</coordinates>
</LinearRing>
</innerBoundaryIs>
<innerBoundaryIs>
<LinearRing>
<coordinates>
15.61666667,47.45833333
15.61666667,47.45
15.625,47.45
15.625,47.45833333
15.61666667,47.45833333
</coordinates>
</LinearRing>
</innerBoundaryIs>
<innerBoundaryIs>
<LinearRing>
<coordinates>
15.61666667,47.45
15.60833333,47.45
15.60833333,47.44166667
15.61666667,47.44166667
15.61666667,47.45
</coordinates>
</LinearRing>
</innerBoundaryIs>
<innerBoundaryIs>
<LinearRing>
<coordinates>
15.625,47.45
15.625,47.44166667
15.63333333,47.44166667
15.63333333,47.45
15.625,47.45
</coordinates>
</LinearRing>
</innerBoundaryIs>
<innerBoundaryIs>
<LinearRing>
<coordinates>
15.64166667,47.48333333
15.65,47.48333333
15.65,47.49166667
15.64166667,47.49166667
15.64166667,47.48333333
</coordinates>
</LinearRing>
</innerBoundaryIs>
<innerBoundaryIs>
<LinearRing>
<coordinates>
15.65,47.48333333
15.65,47.475
15.65833333,47.475
15.65833333,47.48333333
15.65,47.48333333
</coordinates>
</LinearRing>
</innerBoundaryIs>
<innerBoundaryIs>
<LinearRing>
<coordinates>
14.825,47.49166667
14.825,47.48333333
14.81666667,47.48333333
14.81666667,47.475
14.825,47.475
14.825,47.46666667
14.81666667,47.46666667
14.81666667,47.45833333
14.825,47.45833333
14.825,47.45
14.83333333,47.45
14.83333333,47.44166667
14.84166667,47.44166667
14.85,47.44166667
14.85,47.45
14.84166667,47.45
14.84166667,47.45833333
14.85,47.45833333
14.85,47.46666667
14.85833333,47.46666667
14.86666667,47.46666667
14.86666667,47.475
14.875,47.475
14.88333333,47.475
14.89166667,47.475
14.9,47.475
14.90833333,47.475
14.90833333,47.48333333
14.91666667,47.48333333
14.91666667,47.475
14.925,47.475
14.93333333,47.475
14.94166667,47.475
14.94166667,47.48333333
14.95,47.48333333
14.95833333,47.48333333
14.96666667,47.48333333
14.975,47.48333333
14.975,47.49166667
14.975,47.5
14.96666667,47.5
14.96666667,47.50833333
14.95833333,47.50833333
14.95833333,47.51666667
14.96666667,47.51666667
14.975,47.51666667
14.98333333,47.51666667
14.98333333,47.50833333
14.99166667,47.50833333
15,47.50833333
15.00833333,47.50833333
15.00833333,47.51666667
15.01666667,47.51666667
15.025,47.51666667
15.025,47.525
15.03333333,47.525
15.04166667,47.525
15.05,47.525
15.05,47.53333333
15.04166667,47.53333333
15.03333333,47.53333333
15.03333333,47.54166667
15.025,47.54166667
15.025,47.55
15.01666667,47.55
15.01666667,47.55833333
15.01666667,47.56666667
15.025,47.56666667
15.025,47.55833333
15.03333333,47.55833333
15.04166667,47.55833333
15.04166667,47.55
15.05,47.55
15.05833333,47.55
15.06666667,47.55
15.06666667,47.55833333
15.075,47.55833333
15.075,47.55
15.075,47.54166667
15.08333333,47.54166667
15.08333333,47.55
15.09166667,47.55
15.1,47.55
15.1,47.55833333
15.10833333,47.55833333
15.11666667,47.55833333
15.11666667,47.56666667
15.10833333,47.56666667
15.10833333,47.575
15.1,47.575
15.1,47.56666667
15.09166667,47.56666667
15.08333333,47.56666667
15.08333333,47.575
15.09166667,47.575
15.09166667,47.58333333
15.1,47.58333333
15.10833333,47.58333333
15.11666667,47.58333333
15.125,47.58333333
15.13333333,47.58333333
15.14166667,47.58333333
15.15,47.58333333
15.15833333,47.58333333
15.15833333,47.575
15.16666667,47.575
15.16666667,47.58333333
15.175,47.58333333
15.18333333,47.58333333
15.19166667,47.58333333
15.2,47.58333333
15.20833333,47.58333333
15.20833333,47.575
15.21666667,47.575
15.21666667,47.56666667
15.225,47.56666667
15.23333333,47.56666667
15.24166667,47.56666667
15.25,47.56666667
15.25,47.575
15.25,47.58333333
15.24166667,47.58333333
15.24166667,47.59166667
15.24166667,47.6
15.25,47.6
15.25,47.60833333
15.25,47.61666667
15.25833333,47.61666667
15.25833333,47.625
15.26666667,47.625
15.26666667,47.63333333
15.275,47.63333333
15.28333333,47.63333333
15.28333333,47.64166667
15.275,47.64166667
15.26666667,47.64166667
15.25833333,47.64166667
15.25,47.64166667
15.25,47.65
15.24166667,47.65
15.23333333,47.65
15.23333333,47.64166667
15.225,47.64166667
15.21666667,47.64166667
15.20833333,47.64166667
15.2,47.64166667
15.19166667,47.64166667
15.18333333,47.64166667
15.175,47.64166667
15.16666667,47.64166667
15.15833333,47.64166667
15.15833333,47.63333333
15.15,47.63333333
15.14166667,47.63333333
15.13333333,47.63333333
15.125,47.63333333
15.125,47.64166667
15.11666667,47.64166667
15.11666667,47.63333333
15.10833333,47.63333333
15.1,47.63333333
15.09166667,47.63333333
15.09166667,47.625
15.08333333,47.625
15.08333333,47.61666667
15.075,47.61666667
15.075,47.625
15.075,47.63333333
15.08333333,47.63333333
15.08333333,47.64166667
15.075,47.64166667
15.075,47.65
15.06666667,47.65
15.06666667,47.64166667
15.05833333,47.64166667
15.05833333,47.63333333
15.05833333,47.625
15.05833333,47.61666667
15.05,47.61666667
15.05,47.625
15.04166667,47.625
15.03333333,47.625
15.025,47.625
15.01666667,47.625
15.01666667,47.61666667
15.00833333,47.61666667
15,47.61666667
14.99166667,47.61666667
14.98333333,47.61666667
14.98333333,47.625
14.975,47.625
14.96666667,47.625
14.95833333,47.625
14.95,47.625
14.95,47.61666667
14.94166667,47.61666667
14.93333333,47.61666667
14.925,47.61666667
14.91666667,47.61666667
14.91666667,47.60833333
14.90833333,47.60833333
14.90833333,47.61666667
14.9,47.61666667
14.9,47.60833333
14.89166667,47.60833333
14.89166667,47.6
14.88333333,47.6
14.875,47.6
14.86666667,47.6
14.85833333,47.6
14.85833333,47.59166667
14.85,47.59166667
14.84166667,47.59166667
14.84166667,47.58333333
14.84166667,47.575
14.85,47.575
14.85833333,47.575
14.86666667,47.575
14.875,47.575
14.88333333,47.575
14.88333333,47.58333333
14.89166667,47.58333333
14.9,47.58333333
14.90833333,47.58333333
14.91666667,47.58333333
14.91666667,47.59166667
14.925,47.59166667
14.925,47.58333333
14.925,47.575
14.925,47.56666667
14.91666667,47.56666667
14.90833333,47.56666667
14.90833333,47.55833333
14.90833333,47.55
14.91666667,47.55
14.925,47.55
14.925,47.55833333
14.93333333,47.55833333
14.94166667,47.55833333
14.94166667,47.55
14.94166667,47.54166667
14.94166667,47.53333333
14.94166667,47.525
14.93333333,47.525
14.925,47.525
14.925,47.51666667
14.91666667,47.51666667
14.91666667,47.50833333
14.90833333,47.50833333
14.9,47.50833333
14.9,47.51666667
14.89166667,47.51666667
14.89166667,47.50833333
14.89166667,47.5
14.88333333,47.5
14.875,47.5
14.875,47.49166667
14.86666667,47.49166667
14.86666667,47.5
14.85833333,47.5
14.85833333,47.49166667
14.85,47.49166667
14.85,47.5
14.84166667,47.5
14.84166667,47.49166667
14.83333333,47.49166667
14.825,47.49166667
</coordinates>
</LinearRing>
</innerBoundaryIs>
<innerBoundaryIs>
<LinearRing>
<coordinates>
14.95,47.625
14.95,47.63333333
14.94166667,47.63333333
14.94166667,47.625
14.95,47.625
</coordinates>
</LinearRing>
</innerBoundaryIs>
<innerBoundaryIs>
<LinearRing>
<coordinates>
14.91666667,47.51666667
14.91666667,47.525
14.90833333,47.525
14.90833333,47.51666667
14.91666667,47.51666667
</coordinates>
</LinearRing>
</innerBoundaryIs>
<innerBoundaryIs>
<LinearRing>
<coordinates>
14.70833333,47.58333333
14.71666667,47.58333333
14.71666667,47.59166667
14.71666667,47.6
14.70833333,47.6
14.7,47.6
14.7,47.59166667
14.70833333,47.59166667
14.70833333,47.58333333
</coordinates>
</LinearRing>
</innerBoundaryIs>
<innerBoundaryIs>
<LinearRing>
<coordinates>
14.71666667,47.6
14.725,47.6
14.73333333,47.6
14.74166667,47.6
14.75,47.6
14.75,47.60833333
14.75833333,47.60833333
14.75833333,47.61666667
14.76666667,47.61666667
14.76666667,47.625
14.75833333,47.625
14.75833333,47.63333333
14.75,47.63333333
14.75,47.625
14.74166667,47.625
14.74166667,47.61666667
14.73333333,47.61666667
14.73333333,47.60833333
14.725,47.60833333
14.71666667,47.60833333
14.71666667,47.6
</coordinates>
</LinearRing>
</innerBoundaryIs>
<innerBoundaryIs>
<LinearRing>
<coordinates>
14.75833333,47.63333333
14.76666667,47.63333333
14.775,47.63333333
14.775,47.64166667
14.76666667,47.64166667
14.76666667,47.65
14.76666667,47.65833333
14.75833333,47.65833333
14.75,47.65833333
14.75,47.66666667
14.75,47.675
14.74166667,47.675
14.74166667,47.66666667
14.73333333,47.66666667
14.73333333,47.65833333
14.74166667,47.65833333
14.74166667,47.65
14.75,47.65
14.75,47.64166667
14.75833333,47.64166667
14.75833333,47.63333333
</coordinates>
</LinearRing>
</innerBoundaryIs>
<innerBoundaryIs>
<LinearRing>
<coordinates>
14.73333333,47.65833333
14.725,47.65833333
14.725,47.65
14.73333333,47.65
14.73333333,47.65833333
</coordinates>
</LinearRing>
</innerBoundaryIs>
<innerBoundaryIs>
<LinearRing>
<coordinates>
14.71666667,47.60833333
14.71666667,47.61666667
14.70833333,47.61666667
14.70833333,47.60833333
14.71666667,47.60833333
</coordinates>
</LinearRing>
</innerBoundaryIs>
<innerBoundaryIs>
<LinearRing>
<coordinates>
14.075,47.58333333
14.08333333,47.58333333
14.08333333,47.59166667
14.075,47.59166667
14.075,47.58333333
</coordinates>
</LinearRing>
</innerBoundaryIs>
<innerBoundaryIs>
<LinearRing>
<coordinates>
14.08333333,47.59166667
14.09166667,47.59166667
14.1,47.59166667
14.1,47.6
14.09166667,47.6
14.08333333,47.6
14.08333333,47.59166667
</coordinates>
</LinearRing>
</innerBoundaryIs>
<innerBoundaryIs>
<LinearRing>
<coordinates>
15.34166667,47.65
15.35,47.65
15.35,47.65833333
15.34166667,47.65833333
15.34166667,47.65
</coordinates>
</LinearRing>
</innerBoundaryIs>
<innerBoundaryIs>
<LinearRing>
<coordinates>
15.34166667,47.65833333
15.34166667,47.66666667
15.33333333,47.66666667
15.33333333,47.65833333
15.34166667,47.65833333
</coordinates>
</LinearRing>
</innerBoundaryIs>
<innerBoundaryIs>
<LinearRing>
<coordinates>
14.875,47.68333333
14.88333333,47.68333333
14.88333333,47.69166667
14.875,47.69166667
14.875,47.68333333
</coordinates>
</LinearRing>
</innerBoundaryIs>
<innerBoundaryIs>
<LinearRing>
<coordinates>
14.88333333,47.68333333
14.88333333,47.675
14.89166667,47.675
14.89166667,47.68333333
14.88333333,47.68333333
</coordinates>
</LinearRing>
</innerBoundaryIs>
<innerBoundaryIs>
<LinearRing>
<coordinates>
15.40833333,47.68333333
15.40833333,47.675
15.41666667,47.675
15.425,47.675
15.425,47.68333333
15.41666667,47.68333333
15.40833333,47.68333333
</coordinates>
</LinearRing>
</innerBoundaryIs>
<innerBoundaryIs>
<LinearRing>
<coordinates>
15.425,47.68333333
15.43333333,47.68333333
15.43333333,47.69166667
15.425,47.69166667
15.425,47.68333333
</coordinates>
</LinearRing>
</innerBoundaryIs>
<innerBoundaryIs>
<LinearRing>
<coordinates>
15.45833333,47.68333333
15.46666667,47.68333333
15.46666667,47.69166667
15.475,47.69166667
15.475,47.68333333
15.48333333,47.68333333
15.48333333,47.69166667
15.48333333,47.7
15.48333333,47.70833333
15.48333333,47.71666667
15.48333333,47.725
15.475,47.725
15.475,47.71666667
15.475,47.70833333
15.46666667,47.70833333
15.46666667,47.7
15.45833333,47.7
15.45833333,47.69166667
15.45833333,47.68333333
</coordinates>
</LinearRing>
</innerBoundaryIs>
<innerBoundaryIs>
<LinearRing>
<coordinates>
15.48333333,47.68333333
15.48333333,47.675
15.49166667,47.675
15.5,47.675
15.5,47.68333333
15.49166667,47.68333333
15.48333333,47.68333333
</coordinates>
</LinearRing>
</innerBoundaryIs>
<innerBoundaryIs>
<LinearRing>
<coordinates>
14.725,47.70833333
14.725,47.7
14.73333333,47.7
14.74166667,47.7
14.74166667,47.70833333
14.73333333,47.70833333
14.73333333,47.71666667
14.725,47.71666667
14.725,47.70833333
</coordinates>
</LinearRing>
</innerBoundaryIs>
<innerBoundaryIs>
<LinearRing>
<coordinates>
14.74166667,47.70833333
14.75,47.70833333
14.75,47.71666667
14.74166667,47.71666667
14.74166667,47.70833333
</coordinates>
</LinearRing>
</innerBoundaryIs>
<innerBoundaryIs>
<LinearRing>
<coordinates>
15.21666667,47.70833333
15.225,47.70833333
15.225,47.71666667
15.21666667,47.71666667
15.21666667,47.70833333
</coordinates>
</LinearRing>
</innerBoundaryIs>
<innerBoundaryIs>
<LinearRing>
<coordinates>
15.225,47.70833333
15.225,47.7
15.23333333,47.7
15.24166667,47.7
15.25,47.7
15.25,47.70833333
15.24166667,47.70833333
15.23333333,47.70833333
15.225,47.70833333
</coordinates>
</LinearRing>
</innerBoundaryIs>
<innerBoundaryIs>
<LinearRing>
<coordinates>
15.24166667,47.76666667
15.25,47.76666667
15.25,47.775
15.24166667,47.775
15.24166667,47.76666667
</coordinates>
</LinearRing>
</innerBoundaryIs>
<innerBoundaryIs>
<LinearRing>
<coordinates>
15.24166667,47.775
15.24166667,47.78333333
15.23333333,47.78333333
15.23333333,47.775
15.24166667,47.775
</coordinates>
</LinearRing>
</innerBoundaryIs>
<innerBoundaryIs>
<LinearRing>
<coordinates>
15.14166667,47.825
15.14166667,47.81666667
15.13333333,47.81666667
15.13333333,47.80833333
15.14166667,47.80833333
15.15,47.80833333
15.15,47.81666667
15.15,47.825
15.14166667,47.825
</coordinates>
</LinearRing>
</innerBoundaryIs>
<innerBoundaryIs>
<LinearRing>
<coordinates>
15.15,47.825
15.15833333,47.825
15.15833333,47.83333333
15.15,47.83333333
15.15,47.825
</coordinates>
</LinearRing>
</innerBoundaryIs>
<innerBoundaryIs>
<LinearRing>
<coordinates>
15.15,47.83333333
15.15,47.84166667
15.14166667,47.84166667
15.14166667,47.83333333
15.15,47.83333333
</coordinates>
</LinearRing>
</innerBoundaryIs>
<innerBoundaryIs>
<LinearRing>
<coordinates>
15.49166667,47.5
15.49166667,47.49166667
15.5,47.49166667
15.5,47.5
15.49166667,47.5
</coordinates>
</LinearRing>
</innerBoundaryIs>
<innerBoundaryIs>
<LinearRing>
<coordinates>
15.50833333,47.5
15.50833333,47.49166667
15.51666667,47.49166667
15.525,47.49166667
15.525,47.5
15.51666667,47.5
15.50833333,47.5
</coordinates>
</LinearRing>
</innerBoundaryIs>
<innerBoundaryIs>
<LinearRing>
<coordinates>
15.54166667,47.49166667
15.54166667,47.48333333
15.54166667,47.475
15.55,47.475
15.55,47.48333333
15.55,47.49166667
15.54166667,47.49166667
</coordinates>
</LinearRing>
</innerBoundaryIs>
<innerBoundaryIs>
<LinearRing>
<coordinates>
15.46666667,47.275
15.46666667,47.26666667
15.475,47.26666667
15.48333333,47.26666667
15.48333333,47.275
15.475,47.275
15.46666667,47.275
</coordinates>
</LinearRing>
</innerBoundaryIs>
<innerBoundaryIs>
<LinearRing>
<coordinates>
15.46666667,47.20833333
15.46666667,47.2
15.45833333,47.2
15.45,47.2
15.44166667,47.2
15.44166667,47.19166667
15.45,47.19166667
15.45833333,47.19166667
15.46666667,47.19166667
15.475,47.19166667
15.475,47.2
15.475,47.20833333
15.46666667,47.20833333
</coordinates>
</LinearRing>
</innerBoundaryIs>
<innerBoundaryIs>
<LinearRing>
<coordinates>
15.51666667,47.13333333
15.525,47.13333333
15.525,47.14166667
15.51666667,47.14166667
15.51666667,47.13333333
</coordinates>
</LinearRing>
</innerBoundaryIs>
<innerBoundaryIs>
<LinearRing>
<coordinates>
15.38333333,47.23333333
15.38333333,47.225
15.39166667,47.225
15.39166667,47.23333333
15.38333333,47.23333333
</coordinates>
</LinearRing>
</innerBoundaryIs>
<innerBoundaryIs>
<LinearRing>
<coordinates>
15.39166667,47.25
15.39166667,47.24166667
15.4,47.24166667
15.4,47.25
15.39166667,47.25
</coordinates>
</LinearRing>
</innerBoundaryIs>
<innerBoundaryIs>
<LinearRing>
<coordinates>
15.33333333,47.375
15.33333333,47.36666667
15.34166667,47.36666667
15.34166667,47.375
15.33333333,47.375
</coordinates>
</LinearRing>
</innerBoundaryIs>
<innerBoundaryIs>
<LinearRing>
<coordinates>
15.73333333,47.29166667
15.74166667,47.29166667
15.74166667,47.28333333
15.75,47.28333333
15.75,47.29166667
15.75833333,47.29166667
15.75833333,47.28333333
15.76666667,47.28333333
15.76666667,47.29166667
15.76666667,47.3
15.75833333,47.3
15.75,47.3
15.74166667,47.3
15.74166667,47.30833333
15.74166667,47.31666667
15.73333333,47.31666667
15.725,47.31666667
15.725,47.30833333
15.725,47.3
15.73333333,47.3
15.73333333,47.29166667
</coordinates>
</LinearRing>
</innerBoundaryIs>
<innerBoundaryIs>
<LinearRing>
<coordinates>
15.15833333,47.3
15.16666667,47.3
15.16666667,47.30833333
15.15833333,47.30833333
15.15833333,47.3
</coordinates>
</LinearRing>
</innerBoundaryIs>
<innerBoundaryIs>
<LinearRing>
<coordinates>
15.18333333,47.35
15.19166667,47.35
15.19166667,47.35833333
15.19166667,47.36666667
15.18333333,47.36666667
15.18333333,47.35833333
15.18333333,47.35
</coordinates>
</LinearRing>
</innerBoundaryIs>
<innerBoundaryIs>
<LinearRing>
<coordinates>
15.525,47.35
15.53333333,47.35
15.53333333,47.34166667
15.54166667,47.34166667
15.54166667,47.33333333
15.55,47.33333333
15.55,47.34166667
15.55833333,47.34166667
15.55833333,47.35
15.55,47.35
15.54166667,47.35
15.54166667,47.35833333
15.54166667,47.36666667
15.53333333,47.36666667
15.525,47.36666667
15.51666667,47.36666667
15.51666667,47.35833333
15.525,47.35833333
15.525,47.35
</coordinates>
</LinearRing>
</innerBoundaryIs>
<innerBoundaryIs>
<LinearRing>
<coordinates>
15.74166667,47.35
15.75,47.35
15.75833333,47.35
15.75833333,47.35833333
15.75,47.35833333
15.74166667,47.35833333
15.74166667,47.35
</coordinates>
</LinearRing>
</innerBoundaryIs>
<innerBoundaryIs>
<LinearRing>
<coordinates>
15.20833333,47.325
15.21666667,47.325
15.21666667,47.33333333
15.20833333,47.33333333
15.20833333,47.325
</coordinates>
</LinearRing>
</innerBoundaryIs>
<innerBoundaryIs>
<LinearRing>
<coordinates>
15.41666667,47.35833333
15.425,47.35833333
15.425,47.36666667
15.41666667,47.36666667
15.41666667,47.35833333
</coordinates>
</LinearRing>
</innerBoundaryIs>
<innerBoundaryIs>
<LinearRing>
<coordinates>
15.475,47.36666667
15.475,47.35833333
15.48333333,47.35833333
15.49166667,47.35833333
15.49166667,47.36666667
15.48333333,47.36666667
15.475,47.36666667
</coordinates>
</LinearRing>
</innerBoundaryIs>
<innerBoundaryIs>
<LinearRing>
<coordinates>
15.40833333,47.43333333
15.40833333,47.425
15.40833333,47.41666667
15.41666667,47.41666667
15.41666667,47.425
15.425,47.425
15.425,47.43333333
15.41666667,47.43333333
15.40833333,47.43333333
</coordinates>
</LinearRing>
</innerBoundaryIs>
<innerBoundaryIs>
<LinearRing>
<coordinates>
15.46666667,47.43333333
15.475,47.43333333
15.475,47.44166667
15.46666667,47.44166667
15.46666667,47.43333333
</coordinates>
</LinearRing>
</innerBoundaryIs>
<innerBoundaryIs>
<LinearRing>
<coordinates>
15.55,47.4
15.55833333,47.4
15.55833333,47.40833333
15.55,47.40833333
15.55,47.4
</coordinates>
</LinearRing>
</innerBoundaryIs>
<innerBoundaryIs>
<LinearRing>
<coordinates>
15.54166667,47.46666667
15.54166667,47.45833333
15.55,47.45833333
15.55,47.46666667
15.54166667,47.46666667
</coordinates>
</LinearRing>
</innerBoundaryIs>
<innerBoundaryIs>
<LinearRing>
<coordinates>
15.63333333,47.46666667
15.63333333,47.45833333
15.64166667,47.45833333
15.64166667,47.46666667
15.63333333,47.46666667
</coordinates>
</LinearRing>
</innerBoundaryIs>
<innerBoundaryIs>
<LinearRing>
<coordinates>
15.7,47.46666667
15.7,47.45833333
15.70833333,47.45833333
15.70833333,47.46666667
15.7,47.46666667
</coordinates>
</LinearRing>
</innerBoundaryIs>
<innerBoundaryIs>
<LinearRing>
<coordinates>
15.575,47.45
15.575,47.44166667
15.58333333,47.44166667
15.58333333,47.45
15.575,47.45
</coordinates>
</LinearRing>
</innerBoundaryIs>
<innerBoundaryIs>
<LinearRing>
<coordinates>
15.475,47.48333333
15.48333333,47.48333333
15.48333333,47.49166667
15.475,47.49166667
15.475,47.48333333
</coordinates>
</LinearRing>
</innerBoundaryIs>
<innerBoundaryIs>
<LinearRing>
<coordinates>
14.78333333,47.43333333
14.79166667,47.43333333
14.8,47.43333333
14.8,47.44166667
14.79166667,47.44166667
14.79166667,47.45
14.78333333,47.45
14.78333333,47.44166667
14.78333333,47.43333333
</coordinates>
</LinearRing>
</innerBoundaryIs>
<innerBoundaryIs>
<LinearRing>
<coordinates>
14.76666667,47.44166667
14.775,47.44166667
14.775,47.45
14.76666667,47.45
14.76666667,47.44166667
</coordinates>
</LinearRing>
</innerBoundaryIs>
<innerBoundaryIs>
<LinearRing>
<coordinates>
15.56666667,47.58333333
15.56666667,47.575
15.575,47.575
15.575,47.58333333
15.56666667,47.58333333
</coordinates>
</LinearRing>
</innerBoundaryIs>
<innerBoundaryIs>
<LinearRing>
<coordinates>
15.29166667,47.55
15.29166667,47.54166667
15.3,47.54166667
15.3,47.53333333
15.30833333,47.53333333
15.30833333,47.54166667
15.30833333,47.55
15.3,47.55
15.29166667,47.55
</coordinates>
</LinearRing>
</innerBoundaryIs>
<innerBoundaryIs>
<LinearRing>
<coordinates>
15.325,47.53333333
15.325,47.54166667
15.31666667,47.54166667
15.31666667,47.53333333
15.325,47.53333333
</coordinates>
</LinearRing>
</innerBoundaryIs>
<innerBoundaryIs>
<LinearRing>
<coordinates>
15.29166667,47.56666667
15.3,47.56666667
15.3,47.575
15.29166667,47.575
15.29166667,47.56666667
</coordinates>
</LinearRing>
</innerBoundaryIs>
<innerBoundaryIs>
<LinearRing>
<coordinates>
14.55833333,47.58333333
14.55833333,47.575
14.55833333,47.56666667
14.56666667,47.56666667
14.56666667,47.575
14.56666667,47.58333333
14.575,47.58333333
14.575,47.59166667
14.56666667,47.59166667
14.55833333,47.59166667
14.55833333,47.58333333
</coordinates>
</LinearRing>
</innerBoundaryIs>
<innerBoundaryIs>
<LinearRing>
<coordinates>
14.58333333,47.58333333
14.59166667,47.58333333
14.59166667,47.59166667
14.58333333,47.59166667
14.58333333,47.58333333
</coordinates>
</LinearRing>
</innerBoundaryIs>
<innerBoundaryIs>
<LinearRing>
<coordinates>
14.65,47.58333333
14.65,47.575
14.65833333,47.575
14.65833333,47.58333333
14.65,47.58333333
</coordinates>
</LinearRing>
</innerBoundaryIs>
<innerBoundaryIs>
<LinearRing>
<coordinates>
14.66666667,47.58333333
14.675,47.58333333
14.675,47.59166667
14.675,47.6
14.66666667,47.6
14.66666667,47.59166667
14.66666667,47.58333333
</coordinates>
</LinearRing>
</innerBoundaryIs>
<innerBoundaryIs>
<LinearRing>
<coordinates>
14.68333333,47.58333333
14.69166667,47.58333333
14.69166667,47.59166667
14.68333333,47.59166667
14.68333333,47.58333333
</coordinates>
</LinearRing>
</innerBoundaryIs>
<innerBoundaryIs>
<LinearRing>
<coordinates>
14.74166667,47.575
14.75,47.575
14.75,47.58333333
14.74166667,47.58333333
14.74166667,47.575
</coordinates>
</LinearRing>
</innerBoundaryIs>
<innerBoundaryIs>
<LinearRing>
<coordinates>
14.83333333,47.51666667
14.84166667,47.51666667
14.84166667,47.525
14.84166667,47.53333333
14.83333333,47.53333333
14.83333333,47.54166667
14.84166667,47.54166667
14.84166667,47.55
14.83333333,47.55
14.83333333,47.55833333
14.825,47.55833333
14.81666667,47.55833333
14.80833333,47.55833333
14.80833333,47.55
14.80833333,47.54166667
14.8,47.54166667
14.79166667,47.54166667
14.79166667,47.53333333
14.8,47.53333333
14.80833333,47.53333333
14.80833333,47.525
14.81666667,47.525
14.825,47.525
14.83333333,47.525
14.83333333,47.51666667
</coordinates>
</LinearRing>
</innerBoundaryIs>
<innerBoundaryIs>
<LinearRing>
<coordinates>
14.90833333,47.54166667
14.90833333,47.53333333
14.91666667,47.53333333
14.91666667,47.54166667
14.90833333,47.54166667
</coordinates>
</LinearRing>
</innerBoundaryIs>
<innerBoundaryIs>
<LinearRing>
<coordinates>
14.85,47.525
14.85833333,47.525
14.85833333,47.53333333
14.85,47.53333333
14.85,47.525
</coordinates>
</LinearRing>
</innerBoundaryIs>
<innerBoundaryIs>
<LinearRing>
<coordinates>
14.58333333,47.54166667
14.59166667,47.54166667
14.59166667,47.55
14.58333333,47.55
14.58333333,47.54166667
</coordinates>
</LinearRing>
</innerBoundaryIs>
<innerBoundaryIs>
<LinearRing>
<coordinates>
14.05833333,47.58333333
14.05833333,47.575
14.06666667,47.575
14.06666667,47.58333333
14.05833333,47.58333333
</coordinates>
</LinearRing>
</innerBoundaryIs>
<innerBoundaryIs>
<LinearRing>
<coordinates>
15.21666667,47.73333333
15.21666667,47.725
15.225,47.725
15.225,47.73333333
15.21666667,47.73333333
</coordinates>
</LinearRing>
</innerBoundaryIs>
<innerBoundaryIs>
<LinearRing>
<coordinates>
15.25,47.73333333
15.25,47.725
15.25833333,47.725
15.25833333,47.73333333
15.25,47.73333333
</coordinates>
</LinearRing>
</innerBoundaryIs>
<innerBoundaryIs>
<LinearRing>
<coordinates>
15.29166667,47.73333333
15.3,47.73333333
15.30833333,47.73333333
15.30833333,47.74166667
15.30833333,47.75
15.3,47.75
15.29166667,47.75
15.29166667,47.74166667
15.29166667,47.73333333
</coordinates>
</LinearRing>
</innerBoundaryIs>
<innerBoundaryIs>
<LinearRing>
<coordinates>
15.35833333,47.73333333
15.35833333,47.725
15.36666667,47.725
15.36666667,47.73333333
15.35833333,47.73333333
</coordinates>
</LinearRing>
</innerBoundaryIs>
<innerBoundaryIs>
<LinearRing>
<coordinates>
14.23333333,47.64166667
14.24166667,47.64166667
14.24166667,47.65
14.23333333,47.65
14.23333333,47.64166667
</coordinates>
</LinearRing>
</innerBoundaryIs>
<innerBoundaryIs>
<LinearRing>
<coordinates>
14.64166667,47.625
14.65,47.625
14.65,47.63333333
14.64166667,47.63333333
14.64166667,47.625
</coordinates>
</LinearRing>
</innerBoundaryIs>
<innerBoundaryIs>
<LinearRing>
<coordinates>
14.68333333,47.625
14.68333333,47.61666667
14.69166667,47.61666667
14.69166667,47.625
14.68333333,47.625
</coordinates>
</LinearRing>
</innerBoundaryIs>
<innerBoundaryIs>
<LinearRing>
<coordinates>
14.725,47.625
14.73333333,47.625
14.73333333,47.63333333
14.725,47.63333333
14.725,47.625
</coordinates>
</LinearRing>
</innerBoundaryIs>
<innerBoundaryIs>
<LinearRing>
<coordinates>
14.6,47.59166667
14.60833333,47.59166667
14.60833333,47.6
14.6,47.6
14.6,47.59166667
</coordinates>
</LinearRing>
</innerBoundaryIs>
<innerBoundaryIs>
<LinearRing>
<coordinates>
14.06666667,47.625
14.075,47.625
14.075,47.63333333
14.06666667,47.63333333
14.06666667,47.625
</coordinates>
</LinearRing>
</innerBoundaryIs>
<innerBoundaryIs>
<LinearRing>
<coordinates>
13.975,47.60833333
13.98333333,47.60833333
13.98333333,47.61666667
13.975,47.61666667
13.975,47.60833333
</coordinates>
</LinearRing>
</innerBoundaryIs>
<innerBoundaryIs>
<LinearRing>
<coordinates>
14.86666667,47.65
14.875,47.65
14.88333333,47.65
14.88333333,47.65833333
14.875,47.65833333
14.86666667,47.65833333
14.86666667,47.65
</coordinates>
</LinearRing>
</innerBoundaryIs>
<innerBoundaryIs>
<LinearRing>
<coordinates>
15.03333333,47.64166667
15.03333333,47.63333333
15.04166667,47.63333333
15.04166667,47.64166667
15.03333333,47.64166667
</coordinates>
</LinearRing>
</innerBoundaryIs>
<innerBoundaryIs>
<LinearRing>
<coordinates>
15.4,47.64166667
15.4,47.63333333
15.40833333,47.63333333
15.40833333,47.64166667
15.41666667,47.64166667
15.41666667,47.63333333
15.425,47.63333333
15.43333333,47.63333333
15.44166667,47.63333333
15.45,47.63333333
15.45,47.64166667
15.45833333,47.64166667
15.45833333,47.65
15.45,47.65
15.44166667,47.65
15.44166667,47.65833333
15.43333333,47.65833333
15.43333333,47.65
15.425,47.65
15.425,47.65833333
15.41666667,47.65833333
15.41666667,47.65
15.40833333,47.65
15.4,47.65
15.4,47.64166667
</coordinates>
</LinearRing>
</innerBoundaryIs>
<innerBoundaryIs>
<LinearRing>
<coordinates>
15.25833333,47.6
15.25833333,47.59166667
15.26666667,47.59166667
15.26666667,47.6
15.25833333,47.6
</coordinates>
</LinearRing>
</innerBoundaryIs>
<innerBoundaryIs>
<LinearRing>
<coordinates>
15.36666667,47.6
15.375,47.6
15.375,47.60833333
15.36666667,47.60833333
15.36666667,47.6
</coordinates>
</LinearRing>
</innerBoundaryIs>
<innerBoundaryIs>
<LinearRing>
<coordinates>
15.53333333,47.60833333
15.53333333,47.6
15.53333333,47.59166667
15.54166667,47.59166667
15.54166667,47.6
15.54166667,47.60833333
15.53333333,47.60833333
</coordinates>
</LinearRing>
</innerBoundaryIs>
<innerBoundaryIs>
<LinearRing>
<coordinates>
15.6,47.60833333
15.6,47.61666667
15.59166667,47.61666667
15.59166667,47.60833333
15.6,47.60833333
</coordinates>
</LinearRing>
</innerBoundaryIs>
<innerBoundaryIs>
<LinearRing>
<coordinates>
15.26666667,47.65
15.26666667,47.65833333
15.25833333,47.65833333
15.25833333,47.65
15.26666667,47.65
</coordinates>
</LinearRing>
</innerBoundaryIs>
<innerBoundaryIs>
<LinearRing>
<coordinates>
14.49166667,47.68333333
14.49166667,47.675
14.5,47.675
14.5,47.68333333
14.49166667,47.68333333
</coordinates>
</LinearRing>
</innerBoundaryIs>
<innerBoundaryIs>
<LinearRing>
<coordinates>
14.51666667,47.68333333
14.51666667,47.675
14.525,47.675
14.525,47.68333333
14.51666667,47.68333333
</coordinates>
</LinearRing>
</innerBoundaryIs>
<innerBoundaryIs>
<LinearRing>
<coordinates>
14.65,47.68333333
14.65,47.675
14.65,47.66666667
14.65833333,47.66666667
14.66666667,47.66666667
14.675,47.66666667
14.675,47.675
14.66666667,47.675
14.65833333,47.675
14.65833333,47.68333333
14.65,47.68333333
</coordinates>
</LinearRing>
</innerBoundaryIs>
<innerBoundaryIs>
<LinearRing>
<coordinates>
14.71666667,47.68333333
14.70833333,47.68333333
14.70833333,47.675
14.71666667,47.675
14.71666667,47.66666667
14.725,47.66666667
14.725,47.675
14.73333333,47.675
14.73333333,47.68333333
14.725,47.68333333
14.71666667,47.68333333
</coordinates>
</LinearRing>
</innerBoundaryIs>
<innerBoundaryIs>
<LinearRing>
<coordinates>
15.075,47.68333333
15.075,47.675
15.08333333,47.675
15.09166667,47.675
15.09166667,47.68333333
15.09166667,47.69166667
15.1,47.69166667
15.1,47.7
15.09166667,47.7
15.08333333,47.7
15.08333333,47.69166667
15.08333333,47.68333333
15.075,47.68333333
</coordinates>
</LinearRing>
</innerBoundaryIs>
<innerBoundaryIs>
<LinearRing>
<coordinates>
15.15833333,47.68333333
15.15,47.68333333
15.15,47.675
15.15833333,47.675
15.16666667,47.675
15.16666667,47.68333333
15.15833333,47.68333333
</coordinates>
</LinearRing>
</innerBoundaryIs>
<innerBoundaryIs>
<LinearRing>
<coordinates>
15.175,47.68333333
15.175,47.675
15.18333333,47.675
15.18333333,47.68333333
15.175,47.68333333
</coordinates>
</LinearRing>
</innerBoundaryIs>
<innerBoundaryIs>
<LinearRing>
<coordinates>
15.34166667,47.69166667
15.34166667,47.68333333
15.34166667,47.675
15.35,47.675
15.35,47.68333333
15.35,47.69166667
15.34166667,47.69166667
</coordinates>
</LinearRing>
</innerBoundaryIs>
<innerBoundaryIs>
<LinearRing>
<coordinates>
15.50833333,47.68333333
15.50833333,47.675
15.51666667,47.675
15.51666667,47.68333333
15.50833333,47.68333333
</coordinates>
</LinearRing>
</innerBoundaryIs>
<innerBoundaryIs>
<LinearRing>
<coordinates>
14.70833333,47.65833333
14.70833333,47.65
14.71666667,47.65
14.71666667,47.65833333
14.70833333,47.65833333
</coordinates>
</LinearRing>
</innerBoundaryIs>
<innerBoundaryIs>
<LinearRing>
<coordinates>
14.93333333,47.66666667
14.94166667,47.66666667
14.94166667,47.675
14.93333333,47.675
14.93333333,47.66666667
</coordinates>
</LinearRing>
</innerBoundaryIs>
<innerBoundaryIs>
<LinearRing>
<coordinates>
15.04166667,47.66666667
15.04166667,47.65833333
15.05,47.65833333
15.05,47.66666667
15.04166667,47.66666667
</coordinates>
</LinearRing>
</innerBoundaryIs>
<innerBoundaryIs>
<LinearRing>
<coordinates>
15.05833333,47.66666667
15.05833333,47.65833333
15.06666667,47.65833333
15.06666667,47.66666667
15.05833333,47.66666667
</coordinates>
</LinearRing>
</innerBoundaryIs>
<innerBoundaryIs>
<LinearRing>
<coordinates>
15.10833333,47.66666667
15.10833333,47.65833333
15.11666667,47.65833333
15.11666667,47.65
15.125,47.65
15.125,47.65833333
15.125,47.66666667
15.11666667,47.66666667
15.10833333,47.66666667
</coordinates>
</LinearRing>
</innerBoundaryIs>
<innerBoundaryIs>
<LinearRing>
<coordinates>
15.20833333,47.66666667
15.20833333,47.65833333
15.21666667,47.65833333
15.225,47.65833333
15.23333333,47.65833333
15.24166667,47.65833333
15.24166667,47.66666667
15.23333333,47.66666667
15.225,47.66666667
15.21666667,47.66666667
15.20833333,47.66666667
</coordinates>
</LinearRing>
</innerBoundaryIs>
<innerBoundaryIs>
<LinearRing>
<coordinates>
15.28333333,47.66666667
15.29166667,47.66666667
15.29166667,47.675
15.28333333,47.675
15.28333333,47.66666667
</coordinates>
</LinearRing>
</innerBoundaryIs>
<innerBoundaryIs>
<LinearRing>
<coordinates>
15.45,47.66666667
15.45833333,47.66666667
15.45833333,47.675
15.45,47.675
15.45,47.66666667
</coordinates>
</LinearRing>
</innerBoundaryIs>
<innerBoundaryIs>
<LinearRing>
<coordinates>
15.46666667,47.66666667
15.475,47.66666667
15.475,47.675
15.46666667,47.675
15.46666667,47.66666667
</coordinates>
</LinearRing>
</innerBoundaryIs>
<innerBoundaryIs>
<LinearRing>
<coordinates>
14.69166667,47.675
14.7,47.675
14.7,47.68333333
14.69166667,47.68333333
14.69166667,47.675
</coordinates>
</LinearRing>
</innerBoundaryIs>
<innerBoundaryIs>
<LinearRing>
<coordinates>
14.84166667,47.70833333
14.84166667,47.7
14.85,47.7
14.85,47.70833333
14.84166667,47.70833333
</coordinates>
</LinearRing>
</innerBoundaryIs>
<innerBoundaryIs>
<LinearRing>
<coordinates>
15.16666667,47.70833333
15.175,47.70833333
15.175,47.71666667
15.16666667,47.71666667
15.16666667,47.70833333
</coordinates>
</LinearRing>
</innerBoundaryIs>
<innerBoundaryIs>
<LinearRing>
<coordinates>
15.18333333,47.70833333
15.18333333,47.7
15.18333333,47.69166667
15.19166667,47.69166667
15.19166667,47.7
15.19166667,47.70833333
15.18333333,47.70833333
</coordinates>
</LinearRing>
</innerBoundaryIs>
<innerBoundaryIs>
<LinearRing>
<coordinates>
15.2,47.70833333
15.20833333,47.70833333
15.20833333,47.71666667
15.2,47.71666667
15.2,47.70833333
</coordinates>
</LinearRing>
</innerBoundaryIs>
<innerBoundaryIs>
<LinearRing>
<coordinates>
15.26666667,47.71666667
15.275,47.71666667
15.275,47.725
15.26666667,47.725
15.26666667,47.71666667
</coordinates>
</LinearRing>
</innerBoundaryIs>
<innerBoundaryIs>
<LinearRing>
<coordinates>
15.28333333,47.71666667
15.29166667,47.71666667
15.29166667,47.725
15.28333333,47.725
15.28333333,47.71666667
</coordinates>
</LinearRing>
</innerBoundaryIs>
<innerBoundaryIs>
<LinearRing>
<coordinates>
15.30833333,47.71666667
15.31666667,47.71666667
15.31666667,47.725
15.30833333,47.725
15.30833333,47.71666667
</coordinates>
</LinearRing>
</innerBoundaryIs>
<innerBoundaryIs>
<LinearRing>
<coordinates>
15.2,47.7
15.2,47.69166667
15.20833333,47.69166667
15.21666667,47.69166667
15.21666667,47.7
15.20833333,47.7
15.2,47.7
</coordinates>
</LinearRing>
</innerBoundaryIs>
<innerBoundaryIs>
<LinearRing>
<coordinates>
15.325,47.7
15.33333333,47.7
15.33333333,47.70833333
15.325,47.70833333
15.325,47.7
</coordinates>
</LinearRing>
</innerBoundaryIs>
<innerBoundaryIs>
<LinearRing>
<coordinates>
15.49166667,47.70833333
15.49166667,47.7
15.5,47.7
15.5,47.70833333
15.49166667,47.70833333
</coordinates>
</LinearRing>
</innerBoundaryIs>
<innerBoundaryIs>
<LinearRing>
<coordinates>
14.45,47.70833333
14.45833333,47.70833333
14.45833333,47.71666667
14.45,47.71666667
14.45,47.70833333
</coordinates>
</LinearRing>
</innerBoundaryIs>
<innerBoundaryIs>
<LinearRing>
<coordinates>
14.45833333,47.7
14.45833333,47.69166667
14.46666667,47.69166667
14.46666667,47.7
14.45833333,47.7
</coordinates>
</LinearRing>
</innerBoundaryIs>
<innerBoundaryIs>
<LinearRing>
<coordinates>
14.25,47.68333333
14.25,47.675
14.25833333,47.675
14.25833333,47.68333333
14.25,47.68333333
</coordinates>
</LinearRing>
</innerBoundaryIs>
<innerBoundaryIs>
<LinearRing>
<coordinates>
15.23333333,47.8
15.23333333,47.79166667
15.24166667,47.79166667
15.24166667,47.8
15.23333333,47.8
</coordinates>
</LinearRing>
</innerBoundaryIs>
<innerBoundaryIs>
<LinearRing>
<coordinates>
14.84166667,47.75833333
14.84166667,47.75
14.85,47.75
14.85,47.75833333
14.84166667,47.75833333
</coordinates>
</LinearRing>
</innerBoundaryIs>
<innerBoundaryIs>
<LinearRing>
<coordinates>
14.975,47.76666667
14.98333333,47.76666667
14.98333333,47.775
14.975,47.775
14.975,47.76666667
</coordinates>
</LinearRing>
</innerBoundaryIs>
<innerBoundaryIs>
<LinearRing>
<coordinates>
15.475,47.75833333
15.48333333,47.75833333
15.48333333,47.76666667
15.475,47.76666667
15.475,47.75833333
</coordinates>
</LinearRing>
</innerBoundaryIs>
<innerBoundaryIs>
<LinearRing>
<coordinates>
14.88333333,47.75
14.88333333,47.74166667
14.89166667,47.74166667
14.89166667,47.75
14.88333333,47.75
</coordinates>
</LinearRing>
</innerBoundaryIs>
<innerBoundaryIs>
<LinearRing>
<coordinates>
15.125,47.74166667
15.13333333,47.74166667
15.13333333,47.75
15.125,47.75
15.125,47.74166667
</coordinates>
</LinearRing>
</innerBoundaryIs>
<innerBoundaryIs>
<LinearRing>
<coordinates>
15.25,47.74166667
15.25833333,47.74166667
15.25833333,47.75
15.25,47.75
15.25,47.74166667
</coordinates>
</LinearRing>
</innerBoundaryIs>
<innerBoundaryIs>
<LinearRing>
<coordinates>
15.6,47.75833333
15.60833333,47.75833333
15.60833333,47.76666667
15.6,47.76666667
15.6,47.75833333
</coordinates>
</LinearRing>
</innerBoundaryIs>
<innerBoundaryIs>
<LinearRing>
<coordinates>
14.96666667,47.825
14.96666667,47.81666667
14.975,47.81666667
14.975,47.825
14.96666667,47.825
</coordinates>
</LinearRing>
</innerBoundaryIs>
<innerBoundaryIs>
<LinearRing>
<coordinates>
15,47.83333333
15,47.825
15.00833333,47.825
15.00833333,47.83333333
15,47.83333333
</coordinates>
</LinearRing>
</innerBoundaryIs>
<innerBoundaryIs>
<LinearRing>
<coordinates>
15.025,47.83333333
15.025,47.825
15.03333333,47.825
15.04166667,47.825
15.04166667,47.83333333
15.03333333,47.83333333
15.025,47.83333333
</coordinates>
</LinearRing>
</innerBoundaryIs>
<innerBoundaryIs>
<LinearRing>
<coordinates>
15.1,47.825
15.1,47.81666667
15.10833333,47.81666667
15.10833333,47.825
15.1,47.825
</coordinates>
</LinearRing>
</innerBoundaryIs>
<innerBoundaryIs>
<LinearRing>
<coordinates>
15.075,47.80833333
15.08333333,47.80833333
15.08333333,47.81666667
15.075,47.81666667
15.075,47.80833333
</coordinates>
</LinearRing>
</innerBoundaryIs>
</Polygon>
<Polygon>
<outerBoundaryIs>
<LinearRing>
<coordinates>
13.16666667,47.05833333
13.16666667,47.05
13.15833333,47.05
13.15833333,47.05833333
13.15833333,47.06666667
13.15,47.06666667
13.14166667,47.06666667
13.13333333,47.06666667
13.13333333,47.05833333
13.125,47.05833333
13.125,47.06666667
13.11666667,47.06666667
13.11666667,47.075
13.10833333,47.075
13.1,47.075
13.1,47.06666667
13.09166667,47.06666667
13.09166667,47.075
13.08333333,47.075
13.08333333,47.06666667
13.075,47.06666667
13.06666667,47.06666667
13.06666667,47.075
13.06666667,47.08333333
13.075,47.08333333
13.08333333,47.08333333
13.08333333,47.09166667
13.09166667,47.09166667
13.09166667,47.1
13.1,47.1
13.1,47.10833333
13.09166667,47.10833333
13.08333333,47.10833333
13.08333333,47.1
13.075,47.1
13.075,47.09166667
13.06666667,47.09166667
13.06666667,47.1
13.05833333,47.1
13.05,47.1
13.05,47.10833333
13.04166667,47.10833333
13.04166667,47.11666667
13.04166667,47.125
13.03333333,47.125
13.025,47.125
13.025,47.13333333
13.03333333,47.13333333
13.03333333,47.14166667
13.04166667,47.14166667
13.05,47.14166667
13.05833333,47.14166667
13.05833333,47.15
13.05,47.15
13.04166667,47.15
13.04166667,47.15833333
13.03333333,47.15833333
13.025,47.15833333
13.025,47.15
13.01666667,47.15
13.00833333,47.15
13.00833333,47.14166667
13.01666667,47.14166667
13.01666667,47.13333333
13.01666667,47.125
13.01666667,47.11666667
13.01666667,47.10833333
13.01666667,47.1
13.01666667,47.09166667
13.01666667,47.08333333
13.01666667,47.075
13.00833333,47.075
13,47.075
13,47.06666667
13,47.05833333
12.99166667,47.05833333
12.98333333,47.05833333
12.975,47.05833333
12.975,47.06666667
12.96666667,47.06666667
12.96666667,47.075
12.96666667,47.08333333
12.96666667,47.09166667
12.975,47.09166667
12.975,47.1
12.96666667,47.1
12.96666667,47.10833333
12.96666667,47.11666667
12.95833333,47.11666667
12.95,47.11666667
12.94166667,47.11666667
12.93333333,47.11666667
12.93333333,47.10833333
12.93333333,47.1
12.925,47.1
12.91666667,47.1
12.91666667,47.10833333
12.91666667,47.11666667
12.925,47.11666667
12.925,47.125
12.93333333,47.125
12.93333333,47.13333333
12.94166667,47.13333333
12.94166667,47.14166667
12.94166667,47.15
12.94166667,47.15833333
12.93333333,47.15833333
12.925,47.15833333
12.925,47.15
12.91666667,47.15
12.90833333,47.15
12.9,47.15
12.9,47.14166667
12.9,47.13333333
12.89166667,47.13333333
12.89166667,47.125
12.9,47.125
12.9,47.11666667
12.89166667,47.11666667
12.88333333,47.11666667
12.88333333,47.10833333
12.875,47.10833333
12.875,47.11666667
12.86666667,47.11666667
12.86666667,47.10833333
12.85833333,47.10833333
12.85833333,47.1
12.85,47.1
12.85,47.10833333
12.85,47.11666667
12.85833333,47.11666667
12.85833333,47.125
12.86666667,47.125
12.86666667,47.13333333
12.86666667,47.14166667
12.86666667,47.15
12.86666667,47.15833333
12.875,47.15833333
12.875,47.16666667
12.88333333,47.16666667
12.89166667,47.16666667
12.89166667,47.175
12.88333333,47.175
12.875,47.175
12.86666667,47.175
12.85833333,47.175
12.85833333,47.16666667
12.85,47.16666667
12.85,47.175
12.85,47.18333333
12.85,47.19166667
12.84166667,47.19166667
12.83333333,47.19166667
12.83333333,47.18333333
12.84166667,47.18333333
12.84166667,47.175
12.84166667,47.16666667
12.83333333,47.16666667
12.83333333,47.15833333
12.825,47.15833333
12.825,47.15
12.81666667,47.15
12.81666667,47.14166667
12.80833333,47.14166667
12.80833333,47.13333333
12.80833333,47.125
12.80833333,47.11666667
12.8,47.11666667
12.8,47.10833333
12.79166667,47.10833333
12.78333333,47.10833333
12.78333333,47.11666667
12.775,47.11666667
12.76666667,47.11666667
12.76666667,47.125
12.76666667,47.13333333
12.775,47.13333333
12.775,47.14166667
12.775,47.15
12.775,47.15833333
12.775,47.16666667
12.78333333,47.16666667
12.78333333,47.15833333
12.79166667,47.15833333
12.79166667,47.16666667
12.79166667,47.175
12.8,47.175
12.8,47.18333333
12.80833333,47.18333333
12.80833333,47.19166667
12.8,47.19166667
12.8,47.2
12.8,47.20833333
12.79166667,47.20833333
12.79166667,47.21666667
12.78333333,47.21666667
12.78333333,47.20833333
12.775,47.20833333
12.775,47.21666667
12.775,47.225
12.78333333,47.225
12.79166667,47.225
12.8,47.225
12.8,47.23333333
12.8,47.24166667
12.79166667,47.24166667
12.79166667,47.25
12.78333333,47.25
12.775,47.25
12.76666667,47.25
12.75833333,47.25
12.75,47.25
12.75,47.24166667
12.75,47.23333333
12.75,47.225
12.75,47.21666667
12.74166667,47.21666667
12.74166667,47.20833333
12.73333333,47.20833333
12.73333333,47.2
12.725,47.2
12.725,47.19166667
12.725,47.18333333
12.725,47.175
12.71666667,47.175
12.71666667,47.16666667
12.70833333,47.16666667
12.70833333,47.175
12.70833333,47.18333333
12.70833333,47.19166667
12.70833333,47.2
12.71666667,47.2
12.71666667,47.20833333
12.70833333,47.20833333
12.70833333,47.21666667
12.7,47.21666667
12.7,47.225
12.7,47.23333333
12.70833333,47.23333333
12.70833333,47.24166667
12.71666667,47.24166667
12.71666667,47.25
12.71666667,47.25833333
12.70833333,47.25833333
12.70833333,47.25
12.7,47.25
12.7,47.24166667
12.69166667,47.24166667
12.69166667,47.25
12.69166667,47.25833333
12.68333333,47.25833333
12.675,47.25833333
12.675,47.25
12.66666667,47.25
12.66666667,47.24166667
12.66666667,47.23333333
12.66666667,47.225
12.65833333,47.225
12.65833333,47.21666667
12.65,47.21666667
12.65,47.225
12.65,47.23333333
12.65833333,47.23333333
12.65833333,47.24166667
12.65,47.24166667
12.65,47.25
12.64166667,47.25
12.64166667,47.25833333
12.63333333,47.25833333
12.63333333,47.25
12.63333333,47.24166667
12.63333333,47.23333333
12.625,47.23333333
12.625,47.24166667
12.625,47.25
12.625,47.25833333
12.61666667,47.25833333
12.60833333,47.25833333
12.6,47.25833333
12.59166667,47.25833333
12.58333333,47.25833333
12.58333333,47.25
12.59166667,47.25
12.59166667,47.24166667
12.59166667,47.23333333
12.6,47.23333333
12.6,47.225
12.60833333,47.225
12.60833333,47.21666667
12.60833333,47.20833333
12.61666667,47.20833333
12.625,47.20833333
12.625,47.2
12.625,47.19166667
12.63333333,47.19166667
12.63333333,47.18333333
12.63333333,47.175
12.63333333,47.16666667
12.625,47.16666667
12.61666667,47.16666667
12.61666667,47.175
12.625,47.175
12.625,47.18333333
12.61666667,47.18333333
12.60833333,47.18333333
12.6,47.18333333
12.6,47.19166667
12.59166667,47.19166667
12.59166667,47.18333333
12.58333333,47.18333333
12.58333333,47.175
12.58333333,47.16666667
12.58333333,47.15833333
12.575,47.15833333
12.575,47.16666667
12.575,47.175
12.56666667,47.175
12.56666667,47.18333333
12.56666667,47.19166667
12.575,47.19166667
12.575,47.2
12.58333333,47.2
12.58333333,47.20833333
12.58333333,47.21666667
12.58333333,47.225
12.575,47.225
12.56666667,47.225
12.56666667,47.21666667
12.55833333,47.21666667
12.55833333,47.20833333
12.55,47.20833333
12.55,47.21666667
12.55,47.225
12.55,47.23333333
12.55833333,47.23333333
12.55833333,47.24166667
12.55,47.24166667
12.54166667,47.24166667
12.53333333,47.24166667
12.53333333,47.25
12.54166667,47.25
12.54166667,47.25833333
12.53333333,47.25833333
12.525,47.25833333
12.51666667,47.25833333
12.50833333,47.25833333
12.50833333,47.25
12.50833333,47.24166667
12.50833333,47.23333333
12.5,47.23333333
12.5,47.225
12.50833333,47.225
12.50833333,47.21666667
12.51666667,47.21666667
12.51666667,47.20833333
12.51666667,47.2
12.525,47.2
12.53333333,47.2
12.53333333,47.19166667
12.525,47.19166667
12.51666667,47.19166667
12.50833333,47.19166667
12.50833333,47.2
12.5,47.2
12.5,47.20833333
12.5,47.21666667
12.49166667,47.21666667
12.49166667,47.20833333
12.48333333,47.20833333
12.475,47.20833333
12.475,47.21666667
12.46666667,47.21666667
12.46666667,47.225
12.475,47.225
12.475,47.23333333
12.475,47.24166667
12.475,47.25
12.46666667,47.25
12.46666667,47.25833333
12.46666667,47.26666667
12.45833333,47.26666667
12.45833333,47.25833333
12.45,47.25833333
12.44166667,47.25833333
12.43333333,47.25833333
12.43333333,47.25
12.425,47.25
12.425,47.24166667
12.41666667,47.24166667
12.41666667,47.25
12.40833333,47.25
12.40833333,47.25833333
12.4,47.25833333
12.4,47.26666667
12.39166667,47.26666667
12.38333333,47.26666667
12.38333333,47.275
12.39166667,47.275
12.4,47.275
12.40833333,47.275
12.40833333,47.26666667
12.41666667,47.26666667
12.425,47.26666667
12.425,47.275
12.43333333,47.275
12.44166667,47.275
12.45,47.275
12.45833333,47.275
12.46666667,47.275
12.475,47.275
12.475,47.26666667
12.48333333,47.26666667
12.49166667,47.26666667
12.49166667,47.275
12.5,47.275
12.50833333,47.275
12.51666667,47.275
12.525,47.275
12.53333333,47.275
12.54166667,47.275
12.55,47.275
12.55833333,47.275
12.55833333,47.26666667
12.55833333,47.25833333
12.56666667,47.25833333
12.575,47.25833333
12.575,47.26666667
12.575,47.275
12.58333333,47.275
12.59166667,47.275
12.6,47.275
12.60833333,47.275
12.61666667,47.275
12.625,47.275
12.63333333,47.275
12.64166667,47.275
12.65,47.275
12.65833333,47.275
12.66666667,47.275
12.675,47.275
12.68333333,47.275
12.69166667,47.275
12.7,47.275
12.70833333,47.275
12.71666667,47.275
12.725,47.275
12.73333333,47.275
12.74166667,47.275
12.74166667,47.26666667
12.73333333,47.26666667
12.73333333,47.25833333
12.73333333,47.25
12.74166667,47.25
12.74166667,47.25833333
12.75,47.25833333
12.75833333,47.25833333
12.75833333,47.26666667
12.76666667,47.26666667
12.775,47.26666667
12.775,47.275
12.78333333,47.275
12.79166667,47.275
12.8,47.275
12.80833333,47.275
12.81666667,47.275
12.825,47.275
12.825,47.26666667
12.825,47.25833333
12.825,47.25
12.81666667,47.25
12.81666667,47.24166667
12.825,47.24166667
12.825,47.23333333
12.83333333,47.23333333
12.83333333,47.24166667
12.83333333,47.25
12.83333333,47.25833333
12.83333333,47.26666667
12.83333333,47.275
12.84166667,47.275
12.84166667,47.28333333
12.85,47.28333333
12.85,47.275
12.85833333,47.275
12.85833333,47.28333333
12.86666667,47.28333333
12.875,47.28333333
12.88333333,47.28333333
12.89166667,47.28333333
12.9,47.28333333
12.90833333,47.28333333
12.90833333,47.29166667
12.9,47.29166667
12.89166667,47.29166667
12.88333333,47.29166667
12.875,47.29166667
12.86666667,47.29166667
12.85833333,47.29166667
12.85,47.29166667
12.84166667,47.29166667
12.83333333,47.29166667
12.825,47.29166667
12.81666667,47.29166667
12.81666667,47.3
12.81666667,47.30833333
12.81666667,47.31666667
12.81666667,47.325
12.81666667,47.33333333
12.81666667,47.34166667
12.81666667,47.35
12.81666667,47.35833333
12.825,47.35833333
12.825,47.36666667
12.825,47.375
12.83333333,47.375
12.83333333,47.38333333
12.84166667,47.38333333
12.84166667,47.39166667
12.85,47.39166667
12.85833333,47.39166667
12.85833333,47.4
12.86666667,47.4
12.875,47.4
12.875,47.40833333
12.88333333,47.40833333
12.89166667,47.40833333
12.89166667,47.41666667
12.88333333,47.41666667
12.88333333,47.425
12.875,47.425
12.875,47.43333333
12.86666667,47.43333333
12.86666667,47.44166667
12.85833333,47.44166667
12.85833333,47.45
12.85,47.45
12.84166667,47.45
12.84166667,47.45833333
12.83333333,47.45833333
12.83333333,47.46666667
12.83333333,47.475
12.83333333,47.48333333
12.83333333,47.49166667
12.83333333,47.5
12.83333333,47.50833333
12.825,47.50833333
12.825,47.5
12.81666667,47.5
12.80833333,47.5
12.8,47.5
12.79166667,47.5
12.79166667,47.50833333
12.78333333,47.50833333
12.775,47.50833333
12.76666667,47.50833333
12.76666667,47.51666667
12.76666667,47.525
12.775,47.525
12.775,47.53333333
12.76666667,47.53333333
12.75833333,47.53333333
12.75833333,47.525
12.75,47.525
12.75,47.53333333
12.74166667,47.53333333
12.73333333,47.53333333
12.73333333,47.54166667
12.73333333,47.55
12.74166667,47.55
12.74166667,47.54166667
12.75,47.54166667
12.75,47.55
12.75833333,47.55
12.75833333,47.55833333
12.76666667,47.55833333
12.76666667,47.56666667
12.75833333,47.56666667
12.75,47.56666667
12.75,47.55833333
12.74166667,47.55833333
12.73333333,47.55833333
12.73333333,47.56666667
12.73333333,47.575
12.725,47.575
12.71666667,47.575
12.71666667,47.58333333
12.725,47.58333333
12.73333333,47.58333333
12.73333333,47.59166667
12.725,47.59166667
12.725,47.6
12.73333333,47.6
12.74166667,47.6
12.74166667,47.59166667
12.75,47.59166667
12.75833333,47.59166667
12.75833333,47.6
12.75833333,47.60833333
12.75833333,47.61666667
12.76666667,47.61666667
12.76666667,47.625
12.775,47.625
12.775,47.63333333
12.775,47.64166667
12.78333333,47.64166667
12.79166667,47.64166667
12.79166667,47.65
12.8,47.65
12.80833333,47.65
12.80833333,47.65833333
12.81666667,47.65833333
12.825,47.65833333
12.83333333,47.65833333
12.83333333,47.65
12.83333333,47.64166667
12.84166667,47.64166667
12.84166667,47.63333333
12.85,47.63333333
12.85,47.625
12.85833333,47.625
12.85833333,47.61666667
12.85,47.61666667
12.85,47.60833333
12.84166667,47.60833333
12.84166667,47.6
12.83333333,47.6
12.83333333,47.59166667
12.825,47.59166667
12.81666667,47.59166667
12.81666667,47.58333333
12.80833333,47.58333333
12.80833333,47.575
12.81666667,47.575
12.825,47.575
12.83333333,47.575
12.83333333,47.58333333
12.84166667,47.58333333
12.84166667,47.59166667
12.85,47.59166667
12.85833333,47.59166667
12.85833333,47.6
12.86666667,47.6
12.875,47.6
12.88333333,47.6
12.89166667,47.6
12.89166667,47.59166667
12.9,47.59166667
12.9,47.58333333
12.9,47.575
12.90833333,47.575
12.90833333,47.58333333
12.91666667,47.58333333
12.91666667,47.59166667
12.925,47.59166667
12.93333333,47.59166667
12.94166667,47.59166667
12.94166667,47.58333333
12.95,47.58333333
12.95,47.575
12.95833333,47.575
12.95833333,47.58333333
12.96666667,47.58333333
12.96666667,47.59166667
12.975,47.59166667
12.975,47.58333333
12.98333333,47.58333333
12.98333333,47.575
12.975,47.575
12.975,47.56666667
12.975,47.55833333
12.96666667,47.55833333
12.95833333,47.55833333
12.95833333,47.55
12.95,47.55
12.95,47.55833333
12.94166667,47.55833333
12.94166667,47.55
12.93333333,47.55
12.93333333,47.54166667
12.94166667,47.54166667
12.95,47.54166667
12.95833333,47.54166667
12.95833333,47.53333333
12.95833333,47.525
12.96666667,47.525
12.96666667,47.51666667
12.975,47.51666667
12.98333333,47.51666667
12.98333333,47.525
12.975,47.525
12.975,47.53333333
12.98333333,47.53333333
12.98333333,47.54166667
12.98333333,47.55
12.99166667,47.55
12.99166667,47.55833333
12.99166667,47.56666667
13,47.56666667
13,47.575
13.00833333,47.575
13.00833333,47.58333333
13.00833333,47.59166667
13.00833333,47.6
13.01666667,47.6
13.025,47.6
13.025,47.60833333
13.025,47.61666667
13.025,47.625
13.03333333,47.625
13.04166667,47.625
13.05,47.625
13.05833333,47.625
13.06666667,47.625
13.075,47.625
13.075,47.63333333
13.075,47.64166667
13.08333333,47.64166667
13.08333333,47.65
13.09166667,47.65
13.09166667,47.64166667
13.1,47.64166667
13.1,47.63333333
13.1,47.625
13.10833333,47.625
13.10833333,47.61666667
13.1,47.61666667
13.09166667,47.61666667
13.09166667,47.60833333
13.08333333,47.60833333
13.075,47.60833333
13.075,47.6
13.08333333,47.6
13.09166667,47.6
13.1,47.6
13.10833333,47.6
13.11666667,47.6
13.125,47.6
13.13333333,47.6
13.13333333,47.59166667
13.13333333,47.58333333
13.125,47.58333333
13.125,47.575
13.11666667,47.575
13.11666667,47.58333333
13.10833333,47.58333333
13.1,47.58333333
13.1,47.575
13.09166667,47.575
13.09166667,47.56666667
13.1,47.56666667
13.1,47.55833333
13.10833333,47.55833333
13.11666667,47.55833333
13.125,47.55833333
13.125,47.56666667
13.13333333,47.56666667
13.14166667,47.56666667
13.14166667,47.575
13.15,47.575
13.15,47.56666667
13.15833333,47.56666667
13.15833333,47.55833333
13.15833333,47.55
13.15833333,47.54166667
13.15833333,47.53333333
13.15,47.53333333
13.15,47.525
13.15,47.51666667
13.15,47.50833333
13.15,47.5
13.15833333,47.5
13.15833333,47.49166667
13.15,47.49166667
13.15,47.48333333
13.14166667,47.48333333
13.13333333,47.48333333
13.125,47.48333333
13.11666667,47.48333333
13.11666667,47.49166667
13.10833333,47.49166667
13.10833333,47.48333333
13.1,47.48333333
13.1,47.475
13.10833333,47.475
13.10833333,47.46666667
13.11666667,47.46666667
13.11666667,47.475
13.125,47.475
13.13333333,47.475
13.14166667,47.475
13.15,47.475
13.15833333,47.475
13.15833333,47.48333333
13.16666667,47.48333333
13.16666667,47.475
13.175,47.475
13.175,47.46666667
13.175,47.45833333
13.175,47.45
13.18333333,47.45
13.18333333,47.44166667
13.19166667,47.44166667
13.19166667,47.45
13.2,47.45
13.2,47.44166667
13.2,47.43333333
13.20833333,47.43333333
13.20833333,47.425
13.2,47.425
13.2,47.41666667
13.2,47.40833333
13.2,47.4
13.20833333,47.4
13.20833333,47.39166667
13.20833333,47.38333333
13.2,47.38333333
13.2,47.375
13.2,47.36666667
13.19166667,47.36666667
13.19166667,47.35833333
13.18333333,47.35833333
13.18333333,47.35
13.18333333,47.34166667
13.175,47.34166667
13.175,47.33333333
13.16666667,47.33333333
13.15833333,47.33333333
13.15,47.33333333
13.14166667,47.33333333
13.13333333,47.33333333
13.125,47.33333333
13.125,47.325
13.125,47.31666667
13.11666667,47.31666667
13.10833333,47.31666667
13.10833333,47.30833333
13.1,47.30833333
13.09166667,47.30833333
13.08333333,47.30833333
13.08333333,47.3
13.09166667,47.3
13.1,47.3
13.10833333,47.3
13.11666667,47.3
13.125,47.3
13.125,47.30833333
13.13333333,47.30833333
13.14166667,47.30833333
13.15,47.30833333
13.15,47.31666667
13.15833333,47.31666667
13.16666667,47.31666667
13.175,47.31666667
13.18333333,47.31666667
13.18333333,47.30833333
13.19166667,47.30833333
13.19166667,47.31666667
13.2,47.31666667
13.2,47.325
13.2,47.33333333
13.20833333,47.33333333
13.21666667,47.33333333
13.21666667,47.34166667
13.21666667,47.35
13.21666667,47.35833333
13.21666667,47.36666667
13.225,47.36666667
13.225,47.375
13.225,47.38333333
13.225,47.39166667
13.23333333,47.39166667
13.24166667,47.39166667
13.24166667,47.4
13.23333333,47.4
13.23333333,47.40833333
13.23333333,47.41666667
13.24166667,47.41666667
13.24166667,47.425
13.25,47.425
13.25833333,47.425
13.26666667,47.425
13.275,47.425
13.28333333,47.425
13.28333333,47.43333333
13.275,47.43333333
13.26666667,47.43333333
13.26666667,47.44166667
13.25833333,47.44166667
13.25833333,47.43333333
13.25,47.43333333
13.25,47.44166667
13.24166667,47.44166667
13.23333333,47.44166667
13.225,47.44166667
13.225,47.45
13.23333333,47.45
13.24166667,47.45
13.24166667,47.45833333
13.23333333,47.45833333
13.23333333,47.46666667
13.225,47.46666667
13.225,47.475
13.21666667,47.475
13.20833333,47.475
13.20833333,47.48333333
13.2,47.48333333
13.2,47.49166667
13.19166667,47.49166667
13.19166667,47.5
13.18333333,47.5
13.18333333,47.50833333
13.18333333,47.51666667
13.19166667,47.51666667
13.19166667,47.525
13.18333333,47.525
13.18333333,47.53333333
13.19166667,47.53333333
13.19166667,47.54166667
13.18333333,47.54166667
13.18333333,47.55
13.175,47.55
13.175,47.55833333
13.18333333,47.55833333
13.18333333,47.56666667
13.19166667,47.56666667
13.2,47.56666667
13.2,47.575
13.20833333,47.575
13.20833333,47.56666667
13.21666667,47.56666667
13.225,47.56666667
13.23333333,47.56666667
13.23333333,47.55833333
13.24166667,47.55833333
13.25,47.55833333
13.25833333,47.55833333
13.26666667,47.55833333
13.275,47.55833333
13.28333333,47.55833333
13.29166667,47.55833333
13.29166667,47.56666667
13.3,47.56666667
13.3,47.575
13.30833333,47.575
13.31666667,47.575
13.31666667,47.56666667
13.30833333,47.56666667
13.30833333,47.55833333
13.3,47.55833333
13.3,47.55
13.30833333,47.55
13.31666667,47.55
13.31666667,47.54166667
13.325,47.54166667
13.33333333,47.54166667
13.34166667,47.54166667
13.35,47.54166667
13.35,47.55
13.35833333,47.55
13.36666667,47.55
13.375,47.55
13.38333333,47.55
13.39166667,47.55
13.39166667,47.55833333
13.4,47.55833333
13.4,47.55
13.4,47.54166667
13.40833333,47.54166667
13.40833333,47.53333333
13.41666667,47.53333333
13.41666667,47.525
13.41666667,47.51666667
13.425,47.51666667
13.425,47.50833333
13.41666667,47.50833333
13.40833333,47.50833333
13.40833333,47.5
13.4,47.5
13.4,47.49166667
13.40833333,47.49166667
13.41666667,47.49166667
13.41666667,47.5
13.425,47.5
13.43333333,47.5
13.43333333,47.50833333
13.43333333,47.51666667
13.44166667,47.51666667
13.45,47.51666667
13.45833333,47.51666667
13.45833333,47.525
13.45,47.525
13.44166667,47.525
13.44166667,47.53333333
13.44166667,47.54166667
13.43333333,47.54166667
13.43333333,47.55
13.425,47.55
13.425,47.55833333
13.425,47.56666667
13.43333333,47.56666667
13.44166667,47.56666667
13.45,47.56666667
13.45833333,47.56666667
13.46666667,47.56666667
13.46666667,47.575
13.475,47.575
13.475,47.58333333
13.48333333,47.58333333
13.49166667,47.58333333
13.5,47.58333333
13.50833333,47.58333333
13.50833333,47.575
13.5,47.575
13.5,47.56666667
13.49166667,47.56666667
13.49166667,47.55833333
13.5,47.55833333
13.5,47.55
13.5,47.54166667
13.50833333,47.54166667
13.51666667,47.54166667
13.51666667,47.55
13.525,47.55
13.53333333,47.55
13.53333333,47.55833333
13.53333333,47.56666667
13.54166667,47.56666667
13.55,47.56666667
13.55833333,47.56666667
13.56666667,47.56666667
13.56666667,47.575
13.575,47.575
13.58333333,47.575
13.58333333,47.58333333
13.59166667,47.58333333
13.59166667,47.575
13.59166667,47.56666667
13.59166667,47.55833333
13.6,47.55833333
13.6,47.55
13.6,47.54166667
13.60833333,47.54166667
13.61666667,47.54166667
13.625,47.54166667
13.63333333,47.54166667
13.64166667,47.54166667
13.65,47.54166667
13.65,47.53333333
13.65833333,47.53333333
13.66666667,47.53333333
13.675,47.53333333
13.68333333,47.53333333
13.69166667,47.53333333
13.7,47.53333333
13.70833333,47.53333333
13.71666667,47.53333333
13.71666667,47.54166667
13.71666667,47.55
13.725,47.55
13.73333333,47.55
13.74166667,47.55
13.74166667,47.55833333
13.74166667,47.56666667
13.73333333,47.56666667
13.725,47.56666667
13.725,47.575
13.73333333,47.575
13.73333333,47.58333333
13.74166667,47.58333333
13.75,47.58333333
13.75833333,47.58333333
13.76666667,47.58333333
13.775,47.58333333
13.78333333,47.58333333
13.79166667,47.58333333
13.79166667,47.575
13.8,47.575
13.8,47.56666667
13.80833333,47.56666667
13.80833333,47.55833333
13.81666667,47.55833333
13.81666667,47.55
13.825,47.55
13.83333333,47.55
13.83333333,47.54166667
13.84166667,47.54166667
13.85,47.54166667
13.85,47.55
13.85833333,47.55
13.86666667,47.55
13.86666667,47.54166667
13.875,47.54166667
13.875,47.55
13.88333333,47.55
13.89166667,47.55
13.9,47.55
13.9,47.54166667
13.90833333,47.54166667
13.90833333,47.53333333
13.91666667,47.53333333
13.91666667,47.525
13.925,47.525
13.925,47.51666667
13.93333333,47.51666667
13.93333333,47.525
13.94166667,47.525
13.95,47.525
13.95,47.53333333
13.95833333,47.53333333
13.96666667,47.53333333
13.975,47.53333333
13.98333333,47.53333333
13.99166667,47.53333333
13.99166667,47.54166667
14,47.54166667
14,47.53333333
14.00833333,47.53333333
14.00833333,47.54166667
14.01666667,47.54166667
14.01666667,47.53333333
14.025,47.53333333
14.025,47.54166667
14.03333333,47.54166667
14.04166667,47.54166667
14.04166667,47.53333333
14.05,47.53333333
14.05,47.525
14.05833333,47.525
14.05833333,47.51666667
14.05,47.51666667
14.04166667,47.51666667
14.04166667,47.525
14.03333333,47.525
14.025,47.525
14.01666667,47.525
14.01666667,47.51666667
14.00833333,47.51666667
14.00833333,47.525
14,47.525
14,47.51666667
13.99166667,47.51666667
13.98333333,47.51666667
13.98333333,47.50833333
13.99166667,47.50833333
13.99166667,47.5
13.99166667,47.49166667
13.98333333,47.49166667
13.975,47.49166667
13.975,47.5
13.975,47.50833333
13.975,47.51666667
13.96666667,47.51666667
13.96666667,47.50833333
13.96666667,47.5
13.96666667,47.49166667
13.95833333,47.49166667
13.95,47.49166667
13.95,47.48333333
13.94166667,47.48333333
13.94166667,47.475
13.93333333,47.475
13.925,47.475
13.925,47.46666667
13.91666667,47.46666667
13.91666667,47.45833333
13.90833333,47.45833333
13.9,47.45833333
13.89166667,47.45833333
13.89166667,47.45
13.88333333,47.45
13.88333333,47.45833333
13.875,47.45833333
13.86666667,47.45833333
13.86666667,47.45
13.875,47.45
13.875,47.44166667
13.88333333,47.44166667
13.89166667,47.44166667
13.89166667,47.43333333
13.88333333,47.43333333
13.875,47.43333333
13.86666667,47.43333333
13.85833333,47.43333333
13.85,47.43333333
13.85,47.425
13.84166667,47.425
13.84166667,47.43333333
13.83333333,47.43333333
13.825,47.43333333
13.81666667,47.43333333
13.80833333,47.43333333
13.8,47.43333333
13.79166667,47.43333333
13.78333333,47.43333333
13.775,47.43333333
13.775,47.425
13.76666667,47.425
13.75833333,47.425
13.75833333,47.41666667
13.75,47.41666667
13.74166667,47.41666667
13.74166667,47.425
13.73333333,47.425
13.73333333,47.41666667
13.73333333,47.40833333
13.725,47.40833333
13.71666667,47.40833333
13.70833333,47.40833333
13.7,47.40833333
13.7,47.4
13.69166667,47.4
13.68333333,47.4
13.675,47.4
13.66666667,47.4
13.65833333,47.4
13.65833333,47.39166667
13.65833333,47.38333333
13.66666667,47.38333333
13.675,47.38333333
13.675,47.39166667
13.68333333,47.39166667
13.68333333,47.38333333
13.69166667,47.38333333
13.69166667,47.39166667
13.7,47.39166667
13.70833333,47.39166667
13.70833333,47.4
13.71666667,47.4
13.725,47.4
13.73333333,47.4
13.74166667,47.4
13.75,47.4
13.75833333,47.4
13.75833333,47.40833333
13.76666667,47.40833333
13.775,47.40833333
13.78333333,47.40833333
13.79166667,47.40833333
13.8,47.40833333
13.80833333,47.40833333
13.81666667,47.40833333
13.825,47.40833333
13.83333333,47.40833333
13.84166667,47.40833333
13.85,47.40833333
13.85,47.41666667
13.85833333,47.41666667
13.86666667,47.41666667
13.875,47.41666667
13.88333333,47.41666667
13.89166667,47.41666667
13.9,47.41666667
13.9,47.425
13.90833333,47.425
13.91666667,47.425
13.925,47.425
13.925,47.43333333
13.93333333,47.43333333
13.93333333,47.425
13.94166667,47.425
13.95,47.425
13.95833333,47.425
13.95833333,47.43333333
13.95833333,47.44166667
13.96666667,47.44166667
13.96666667,47.45
13.975,47.45
13.98333333,47.45
13.99166667,47.45
13.99166667,47.45833333
14,47.45833333
14,47.46666667
14.00833333,47.46666667
14.01666667,47.46666667
14.025,47.46666667
14.025,47.475
14.03333333,47.475
14.03333333,47.48333333
14.04166667,47.48333333
14.04166667,47.49166667
14.05,47.49166667
14.05833333,47.49166667
14.06666667,47.49166667
14.075,47.49166667
14.08333333,47.49166667
14.08333333,47.48333333
14.09166667,47.48333333
14.1,47.48333333
14.10833333,47.48333333
14.10833333,47.475
14.11666667,47.475
14.11666667,47.46666667
14.125,47.46666667
14.125,47.45833333
14.13333333,47.45833333
14.13333333,47.45
14.14166667,47.45
14.14166667,47.45833333
14.14166667,47.46666667
14.13333333,47.46666667
14.13333333,47.475
14.125,47.475
14.125,47.48333333
14.11666667,47.48333333
14.11666667,47.49166667
14.11666667,47.5
14.125,47.5
14.125,47.49166667
14.13333333,47.49166667
14.14166667,47.49166667
14.14166667,47.5
14.15,47.5
14.15833333,47.5
14.15833333,47.50833333
14.16666667,47.50833333
14.16666667,47.51666667
14.15833333,47.51666667
14.15833333,47.525
14.16666667,47.525
14.16666667,47.53333333
14.175,47.53333333
14.18333333,47.53333333
14.19166667,47.53333333
14.2,47.53333333
14.20833333,47.53333333
14.21666667,47.53333333
14.225,47.53333333
14.225,47.525
14.23333333,47.525
14.24166667,47.525
14.25,47.525
14.25833333,47.525
14.26666667,47.525
14.275,47.525
14.28333333,47.525
14.29166667,47.525
14.3,47.525
14.30833333,47.525
14.31666667,47.525
14.31666667,47.51666667
14.325,47.51666667
14.33333333,47.51666667
14.33333333,47.525
14.34166667,47.525
14.34166667,47.51666667
14.35,47.51666667
14.35833333,47.51666667
14.36666667,47.51666667
14.375,47.51666667
14.375,47.50833333
14.38333333,47.50833333
14.39166667,47.50833333
14.4,47.50833333
14.40833333,47.50833333
14.41666667,47.50833333
14.41666667,47.5
14.41666667,47.49166667
14.425,47.49166667
14.43333333,47.49166667
14.43333333,47.5
14.44166667,47.5
14.44166667,47.49166667
14.45,47.49166667
14.45833333,47.49166667
14.46666667,47.49166667
14.475,47.49166667
14.48333333,47.49166667
14.48333333,47.48333333
14.49166667,47.48333333
14.5,47.48333333
14.50833333,47.48333333
14.51666667,47.48333333
14.525,47.48333333
14.53333333,47.48333333
14.54166667,47.48333333
14.55,47.48333333
14.55833333,47.48333333
14.55833333,47.475
14.55833333,47.46666667
14.56666667,47.46666667
14.56666667,47.475
14.575,47.475
14.58333333,47.475
14.59166667,47.475
14.59166667,47.46666667
14.6,47.46666667
14.60833333,47.46666667
14.60833333,47.475
14.60833333,47.48333333
14.61666667,47.48333333
14.625,47.48333333
14.63333333,47.48333333
14.63333333,47.475
14.63333333,47.46666667
14.64166667,47.46666667
14.65,47.46666667
14.65,47.45833333
14.65833333,47.45833333
14.65833333,47.45
14.66666667,47.45
14.66666667,47.45833333
14.675,47.45833333
14.675,47.45
14.675,47.44166667
14.68333333,47.44166667
14.69166667,47.44166667
14.7,47.44166667
14.70833333,47.44166667
14.70833333,47.43333333
14.70833333,47.425
14.7,47.425
14.7,47.43333333
14.69166667,47.43333333
14.68333333,47.43333333
14.68333333,47.425
14.675,47.425
14.675,47.43333333
14.66666667,47.43333333
14.65833333,47.43333333
14.65833333,47.44166667
14.65,47.44166667
14.64166667,47.44166667
14.63333333,47.44166667
14.625,47.44166667
14.625,47.45
14.61666667,47.45
14.60833333,47.45
14.6,47.45
14.6,47.44166667
14.59166667,47.44166667
14.59166667,47.45
14.58333333,47.45
14.58333333,47.44166667
14.575,47.44166667
14.575,47.45
14.56666667,47.45
14.55833333,47.45
14.55,47.45
14.54166667,47.45
14.54166667,47.44166667
14.54166667,47.43333333
14.54166667,47.425
14.53333333,47.425
14.53333333,47.43333333
14.525,47.43333333
14.51666667,47.43333333
14.50833333,47.43333333
14.50833333,47.425
14.5,47.425
14.49166667,47.425
14.48333333,47.425
14.475,47.425
14.46666667,47.425
14.46666667,47.43333333
14.45833333,47.43333333
14.45833333,47.44166667
14.45833333,47.45
14.45,47.45
14.45,47.45833333
14.44166667,47.45833333
14.43333333,47.45833333
14.43333333,47.46666667
14.43333333,47.475
14.425,47.475
14.41666667,47.475
14.41666667,47.48333333
14.40833333,47.48333333
14.4,47.48333333
14.4,47.49166667
14.39166667,47.49166667
14.38333333,47.49166667
14.375,47.49166667
14.36666667,47.49166667
14.36666667,47.48333333
14.35833333,47.48333333
14.35833333,47.475
14.35833333,47.46666667
14.35,47.46666667
14.34166667,47.46666667
14.33333333,47.46666667
14.33333333,47.475
14.325,47.475
14.31666667,47.475
14.31666667,47.46666667
14.31666667,47.45833333
14.30833333,47.45833333
14.30833333,47.45
14.30833333,47.44166667
14.30833333,47.43333333
14.3,47.43333333
14.29166667,47.43333333
14.29166667,47.44166667
14.28333333,47.44166667
14.28333333,47.45
14.275,47.45
14.275,47.45833333
14.275,47.46666667
14.26666667,47.46666667
14.26666667,47.475
14.25833333,47.475
14.25,47.475
14.25,47.46666667
14.24166667,47.46666667
14.23333333,47.46666667
14.225,47.46666667
14.225,47.45833333
14.21666667,47.45833333
14.20833333,47.45833333
14.2,47.45833333
14.2,47.46666667
14.19166667,47.46666667
14.18333333,47.46666667
14.175,47.46666667
14.16666667,47.46666667
14.16666667,47.45833333
14.16666667,47.45
14.15833333,47.45
14.15833333,47.44166667
14.15833333,47.43333333
14.15,47.43333333
14.15,47.425
14.14166667,47.425
14.14166667,47.41666667
14.13333333,47.41666667
14.13333333,47.40833333
14.125,47.40833333
14.125,47.41666667
14.11666667,47.41666667
14.11666667,47.40833333
14.10833333,47.40833333
14.10833333,47.41666667
14.10833333,47.425
14.1,47.425
14.1,47.43333333
14.09166667,47.43333333
14.08333333,47.43333333
14.075,47.43333333
14.06666667,47.43333333
14.06666667,47.425
14.05833333,47.425
14.05833333,47.41666667
14.06666667,47.41666667
14.06666667,47.40833333
14.05833333,47.40833333
14.05,47.40833333
14.04166667,47.40833333
14.03333333,47.40833333
14.025,47.40833333
14.025,47.4
14.01666667,47.4
14.00833333,47.4
14.00833333,47.39166667
14.00833333,47.38333333
14.01666667,47.38333333
14.01666667,47.375
14.025,47.375
14.025,47.36666667
14.03333333,47.36666667
14.04166667,47.36666667
14.04166667,47.35833333
14.03333333,47.35833333
14.025,47.35833333
14.01666667,47.35833333
14.01666667,47.35
14.00833333,47.35
14.00833333,47.35833333
14,47.35833333
14,47.36666667
13.99166667,47.36666667
13.98333333,47.36666667
13.975,47.36666667
13.96666667,47.36666667
13.96666667,47.35833333
13.95833333,47.35833333
13.95833333,47.35
13.95833333,47.34166667
13.95,47.34166667
13.95,47.33333333
13.95,47.325
13.95,47.31666667
13.94166667,47.31666667
13.94166667,47.30833333
13.93333333,47.30833333
13.93333333,47.31666667
13.925,47.31666667
13.925,47.325
13.925,47.33333333
13.91666667,47.33333333
13.90833333,47.33333333
13.90833333,47.34166667
13.91666667,47.34166667
13.91666667,47.35
13.925,47.35
13.925,47.35833333
13.91666667,47.35833333
13.91666667,47.36666667
13.90833333,47.36666667
13.9,47.36666667
13.9,47.375
13.89166667,47.375
13.89166667,47.36666667
13.88333333,47.36666667
13.88333333,47.35833333
13.875,47.35833333
13.86666667,47.35833333
13.85833333,47.35833333
13.85833333,47.36666667
13.86666667,47.36666667
13.86666667,47.375
13.875,47.375
13.875,47.38333333
13.86666667,47.38333333
13.85833333,47.38333333
13.85,47.38333333
13.85,47.375
13.84166667,47.375
13.83333333,47.375
13.83333333,47.36666667
13.825,47.36666667
13.825,47.35833333
13.81666667,47.35833333
13.81666667,47.36666667
13.81666667,47.375
13.80833333,47.375
13.8,47.375
13.8,47.36666667
13.79166667,47.36666667
13.78333333,47.36666667
13.775,47.36666667
13.775,47.35833333
13.76666667,47.35833333
13.76666667,47.35
13.75833333,47.35
13.75,47.35
13.75,47.34166667
13.75833333,47.34166667
13.75833333,47.33333333
13.76666667,47.33333333
13.775,47.33333333
13.78333333,47.33333333
13.79166667,47.33333333
13.79166667,47.325
13.78333333,47.325
13.775,47.325
13.775,47.31666667
13.775,47.30833333
13.775,47.3
13.76666667,47.3
13.76666667,47.30833333
13.75833333,47.30833333
13.75833333,47.31666667
13.75,47.31666667
13.74166667,47.31666667
13.74166667,47.325
13.73333333,47.325
13.725,47.325
13.725,47.33333333
13.71666667,47.33333333
13.71666667,47.325
13.70833333,47.325
13.7,47.325
13.7,47.31666667
13.70833333,47.31666667
13.70833333,47.30833333
13.71666667,47.30833333
13.71666667,47.3
13.71666667,47.29166667
13.70833333,47.29166667
13.7,47.29166667
13.7,47.3
13.69166667,47.3
13.68333333,47.3
13.675,47.3
13.66666667,47.3
13.65833333,47.3
13.65833333,47.30833333
13.65,47.30833333
13.65,47.31666667
13.64166667,47.31666667
13.64166667,47.30833333
13.63333333,47.30833333
13.63333333,47.3
13.625,47.3
13.625,47.29166667
13.61666667,47.29166667
13.61666667,47.3
13.60833333,47.3
13.6,47.3
13.6,47.29166667
13.59166667,47.29166667
13.59166667,47.28333333
13.58333333,47.28333333
13.575,47.28333333
13.56666667,47.28333333
13.55833333,47.28333333
13.55,47.28333333
13.54166667,47.28333333
13.53333333,47.28333333
13.53333333,47.275
13.525,47.275
13.525,47.26666667
13.525,47.25833333
13.53333333,47.25833333
13.53333333,47.25
13.525,47.25
13.525,47.24166667
13.51666667,47.24166667
13.50833333,47.24166667
13.5,47.24166667
13.49166667,47.24166667
13.48333333,47.24166667
13.475,47.24166667
13.475,47.23333333
13.46666667,47.23333333
13.45833333,47.23333333
13.45833333,47.225
13.45,47.225
13.44166667,47.225
13.43333333,47.225
13.43333333,47.21666667
13.43333333,47.20833333
13.425,47.20833333
13.425,47.2
13.41666667,47.2
13.41666667,47.20833333
13.41666667,47.21666667
13.40833333,47.21666667
13.4,47.21666667
13.4,47.20833333
13.4,47.2
13.39166667,47.2
13.38333333,47.2
13.38333333,47.20833333
13.375,47.20833333
13.375,47.2
13.36666667,47.2
13.35833333,47.2
13.35833333,47.20833333
13.35,47.20833333
13.35,47.2
13.34166667,47.2
13.34166667,47.19166667
13.33333333,47.19166667
13.325,47.19166667
13.325,47.18333333
13.325,47.175
13.31666667,47.175
13.31666667,47.18333333
13.30833333,47.18333333
13.30833333,47.19166667
13.3,47.19166667
13.3,47.18333333
13.3,47.175
13.3,47.16666667
13.30833333,47.16666667
13.31666667,47.16666667
13.31666667,47.15833333
13.30833333,47.15833333
13.30833333,47.15
13.31666667,47.15
13.31666667,47.14166667
13.30833333,47.14166667
13.30833333,47.13333333
13.31666667,47.13333333
13.31666667,47.125
13.325,47.125
13.325,47.11666667
13.325,47.10833333
13.31666667,47.10833333
13.31666667,47.11666667
13.30833333,47.11666667
13.3,47.11666667
13.29166667,47.11666667
13.28333333,47.11666667
13.275,47.11666667
13.275,47.125
13.26666667,47.125
13.26666667,47.13333333
13.25833333,47.13333333
13.25833333,47.125
13.25,47.125
13.25,47.11666667
13.24166667,47.11666667
13.23333333,47.11666667
13.23333333,47.125
13.225,47.125
13.225,47.13333333
13.21666667,47.13333333
13.20833333,47.13333333
13.2,47.13333333
13.19166667,47.13333333
13.19166667,47.125
13.2,47.125
13.2,47.11666667
13.20833333,47.11666667
13.21666667,47.11666667
13.225,47.11666667
13.225,47.10833333
13.23333333,47.10833333
13.23333333,47.1
13.225,47.1
13.225,47.09166667
13.21666667,47.09166667
13.20833333,47.09166667
13.20833333,47.08333333
13.20833333,47.075
13.2,47.075
13.2,47.08333333
13.2,47.09166667
13.19166667,47.09166667
13.18333333,47.09166667
13.18333333,47.08333333
13.175,47.08333333
13.175,47.09166667
13.175,47.1
13.16666667,47.1
13.16666667,47.09166667
13.16666667,47.08333333
13.15833333,47.08333333
13.15833333,47.075
13.16666667,47.075
13.16666667,47.06666667
13.175,47.06666667
13.18333333,47.06666667
13.19166667,47.06666667
13.19166667,47.05833333
13.18333333,47.05833333
13.175,47.05833333
13.16666667,47.05833333
</coordinates>
</LinearRing>
</outerBoundaryIs>
<innerBoundaryIs>
<LinearRing>
<coordinates>
12.89166667,47.175
12.9,47.175
12.90833333,47.175
12.90833333,47.18333333
12.9,47.18333333
12.9,47.19166667
12.89166667,47.19166667
12.89166667,47.18333333
12.89166667,47.175
</coordinates>
</LinearRing>
</innerBoundaryIs>
<innerBoundaryIs>
<LinearRing>
<coordinates>
12.9,47.19166667
12.90833333,47.19166667
12.91666667,47.19166667
12.91666667,47.2
12.90833333,47.2
12.9,47.2
12.9,47.19166667
</coordinates>
</LinearRing>
</innerBoundaryIs>
<innerBoundaryIs>
<LinearRing>
<coordinates>
12.9,47.2
12.9,47.20833333
12.89166667,47.20833333
12.89166667,47.2
12.9,47.2
</coordinates>
</LinearRing>
</innerBoundaryIs>
<innerBoundaryIs>
<LinearRing>
<coordinates>
12.89166667,47.20833333
12.89166667,47.21666667
12.88333333,47.21666667
12.875,47.21666667
12.86666667,47.21666667
12.86666667,47.225
12.85833333,47.225
12.85,47.225
12.85,47.21666667
12.85833333,47.21666667
12.85833333,47.20833333
12.86666667,47.20833333
12.86666667,47.2
12.875,47.2
12.875,47.20833333
12.88333333,47.20833333
12.89166667,47.20833333
</coordinates>
</LinearRing>
</innerBoundaryIs>
<innerBoundaryIs>
<LinearRing>
<coordinates>
12.89166667,47.21666667
12.9,47.21666667
12.9,47.225
12.9,47.23333333
12.89166667,47.23333333
12.89166667,47.225
12.89166667,47.21666667
</coordinates>
</LinearRing>
</innerBoundaryIs>
<innerBoundaryIs>
<LinearRing>
<coordinates>
12.89166667,47.23333333
12.89166667,47.24166667
12.89166667,47.25
12.88333333,47.25
12.875,47.25
12.86666667,47.25
12.85833333,47.25
12.85,47.25
12.85,47.24166667
12.85833333,47.24166667
12.86666667,47.24166667
12.875,47.24166667
12.875,47.23333333
12.88333333,47.23333333
12.89166667,47.23333333
</coordinates>
</LinearRing>
</innerBoundaryIs>
<innerBoundaryIs>
<LinearRing>
<coordinates>
12.80833333,47.19166667
12.81666667,47.19166667
12.81666667,47.2
12.80833333,47.2
12.80833333,47.19166667
</coordinates>
</LinearRing>
</innerBoundaryIs>
<innerBoundaryIs>
<LinearRing>
<coordinates>
12.8,47.20833333
12.80833333,47.20833333
12.80833333,47.21666667
12.8,47.21666667
12.8,47.20833333
</coordinates>
</LinearRing>
</innerBoundaryIs>
<innerBoundaryIs>
<LinearRing>
<coordinates>
12.80833333,47.575
12.8,47.575
12.8,47.56666667
12.80833333,47.56666667
12.80833333,47.575
</coordinates>
</LinearRing>
</innerBoundaryIs>
<innerBoundaryIs>
<LinearRing>
<coordinates>
12.9,47.575
12.89166667,47.575
12.89166667,47.56666667
12.9,47.56666667
12.9,47.575
</coordinates>
</LinearRing>
</innerBoundaryIs>
<innerBoundaryIs>
<LinearRing>
<coordinates>
13.09166667,47.56666667
13.08333333,47.56666667
13.08333333,47.55833333
13.09166667,47.55833333
13.09166667,47.56666667
</coordinates>
</LinearRing>
</innerBoundaryIs>
<innerBoundaryIs>
<LinearRing>
<coordinates>
13.23333333,47.55833333
13.225,47.55833333
13.225,47.55
13.23333333,47.55
13.23333333,47.55833333
</coordinates>
</LinearRing>
</innerBoundaryIs>
<innerBoundaryIs>
<LinearRing>
<coordinates>
13.40833333,47.53333333
13.4,47.53333333
13.4,47.525
13.40833333,47.525
13.40833333,47.53333333
</coordinates>
</LinearRing>
</innerBoundaryIs>
<innerBoundaryIs>
<LinearRing>
<coordinates>
13.4,47.525
13.39166667,47.525
13.39166667,47.51666667
13.4,47.51666667
13.4,47.525
</coordinates>
</LinearRing>
</innerBoundaryIs>
<innerBoundaryIs>
<LinearRing>
<coordinates>
13.5,47.54166667
13.49166667,47.54166667
13.49166667,47.53333333
13.49166667,47.525
13.5,47.525
13.50833333,47.525
13.51666667,47.525
13.51666667,47.53333333
13.50833333,47.53333333
13.5,47.53333333
13.5,47.54166667
</coordinates>
</LinearRing>
</innerBoundaryIs>
<innerBoundaryIs>
<LinearRing>
<coordinates>
13.49166667,47.54166667
13.49166667,47.55
13.48333333,47.55
13.48333333,47.54166667
13.49166667,47.54166667
</coordinates>
</LinearRing>
</innerBoundaryIs>
<innerBoundaryIs>
<LinearRing>
<coordinates>
13.8,47.56666667
13.79166667,47.56666667
13.79166667,47.55833333
13.8,47.55833333
13.8,47.56666667
</coordinates>
</LinearRing>
</innerBoundaryIs>
<innerBoundaryIs>
<LinearRing>
<coordinates>
13.875,47.54166667
13.875,47.53333333
13.88333333,47.53333333
13.88333333,47.54166667
13.875,47.54166667
</coordinates>
</LinearRing>
</innerBoundaryIs>
<innerBoundaryIs>
<LinearRing>
<coordinates>
13.96666667,47.51666667
13.96666667,47.525
13.95833333,47.525
13.95833333,47.51666667
13.96666667,47.51666667
</coordinates>
</LinearRing>
</innerBoundaryIs>
<innerBoundaryIs>
<LinearRing>
<coordinates>
14.15833333,47.5
14.15833333,47.49166667
14.16666667,47.49166667
14.16666667,47.5
14.15833333,47.5
</coordinates>
</LinearRing>
</innerBoundaryIs>
<innerBoundaryIs>
<LinearRing>
<coordinates>
14.48333333,47.48333333
14.475,47.48333333
14.475,47.475
14.48333333,47.475
14.48333333,47.48333333
</coordinates>
</LinearRing>
</innerBoundaryIs>
<innerBoundaryIs>
<LinearRing>
<coordinates>
13.74166667,47.325
13.75,47.325
13.75,47.33333333
13.74166667,47.33333333
13.74166667,47.325
</coordinates>
</LinearRing>
</innerBoundaryIs>
<innerBoundaryIs>
<LinearRing>
<coordinates>
13.34166667,47.5
13.34166667,47.49166667
13.35,47.49166667
13.35,47.5
13.34166667,47.5
</coordinates>
</LinearRing>
</innerBoundaryIs>
<innerBoundaryIs>
<LinearRing>
<coordinates>
13.35,47.5
13.35833333,47.5
13.35833333,47.50833333
13.35,47.50833333
13.35,47.5
</coordinates>
</LinearRing>
</innerBoundaryIs>
<innerBoundaryIs>
<LinearRing>
<coordinates>
13.1,47.15833333
13.10833333,47.15833333
13.10833333,47.15
13.11666667,47.15
13.11666667,47.15833333
13.11666667,47.16666667
13.10833333,47.16666667
13.10833333,47.175
13.1,47.175
13.1,47.16666667
13.1,47.15833333
</coordinates>
</LinearRing>
</innerBoundaryIs>
<innerBoundaryIs>
<LinearRing>
<coordinates>
13.11666667,47.15
13.11666667,47.14166667
13.125,47.14166667
13.125,47.15
13.11666667,47.15
</coordinates>
</LinearRing>
</innerBoundaryIs>
<innerBoundaryIs>
<LinearRing>
<coordinates>
13.1,47.175
13.1,47.18333333
13.1,47.19166667
13.09166667,47.19166667
13.09166667,47.18333333
13.09166667,47.175
13.1,47.175
</coordinates>
</LinearRing>
</innerBoundaryIs>
<innerBoundaryIs>
<LinearRing>
<coordinates>
12.94166667,47.25833333
12.94166667,47.25
12.95,47.25
12.95,47.25833333
12.94166667,47.25833333
</coordinates>
</LinearRing>
</innerBoundaryIs>
<innerBoundaryIs>
<LinearRing>
<coordinates>
12.95,47.25
12.95,47.24166667
12.95833333,47.24166667
12.95833333,47.25
12.95,47.25
</coordinates>
</LinearRing>
</innerBoundaryIs>
<innerBoundaryIs>
<LinearRing>
<coordinates>
12.93333333,47.23333333
12.94166667,47.23333333
12.94166667,47.24166667
12.93333333,47.24166667
12.93333333,47.23333333
</coordinates>
</LinearRing>
</innerBoundaryIs>
<innerBoundaryIs>
<LinearRing>
<coordinates>
12.94166667,47.23333333
12.94166667,47.225
12.95,47.225
12.95,47.23333333
12.94166667,47.23333333
</coordinates>
</LinearRing>
</innerBoundaryIs>
<innerBoundaryIs>
<LinearRing>
<coordinates>
12.85,47.30833333
12.85833333,47.30833333
12.86666667,47.30833333
12.875,47.30833333
12.875,47.31666667
12.86666667,47.31666667
12.85833333,47.31666667
12.85,47.31666667
12.85,47.30833333
</coordinates>
</LinearRing>
</innerBoundaryIs>
<innerBoundaryIs>
<LinearRing>
<coordinates>
12.875,47.31666667
12.88333333,47.31666667
12.89166667,47.31666667
12.89166667,47.325
12.88333333,47.325
12.875,47.325
12.875,47.31666667
</coordinates>
</LinearRing>
</innerBoundaryIs>
<innerBoundaryIs>
<LinearRing>
<coordinates>
12.89166667,47.325
12.9,47.325
12.9,47.33333333
12.89166667,47.33333333
12.89166667,47.325
</coordinates>
</LinearRing>
</innerBoundaryIs>
<innerBoundaryIs>
<LinearRing>
<coordinates>
12.9,47.33333333
12.90833333,47.33333333
12.90833333,47.34166667
12.9,47.34166667
12.9,47.33333333
</coordinates>
</LinearRing>
</innerBoundaryIs>
<innerBoundaryIs>
<LinearRing>
<coordinates>
13.025,47.30833333
13.025,47.3
13.03333333,47.3
13.04166667,47.3
13.04166667,47.30833333
13.03333333,47.30833333
13.025,47.30833333
</coordinates>
</LinearRing>
</innerBoundaryIs>
<innerBoundaryIs>
<LinearRing>
<coordinates>
13.04166667,47.3
13.04166667,47.29166667
13.05,47.29166667
13.05833333,47.29166667
13.06666667,47.29166667
13.075,47.29166667
13.075,47.3
13.06666667,47.3
13.05833333,47.3
13.05,47.3
13.04166667,47.3
</coordinates>
</LinearRing>
</innerBoundaryIs>
<innerBoundaryIs>
<LinearRing>
<coordinates>
12.875,47.34166667
12.88333333,47.34166667
12.89166667,47.34166667
12.89166667,47.35
12.88333333,47.35
12.875,47.35
12.875,47.34166667
</coordinates>
</LinearRing>
</innerBoundaryIs>
<innerBoundaryIs>
<LinearRing>
<coordinates>
12.875,47.35
12.875,47.35833333
12.86666667,47.35833333
12.86666667,47.35
12.875,47.35
</coordinates>
</LinearRing>
</innerBoundaryIs>
<innerBoundaryIs>
<LinearRing>
<coordinates>
12.86666667,47.35833333
12.86666667,47.36666667
12.86666667,47.375
12.85833333,47.375
12.85833333,47.36666667
12.85833333,47.35833333
12.86666667,47.35833333
</coordinates>
</LinearRing>
</innerBoundaryIs>
<innerBoundaryIs>
<LinearRing>
<coordinates>
13.31666667,47.425
13.31666667,47.41666667
13.325,47.41666667
13.325,47.425
13.31666667,47.425
</coordinates>
</LinearRing>
</innerBoundaryIs>
<innerBoundaryIs>
<LinearRing>
<coordinates>
13.31666667,47.41666667
13.30833333,47.41666667
13.30833333,47.40833333
13.31666667,47.40833333
13.31666667,47.41666667
</coordinates>
</LinearRing>
</innerBoundaryIs>
<innerBoundaryIs>
<LinearRing>
<coordinates>
13.74166667,47.54166667
13.74166667,47.53333333
13.75,47.53333333
13.75,47.54166667
13.74166667,47.54166667
</coordinates>
</LinearRing>
</innerBoundaryIs>
<innerBoundaryIs>
<LinearRing>
<coordinates>
13.75,47.54166667
13.75833333,47.54166667
13.75833333,47.55
13.75,47.55
13.75,47.54166667
</coordinates>
</LinearRing>
</innerBoundaryIs>
<innerBoundaryIs>
<LinearRing>
<coordinates>
13.75833333,47.55
13.76666667,47.55
13.76666667,47.55833333
13.75833333,47.55833333
13.75833333,47.55
</coordinates>
</LinearRing>
</innerBoundaryIs>
<innerBoundaryIs>
<LinearRing>
<coordinates>
13.76666667,47.55
13.76666667,47.54166667
13.775,47.54166667
13.775,47.55
13.76666667,47.55
</coordinates>
</LinearRing>
</innerBoundaryIs>
<innerBoundaryIs>
<LinearRing>
<coordinates>
13.30833333,47.5
13.31666667,47.5
13.325,47.5
13.325,47.50833333
13.31666667,47.50833333
13.30833333,47.50833333
13.30833333,47.5
</coordinates>
</LinearRing>
</innerBoundaryIs>
<innerBoundaryIs>
<LinearRing>
<coordinates>
13.53333333,47.5
13.54166667,47.5
13.54166667,47.50833333
13.54166667,47.51666667
13.53333333,47.51666667
13.53333333,47.525
13.525,47.525
13.525,47.51666667
13.525,47.50833333
13.53333333,47.50833333
13.53333333,47.5
</coordinates>
</LinearRing>
</innerBoundaryIs>
<innerBoundaryIs>
<LinearRing>
<coordinates>
13.71666667,47.49166667
13.725,47.49166667
13.73333333,47.49166667
13.74166667,47.49166667
13.74166667,47.5
13.73333333,47.5
13.725,47.5
13.725,47.50833333
13.71666667,47.50833333
13.71666667,47.5
13.71666667,47.49166667
</coordinates>
</LinearRing>
</innerBoundaryIs>
<innerBoundaryIs>
<LinearRing>
<coordinates>
13.825,47.49166667
13.825,47.48333333
13.83333333,47.48333333
13.83333333,47.49166667
13.825,47.49166667
</coordinates>
</LinearRing>
</innerBoundaryIs>
<innerBoundaryIs>
<LinearRing>
<coordinates>
13.00833333,47.20833333
13.00833333,47.2
13.01666667,47.2
13.01666667,47.20833333
13.00833333,47.20833333
</coordinates>
</LinearRing>
</innerBoundaryIs>
<innerBoundaryIs>
<LinearRing>
<coordinates>
13.13333333,47.13333333
13.13333333,47.125
13.14166667,47.125
13.14166667,47.13333333
13.13333333,47.13333333
</coordinates>
</LinearRing>
</innerBoundaryIs>
<innerBoundaryIs>
<LinearRing>
<coordinates>
13.16666667,47.15
13.16666667,47.14166667
13.175,47.14166667
13.18333333,47.14166667
13.19166667,47.14166667
13.19166667,47.15
13.18333333,47.15
13.175,47.15
13.16666667,47.15
</coordinates>
</LinearRing>
</innerBoundaryIs>
<innerBoundaryIs>
<LinearRing>
<coordinates>
13.15833333,47.175
13.15833333,47.16666667
13.16666667,47.16666667
13.16666667,47.175
13.15833333,47.175
</coordinates>
</LinearRing>
</innerBoundaryIs>
<innerBoundaryIs>
<LinearRing>
<coordinates>
13.03333333,47.19166667
13.03333333,47.18333333
13.03333333,47.175
13.04166667,47.175
13.04166667,47.18333333
13.04166667,47.19166667
13.03333333,47.19166667
</coordinates>
</LinearRing>
</innerBoundaryIs>
<innerBoundaryIs>
<LinearRing>
<coordinates>
12.825,47.21666667
12.825,47.20833333
12.83333333,47.20833333
12.83333333,47.21666667
12.83333333,47.225
12.825,47.225
12.825,47.21666667
</coordinates>
</LinearRing>
</innerBoundaryIs>
<innerBoundaryIs>
<LinearRing>
<coordinates>
12.575,47.25
12.56666667,47.25
12.56666667,47.24166667
12.575,47.24166667
12.575,47.25
</coordinates>
</LinearRing>
</innerBoundaryIs>
<innerBoundaryIs>
<LinearRing>
<coordinates>
12.9,47.25
12.9,47.24166667
12.90833333,47.24166667
12.90833333,47.25
12.90833333,47.25833333
12.9,47.25833333
12.9,47.25
</coordinates>
</LinearRing>
</innerBoundaryIs>
<innerBoundaryIs>
<LinearRing>
<coordinates>
13.01666667,47.25
13.01666667,47.24166667
13.025,47.24166667
13.025,47.25
13.025,47.25833333
13.01666667,47.25833333
13.01666667,47.25
</coordinates>
</LinearRing>
</innerBoundaryIs>
<innerBoundaryIs>
<LinearRing>
<coordinates>
12.725,47.23333333
12.73333333,47.23333333
12.73333333,47.24166667
12.725,47.24166667
12.725,47.23333333
</coordinates>
</LinearRing>
</innerBoundaryIs>
<innerBoundaryIs>
<LinearRing>
<coordinates>
13.61666667,47.38333333
13.625,47.38333333
13.625,47.39166667
13.61666667,47.39166667
13.61666667,47.38333333
</coordinates>
</LinearRing>
</innerBoundaryIs>
<innerBoundaryIs>
<LinearRing>
<coordinates>
13.71666667,47.34166667
13.725,47.34166667
13.725,47.35
13.71666667,47.35
13.71666667,47.34166667
</coordinates>
</LinearRing>
</innerBoundaryIs>
<innerBoundaryIs>
<LinearRing>
<coordinates>
12.95,47.35
12.95,47.34166667
12.95833333,47.34166667
12.95833333,47.35
12.95,47.35
</coordinates>
</LinearRing>
</innerBoundaryIs>
<innerBoundaryIs>
<LinearRing>
<coordinates>
13.94166667,47.36666667
13.95,47.36666667
13.95,47.375
13.94166667,47.375
13.94166667,47.36666667
</coordinates>
</LinearRing>
</innerBoundaryIs>
<innerBoundaryIs>
<LinearRing>
<coordinates>
12.9,47.4
12.90833333,47.4
12.90833333,47.40833333
12.9,47.40833333
12.9,47.4
</coordinates>
</LinearRing>
</innerBoundaryIs>
<innerBoundaryIs>
<LinearRing>
<coordinates>
13.70833333,47.44166667
13.71666667,47.44166667
13.71666667,47.45
13.70833333,47.45
13.70833333,47.44166667
</coordinates>
</LinearRing>
</innerBoundaryIs>
<innerBoundaryIs>
<LinearRing>
<coordinates>
13.575,47.4
13.575,47.39166667
13.58333333,47.39166667
13.58333333,47.4
13.575,47.4
</coordinates>
</LinearRing>
</innerBoundaryIs>
<innerBoundaryIs>
<LinearRing>
<coordinates>
13.29166667,47.425
13.29166667,47.41666667
13.3,47.41666667
13.3,47.425
13.29166667,47.425
</coordinates>
</LinearRing>
</innerBoundaryIs>
<innerBoundaryIs>
<LinearRing>
<coordinates>
13.875,47.475
13.875,47.46666667
13.88333333,47.46666667
13.88333333,47.475
13.875,47.475
</coordinates>
</LinearRing>
</innerBoundaryIs>
<innerBoundaryIs>
<LinearRing>
<coordinates>
13.84166667,47.46666667
13.84166667,47.45833333
13.85,47.45833333
13.85,47.46666667
13.84166667,47.46666667
</coordinates>
</LinearRing>
</innerBoundaryIs>
<innerBoundaryIs>
<LinearRing>
<coordinates>
13.78333333,47.45
13.79166667,47.45
13.79166667,47.45833333
13.78333333,47.45833333
13.78333333,47.45
</coordinates>
</LinearRing>
</innerBoundaryIs>
<innerBoundaryIs>
<LinearRing>
<coordinates>
14.61666667,47.475
14.61666667,47.46666667
14.625,47.46666667
14.625,47.475
14.61666667,47.475
</coordinates>
</LinearRing>
</innerBoundaryIs>
<innerBoundaryIs>
<LinearRing>
<coordinates>
13.94166667,47.5
13.95,47.5
13.95,47.50833333
13.94166667,47.50833333
13.94166667,47.5
</coordinates>
</LinearRing>
</innerBoundaryIs>
<innerBoundaryIs>
<LinearRing>
<coordinates>
13.58333333,47.54166667
13.59166667,47.54166667
13.59166667,47.55
13.58333333,47.55
13.58333333,47.54166667
</coordinates>
</LinearRing>
</innerBoundaryIs>
<innerBoundaryIs>
<LinearRing>
<coordinates>
13.59166667,47.53333333
13.59166667,47.525
13.6,47.525
13.6,47.53333333
13.59166667,47.53333333
</coordinates>
</LinearRing>
</innerBoundaryIs>
<innerBoundaryIs>
<LinearRing>
<coordinates>
12.93333333,47.51666667
12.94166667,47.51666667
12.94166667,47.525
12.93333333,47.525
12.93333333,47.51666667
</coordinates>
</LinearRing>
</innerBoundaryIs>
<innerBoundaryIs>
<LinearRing>
<coordinates>
12.99166667,47.51666667
12.99166667,47.50833333
13,47.50833333
13,47.51666667
12.99166667,47.51666667
</coordinates>
</LinearRing>
</innerBoundaryIs>
<innerBoundaryIs>
<LinearRing>
<coordinates>
12.78333333,47.54166667
12.78333333,47.53333333
12.79166667,47.53333333
12.79166667,47.54166667
12.78333333,47.54166667
</coordinates>
</LinearRing>
</innerBoundaryIs>
<innerBoundaryIs>
<LinearRing>
<coordinates>
12.78333333,47.51666667
12.79166667,47.51666667
12.8,47.51666667
12.8,47.525
12.79166667,47.525
12.78333333,47.525
12.78333333,47.51666667
</coordinates>
</LinearRing>
</innerBoundaryIs>
<innerBoundaryIs>
<LinearRing>
<coordinates>
13.06666667,47.55833333
13.075,47.55833333
13.075,47.56666667
13.06666667,47.56666667
13.06666667,47.55833333
</coordinates>
</LinearRing>
</innerBoundaryIs>
<innerBoundaryIs>
<LinearRing>
<coordinates>
13.04166667,47.60833333
13.04166667,47.6
13.05,47.6
13.05,47.60833333
13.04166667,47.60833333
</coordinates>
</LinearRing>
</innerBoundaryIs>
<innerBoundaryIs>
<LinearRing>
<coordinates>
13.38333333,47.54166667
13.38333333,47.53333333
13.39166667,47.53333333
13.39166667,47.54166667
13.38333333,47.54166667
</coordinates>
</LinearRing>
</innerBoundaryIs>
</Polygon>
<Polygon>
<outerBoundaryIs>
<LinearRing>
<coordinates>
14.475,47.275
14.475,47.26666667
14.46666667,47.26666667
14.46666667,47.275
14.45833333,47.275
14.45,47.275
14.45,47.26666667
14.44166667,47.26666667
14.44166667,47.275
14.44166667,47.28333333
14.44166667,47.29166667
14.43333333,47.29166667
14.425,47.29166667
14.425,47.3
14.43333333,47.3
14.44166667,47.3
14.44166667,47.30833333
14.43333333,47.30833333
14.425,47.30833333
14.41666667,47.30833333
14.41666667,47.31666667
14.41666667,47.325
14.40833333,47.325
14.40833333,47.33333333
14.4,47.33333333
14.4,47.34166667
14.40833333,47.34166667
14.40833333,47.35
14.41666667,47.35
14.41666667,47.34166667
14.41666667,47.33333333
14.425,47.33333333
14.43333333,47.33333333
14.43333333,47.325
14.44166667,47.325
14.44166667,47.33333333
14.45,47.33333333
14.45,47.325
14.45833333,47.325
14.45833333,47.33333333
14.45833333,47.34166667
14.45,47.34166667
14.45,47.35
14.45833333,47.35
14.45833333,47.35833333
14.45833333,47.36666667
14.46666667,47.36666667
14.46666667,47.375
14.475,47.375
14.475,47.36666667
14.475,47.35833333
14.475,47.35
14.475,47.34166667
14.475,47.33333333
14.48333333,47.33333333
14.49166667,47.33333333
14.5,47.33333333
14.5,47.325
14.50833333,47.325
14.50833333,47.31666667
14.51666667,47.31666667
14.51666667,47.30833333
14.50833333,47.30833333
14.5,47.30833333
14.49166667,47.30833333
14.49166667,47.31666667
14.48333333,47.31666667
14.48333333,47.30833333
14.475,47.30833333
14.46666667,47.30833333
14.45833333,47.30833333
14.45833333,47.3
14.46666667,47.3
14.46666667,47.29166667
14.475,47.29166667
14.475,47.3
14.48333333,47.3
14.48333333,47.29166667
14.49166667,47.29166667
14.49166667,47.28333333
14.49166667,47.275
14.48333333,47.275
14.475,47.275
</coordinates>
</LinearRing>
</outerBoundaryIs>
<innerBoundaryIs>
<LinearRing>
<coordinates>
14.45833333,47.30833333
14.45833333,47.31666667
14.45,47.31666667
14.45,47.30833333
14.45833333,47.30833333
</coordinates>
</LinearRing>
</innerBoundaryIs>
</Polygon>
<Polygon>
<outerBoundaryIs>
<LinearRing>
<coordinates>
14.875,47.30833333
14.875,47.3
14.86666667,47.3
14.86666667,47.30833333
14.85833333,47.30833333
14.85833333,47.3
14.85,47.3
14.84166667,47.3
14.83333333,47.3
14.825,47.3
14.81666667,47.3
14.81666667,47.30833333
14.825,47.30833333
14.825,47.31666667
14.81666667,47.31666667
14.81666667,47.325
14.825,47.325
14.825,47.33333333
14.81666667,47.33333333
14.81666667,47.34166667
14.825,47.34166667
14.83333333,47.34166667
14.84166667,47.34166667
14.84166667,47.35
14.84166667,47.35833333
14.83333333,47.35833333
14.83333333,47.36666667
14.825,47.36666667
14.825,47.375
14.81666667,47.375
14.81666667,47.36666667
14.80833333,47.36666667
14.80833333,47.375
14.80833333,47.38333333
14.80833333,47.39166667
14.81666667,47.39166667
14.81666667,47.38333333
14.825,47.38333333
14.83333333,47.38333333
14.83333333,47.39166667
14.84166667,47.39166667
14.85,47.39166667
14.85833333,47.39166667
14.85833333,47.4
14.86666667,47.4
14.875,47.4
14.875,47.40833333
14.88333333,47.40833333
14.89166667,47.40833333
14.89166667,47.4
14.9,47.4
14.90833333,47.4
14.90833333,47.39166667
14.91666667,47.39166667
14.91666667,47.38333333
14.925,47.38333333
14.925,47.375
14.93333333,47.375
14.93333333,47.38333333
14.94166667,47.38333333
14.95,47.38333333
14.95,47.375
14.95833333,47.375
14.96666667,47.375
14.975,47.375
14.98333333,47.375
14.98333333,47.36666667
14.98333333,47.35833333
14.975,47.35833333
14.975,47.35
14.96666667,47.35
14.96666667,47.34166667
14.95833333,47.34166667
14.95,47.34166667
14.95,47.33333333
14.95,47.325
14.94166667,47.325
14.93333333,47.325
14.93333333,47.33333333
14.925,47.33333333
14.91666667,47.33333333
14.91666667,47.325
14.90833333,47.325
14.90833333,47.31666667
14.9,47.31666667
14.9,47.325
14.89166667,47.325
14.89166667,47.31666667
14.88333333,47.31666667
14.88333333,47.30833333
14.875,47.30833333
</coordinates>
</LinearRing>
</outerBoundaryIs>
<innerBoundaryIs>
<LinearRing>
<coordinates>
14.89166667,47.4
14.88333333,47.4
14.88333333,47.39166667
14.89166667,47.39166667
14.89166667,47.4
</coordinates>
</LinearRing>
</innerBoundaryIs>
<innerBoundaryIs>
<LinearRing>
<coordinates>
14.91666667,47.33333333
14.91666667,47.34166667
14.90833333,47.34166667
14.90833333,47.33333333
14.91666667,47.33333333
</coordinates>
</LinearRing>
</innerBoundaryIs>
<innerBoundaryIs>
<LinearRing>
<coordinates>
14.90833333,47.34166667
14.90833333,47.35
14.9,47.35
14.89166667,47.35
14.89166667,47.34166667
14.89166667,47.33333333
14.9,47.33333333
14.9,47.34166667
14.90833333,47.34166667
</coordinates>
</LinearRing>
</innerBoundaryIs>
<innerBoundaryIs>
<LinearRing>
<coordinates>
14.85,47.35
14.85,47.34166667
14.85,47.33333333
14.85833333,47.33333333
14.85833333,47.34166667
14.86666667,47.34166667
14.86666667,47.35
14.85833333,47.35
14.85,47.35
</coordinates>
</LinearRing>
</innerBoundaryIs>
<innerBoundaryIs>
<LinearRing>
<coordinates>
14.86666667,47.35
14.875,47.35
14.88333333,47.35
14.88333333,47.35833333
14.875,47.35833333
14.86666667,47.35833333
14.86666667,47.35
</coordinates>
</LinearRing>
</innerBoundaryIs>
<innerBoundaryIs>
<LinearRing>
<coordinates>
14.95833333,47.35833333
14.96666667,47.35833333
14.96666667,47.36666667
14.95833333,47.36666667
14.95833333,47.35833333
</coordinates>
</LinearRing>
</innerBoundaryIs>
</Polygon>
<Polygon>
<outerBoundaryIs>
<LinearRing>
<coordinates>
15.33333333,47.775
15.33333333,47.76666667
15.325,47.76666667
15.325,47.775
15.31666667,47.775
15.31666667,47.78333333
15.31666667,47.79166667
15.325,47.79166667
15.325,47.8
15.31666667,47.8
15.31666667,47.80833333
15.325,47.80833333
15.325,47.81666667
15.31666667,47.81666667
15.31666667,47.825
15.30833333,47.825
15.30833333,47.83333333
15.30833333,47.84166667
15.30833333,47.85
15.31666667,47.85
15.325,47.85
15.33333333,47.85
15.33333333,47.84166667
15.34166667,47.84166667
15.35,47.84166667
15.35,47.85
15.35833333,47.85
15.35833333,47.85833333
15.36666667,47.85833333
15.36666667,47.85
15.375,47.85
15.375,47.84166667
15.38333333,47.84166667
15.39166667,47.84166667
15.4,47.84166667
15.4,47.83333333
15.39166667,47.83333333
15.39166667,47.825
15.38333333,47.825
15.38333333,47.83333333
15.375,47.83333333
15.375,47.825
15.36666667,47.825
15.35833333,47.825
15.35833333,47.81666667
15.35,47.81666667
15.34166667,47.81666667
15.34166667,47.80833333
15.33333333,47.80833333
15.33333333,47.8
15.34166667,47.8
15.34166667,47.79166667
15.34166667,47.78333333
15.34166667,47.775
15.33333333,47.775
</coordinates>
</LinearRing>
</outerBoundaryIs>
<innerBoundaryIs>
<LinearRing>
<coordinates>
15.35833333,47.825
15.35833333,47.83333333
15.35,47.83333333
15.34166667,47.83333333
15.33333333,47.83333333
15.33333333,47.825
15.34166667,47.825
15.35,47.825
15.35833333,47.825
</coordinates>
</LinearRing>
</innerBoundaryIs>
<innerBoundaryIs>
<LinearRing>
<coordinates>
15.31666667,47.83333333
15.325,47.83333333
15.325,47.84166667
15.31666667,47.84166667
15.31666667,47.83333333
</coordinates>
</LinearRing>
</innerBoundaryIs>
</Polygon>
<Polygon>
<outerBoundaryIs>
<LinearRing>
<coordinates>
13.06666667,47.05833333
13.06666667,47.05
13.06666667,47.04166667
13.05833333,47.04166667
13.05,47.04166667
13.05,47.05
13.05,47.05833333
13.04166667,47.05833333
13.04166667,47.06666667
13.05,47.06666667
13.05833333,47.06666667
13.06666667,47.06666667
13.06666667,47.05833333
</coordinates>
</LinearRing>
</outerBoundaryIs>
</Polygon>
<Polygon>
<outerBoundaryIs>
<LinearRing>
<coordinates>
15,47.06666667
15.00833333,47.06666667
15.00833333,47.05833333
15,47.05833333
15,47.06666667
</coordinates>
</LinearRing>
</outerBoundaryIs>
</Polygon>
<Polygon>
<outerBoundaryIs>
<LinearRing>
<coordinates>
13.6,47.075
13.6,47.06666667
13.59166667,47.06666667
13.58333333,47.06666667
13.575,47.06666667
13.575,47.075
13.56666667,47.075
13.56666667,47.06666667
13.55833333,47.06666667
13.55833333,47.075
13.55,47.075
13.55,47.06666667
13.54166667,47.06666667
13.54166667,47.075
13.53333333,47.075
13.53333333,47.08333333
13.525,47.08333333
13.51666667,47.08333333
13.50833333,47.08333333
13.5,47.08333333
13.49166667,47.08333333
13.48333333,47.08333333
13.475,47.08333333
13.46666667,47.08333333
13.45833333,47.08333333
13.45833333,47.09166667
13.45,47.09166667
13.45,47.1
13.45,47.10833333
13.44166667,47.10833333
13.43333333,47.10833333
13.425,47.10833333
13.41666667,47.10833333
13.41666667,47.11666667
13.41666667,47.125
13.425,47.125
13.43333333,47.125
13.43333333,47.11666667
13.44166667,47.11666667
13.45,47.11666667
13.45833333,47.11666667
13.46666667,47.11666667
13.475,47.11666667
13.48333333,47.11666667
13.48333333,47.10833333
13.49166667,47.10833333
13.5,47.10833333
13.50833333,47.10833333
13.51666667,47.10833333
13.525,47.10833333
13.525,47.1
13.53333333,47.1
13.53333333,47.10833333
13.53333333,47.11666667
13.525,47.11666667
13.525,47.125
13.51666667,47.125
13.50833333,47.125
13.50833333,47.13333333
13.5,47.13333333
13.5,47.14166667
13.49166667,47.14166667
13.49166667,47.15
13.48333333,47.15
13.475,47.15
13.46666667,47.15
13.45833333,47.15
13.45833333,47.15833333
13.45,47.15833333
13.44166667,47.15833333
13.43333333,47.15833333
13.43333333,47.16666667
13.425,47.16666667
13.41666667,47.16666667
13.41666667,47.175
13.41666667,47.18333333
13.40833333,47.18333333
13.40833333,47.175
13.4,47.175
13.39166667,47.175
13.38333333,47.175
13.375,47.175
13.375,47.18333333
13.36666667,47.18333333
13.35833333,47.18333333
13.35833333,47.19166667
13.36666667,47.19166667
13.375,47.19166667
13.38333333,47.19166667
13.39166667,47.19166667
13.4,47.19166667
13.40833333,47.19166667
13.41666667,47.19166667
13.425,47.19166667
13.425,47.2
13.43333333,47.2
13.43333333,47.20833333
13.44166667,47.20833333
13.45,47.20833333
13.45,47.2
13.45,47.19166667
13.45,47.18333333
13.45833333,47.18333333
13.46666667,47.18333333
13.46666667,47.175
13.475,47.175
13.48333333,47.175
13.48333333,47.16666667
13.49166667,47.16666667
13.49166667,47.175
13.5,47.175
13.5,47.16666667
13.50833333,47.16666667
13.51666667,47.16666667
13.525,47.16666667
13.525,47.15833333
13.53333333,47.15833333
13.54166667,47.15833333
13.55,47.15833333
13.55,47.15
13.55833333,47.15
13.55833333,47.14166667
13.56666667,47.14166667
13.575,47.14166667
13.575,47.13333333
13.58333333,47.13333333
13.58333333,47.125
13.59166667,47.125
13.6,47.125
13.6,47.11666667
13.6,47.10833333
13.60833333,47.10833333
13.61666667,47.10833333
13.625,47.10833333
13.63333333,47.10833333
13.63333333,47.1
13.625,47.1
13.61666667,47.1
13.60833333,47.1
13.6,47.1
13.6,47.09166667
13.60833333,47.09166667
13.61666667,47.09166667
13.61666667,47.08333333
13.625,47.08333333
13.63333333,47.08333333
13.63333333,47.075
13.625,47.075
13.61666667,47.075
13.60833333,47.075
13.6,47.075
</coordinates>
</LinearRing>
</outerBoundaryIs>
</Polygon>
<Polygon>
<outerBoundaryIs>
<LinearRing>
<coordinates>
12.76666667,47.175
12.775,47.175
12.775,47.16666667
12.76666667,47.16666667
12.76666667,47.175
</coordinates>
</LinearRing>
</outerBoundaryIs>
</Polygon>
<Polygon>
<outerBoundaryIs>
<LinearRing>
<coordinates>
13.35,47.18333333
13.35833333,47.18333333
13.35833333,47.175
13.35,47.175
13.35,47.18333333
</coordinates>
</LinearRing>
</outerBoundaryIs>
</Polygon>
<Polygon>
<outerBoundaryIs>
<LinearRing>
<coordinates>
15.74166667,47.18333333
15.75,47.18333333
15.75,47.175
15.74166667,47.175
15.74166667,47.18333333
</coordinates>
</LinearRing>
</outerBoundaryIs>
</Polygon>
<Polygon>
<outerBoundaryIs>
<LinearRing>
<coordinates>
12.79166667,47.19166667
12.8,47.19166667
12.8,47.18333333
12.79166667,47.18333333
12.79166667,47.19166667
</coordinates>
</LinearRing>
</outerBoundaryIs>
</Polygon>
<Polygon>
<outerBoundaryIs>
<LinearRing>
<coordinates>
13.35,47.2
13.35833333,47.2
13.35833333,47.19166667
13.35,47.19166667
13.35,47.2
</coordinates>
</LinearRing>
</outerBoundaryIs>
</Polygon>
<Polygon>
<outerBoundaryIs>
<LinearRing>
<coordinates>
12.68333333,47.2
12.69166667,47.2
12.7,47.2
12.7,47.19166667
12.69166667,47.19166667
12.68333333,47.19166667
12.68333333,47.2
</coordinates>
</LinearRing>
</outerBoundaryIs>
</Polygon>
<Polygon>
<outerBoundaryIs>
<LinearRing>
<coordinates>
12.73333333,47.2
12.74166667,47.2
12.74166667,47.19166667
12.73333333,47.19166667
12.73333333,47.2
</coordinates>
</LinearRing>
</outerBoundaryIs>
</Polygon>
<Polygon>
<outerBoundaryIs>
<LinearRing>
<coordinates>
12.76666667,47.20833333
12.775,47.20833333
12.775,47.2
12.76666667,47.2
12.76666667,47.20833333
</coordinates>
</LinearRing>
</outerBoundaryIs>
</Polygon>
<Polygon>
<outerBoundaryIs>
<LinearRing>
<coordinates>
12.7,47.20833333
12.70833333,47.20833333
12.70833333,47.2
12.7,47.2
12.7,47.20833333
</coordinates>
</LinearRing>
</outerBoundaryIs>
</Polygon>
<Polygon>
<outerBoundaryIs>
<LinearRing>
<coordinates>
15.85,47.225
15.85833333,47.225
15.85833333,47.21666667
15.85,47.21666667
15.85,47.225
</coordinates>
</LinearRing>
</outerBoundaryIs>
</Polygon>
<Polygon>
<outerBoundaryIs>
<LinearRing>
<coordinates>
14.65833333,47.23333333
14.66666667,47.23333333
14.66666667,47.225
14.65833333,47.225
14.65833333,47.23333333
</coordinates>
</LinearRing>
</outerBoundaryIs>
</Polygon>
<Polygon>
<outerBoundaryIs>
<LinearRing>
<coordinates>
14.65833333,47.24166667
14.65833333,47.23333333
14.65,47.23333333
14.65,47.24166667
14.65,47.25
14.65,47.25833333
14.64166667,47.25833333
14.63333333,47.25833333
14.625,47.25833333
14.625,47.26666667
14.61666667,47.26666667
14.60833333,47.26666667
14.6,47.26666667
14.59166667,47.26666667
14.59166667,47.275
14.58333333,47.275
14.575,47.275
14.575,47.28333333
14.58333333,47.28333333
14.59166667,47.28333333
14.59166667,47.29166667
14.6,47.29166667
14.6,47.28333333
14.60833333,47.28333333
14.60833333,47.29166667
14.61666667,47.29166667
14.625,47.29166667
14.625,47.28333333
14.63333333,47.28333333
14.63333333,47.29166667
14.64166667,47.29166667
14.65,47.29166667
14.65833333,47.29166667
14.65833333,47.3
14.65833333,47.30833333
14.66666667,47.30833333
14.675,47.30833333
14.675,47.31666667
14.68333333,47.31666667
14.68333333,47.30833333
14.68333333,47.3
14.68333333,47.29166667
14.68333333,47.28333333
14.68333333,47.275
14.68333333,47.26666667
14.675,47.26666667
14.675,47.25833333
14.675,47.25
14.66666667,47.25
14.65833333,47.25
14.65833333,47.24166667
</coordinates>
</LinearRing>
</outerBoundaryIs>
</Polygon>
<Polygon>
<outerBoundaryIs>
<LinearRing>
<coordinates>
14.96666667,47.25833333
14.975,47.25833333
14.975,47.25
14.96666667,47.25
14.96666667,47.25833333
</coordinates>
</LinearRing>
</outerBoundaryIs>
</Polygon>
<Polygon>
<outerBoundaryIs>
<LinearRing>
<coordinates>
15.05,47.26666667
15.05,47.25833333
15.04166667,47.25833333
15.03333333,47.25833333
15.025,47.25833333
15.025,47.26666667
15.025,47.275
15.03333333,47.275
15.03333333,47.28333333
15.03333333,47.29166667
15.04166667,47.29166667
15.04166667,47.28333333
15.04166667,47.275
15.05,47.275
15.05,47.26666667
</coordinates>
</LinearRing>
</outerBoundaryIs>
</Polygon>
<Polygon>
<outerBoundaryIs>
<LinearRing>
<coordinates>
15.00833333,47.26666667
15.01666667,47.26666667
15.01666667,47.25833333
15.00833333,47.25833333
15.00833333,47.26666667
</coordinates>
</LinearRing>
</outerBoundaryIs>
</Polygon>
<Polygon>
<outerBoundaryIs>
<LinearRing>
<coordinates>
15.10833333,47.275
15.11666667,47.275
15.11666667,47.26666667
15.10833333,47.26666667
15.10833333,47.275
</coordinates>
</LinearRing>
</outerBoundaryIs>
</Polygon>
<Polygon>
<outerBoundaryIs>
<LinearRing>
<coordinates>
14.7,47.29166667
14.7,47.28333333
14.69166667,47.28333333
14.69166667,47.29166667
14.69166667,47.3
14.69166667,47.30833333
14.7,47.30833333
14.7,47.3
14.7,47.29166667
</coordinates>
</LinearRing>
</outerBoundaryIs>
</Polygon>
<Polygon>
<outerBoundaryIs>
<LinearRing>
<coordinates>
15.01666667,47.3
15.025,47.3
15.025,47.29166667
15.01666667,47.29166667
15.01666667,47.3
</coordinates>
</LinearRing>
</outerBoundaryIs>
</Polygon>
<Polygon>
<outerBoundaryIs>
<LinearRing>
<coordinates>
14.4,47.3
14.40833333,47.3
14.40833333,47.29166667
14.4,47.29166667
14.4,47.3
</coordinates>
</LinearRing>
</outerBoundaryIs>
</Polygon>
<Polygon>
<outerBoundaryIs>
<LinearRing>
<coordinates>
15.075,47.31666667
15.08333333,47.31666667
15.08333333,47.30833333
15.075,47.30833333
15.075,47.31666667
</coordinates>
</LinearRing>
</outerBoundaryIs>
</Polygon>
<Polygon>
<outerBoundaryIs>
<LinearRing>
<coordinates>
14.75,47.31666667
14.75833333,47.31666667
14.75833333,47.30833333
14.75,47.30833333
14.75,47.31666667
</coordinates>
</LinearRing>
</outerBoundaryIs>
</Polygon>
<Polygon>
<outerBoundaryIs>
<LinearRing>
<coordinates>
14.91666667,47.325
14.925,47.325
14.925,47.31666667
14.91666667,47.31666667
14.91666667,47.325
</coordinates>
</LinearRing>
</outerBoundaryIs>
</Polygon>
<Polygon>
<outerBoundaryIs>
<LinearRing>
<coordinates>
15.08333333,47.325
15.09166667,47.325
15.09166667,47.31666667
15.08333333,47.31666667
15.08333333,47.325
</coordinates>
</LinearRing>
</outerBoundaryIs>
</Polygon>
<Polygon>
<outerBoundaryIs>
<LinearRing>
<coordinates>
14.03333333,47.34166667
14.04166667,47.34166667
14.04166667,47.33333333
14.03333333,47.33333333
14.025,47.33333333
14.025,47.34166667
14.03333333,47.34166667
</coordinates>
</LinearRing>
</outerBoundaryIs>
</Polygon>
<Polygon>
<outerBoundaryIs>
<LinearRing>
<coordinates>
14.39166667,47.35
14.4,47.35
14.4,47.34166667
14.39166667,47.34166667
14.39166667,47.35
</coordinates>
</LinearRing>
</outerBoundaryIs>
</Polygon>
<Polygon>
<outerBoundaryIs>
<LinearRing>
<coordinates>
14.01666667,47.35
14.025,47.35
14.025,47.34166667
14.01666667,47.34166667
14.01666667,47.35
</coordinates>
</LinearRing>
</outerBoundaryIs>
</Polygon>
<Polygon>
<outerBoundaryIs>
<LinearRing>
<coordinates>
15.10833333,47.35
15.11666667,47.35
15.11666667,47.34166667
15.10833333,47.34166667
15.10833333,47.35
</coordinates>
</LinearRing>
</outerBoundaryIs>
</Polygon>
<Polygon>
<outerBoundaryIs>
<LinearRing>
<coordinates>
14.975,47.35
14.98333333,47.35
14.98333333,47.34166667
14.975,47.34166667
14.975,47.35
</coordinates>
</LinearRing>
</outerBoundaryIs>
</Polygon>
<Polygon>
<outerBoundaryIs>
<LinearRing>
<coordinates>
14.80833333,47.35
14.81666667,47.35
14.81666667,47.34166667
14.80833333,47.34166667
14.80833333,47.35
</coordinates>
</LinearRing>
</outerBoundaryIs>
</Polygon>
<Polygon>
<outerBoundaryIs>
<LinearRing>
<coordinates>
14.375,47.35833333
14.38333333,47.35833333
14.39166667,47.35833333
14.39166667,47.35
14.38333333,47.35
14.375,47.35
14.36666667,47.35
14.36666667,47.35833333
14.36666667,47.36666667
14.375,47.36666667
14.375,47.35833333
</coordinates>
</LinearRing>
</outerBoundaryIs>
</Polygon>
<Polygon>
<outerBoundaryIs>
<LinearRing>
<coordinates>
14.14166667,47.35833333
14.15,47.35833333
14.15,47.35
14.14166667,47.35
14.14166667,47.35833333
</coordinates>
</LinearRing>
</outerBoundaryIs>
</Polygon>
<Polygon>
<outerBoundaryIs>
<LinearRing>
<coordinates>
14.40833333,47.35833333
14.40833333,47.35
14.4,47.35
14.4,47.35833333
14.39166667,47.35833333
14.39166667,47.36666667
14.4,47.36666667
14.40833333,47.36666667
14.40833333,47.35833333
</coordinates>
</LinearRing>
</outerBoundaryIs>
</Polygon>
<Polygon>
<outerBoundaryIs>
<LinearRing>
<coordinates>
13.85,47.35833333
13.85833333,47.35833333
13.85833333,47.35
13.85,47.35
13.85,47.35833333
</coordinates>
</LinearRing>
</outerBoundaryIs>
</Polygon>
<Polygon>
<outerBoundaryIs>
<LinearRing>
<coordinates>
14.13333333,47.36666667
14.14166667,47.36666667
14.14166667,47.35833333
14.13333333,47.35833333
14.125,47.35833333
14.125,47.36666667
14.125,47.375
14.13333333,47.375
14.13333333,47.36666667
</coordinates>
</LinearRing>
</outerBoundaryIs>
</Polygon>
<Polygon>
<outerBoundaryIs>
<LinearRing>
<coordinates>
14.11666667,47.375
14.11666667,47.36666667
14.10833333,47.36666667
14.10833333,47.375
14.1,47.375
14.1,47.38333333
14.10833333,47.38333333
14.11666667,47.38333333
14.125,47.38333333
14.125,47.375
14.11666667,47.375
</coordinates>
</LinearRing>
</outerBoundaryIs>
</Polygon>
<Polygon>
<outerBoundaryIs>
<LinearRing>
<coordinates>
14.46666667,47.39166667
14.475,47.39166667
14.475,47.38333333
14.46666667,47.38333333
14.46666667,47.39166667
</coordinates>
</LinearRing>
</outerBoundaryIs>
</Polygon>
<Polygon>
<outerBoundaryIs>
<LinearRing>
<coordinates>
14.125,47.4
14.13333333,47.4
14.13333333,47.39166667
14.125,47.39166667
14.125,47.4
</coordinates>
</LinearRing>
</outerBoundaryIs>
</Polygon>
<Polygon>
<outerBoundaryIs>
<LinearRing>
<coordinates>
14.76666667,47.40833333
14.76666667,47.4
14.75833333,47.4
14.75833333,47.40833333
14.75,47.40833333
14.74166667,47.40833333
14.74166667,47.41666667
14.75,47.41666667
14.75833333,47.41666667
14.76666667,47.41666667
14.76666667,47.40833333
</coordinates>
</LinearRing>
</outerBoundaryIs>
</Polygon>
<Polygon>
<outerBoundaryIs>
<LinearRing>
<coordinates>
14.85,47.40833333
14.85833333,47.40833333
14.85833333,47.4
14.85,47.4
14.85,47.40833333
</coordinates>
</LinearRing>
</outerBoundaryIs>
</Polygon>
<Polygon>
<outerBoundaryIs>
<LinearRing>
<coordinates>
14.11666667,47.40833333
14.125,47.40833333
14.125,47.4
14.11666667,47.4
14.11666667,47.40833333
</coordinates>
</LinearRing>
</outerBoundaryIs>
</Polygon>
<Polygon>
<outerBoundaryIs>
<LinearRing>
<coordinates>
14.78333333,47.41666667
14.79166667,47.41666667
14.79166667,47.40833333
14.78333333,47.40833333
14.78333333,47.41666667
</coordinates>
</LinearRing>
</outerBoundaryIs>
</Polygon>
<Polygon>
<outerBoundaryIs>
<LinearRing>
<coordinates>
14.90833333,47.41666667
14.91666667,47.41666667
14.91666667,47.40833333
14.90833333,47.40833333
14.90833333,47.41666667
</coordinates>
</LinearRing>
</outerBoundaryIs>
</Polygon>
<Polygon>
<outerBoundaryIs>
<LinearRing>
<coordinates>
14.73333333,47.41666667
14.73333333,47.40833333
14.725,47.40833333
14.71666667,47.40833333
14.71666667,47.41666667
14.71666667,47.425
14.71666667,47.43333333
14.725,47.43333333
14.725,47.425
14.73333333,47.425
14.74166667,47.425
14.74166667,47.41666667
14.73333333,47.41666667
</coordinates>
</LinearRing>
</outerBoundaryIs>
</Polygon>
<Polygon>
<outerBoundaryIs>
<LinearRing>
<coordinates>
14.925,47.43333333
14.93333333,47.43333333
14.93333333,47.425
14.925,47.425
14.925,47.43333333
</coordinates>
</LinearRing>
</outerBoundaryIs>
</Polygon>
<Polygon>
<outerBoundaryIs>
<LinearRing>
<coordinates>
15.275,47.44166667
15.28333333,47.44166667
15.28333333,47.43333333
15.275,47.43333333
15.275,47.44166667
</coordinates>
</LinearRing>
</outerBoundaryIs>
</Polygon>
<Polygon>
<outerBoundaryIs>
<LinearRing>
<coordinates>
14.75,47.45833333
14.75,47.45
14.74166667,47.45
14.74166667,47.45833333
14.73333333,47.45833333
14.73333333,47.46666667
14.74166667,47.46666667
14.75,47.46666667
14.75,47.45833333
</coordinates>
</LinearRing>
</outerBoundaryIs>
</Polygon>
<Polygon>
<outerBoundaryIs>
<LinearRing>
<coordinates>
14.65833333,47.46666667
14.66666667,47.46666667
14.66666667,47.45833333
14.65833333,47.45833333
14.65833333,47.46666667
</coordinates>
</LinearRing>
</outerBoundaryIs>
</Polygon>
<Polygon>
<outerBoundaryIs>
<LinearRing>
<coordinates>
14.71666667,47.475
14.725,47.475
14.725,47.46666667
14.71666667,47.46666667
14.71666667,47.475
</coordinates>
</LinearRing>
</outerBoundaryIs>
</Polygon>
<Polygon>
<outerBoundaryIs>
<LinearRing>
<coordinates>
13.975,47.475
13.98333333,47.475
13.99166667,47.475
13.99166667,47.46666667
13.98333333,47.46666667
13.975,47.46666667
13.975,47.475
</coordinates>
</LinearRing>
</outerBoundaryIs>
</Polygon>
<Polygon>
<outerBoundaryIs>
<LinearRing>
<coordinates>
14.58333333,47.49166667
14.59166667,47.49166667
14.59166667,47.48333333
14.58333333,47.48333333
14.58333333,47.49166667
</coordinates>
</LinearRing>
</outerBoundaryIs>
</Polygon>
<Polygon>
<outerBoundaryIs>
<LinearRing>
<coordinates>
15.74166667,47.5
15.75,47.5
15.75,47.49166667
15.74166667,47.49166667
15.74166667,47.5
</coordinates>
</LinearRing>
</outerBoundaryIs>
</Polygon>
<Polygon>
<outerBoundaryIs>
<LinearRing>
<coordinates>
15.70833333,47.50833333
15.71666667,47.50833333
15.71666667,47.5
15.70833333,47.5
15.7,47.5
15.7,47.50833333
15.70833333,47.50833333
</coordinates>
</LinearRing>
</outerBoundaryIs>
</Polygon>
<Polygon>
<outerBoundaryIs>
<LinearRing>
<coordinates>
14.51666667,47.50833333
14.51666667,47.5
14.50833333,47.5
14.5,47.5
14.5,47.50833333
14.49166667,47.50833333
14.48333333,47.50833333
14.475,47.50833333
14.46666667,47.50833333
14.46666667,47.51666667
14.45833333,47.51666667
14.45833333,47.50833333
14.45,47.50833333
14.44166667,47.50833333
14.44166667,47.51666667
14.44166667,47.525
14.43333333,47.525
14.425,47.525
14.425,47.51666667
14.41666667,47.51666667
14.40833333,47.51666667
14.40833333,47.525
14.4,47.525
14.4,47.53333333
14.39166667,47.53333333
14.38333333,47.53333333
14.375,47.53333333
14.36666667,47.53333333
14.36666667,47.525
14.35833333,47.525
14.35833333,47.53333333
14.35,47.53333333
14.34166667,47.53333333
14.33333333,47.53333333
14.325,47.53333333
14.325,47.54166667
14.325,47.55
14.33333333,47.55
14.33333333,47.55833333
14.34166667,47.55833333
14.34166667,47.56666667
14.35,47.56666667
14.35833333,47.56666667
14.35833333,47.575
14.36666667,47.575
14.375,47.575
14.375,47.56666667
14.38333333,47.56666667
14.38333333,47.575
14.39166667,47.575
14.39166667,47.56666667
14.4,47.56666667
14.4,47.55833333
14.40833333,47.55833333
14.40833333,47.56666667
14.41666667,47.56666667
14.41666667,47.55833333
14.425,47.55833333
14.425,47.56666667
14.43333333,47.56666667
14.43333333,47.55833333
14.44166667,47.55833333
14.44166667,47.56666667
14.45,47.56666667
14.45,47.55833333
14.45,47.55
14.45833333,47.55
14.45833333,47.54166667
14.46666667,47.54166667
14.475,47.54166667
14.48333333,47.54166667
14.48333333,47.53333333
14.49166667,47.53333333
14.5,47.53333333
14.5,47.525
14.50833333,47.525
14.51666667,47.525
14.51666667,47.51666667
14.525,47.51666667
14.525,47.525
14.525,47.53333333
14.53333333,47.53333333
14.54166667,47.53333333
14.54166667,47.525
14.55,47.525
14.55,47.51666667
14.55833333,47.51666667
14.55833333,47.50833333
14.56666667,47.50833333
14.575,47.50833333
14.575,47.5
14.56666667,47.5
14.55833333,47.5
14.55,47.5
14.55,47.50833333
14.54166667,47.50833333
14.54166667,47.5
14.53333333,47.5
14.53333333,47.50833333
14.525,47.50833333
14.51666667,47.50833333
</coordinates>
</LinearRing>
</outerBoundaryIs>
</Polygon>
<Polygon>
<outerBoundaryIs>
<LinearRing>
<coordinates>
13.175,47.525
13.18333333,47.525
13.18333333,47.51666667
13.175,47.51666667
13.175,47.525
</coordinates>
</LinearRing>
</outerBoundaryIs>
</Polygon>
<Polygon>
<outerBoundaryIs>
<LinearRing>
<coordinates>
14.675,47.525
14.68333333,47.525
14.68333333,47.51666667
14.675,47.51666667
14.675,47.525
</coordinates>
</LinearRing>
</outerBoundaryIs>
</Polygon>
<Polygon>
<outerBoundaryIs>
<LinearRing>
<coordinates>
15.6,47.53333333
15.60833333,47.53333333
15.61666667,47.53333333
15.61666667,47.525
15.60833333,47.525
15.6,47.525
15.6,47.53333333
</coordinates>
</LinearRing>
</outerBoundaryIs>
</Polygon>
<Polygon>
<outerBoundaryIs>
<LinearRing>
<coordinates>
15.75,47.54166667
15.75833333,47.54166667
15.75833333,47.53333333
15.75,47.53333333
15.74166667,47.53333333
15.73333333,47.53333333
15.73333333,47.54166667
15.74166667,47.54166667
15.75,47.54166667
</coordinates>
</LinearRing>
</outerBoundaryIs>
</Polygon>
<Polygon>
<outerBoundaryIs>
<LinearRing>
<coordinates>
14,47.55
14.00833333,47.55
14.00833333,47.54166667
14,47.54166667
14,47.55
</coordinates>
</LinearRing>
</outerBoundaryIs>
</Polygon>
<Polygon>
<outerBoundaryIs>
<LinearRing>
<coordinates>
14.25833333,47.55
14.26666667,47.55
14.26666667,47.54166667
14.25833333,47.54166667
14.25833333,47.55
</coordinates>
</LinearRing>
</outerBoundaryIs>
</Polygon>
<Polygon>
<outerBoundaryIs>
<LinearRing>
<coordinates>
13.61666667,47.56666667
13.61666667,47.55833333
13.60833333,47.55833333
13.60833333,47.56666667
13.6,47.56666667
13.6,47.575
13.60833333,47.575
13.60833333,47.58333333
13.61666667,47.58333333
13.61666667,47.575
13.625,47.575
13.625,47.56666667
13.61666667,47.56666667
</coordinates>
</LinearRing>
</outerBoundaryIs>
</Polygon>
<Polygon>
<outerBoundaryIs>
<LinearRing>
<coordinates>
13.5,47.56666667
13.50833333,47.56666667
13.50833333,47.55833333
13.5,47.55833333
13.5,47.56666667
</coordinates>
</LinearRing>
</outerBoundaryIs>
</Polygon>
<Polygon>
<outerBoundaryIs>
<LinearRing>
<coordinates>
15.74166667,47.56666667
15.75,47.56666667
15.75,47.55833333
15.74166667,47.55833333
15.74166667,47.56666667
</coordinates>
</LinearRing>
</outerBoundaryIs>
</Polygon>
<Polygon>
<outerBoundaryIs>
<LinearRing>
<coordinates>
13.63333333,47.575
13.64166667,47.575
13.64166667,47.56666667
13.63333333,47.56666667
13.63333333,47.575
</coordinates>
</LinearRing>
</outerBoundaryIs>
</Polygon>
<Polygon>
<outerBoundaryIs>
<LinearRing>
<coordinates>
13.28333333,47.575
13.29166667,47.575
13.29166667,47.56666667
13.28333333,47.56666667
13.28333333,47.575
</coordinates>
</LinearRing>
</outerBoundaryIs>
</Polygon>
<Polygon>
<outerBoundaryIs>
<LinearRing>
<coordinates>
15.75833333,47.575
15.76666667,47.575
15.76666667,47.56666667
15.75833333,47.56666667
15.75833333,47.575
</coordinates>
</LinearRing>
</outerBoundaryIs>
</Polygon>
<Polygon>
<outerBoundaryIs>
<LinearRing>
<coordinates>
13.80833333,47.575
13.81666667,47.575
13.81666667,47.56666667
13.80833333,47.56666667
13.80833333,47.575
</coordinates>
</LinearRing>
</outerBoundaryIs>
</Polygon>
<Polygon>
<outerBoundaryIs>
<LinearRing>
<coordinates>
13.9,47.575
13.90833333,47.575
13.90833333,47.56666667
13.9,47.56666667
13.9,47.575
</coordinates>
</LinearRing>
</outerBoundaryIs>
</Polygon>
<Polygon>
<outerBoundaryIs>
<LinearRing>
<coordinates>
13.675,47.575
13.68333333,47.575
13.68333333,47.56666667
13.675,47.56666667
13.675,47.575
</coordinates>
</LinearRing>
</outerBoundaryIs>
</Polygon>
<Polygon>
<outerBoundaryIs>
<LinearRing>
<coordinates>
13.7,47.575
13.7,47.56666667
13.69166667,47.56666667
13.69166667,47.575
13.68333333,47.575
13.68333333,47.58333333
13.69166667,47.58333333
13.69166667,47.59166667
13.68333333,47.59166667
13.675,47.59166667
13.675,47.6
13.68333333,47.6
13.68333333,47.60833333
13.69166667,47.60833333
13.69166667,47.61666667
13.7,47.61666667
13.7,47.60833333
13.70833333,47.60833333
13.71666667,47.60833333
13.71666667,47.6
13.70833333,47.6
13.7,47.6
13.7,47.59166667
13.7,47.58333333
13.7,47.575
</coordinates>
</LinearRing>
</outerBoundaryIs>
</Polygon>
<Polygon>
<outerBoundaryIs>
<LinearRing>
<coordinates>
13.81666667,47.58333333
13.825,47.58333333
13.825,47.575
13.81666667,47.575
13.81666667,47.58333333
</coordinates>
</LinearRing>
</outerBoundaryIs>
</Polygon>
<Polygon>
<outerBoundaryIs>
<LinearRing>
<coordinates>
12.95833333,47.59166667
12.95833333,47.58333333
12.95,47.58333333
12.95,47.59166667
12.95,47.6
12.95833333,47.6
12.96666667,47.6
12.96666667,47.59166667
12.95833333,47.59166667
</coordinates>
</LinearRing>
</outerBoundaryIs>
</Polygon>
<Polygon>
<outerBoundaryIs>
<LinearRing>
<coordinates>
13.43333333,47.59166667
13.43333333,47.58333333
13.425,47.58333333
13.425,47.59166667
13.41666667,47.59166667
13.40833333,47.59166667
13.40833333,47.6
13.40833333,47.60833333
13.41666667,47.60833333
13.425,47.60833333
13.425,47.61666667
13.425,47.625
13.41666667,47.625
13.41666667,47.61666667
13.40833333,47.61666667
13.40833333,47.625
13.4,47.625
13.4,47.63333333
13.40833333,47.63333333
13.41666667,47.63333333
13.425,47.63333333
13.425,47.64166667
13.43333333,47.64166667
13.43333333,47.63333333
13.44166667,47.63333333
13.44166667,47.64166667
13.45,47.64166667
13.45833333,47.64166667
13.45833333,47.65
13.46666667,47.65
13.46666667,47.64166667
13.46666667,47.63333333
13.46666667,47.625
13.475,47.625
13.475,47.63333333
13.48333333,47.63333333
13.49166667,47.63333333
13.5,47.63333333
13.5,47.625
13.5,47.61666667
13.49166667,47.61666667
13.49166667,47.625
13.48333333,47.625
13.48333333,47.61666667
13.48333333,47.60833333
13.475,47.60833333
13.46666667,47.60833333
13.45833333,47.60833333
13.45833333,47.61666667
13.45,47.61666667
13.44166667,47.61666667
13.44166667,47.60833333
13.44166667,47.6
13.43333333,47.6
13.43333333,47.59166667
</coordinates>
</LinearRing>
</outerBoundaryIs>
</Polygon>
<Polygon>
<outerBoundaryIs>
<LinearRing>
<coordinates>
13.59166667,47.59166667
13.6,47.59166667
13.6,47.58333333
13.59166667,47.58333333
13.59166667,47.59166667
</coordinates>
</LinearRing>
</outerBoundaryIs>
</Polygon>
<Polygon>
<outerBoundaryIs>
<LinearRing>
<coordinates>
13.80833333,47.59166667
13.81666667,47.59166667
13.81666667,47.58333333
13.80833333,47.58333333
13.80833333,47.59166667
</coordinates>
</LinearRing>
</outerBoundaryIs>
</Polygon>
<Polygon>
<outerBoundaryIs>
<LinearRing>
<coordinates>
13.24166667,47.6
13.24166667,47.59166667
13.23333333,47.59166667
13.23333333,47.6
13.23333333,47.60833333
13.24166667,47.60833333
13.25,47.60833333
13.25,47.6
13.24166667,47.6
</coordinates>
</LinearRing>
</outerBoundaryIs>
</Polygon>
<Polygon>
<outerBoundaryIs>
<LinearRing>
<coordinates>
13.44166667,47.6
13.45,47.6
13.45,47.59166667
13.44166667,47.59166667
13.44166667,47.6
</coordinates>
</LinearRing>
</outerBoundaryIs>
</Polygon>
<Polygon>
<outerBoundaryIs>
<LinearRing>
<coordinates>
14.43333333,47.6
14.44166667,47.6
14.44166667,47.59166667
14.43333333,47.59166667
14.43333333,47.6
</coordinates>
</LinearRing>
</outerBoundaryIs>
</Polygon>
<Polygon>
<outerBoundaryIs>
<LinearRing>
<coordinates>
14.4,47.6
14.40833333,47.6
14.40833333,47.59166667
14.4,47.59166667
14.4,47.6
</coordinates>
</LinearRing>
</outerBoundaryIs>
</Polygon>
<Polygon>
<outerBoundaryIs>
<LinearRing>
<coordinates>
13.8,47.6
13.80833333,47.6
13.80833333,47.59166667
13.8,47.59166667
13.8,47.6
</coordinates>
</LinearRing>
</outerBoundaryIs>
</Polygon>
<Polygon>
<outerBoundaryIs>
<LinearRing>
<coordinates>
13.575,47.60833333
13.58333333,47.60833333
13.59166667,47.60833333
13.6,47.60833333
13.60833333,47.60833333
13.60833333,47.6
13.6,47.6
13.59166667,47.6
13.58333333,47.6
13.575,47.6
13.56666667,47.6
13.56666667,47.60833333
13.55833333,47.60833333
13.55,47.60833333
13.54166667,47.60833333
13.54166667,47.61666667
13.53333333,47.61666667
13.53333333,47.625
13.54166667,47.625
13.54166667,47.63333333
13.55,47.63333333
13.55833333,47.63333333
13.55833333,47.625
13.55,47.625
13.55,47.61666667
13.55833333,47.61666667
13.56666667,47.61666667
13.575,47.61666667
13.575,47.60833333
</coordinates>
</LinearRing>
</outerBoundaryIs>
</Polygon>
<Polygon>
<outerBoundaryIs>
<LinearRing>
<coordinates>
13.525,47.60833333
13.53333333,47.60833333
13.53333333,47.6
13.525,47.6
13.51666667,47.6
13.50833333,47.6
13.5,47.6
13.5,47.60833333
13.50833333,47.60833333
13.50833333,47.61666667
13.51666667,47.61666667
13.525,47.61666667
13.525,47.60833333
</coordinates>
</LinearRing>
</outerBoundaryIs>
</Polygon>
<Polygon>
<outerBoundaryIs>
<LinearRing>
<coordinates>
14.175,47.60833333
14.18333333,47.60833333
14.18333333,47.6
14.175,47.6
14.175,47.60833333
</coordinates>
</LinearRing>
</outerBoundaryIs>
</Polygon>
<Polygon>
<outerBoundaryIs>
<LinearRing>
<coordinates>
13.38333333,47.60833333
13.38333333,47.6
13.375,47.6
13.375,47.60833333
13.375,47.61666667
13.375,47.625
13.38333333,47.625
13.39166667,47.625
13.4,47.625
13.4,47.61666667
13.39166667,47.61666667
13.38333333,47.61666667
13.38333333,47.60833333
</coordinates>
</LinearRing>
</outerBoundaryIs>
</Polygon>
<Polygon>
<outerBoundaryIs>
<LinearRing>
<coordinates>
14.975,47.61666667
14.98333333,47.61666667
14.98333333,47.60833333
14.975,47.60833333
14.975,47.61666667
</coordinates>
</LinearRing>
</outerBoundaryIs>
</Polygon>
<Polygon>
<outerBoundaryIs>
<LinearRing>
<coordinates>
13.35833333,47.61666667
13.36666667,47.61666667
13.36666667,47.60833333
13.35833333,47.60833333
13.35,47.60833333
13.34166667,47.60833333
13.33333333,47.60833333
13.33333333,47.61666667
13.34166667,47.61666667
13.34166667,47.625
13.35,47.625
13.35833333,47.625
13.35833333,47.61666667
</coordinates>
</LinearRing>
</outerBoundaryIs>
</Polygon>
<Polygon>
<outerBoundaryIs>
<LinearRing>
<coordinates>
14.19166667,47.61666667
14.2,47.61666667
14.2,47.60833333
14.19166667,47.60833333
14.19166667,47.61666667
</coordinates>
</LinearRing>
</outerBoundaryIs>
</Polygon>
<Polygon>
<outerBoundaryIs>
<LinearRing>
<coordinates>
14.20833333,47.625
14.20833333,47.61666667
14.2,47.61666667
14.2,47.625
14.2,47.63333333
14.20833333,47.63333333
14.21666667,47.63333333
14.21666667,47.625
14.20833333,47.625
</coordinates>
</LinearRing>
</outerBoundaryIs>
</Polygon>
<Polygon>
<outerBoundaryIs>
<LinearRing>
<coordinates>
15.725,47.63333333
15.73333333,47.63333333
15.74166667,47.63333333
15.74166667,47.64166667
15.73333333,47.64166667
15.725,47.64166667
15.71666667,47.64166667
15.71666667,47.63333333
15.70833333,47.63333333
15.70833333,47.625
15.7,47.625
15.69166667,47.625
15.69166667,47.63333333
15.68333333,47.63333333
15.675,47.63333333
15.675,47.64166667
15.675,47.65
15.68333333,47.65
15.68333333,47.64166667
15.69166667,47.64166667
15.7,47.64166667
15.7,47.65
15.70833333,47.65
15.71666667,47.65
15.725,47.65
15.725,47.65833333
15.73333333,47.65833333
15.73333333,47.65
15.74166667,47.65
15.75,47.65
15.75,47.64166667
15.75833333,47.64166667
15.76666667,47.64166667
15.76666667,47.63333333
15.75833333,47.63333333
15.75833333,47.625
15.75,47.625
15.74166667,47.625
15.73333333,47.625
15.725,47.625
15.725,47.63333333
</coordinates>
</LinearRing>
</outerBoundaryIs>
</Polygon>
<Polygon>
<outerBoundaryIs>
<LinearRing>
<coordinates>
13.36666667,47.63333333
13.375,47.63333333
13.375,47.625
13.36666667,47.625
13.35833333,47.625
13.35833333,47.63333333
13.35,47.63333333
13.35,47.64166667
13.35,47.65
13.34166667,47.65
13.33333333,47.65
13.33333333,47.65833333
13.34166667,47.65833333
13.34166667,47.66666667
13.34166667,47.675
13.35,47.675
13.35833333,47.675
13.36666667,47.675
13.36666667,47.66666667
13.36666667,47.65833333
13.36666667,47.65
13.36666667,47.64166667
13.36666667,47.63333333
</coordinates>
</LinearRing>
</outerBoundaryIs>
</Polygon>
<Polygon>
<outerBoundaryIs>
<LinearRing>
<coordinates>
13.31666667,47.63333333
13.31666667,47.625
13.30833333,47.625
13.3,47.625
13.3,47.63333333
13.30833333,47.63333333
13.30833333,47.64166667
13.30833333,47.65
13.31666667,47.65
13.31666667,47.65833333
13.325,47.65833333
13.325,47.65
13.325,47.64166667
13.325,47.63333333
13.31666667,47.63333333
</coordinates>
</LinearRing>
</outerBoundaryIs>
</Polygon>
<Polygon>
<outerBoundaryIs>
<LinearRing>
<coordinates>
13.51666667,47.63333333
13.525,47.63333333
13.53333333,47.63333333
13.53333333,47.625
13.525,47.625
13.51666667,47.625
13.51666667,47.63333333
</coordinates>
</LinearRing>
</outerBoundaryIs>
</Polygon>
<Polygon>
<outerBoundaryIs>
<LinearRing>
<coordinates>
13.26666667,47.63333333
13.25833333,47.63333333
13.25833333,47.64166667
13.25833333,47.65
13.25833333,47.65833333
13.26666667,47.65833333
13.26666667,47.65
13.275,47.65
13.275,47.64166667
13.28333333,47.64166667
13.28333333,47.63333333
13.275,47.63333333
13.26666667,47.63333333
</coordinates>
</LinearRing>
</outerBoundaryIs>
</Polygon>
<Polygon>
<outerBoundaryIs>
<LinearRing>
<coordinates>
13.81666667,47.63333333
13.80833333,47.63333333
13.80833333,47.64166667
13.80833333,47.65
13.81666667,47.65
13.81666667,47.65833333
13.825,47.65833333
13.825,47.66666667
13.825,47.675
13.83333333,47.675
13.83333333,47.68333333
13.84166667,47.68333333
13.84166667,47.675
13.85,47.675
13.85833333,47.675
13.85833333,47.66666667
13.86666667,47.66666667
13.875,47.66666667
13.875,47.675
13.88333333,47.675
13.89166667,47.675
13.89166667,47.66666667
13.88333333,47.66666667
13.88333333,47.65833333
13.875,47.65833333
13.86666667,47.65833333
13.86666667,47.65
13.85833333,47.65
13.85,47.65
13.84166667,47.65
13.84166667,47.64166667
13.83333333,47.64166667
13.825,47.64166667
13.825,47.63333333
13.81666667,47.63333333
</coordinates>
</LinearRing>
</outerBoundaryIs>
</Polygon>
<Polygon>
<outerBoundaryIs>
<LinearRing>
<coordinates>
13.38333333,47.64166667
13.39166667,47.64166667
13.39166667,47.63333333
13.38333333,47.63333333
13.38333333,47.64166667
</coordinates>
</LinearRing>
</outerBoundaryIs>
</Polygon>
<Polygon>
<outerBoundaryIs>
<LinearRing>
<coordinates>
13.39166667,47.65
13.4,47.65
13.4,47.64166667
13.39166667,47.64166667
13.39166667,47.65
</coordinates>
</LinearRing>
</outerBoundaryIs>
</Polygon>
<Polygon>
<outerBoundaryIs>
<LinearRing>
<coordinates>
13.29166667,47.65
13.3,47.65
13.3,47.64166667
13.29166667,47.64166667
13.28333333,47.64166667
13.28333333,47.65
13.275,47.65
13.275,47.65833333
13.28333333,47.65833333
13.29166667,47.65833333
13.29166667,47.65
</coordinates>
</LinearRing>
</outerBoundaryIs>
</Polygon>
<Polygon>
<outerBoundaryIs>
<LinearRing>
<coordinates>
13.90833333,47.65
13.91666667,47.65
13.91666667,47.64166667
13.90833333,47.64166667
13.90833333,47.65
</coordinates>
</LinearRing>
</outerBoundaryIs>
</Polygon>
<Polygon>
<outerBoundaryIs>
<LinearRing>
<coordinates>
13.38333333,47.65833333
13.39166667,47.65833333
13.39166667,47.65
13.38333333,47.65
13.375,47.65
13.375,47.65833333
13.375,47.66666667
13.38333333,47.66666667
13.38333333,47.65833333
</coordinates>
</LinearRing>
</outerBoundaryIs>
</Polygon>
<Polygon>
<outerBoundaryIs>
<LinearRing>
<coordinates>
13.725,47.65833333
13.725,47.65
13.71666667,47.65
13.71666667,47.65833333
13.71666667,47.66666667
13.725,47.66666667
13.725,47.65833333
</coordinates>
</LinearRing>
</outerBoundaryIs>
</Polygon>
<Polygon>
<outerBoundaryIs>
<LinearRing>
<coordinates>
13.925,47.66666667
13.925,47.65833333
13.91666667,47.65833333
13.90833333,47.65833333
13.90833333,47.66666667
13.9,47.66666667
13.9,47.675
13.90833333,47.675
13.91666667,47.675
13.925,47.675
13.925,47.66666667
</coordinates>
</LinearRing>
</outerBoundaryIs>
</Polygon>
<Polygon>
<outerBoundaryIs>
<LinearRing>
<coordinates>
13.3,47.66666667
13.30833333,47.66666667
13.30833333,47.65833333
13.3,47.65833333
13.29166667,47.65833333
13.29166667,47.66666667
13.28333333,47.66666667
13.28333333,47.675
13.28333333,47.68333333
13.29166667,47.68333333
13.29166667,47.675
13.3,47.675
13.3,47.66666667
</coordinates>
</LinearRing>
</outerBoundaryIs>
</Polygon>
<Polygon>
<outerBoundaryIs>
<LinearRing>
<coordinates>
13.48333333,47.66666667
13.49166667,47.66666667
13.49166667,47.65833333
13.48333333,47.65833333
13.48333333,47.66666667
</coordinates>
</LinearRing>
</outerBoundaryIs>
</Polygon>
<Polygon>
<outerBoundaryIs>
<LinearRing>
<coordinates>
13.4,47.66666667
13.40833333,47.66666667
13.40833333,47.65833333
13.4,47.65833333
13.4,47.66666667
</coordinates>
</LinearRing>
</outerBoundaryIs>
</Polygon>
<Polygon>
<outerBoundaryIs>
<LinearRing>
<coordinates>
15.69166667,47.675
15.69166667,47.66666667
15.68333333,47.66666667
15.675,47.66666667
15.675,47.675
15.66666667,47.675
15.65833333,47.675
15.65833333,47.68333333
15.66666667,47.68333333
15.675,47.68333333
15.675,47.69166667
15.66666667,47.69166667
15.65833333,47.69166667
15.65833333,47.7
15.65833333,47.70833333
15.66666667,47.70833333
15.675,47.70833333
15.68333333,47.70833333
15.68333333,47.71666667
15.675,47.71666667
15.675,47.725
15.675,47.73333333
15.68333333,47.73333333
15.68333333,47.74166667
15.69166667,47.74166667
15.7,47.74166667
15.7,47.75
15.70833333,47.75
15.71666667,47.75
15.71666667,47.74166667
15.725,47.74166667
15.725,47.75
15.73333333,47.75
15.73333333,47.74166667
15.74166667,47.74166667
15.74166667,47.73333333
15.75,47.73333333
15.75833333,47.73333333
15.76666667,47.73333333
15.775,47.73333333
15.775,47.725
15.78333333,47.725
15.79166667,47.725
15.79166667,47.71666667
15.78333333,47.71666667
15.78333333,47.70833333
15.775,47.70833333
15.76666667,47.70833333
15.75833333,47.70833333
15.75833333,47.7
15.75,47.7
15.75,47.69166667
15.74166667,47.69166667
15.73333333,47.69166667
15.725,47.69166667
15.725,47.68333333
15.71666667,47.68333333
15.71666667,47.675
15.70833333,47.675
15.7,47.675
15.69166667,47.675
</coordinates>
</LinearRing>
</outerBoundaryIs>
<innerBoundaryIs>
<LinearRing>
<coordinates>
15.7,47.68333333
15.70833333,47.68333333
15.70833333,47.69166667
15.7,47.69166667
15.7,47.68333333
</coordinates>
</LinearRing>
</innerBoundaryIs>
<innerBoundaryIs>
<LinearRing>
<coordinates>
15.71666667,47.7
15.725,47.7
15.725,47.70833333
15.71666667,47.70833333
15.71666667,47.7
</coordinates>
</LinearRing>
</innerBoundaryIs>
</Polygon>
<Polygon>
<outerBoundaryIs>
<LinearRing>
<coordinates>
15.625,47.675
15.625,47.66666667
15.61666667,47.66666667
15.61666667,47.675
15.60833333,47.675
15.6,47.675
15.6,47.68333333
15.60833333,47.68333333
15.61666667,47.68333333
15.625,47.68333333
15.63333333,47.68333333
15.63333333,47.675
15.625,47.675
</coordinates>
</LinearRing>
</outerBoundaryIs>
</Polygon>
<Polygon>
<outerBoundaryIs>
<LinearRing>
<coordinates>
13.50833333,47.675
13.50833333,47.66666667
13.5,47.66666667
13.5,47.675
13.5,47.68333333
13.50833333,47.68333333
13.50833333,47.675
</coordinates>
</LinearRing>
</outerBoundaryIs>
</Polygon>
<Polygon>
<outerBoundaryIs>
<LinearRing>
<coordinates>
14.1,47.68333333
14.1,47.675
14.09166667,47.675
14.08333333,47.675
14.08333333,47.68333333
14.075,47.68333333
14.075,47.69166667
14.08333333,47.69166667
14.09166667,47.69166667
14.1,47.69166667
14.1,47.68333333
</coordinates>
</LinearRing>
</outerBoundaryIs>
</Polygon>
<Polygon>
<outerBoundaryIs>
<LinearRing>
<coordinates>
15.55,47.68333333
15.55833333,47.68333333
15.55833333,47.675
15.55,47.675
15.55,47.68333333
</coordinates>
</LinearRing>
</outerBoundaryIs>
</Polygon>
<Polygon>
<outerBoundaryIs>
<LinearRing>
<coordinates>
15.58333333,47.68333333
15.59166667,47.68333333
15.59166667,47.675
15.58333333,47.675
15.575,47.675
15.575,47.68333333
15.575,47.69166667
15.58333333,47.69166667
15.58333333,47.68333333
</coordinates>
</LinearRing>
</outerBoundaryIs>
</Polygon>
<Polygon>
<outerBoundaryIs>
<LinearRing>
<coordinates>
13.53333333,47.68333333
13.54166667,47.68333333
13.54166667,47.675
13.53333333,47.675
13.53333333,47.68333333
</coordinates>
</LinearRing>
</outerBoundaryIs>
</Polygon>
<Polygon>
<outerBoundaryIs>
<LinearRing>
<coordinates>
13.51666667,47.68333333
13.525,47.68333333
13.525,47.675
13.51666667,47.675
13.51666667,47.68333333
</coordinates>
</LinearRing>
</outerBoundaryIs>
</Polygon>
<Polygon>
<outerBoundaryIs>
<LinearRing>
<coordinates>
13.33333333,47.68333333
13.34166667,47.68333333
13.34166667,47.675
13.33333333,47.675
13.33333333,47.68333333
</coordinates>
</LinearRing>
</outerBoundaryIs>
</Polygon>
<Polygon>
<outerBoundaryIs>
<LinearRing>
<coordinates>
13.31666667,47.68333333
13.325,47.68333333
13.325,47.675
13.31666667,47.675
13.31666667,47.68333333
</coordinates>
</LinearRing>
</outerBoundaryIs>
</Polygon>
<Polygon>
<outerBoundaryIs>
<LinearRing>
<coordinates>
12.975,47.68333333
12.975,47.675
12.96666667,47.675
12.96666667,47.68333333
12.95833333,47.68333333
12.95833333,47.69166667
12.95833333,47.7
12.95,47.7
12.95,47.70833333
12.95,47.71666667
12.95833333,47.71666667
12.96666667,47.71666667
12.975,47.71666667
12.975,47.725
12.98333333,47.725
12.98333333,47.71666667
12.99166667,47.71666667
12.99166667,47.725
13,47.725
13.00833333,47.725
13.00833333,47.71666667
13.00833333,47.70833333
13,47.70833333
13,47.7
12.99166667,47.7
12.99166667,47.69166667
12.98333333,47.69166667
12.98333333,47.68333333
12.975,47.68333333
</coordinates>
</LinearRing>
</outerBoundaryIs>
</Polygon>
<Polygon>
<outerBoundaryIs>
<LinearRing>
<coordinates>
15.55833333,47.69166667
15.56666667,47.69166667
15.56666667,47.68333333
15.55833333,47.68333333
15.55833333,47.69166667
</coordinates>
</LinearRing>
</outerBoundaryIs>
</Polygon>
<Polygon>
<outerBoundaryIs>
<LinearRing>
<coordinates>
13.56666667,47.69166667
13.575,47.69166667
13.575,47.68333333
13.56666667,47.68333333
13.56666667,47.69166667
</coordinates>
</LinearRing>
</outerBoundaryIs>
</Polygon>
<Polygon>
<outerBoundaryIs>
<LinearRing>
<coordinates>
15.63333333,47.7
15.64166667,47.7
15.64166667,47.69166667
15.63333333,47.69166667
15.63333333,47.7
</coordinates>
</LinearRing>
</outerBoundaryIs>
</Polygon>
<Polygon>
<outerBoundaryIs>
<LinearRing>
<coordinates>
15.55,47.7
15.55833333,47.7
15.55833333,47.69166667
15.55,47.69166667
15.55,47.7
</coordinates>
</LinearRing>
</outerBoundaryIs>
</Polygon>
<Polygon>
<outerBoundaryIs>
<LinearRing>
<coordinates>
13.36666667,47.70833333
13.375,47.70833333
13.375,47.7
13.36666667,47.7
13.36666667,47.70833333
</coordinates>
</LinearRing>
</outerBoundaryIs>
</Polygon>
<Polygon>
<outerBoundaryIs>
<LinearRing>
<coordinates>
14.69166667,47.70833333
14.7,47.70833333
14.7,47.7
14.69166667,47.7
14.69166667,47.70833333
</coordinates>
</LinearRing>
</outerBoundaryIs>
</Polygon>
<Polygon>
<outerBoundaryIs>
<LinearRing>
<coordinates>
14.425,47.70833333
14.43333333,47.70833333
14.43333333,47.7
14.425,47.7
14.425,47.70833333
</coordinates>
</LinearRing>
</outerBoundaryIs>
</Polygon>
<Polygon>
<outerBoundaryIs>
<LinearRing>
<coordinates>
14.66666667,47.70833333
14.675,47.70833333
14.675,47.7
14.66666667,47.7
14.66666667,47.70833333
</coordinates>
</LinearRing>
</outerBoundaryIs>
</Polygon>
<Polygon>
<outerBoundaryIs>
<LinearRing>
<coordinates>
14.7,47.71666667
14.70833333,47.71666667
14.70833333,47.70833333
14.7,47.70833333
14.7,47.71666667
</coordinates>
</LinearRing>
</outerBoundaryIs>
</Polygon>
<Polygon>
<outerBoundaryIs>
<LinearRing>
<coordinates>
14.56666667,47.71666667
14.575,47.71666667
14.575,47.70833333
14.56666667,47.70833333
14.56666667,47.71666667
</coordinates>
</LinearRing>
</outerBoundaryIs>
</Polygon>
<Polygon>
<outerBoundaryIs>
<LinearRing>
<coordinates>
14.51666667,47.71666667
14.51666667,47.70833333
14.50833333,47.70833333
14.5,47.70833333
14.5,47.71666667
14.50833333,47.71666667
14.50833333,47.725
14.51666667,47.725
14.51666667,47.73333333
14.525,47.73333333
14.525,47.725
14.525,47.71666667
14.51666667,47.71666667
</coordinates>
</LinearRing>
</outerBoundaryIs>
</Polygon>
<Polygon>
<outerBoundaryIs>
<LinearRing>
<coordinates>
13.74166667,47.725
13.75,47.725
13.75,47.73333333
13.75833333,47.73333333
13.75833333,47.725
13.76666667,47.725
13.76666667,47.71666667
13.75833333,47.71666667
13.75,47.71666667
13.74166667,47.71666667
13.74166667,47.725
</coordinates>
</LinearRing>
</outerBoundaryIs>
</Polygon>
<Polygon>
<outerBoundaryIs>
<LinearRing>
<coordinates>
14.6,47.725
14.6,47.71666667
14.59166667,47.71666667
14.58333333,47.71666667
14.58333333,47.725
14.59166667,47.725
14.59166667,47.73333333
14.6,47.73333333
14.60833333,47.73333333
14.61666667,47.73333333
14.61666667,47.725
14.60833333,47.725
14.6,47.725
</coordinates>
</LinearRing>
</outerBoundaryIs>
</Polygon>
<Polygon>
<outerBoundaryIs>
<LinearRing>
<coordinates>
14.65,47.725
14.65833333,47.725
14.65833333,47.71666667
14.65,47.71666667
14.65,47.725
</coordinates>
</LinearRing>
</outerBoundaryIs>
</Polygon>
<Polygon>
<outerBoundaryIs>
<LinearRing>
<coordinates>
14.675,47.725
14.68333333,47.725
14.69166667,47.725
14.69166667,47.71666667
14.68333333,47.71666667
14.675,47.71666667
14.675,47.725
</coordinates>
</LinearRing>
</outerBoundaryIs>
</Polygon>
<Polygon>
<outerBoundaryIs>
<LinearRing>
<coordinates>
13.69166667,47.725
13.7,47.725
13.7,47.71666667
13.69166667,47.71666667
13.69166667,47.725
</coordinates>
</LinearRing>
</outerBoundaryIs>
</Polygon>
<Polygon>
<outerBoundaryIs>
<LinearRing>
<coordinates>
13.71666667,47.725
13.71666667,47.71666667
13.70833333,47.71666667
13.70833333,47.725
13.70833333,47.73333333
13.71666667,47.73333333
13.71666667,47.725
</coordinates>
</LinearRing>
</outerBoundaryIs>
</Polygon>
<Polygon>
<outerBoundaryIs>
<LinearRing>
<coordinates>
14.23333333,47.73333333
14.24166667,47.73333333
14.25,47.73333333
14.25,47.725
14.24166667,47.725
14.23333333,47.725
14.225,47.725
14.21666667,47.725
14.21666667,47.73333333
14.20833333,47.73333333
14.2,47.73333333
14.2,47.74166667
14.20833333,47.74166667
14.21666667,47.74166667
14.225,47.74166667
14.23333333,47.74166667
14.23333333,47.73333333
</coordinates>
</LinearRing>
</outerBoundaryIs>
</Polygon>
<Polygon>
<outerBoundaryIs>
<LinearRing>
<coordinates>
14.64166667,47.73333333
14.65,47.73333333
14.65,47.725
14.64166667,47.725
14.64166667,47.73333333
</coordinates>
</LinearRing>
</outerBoundaryIs>
</Polygon>
<Polygon>
<outerBoundaryIs>
<LinearRing>
<coordinates>
15.83333333,47.74166667
15.84166667,47.74166667
15.84166667,47.73333333
15.83333333,47.73333333
15.825,47.73333333
15.825,47.74166667
15.825,47.75
15.83333333,47.75
15.83333333,47.74166667
</coordinates>
</LinearRing>
</outerBoundaryIs>
</Polygon>
<Polygon>
<outerBoundaryIs>
<LinearRing>
<coordinates>
13.2,47.74166667
13.20833333,47.74166667
13.20833333,47.73333333
13.2,47.73333333
13.2,47.74166667
</coordinates>
</LinearRing>
</outerBoundaryIs>
</Polygon>
<Polygon>
<outerBoundaryIs>
<LinearRing>
<coordinates>
15.53333333,47.74166667
15.54166667,47.74166667
15.55,47.74166667
15.55,47.73333333
15.54166667,47.73333333
15.53333333,47.73333333
15.525,47.73333333
15.51666667,47.73333333
15.51666667,47.74166667
15.51666667,47.75
15.51666667,47.75833333
15.525,47.75833333
15.53333333,47.75833333
15.53333333,47.75
15.525,47.75
15.525,47.74166667
15.53333333,47.74166667
</coordinates>
</LinearRing>
</outerBoundaryIs>
</Polygon>
<Polygon>
<outerBoundaryIs>
<LinearRing>
<coordinates>
13.20833333,47.75
13.21666667,47.75
13.21666667,47.74166667
13.20833333,47.74166667
13.20833333,47.75
</coordinates>
</LinearRing>
</outerBoundaryIs>
</Polygon>
<Polygon>
<outerBoundaryIs>
<LinearRing>
<coordinates>
15.85,47.75
15.85,47.74166667
15.84166667,47.74166667
15.84166667,47.75
15.83333333,47.75
15.83333333,47.75833333
15.825,47.75833333
15.825,47.75
15.81666667,47.75
15.81666667,47.74166667
15.80833333,47.74166667
15.80833333,47.75
15.8,47.75
15.79166667,47.75
15.78333333,47.75
15.78333333,47.75833333
15.775,47.75833333
15.775,47.76666667
15.78333333,47.76666667
15.78333333,47.775
15.775,47.775
15.76666667,47.775
15.76666667,47.78333333
15.75833333,47.78333333
15.75833333,47.79166667
15.75833333,47.8
15.76666667,47.8
15.775,47.8
15.78333333,47.8
15.79166667,47.8
15.79166667,47.79166667
15.8,47.79166667
15.80833333,47.79166667
15.80833333,47.8
15.81666667,47.8
15.81666667,47.79166667
15.825,47.79166667
15.825,47.78333333
15.83333333,47.78333333
15.83333333,47.775
15.84166667,47.775
15.84166667,47.76666667
15.84166667,47.75833333
15.85,47.75833333
15.85,47.75
</coordinates>
</LinearRing>
</outerBoundaryIs>
</Polygon>
<Polygon>
<outerBoundaryIs>
<LinearRing>
<coordinates>
13.55833333,47.75
13.56666667,47.75
13.56666667,47.74166667
13.55833333,47.74166667
13.55833333,47.75
</coordinates>
</LinearRing>
</outerBoundaryIs>
</Polygon>
<Polygon>
<outerBoundaryIs>
<LinearRing>
<coordinates>
13.725,47.75
13.73333333,47.75
13.73333333,47.74166667
13.725,47.74166667
13.725,47.75
</coordinates>
</LinearRing>
</outerBoundaryIs>
</Polygon>
<Polygon>
<outerBoundaryIs>
<LinearRing>
<coordinates>
13.8,47.75
13.80833333,47.75
13.80833333,47.74166667
13.8,47.74166667
13.8,47.75
</coordinates>
</LinearRing>
</outerBoundaryIs>
</Polygon>
<Polygon>
<outerBoundaryIs>
<LinearRing>
<coordinates>
14,47.75
14.00833333,47.75
14.00833333,47.74166667
14,47.74166667
14,47.75
</coordinates>
</LinearRing>
</outerBoundaryIs>
</Polygon>
<Polygon>
<outerBoundaryIs>
<LinearRing>
<coordinates>
14.18333333,47.75
14.19166667,47.75
14.2,47.75
14.2,47.74166667
14.19166667,47.74166667
14.18333333,47.74166667
14.18333333,47.75
</coordinates>
</LinearRing>
</outerBoundaryIs>
</Polygon>
<Polygon>
<outerBoundaryIs>
<LinearRing>
<coordinates>
14.575,47.75
14.575,47.74166667
14.56666667,47.74166667
14.55833333,47.74166667
14.55833333,47.75
14.55833333,47.75833333
14.56666667,47.75833333
14.56666667,47.76666667
14.575,47.76666667
14.575,47.75833333
14.575,47.75
</coordinates>
</LinearRing>
</outerBoundaryIs>
</Polygon>
<Polygon>
<outerBoundaryIs>
<LinearRing>
<coordinates>
15.65,47.75
15.65833333,47.75
15.65833333,47.74166667
15.65,47.74166667
15.65,47.75
</coordinates>
</LinearRing>
</outerBoundaryIs>
</Polygon>
<Polygon>
<outerBoundaryIs>
<LinearRing>
<coordinates>
15.85833333,47.75833333
15.86666667,47.75833333
15.86666667,47.75
15.85833333,47.75
15.85833333,47.75833333
</coordinates>
</LinearRing>
</outerBoundaryIs>
</Polygon>
<Polygon>
<outerBoundaryIs>
<LinearRing>
<coordinates>
15.34166667,47.76666667
15.35,47.76666667
15.35,47.75833333
15.34166667,47.75833333
15.34166667,47.76666667
</coordinates>
</LinearRing>
</outerBoundaryIs>
</Polygon>
<Polygon>
<outerBoundaryIs>
<LinearRing>
<coordinates>
15.5,47.76666667
15.50833333,47.76666667
15.50833333,47.75833333
15.5,47.75833333
15.5,47.76666667
</coordinates>
</LinearRing>
</outerBoundaryIs>
</Polygon>
<Polygon>
<outerBoundaryIs>
<LinearRing>
<coordinates>
15.43333333,47.775
15.43333333,47.76666667
15.425,47.76666667
15.425,47.775
15.41666667,47.775
15.40833333,47.775
15.40833333,47.76666667
15.4,47.76666667
15.39166667,47.76666667
15.38333333,47.76666667
15.375,47.76666667
15.36666667,47.76666667
15.35833333,47.76666667
15.35,47.76666667
15.35,47.775
15.35,47.78333333
15.35,47.79166667
15.35833333,47.79166667
15.36666667,47.79166667
15.36666667,47.8
15.375,47.8
15.38333333,47.8
15.38333333,47.79166667
15.39166667,47.79166667
15.4,47.79166667
15.40833333,47.79166667
15.40833333,47.8
15.41666667,47.8
15.425,47.8
15.425,47.79166667
15.43333333,47.79166667
15.43333333,47.78333333
15.44166667,47.78333333
15.44166667,47.775
15.43333333,47.775
</coordinates>
</LinearRing>
</outerBoundaryIs>
</Polygon>
<Polygon>
<outerBoundaryIs>
<LinearRing>
<coordinates>
15.3,47.775
15.30833333,47.775
15.30833333,47.76666667
15.3,47.76666667
15.3,47.775
</coordinates>
</LinearRing>
</outerBoundaryIs>
</Polygon>
<Polygon>
<outerBoundaryIs>
<LinearRing>
<coordinates>
14.8,47.775
14.8,47.76666667
14.79166667,47.76666667
14.78333333,47.76666667
14.78333333,47.775
14.79166667,47.775
14.79166667,47.78333333
14.8,47.78333333
14.8,47.775
</coordinates>
</LinearRing>
</outerBoundaryIs>
</Polygon>
<Polygon>
<outerBoundaryIs>
<LinearRing>
<coordinates>
15.29166667,47.78333333
15.3,47.78333333
15.3,47.775
15.29166667,47.775
15.28333333,47.775
15.28333333,47.78333333
15.28333333,47.79166667
15.29166667,47.79166667
15.29166667,47.78333333
</coordinates>
</LinearRing>
</outerBoundaryIs>
</Polygon>
<Polygon>
<outerBoundaryIs>
<LinearRing>
<coordinates>
15.65833333,47.78333333
15.66666667,47.78333333
15.66666667,47.775
15.65833333,47.775
15.65,47.775
15.64166667,47.775
15.64166667,47.78333333
15.65,47.78333333
15.65833333,47.78333333
</coordinates>
</LinearRing>
</outerBoundaryIs>
</Polygon>
<Polygon>
<outerBoundaryIs>
<LinearRing>
<coordinates>
15.75,47.78333333
15.75833333,47.78333333
15.75833333,47.775
15.75,47.775
15.75,47.78333333
</coordinates>
</LinearRing>
</outerBoundaryIs>
</Polygon>
<Polygon>
<outerBoundaryIs>
<LinearRing>
<coordinates>
14.00833333,47.79166667
14.00833333,47.78333333
14,47.78333333
14,47.79166667
13.99166667,47.79166667
13.99166667,47.8
13.98333333,47.8
13.975,47.8
13.96666667,47.8
13.96666667,47.80833333
13.975,47.80833333
13.975,47.81666667
13.98333333,47.81666667
13.98333333,47.80833333
13.99166667,47.80833333
14,47.80833333
14.00833333,47.80833333
14.00833333,47.8
14.01666667,47.8
14.01666667,47.79166667
14.00833333,47.79166667
</coordinates>
</LinearRing>
</outerBoundaryIs>
</Polygon>
<Polygon>
<outerBoundaryIs>
<LinearRing>
<coordinates>
14.56666667,47.79166667
14.56666667,47.78333333
14.55833333,47.78333333
14.55833333,47.79166667
14.55833333,47.8
14.55833333,47.80833333
14.55,47.80833333
14.55,47.81666667
14.55833333,47.81666667
14.55833333,47.825
14.55833333,47.83333333
14.55833333,47.84166667
14.56666667,47.84166667
14.56666667,47.85
14.575,47.85
14.575,47.85833333
14.58333333,47.85833333
14.58333333,47.85
14.58333333,47.84166667
14.575,47.84166667
14.575,47.83333333
14.58333333,47.83333333
14.59166667,47.83333333
14.6,47.83333333
14.60833333,47.83333333
14.61666667,47.83333333
14.61666667,47.825
14.60833333,47.825
14.6,47.825
14.59166667,47.825
14.59166667,47.81666667
14.58333333,47.81666667
14.575,47.81666667
14.56666667,47.81666667
14.56666667,47.80833333
14.56666667,47.8
14.56666667,47.79166667
</coordinates>
</LinearRing>
</outerBoundaryIs>
</Polygon>
<Polygon>
<outerBoundaryIs>
<LinearRing>
<coordinates>
15.29166667,47.8
15.3,47.8
15.3,47.79166667
15.29166667,47.79166667
15.29166667,47.8
</coordinates>
</LinearRing>
</outerBoundaryIs>
</Polygon>
<Polygon>
<outerBoundaryIs>
<LinearRing>
<coordinates>
14.74166667,47.8
14.74166667,47.79166667
14.73333333,47.79166667
14.73333333,47.8
14.725,47.8
14.725,47.80833333
14.73333333,47.80833333
14.74166667,47.80833333
14.74166667,47.8
</coordinates>
</LinearRing>
</outerBoundaryIs>
</Polygon>
<Polygon>
<outerBoundaryIs>
<LinearRing>
<coordinates>
15.425,47.80833333
15.43333333,47.80833333
15.43333333,47.8
15.425,47.8
15.425,47.80833333
</coordinates>
</LinearRing>
</outerBoundaryIs>
</Polygon>
<Polygon>
<outerBoundaryIs>
<LinearRing>
<coordinates>
15.39166667,47.80833333
15.4,47.80833333
15.4,47.8
15.39166667,47.8
15.39166667,47.80833333
</coordinates>
</LinearRing>
</outerBoundaryIs>
</Polygon>
<Polygon>
<outerBoundaryIs>
<LinearRing>
<coordinates>
14.41666667,47.80833333
14.41666667,47.8
14.40833333,47.8
14.4,47.8
14.4,47.80833333
14.4,47.81666667
14.40833333,47.81666667
14.41666667,47.81666667
14.425,47.81666667
14.425,47.80833333
14.41666667,47.80833333
</coordinates>
</LinearRing>
</outerBoundaryIs>
</Polygon>
<Polygon>
<outerBoundaryIs>
<LinearRing>
<coordinates>
14.54166667,47.80833333
14.55,47.80833333
14.55,47.8
14.54166667,47.8
14.54166667,47.80833333
</coordinates>
</LinearRing>
</outerBoundaryIs>
</Polygon>
<Polygon>
<outerBoundaryIs>
<LinearRing>
<coordinates>
15.65833333,47.81666667
15.66666667,47.81666667
15.675,47.81666667
15.675,47.80833333
15.66666667,47.80833333
15.65833333,47.80833333
15.65833333,47.81666667
</coordinates>
</LinearRing>
</outerBoundaryIs>
</Polygon>
<Polygon>
<outerBoundaryIs>
<LinearRing>
<coordinates>
15.63333333,47.81666667
15.64166667,47.81666667
15.65,47.81666667
15.65,47.80833333
15.64166667,47.80833333
15.63333333,47.80833333
15.63333333,47.81666667
</coordinates>
</LinearRing>
</outerBoundaryIs>
</Polygon>
<Polygon>
<outerBoundaryIs>
<LinearRing>
<coordinates>
15.74166667,47.825
15.75,47.825
15.75,47.81666667
15.74166667,47.81666667
15.73333333,47.81666667
15.73333333,47.825
15.725,47.825
15.725,47.83333333
15.73333333,47.83333333
15.74166667,47.83333333
15.74166667,47.825
</coordinates>
</LinearRing>
</outerBoundaryIs>
</Polygon>
<Polygon>
<outerBoundaryIs>
<LinearRing>
<coordinates>
14.39166667,47.825
14.4,47.825
14.4,47.81666667
14.39166667,47.81666667
14.38333333,47.81666667
14.38333333,47.825
14.39166667,47.825
</coordinates>
</LinearRing>
</outerBoundaryIs>
</Polygon>
<Polygon>
<outerBoundaryIs>
<LinearRing>
<coordinates>
15.625,47.825
15.63333333,47.825
15.63333333,47.81666667
15.625,47.81666667
15.625,47.825
</coordinates>
</LinearRing>
</outerBoundaryIs>
</Polygon>
<Polygon>
<outerBoundaryIs>
<LinearRing>
<coordinates>
15.45,47.825
15.45,47.81666667
15.44166667,47.81666667
15.43333333,47.81666667
15.43333333,47.825
15.43333333,47.83333333
15.44166667,47.83333333
15.44166667,47.84166667
15.45,47.84166667
15.45,47.83333333
15.45,47.825
</coordinates>
</LinearRing>
</outerBoundaryIs>
</Polygon>
<Polygon>
<outerBoundaryIs>
<LinearRing>
<coordinates>
14.83333333,47.825
14.84166667,47.825
14.85,47.825
14.85,47.81666667
14.84166667,47.81666667
14.83333333,47.81666667
14.83333333,47.825
</coordinates>
</LinearRing>
</outerBoundaryIs>
</Polygon>
<Polygon>
<outerBoundaryIs>
<LinearRing>
<coordinates>
14.88333333,47.825
14.88333333,47.81666667
14.875,47.81666667
14.875,47.825
14.86666667,47.825
14.86666667,47.83333333
14.875,47.83333333
14.88333333,47.83333333
14.88333333,47.825
</coordinates>
</LinearRing>
</outerBoundaryIs>
</Polygon>
<Polygon>
<outerBoundaryIs>
<LinearRing>
<coordinates>
14.93333333,47.83333333
14.94166667,47.83333333
14.94166667,47.825
14.93333333,47.825
14.93333333,47.83333333
</coordinates>
</LinearRing>
</outerBoundaryIs>
</Polygon>
<Polygon>
<outerBoundaryIs>
<LinearRing>
<coordinates>
14.80833333,47.83333333
14.81666667,47.83333333
14.81666667,47.825
14.80833333,47.825
14.8,47.825
14.8,47.83333333
14.80833333,47.83333333
</coordinates>
</LinearRing>
</outerBoundaryIs>
</Polygon>
<Polygon>
<outerBoundaryIs>
<LinearRing>
<coordinates>
14.81666667,47.84166667
14.825,47.84166667
14.83333333,47.84166667
14.83333333,47.85
14.84166667,47.85
14.84166667,47.85833333
14.85,47.85833333
14.85833333,47.85833333
14.85833333,47.85
14.85833333,47.84166667
14.85,47.84166667
14.85,47.83333333
14.84166667,47.83333333
14.83333333,47.83333333
14.825,47.83333333
14.81666667,47.83333333
14.81666667,47.84166667
</coordinates>
</LinearRing>
</outerBoundaryIs>
</Polygon>
<Polygon>
<outerBoundaryIs>
<LinearRing>
<coordinates>
14.925,47.84166667
14.93333333,47.84166667
14.93333333,47.83333333
14.925,47.83333333
14.925,47.84166667
</coordinates>
</LinearRing>
</outerBoundaryIs>
</Polygon>
<Polygon>
<outerBoundaryIs>
<LinearRing>
<coordinates>
15.46666667,47.85
15.475,47.85
15.475,47.84166667
15.46666667,47.84166667
15.45833333,47.84166667
15.45833333,47.85
15.46666667,47.85
</coordinates>
</LinearRing>
</outerBoundaryIs>
</Polygon>
<Polygon>
<outerBoundaryIs>
<LinearRing>
<coordinates>
15.25833333,47.85
15.26666667,47.85
15.26666667,47.84166667
15.25833333,47.84166667
15.25833333,47.85
</coordinates>
</LinearRing>
</outerBoundaryIs>
</Polygon>
<Polygon>
<outerBoundaryIs>
<LinearRing>
<coordinates>
14.95833333,47.85
14.96666667,47.85
14.96666667,47.84166667
14.95833333,47.84166667
14.95833333,47.85
</coordinates>
</LinearRing>
</outerBoundaryIs>
</Polygon>
<Polygon>
<outerBoundaryIs>
<LinearRing>
<coordinates>
15.24166667,47.85
15.25,47.85
15.25,47.84166667
15.24166667,47.84166667
15.24166667,47.85
</coordinates>
</LinearRing>
</outerBoundaryIs>
</Polygon>
<Polygon>
<outerBoundaryIs>
<LinearRing>
<coordinates>
15.34166667,47.85833333
15.35,47.85833333
15.35,47.85
15.34166667,47.85
15.34166667,47.85833333
</coordinates>
</LinearRing>
</outerBoundaryIs>
</Polygon>
<Polygon>
<outerBoundaryIs>
<LinearRing>
<coordinates>
15.375,47.86666667
15.38333333,47.86666667
15.39166667,47.86666667
15.39166667,47.85833333
15.38333333,47.85833333
15.375,47.85833333
15.375,47.86666667
</coordinates>
</LinearRing>
</outerBoundaryIs>
</Polygon>
<Polygon>
<outerBoundaryIs>
<LinearRing>
<coordinates>
15.40833333,47.86666667
15.40833333,47.85833333
15.4,47.85833333
15.4,47.86666667
15.4,47.875
15.40833333,47.875
15.41666667,47.875
15.41666667,47.88333333
15.41666667,47.89166667
15.425,47.89166667
15.43333333,47.89166667
15.43333333,47.88333333
15.44166667,47.88333333
15.44166667,47.875
15.43333333,47.875
15.43333333,47.86666667
15.43333333,47.85833333
15.425,47.85833333
15.425,47.86666667
15.41666667,47.86666667
15.40833333,47.86666667
</coordinates>
</LinearRing>
</outerBoundaryIs>
</Polygon>
<Polygon>
<outerBoundaryIs>
<LinearRing>
<coordinates>
15.05833333,47.86666667
15.06666667,47.86666667
15.06666667,47.85833333
15.05833333,47.85833333
15.05833333,47.86666667
</coordinates>
</LinearRing>
</outerBoundaryIs>
</Polygon>
<Polygon>
<outerBoundaryIs>
<LinearRing>
<coordinates>
15.575,47.875
15.575,47.86666667
15.56666667,47.86666667
15.56666667,47.875
15.56666667,47.88333333
15.575,47.88333333
15.58333333,47.88333333
15.58333333,47.875
15.575,47.875
</coordinates>
</LinearRing>
</outerBoundaryIs>
</Polygon>
<Polygon>
<outerBoundaryIs>
<LinearRing>
<coordinates>
15.34166667,47.88333333
15.34166667,47.875
15.33333333,47.875
15.33333333,47.88333333
15.325,47.88333333
15.31666667,47.88333333
15.30833333,47.88333333
15.30833333,47.89166667
15.3,47.89166667
15.29166667,47.89166667
15.28333333,47.89166667
15.28333333,47.9
15.29166667,47.9
15.3,47.9
15.30833333,47.9
15.30833333,47.90833333
15.31666667,47.90833333
15.325,47.90833333
15.33333333,47.90833333
15.33333333,47.9
15.325,47.9
15.325,47.89166667
15.33333333,47.89166667
15.34166667,47.89166667
15.34166667,47.9
15.35,47.9
15.35,47.89166667
15.35833333,47.89166667
15.35833333,47.88333333
15.35,47.88333333
15.34166667,47.88333333
</coordinates>
</LinearRing>
</outerBoundaryIs>
</Polygon>
<Polygon>
<outerBoundaryIs>
<LinearRing>
<coordinates>
15.13333333,47.88333333
15.13333333,47.875
15.125,47.875
15.11666667,47.875
15.11666667,47.88333333
15.10833333,47.88333333
15.10833333,47.89166667
15.11666667,47.89166667
15.125,47.89166667
15.125,47.9
15.13333333,47.9
15.13333333,47.90833333
15.14166667,47.90833333
15.14166667,47.9
15.15,47.9
15.15,47.90833333
15.15833333,47.90833333
15.15833333,47.9
15.15833333,47.89166667
15.15,47.89166667
15.14166667,47.89166667
15.14166667,47.88333333
15.13333333,47.88333333
</coordinates>
</LinearRing>
</outerBoundaryIs>
</Polygon>
<Polygon>
<outerBoundaryIs>
<LinearRing>
<coordinates>
15.175,47.89166667
15.18333333,47.89166667
15.18333333,47.88333333
15.175,47.88333333
15.175,47.89166667
</coordinates>
</LinearRing>
</outerBoundaryIs>
</Polygon>
<Polygon>
<outerBoundaryIs>
<LinearRing>
<coordinates>
15.35833333,47.9
15.36666667,47.9
15.36666667,47.89166667
15.35833333,47.89166667
15.35833333,47.9
</coordinates>
</LinearRing>
</outerBoundaryIs>
</Polygon>
<Polygon>
<outerBoundaryIs>
<LinearRing>
<coordinates>
15.56666667,47.9
15.575,47.9
15.575,47.89166667
15.56666667,47.89166667
15.56666667,47.9
</coordinates>
</LinearRing>
</outerBoundaryIs>
</Polygon>
<Polygon>
<outerBoundaryIs>
<LinearRing>
<coordinates>
15.95,47.93333333
15.95833333,47.93333333
15.95833333,47.925
15.95,47.925
15.95,47.93333333
</coordinates>
</LinearRing>
</outerBoundaryIs>
</Polygon>
<Polygon>
<outerBoundaryIs>
<LinearRing>
<coordinates>
15.275,47.90833333
15.28333333,47.90833333
15.28333333,47.9
15.275,47.9
15.275,47.90833333
</coordinates>
</LinearRing>
</outerBoundaryIs>
</Polygon>
<Polygon>
<outerBoundaryIs>
<LinearRing>
<coordinates>
15.26666667,47.91666667
15.275,47.91666667
15.275,47.90833333
15.26666667,47.90833333
15.26666667,47.91666667
</coordinates>
</LinearRing>
</outerBoundaryIs>
</Polygon>
</MultiGeometry>
</Placemark>
</Document>
</kml>
