# Supplementary material for: Species conservation profiles of the endemic spiders Troglohyphantes (Araneae, Linyphiidae) from the Alps and the north-western Dinarides
Source: Biodivers Data J. 2022 Aug 19;10:e87261. doi: 10.3897/BDJ.10.e87261 (PMC9848466; doi:10.3897/BDJ.10.e87261)
Supplement: Supplementary material 42 — Distribution of Troglohyphantes novicordis Thaler, 1978 [file bdj-10-e87261-s042.kml]

<?xml version="1.0" encoding="UTF-8"?>
<kml xmlns="http://earth.google.com/kml/2.2">
<Document>
<name></name>
<description><![CDATA[]]></description>

<Style id="1">
<LineStyle>
<width>2</width>
<color>ff0000ff</color>
</LineStyle>
<PolyStyle>
<color>aaffffff</color>
<fill>1</fill>
</PolyStyle>
</Style>

<Placemark>
<name>T.novicordis.kml</name>
<description><![CDATA[]]></description>
<styleUrl>#1</styleUrl>
<visibility>1</visibility>
<MultiGeometry>
<Polygon>
<outerBoundaryIs>
<LinearRing>
<coordinates>
15.070833,47.558056
15.0714672391966,47.5580358667647
15.0720989245357,47.5579755481283
15.0727255124436,47.5578752869726
15.0733444798718,47.557735487014
15.073953334457,47.5575567111774
15.0745496245566,47.5573396793302
15.0751309491209,47.5570852653829
15.075694967361,47.5567944937707
15.0762394081746,47.5564685353283
15.0767620792905,47.5561087025753
15.0772608760969,47.5557164444312
15.0777337901148,47.5552933403811
15.0781789170866,47.5548410941156
15.0785944646429,47.5543615266708
15.0789787595205,47.5538565690957
15.0793302542995,47.5533282546761
15.0796475336345,47.5527787107477
15.0799293199535,47.55221015013
15.0801744786027,47.5516248622159
15.0803820224144,47.5510252037533
15.0805511156832,47.5504135893551
15.0806810775301,47.5497924817767
15.0807713846446,47.549164381999
15.0808216733918,47.5485318191582
15.0808317412767,47.5478973403617
15.0808015477595,47.5472635004314
15.0807312144188,47.5466328516173
15.0806210244621,47.5460079333194
15.0804714215856,47.5453912618631
15.0802830081871,47.5447853203668
15.080056542941,47.5441925487431
15.0797929377429,47.5436153338739
15.0794932540378,47.543056
15.0791586985463,47.5425167993613
15.0787906184053,47.5419999031286
15.0783904957435,47.5415073926605
15.0779599417138,47.5410412511229
15.0775006900052,47.5406033555032
15.0770145898622,47.5401954690526
15.0765035986386,47.5398192341857
15.0759697739157,47.5394761658677
15.0754152652173,47.5391676455135
15.0748423053541,47.5388949154257
15.0742532014333,47.5386590737921
15.0736503255684,47.5384610702639
15.0730361053279,47.5383017021312
15.0724130139597,47.5381816111132
15.071783560433,47.5381012807743
15.071150279335,47.5380610345762
15.070515720665,47.5380610345762
15.069882439567,47.5381012807743
15.0692529860403,47.5381816111132
15.0686298946721,47.5383017021312
15.0680156744316,47.5384610702639
15.0674127985667,47.5386590737921
15.0668236946459,47.5388949154257
15.0662507347827,47.5391676455135
15.0656962260843,47.5394761658677
15.0651624013614,47.5398192341857
15.0646514101378,47.5401954690526
15.0641653099948,47.5406033555032
15.0637060582862,47.5410412511229
15.0632755042565,47.5415073926605
15.0628753815947,47.5419999031286
15.0625073014537,47.5425167993613
15.0621727459622,47.543056
15.0618730622571,47.5436153338739
15.061609457059,47.5441925487431
15.0613829918129,47.5447853203668
15.0611945784144,47.5453912618631
15.0610449755379,47.5460079333194
15.0609347855812,47.5466328516173
15.0608644522405,47.5472635004314
15.0608342587233,47.5478973403617
15.0608443266082,47.5485318191582
15.0608946153554,47.549164381999
15.0609849224699,47.5497924817767
15.0611148843168,47.5504135893551
15.0612839775856,47.5510252037533
15.0614915213973,47.5516248622159
15.0617366800465,47.55221015013
15.0620184663655,47.5527787107477
15.0623357457005,47.5533282546761
15.0626872404795,47.5538565690957
15.0630715353571,47.5543615266708
15.0634870829134,47.5548410941156
15.0639322098852,47.5552933403811
15.0644051239031,47.5557164444312
15.0649039207095,47.5561087025753
15.0654265918254,47.5564685353283
15.065971032639,47.5567944937707
15.0665350508791,47.5570852653829
15.0671163754434,47.5573396793302
15.067712665543,47.5575567111774
15.0683215201282,47.557735487014
15.0689404875564,47.5578752869726
15.0695670754643,47.5579755481283
15.0701987608034,47.5580358667647
15.070833,47.558056
</coordinates>
</LinearRing>
</outerBoundaryIs>
</Polygon>
<Polygon>
<outerBoundaryIs>
<LinearRing>
<coordinates>
15.013611,46.783889
15.0142452391966,46.7838688667647
15.0148769245357,46.7838085481283
15.0155035124436,46.7837082869726
15.0161224798718,46.783568487014
15.016731334457,46.7833897111774
15.0173276245566,46.7831726793302
15.0179089491209,46.7829182653829
15.018472967361,46.7826274937707
15.0190174081746,46.7823015353283
15.0195400792905,46.7819417025753
15.0200388760969,46.7815494444312
15.0205117901148,46.781126340381
15.0209569170866,46.7806740941156
15.0213724646429,46.7801945266708
15.0217567595205,46.7796895690957
15.0221082542995,46.7791612546761
15.0224255336345,46.7786117107477
15.0227073199535,46.77804315013
15.0229524786027,46.7774578622159
15.0231600224144,46.7768582037533
15.0233291156832,46.7762465893551
15.0234590775301,46.7756254817767
15.0235493846446,46.774997381999
15.0235996733918,46.7743648191582
15.0236097412767,46.7737303403617
15.0235795477595,46.7730965004314
15.0235092144188,46.7724658516173
15.0233990244621,46.7718409333193
15.0232494215856,46.7712242618631
15.0230610081871,46.7706183203668
15.022834542941,46.7700255487431
15.0225709377429,46.7694483338739
15.0222712540378,46.768889
15.0219366985463,46.7683497993613
15.0215686184053,46.7678329031286
15.0211684957435,46.7673403926605
15.0207379417138,46.7668742511229
15.0202786900052,46.7664363555032
15.0197925898622,46.7660284690526
15.0192815986386,46.7656522341857
15.0187477739157,46.7653091658676
15.0181932652173,46.7650006455134
15.0176203053541,46.7647279154257
15.0170312014333,46.7644920737921
15.0164283255684,46.7642940702639
15.0158141053279,46.7641347021311
15.0151910139597,46.7640146111132
15.014561560433,46.7639342807743
15.013928279335,46.7638940345762
15.013293720665,46.7638940345762
15.012660439567,46.7639342807743
15.0120309860403,46.7640146111132
15.0114078946721,46.7641347021311
15.0107936744316,46.7642940702639
15.0101907985667,46.7644920737921
15.0096016946459,46.7647279154257
15.0090287347827,46.7650006455134
15.0084742260843,46.7653091658676
15.0079404013614,46.7656522341857
15.0074294101378,46.7660284690526
15.0069433099948,46.7664363555032
15.0064840582862,46.7668742511229
15.0060535042565,46.7673403926605
15.0056533815947,46.7678329031286
15.0052853014537,46.7683497993613
15.0049507459622,46.768889
15.0046510622571,46.7694483338739
15.004387457059,46.7700255487431
15.0041609918129,46.7706183203668
15.0039725784144,46.7712242618631
15.0038229755379,46.7718409333193
15.0037127855812,46.7724658516173
15.0036424522405,46.7730965004314
15.0036122587233,46.7737303403617
15.0036223266082,46.7743648191582
15.0036726153554,46.774997381999
15.0037629224699,46.7756254817767
15.0038928843168,46.7762465893551
15.0040619775856,46.7768582037533
15.0042695213973,46.7774578622159
15.0045146800465,46.77804315013
15.0047964663655,46.7786117107477
15.0051137457005,46.7791612546761
15.0054652404795,46.7796895690957
15.0058495353571,46.7801945266708
15.0062650829134,46.7806740941156
15.0067102098852,46.781126340381
15.0071831239031,46.7815494444312
15.0076819207095,46.7819417025753
15.0082045918254,46.7823015353283
15.008749032639,46.7826274937707
15.0093130508791,46.7829182653829
15.0098943754434,46.7831726793302
15.010490665543,46.7833897111774
15.0110995201282,46.783568487014
15.0117184875564,46.7837082869726
15.0123450754643,46.7838085481283
15.0129767608034,46.7838688667647
15.013611,46.783889
</coordinates>
</LinearRing>
</outerBoundaryIs>
</Polygon>
<Polygon>
<outerBoundaryIs>
<LinearRing>
<coordinates>
14.996389,46.788056
14.9970232391966,46.7880358667647
14.9976549245357,46.7879755481283
14.9982815124436,46.7878752869726
14.9989004798718,46.787735487014
14.999509334457,46.7875567111774
15.0001056245566,46.7873396793302
15.0006869491209,46.7870852653829
15.001250967361,46.7867944937707
15.0017954081746,46.7864685353283
15.0023180792905,46.7861087025753
15.0028168760969,46.7857164444312
15.0032897901148,46.7852933403811
15.0037349170866,46.7848410941156
15.0041504646429,46.7843615266708
15.0045347595205,46.7838565690957
15.0048862542995,46.7833282546761
15.0052035336345,46.7827787107477
15.0054853199535,46.78221015013
15.0057304786027,46.7816248622159
15.0059380224144,46.7810252037533
15.0061071156832,46.7804135893551
15.0062370775301,46.7797924817767
15.0063273846446,46.779164381999
15.0063776733918,46.7785318191582
15.0063877412767,46.7778973403617
15.0063575477595,46.7772635004314
15.0062872144188,46.7766328516173
15.0061770244621,46.7760079333193
15.0060274215856,46.7753912618631
15.0058390081871,46.7747853203668
15.005612542941,46.7741925487431
15.0053489377429,46.7736153338739
15.0050492540378,46.773056
15.0047146985463,46.7725167993613
15.0043466184053,46.7719999031286
15.0039464957435,46.7715073926605
15.0035159417138,46.7710412511229
15.0030566900052,46.7706033555032
15.0025705898622,46.7701954690526
15.0020595986386,46.7698192341857
15.0015257739157,46.7694761658677
15.0009712652173,46.7691676455134
15.0003983053541,46.7688949154257
14.9998092014333,46.7686590737921
14.9992063255684,46.7684610702639
14.9985921053279,46.7683017021311
14.9979690139597,46.7681816111132
14.997339560433,46.7681012807743
14.996706279335,46.7680610345762
14.996071720665,46.7680610345762
14.995438439567,46.7681012807743
14.9948089860403,46.7681816111132
14.9941858946721,46.7683017021311
14.9935716744316,46.7684610702639
14.9929687985667,46.7686590737921
14.9923796946459,46.7688949154257
14.9918067347827,46.7691676455134
14.9912522260843,46.7694761658677
14.9907184013614,46.7698192341857
14.9902074101378,46.7701954690526
14.9897213099948,46.7706033555032
14.9892620582862,46.7710412511229
14.9888315042565,46.7715073926605
14.9884313815947,46.7719999031286
14.9880633014537,46.7725167993613
14.9877287459622,46.773056
14.9874290622571,46.7736153338739
14.987165457059,46.7741925487431
14.9869389918129,46.7747853203668
14.9867505784144,46.7753912618631
14.9866009755379,46.7760079333193
14.9864907855812,46.7766328516173
14.9864204522405,46.7772635004314
14.9863902587233,46.7778973403617
14.9864003266082,46.7785318191582
14.9864506153554,46.779164381999
14.9865409224699,46.7797924817767
14.9866708843168,46.7804135893551
14.9868399775856,46.7810252037533
14.9870475213973,46.7816248622159
14.9872926800465,46.78221015013
14.9875744663655,46.7827787107477
14.9878917457005,46.7833282546761
14.9882432404795,46.7838565690957
14.9886275353571,46.7843615266708
14.9890430829134,46.7848410941156
14.9894882098852,46.7852933403811
14.9899611239031,46.7857164444312
14.9904599207095,46.7861087025753
14.9909825918254,46.7864685353283
14.991527032639,46.7867944937707
14.9920910508791,46.7870852653829
14.9926723754434,46.7873396793302
14.993268665543,46.7875567111774
14.9938775201282,46.787735487014
14.9944964875564,46.7878752869726
14.9951230754643,46.7879755481283
14.9957547608034,46.7880358667647
14.996389,46.788056
</coordinates>
</LinearRing>
</outerBoundaryIs>
</Polygon>
<Polygon>
<outerBoundaryIs>
<LinearRing>
<coordinates>
15.212222,47.125
15.2128562391966,47.1249798667647
15.2134879245357,47.1249195481283
15.2141145124436,47.1248192869726
15.2147334798718,47.124679487014
15.215342334457,47.1245007111774
15.2159386245566,47.1242836793302
15.2165199491209,47.1240292653829
15.217083967361,47.1237384937707
15.2176284081746,47.1234125353283
15.2181510792905,47.1230527025753
15.2186498760969,47.1226604444312
15.2191227901148,47.1222373403811
15.2195679170866,47.1217850941156
15.2199834646429,47.1213055266708
15.2203677595205,47.1208005690957
15.2207192542995,47.1202722546761
15.2210365336345,47.1197227107477
15.2213183199535,47.11915415013
15.2215634786027,47.1185688622159
15.2217710224144,47.1179692037533
15.2219401156832,47.1173575893551
15.2220700775301,47.1167364817767
15.2221603846446,47.116108381999
15.2222106733918,47.1154758191582
15.2222207412767,47.1148413403617
15.2221905477595,47.1142075004314
15.2221202144188,47.1135768516173
15.2220100244621,47.1129519333194
15.2218604215856,47.1123352618631
15.2216720081871,47.1117293203668
15.221445542941,47.1111365487431
15.2211819377429,47.1105593338739
15.2208822540378,47.11
15.2205476985463,47.1094607993613
15.2201796184053,47.1089439031286
15.2197794957435,47.1084513926605
15.2193489417138,47.1079852511229
15.2188896900052,47.1075473555032
15.2184035898622,47.1071394690526
15.2178925986386,47.1067632341857
15.2173587739157,47.1064201658677
15.2168042652173,47.1061116455135
15.2162313053541,47.1058389154257
15.2156422014333,47.1056030737921
15.2150393255684,47.1054050702639
15.2144251053279,47.1052457021311
15.2138020139597,47.1051256111132
15.213172560433,47.1050452807743
15.212539279335,47.1050050345762
15.211904720665,47.1050050345762
15.211271439567,47.1050452807743
15.2106419860403,47.1051256111132
15.2100188946721,47.1052457021311
15.2094046744316,47.1054050702639
15.2088017985667,47.1056030737921
15.2082126946459,47.1058389154257
15.2076397347827,47.1061116455135
15.2070852260843,47.1064201658677
15.2065514013614,47.1067632341857
15.2060404101378,47.1071394690526
15.2055543099948,47.1075473555032
15.2050950582862,47.1079852511229
15.2046645042565,47.1084513926605
15.2042643815947,47.1089439031286
15.2038963014537,47.1094607993613
15.2035617459622,47.11
15.2032620622571,47.1105593338739
15.202998457059,47.1111365487431
15.2027719918129,47.1117293203668
15.2025835784144,47.1123352618631
15.2024339755379,47.1129519333194
15.2023237855812,47.1135768516173
15.2022534522405,47.1142075004314
15.2022232587233,47.1148413403617
15.2022333266082,47.1154758191582
15.2022836153554,47.116108381999
15.2023739224699,47.1167364817767
15.2025038843168,47.1173575893551
15.2026729775856,47.1179692037533
15.2028805213973,47.1185688622159
15.2031256800465,47.11915415013
15.2034074663655,47.1197227107477
15.2037247457005,47.1202722546761
15.2040762404795,47.1208005690957
15.2044605353571,47.1213055266708
15.2048760829134,47.1217850941156
15.2053212098852,47.1222373403811
15.2057941239031,47.1226604444312
15.2062929207095,47.1230527025753
15.2068155918254,47.1234125353283
15.207360032639,47.1237384937707
15.2079240508791,47.1240292653829
15.2085053754434,47.1242836793302
15.209101665543,47.1245007111774
15.2097105201282,47.124679487014
15.2103294875564,47.1248192869726
15.2109560754643,47.1249195481283
15.2115877608034,47.1249798667647
15.212222,47.125
</coordinates>
</LinearRing>
</outerBoundaryIs>
</Polygon>
<Polygon>
<outerBoundaryIs>
<LinearRing>
<coordinates>
15.030278,47.560556
15.0309122391966,47.5605358667647
15.0315439245357,47.5604755481283
15.0321705124436,47.5603752869726
15.0327894798718,47.560235487014
15.033398334457,47.5600567111774
15.0339946245566,47.5598396793302
15.0345759491209,47.5595852653829
15.035139967361,47.5592944937707
15.0356844081746,47.5589685353283
15.0362070792905,47.5586087025753
15.0367058760969,47.5582164444312
15.0371787901148,47.5577933403811
15.0376239170866,47.5573410941156
15.0380394646429,47.5568615266708
15.0384237595205,47.5563565690957
15.0387752542995,47.5558282546761
15.0390925336345,47.5552787107477
15.0393743199535,47.55471015013
15.0396194786027,47.5541248622159
15.0398270224144,47.5535252037533
15.0399961156832,47.5529135893551
15.0401260775301,47.5522924817767
15.0402163846446,47.551664381999
15.0402666733918,47.5510318191582
15.0402767412767,47.5503973403617
15.0402465477595,47.5497635004314
15.0401762144188,47.5491328516173
15.0400660244621,47.5485079333193
15.0399164215856,47.5478912618631
15.0397280081871,47.5472853203668
15.039501542941,47.5466925487431
15.0392379377429,47.5461153338739
15.0389382540378,47.545556
15.0386036985463,47.5450167993613
15.0382356184053,47.5444999031286
15.0378354957435,47.5440073926605
15.0374049417138,47.5435412511229
15.0369456900052,47.5431033555032
15.0364595898622,47.5426954690526
15.0359485986386,47.5423192341857
15.0354147739157,47.5419761658677
15.0348602652173,47.5416676455134
15.0342873053541,47.5413949154257
15.0336982014333,47.5411590737921
15.0330953255684,47.5409610702639
15.0324811053279,47.5408017021311
15.0318580139597,47.5406816111132
15.031228560433,47.5406012807743
15.030595279335,47.5405610345762
15.029960720665,47.5405610345762
15.029327439567,47.5406012807743
15.0286979860403,47.5406816111132
15.0280748946721,47.5408017021311
15.0274606744316,47.5409610702639
15.0268577985667,47.5411590737921
15.0262686946459,47.5413949154257
15.0256957347827,47.5416676455134
15.0251412260843,47.5419761658677
15.0246074013614,47.5423192341857
15.0240964101378,47.5426954690526
15.0236103099948,47.5431033555032
15.0231510582862,47.5435412511229
15.0227205042565,47.5440073926605
15.0223203815947,47.5444999031286
15.0219523014537,47.5450167993613
15.0216177459622,47.545556
15.0213180622571,47.5461153338739
15.021054457059,47.5466925487431
15.0208279918129,47.5472853203668
15.0206395784144,47.5478912618631
15.0204899755379,47.5485079333193
15.0203797855812,47.5491328516173
15.0203094522405,47.5497635004314
15.0202792587233,47.5503973403617
15.0202893266082,47.5510318191582
15.0203396153554,47.551664381999
15.0204299224699,47.5522924817767
15.0205598843168,47.5529135893551
15.0207289775856,47.5535252037533
15.0209365213973,47.5541248622159
15.0211816800465,47.55471015013
15.0214634663655,47.5552787107477
15.0217807457005,47.5558282546761
15.0221322404795,47.5563565690957
15.0225165353571,47.5568615266708
15.0229320829134,47.5573410941156
15.0233772098852,47.5577933403811
15.0238501239031,47.5582164444312
15.0243489207095,47.5586087025753
15.0248715918254,47.5589685353283
15.025416032639,47.5592944937707
15.0259800508791,47.5595852653829
15.0265613754434,47.5598396793302
15.027157665543,47.5600567111774
15.0277665201282,47.560235487014
15.0283854875564,47.5603752869726
15.0290120754643,47.5604755481283
15.0296437608034,47.5605358667647
15.030278,47.560556
</coordinates>
</LinearRing>
</outerBoundaryIs>
</Polygon>
</MultiGeometry>
</Placemark>
</Document>
</kml>
