# Supplementary material for: Species conservation profiles of the endemic spiders Troglohyphantes (Araneae, Linyphiidae) from the Alps and the north-western Dinarides
Source: Biodivers Data J. 2022 Aug 19;10:e87261. doi: 10.3897/BDJ.10.e87261 (PMC9848466; doi:10.3897/BDJ.10.e87261)
Supplement: Supplementary material 43 — Distribution of Troglohyphantespavesii Pesarini, 1988 [file bdj-10-e87261-s043.kml]

<?xml version="1.0" encoding="UTF-8"?>
<kml xmlns="http://earth.google.com/kml/2.2">
<Document>
<name></name>
<description><![CDATA[]]></description>

<Style id="1">
<LineStyle>
<width>2</width>
<color>ff0000ff</color>
</LineStyle>
<PolyStyle>
<color>aaffffff</color>
<fill>1</fill>
</PolyStyle>
</Style>

<Placemark>
<name>T.pavesii.kml</name>
<description><![CDATA[]]></description>
<styleUrl>#1</styleUrl>
<visibility>1</visibility>
<MultiGeometry>
<Polygon>
<outerBoundaryIs>
<LinearRing>
<coordinates>
12.98575438,46.20376995
12.9863886191966,46.2037498167647
12.9870203045357,46.2036894981283
12.9876468924436,46.2035892369726
12.9882658598718,46.203449437014
12.988874714457,46.2032706611774
12.9894710045566,46.2030536293302
12.9900523291209,46.2027992153829
12.990616347361,46.2025084437707
12.9911607881746,46.2021824853283
12.9916834592905,46.2018226525753
12.9921822560969,46.2014303944312
12.9926551701148,46.201007290381
12.9931002970866,46.2005550441156
12.9935158446429,46.2000754766708
12.9939001395205,46.1995705190957
12.9942516342995,46.1990422046761
12.9945689136345,46.1984926607477
12.9948506999535,46.19792410013
12.9950958586027,46.1973388122159
12.9953034024144,46.1967391537533
12.9954724956832,46.1961275393551
12.9956024575301,46.1955064317767
12.9956927646446,46.194878331999
12.9957430533918,46.1942457691582
12.9957531212767,46.1936112903617
12.9957229277595,46.1929774504314
12.9956525944188,46.1923468016173
12.9955424044621,46.1917218833193
12.9953928015856,46.1911052118631
12.9952043881871,46.1904992703668
12.994977922941,46.1899064987431
12.9947143177429,46.1893292838739
12.9944146340378,46.18876995
12.9940800785463,46.1882307493613
12.9937119984053,46.1877138531286
12.9933118757435,46.1872213426605
12.9928813217138,46.1867552011229
12.9924220700052,46.1863173055032
12.9919359698622,46.1859094190526
12.9914249786386,46.1855331841857
12.9908911539157,46.1851901158676
12.9903366452173,46.1848815955134
12.9897636853541,46.1846088654257
12.9891745814333,46.1843730237921
12.9885717055684,46.1841750202639
12.9879574853279,46.1840156521311
12.9873343939597,46.1838955611132
12.986704940433,46.1838152307743
12.986071659335,46.1837749845762
12.985437100665,46.1837749845762
12.984803819567,46.1838152307743
12.9841743660403,46.1838955611132
12.9835512746721,46.1840156521311
12.9829370544316,46.1841750202639
12.9823341785667,46.1843730237921
12.9817450746459,46.1846088654257
12.9811721147827,46.1848815955134
12.9806176060843,46.1851901158676
12.9800837813614,46.1855331841857
12.9795727901378,46.1859094190526
12.9790866899948,46.1863173055032
12.9786274382862,46.1867552011229
12.9781968842565,46.1872213426605
12.9777967615947,46.1877138531286
12.9774286814537,46.1882307493613
12.9770941259622,46.18876995
12.9767944422571,46.1893292838739
12.976530837059,46.1899064987431
12.9763043718129,46.1904992703668
12.9761159584144,46.1911052118631
12.9759663555379,46.1917218833193
12.9758561655812,46.1923468016173
12.9757858322405,46.1929774504314
12.9757556387233,46.1936112903617
12.9757657066082,46.1942457691582
12.9758159953554,46.194878331999
12.9759063024699,46.1955064317767
12.9760362643168,46.1961275393551
12.9762053575856,46.1967391537533
12.9764129013973,46.1973388122159
12.9766580600465,46.19792410013
12.9769398463655,46.1984926607477
12.9772571257005,46.1990422046761
12.9776086204795,46.1995705190957
12.9779929153571,46.2000754766708
12.9784084629134,46.2005550441156
12.9788535898852,46.201007290381
12.9793265039031,46.2014303944312
12.9798253007095,46.2018226525753
12.9803479718254,46.2021824853283
12.980892412639,46.2025084437707
12.9814564308791,46.2027992153829
12.9820377554434,46.2030536293302
12.982634045543,46.2032706611774
12.9832429001282,46.203449437014
12.9838618675564,46.2035892369726
12.9844884554643,46.2036894981283
12.9851201408034,46.2037498167647
12.98575438,46.20376995
</coordinates>
</LinearRing>
</outerBoundaryIs>
</Polygon>
<Polygon>
<outerBoundaryIs>
<LinearRing>
<coordinates>
12.4174,46.1338
12.4180342391966,46.1337798667647
12.4186659245357,46.1337195481283
12.4192925124436,46.1336192869726
12.4199114798718,46.133479487014
12.420520334457,46.1333007111774
12.4211166245566,46.1330836793302
12.4216979491209,46.1328292653829
12.422261967361,46.1325384937707
12.4228064081746,46.1322125353283
12.4233290792905,46.1318527025753
12.4238278760969,46.1314604444312
12.4243007901148,46.1310373403811
12.4247459170866,46.1305850941156
12.4251614646429,46.1301055266708
12.4255457595205,46.1296005690957
12.4258972542995,46.1290722546761
12.4262145336345,46.1285227107477
12.4264963199535,46.12795415013
12.4267414786027,46.1273688622159
12.4269490224144,46.1267692037533
12.4271181156832,46.1261575893551
12.4272480775301,46.1255364817767
12.4273383846446,46.124908381999
12.4273886733918,46.1242758191582
12.4273987412767,46.1236413403617
12.4273685477595,46.1230075004314
12.4272982144188,46.1223768516173
12.4271880244621,46.1217519333194
12.4270384215856,46.1211352618631
12.4268500081871,46.1205293203668
12.426623542941,46.1199365487431
12.4263599377429,46.1193593338739
12.4260602540378,46.1188
12.4257256985463,46.1182607993613
12.4253576184053,46.1177439031286
12.4249574957435,46.1172513926605
12.4245269417138,46.1167852511229
12.4240676900052,46.1163473555032
12.4235815898622,46.1159394690526
12.4230705986386,46.1155632341857
12.4225367739157,46.1152201658677
12.4219822652173,46.1149116455135
12.4214093053541,46.1146389154257
12.4208202014333,46.1144030737921
12.4202173255684,46.1142050702639
12.4196031053279,46.1140457021312
12.4189800139597,46.1139256111132
12.418350560433,46.1138452807743
12.417717279335,46.1138050345762
12.417082720665,46.1138050345762
12.416449439567,46.1138452807743
12.4158199860403,46.1139256111132
12.4151968946721,46.1140457021312
12.4145826744316,46.1142050702639
12.4139797985667,46.1144030737921
12.4133906946459,46.1146389154257
12.4128177347827,46.1149116455135
12.4122632260843,46.1152201658677
12.4117294013614,46.1155632341857
12.4112184101378,46.1159394690526
12.4107323099948,46.1163473555032
12.4102730582862,46.1167852511229
12.4098425042565,46.1172513926605
12.4094423815947,46.1177439031286
12.4090743014537,46.1182607993613
12.4087397459622,46.1188
12.4084400622571,46.1193593338739
12.408176457059,46.1199365487431
12.4079499918129,46.1205293203668
12.4077615784144,46.1211352618631
12.4076119755379,46.1217519333194
12.4075017855812,46.1223768516173
12.4074314522405,46.1230075004314
12.4074012587233,46.1236413403617
12.4074113266082,46.1242758191582
12.4074616153554,46.124908381999
12.4075519224699,46.1255364817767
12.4076818843168,46.1261575893551
12.4078509775856,46.1267692037533
12.4080585213973,46.1273688622159
12.4083036800465,46.12795415013
12.4085854663655,46.1285227107477
12.4089027457005,46.1290722546761
12.4092542404795,46.1296005690957
12.4096385353571,46.1301055266708
12.4100540829134,46.1305850941156
12.4104992098852,46.1310373403811
12.4109721239031,46.1314604444312
12.4114709207095,46.1318527025753
12.4119935918254,46.1322125353283
12.412538032639,46.1325384937707
12.4131020508791,46.1328292653829
12.4136833754434,46.1330836793302
12.414279665543,46.1333007111774
12.4148885201282,46.133479487014
12.4155074875564,46.1336192869726
12.4161340754643,46.1337195481283
12.4167657608034,46.1337798667647
12.4174,46.1338
</coordinates>
</LinearRing>
</outerBoundaryIs>
</Polygon>
</MultiGeometry>
</Placemark>
</Document>
</kml>
