# Supplementary material for: Species conservation profiles of the endemic spiders Troglohyphantes (Araneae, Linyphiidae) from the Alps and the north-western Dinarides
Source: Biodivers Data J. 2022 Aug 19;10:e87261. doi: 10.3897/BDJ.10.e87261 (PMC9848466; doi:10.3897/BDJ.10.e87261)
Supplement: Supplementary material 44 — Distribution of Troglohyphantespedemontanus (Gozo, 1908) [file bdj-10-e87261-s044.kml]

<?xml version="1.0" encoding="UTF-8"?>
<kml xmlns="http://earth.google.com/kml/2.2">
<Document>
<name></name>
<description><![CDATA[]]></description>

<Style id="1">
<LineStyle>
<width>2</width>
<color>ff0000ff</color>
</LineStyle>
<PolyStyle>
<color>aaffffff</color>
<fill>1</fill>
</PolyStyle>
</Style>

<Placemark>
<name>T.pedemontanus.kml</name>
<description><![CDATA[]]></description>
<styleUrl>#1</styleUrl>
<visibility>1</visibility>
<MultiGeometry>
<Polygon>
<outerBoundaryIs>
<LinearRing>
<coordinates>
7.840068,44.2516009
7.84070223919657,44.2515807667647
7.84133392453574,44.2515204481283
7.8419605124436,44.2514201869726
7.84257947987181,44.251280387014
7.84318833445698,44.2511016111774
7.8437846245566,44.2508845793302
7.84436594912089,44.2506301653829
7.844929967361,44.2503393937707
7.84547440817456,44.2500134353283
7.84599707929055,44.2496536025753
7.84649587609687,44.2492613444312
7.84696879011482,44.2488382403811
7.84741391708658,44.2483859941156
7.84782946464292,44.2479064266708
7.8482137595205,44.2474014690957
7.8485652542995,44.2468731546761
7.84888253363448,44.2463236107477
7.84916431995354,44.24575505013
7.84940947860265,44.2451697622159
7.84961702241444,44.2445701037533
7.84978611568324,44.2439584893551
7.84991607753012,44.2433373817767
7.85000638464461,44.242709281999
7.85005667339183,44.2420767191582
7.85006674127674,44.2414422403617
7.85003654775952,44.2408084004314
7.84996621441881,44.2401777516173
7.84985602446215,44.2395528333194
7.8497064215856,44.2389361618631
7.84951800818715,44.2383302203668
7.84929154294105,44.2377374487431
7.84902793774291,44.2371602338739
7.84872825403784,44.2366009
7.84839369854635,44.2360616993613
7.84802561840531,44.2355448031286
7.84762549574354,44.2350522926605
7.84719494171379,44.2345861511229
7.84673569000516,44.2341482555032
7.84624958986221,44.2337403690526
7.84573859863863,44.2333641341857
7.84520477391573,44.2330210658677
7.84465026521727,44.2327125455135
7.84407730535407,44.2324398154257
7.84348820143326,44.2322039737921
7.84288532556841,44.2320059702639
7.84227110532786,44.2318466021311
7.84164801395973,44.2317265111132
7.84101856043304,44.2316461807743
7.84038527933498,44.2316059345762
7.83975072066502,44.2316059345762
7.83911743956696,44.2316461807743
7.83848798604027,44.2317265111132
7.83786489467213,44.2318466021311
7.83725067443159,44.2320059702639
7.83664779856674,44.2322039737921
7.83605869464593,44.2324398154257
7.83548573478273,44.2327125455135
7.83493122608427,44.2330210658677
7.83439740136137,44.2333641341857
7.83388641013779,44.2337403690526
7.83340030999484,44.2341482555032
7.83294105828621,44.2345861511229
7.83251050425646,44.2350522926605
7.83211038159469,44.2355448031286
7.83174230145365,44.2360616993613
7.83140774596216,44.2366009
7.83110806225709,44.2371602338739
7.83084445705895,44.2377374487431
7.83061799181285,44.2383302203668
7.8304295784144,44.2389361618631
7.83027997553785,44.2395528333194
7.83016978558119,44.2401777516173
7.83009945224048,44.2408084004314
7.83006925872326,44.2414422403617
7.83007932660817,44.2420767191582
7.83012961535539,44.242709281999
7.83021992246988,44.2433373817767
7.83034988431676,44.2439584893551
7.83051897758556,44.2445701037533
7.83072652139735,44.2451697622159
7.83097168004645,44.24575505013
7.83125346636552,44.2463236107477
7.8315707457005,44.2468731546761
7.8319222404795,44.2474014690957
7.83230653535708,44.2479064266708
7.83272208291342,44.2483859941156
7.83316720988518,44.2488382403811
7.83364012390313,44.2492613444312
7.83413892070945,44.2496536025753
7.83466159182544,44.2500134353283
7.83520603263899,44.2503393937707
7.83577005087911,44.2506301653829
7.8363513754434,44.2508845793302
7.83694766554301,44.2511016111774
7.83755652012819,44.251280387014
7.8381754875564,44.2514201869726
7.83880207546426,44.2515204481283
7.83943376080343,44.2515807667647
7.840068,44.2516009
</coordinates>
</LinearRing>
</outerBoundaryIs>
</Polygon>
<Polygon>
<outerBoundaryIs>
<LinearRing>
<coordinates>
7.9727959,44.16138378
7.97343013919657,44.1613636467647
7.97406182453574,44.1613033281283
7.9746884124436,44.1612030669726
7.97530737987181,44.161063267014
7.97591623445699,44.1608844911774
7.9765125245566,44.1606674593302
7.97709384912089,44.1604130453829
7.97765786736101,44.1601222737707
7.97820230817456,44.1597963153283
7.97872497929055,44.1594364825753
7.97922377609687,44.1590442244312
7.97969669011482,44.1586211203811
7.98014181708658,44.1581688741156
7.98055736464292,44.1576893066708
7.9809416595205,44.1571843490957
7.9812931542995,44.1566560346761
7.98161043363448,44.1561064907477
7.98189221995355,44.15553793013
7.98213737860265,44.1549526422159
7.98234492241444,44.1543529837533
7.98251401568324,44.1537413693551
7.98264397753012,44.1531202617767
7.98273428464461,44.152492161999
7.98278457339183,44.1518595991582
7.98279464127674,44.1512251203617
7.98276444775952,44.1505912804314
7.98269411441881,44.1499606316173
7.98258392446215,44.1493357133194
7.9824343215856,44.1487190418631
7.98224590818715,44.1481131003668
7.98201944294105,44.1475203287431
7.98175583774291,44.1469431138739
7.98145615403784,44.14638378
7.98112159854635,44.1458445793613
7.98075351840531,44.1453276831286
7.98035339574354,44.1448351726605
7.97992284171379,44.1443690311229
7.97946359000516,44.1439311355032
7.97897748986221,44.1435232490526
7.97846649863863,44.1431470141857
7.97793267391573,44.1428039458677
7.97737816521727,44.1424954255135
7.97680520535407,44.1422226954257
7.97621610143326,44.1419868537921
7.97561322556841,44.1417888502639
7.97499900532787,44.1416294821312
7.97437591395973,44.1415093911132
7.97374646043304,44.1414290607743
7.97311317933498,44.1413888145762
7.97247862066502,44.1413888145762
7.97184533956696,44.1414290607743
7.97121588604027,44.1415093911132
7.97059279467214,44.1416294821312
7.96997857443159,44.1417888502639
7.96937569856674,44.1419868537921
7.96878659464593,44.1422226954257
7.96821363478273,44.1424954255135
7.96765912608427,44.1428039458677
7.96712530136137,44.1431470141857
7.96661431013779,44.1435232490526
7.96612820999484,44.1439311355032
7.96566895828621,44.1443690311229
7.96523840425646,44.1448351726605
7.96483828159469,44.1453276831286
7.96447020145365,44.1458445793613
7.96413564596216,44.14638378
7.96383596225709,44.1469431138739
7.96357235705895,44.1475203287431
7.96334589181285,44.1481131003668
7.9631574784144,44.1487190418631
7.96300787553785,44.1493357133194
7.96289768558119,44.1499606316173
7.96282735224048,44.1505912804314
7.96279715872326,44.1512251203617
7.96280722660817,44.1518595991582
7.96285751535539,44.152492161999
7.96294782246988,44.1531202617767
7.96307778431676,44.1537413693551
7.96324687758556,44.1543529837533
7.96345442139735,44.1549526422159
7.96369958004646,44.15553793013
7.96398136636552,44.1561064907477
7.9642986457005,44.1566560346761
7.9646501404795,44.1571843490957
7.96503443535708,44.1576893066708
7.96544998291342,44.1581688741156
7.96589510988518,44.1586211203811
7.96636802390313,44.1590442244312
7.96686682070945,44.1594364825753
7.96738949182544,44.1597963153283
7.967933932639,44.1601222737707
7.96849795087911,44.1604130453829
7.9690792754434,44.1606674593302
7.96967556554302,44.1608844911774
7.97028442012819,44.161063267014
7.9709033875564,44.1612030669726
7.97152997546426,44.1613033281283
7.97216166080343,44.1613636467647
7.9727959,44.16138378
</coordinates>
</LinearRing>
</outerBoundaryIs>
</Polygon>
<Polygon>
<outerBoundaryIs>
<LinearRing>
<coordinates>
7.8583,44.3172
7.85893423919657,44.3171798667647
7.85956592453574,44.3171195481283
7.8601925124436,44.3170192869726
7.86081147987181,44.316879487014
7.86142033445698,44.3167007111774
7.8620166245566,44.3164836793302
7.86259794912089,44.3162292653829
7.863161967361,44.3159384937707
7.86370640817456,44.3156125353283
7.86422907929055,44.3152527025753
7.86472787609687,44.3148604444312
7.86520079011482,44.3144373403811
7.86564591708658,44.3139850941156
7.86606146464292,44.3135055266708
7.8664457595205,44.3130005690957
7.8667972542995,44.3124722546761
7.86711453363448,44.3119227107477
7.86739631995354,44.31135415013
7.86764147860265,44.3107688622159
7.86784902241444,44.3101692037533
7.86801811568324,44.3095575893551
7.86814807753012,44.3089364817767
7.86823838464461,44.308308381999
7.86828867339183,44.3076758191582
7.86829874127674,44.3070413403617
7.86826854775952,44.3064075004314
7.86819821441881,44.3057768516173
7.86808802446215,44.3051519333194
7.8679384215856,44.3045352618631
7.86775000818715,44.3039293203668
7.86752354294105,44.3033365487431
7.86725993774291,44.3027593338739
7.86696025403784,44.3022
7.86662569854635,44.3016607993613
7.86625761840531,44.3011439031286
7.86585749574354,44.3006513926605
7.86542694171379,44.3001852511229
7.86496769000516,44.2997473555032
7.86448158986221,44.2993394690526
7.86397059863863,44.2989632341857
7.86343677391573,44.2986201658677
7.86288226521727,44.2983116455135
7.86230930535407,44.2980389154257
7.86172020143326,44.2978030737921
7.86111732556841,44.2976050702639
7.86050310532787,44.2974457021311
7.85988001395973,44.2973256111132
7.85925056043304,44.2972452807743
7.85861727933498,44.2972050345762
7.85798272066502,44.2972050345762
7.85734943956696,44.2972452807743
7.85671998604027,44.2973256111132
7.85609689467213,44.2974457021311
7.85548267443159,44.2976050702639
7.85487979856674,44.2978030737921
7.85429069464593,44.2980389154257
7.85371773478273,44.2983116455135
7.85316322608427,44.2986201658677
7.85262940136137,44.2989632341857
7.85211841013779,44.2993394690526
7.85163230999484,44.2997473555032
7.85117305828621,44.3001852511229
7.85074250425646,44.3006513926605
7.85034238159469,44.3011439031286
7.84997430145365,44.3016607993613
7.84963974596216,44.3022
7.84934006225709,44.3027593338739
7.84907645705895,44.3033365487431
7.84884999181285,44.3039293203668
7.8486615784144,44.3045352618631
7.84851197553785,44.3051519333194
7.84840178558119,44.3057768516173
7.84833145224048,44.3064075004314
7.84830125872326,44.3070413403617
7.84831132660817,44.3076758191582
7.84836161535539,44.308308381999
7.84845192246988,44.3089364817767
7.84858188431676,44.3095575893551
7.84875097758556,44.3101692037533
7.84895852139735,44.3107688622159
7.84920368004645,44.31135415013
7.84948546636552,44.3119227107477
7.8498027457005,44.3124722546761
7.8501542404795,44.3130005690957
7.85053853535708,44.3135055266708
7.85095408291342,44.3139850941156
7.85139920988518,44.3144373403811
7.85187212390313,44.3148604444312
7.85237092070945,44.3152527025753
7.85289359182544,44.3156125353283
7.853438032639,44.3159384937707
7.85400205087911,44.3162292653829
7.8545833754434,44.3164836793302
7.85517966554302,44.3167007111774
7.85578852012819,44.316879487014
7.8564074875564,44.3170192869726
7.85703407546426,44.3171195481283
7.85766576080343,44.3171798667647
7.8583,44.3172
</coordinates>
</LinearRing>
</outerBoundaryIs>
</Polygon>
</MultiGeometry>
</Placemark>
</Document>
</kml>
