# Supplementary material for: Species conservation profiles of the endemic spiders Troglohyphantes (Araneae, Linyphiidae) from the Alps and the north-western Dinarides
Source: Biodivers Data J. 2022 Aug 19;10:e87261. doi: 10.3897/BDJ.10.e87261 (PMC9848466; doi:10.3897/BDJ.10.e87261)
Supplement: Supplementary material 45 — Distribution of Troglohyphantespluto Caporiacco, 1938 [file bdj-10-e87261-s045.kml]

<?xml version="1.0" encoding="UTF-8"?>
<kml xmlns="http://earth.google.com/kml/2.2">
<Document>
<name></name>
<description><![CDATA[]]></description>

<Style id="1">
<LineStyle>
<width>2</width>
<color>ff0000ff</color>
</LineStyle>
<PolyStyle>
<color>aaffffff</color>
<fill>1</fill>
</PolyStyle>
</Style>

<Placemark>
<name>T.pluto.kml</name>
<description><![CDATA[]]></description>
<styleUrl>#1</styleUrl>
<visibility>1</visibility>
<MultiGeometry>
<Polygon>
<outerBoundaryIs>
<LinearRing>
<coordinates>
7.73309,44.25082
7.73372423919657,44.2507998667647
7.73435592453574,44.2507395481283
7.7349825124436,44.2506392869726
7.73560147987181,44.250499487014
7.73621033445698,44.2503207111774
7.7368066245566,44.2501036793302
7.73738794912089,44.2498492653829
7.737951967361,44.2495584937707
7.73849640817456,44.2492325353283
7.73901907929055,44.2488727025753
7.73951787609687,44.2484804444312
7.73999079011482,44.2480573403811
7.74043591708658,44.2476050941156
7.74085146464292,44.2471255266708
7.7412357595205,44.2466205690957
7.7415872542995,44.2460922546761
7.74190453363448,44.2455427107477
7.74218631995354,44.24497415013
7.74243147860265,44.2443888622159
7.74263902241444,44.2437892037533
7.74280811568324,44.2431775893551
7.74293807753012,44.2425564817767
7.74302838464461,44.241928381999
7.74307867339183,44.2412958191582
7.74308874127674,44.2406613403617
7.74305854775952,44.2400275004314
7.74298821441881,44.2393968516173
7.74287802446215,44.2387719333193
7.7427284215856,44.2381552618631
7.74254000818715,44.2375493203668
7.74231354294105,44.2369565487431
7.74204993774291,44.2363793338739
7.74175025403784,44.23582
7.74141569854635,44.2352807993613
7.74104761840531,44.2347639031286
7.74064749574354,44.2342713926605
7.74021694171379,44.2338052511229
7.73975769000516,44.2333673555032
7.73927158986221,44.2329594690526
7.73876059863863,44.2325832341857
7.73822677391573,44.2322401658677
7.73767226521727,44.2319316455134
7.73709930535407,44.2316589154257
7.73651020143326,44.2314230737921
7.73590732556841,44.2312250702639
7.73529310532787,44.2310657021311
7.73467001395973,44.2309456111132
7.73404056043304,44.2308652807743
7.73340727933498,44.2308250345762
7.73277272066502,44.2308250345762
7.73213943956696,44.2308652807743
7.73150998604027,44.2309456111132
7.73088689467213,44.2310657021311
7.73027267443159,44.2312250702639
7.72966979856674,44.2314230737921
7.72908069464593,44.2316589154257
7.72850773478273,44.2319316455134
7.72795322608427,44.2322401658677
7.72741940136137,44.2325832341857
7.72690841013779,44.2329594690526
7.72642230999484,44.2333673555032
7.72596305828621,44.2338052511229
7.72553250425646,44.2342713926605
7.72513238159469,44.2347639031286
7.72476430145365,44.2352807993613
7.72442974596216,44.23582
7.72413006225709,44.2363793338739
7.72386645705895,44.2369565487431
7.72363999181285,44.2375493203668
7.7234515784144,44.2381552618631
7.72330197553785,44.2387719333193
7.72319178558119,44.2393968516173
7.72312145224048,44.2400275004314
7.72309125872326,44.2406613403617
7.72310132660817,44.2412958191582
7.72315161535539,44.241928381999
7.72324192246988,44.2425564817767
7.72337188431676,44.2431775893551
7.72354097758556,44.2437892037533
7.72374852139735,44.2443888622159
7.72399368004645,44.24497415013
7.72427546636552,44.2455427107477
7.7245927457005,44.2460922546761
7.7249442404795,44.2466205690957
7.72532853535708,44.2471255266708
7.72574408291342,44.2476050941156
7.72618920988518,44.2480573403811
7.72666212390313,44.2484804444312
7.72716092070945,44.2488727025753
7.72768359182544,44.2492325353283
7.728228032639,44.2495584937707
7.72879205087911,44.2498492653829
7.7293733754434,44.2501036793302
7.72996966554302,44.2503207111774
7.73057852012819,44.250499487014
7.7311974875564,44.2506392869726
7.73182407546426,44.2507395481283
7.73245576080343,44.2507998667647
7.73309,44.25082
</coordinates>
</LinearRing>
</outerBoundaryIs>
</Polygon>
<Polygon>
<outerBoundaryIs>
<LinearRing>
<coordinates>
7.7509,44.21769
7.75153423919657,44.2176698667647
7.75216592453574,44.2176095481283
7.7527925124436,44.2175092869726
7.75341147987181,44.217369487014
7.75402033445698,44.2171907111774
7.7546166245566,44.2169736793302
7.75519794912089,44.2167192653829
7.755761967361,44.2164284937707
7.75630640817456,44.2161025353283
7.75682907929055,44.2157427025753
7.75732787609687,44.2153504444312
7.75780079011482,44.2149273403811
7.75824591708658,44.2144750941156
7.75866146464292,44.2139955266708
7.7590457595205,44.2134905690957
7.7593972542995,44.2129622546761
7.75971453363448,44.2124127107477
7.75999631995354,44.21184415013
7.76024147860265,44.2112588622159
7.76044902241444,44.2106592037533
7.76061811568324,44.2100475893551
7.76074807753012,44.2094264817767
7.76083838464461,44.208798381999
7.76088867339183,44.2081658191582
7.76089874127674,44.2075313403617
7.76086854775952,44.2068975004314
7.76079821441881,44.2062668516173
7.76068802446215,44.2056419333193
7.7605384215856,44.2050252618631
7.76035000818715,44.2044193203668
7.76012354294105,44.2038265487431
7.75985993774291,44.2032493338739
7.75956025403784,44.20269
7.75922569854635,44.2021507993613
7.75885761840531,44.2016339031286
7.75845749574354,44.2011413926605
7.75802694171379,44.2006752511229
7.75756769000516,44.2002373555032
7.75708158986221,44.1998294690526
7.75657059863863,44.1994532341857
7.75603677391573,44.1991101658677
7.75548226521727,44.1988016455134
7.75490930535407,44.1985289154257
7.75432020143326,44.1982930737921
7.75371732556841,44.1980950702639
7.75310310532786,44.1979357021311
7.75248001395973,44.1978156111132
7.75185056043304,44.1977352807743
7.75121727933498,44.1976950345762
7.75058272066502,44.1976950345762
7.74994943956696,44.1977352807743
7.74931998604027,44.1978156111132
7.74869689467213,44.1979357021311
7.74808267443159,44.1980950702639
7.74747979856674,44.1982930737921
7.74689069464593,44.1985289154257
7.74631773478273,44.1988016455134
7.74576322608427,44.1991101658677
7.74522940136137,44.1994532341857
7.74471841013779,44.1998294690526
7.74423230999484,44.2002373555032
7.74377305828621,44.2006752511229
7.74334250425646,44.2011413926605
7.74294238159469,44.2016339031286
7.74257430145365,44.2021507993613
7.74223974596216,44.20269
7.74194006225709,44.2032493338739
7.74167645705895,44.2038265487431
7.74144999181285,44.2044193203668
7.7412615784144,44.2050252618631
7.74111197553785,44.2056419333193
7.74100178558119,44.2062668516173
7.74093145224048,44.2068975004314
7.74090125872326,44.2075313403617
7.74091132660817,44.2081658191582
7.74096161535539,44.208798381999
7.74105192246988,44.2094264817767
7.74118188431676,44.2100475893551
7.74135097758556,44.2106592037533
7.74155852139735,44.2112588622159
7.74180368004645,44.21184415013
7.74208546636552,44.2124127107477
7.7424027457005,44.2129622546761
7.7427542404795,44.2134905690957
7.74313853535708,44.2139955266708
7.74355408291342,44.2144750941156
7.74399920988518,44.2149273403811
7.74447212390313,44.2153504444312
7.74497092070945,44.2157427025753
7.74549359182544,44.2161025353283
7.746038032639,44.2164284937707
7.74660205087911,44.2167192653829
7.7471833754434,44.2169736793302
7.74777966554301,44.2171907111774
7.74838852012819,44.217369487014
7.7490074875564,44.2175092869726
7.74963407546426,44.2176095481283
7.75026576080343,44.2176698667647
7.7509,44.21769
</coordinates>
</LinearRing>
</outerBoundaryIs>
</Polygon>
<Polygon>
<outerBoundaryIs>
<LinearRing>
<coordinates>
7.7904,44.3047
7.79103423919657,44.3046798667647
7.79166592453574,44.3046195481283
7.7922925124436,44.3045192869726
7.79291147987181,44.304379487014
7.79352033445698,44.3042007111774
7.7941166245566,44.3039836793302
7.79469794912089,44.3037292653829
7.795261967361,44.3034384937707
7.79580640817456,44.3031125353283
7.79632907929055,44.3027527025753
7.79682787609687,44.3023604444312
7.79730079011482,44.3019373403811
7.79774591708658,44.3014850941156
7.79816146464292,44.3010055266708
7.7985457595205,44.3005005690957
7.7988972542995,44.2999722546761
7.79921453363448,44.2994227107477
7.79949631995354,44.29885415013
7.79974147860265,44.2982688622159
7.79994902241444,44.2976692037533
7.80011811568324,44.2970575893551
7.80024807753012,44.2964364817767
7.80033838464461,44.295808381999
7.80038867339183,44.2951758191582
7.80039874127674,44.2945413403617
7.80036854775952,44.2939075004314
7.80029821441881,44.2932768516173
7.80018802446215,44.2926519333193
7.8000384215856,44.2920352618631
7.79985000818715,44.2914293203668
7.79962354294105,44.2908365487431
7.79935993774291,44.2902593338739
7.79906025403784,44.2897
7.79872569854635,44.2891607993613
7.79835761840531,44.2886439031286
7.79795749574354,44.2881513926605
7.79752694171379,44.2876852511229
7.79706769000516,44.2872473555032
7.79658158986221,44.2868394690526
7.79607059863863,44.2864632341857
7.79553677391573,44.2861201658677
7.79498226521727,44.2858116455134
7.79440930535407,44.2855389154257
7.79382020143326,44.2853030737921
7.79321732556841,44.2851050702639
7.79260310532787,44.2849457021311
7.79198001395973,44.2848256111132
7.79135056043304,44.2847452807743
7.79071727933498,44.2847050345762
7.79008272066502,44.2847050345762
7.78944943956696,44.2847452807743
7.78881998604027,44.2848256111132
7.78819689467213,44.2849457021311
7.78758267443159,44.2851050702639
7.78697979856674,44.2853030737921
7.78639069464593,44.2855389154257
7.78581773478273,44.2858116455134
7.78526322608427,44.2861201658677
7.78472940136137,44.2864632341857
7.78421841013779,44.2868394690526
7.78373230999484,44.2872473555032
7.78327305828621,44.2876852511229
7.78284250425646,44.2881513926605
7.78244238159469,44.2886439031286
7.78207430145365,44.2891607993613
7.78173974596216,44.2897
7.78144006225709,44.2902593338739
7.78117645705895,44.2908365487431
7.78094999181285,44.2914293203668
7.7807615784144,44.2920352618631
7.78061197553785,44.2926519333193
7.78050178558119,44.2932768516173
7.78043145224048,44.2939075004314
7.78040125872326,44.2945413403617
7.78041132660817,44.2951758191582
7.78046161535539,44.295808381999
7.78055192246988,44.2964364817767
7.78068188431676,44.2970575893551
7.78085097758556,44.2976692037533
7.78105852139735,44.2982688622159
7.78130368004646,44.29885415013
7.78158546636552,44.2994227107477
7.7819027457005,44.2999722546761
7.7822542404795,44.3005005690957
7.78263853535708,44.3010055266708
7.78305408291342,44.3014850941156
7.78349920988518,44.3019373403811
7.78397212390313,44.3023604444312
7.78447092070945,44.3027527025753
7.78499359182544,44.3031125353283
7.785538032639,44.3034384937707
7.78610205087911,44.3037292653829
7.7866833754434,44.3039836793302
7.78727966554302,44.3042007111774
7.78788852012819,44.304379487014
7.7885074875564,44.3045192869726
7.78913407546426,44.3046195481283
7.78976576080343,44.3046798667647
7.7904,44.3047
</coordinates>
</LinearRing>
</outerBoundaryIs>
</Polygon>
<Polygon>
<outerBoundaryIs>
<LinearRing>
<coordinates>
7.767,44.265
7.76763423919657,44.2649798667647
7.76826592453574,44.2649195481283
7.7688925124436,44.2648192869726
7.76951147987181,44.264679487014
7.77012033445699,44.2645007111774
7.7707166245566,44.2642836793302
7.77129794912089,44.2640292653829
7.771861967361,44.2637384937707
7.77240640817456,44.2634125353283
7.77292907929055,44.2630527025753
7.77342787609687,44.2626604444312
7.77390079011482,44.2622373403811
7.77434591708658,44.2617850941156
7.77476146464292,44.2613055266708
7.7751457595205,44.2608005690957
7.7754972542995,44.2602722546761
7.77581453363448,44.2597227107477
7.77609631995355,44.25915415013
7.77634147860265,44.2585688622159
7.77654902241444,44.2579692037533
7.77671811568324,44.2573575893551
7.77684807753012,44.2567364817767
7.77693838464461,44.256108381999
7.77698867339183,44.2554758191582
7.77699874127674,44.2548413403617
7.77696854775952,44.2542075004314
7.77689821441881,44.2535768516173
7.77678802446215,44.2529519333194
7.7766384215856,44.2523352618631
7.77645000818715,44.2517293203668
7.77622354294105,44.2511365487431
7.77595993774291,44.2505593338739
7.77566025403784,44.25
7.77532569854635,44.2494607993613
7.77495761840531,44.2489439031286
7.77455749574354,44.2484513926605
7.77412694171379,44.2479852511229
7.77366769000516,44.2475473555032
7.77318158986221,44.2471394690526
7.77267059863863,44.2467632341857
7.77213677391573,44.2464201658677
7.77158226521727,44.2461116455135
7.77100930535407,44.2458389154257
7.77042020143326,44.2456030737921
7.76981732556841,44.2454050702639
7.76920310532787,44.2452457021312
7.76858001395973,44.2451256111132
7.76795056043304,44.2450452807743
7.76731727933498,44.2450050345762
7.76668272066502,44.2450050345762
7.76604943956696,44.2450452807743
7.76541998604027,44.2451256111132
7.76479689467214,44.2452457021312
7.76418267443159,44.2454050702639
7.76357979856674,44.2456030737921
7.76299069464593,44.2458389154257
7.76241773478273,44.2461116455135
7.76186322608427,44.2464201658677
7.76132940136137,44.2467632341857
7.76081841013779,44.2471394690526
7.76033230999484,44.2475473555032
7.75987305828621,44.2479852511229
7.75944250425646,44.2484513926605
7.75904238159469,44.2489439031286
7.75867430145365,44.2494607993613
7.75833974596216,44.25
7.75804006225709,44.2505593338739
7.75777645705895,44.2511365487431
7.75754999181285,44.2517293203668
7.7573615784144,44.2523352618631
7.75721197553785,44.2529519333194
7.75710178558119,44.2535768516173
7.75703145224048,44.2542075004314
7.75700125872326,44.2548413403617
7.75701132660817,44.2554758191582
7.75706161535539,44.256108381999
7.75715192246988,44.2567364817767
7.75728188431676,44.2573575893551
7.75745097758556,44.2579692037533
7.75765852139735,44.2585688622159
7.75790368004646,44.25915415013
7.75818546636552,44.2597227107477
7.7585027457005,44.2602722546761
7.7588542404795,44.2608005690957
7.75923853535708,44.2613055266708
7.75965408291342,44.2617850941156
7.76009920988518,44.2622373403811
7.76057212390313,44.2626604444312
7.76107092070945,44.2630527025753
7.76159359182544,44.2634125353283
7.762138032639,44.2637384937707
7.76270205087911,44.2640292653829
7.7632833754434,44.2642836793302
7.76387966554302,44.2645007111774
7.76448852012819,44.264679487014
7.7651074875564,44.2648192869726
7.76573407546426,44.2649195481283
7.76636576080343,44.2649798667647
7.767,44.265
</coordinates>
</LinearRing>
</outerBoundaryIs>
</Polygon>
<Polygon>
<outerBoundaryIs>
<LinearRing>
<coordinates>
7.78982,44.30332382
7.79045423919657,44.3033036867647
7.79108592453574,44.3032433681283
7.7917125124436,44.3031431069726
7.79233147987181,44.303003307014
7.79294033445698,44.3028245311774
7.7935366245566,44.3026074993302
7.79411794912089,44.3023530853829
7.794681967361,44.3020623137707
7.79522640817456,44.3017363553283
7.79574907929055,44.3013765225753
7.79624787609687,44.3009842644312
7.79672079011482,44.3005611603811
7.79716591708658,44.3001089141156
7.79758146464292,44.2996293466708
7.7979657595205,44.2991243890957
7.7983172542995,44.2985960746761
7.79863453363448,44.2980465307477
7.79891631995354,44.29747797013
7.79916147860265,44.2968926822159
7.79936902241444,44.2962930237533
7.79953811568324,44.2956814093551
7.79966807753012,44.2950603017767
7.79975838464461,44.294432201999
7.79980867339183,44.2937996391582
7.79981874127674,44.2931651603617
7.79978854775952,44.2925313204314
7.79971821441881,44.2919006716173
7.79960802446215,44.2912757533193
7.7994584215856,44.2906590818631
7.79927000818715,44.2900531403668
7.79904354294105,44.2894603687431
7.79877993774291,44.2888831538739
7.79848025403784,44.28832382
7.79814569854635,44.2877846193613
7.79777761840531,44.2872677231286
7.79737749574354,44.2867752126605
7.79694694171379,44.2863090711229
7.79648769000516,44.2858711755032
7.79600158986221,44.2854632890526
7.79549059863863,44.2850870541857
7.79495677391573,44.2847439858676
7.79440226521727,44.2844354655134
7.79382930535407,44.2841627354257
7.79324020143326,44.2839268937921
7.79263732556841,44.2837288902639
7.79202310532787,44.2835695221311
7.79140001395973,44.2834494311132
7.79077056043304,44.2833691007743
7.79013727933498,44.2833288545762
7.78950272066502,44.2833288545762
7.78886943956696,44.2833691007743
7.78823998604027,44.2834494311132
7.78761689467213,44.2835695221311
7.78700267443159,44.2837288902639
7.78639979856674,44.2839268937921
7.78581069464593,44.2841627354257
7.78523773478273,44.2844354655134
7.78468322608427,44.2847439858676
7.78414940136137,44.2850870541857
7.78363841013779,44.2854632890526
7.78315230999484,44.2858711755032
7.78269305828621,44.2863090711229
7.78226250425646,44.2867752126605
7.78186238159469,44.2872677231286
7.78149430145365,44.2877846193613
7.78115974596216,44.28832382
7.78086006225709,44.2888831538739
7.78059645705895,44.2894603687431
7.78036999181285,44.2900531403668
7.7801815784144,44.2906590818631
7.78003197553785,44.2912757533193
7.77992178558119,44.2919006716173
7.77985145224048,44.2925313204314
7.77982125872326,44.2931651603617
7.77983132660817,44.2937996391582
7.77988161535539,44.294432201999
7.77997192246988,44.2950603017767
7.78010188431676,44.2956814093551
7.78027097758556,44.2962930237533
7.78047852139735,44.2968926822159
7.78072368004645,44.29747797013
7.78100546636552,44.2980465307477
7.7813227457005,44.2985960746761
7.7816742404795,44.2991243890957
7.78205853535708,44.2996293466708
7.78247408291342,44.3001089141156
7.78291920988518,44.3005611603811
7.78339212390313,44.3009842644312
7.78389092070945,44.3013765225753
7.78441359182544,44.3017363553283
7.784958032639,44.3020623137707
7.78552205087911,44.3023530853829
7.7861033754434,44.3026074993302
7.78669966554301,44.3028245311774
7.78730852012819,44.303003307014
7.7879274875564,44.3031431069726
7.78855407546426,44.3032433681283
7.78918576080343,44.3033036867647
7.78982,44.30332382
</coordinates>
</LinearRing>
</outerBoundaryIs>
</Polygon>
<Polygon>
<outerBoundaryIs>
<LinearRing>
<coordinates>
7.93398,44.13847376
7.93461423919657,44.1384536267647
7.93524592453574,44.1383933081283
7.9358725124436,44.1382930469726
7.93649147987181,44.138153247014
7.93710033445698,44.1379744711774
7.9376966245566,44.1377574393302
7.93827794912089,44.1375030253829
7.938841967361,44.1372122537707
7.93938640817456,44.1368862953283
7.93990907929055,44.1365264625753
7.94040787609687,44.1361342044312
7.94088079011482,44.1357111003811
7.94132591708658,44.1352588541156
7.94174146464292,44.1347792866708
7.9421257595205,44.1342743290957
7.9424772542995,44.1337460146761
7.94279453363448,44.1331964707477
7.94307631995355,44.13262791013
7.94332147860265,44.1320426222159
7.94352902241444,44.1314429637533
7.94369811568324,44.1308313493551
7.94382807753012,44.1302102417767
7.94391838464461,44.129582141999
7.94396867339183,44.1289495791582
7.94397874127674,44.1283151003617
7.94394854775952,44.1276812604314
7.94387821441881,44.1270506116173
7.94376802446215,44.1264256933193
7.9436184215856,44.1258090218631
7.94343000818715,44.1252030803668
7.94320354294105,44.1246103087431
7.94293993774291,44.1240330938739
7.94264025403784,44.12347376
7.94230569854635,44.1229345593613
7.94193761840531,44.1224176631286
7.94153749574354,44.1219251526605
7.94110694171379,44.1214590111229
7.94064769000516,44.1210211155032
7.94016158986221,44.1206132290526
7.93965059863863,44.1202369941857
7.93911677391573,44.1198939258677
7.93856226521727,44.1195854055134
7.93798930535407,44.1193126754257
7.93740020143326,44.1190768337921
7.93679732556841,44.1188788302639
7.93618310532787,44.1187194621311
7.93556001395973,44.1185993711132
7.93493056043304,44.1185190407743
7.93429727933498,44.1184787945762
7.93366272066502,44.1184787945762
7.93302943956696,44.1185190407743
7.93239998604027,44.1185993711132
7.93177689467213,44.1187194621311
7.93116267443159,44.1188788302639
7.93055979856674,44.1190768337921
7.92997069464593,44.1193126754257
7.92939773478273,44.1195854055134
7.92884322608427,44.1198939258677
7.92830940136137,44.1202369941857
7.92779841013779,44.1206132290526
7.92731230999484,44.1210211155032
7.92685305828621,44.1214590111229
7.92642250425646,44.1219251526605
7.92602238159469,44.1224176631286
7.92565430145365,44.1229345593613
7.92531974596216,44.12347376
7.92502006225709,44.1240330938739
7.92475645705895,44.1246103087431
7.92452999181285,44.1252030803668
7.9243415784144,44.1258090218631
7.92419197553785,44.1264256933193
7.92408178558119,44.1270506116173
7.92401145224048,44.1276812604314
7.92398125872326,44.1283151003617
7.92399132660817,44.1289495791582
7.92404161535539,44.129582141999
7.92413192246988,44.1302102417767
7.92426188431676,44.1308313493551
7.92443097758556,44.1314429637533
7.92463852139735,44.1320426222159
7.92488368004646,44.13262791013
7.92516546636552,44.1331964707477
7.9254827457005,44.1337460146761
7.9258342404795,44.1342743290957
7.92621853535708,44.1347792866708
7.92663408291342,44.1352588541156
7.92707920988518,44.1357111003811
7.92755212390313,44.1361342044312
7.92805092070945,44.1365264625753
7.92857359182544,44.1368862953283
7.929118032639,44.1372122537707
7.92968205087911,44.1375030253829
7.9302633754434,44.1377574393302
7.93085966554302,44.1379744711774
7.93146852012819,44.138153247014
7.9320874875564,44.1382930469726
7.93271407546426,44.1383933081283
7.93334576080343,44.1384536267647
7.93398,44.13847376
</coordinates>
</LinearRing>
</outerBoundaryIs>
</Polygon>
<Polygon>
<outerBoundaryIs>
<LinearRing>
<coordinates>
7.7338,44.24779
7.73443423919657,44.2477698667647
7.73506592453574,44.2477095481283
7.7356925124436,44.2476092869726
7.73631147987181,44.247469487014
7.73692033445698,44.2472907111774
7.7375166245566,44.2470736793302
7.73809794912089,44.2468192653829
7.738661967361,44.2465284937707
7.73920640817456,44.2462025353283
7.73972907929055,44.2458427025753
7.74022787609687,44.2454504444312
7.74070079011482,44.245027340381
7.74114591708658,44.2445750941156
7.74156146464292,44.2440955266708
7.7419457595205,44.2435905690957
7.7422972542995,44.2430622546761
7.74261453363448,44.2425127107477
7.74289631995354,44.24194415013
7.74314147860265,44.2413588622159
7.74334902241444,44.2407592037533
7.74351811568324,44.2401475893551
7.74364807753012,44.2395264817767
7.74373838464461,44.238898381999
7.74378867339183,44.2382658191582
7.74379874127674,44.2376313403617
7.74376854775952,44.2369975004314
7.74369821441881,44.2363668516173
7.74358802446215,44.2357419333193
7.7434384215856,44.2351252618631
7.74325000818715,44.2345193203668
7.74302354294105,44.2339265487431
7.74275993774291,44.2333493338739
7.74246025403784,44.23279
7.74212569854635,44.2322507993613
7.74175761840531,44.2317339031286
7.74135749574354,44.2312413926605
7.74092694171379,44.2307752511229
7.74046769000516,44.2303373555032
7.73998158986221,44.2299294690526
7.73947059863863,44.2295532341857
7.73893677391573,44.2292101658676
7.73838226521727,44.2289016455134
7.73780930535407,44.2286289154257
7.73722020143326,44.2283930737921
7.73661732556841,44.2281950702639
7.73600310532786,44.2280357021311
7.73538001395973,44.2279156111132
7.73475056043304,44.2278352807743
7.73411727933498,44.2277950345762
7.73348272066502,44.2277950345762
7.73284943956696,44.2278352807743
7.73221998604027,44.2279156111132
7.73159689467213,44.2280357021311
7.73098267443159,44.2281950702639
7.73037979856674,44.2283930737921
7.72979069464593,44.2286289154257
7.72921773478273,44.2289016455134
7.72866322608427,44.2292101658676
7.72812940136137,44.2295532341857
7.72761841013779,44.2299294690526
7.72713230999484,44.2303373555032
7.72667305828621,44.2307752511229
7.72624250425646,44.2312413926605
7.72584238159469,44.2317339031286
7.72547430145365,44.2322507993613
7.72513974596216,44.23279
7.72484006225709,44.2333493338739
7.72457645705895,44.2339265487431
7.72434999181285,44.2345193203668
7.7241615784144,44.2351252618631
7.72401197553785,44.2357419333193
7.72390178558119,44.2363668516173
7.72383145224048,44.2369975004314
7.72380125872326,44.2376313403617
7.72381132660817,44.2382658191582
7.72386161535539,44.238898381999
7.72395192246988,44.2395264817767
7.72408188431676,44.2401475893551
7.72425097758556,44.2407592037533
7.72445852139735,44.2413588622159
7.72470368004645,44.24194415013
7.72498546636552,44.2425127107477
7.7253027457005,44.2430622546761
7.7256542404795,44.2435905690957
7.72603853535708,44.2440955266708
7.72645408291342,44.2445750941156
7.72689920988518,44.245027340381
7.72737212390313,44.2454504444312
7.72787092070945,44.2458427025753
7.72839359182544,44.2462025353283
7.72893803263899,44.2465284937707
7.72950205087911,44.2468192653829
7.7300833754434,44.2470736793302
7.73067966554301,44.2472907111774
7.73128852012819,44.247469487014
7.7319074875564,44.2476092869726
7.73253407546426,44.2477095481283
7.73316576080343,44.2477698667647
7.7338,44.24779
</coordinates>
</LinearRing>
</outerBoundaryIs>
</Polygon>
<Polygon>
<outerBoundaryIs>
<LinearRing>
<coordinates>
7.75667,44.23672
7.75730423919657,44.2366998667647
7.75793592453574,44.2366395481283
7.7585625124436,44.2365392869726
7.75918147987181,44.236399487014
7.75979033445698,44.2362207111774
7.7603866245566,44.2360036793302
7.76096794912089,44.2357492653829
7.761531967361,44.2354584937707
7.76207640817456,44.2351325353283
7.76259907929055,44.2347727025753
7.76309787609687,44.2343804444312
7.76357079011482,44.2339573403811
7.76401591708658,44.2335050941156
7.76443146464292,44.2330255266708
7.7648157595205,44.2325205690957
7.7651672542995,44.2319922546761
7.76548453363448,44.2314427107477
7.76576631995354,44.23087415013
7.76601147860265,44.2302888622159
7.76621902241444,44.2296892037533
7.76638811568324,44.2290775893551
7.76651807753012,44.2284564817767
7.76660838464461,44.227828381999
7.76665867339183,44.2271958191582
7.76666874127674,44.2265613403617
7.76663854775952,44.2259275004314
7.76656821441881,44.2252968516173
7.76645802446215,44.2246719333193
7.7663084215856,44.2240552618631
7.76612000818715,44.2234493203668
7.76589354294105,44.2228565487431
7.76562993774291,44.2222793338739
7.76533025403784,44.22172
7.76499569854635,44.2211807993613
7.76462761840531,44.2206639031286
7.76422749574354,44.2201713926605
7.76379694171379,44.2197052511229
7.76333769000516,44.2192673555032
7.76285158986221,44.2188594690526
7.76234059863863,44.2184832341857
7.76180677391573,44.2181401658677
7.76125226521727,44.2178316455134
7.76067930535407,44.2175589154257
7.76009020143326,44.2173230737921
7.75948732556841,44.2171250702639
7.75887310532787,44.2169657021311
7.75825001395973,44.2168456111132
7.75762056043304,44.2167652807743
7.75698727933498,44.2167250345762
7.75635272066502,44.2167250345762
7.75571943956696,44.2167652807743
7.75508998604027,44.2168456111132
7.75446689467213,44.2169657021311
7.75385267443159,44.2171250702639
7.75324979856674,44.2173230737921
7.75266069464593,44.2175589154257
7.75208773478273,44.2178316455134
7.75153322608427,44.2181401658677
7.75099940136137,44.2184832341857
7.75048841013779,44.2188594690526
7.75000230999484,44.2192673555032
7.74954305828621,44.2197052511229
7.74911250425646,44.2201713926605
7.74871238159469,44.2206639031286
7.74834430145365,44.2211807993613
7.74800974596216,44.22172
7.74771006225709,44.2222793338739
7.74744645705895,44.2228565487431
7.74721999181285,44.2234493203668
7.7470315784144,44.2240552618631
7.74688197553785,44.2246719333193
7.74677178558119,44.2252968516173
7.74670145224048,44.2259275004314
7.74667125872326,44.2265613403617
7.74668132660817,44.2271958191582
7.74673161535539,44.227828381999
7.74682192246988,44.2284564817767
7.74695188431676,44.2290775893551
7.74712097758556,44.2296892037533
7.74732852139735,44.2302888622159
7.74757368004645,44.23087415013
7.74785546636552,44.2314427107477
7.7481727457005,44.2319922546761
7.7485242404795,44.2325205690957
7.74890853535708,44.2330255266708
7.74932408291342,44.2335050941156
7.74976920988518,44.2339573403811
7.75024212390313,44.2343804444312
7.75074092070945,44.2347727025753
7.75126359182544,44.2351325353283
7.751808032639,44.2354584937707
7.75237205087911,44.2357492653829
7.7529533754434,44.2360036793302
7.75354966554301,44.2362207111774
7.75415852012819,44.236399487014
7.7547774875564,44.2365392869726
7.75540407546426,44.2366395481283
7.75603576080343,44.2366998667647
7.75667,44.23672
</coordinates>
</LinearRing>
</outerBoundaryIs>
</Polygon>
<Polygon>
<outerBoundaryIs>
<LinearRing>
<coordinates>
7.7885,44.246
7.78913423919657,44.2459798667647
7.78976592453574,44.2459195481283
7.7903925124436,44.2458192869726
7.79101147987181,44.245679487014
7.79162033445698,44.2455007111774
7.7922166245566,44.2452836793302
7.79279794912089,44.2450292653829
7.793361967361,44.2447384937707
7.79390640817456,44.2444125353283
7.79442907929055,44.2440527025753
7.79492787609687,44.2436604444312
7.79540079011482,44.2432373403811
7.79584591708658,44.2427850941156
7.79626146464292,44.2423055266708
7.7966457595205,44.2418005690957
7.7969972542995,44.2412722546761
7.79731453363448,44.2407227107477
7.79759631995354,44.24015415013
7.79784147860265,44.2395688622159
7.79804902241444,44.2389692037533
7.79821811568324,44.2383575893551
7.79834807753012,44.2377364817767
7.79843838464461,44.237108381999
7.79848867339183,44.2364758191582
7.79849874127674,44.2358413403617
7.79846854775952,44.2352075004314
7.79839821441881,44.2345768516173
7.79828802446215,44.2339519333193
7.7981384215856,44.2333352618631
7.79795000818715,44.2327293203668
7.79772354294105,44.2321365487431
7.79745993774291,44.2315593338739
7.79716025403784,44.231
7.79682569854635,44.2304607993613
7.79645761840531,44.2299439031286
7.79605749574354,44.2294513926605
7.79562694171379,44.2289852511229
7.79516769000516,44.2285473555032
7.79468158986221,44.2281394690526
7.79417059863863,44.2277632341857
7.79363677391573,44.2274201658676
7.79308226521727,44.2271116455134
7.79250930535407,44.2268389154257
7.79192020143326,44.2266030737921
7.79131732556841,44.2264050702639
7.79070310532787,44.2262457021311
7.79008001395973,44.2261256111132
7.78945056043304,44.2260452807743
7.78881727933498,44.2260050345762
7.78818272066502,44.2260050345762
7.78754943956696,44.2260452807743
7.78691998604027,44.2261256111132
7.78629689467213,44.2262457021311
7.78568267443159,44.2264050702639
7.78507979856674,44.2266030737921
7.78449069464593,44.2268389154257
7.78391773478273,44.2271116455134
7.78336322608427,44.2274201658676
7.78282940136137,44.2277632341857
7.78231841013779,44.2281394690526
7.78183230999484,44.2285473555032
7.78137305828621,44.2289852511229
7.78094250425646,44.2294513926605
7.78054238159469,44.2299439031286
7.78017430145365,44.2304607993613
7.77983974596216,44.231
7.77954006225709,44.2315593338739
7.77927645705895,44.2321365487431
7.77904999181285,44.2327293203668
7.7788615784144,44.2333352618631
7.77871197553785,44.2339519333193
7.77860178558119,44.2345768516173
7.77853145224048,44.2352075004314
7.77850125872326,44.2358413403617
7.77851132660817,44.2364758191582
7.77856161535539,44.237108381999
7.77865192246988,44.2377364817767
7.77878188431676,44.2383575893551
7.77895097758556,44.2389692037533
7.77915852139735,44.2395688622159
7.77940368004645,44.24015415013
7.77968546636552,44.2407227107477
7.7800027457005,44.2412722546761
7.7803542404795,44.2418005690957
7.78073853535708,44.2423055266708
7.78115408291342,44.2427850941156
7.78159920988518,44.2432373403811
7.78207212390313,44.2436604444312
7.78257092070945,44.2440527025753
7.78309359182544,44.2444125353283
7.783638032639,44.2447384937707
7.78420205087911,44.2450292653829
7.7847833754434,44.2452836793302
7.78537966554302,44.2455007111774
7.78598852012819,44.245679487014
7.7866074875564,44.2458192869726
7.78723407546426,44.2459195481283
7.78786576080343,44.2459798667647
7.7885,44.246
</coordinates>
</LinearRing>
</outerBoundaryIs>
</Polygon>
<Polygon>
<outerBoundaryIs>
<LinearRing>
<coordinates>
7.791857099,44.24282735
7.79249133819657,44.2428072167647
7.79312302353574,44.2427468981283
7.7937496114436,44.2426466369726
7.79436857887181,44.242506837014
7.79497743345698,44.2423280611774
7.7955737235566,44.2421110293302
7.79615504812089,44.2418566153829
7.796719066361,44.2415658437707
7.79726350717456,44.2412398853283
7.79778617829055,44.2408800525753
7.79828497509687,44.2404877944312
7.79875788911482,44.2400646903811
7.79920301608658,44.2396124441156
7.79961856364292,44.2391328766708
7.8000028585205,44.2386279190957
7.8003543532995,44.2380996046761
7.80067163263448,44.2375500607477
7.80095341895354,44.23698150013
7.80119857760265,44.2363962122159
7.80140612141444,44.2357965537533
7.80157521468324,44.2351849393551
7.80170517653012,44.2345638317767
7.80179548364461,44.233935731999
7.80184577239183,44.2333031691582
7.80185584027674,44.2326686903617
7.80182564675952,44.2320348504314
7.80175531341881,44.2314042016173
7.80164512346215,44.2307792833194
7.8014955205856,44.2301626118631
7.80130710718715,44.2295566703668
7.80108064194105,44.2289638987431
7.80081703674291,44.2283866838739
7.80051735303784,44.22782735
7.80018279754635,44.2272881493613
7.79981471740531,44.2267712531286
7.79941459474354,44.2262787426605
7.79898404071379,44.2258126011229
7.79852478900516,44.2253747055032
7.79803868886221,44.2249668190526
7.79752769763863,44.2245905841857
7.79699387291573,44.2242475158677
7.79643936421727,44.2239389955134
7.79586640435407,44.2236662654257
7.79527730043326,44.2234304237921
7.79467442456841,44.2232324202639
7.79406020432786,44.2230730521311
7.79343711295973,44.2229529611132
7.79280765943304,44.2228726307743
7.79217437833498,44.2228323845762
7.79153981966502,44.2228323845762
7.79090653856696,44.2228726307743
7.79027708504027,44.2229529611132
7.78965399367213,44.2230730521311
7.78903977343159,44.2232324202639
7.78843689756674,44.2234304237921
7.78784779364593,44.2236662654257
7.78727483378273,44.2239389955134
7.78672032508427,44.2242475158677
7.78618650036137,44.2245905841857
7.78567550913779,44.2249668190526
7.78518940899484,44.2253747055032
7.78473015728621,44.2258126011229
7.78429960325646,44.2262787426605
7.78389948059469,44.2267712531286
7.78353140045365,44.2272881493613
7.78319684496216,44.22782735
7.78289716125709,44.2283866838739
7.78263355605895,44.2289638987431
7.78240709081285,44.2295566703668
7.7822186774144,44.2301626118631
7.78206907453785,44.2307792833194
7.78195888458119,44.2314042016173
7.78188855124048,44.2320348504314
7.78185835772326,44.2326686903617
7.78186842560817,44.2333031691582
7.78191871435539,44.233935731999
7.78200902146988,44.2345638317767
7.78213898331676,44.2351849393551
7.78230807658556,44.2357965537533
7.78251562039735,44.2363962122159
7.78276077904645,44.23698150013
7.78304256536552,44.2375500607477
7.7833598447005,44.2380996046761
7.7837113394795,44.2386279190957
7.78409563435708,44.2391328766708
7.78451118191342,44.2396124441156
7.78495630888518,44.2400646903811
7.78542922290313,44.2404877944312
7.78592801970945,44.2408800525753
7.78645069082544,44.2412398853283
7.78699513163899,44.2415658437707
7.78755914987911,44.2418566153829
7.7881404744434,44.2421110293302
7.78873676454301,44.2423280611774
7.78934561912819,44.242506837014
7.7899645865564,44.2426466369726
7.79059117446426,44.2427468981283
7.79122285980343,44.2428072167647
7.791857099,44.24282735
</coordinates>
</LinearRing>
</outerBoundaryIs>
</Polygon>
</MultiGeometry>
</Placemark>
</Document>
</kml>
