# Supplementary material for: Species conservation profiles of the endemic spiders Troglohyphantes (Araneae, Linyphiidae) from the Alps and the north-western Dinarides
Source: Biodivers Data J. 2022 Aug 19;10:e87261. doi: 10.3897/BDJ.10.e87261 (PMC9848466; doi:10.3897/BDJ.10.e87261)
Supplement: Supplementary material 46 — Distribution of Troglohyphantespoleneci Wiehle, 1964 [file bdj-10-e87261-s046.kml]

<?xml version="1.0" encoding="UTF-8"?>
<kml xmlns="http://earth.google.com/kml/2.2">
<Document>
<name></name>
<description><![CDATA[]]></description>

<Style id="1">
<LineStyle>
<width>2</width>
<color>ff0000ff</color>
</LineStyle>
<PolyStyle>
<color>aaffffff</color>
<fill>1</fill>
</PolyStyle>
</Style>

<Placemark>
<name>T.poleneci.kml</name>
<description><![CDATA[]]></description>
<styleUrl>#1</styleUrl>
<visibility>1</visibility>
<MultiGeometry>
<Polygon>
<outerBoundaryIs>
<LinearRing>
<coordinates>
14.51666667,45.69166667
14.51666667,45.68333333
14.50833333,45.68333333
14.50833333,45.69166667
14.50833333,45.7
14.50833333,45.70833333
14.5,45.70833333
14.5,45.71666667
14.49166667,45.71666667
14.48333333,45.71666667
14.475,45.71666667
14.475,45.725
14.46666667,45.725
14.46666667,45.71666667
14.45833333,45.71666667
14.45,45.71666667
14.45,45.725
14.44166667,45.725
14.44166667,45.73333333
14.43333333,45.73333333
14.425,45.73333333
14.41666667,45.73333333
14.40833333,45.73333333
14.40833333,45.74166667
14.4,45.74166667
14.39166667,45.74166667
14.38333333,45.74166667
14.375,45.74166667
14.375,45.75
14.36666667,45.75
14.35833333,45.75
14.35,45.75
14.35,45.75833333
14.35,45.76666667
14.34166667,45.76666667
14.33333333,45.76666667
14.325,45.76666667
14.325,45.775
14.325,45.78333333
14.31666667,45.78333333
14.30833333,45.78333333
14.3,45.78333333
14.29166667,45.78333333
14.29166667,45.79166667
14.28333333,45.79166667
14.275,45.79166667
14.275,45.8
14.26666667,45.8
14.25833333,45.8
14.25833333,45.80833333
14.25,45.80833333
14.24166667,45.80833333
14.24166667,45.81666667
14.23333333,45.81666667
14.225,45.81666667
14.225,45.825
14.225,45.83333333
14.23333333,45.83333333
14.24166667,45.83333333
14.24166667,45.84166667
14.24166667,45.85
14.23333333,45.85
14.225,45.85
14.21666667,45.85
14.21666667,45.85833333
14.20833333,45.85833333
14.20833333,45.86666667
14.2,45.86666667
14.19166667,45.86666667
14.19166667,45.875
14.18333333,45.875
14.175,45.875
14.175,45.88333333
14.16666667,45.88333333
14.15833333,45.88333333
14.15,45.88333333
14.15,45.89166667
14.14166667,45.89166667
14.13333333,45.89166667
14.13333333,45.9
14.14166667,45.9
14.14166667,45.90833333
14.15,45.90833333
14.15,45.91666667
14.14166667,45.91666667
14.14166667,45.925
14.13333333,45.925
14.125,45.925
14.11666667,45.925
14.11666667,45.93333333
14.11666667,45.94166667
14.10833333,45.94166667
14.10833333,45.95
14.11666667,45.95
14.11666667,45.95833333
14.11666667,45.96666667
14.10833333,45.96666667
14.1,45.96666667
14.09166667,45.96666667
14.08333333,45.96666667
14.08333333,45.975
14.09166667,45.975
14.09166667,45.98333333
14.09166667,45.99166667
14.08333333,45.99166667
14.08333333,46
14.075,46
14.075,46.00833333
14.06666667,46.00833333
14.05833333,46.00833333
14.05833333,46.01666667
14.05,46.01666667
14.04166667,46.01666667
14.03333333,46.01666667
14.03333333,46.00833333
14.03333333,46
14.04166667,46
14.04166667,45.99166667
14.03333333,45.99166667
14.025,45.99166667
14.025,46
14.01666667,46
14.01666667,46.00833333
14.025,46.00833333
14.025,46.01666667
14.025,46.025
14.01666667,46.025
14.01666667,46.03333333
14.00833333,46.03333333
14.00833333,46.025
14,46.025
13.99166667,46.025
13.99166667,46.03333333
13.99166667,46.04166667
14,46.04166667
14.00833333,46.04166667
14.00833333,46.05
14,46.05
14,46.05833333
13.99166667,46.05833333
13.98333333,46.05833333
13.98333333,46.06666667
13.98333333,46.075
13.975,46.075
13.975,46.06666667
13.96666667,46.06666667
13.96666667,46.075
13.96666667,46.08333333
13.95833333,46.08333333
13.95833333,46.09166667
13.95,46.09166667
13.95,46.1
13.94166667,46.1
13.93333333,46.1
13.93333333,46.10833333
13.925,46.10833333
13.91666667,46.10833333
13.91666667,46.11666667
13.90833333,46.11666667
13.90833333,46.125
13.90833333,46.13333333
13.91666667,46.13333333
13.91666667,46.125
13.925,46.125
13.925,46.13333333
13.925,46.14166667
13.91666667,46.14166667
13.90833333,46.14166667
13.90833333,46.15
13.91666667,46.15
13.91666667,46.15833333
13.90833333,46.15833333
13.90833333,46.16666667
13.91666667,46.16666667
13.925,46.16666667
13.925,46.175
13.925,46.18333333
13.91666667,46.18333333
13.90833333,46.18333333
13.90833333,46.175
13.9,46.175
13.9,46.18333333
13.9,46.19166667
13.90833333,46.19166667
13.90833333,46.2
13.90833333,46.20833333
13.9,46.20833333
13.89166667,46.20833333
13.88333333,46.20833333
13.875,46.20833333
13.86666667,46.20833333
13.86666667,46.2
13.85833333,46.2
13.85833333,46.20833333
13.85,46.20833333
13.84166667,46.20833333
13.84166667,46.21666667
13.83333333,46.21666667
13.83333333,46.225
13.825,46.225
13.825,46.21666667
13.81666667,46.21666667
13.80833333,46.21666667
13.8,46.21666667
13.8,46.20833333
13.79166667,46.20833333
13.79166667,46.2
13.8,46.2
13.80833333,46.2
13.80833333,46.19166667
13.81666667,46.19166667
13.81666667,46.18333333
13.80833333,46.18333333
13.8,46.18333333
13.79166667,46.18333333
13.78333333,46.18333333
13.78333333,46.19166667
13.78333333,46.2
13.775,46.2
13.775,46.20833333
13.775,46.21666667
13.78333333,46.21666667
13.78333333,46.225
13.78333333,46.23333333
13.775,46.23333333
13.775,46.225
13.76666667,46.225
13.75833333,46.225
13.75,46.225
13.75,46.21666667
13.74166667,46.21666667
13.74166667,46.225
13.74166667,46.23333333
13.73333333,46.23333333
13.73333333,46.24166667
13.74166667,46.24166667
13.74166667,46.25
13.73333333,46.25
13.73333333,46.25833333
13.725,46.25833333
13.725,46.26666667
13.71666667,46.26666667
13.71666667,46.25833333
13.71666667,46.25
13.71666667,46.24166667
13.70833333,46.24166667
13.70833333,46.23333333
13.70833333,46.225
13.71666667,46.225
13.71666667,46.21666667
13.71666667,46.20833333
13.70833333,46.20833333
13.7,46.20833333
13.7,46.21666667
13.69166667,46.21666667
13.68333333,46.21666667
13.675,46.21666667
13.675,46.225
13.675,46.23333333
13.66666667,46.23333333
13.65833333,46.23333333
13.65,46.23333333
13.64166667,46.23333333
13.63333333,46.23333333
13.63333333,46.24166667
13.625,46.24166667
13.625,46.25
13.625,46.25833333
13.61666667,46.25833333
13.61666667,46.26666667
13.61666667,46.275
13.60833333,46.275
13.6,46.275
13.59166667,46.275
13.58333333,46.275
13.58333333,46.28333333
13.575,46.28333333
13.56666667,46.28333333
13.55833333,46.28333333
13.55833333,46.29166667
13.55,46.29166667
13.54166667,46.29166667
13.53333333,46.29166667
13.525,46.29166667
13.51666667,46.29166667
13.50833333,46.29166667
13.50833333,46.3
13.5,46.3
13.49166667,46.3
13.49166667,46.30833333
13.5,46.30833333
13.5,46.31666667
13.50833333,46.31666667
13.51666667,46.31666667
13.525,46.31666667
13.53333333,46.31666667
13.54166667,46.31666667
13.54166667,46.30833333
13.55,46.30833333
13.55833333,46.30833333
13.56666667,46.30833333
13.575,46.30833333
13.575,46.31666667
13.58333333,46.31666667
13.58333333,46.325
13.59166667,46.325
13.59166667,46.33333333
13.6,46.33333333
13.60833333,46.33333333
13.61666667,46.33333333
13.625,46.33333333
13.63333333,46.33333333
13.63333333,46.325
13.64166667,46.325
13.64166667,46.31666667
13.65,46.31666667
13.65,46.325
13.65,46.33333333
13.65833333,46.33333333
13.66666667,46.33333333
13.66666667,46.34166667
13.65833333,46.34166667
13.65,46.34166667
13.64166667,46.34166667
13.63333333,46.34166667
13.625,46.34166667
13.61666667,46.34166667
13.60833333,46.34166667
13.6,46.34166667
13.59166667,46.34166667
13.59166667,46.35
13.59166667,46.35833333
13.6,46.35833333
13.6,46.36666667
13.59166667,46.36666667
13.59166667,46.375
13.59166667,46.38333333
13.59166667,46.39166667
13.58333333,46.39166667
13.58333333,46.4
13.58333333,46.40833333
13.59166667,46.40833333
13.59166667,46.41666667
13.6,46.41666667
13.60833333,46.41666667
13.61666667,46.41666667
13.625,46.41666667
13.63333333,46.41666667
13.64166667,46.41666667
13.65,46.41666667
13.65,46.40833333
13.65833333,46.40833333
13.66666667,46.40833333
13.66666667,46.41666667
13.675,46.41666667
13.675,46.425
13.68333333,46.425
13.69166667,46.425
13.69166667,46.41666667
13.68333333,46.41666667
13.68333333,46.40833333
13.68333333,46.4
13.68333333,46.39166667
13.675,46.39166667
13.66666667,46.39166667
13.66666667,46.4
13.65833333,46.4
13.65,46.4
13.65,46.39166667
13.64166667,46.39166667
13.64166667,46.38333333
13.64166667,46.375
13.64166667,46.36666667
13.64166667,46.35833333
13.64166667,46.35
13.65,46.35
13.65833333,46.35
13.65833333,46.35833333
13.66666667,46.35833333
13.675,46.35833333
13.68333333,46.35833333
13.68333333,46.36666667
13.69166667,46.36666667
13.7,46.36666667
13.70833333,46.36666667
13.70833333,46.375
13.71666667,46.375
13.71666667,46.38333333
13.725,46.38333333
13.725,46.39166667
13.73333333,46.39166667
13.73333333,46.4
13.73333333,46.40833333
13.74166667,46.40833333
13.75,46.40833333
13.75,46.4
13.75,46.39166667
13.75833333,46.39166667
13.76666667,46.39166667
13.775,46.39166667
13.78333333,46.39166667
13.79166667,46.39166667
13.79166667,46.38333333
13.8,46.38333333
13.8,46.375
13.80833333,46.375
13.80833333,46.36666667
13.8,46.36666667
13.79166667,46.36666667
13.78333333,46.36666667
13.78333333,46.375
13.775,46.375
13.76666667,46.375
13.76666667,46.36666667
13.75833333,46.36666667
13.75833333,46.35833333
13.75,46.35833333
13.74166667,46.35833333
13.73333333,46.35833333
13.725,46.35833333
13.71666667,46.35833333
13.71666667,46.35
13.725,46.35
13.73333333,46.35
13.73333333,46.34166667
13.725,46.34166667
13.725,46.33333333
13.71666667,46.33333333
13.71666667,46.325
13.71666667,46.31666667
13.70833333,46.31666667
13.7,46.31666667
13.7,46.30833333
13.69166667,46.30833333
13.69166667,46.3
13.7,46.3
13.7,46.29166667
13.7,46.28333333
13.70833333,46.28333333
13.70833333,46.275
13.71666667,46.275
13.725,46.275
13.73333333,46.275
13.74166667,46.275
13.74166667,46.26666667
13.75,46.26666667
13.75,46.275
13.75,46.28333333
13.75,46.29166667
13.75833333,46.29166667
13.76666667,46.29166667
13.76666667,46.3
13.775,46.3
13.78333333,46.3
13.79166667,46.3
13.8,46.3
13.80833333,46.3
13.81666667,46.3
13.825,46.3
13.825,46.30833333
13.825,46.31666667
13.825,46.325
13.83333333,46.325
13.83333333,46.31666667
13.84166667,46.31666667
13.84166667,46.325
13.85,46.325
13.85833333,46.325
13.85833333,46.33333333
13.85833333,46.34166667
13.86666667,46.34166667
13.875,46.34166667
13.88333333,46.34166667
13.89166667,46.34166667
13.9,46.34166667
13.90833333,46.34166667
13.91666667,46.34166667
13.91666667,46.35
13.91666667,46.35833333
13.925,46.35833333
13.93333333,46.35833333
13.94166667,46.35833333
13.94166667,46.36666667
13.95,46.36666667
13.95,46.375
13.95,46.38333333
13.95833333,46.38333333
13.95833333,46.375
13.96666667,46.375
13.96666667,46.38333333
13.975,46.38333333
13.975,46.39166667
13.96666667,46.39166667
13.96666667,46.4
13.95833333,46.4
13.95833333,46.40833333
13.95,46.40833333
13.94166667,46.40833333
13.93333333,46.40833333
13.93333333,46.4
13.925,46.4
13.925,46.39166667
13.91666667,46.39166667
13.91666667,46.38333333
13.90833333,46.38333333
13.9,46.38333333
13.9,46.39166667
13.90833333,46.39166667
13.90833333,46.4
13.91666667,46.4
13.91666667,46.40833333
13.90833333,46.40833333
13.9,46.40833333
13.9,46.4
13.89166667,46.4
13.88333333,46.4
13.88333333,46.40833333
13.89166667,46.40833333
13.89166667,46.41666667
13.89166667,46.425
13.88333333,46.425
13.875,46.425
13.875,46.43333333
13.88333333,46.43333333
13.88333333,46.44166667
13.89166667,46.44166667
13.9,46.44166667
13.9,46.45
13.90833333,46.45
13.90833333,46.45833333
13.90833333,46.46666667
13.91666667,46.46666667
13.925,46.46666667
13.925,46.475
13.93333333,46.475
13.94166667,46.475
13.95,46.475
13.95833333,46.475
13.96666667,46.475
13.975,46.475
13.98333333,46.475
13.99166667,46.475
13.99166667,46.46666667
14,46.46666667
14.00833333,46.46666667
14.01666667,46.46666667
14.01666667,46.475
14.025,46.475
14.03333333,46.475
14.04166667,46.475
14.05,46.475
14.05833333,46.475
14.06666667,46.475
14.075,46.475
14.08333333,46.475
14.09166667,46.475
14.09166667,46.46666667
14.1,46.46666667
14.1,46.45833333
14.09166667,46.45833333
14.09166667,46.45
14.09166667,46.44166667
14.08333333,46.44166667
14.08333333,46.43333333
14.075,46.43333333
14.06666667,46.43333333
14.06666667,46.44166667
14.05833333,46.44166667
14.05,46.44166667
14.04166667,46.44166667
14.03333333,46.44166667
14.03333333,46.45
14.025,46.45
14.01666667,46.45
14.00833333,46.45
14.00833333,46.44166667
14.01666667,46.44166667
14.025,46.44166667
14.025,46.43333333
14.03333333,46.43333333
14.04166667,46.43333333
14.05,46.43333333
14.05833333,46.43333333
14.05833333,46.425
14.06666667,46.425
14.075,46.425
14.075,46.41666667
14.08333333,46.41666667
14.09166667,46.41666667
14.09166667,46.40833333
14.1,46.40833333
14.10833333,46.40833333
14.10833333,46.4
14.11666667,46.4
14.11666667,46.39166667
14.11666667,46.38333333
14.125,46.38333333
14.125,46.39166667
14.13333333,46.39166667
14.14166667,46.39166667
14.15,46.39166667
14.15,46.38333333
14.15833333,46.38333333
14.16666667,46.38333333
14.175,46.38333333
14.18333333,46.38333333
14.18333333,46.375
14.19166667,46.375
14.2,46.375
14.2,46.36666667
14.20833333,46.36666667
14.21666667,46.36666667
14.21666667,46.35833333
14.21666667,46.35
14.21666667,46.34166667
14.21666667,46.33333333
14.20833333,46.33333333
14.20833333,46.325
14.20833333,46.31666667
14.21666667,46.31666667
14.225,46.31666667
14.225,46.30833333
14.23333333,46.30833333
14.24166667,46.30833333
14.24166667,46.3
14.25,46.3
14.25,46.29166667
14.25833333,46.29166667
14.25833333,46.28333333
14.26666667,46.28333333
14.26666667,46.275
14.275,46.275
14.275,46.26666667
14.28333333,46.26666667
14.29166667,46.26666667
14.3,46.26666667
14.3,46.25833333
14.30833333,46.25833333
14.30833333,46.25
14.31666667,46.25
14.325,46.25
14.325,46.24166667
14.325,46.23333333
14.325,46.225
14.325,46.21666667
14.325,46.20833333
14.325,46.2
14.325,46.19166667
14.33333333,46.19166667
14.33333333,46.18333333
14.34166667,46.18333333
14.34166667,46.175
14.35,46.175
14.35833333,46.175
14.35833333,46.18333333
14.36666667,46.18333333
14.375,46.18333333
14.38333333,46.18333333
14.39166667,46.18333333
14.4,46.18333333
14.40833333,46.18333333
14.41666667,46.18333333
14.41666667,46.19166667
14.425,46.19166667
14.43333333,46.19166667
14.43333333,46.2
14.44166667,46.2
14.44166667,46.19166667
14.45,46.19166667
14.45,46.2
14.45833333,46.2
14.46666667,46.2
14.46666667,46.19166667
14.475,46.19166667
14.475,46.18333333
14.475,46.175
14.48333333,46.175
14.49166667,46.175
14.5,46.175
14.50833333,46.175
14.50833333,46.18333333
14.51666667,46.18333333
14.51666667,46.175
14.51666667,46.16666667
14.525,46.16666667
14.53333333,46.16666667
14.54166667,46.16666667
14.55,46.16666667
14.55,46.15833333
14.55,46.15
14.55,46.14166667
14.55,46.13333333
14.55,46.125
14.55,46.11666667
14.55,46.10833333
14.54166667,46.10833333
14.54166667,46.1
14.53333333,46.1
14.53333333,46.09166667
14.53333333,46.08333333
14.54166667,46.08333333
14.54166667,46.075
14.53333333,46.075
14.53333333,46.06666667
14.525,46.06666667
14.51666667,46.06666667
14.51666667,46.05833333
14.51666667,46.05
14.525,46.05
14.53333333,46.05
14.54166667,46.05
14.54166667,46.04166667
14.55,46.04166667
14.55,46.03333333
14.54166667,46.03333333
14.54166667,46.025
14.53333333,46.025
14.53333333,46.03333333
14.525,46.03333333
14.51666667,46.03333333
14.51666667,46.04166667
14.50833333,46.04166667
14.5,46.04166667
14.49166667,46.04166667
14.49166667,46.03333333
14.48333333,46.03333333
14.48333333,46.025
14.49166667,46.025
14.49166667,46.01666667
14.48333333,46.01666667
14.48333333,46.00833333
14.475,46.00833333
14.46666667,46.00833333
14.46666667,46
14.46666667,45.99166667
14.46666667,45.98333333
14.46666667,45.975
14.475,45.975
14.475,45.96666667
14.48333333,45.96666667
14.48333333,45.95833333
14.49166667,45.95833333
14.49166667,45.95
14.49166667,45.94166667
14.5,45.94166667
14.50833333,45.94166667
14.50833333,45.93333333
14.51666667,45.93333333
14.51666667,45.94166667
14.525,45.94166667
14.53333333,45.94166667
14.53333333,45.93333333
14.54166667,45.93333333
14.54166667,45.925
14.54166667,45.91666667
14.55,45.91666667
14.55833333,45.91666667
14.55833333,45.90833333
14.55833333,45.9
14.56666667,45.9
14.56666667,45.89166667
14.575,45.89166667
14.575,45.88333333
14.56666667,45.88333333
14.56666667,45.875
14.56666667,45.86666667
14.56666667,45.85833333
14.55833333,45.85833333
14.55,45.85833333
14.55,45.85
14.55,45.84166667
14.55833333,45.84166667
14.55833333,45.83333333
14.56666667,45.83333333
14.56666667,45.825
14.575,45.825
14.575,45.83333333
14.58333333,45.83333333
14.58333333,45.825
14.58333333,45.81666667
14.58333333,45.80833333
14.575,45.80833333
14.575,45.81666667
14.56666667,45.81666667
14.56666667,45.80833333
14.55833333,45.80833333
14.55833333,45.8
14.55833333,45.79166667
14.55833333,45.78333333
14.55,45.78333333
14.55,45.775
14.55,45.76666667
14.55,45.75833333
14.54166667,45.75833333
14.54166667,45.75
14.53333333,45.75
14.53333333,45.74166667
14.525,45.74166667
14.51666667,45.74166667
14.50833333,45.74166667
14.50833333,45.75
14.5,45.75
14.49166667,45.75
14.48333333,45.75
14.475,45.75
14.475,45.74166667
14.48333333,45.74166667
14.48333333,45.73333333
14.49166667,45.73333333
14.49166667,45.725
14.5,45.725
14.50833333,45.725
14.50833333,45.71666667
14.51666667,45.71666667
14.51666667,45.70833333
14.51666667,45.7
14.51666667,45.69166667
</coordinates>
</LinearRing>
</outerBoundaryIs>
<innerBoundaryIs>
<LinearRing>
<coordinates>
14.44166667,45.73333333
14.45,45.73333333
14.45,45.74166667
14.44166667,45.74166667
14.44166667,45.73333333
</coordinates>
</LinearRing>
</innerBoundaryIs>
<innerBoundaryIs>
<LinearRing>
<coordinates>
13.98333333,46.075
13.99166667,46.075
13.99166667,46.08333333
13.98333333,46.08333333
13.98333333,46.075
</coordinates>
</LinearRing>
</innerBoundaryIs>
<innerBoundaryIs>
<LinearRing>
<coordinates>
13.99166667,46.08333333
14,46.08333333
14.00833333,46.08333333
14.00833333,46.09166667
14.00833333,46.1
14.00833333,46.10833333
14,46.10833333
14,46.1
13.99166667,46.1
13.99166667,46.09166667
13.99166667,46.08333333
</coordinates>
</LinearRing>
</innerBoundaryIs>
<innerBoundaryIs>
<LinearRing>
<coordinates>
13.925,46.125
13.925,46.11666667
13.93333333,46.11666667
13.93333333,46.125
13.925,46.125
</coordinates>
</LinearRing>
</innerBoundaryIs>
<innerBoundaryIs>
<LinearRing>
<coordinates>
13.925,46.14166667
13.93333333,46.14166667
13.93333333,46.15
13.925,46.15
13.925,46.14166667
</coordinates>
</LinearRing>
</innerBoundaryIs>
<innerBoundaryIs>
<LinearRing>
<coordinates>
13.93333333,46.14166667
13.93333333,46.13333333
13.94166667,46.13333333
13.94166667,46.14166667
13.93333333,46.14166667
</coordinates>
</LinearRing>
</innerBoundaryIs>
<innerBoundaryIs>
<LinearRing>
<coordinates>
13.93333333,46.15
13.94166667,46.15
13.94166667,46.15833333
13.93333333,46.15833333
13.93333333,46.15
</coordinates>
</LinearRing>
</innerBoundaryIs>
<innerBoundaryIs>
<LinearRing>
<coordinates>
13.925,46.18333333
13.93333333,46.18333333
13.93333333,46.19166667
13.93333333,46.2
13.925,46.2
13.925,46.19166667
13.925,46.18333333
</coordinates>
</LinearRing>
</innerBoundaryIs>
<innerBoundaryIs>
<LinearRing>
<coordinates>
13.65,46.31666667
13.65,46.30833333
13.65833333,46.30833333
13.66666667,46.30833333
13.66666667,46.31666667
13.65833333,46.31666667
13.65,46.31666667
</coordinates>
</LinearRing>
</innerBoundaryIs>
<innerBoundaryIs>
<LinearRing>
<coordinates>
13.66666667,46.34166667
13.675,46.34166667
13.675,46.35
13.66666667,46.35
13.66666667,46.34166667
</coordinates>
</LinearRing>
</innerBoundaryIs>
<innerBoundaryIs>
<LinearRing>
<coordinates>
13.675,46.34166667
13.675,46.33333333
13.68333333,46.33333333
13.69166667,46.33333333
13.69166667,46.34166667
13.69166667,46.35
13.68333333,46.35
13.68333333,46.34166667
13.675,46.34166667
</coordinates>
</LinearRing>
</innerBoundaryIs>
<innerBoundaryIs>
<LinearRing>
<coordinates>
13.69166667,46.33333333
13.69166667,46.325
13.7,46.325
13.7,46.33333333
13.69166667,46.33333333
</coordinates>
</LinearRing>
</innerBoundaryIs>
<innerBoundaryIs>
<LinearRing>
<coordinates>
13.7,46.28333333
13.69166667,46.28333333
13.68333333,46.28333333
13.675,46.28333333
13.66666667,46.28333333
13.66666667,46.29166667
13.65833333,46.29166667
13.65,46.29166667
13.64166667,46.29166667
13.64166667,46.28333333
13.64166667,46.275
13.65,46.275
13.65,46.26666667
13.65,46.25833333
13.65833333,46.25833333
13.66666667,46.25833333
13.675,46.25833333
13.68333333,46.25833333
13.68333333,46.25
13.69166667,46.25
13.7,46.25
13.7,46.25833333
13.7,46.26666667
13.7,46.275
13.7,46.28333333
</coordinates>
</LinearRing>
</innerBoundaryIs>
<innerBoundaryIs>
<LinearRing>
<coordinates>
13.64166667,46.29166667
13.64166667,46.3
13.63333333,46.3
13.63333333,46.30833333
13.63333333,46.31666667
13.625,46.31666667
13.625,46.30833333
13.625,46.3
13.625,46.29166667
13.63333333,46.29166667
13.64166667,46.29166667
</coordinates>
</LinearRing>
</innerBoundaryIs>
<innerBoundaryIs>
<LinearRing>
<coordinates>
13.75,46.26666667
13.75,46.25833333
13.75833333,46.25833333
13.75833333,46.25
13.76666667,46.25
13.76666667,46.25833333
13.775,46.25833333
13.775,46.26666667
13.76666667,46.26666667
13.75833333,46.26666667
13.75,46.26666667
</coordinates>
</LinearRing>
</innerBoundaryIs>
<innerBoundaryIs>
<LinearRing>
<coordinates>
13.89166667,46.425
13.9,46.425
13.9,46.43333333
13.89166667,46.43333333
13.89166667,46.425
</coordinates>
</LinearRing>
</innerBoundaryIs>
<innerBoundaryIs>
<LinearRing>
<coordinates>
14.35833333,45.86666667
14.35833333,45.85833333
14.36666667,45.85833333
14.375,45.85833333
14.375,45.86666667
14.375,45.875
14.36666667,45.875
14.35833333,45.875
14.35833333,45.86666667
</coordinates>
</LinearRing>
</innerBoundaryIs>
<innerBoundaryIs>
<LinearRing>
<coordinates>
14.375,45.85833333
14.375,45.85
14.38333333,45.85
14.38333333,45.85833333
14.375,45.85833333
</coordinates>
</LinearRing>
</innerBoundaryIs>
<innerBoundaryIs>
<LinearRing>
<coordinates>
14.03333333,46.05833333
14.03333333,46.05
14.04166667,46.05
14.05,46.05
14.05833333,46.05
14.05833333,46.05833333
14.05,46.05833333
14.04166667,46.05833333
14.03333333,46.05833333
</coordinates>
</LinearRing>
</innerBoundaryIs>
<innerBoundaryIs>
<LinearRing>
<coordinates>
14.40833333,45.78333333
14.41666667,45.78333333
14.425,45.78333333
14.43333333,45.78333333
14.43333333,45.79166667
14.44166667,45.79166667
14.45,45.79166667
14.45,45.8
14.44166667,45.8
14.43333333,45.8
14.425,45.8
14.41666667,45.8
14.41666667,45.79166667
14.40833333,45.79166667
14.40833333,45.8
14.4,45.8
14.39166667,45.8
14.38333333,45.8
14.38333333,45.79166667
14.39166667,45.79166667
14.4,45.79166667
14.4,45.78333333
14.40833333,45.78333333
</coordinates>
</LinearRing>
</innerBoundaryIs>
<innerBoundaryIs>
<LinearRing>
<coordinates>
14.48333333,45.75833333
14.49166667,45.75833333
14.49166667,45.76666667
14.48333333,45.76666667
14.48333333,45.75833333
</coordinates>
</LinearRing>
</innerBoundaryIs>
<innerBoundaryIs>
<LinearRing>
<coordinates>
14.38333333,45.84166667
14.38333333,45.83333333
14.38333333,45.825
14.39166667,45.825
14.39166667,45.83333333
14.4,45.83333333
14.4,45.84166667
14.4,45.85
14.39166667,45.85
14.39166667,45.84166667
14.38333333,45.84166667
</coordinates>
</LinearRing>
</innerBoundaryIs>
<innerBoundaryIs>
<LinearRing>
<coordinates>
14.51666667,45.84166667
14.51666667,45.83333333
14.525,45.83333333
14.525,45.84166667
14.51666667,45.84166667
</coordinates>
</LinearRing>
</innerBoundaryIs>
<innerBoundaryIs>
<LinearRing>
<coordinates>
14.53333333,45.84166667
14.53333333,45.83333333
14.54166667,45.83333333
14.54166667,45.84166667
14.54166667,45.85
14.53333333,45.85
14.53333333,45.84166667
</coordinates>
</LinearRing>
</innerBoundaryIs>
<innerBoundaryIs>
<LinearRing>
<coordinates>
14.53333333,45.89166667
14.53333333,45.88333333
14.53333333,45.875
14.54166667,45.875
14.54166667,45.88333333
14.54166667,45.89166667
14.53333333,45.89166667
</coordinates>
</LinearRing>
</innerBoundaryIs>
<innerBoundaryIs>
<LinearRing>
<coordinates>
14.175,45.89166667
14.18333333,45.89166667
14.18333333,45.9
14.175,45.9
14.175,45.89166667
</coordinates>
</LinearRing>
</innerBoundaryIs>
<innerBoundaryIs>
<LinearRing>
<coordinates>
13.94166667,46.11666667
13.94166667,46.10833333
13.95,46.10833333
13.95,46.11666667
13.94166667,46.11666667
</coordinates>
</LinearRing>
</innerBoundaryIs>
<innerBoundaryIs>
<LinearRing>
<coordinates>
13.59166667,46.28333333
13.6,46.28333333
13.6,46.29166667
13.59166667,46.29166667
13.59166667,46.28333333
</coordinates>
</LinearRing>
</innerBoundaryIs>
<innerBoundaryIs>
<LinearRing>
<coordinates>
13.56666667,46.3
13.56666667,46.29166667
13.575,46.29166667
13.575,46.3
13.56666667,46.3
</coordinates>
</LinearRing>
</innerBoundaryIs>
<innerBoundaryIs>
<LinearRing>
<coordinates>
13.8,46.28333333
13.8,46.275
13.80833333,46.275
13.80833333,46.26666667
13.81666667,46.26666667
13.825,46.26666667
13.825,46.275
13.83333333,46.275
13.84166667,46.275
13.85,46.275
13.85833333,46.275
13.85833333,46.26666667
13.86666667,46.26666667
13.875,46.26666667
13.875,46.25833333
13.88333333,46.25833333
13.89166667,46.25833333
13.9,46.25833333
13.90833333,46.25833333
13.91666667,46.25833333
13.91666667,46.26666667
13.925,46.26666667
13.93333333,46.26666667
13.93333333,46.275
13.925,46.275
13.91666667,46.275
13.90833333,46.275
13.9,46.275
13.9,46.28333333
13.9,46.29166667
13.89166667,46.29166667
13.88333333,46.29166667
13.875,46.29166667
13.86666667,46.29166667
13.85833333,46.29166667
13.85,46.29166667
13.84166667,46.29166667
13.83333333,46.29166667
13.825,46.29166667
13.81666667,46.29166667
13.80833333,46.29166667
13.8,46.29166667
13.8,46.28333333
</coordinates>
</LinearRing>
</innerBoundaryIs>
<innerBoundaryIs>
<LinearRing>
<coordinates>
13.61666667,46.35833333
13.61666667,46.35
13.625,46.35
13.63333333,46.35
13.63333333,46.35833333
13.625,46.35833333
13.61666667,46.35833333
</coordinates>
</LinearRing>
</innerBoundaryIs>
<innerBoundaryIs>
<LinearRing>
<coordinates>
13.6,46.39166667
13.6,46.38333333
13.60833333,46.38333333
13.60833333,46.39166667
13.6,46.39166667
</coordinates>
</LinearRing>
</innerBoundaryIs>
<innerBoundaryIs>
<LinearRing>
<coordinates>
13.63333333,46.40833333
13.63333333,46.4
13.64166667,46.4
13.64166667,46.40833333
13.63333333,46.40833333
</coordinates>
</LinearRing>
</innerBoundaryIs>
<innerBoundaryIs>
<LinearRing>
<coordinates>
14.18333333,46.33333333
14.18333333,46.325
14.19166667,46.325
14.2,46.325
14.2,46.33333333
14.19166667,46.33333333
14.18333333,46.33333333
</coordinates>
</LinearRing>
</innerBoundaryIs>
<innerBoundaryIs>
<LinearRing>
<coordinates>
13.98333333,46.45
13.99166667,46.45
14,46.45
14,46.45833333
13.99166667,46.45833333
13.98333333,46.45833333
13.98333333,46.45
</coordinates>
</LinearRing>
</innerBoundaryIs>
<innerBoundaryIs>
<LinearRing>
<coordinates>
13.95,46.45833333
13.95833333,46.45833333
13.96666667,46.45833333
13.96666667,46.46666667
13.95833333,46.46666667
13.95,46.46666667
13.95,46.45833333
</coordinates>
</LinearRing>
</innerBoundaryIs>
<innerBoundaryIs>
<LinearRing>
<coordinates>
13.93333333,46.46666667
13.93333333,46.45833333
13.94166667,46.45833333
13.94166667,46.46666667
13.93333333,46.46666667
</coordinates>
</LinearRing>
</innerBoundaryIs>
</Polygon>
<Polygon>
<outerBoundaryIs>
<LinearRing>
<coordinates>
13.6,45.98333333
13.6,45.975
13.59166667,45.975
13.58333333,45.975
13.58333333,45.98333333
13.575,45.98333333
13.575,45.975
13.56666667,45.975
13.55833333,45.975
13.55833333,45.98333333
13.56666667,45.98333333
13.56666667,45.99166667
13.575,45.99166667
13.575,46
13.56666667,46
13.55833333,46
13.55,46
13.54166667,46
13.53333333,46
13.53333333,46.00833333
13.525,46.00833333
13.525,46
13.525,45.99166667
13.525,45.98333333
13.51666667,45.98333333
13.50833333,45.98333333
13.5,45.98333333
13.5,45.99166667
13.49166667,45.99166667
13.48333333,45.99166667
13.475,45.99166667
13.46666667,45.99166667
13.46666667,46
13.45833333,46
13.45833333,45.99166667
13.45,45.99166667
13.45,45.98333333
13.44166667,45.98333333
13.43333333,45.98333333
13.425,45.98333333
13.41666667,45.98333333
13.40833333,45.98333333
13.40833333,45.99166667
13.4,45.99166667
13.39166667,45.99166667
13.38333333,45.99166667
13.375,45.99166667
13.36666667,45.99166667
13.36666667,46
13.35833333,46
13.35833333,46.00833333
13.35,46.00833333
13.34166667,46.00833333
13.33333333,46.00833333
13.33333333,46.01666667
13.325,46.01666667
13.31666667,46.01666667
13.31666667,46.025
13.30833333,46.025
13.3,46.025
13.29166667,46.025
13.28333333,46.025
13.275,46.025
13.26666667,46.025
13.26666667,46.03333333
13.25833333,46.03333333
13.25833333,46.04166667
13.25,46.04166667
13.24166667,46.04166667
13.23333333,46.04166667
13.23333333,46.05
13.225,46.05
13.225,46.05833333
13.225,46.06666667
13.21666667,46.06666667
13.21666667,46.05833333
13.20833333,46.05833333
13.20833333,46.06666667
13.2,46.06666667
13.19166667,46.06666667
13.19166667,46.05833333
13.18333333,46.05833333
13.175,46.05833333
13.16666667,46.05833333
13.15833333,46.05833333
13.15833333,46.06666667
13.15,46.06666667
13.15,46.075
13.14166667,46.075
13.13333333,46.075
13.125,46.075
13.125,46.08333333
13.11666667,46.08333333
13.10833333,46.08333333
13.10833333,46.09166667
13.1,46.09166667
13.09166667,46.09166667
13.09166667,46.1
13.08333333,46.1
13.075,46.1
13.075,46.10833333
13.06666667,46.10833333
13.05833333,46.10833333
13.05833333,46.11666667
13.05,46.11666667
13.04166667,46.11666667
13.04166667,46.125
13.03333333,46.125
13.03333333,46.13333333
13.03333333,46.14166667
13.03333333,46.15
13.03333333,46.15833333
13.04166667,46.15833333
13.04166667,46.15
13.05,46.15
13.05833333,46.15
13.06666667,46.15
13.075,46.15
13.075,46.15833333
13.075,46.16666667
13.075,46.175
13.08333333,46.175
13.08333333,46.18333333
13.075,46.18333333
13.06666667,46.18333333
13.05833333,46.18333333
13.05833333,46.19166667
13.06666667,46.19166667
13.06666667,46.2
13.075,46.2
13.075,46.20833333
13.075,46.21666667
13.08333333,46.21666667
13.09166667,46.21666667
13.09166667,46.225
13.1,46.225
13.1,46.23333333
13.09166667,46.23333333
13.09166667,46.24166667
13.1,46.24166667
13.10833333,46.24166667
13.10833333,46.25
13.1,46.25
13.09166667,46.25
13.08333333,46.25
13.08333333,46.25833333
13.09166667,46.25833333
13.09166667,46.26666667
13.1,46.26666667
13.10833333,46.26666667
13.10833333,46.275
13.10833333,46.28333333
13.10833333,46.29166667
13.1,46.29166667
13.1,46.28333333
13.09166667,46.28333333
13.08333333,46.28333333
13.075,46.28333333
13.06666667,46.28333333
13.06666667,46.29166667
13.06666667,46.3
13.05833333,46.3
13.05833333,46.30833333
13.06666667,46.30833333
13.06666667,46.31666667
13.075,46.31666667
13.075,46.325
13.08333333,46.325
13.08333333,46.33333333
13.08333333,46.34166667
13.075,46.34166667
13.075,46.35
13.06666667,46.35
13.06666667,46.35833333
13.075,46.35833333
13.08333333,46.35833333
13.09166667,46.35833333
13.1,46.35833333
13.10833333,46.35833333
13.11666667,46.35833333
13.125,46.35833333
13.125,46.35
13.13333333,46.35
13.14166667,46.35
13.14166667,46.35833333
13.13333333,46.35833333
13.13333333,46.36666667
13.13333333,46.375
13.13333333,46.38333333
13.14166667,46.38333333
13.15,46.38333333
13.15,46.39166667
13.14166667,46.39166667
13.13333333,46.39166667
13.125,46.39166667
13.125,46.4
13.13333333,46.4
13.13333333,46.40833333
13.125,46.40833333
13.11666667,46.40833333
13.10833333,46.40833333
13.10833333,46.41666667
13.11666667,46.41666667
13.125,46.41666667
13.13333333,46.41666667
13.14166667,46.41666667
13.15,46.41666667
13.15833333,46.41666667
13.16666667,46.41666667
13.175,46.41666667
13.18333333,46.41666667
13.18333333,46.40833333
13.19166667,46.40833333
13.19166667,46.4
13.2,46.4
13.2,46.39166667
13.20833333,46.39166667
13.20833333,46.4
13.20833333,46.40833333
13.20833333,46.41666667
13.21666667,46.41666667
13.225,46.41666667
13.225,46.40833333
13.23333333,46.40833333
13.24166667,46.40833333
13.25,46.40833333
13.25833333,46.40833333
13.25833333,46.4
13.25,46.4
13.24166667,46.4
13.24166667,46.39166667
13.25,46.39166667
13.25833333,46.39166667
13.26666667,46.39166667
13.26666667,46.4
13.26666667,46.40833333
13.275,46.40833333
13.28333333,46.40833333
13.28333333,46.4
13.29166667,46.4
13.29166667,46.39166667
13.3,46.39166667
13.3,46.4
13.30833333,46.4
13.31666667,46.4
13.325,46.4
13.325,46.39166667
13.325,46.38333333
13.33333333,46.38333333
13.33333333,46.375
13.34166667,46.375
13.35,46.375
13.35833333,46.375
13.36666667,46.375
13.375,46.375
13.38333333,46.375
13.38333333,46.36666667
13.39166667,46.36666667
13.4,46.36666667
13.4,46.35833333
13.40833333,46.35833333
13.40833333,46.35
13.41666667,46.35
13.41666667,46.34166667
13.425,46.34166667
13.425,46.33333333
13.425,46.325
13.41666667,46.325
13.40833333,46.325
13.40833333,46.31666667
13.41666667,46.31666667
13.425,46.31666667
13.43333333,46.31666667
13.44166667,46.31666667
13.45,46.31666667
13.45833333,46.31666667
13.45833333,46.325
13.46666667,46.325
13.475,46.325
13.48333333,46.325
13.48333333,46.33333333
13.49166667,46.33333333
13.49166667,46.34166667
13.5,46.34166667
13.50833333,46.34166667
13.50833333,46.33333333
13.5,46.33333333
13.5,46.325
13.49166667,46.325
13.49166667,46.31666667
13.48333333,46.31666667
13.475,46.31666667
13.46666667,46.31666667
13.46666667,46.30833333
13.475,46.30833333
13.475,46.3
13.48333333,46.3
13.48333333,46.29166667
13.49166667,46.29166667
13.5,46.29166667
13.5,46.28333333
13.50833333,46.28333333
13.51666667,46.28333333
13.51666667,46.275
13.525,46.275
13.53333333,46.275
13.54166667,46.275
13.54166667,46.26666667
13.55,46.26666667
13.55833333,46.26666667
13.56666667,46.26666667
13.56666667,46.25833333
13.55833333,46.25833333
13.55,46.25833333
13.54166667,46.25833333
13.53333333,46.25833333
13.525,46.25833333
13.51666667,46.25833333
13.50833333,46.25833333
13.5,46.25833333
13.49166667,46.25833333
13.48333333,46.25833333
13.475,46.25833333
13.46666667,46.25833333
13.45833333,46.25833333
13.45,46.25833333
13.44166667,46.25833333
13.43333333,46.25833333
13.43333333,46.25
13.43333333,46.24166667
13.43333333,46.23333333
13.425,46.23333333
13.425,46.24166667
13.41666667,46.24166667
13.40833333,46.24166667
13.40833333,46.25
13.4,46.25
13.4,46.24166667
13.4,46.23333333
13.40833333,46.23333333
13.40833333,46.225
13.41666667,46.225
13.425,46.225
13.43333333,46.225
13.44166667,46.225
13.45,46.225
13.45,46.23333333
13.45833333,46.23333333
13.45833333,46.24166667
13.46666667,46.24166667
13.475,46.24166667
13.48333333,46.24166667
13.49166667,46.24166667
13.49166667,46.23333333
13.49166667,46.225
13.49166667,46.21666667
13.48333333,46.21666667
13.475,46.21666667
13.475,46.20833333
13.46666667,46.20833333
13.45833333,46.20833333
13.45833333,46.2
13.45833333,46.19166667
13.46666667,46.19166667
13.46666667,46.18333333
13.45833333,46.18333333
13.45833333,46.175
13.46666667,46.175
13.46666667,46.16666667
13.45833333,46.16666667
13.45833333,46.15833333
13.46666667,46.15833333
13.46666667,46.15
13.46666667,46.14166667
13.46666667,46.13333333
13.45833333,46.13333333
13.45833333,46.14166667
13.45833333,46.15
13.45,46.15
13.44166667,46.15
13.44166667,46.15833333
13.43333333,46.15833333
13.43333333,46.16666667
13.425,46.16666667
13.425,46.15833333
13.425,46.15
13.43333333,46.15
13.43333333,46.14166667
13.44166667,46.14166667
13.44166667,46.13333333
13.44166667,46.125
13.45,46.125
13.45,46.11666667
13.45833333,46.11666667
13.46666667,46.11666667
13.46666667,46.125
13.475,46.125
13.475,46.13333333
13.48333333,46.13333333
13.48333333,46.14166667
13.48333333,46.15
13.48333333,46.15833333
13.48333333,46.16666667
13.48333333,46.175
13.49166667,46.175
13.49166667,46.16666667
13.49166667,46.15833333
13.49166667,46.15
13.49166667,46.14166667
13.49166667,46.13333333
13.5,46.13333333
13.5,46.14166667
13.50833333,46.14166667
13.50833333,46.13333333
13.50833333,46.125
13.50833333,46.11666667
13.51666667,46.11666667
13.51666667,46.125
13.525,46.125
13.525,46.13333333
13.53333333,46.13333333
13.53333333,46.125
13.54166667,46.125
13.55,46.125
13.55,46.11666667
13.54166667,46.11666667
13.53333333,46.11666667
13.53333333,46.10833333
13.525,46.10833333
13.51666667,46.10833333
13.51666667,46.1
13.50833333,46.1
13.5,46.1
13.5,46.09166667
13.5,46.08333333
13.5,46.075
13.50833333,46.075
13.51666667,46.075
13.525,46.075
13.53333333,46.075
13.53333333,46.08333333
13.53333333,46.09166667
13.54166667,46.09166667
13.54166667,46.08333333
13.55,46.08333333
13.55,46.075
13.55833333,46.075
13.56666667,46.075
13.56666667,46.08333333
13.575,46.08333333
13.58333333,46.08333333
13.59166667,46.08333333
13.6,46.08333333
13.6,46.09166667
13.60833333,46.09166667
13.60833333,46.08333333
13.60833333,46.075
13.6,46.075
13.59166667,46.075
13.59166667,46.06666667
13.58333333,46.06666667
13.58333333,46.05833333
13.575,46.05833333
13.575,46.05
13.575,46.04166667
13.56666667,46.04166667
13.55833333,46.04166667
13.55833333,46.05
13.55,46.05
13.55,46.04166667
13.54166667,46.04166667
13.54166667,46.03333333
13.55,46.03333333
13.55833333,46.03333333
13.55833333,46.025
13.56666667,46.025
13.56666667,46.01666667
13.575,46.01666667
13.575,46.00833333
13.58333333,46.00833333
13.59166667,46.00833333
13.6,46.00833333
13.60833333,46.00833333
13.60833333,46.01666667
13.61666667,46.01666667
13.625,46.01666667
13.625,46.00833333
13.61666667,46.00833333
13.61666667,46
13.61666667,45.99166667
13.60833333,45.99166667
13.6,45.99166667
13.6,45.98333333
</coordinates>
</LinearRing>
</outerBoundaryIs>
<innerBoundaryIs>
<LinearRing>
<coordinates>
13.19166667,46.4
13.18333333,46.4
13.18333333,46.39166667
13.19166667,46.39166667
13.19166667,46.4
</coordinates>
</LinearRing>
</innerBoundaryIs>
<innerBoundaryIs>
<LinearRing>
<coordinates>
13.28333333,46.4
13.275,46.4
13.275,46.39166667
13.28333333,46.39166667
13.28333333,46.4
</coordinates>
</LinearRing>
</innerBoundaryIs>
<innerBoundaryIs>
<LinearRing>
<coordinates>
13.40833333,46.225
13.4,46.225
13.4,46.21666667
13.40833333,46.21666667
13.40833333,46.225
</coordinates>
</LinearRing>
</innerBoundaryIs>
<innerBoundaryIs>
<LinearRing>
<coordinates>
13.43333333,46.14166667
13.425,46.14166667
13.425,46.13333333
13.43333333,46.13333333
13.43333333,46.14166667
</coordinates>
</LinearRing>
</innerBoundaryIs>
<innerBoundaryIs>
<LinearRing>
<coordinates>
13.5,46.1
13.5,46.10833333
13.49166667,46.10833333
13.48333333,46.10833333
13.48333333,46.1
13.49166667,46.1
13.5,46.1
</coordinates>
</LinearRing>
</innerBoundaryIs>
<innerBoundaryIs>
<LinearRing>
<coordinates>
13.25833333,46.325
13.26666667,46.325
13.275,46.325
13.275,46.31666667
13.28333333,46.31666667
13.29166667,46.31666667
13.3,46.31666667
13.30833333,46.31666667
13.31666667,46.31666667
13.31666667,46.30833333
13.325,46.30833333
13.33333333,46.30833333
13.34166667,46.30833333
13.34166667,46.31666667
13.35,46.31666667
13.35833333,46.31666667
13.35833333,46.325
13.35,46.325
13.34166667,46.325
13.33333333,46.325
13.33333333,46.33333333
13.34166667,46.33333333
13.35,46.33333333
13.35833333,46.33333333
13.36666667,46.33333333
13.36666667,46.34166667
13.35833333,46.34166667
13.35,46.34166667
13.34166667,46.34166667
13.33333333,46.34166667
13.325,46.34166667
13.31666667,46.34166667
13.31666667,46.33333333
13.30833333,46.33333333
13.3,46.33333333
13.29166667,46.33333333
13.28333333,46.33333333
13.28333333,46.34166667
13.275,46.34166667
13.26666667,46.34166667
13.26666667,46.35
13.25833333,46.35
13.25833333,46.34166667
13.25,46.34166667
13.25,46.35
13.25,46.35833333
13.24166667,46.35833333
13.24166667,46.36666667
13.23333333,46.36666667
13.225,46.36666667
13.225,46.35833333
13.21666667,46.35833333
13.21666667,46.36666667
13.20833333,46.36666667
13.20833333,46.375
13.2,46.375
13.2,46.38333333
13.19166667,46.38333333
13.18333333,46.38333333
13.175,46.38333333
13.16666667,46.38333333
13.16666667,46.375
13.15833333,46.375
13.15,46.375
13.15,46.36666667
13.15,46.35833333
13.15833333,46.35833333
13.15833333,46.35
13.15833333,46.34166667
13.16666667,46.34166667
13.175,46.34166667
13.18333333,46.34166667
13.19166667,46.34166667
13.19166667,46.33333333
13.2,46.33333333
13.20833333,46.33333333
13.21666667,46.33333333
13.225,46.33333333
13.23333333,46.33333333
13.23333333,46.325
13.24166667,46.325
13.25,46.325
13.25833333,46.325
</coordinates>
</LinearRing>
</innerBoundaryIs>
<innerBoundaryIs>
<LinearRing>
<coordinates>
13.26666667,46.35
13.275,46.35
13.28333333,46.35
13.28333333,46.35833333
13.275,46.35833333
13.275,46.36666667
13.26666667,46.36666667
13.26666667,46.35833333
13.26666667,46.35
</coordinates>
</LinearRing>
</innerBoundaryIs>
<innerBoundaryIs>
<LinearRing>
<coordinates>
13.4,46.15
13.4,46.14166667
13.40833333,46.14166667
13.40833333,46.15
13.4,46.15
</coordinates>
</LinearRing>
</innerBoundaryIs>
<innerBoundaryIs>
<LinearRing>
<coordinates>
13.525,46.05833333
13.525,46.05
13.51666667,46.05
13.51666667,46.04166667
13.525,46.04166667
13.53333333,46.04166667
13.53333333,46.05
13.54166667,46.05
13.54166667,46.05833333
13.54166667,46.06666667
13.53333333,46.06666667
13.525,46.06666667
13.525,46.05833333
</coordinates>
</LinearRing>
</innerBoundaryIs>
<innerBoundaryIs>
<LinearRing>
<coordinates>
13.38333333,46.00833333
13.38333333,46
13.39166667,46
13.39166667,46.00833333
13.38333333,46.00833333
</coordinates>
</LinearRing>
</innerBoundaryIs>
<innerBoundaryIs>
<LinearRing>
<coordinates>
13.5,46.00833333
13.5,46
13.50833333,46
13.51666667,46
13.51666667,46.00833333
13.50833333,46.00833333
13.5,46.00833333
</coordinates>
</LinearRing>
</innerBoundaryIs>
<innerBoundaryIs>
<LinearRing>
<coordinates>
13.11666667,46.275
13.11666667,46.26666667
13.125,46.26666667
13.125,46.275
13.11666667,46.275
</coordinates>
</LinearRing>
</innerBoundaryIs>
<innerBoundaryIs>
<LinearRing>
<coordinates>
13.175,46.275
13.18333333,46.275
13.19166667,46.275
13.19166667,46.28333333
13.19166667,46.29166667
13.2,46.29166667
13.20833333,46.29166667
13.21666667,46.29166667
13.225,46.29166667
13.23333333,46.29166667
13.24166667,46.29166667
13.25,46.29166667
13.25,46.3
13.25833333,46.3
13.25833333,46.30833333
13.25,46.30833333
13.24166667,46.30833333
13.23333333,46.30833333
13.225,46.30833333
13.21666667,46.30833333
13.20833333,46.30833333
13.2,46.30833333
13.19166667,46.30833333
13.18333333,46.30833333
13.175,46.30833333
13.16666667,46.30833333
13.15833333,46.30833333
13.15833333,46.3
13.15833333,46.29166667
13.16666667,46.29166667
13.175,46.29166667
13.175,46.28333333
13.175,46.275
</coordinates>
</LinearRing>
</innerBoundaryIs>
<innerBoundaryIs>
<LinearRing>
<coordinates>
13.45,46.275
13.45833333,46.275
13.46666667,46.275
13.46666667,46.28333333
13.45833333,46.28333333
13.45,46.28333333
13.45,46.275
</coordinates>
</LinearRing>
</innerBoundaryIs>
<innerBoundaryIs>
<LinearRing>
<coordinates>
13.3,46.29166667
13.3,46.28333333
13.30833333,46.28333333
13.31666667,46.28333333
13.31666667,46.29166667
13.31666667,46.3
13.30833333,46.3
13.30833333,46.29166667
13.3,46.29166667
</coordinates>
</LinearRing>
</innerBoundaryIs>
<innerBoundaryIs>
<LinearRing>
<coordinates>
13.325,46.29166667
13.325,46.28333333
13.33333333,46.28333333
13.33333333,46.29166667
13.33333333,46.3
13.325,46.3
13.325,46.29166667
</coordinates>
</LinearRing>
</innerBoundaryIs>
<innerBoundaryIs>
<LinearRing>
<coordinates>
13.34166667,46.29166667
13.34166667,46.28333333
13.35,46.28333333
13.35833333,46.28333333
13.36666667,46.28333333
13.375,46.28333333
13.375,46.29166667
13.36666667,46.29166667
13.35833333,46.29166667
13.35,46.29166667
13.34166667,46.29166667
</coordinates>
</LinearRing>
</innerBoundaryIs>
<innerBoundaryIs>
<LinearRing>
<coordinates>
13.45,46.3
13.45833333,46.3
13.45833333,46.30833333
13.45,46.30833333
13.45,46.3
</coordinates>
</LinearRing>
</innerBoundaryIs>
<innerBoundaryIs>
<LinearRing>
<coordinates>
13.09166667,46.33333333
13.1,46.33333333
13.1,46.325
13.10833333,46.325
13.10833333,46.33333333
13.11666667,46.33333333
13.11666667,46.34166667
13.11666667,46.35
13.10833333,46.35
13.1,46.35
13.09166667,46.35
13.09166667,46.34166667
13.09166667,46.33333333
</coordinates>
</LinearRing>
</innerBoundaryIs>
<innerBoundaryIs>
<LinearRing>
<coordinates>
13.39166667,46.325
13.4,46.325
13.4,46.33333333
13.39166667,46.33333333
13.39166667,46.325
</coordinates>
</LinearRing>
</innerBoundaryIs>
</Polygon>
<Polygon>
<outerBoundaryIs>
<LinearRing>
<coordinates>
14.81666667,46.43333333
14.81666667,46.425
14.80833333,46.425
14.80833333,46.43333333
14.8,46.43333333
14.79166667,46.43333333
14.79166667,46.44166667
14.78333333,46.44166667
14.78333333,46.43333333
14.775,46.43333333
14.775,46.44166667
14.76666667,46.44166667
14.75833333,46.44166667
14.75,46.44166667
14.74166667,46.44166667
14.73333333,46.44166667
14.73333333,46.43333333
14.725,46.43333333
14.725,46.425
14.71666667,46.425
14.71666667,46.43333333
14.70833333,46.43333333
14.7,46.43333333
14.7,46.44166667
14.70833333,46.44166667
14.71666667,46.44166667
14.71666667,46.45
14.70833333,46.45
14.70833333,46.45833333
14.70833333,46.46666667
14.71666667,46.46666667
14.725,46.46666667
14.725,46.475
14.73333333,46.475
14.73333333,46.46666667
14.74166667,46.46666667
14.75,46.46666667
14.75,46.45833333
14.75833333,46.45833333
14.75833333,46.46666667
14.76666667,46.46666667
14.775,46.46666667
14.775,46.475
14.76666667,46.475
14.76666667,46.48333333
14.775,46.48333333
14.78333333,46.48333333
14.78333333,46.475
14.79166667,46.475
14.8,46.475
14.80833333,46.475
14.80833333,46.46666667
14.81666667,46.46666667
14.825,46.46666667
14.825,46.45833333
14.81666667,46.45833333
14.80833333,46.45833333
14.8,46.45833333
14.79166667,46.45833333
14.78333333,46.45833333
14.78333333,46.45
14.79166667,46.45
14.8,46.45
14.80833333,46.45
14.81666667,46.45
14.825,46.45
14.825,46.44166667
14.83333333,46.44166667
14.83333333,46.45
14.83333333,46.45833333
14.84166667,46.45833333
14.84166667,46.45
14.85,46.45
14.85,46.44166667
14.85,46.43333333
14.84166667,46.43333333
14.83333333,46.43333333
14.825,46.43333333
14.81666667,46.43333333
</coordinates>
</LinearRing>
</outerBoundaryIs>
<innerBoundaryIs>
<LinearRing>
<coordinates>
14.73333333,46.44166667
14.73333333,46.45
14.725,46.45
14.725,46.44166667
14.73333333,46.44166667
</coordinates>
</LinearRing>
</innerBoundaryIs>
</Polygon>
<Polygon>
<outerBoundaryIs>
<LinearRing>
<coordinates>
14.5,45.74166667
14.50833333,45.74166667
14.50833333,45.73333333
14.5,45.73333333
14.5,45.74166667
</coordinates>
</LinearRing>
</outerBoundaryIs>
</Polygon>
<Polygon>
<outerBoundaryIs>
<LinearRing>
<coordinates>
14.55,45.75833333
14.55833333,45.75833333
14.55833333,45.75
14.55,45.75
14.55,45.75833333
</coordinates>
</LinearRing>
</outerBoundaryIs>
</Polygon>
<Polygon>
<outerBoundaryIs>
<LinearRing>
<coordinates>
14.575,45.775
14.575,45.76666667
14.56666667,45.76666667
14.56666667,45.775
14.55833333,45.775
14.55833333,45.78333333
14.56666667,45.78333333
14.56666667,45.79166667
14.575,45.79166667
14.575,45.78333333
14.575,45.775
</coordinates>
</LinearRing>
</outerBoundaryIs>
</Polygon>
<Polygon>
<outerBoundaryIs>
<LinearRing>
<coordinates>
13.48333333,45.96666667
13.48333333,45.95833333
13.475,45.95833333
13.475,45.96666667
13.46666667,45.96666667
13.46666667,45.975
13.475,45.975
13.475,45.98333333
13.48333333,45.98333333
13.48333333,45.975
13.48333333,45.96666667
</coordinates>
</LinearRing>
</outerBoundaryIs>
</Polygon>
<Polygon>
<outerBoundaryIs>
<LinearRing>
<coordinates>
13.63333333,45.98333333
13.64166667,45.98333333
13.65,45.98333333
13.65,45.975
13.64166667,45.975
13.63333333,45.975
13.625,45.975
13.625,45.98333333
13.63333333,45.98333333
</coordinates>
</LinearRing>
</outerBoundaryIs>
</Polygon>
<Polygon>
<outerBoundaryIs>
<LinearRing>
<coordinates>
13.45833333,45.98333333
13.46666667,45.98333333
13.46666667,45.975
13.45833333,45.975
13.45,45.975
13.45,45.98333333
13.45833333,45.98333333
</coordinates>
</LinearRing>
</outerBoundaryIs>
</Polygon>
<Polygon>
<outerBoundaryIs>
<LinearRing>
<coordinates>
14.075,45.98333333
14.08333333,45.98333333
14.08333333,45.975
14.075,45.975
14.075,45.98333333
</coordinates>
</LinearRing>
</outerBoundaryIs>
</Polygon>
<Polygon>
<outerBoundaryIs>
<LinearRing>
<coordinates>
13.61666667,45.99166667
13.625,45.99166667
13.625,45.98333333
13.61666667,45.98333333
13.61666667,45.99166667
</coordinates>
</LinearRing>
</outerBoundaryIs>
</Polygon>
<Polygon>
<outerBoundaryIs>
<LinearRing>
<coordinates>
13.64166667,46
13.65,46
13.65,45.99166667
13.64166667,45.99166667
13.64166667,46
</coordinates>
</LinearRing>
</outerBoundaryIs>
</Polygon>
<Polygon>
<outerBoundaryIs>
<LinearRing>
<coordinates>
13.64166667,46.00833333
13.64166667,46
13.63333333,46
13.63333333,46.00833333
13.63333333,46.01666667
13.625,46.01666667
13.625,46.025
13.63333333,46.025
13.64166667,46.025
13.64166667,46.03333333
13.64166667,46.04166667
13.64166667,46.05
13.65,46.05
13.65,46.05833333
13.65,46.06666667
13.65,46.075
13.65833333,46.075
13.65833333,46.06666667
13.66666667,46.06666667
13.66666667,46.05833333
13.675,46.05833333
13.675,46.05
13.68333333,46.05
13.68333333,46.04166667
13.68333333,46.03333333
13.68333333,46.025
13.675,46.025
13.66666667,46.025
13.65833333,46.025
13.65,46.025
13.65,46.01666667
13.64166667,46.01666667
13.64166667,46.00833333
</coordinates>
</LinearRing>
</outerBoundaryIs>
</Polygon>
<Polygon>
<outerBoundaryIs>
<LinearRing>
<coordinates>
14.55833333,46.025
14.55833333,46.01666667
14.55,46.01666667
14.55,46.025
14.55,46.03333333
14.55833333,46.03333333
14.55833333,46.025
</coordinates>
</LinearRing>
</outerBoundaryIs>
</Polygon>
<Polygon>
<outerBoundaryIs>
<LinearRing>
<coordinates>
13.6,46.03333333
13.60833333,46.03333333
13.60833333,46.025
13.6,46.025
13.6,46.03333333
</coordinates>
</LinearRing>
</outerBoundaryIs>
</Polygon>
<Polygon>
<outerBoundaryIs>
<LinearRing>
<coordinates>
13.59166667,46.04166667
13.6,46.04166667
13.6,46.03333333
13.59166667,46.03333333
13.58333333,46.03333333
13.58333333,46.04166667
13.58333333,46.05
13.59166667,46.05
13.59166667,46.04166667
</coordinates>
</LinearRing>
</outerBoundaryIs>
</Polygon>
<Polygon>
<outerBoundaryIs>
<LinearRing>
<coordinates>
13.63333333,46.04166667
13.63333333,46.03333333
13.625,46.03333333
13.625,46.04166667
13.61666667,46.04166667
13.60833333,46.04166667
13.60833333,46.05
13.6,46.05
13.59166667,46.05
13.59166667,46.05833333
13.6,46.05833333
13.60833333,46.05833333
13.60833333,46.06666667
13.61666667,46.06666667
13.61666667,46.075
13.625,46.075
13.625,46.08333333
13.63333333,46.08333333
13.63333333,46.09166667
13.63333333,46.1
13.64166667,46.1
13.64166667,46.10833333
13.65,46.10833333
13.65833333,46.10833333
13.66666667,46.10833333
13.675,46.10833333
13.68333333,46.10833333
13.68333333,46.11666667
13.69166667,46.11666667
13.69166667,46.10833333
13.69166667,46.1
13.69166667,46.09166667
13.68333333,46.09166667
13.68333333,46.1
13.675,46.1
13.66666667,46.1
13.65833333,46.1
13.65,46.1
13.65,46.09166667
13.64166667,46.09166667
13.64166667,46.08333333
13.64166667,46.075
13.64166667,46.06666667
13.63333333,46.06666667
13.63333333,46.05833333
13.63333333,46.05
13.63333333,46.04166667
</coordinates>
</LinearRing>
</outerBoundaryIs>
</Polygon>
<Polygon>
<outerBoundaryIs>
<LinearRing>
<coordinates>
13.95833333,46.06666667
13.96666667,46.06666667
13.96666667,46.05833333
13.95833333,46.05833333
13.95833333,46.06666667
</coordinates>
</LinearRing>
</outerBoundaryIs>
</Polygon>
<Polygon>
<outerBoundaryIs>
<LinearRing>
<coordinates>
13.94166667,46.075
13.95,46.075
13.95,46.06666667
13.94166667,46.06666667
13.93333333,46.06666667
13.925,46.06666667
13.925,46.075
13.925,46.08333333
13.91666667,46.08333333
13.91666667,46.075
13.90833333,46.075
13.90833333,46.08333333
13.90833333,46.09166667
13.91666667,46.09166667
13.925,46.09166667
13.93333333,46.09166667
13.93333333,46.08333333
13.94166667,46.08333333
13.94166667,46.075
</coordinates>
</LinearRing>
</outerBoundaryIs>
</Polygon>
<Polygon>
<outerBoundaryIs>
<LinearRing>
<coordinates>
13.65833333,46.08333333
13.66666667,46.08333333
13.66666667,46.075
13.65833333,46.075
13.65833333,46.08333333
</coordinates>
</LinearRing>
</outerBoundaryIs>
</Polygon>
<Polygon>
<outerBoundaryIs>
<LinearRing>
<coordinates>
13.9,46.09166667
13.9,46.08333333
13.89166667,46.08333333
13.89166667,46.09166667
13.89166667,46.1
13.9,46.1
13.9,46.09166667
</coordinates>
</LinearRing>
</outerBoundaryIs>
</Polygon>
<Polygon>
<outerBoundaryIs>
<LinearRing>
<coordinates>
13.55833333,46.09166667
13.56666667,46.09166667
13.56666667,46.08333333
13.55833333,46.08333333
13.55833333,46.09166667
</coordinates>
</LinearRing>
</outerBoundaryIs>
</Polygon>
<Polygon>
<outerBoundaryIs>
<LinearRing>
<coordinates>
13.525,46.09166667
13.525,46.08333333
13.51666667,46.08333333
13.50833333,46.08333333
13.50833333,46.09166667
13.51666667,46.09166667
13.51666667,46.1
13.525,46.1
13.525,46.09166667
</coordinates>
</LinearRing>
</outerBoundaryIs>
</Polygon>
<Polygon>
<outerBoundaryIs>
<LinearRing>
<coordinates>
13.575,46.1
13.58333333,46.1
13.58333333,46.09166667
13.575,46.09166667
13.575,46.1
</coordinates>
</LinearRing>
</outerBoundaryIs>
</Polygon>
<Polygon>
<outerBoundaryIs>
<LinearRing>
<coordinates>
13.55833333,46.1
13.55833333,46.09166667
13.55,46.09166667
13.54166667,46.09166667
13.54166667,46.1
13.53333333,46.1
13.53333333,46.10833333
13.54166667,46.10833333
13.55,46.10833333
13.55833333,46.10833333
13.55833333,46.11666667
13.56666667,46.11666667
13.575,46.11666667
13.58333333,46.11666667
13.58333333,46.125
13.59166667,46.125
13.59166667,46.11666667
13.59166667,46.10833333
13.58333333,46.10833333
13.575,46.10833333
13.575,46.1
13.56666667,46.1
13.55833333,46.1
</coordinates>
</LinearRing>
</outerBoundaryIs>
</Polygon>
<Polygon>
<outerBoundaryIs>
<LinearRing>
<coordinates>
13.83333333,46.1
13.84166667,46.1
13.84166667,46.09166667
13.83333333,46.09166667
13.83333333,46.1
</coordinates>
</LinearRing>
</outerBoundaryIs>
</Polygon>
<Polygon>
<outerBoundaryIs>
<LinearRing>
<coordinates>
13.60833333,46.1
13.61666667,46.1
13.61666667,46.09166667
13.60833333,46.09166667
13.60833333,46.1
</coordinates>
</LinearRing>
</outerBoundaryIs>
</Polygon>
<Polygon>
<outerBoundaryIs>
<LinearRing>
<coordinates>
13.81666667,46.10833333
13.825,46.10833333
13.825,46.1
13.81666667,46.1
13.81666667,46.10833333
</coordinates>
</LinearRing>
</outerBoundaryIs>
</Polygon>
<Polygon>
<outerBoundaryIs>
<LinearRing>
<coordinates>
13.80833333,46.11666667
13.81666667,46.11666667
13.81666667,46.10833333
13.80833333,46.10833333
13.80833333,46.11666667
</coordinates>
</LinearRing>
</outerBoundaryIs>
</Polygon>
<Polygon>
<outerBoundaryIs>
<LinearRing>
<coordinates>
13.88333333,46.11666667
13.88333333,46.10833333
13.875,46.10833333
13.875,46.11666667
13.86666667,46.11666667
13.85833333,46.11666667
13.85833333,46.125
13.86666667,46.125
13.875,46.125
13.88333333,46.125
13.88333333,46.11666667
</coordinates>
</LinearRing>
</outerBoundaryIs>
</Polygon>
<Polygon>
<outerBoundaryIs>
<LinearRing>
<coordinates>
13.9,46.11666667
13.90833333,46.11666667
13.90833333,46.10833333
13.9,46.10833333
13.9,46.11666667
</coordinates>
</LinearRing>
</outerBoundaryIs>
</Polygon>
<Polygon>
<outerBoundaryIs>
<LinearRing>
<coordinates>
13.8,46.125
13.80833333,46.125
13.80833333,46.11666667
13.8,46.11666667
13.8,46.125
</coordinates>
</LinearRing>
</outerBoundaryIs>
</Polygon>
<Polygon>
<outerBoundaryIs>
<LinearRing>
<coordinates>
13.9,46.13333333
13.9,46.125
13.89166667,46.125
13.88333333,46.125
13.88333333,46.13333333
13.89166667,46.13333333
13.89166667,46.14166667
13.9,46.14166667
13.9,46.13333333
</coordinates>
</LinearRing>
</outerBoundaryIs>
</Polygon>
<Polygon>
<outerBoundaryIs>
<LinearRing>
<coordinates>
13.79166667,46.13333333
13.8,46.13333333
13.8,46.125
13.79166667,46.125
13.78333333,46.125
13.78333333,46.13333333
13.79166667,46.13333333
</coordinates>
</LinearRing>
</outerBoundaryIs>
</Polygon>
<Polygon>
<outerBoundaryIs>
<LinearRing>
<coordinates>
13.775,46.14166667
13.78333333,46.14166667
13.78333333,46.13333333
13.775,46.13333333
13.775,46.14166667
</coordinates>
</LinearRing>
</outerBoundaryIs>
</Polygon>
<Polygon>
<outerBoundaryIs>
<LinearRing>
<coordinates>
13.71666667,46.14166667
13.725,46.14166667
13.725,46.13333333
13.71666667,46.13333333
13.71666667,46.14166667
</coordinates>
</LinearRing>
</outerBoundaryIs>
</Polygon>
<Polygon>
<outerBoundaryIs>
<LinearRing>
<coordinates>
13.59166667,46.14166667
13.6,46.14166667
13.6,46.13333333
13.59166667,46.13333333
13.59166667,46.14166667
</coordinates>
</LinearRing>
</outerBoundaryIs>
</Polygon>
<Polygon>
<outerBoundaryIs>
<LinearRing>
<coordinates>
13.73333333,46.15
13.74166667,46.15
13.74166667,46.14166667
13.73333333,46.14166667
13.73333333,46.15
</coordinates>
</LinearRing>
</outerBoundaryIs>
</Polygon>
<Polygon>
<outerBoundaryIs>
<LinearRing>
<coordinates>
13.75833333,46.15
13.76666667,46.15
13.775,46.15
13.775,46.14166667
13.76666667,46.14166667
13.75833333,46.14166667
13.75833333,46.15
</coordinates>
</LinearRing>
</outerBoundaryIs>
</Polygon>
<Polygon>
<outerBoundaryIs>
<LinearRing>
<coordinates>
13.88333333,46.15
13.89166667,46.15
13.89166667,46.14166667
13.88333333,46.14166667
13.88333333,46.15
</coordinates>
</LinearRing>
</outerBoundaryIs>
</Polygon>
<Polygon>
<outerBoundaryIs>
<LinearRing>
<coordinates>
13.9,46.15833333
13.90833333,46.15833333
13.90833333,46.15
13.9,46.15
13.9,46.15833333
</coordinates>
</LinearRing>
</outerBoundaryIs>
</Polygon>
<Polygon>
<outerBoundaryIs>
<LinearRing>
<coordinates>
13.85833333,46.15833333
13.86666667,46.15833333
13.86666667,46.15
13.85833333,46.15
13.85833333,46.15833333
</coordinates>
</LinearRing>
</outerBoundaryIs>
</Polygon>
<Polygon>
<outerBoundaryIs>
<LinearRing>
<coordinates>
13.75,46.15833333
13.75,46.15
13.74166667,46.15
13.74166667,46.15833333
13.74166667,46.16666667
13.74166667,46.175
13.73333333,46.175
13.725,46.175
13.71666667,46.175
13.71666667,46.16666667
13.70833333,46.16666667
13.70833333,46.175
13.70833333,46.18333333
13.7,46.18333333
13.7,46.19166667
13.69166667,46.19166667
13.69166667,46.2
13.7,46.2
13.70833333,46.2
13.70833333,46.19166667
13.71666667,46.19166667
13.725,46.19166667
13.73333333,46.19166667
13.73333333,46.2
13.74166667,46.2
13.74166667,46.19166667
13.74166667,46.18333333
13.75,46.18333333
13.75833333,46.18333333
13.75833333,46.175
13.75833333,46.16666667
13.75,46.16666667
13.75,46.15833333
</coordinates>
</LinearRing>
</outerBoundaryIs>
</Polygon>
<Polygon>
<outerBoundaryIs>
<LinearRing>
<coordinates>
13.56666667,46.16666667
13.575,46.16666667
13.575,46.15833333
13.56666667,46.15833333
13.55833333,46.15833333
13.55833333,46.16666667
13.56666667,46.16666667
</coordinates>
</LinearRing>
</outerBoundaryIs>
</Polygon>
<Polygon>
<outerBoundaryIs>
<LinearRing>
<coordinates>
13.86666667,46.16666667
13.875,46.16666667
13.875,46.15833333
13.86666667,46.15833333
13.86666667,46.16666667
</coordinates>
</LinearRing>
</outerBoundaryIs>
</Polygon>
<Polygon>
<outerBoundaryIs>
<LinearRing>
<coordinates>
13.825,46.16666667
13.83333333,46.16666667
13.83333333,46.15833333
13.825,46.15833333
13.825,46.16666667
</coordinates>
</LinearRing>
</outerBoundaryIs>
</Polygon>
<Polygon>
<outerBoundaryIs>
<LinearRing>
<coordinates>
13.8,46.16666667
13.80833333,46.16666667
13.80833333,46.15833333
13.8,46.15833333
13.8,46.16666667
</coordinates>
</LinearRing>
</outerBoundaryIs>
</Polygon>
<Polygon>
<outerBoundaryIs>
<LinearRing>
<coordinates>
13.5,46.16666667
13.50833333,46.16666667
13.50833333,46.175
13.5,46.175
13.5,46.18333333
13.49166667,46.18333333
13.49166667,46.19166667
13.48333333,46.19166667
13.475,46.19166667
13.475,46.2
13.48333333,46.2
13.49166667,46.2
13.49166667,46.20833333
13.5,46.20833333
13.5,46.21666667
13.50833333,46.21666667
13.50833333,46.225
13.50833333,46.23333333
13.50833333,46.24166667
13.51666667,46.24166667
13.525,46.24166667
13.525,46.23333333
13.53333333,46.23333333
13.54166667,46.23333333
13.55,46.23333333
13.55833333,46.23333333
13.55833333,46.225
13.56666667,46.225
13.575,46.225
13.575,46.21666667
13.58333333,46.21666667
13.58333333,46.20833333
13.59166667,46.20833333
13.6,46.20833333
13.60833333,46.20833333
13.61666667,46.20833333
13.61666667,46.2
13.625,46.2
13.63333333,46.2
13.64166667,46.2
13.64166667,46.19166667
13.65,46.19166667
13.65833333,46.19166667
13.66666667,46.19166667
13.66666667,46.18333333
13.66666667,46.175
13.65833333,46.175
13.65,46.175
13.65,46.18333333
13.64166667,46.18333333
13.63333333,46.18333333
13.625,46.18333333
13.61666667,46.18333333
13.60833333,46.18333333
13.6,46.18333333
13.6,46.175
13.6,46.16666667
13.59166667,46.16666667
13.58333333,46.16666667
13.575,46.16666667
13.575,46.175
13.58333333,46.175
13.58333333,46.18333333
13.575,46.18333333
13.56666667,46.18333333
13.56666667,46.175
13.55833333,46.175
13.55,46.175
13.55,46.16666667
13.54166667,46.16666667
13.54166667,46.175
13.54166667,46.18333333
13.53333333,46.18333333
13.53333333,46.175
13.53333333,46.16666667
13.525,46.16666667
13.51666667,46.16666667
13.51666667,46.15833333
13.50833333,46.15833333
13.5,46.15833333
13.5,46.16666667
</coordinates>
</LinearRing>
</outerBoundaryIs>
</Polygon>
<Polygon>
<outerBoundaryIs>
<LinearRing>
<coordinates>
13.89166667,46.175
13.9,46.175
13.9,46.16666667
13.89166667,46.16666667
13.89166667,46.175
</coordinates>
</LinearRing>
</outerBoundaryIs>
</Polygon>
<Polygon>
<outerBoundaryIs>
<LinearRing>
<coordinates>
13.475,46.18333333
13.48333333,46.18333333
13.48333333,46.175
13.475,46.175
13.475,46.18333333
</coordinates>
</LinearRing>
</outerBoundaryIs>
</Polygon>
<Polygon>
<outerBoundaryIs>
<LinearRing>
<coordinates>
13.04166667,46.18333333
13.04166667,46.175
13.03333333,46.175
13.03333333,46.18333333
13.025,46.18333333
13.025,46.19166667
13.03333333,46.19166667
13.03333333,46.2
13.04166667,46.2
13.05,46.2
13.05833333,46.2
13.05833333,46.19166667
13.05,46.19166667
13.05,46.18333333
13.04166667,46.18333333
</coordinates>
</LinearRing>
</outerBoundaryIs>
</Polygon>
<Polygon>
<outerBoundaryIs>
<LinearRing>
<coordinates>
13.66666667,46.20833333
13.675,46.20833333
13.68333333,46.20833333
13.69166667,46.20833333
13.69166667,46.2
13.68333333,46.2
13.675,46.2
13.66666667,46.2
13.66666667,46.20833333
</coordinates>
</LinearRing>
</outerBoundaryIs>
</Polygon>
<Polygon>
<outerBoundaryIs>
<LinearRing>
<coordinates>
14.53333333,46.26666667
14.54166667,46.26666667
14.54166667,46.25833333
14.53333333,46.25833333
14.53333333,46.26666667
</coordinates>
</LinearRing>
</outerBoundaryIs>
</Polygon>
<Polygon>
<outerBoundaryIs>
<LinearRing>
<coordinates>
13.08333333,46.275
13.09166667,46.275
13.09166667,46.26666667
13.08333333,46.26666667
13.08333333,46.275
</coordinates>
</LinearRing>
</outerBoundaryIs>
</Polygon>
<Polygon>
<outerBoundaryIs>
<LinearRing>
<coordinates>
14.275,46.28333333
14.28333333,46.28333333
14.28333333,46.275
14.275,46.275
14.275,46.28333333
</coordinates>
</LinearRing>
</outerBoundaryIs>
</Polygon>
<Polygon>
<outerBoundaryIs>
<LinearRing>
<coordinates>
14.275,46.29166667
14.275,46.28333333
14.26666667,46.28333333
14.26666667,46.29166667
14.26666667,46.3
14.275,46.3
14.275,46.29166667
</coordinates>
</LinearRing>
</outerBoundaryIs>
</Polygon>
<Polygon>
<outerBoundaryIs>
<LinearRing>
<coordinates>
14.25,46.31666667
14.25,46.30833333
14.24166667,46.30833333
14.24166667,46.31666667
14.24166667,46.325
14.25,46.325
14.25,46.31666667
</coordinates>
</LinearRing>
</outerBoundaryIs>
</Polygon>
<Polygon>
<outerBoundaryIs>
<LinearRing>
<coordinates>
14.23333333,46.325
14.23333333,46.31666667
14.225,46.31666667
14.225,46.325
14.21666667,46.325
14.21666667,46.33333333
14.225,46.33333333
14.23333333,46.33333333
14.23333333,46.325
</coordinates>
</LinearRing>
</outerBoundaryIs>
</Polygon>
<Polygon>
<outerBoundaryIs>
<LinearRing>
<coordinates>
14.25,46.33333333
14.25833333,46.33333333
14.25833333,46.325
14.25,46.325
14.25,46.33333333
</coordinates>
</LinearRing>
</outerBoundaryIs>
</Polygon>
<Polygon>
<outerBoundaryIs>
<LinearRing>
<coordinates>
14.7,46.33333333
14.70833333,46.33333333
14.70833333,46.325
14.7,46.325
14.7,46.33333333
</coordinates>
</LinearRing>
</outerBoundaryIs>
</Polygon>
<Polygon>
<outerBoundaryIs>
<LinearRing>
<coordinates>
14.71666667,46.34166667
14.71666667,46.33333333
14.70833333,46.33333333
14.70833333,46.34166667
14.70833333,46.35
14.70833333,46.35833333
14.70833333,46.36666667
14.71666667,46.36666667
14.71666667,46.35833333
14.725,46.35833333
14.725,46.35
14.71666667,46.35
14.71666667,46.34166667
</coordinates>
</LinearRing>
</outerBoundaryIs>
</Polygon>
<Polygon>
<outerBoundaryIs>
<LinearRing>
<coordinates>
13.51666667,46.35
13.525,46.35
13.53333333,46.35
13.54166667,46.35
13.55,46.35
13.55833333,46.35
13.55833333,46.34166667
13.55,46.34166667
13.54166667,46.34166667
13.53333333,46.34166667
13.525,46.34166667
13.51666667,46.34166667
13.50833333,46.34166667
13.50833333,46.35
13.51666667,46.35
</coordinates>
</LinearRing>
</outerBoundaryIs>
</Polygon>
<Polygon>
<outerBoundaryIs>
<LinearRing>
<coordinates>
14.33333333,46.35
14.34166667,46.35
14.34166667,46.34166667
14.33333333,46.34166667
14.325,46.34166667
14.31666667,46.34166667
14.31666667,46.35
14.30833333,46.35
14.30833333,46.35833333
14.31666667,46.35833333
14.325,46.35833333
14.33333333,46.35833333
14.33333333,46.35
</coordinates>
</LinearRing>
</outerBoundaryIs>
</Polygon>
<Polygon>
<outerBoundaryIs>
<LinearRing>
<coordinates>
13.58333333,46.35833333
13.58333333,46.35
13.575,46.35
13.56666667,46.35
13.56666667,46.35833333
13.575,46.35833333
13.575,46.36666667
13.575,46.375
13.58333333,46.375
13.58333333,46.36666667
13.58333333,46.35833333
</coordinates>
</LinearRing>
</outerBoundaryIs>
</Polygon>
<Polygon>
<outerBoundaryIs>
<LinearRing>
<coordinates>
14.275,46.38333333
14.28333333,46.38333333
14.28333333,46.375
14.29166667,46.375
14.29166667,46.36666667
14.28333333,46.36666667
14.275,46.36666667
14.26666667,46.36666667
14.25833333,46.36666667
14.25,46.36666667
14.24166667,46.36666667
14.23333333,46.36666667
14.23333333,46.375
14.225,46.375
14.225,46.38333333
14.23333333,46.38333333
14.23333333,46.39166667
14.23333333,46.4
14.24166667,46.4
14.24166667,46.39166667
14.25,46.39166667
14.25833333,46.39166667
14.26666667,46.39166667
14.275,46.39166667
14.275,46.38333333
</coordinates>
</LinearRing>
</outerBoundaryIs>
<innerBoundaryIs>
<LinearRing>
<coordinates>
14.24166667,46.375
14.25,46.375
14.25833333,46.375
14.25833333,46.38333333
14.25,46.38333333
14.24166667,46.38333333
14.24166667,46.375
</coordinates>
</LinearRing>
</innerBoundaryIs>
</Polygon>
<Polygon>
<outerBoundaryIs>
<LinearRing>
<coordinates>
14.71666667,46.375
14.725,46.375
14.725,46.36666667
14.71666667,46.36666667
14.71666667,46.375
</coordinates>
</LinearRing>
</outerBoundaryIs>
</Polygon>
<Polygon>
<outerBoundaryIs>
<LinearRing>
<coordinates>
14.70833333,46.38333333
14.71666667,46.38333333
14.71666667,46.375
14.70833333,46.375
14.7,46.375
14.7,46.38333333
14.69166667,46.38333333
14.69166667,46.39166667
14.7,46.39166667
14.70833333,46.39166667
14.70833333,46.38333333
</coordinates>
</LinearRing>
</outerBoundaryIs>
</Polygon>
<Polygon>
<outerBoundaryIs>
<LinearRing>
<coordinates>
14.675,46.38333333
14.68333333,46.38333333
14.68333333,46.375
14.675,46.375
14.675,46.38333333
</coordinates>
</LinearRing>
</outerBoundaryIs>
</Polygon>
<Polygon>
<outerBoundaryIs>
<LinearRing>
<coordinates>
13.06666667,46.38333333
13.075,46.38333333
13.08333333,46.38333333
13.09166667,46.38333333
13.1,46.38333333
13.10833333,46.38333333
13.10833333,46.375
13.1,46.375
13.09166667,46.375
13.08333333,46.375
13.075,46.375
13.06666667,46.375
13.06666667,46.38333333
</coordinates>
</LinearRing>
</outerBoundaryIs>
</Polygon>
<Polygon>
<outerBoundaryIs>
<LinearRing>
<coordinates>
13.575,46.38333333
13.575,46.375
13.56666667,46.375
13.55833333,46.375
13.55833333,46.38333333
13.55833333,46.39166667
13.56666667,46.39166667
13.575,46.39166667
13.58333333,46.39166667
13.58333333,46.38333333
13.575,46.38333333
</coordinates>
</LinearRing>
</outerBoundaryIs>
</Polygon>
<Polygon>
<outerBoundaryIs>
<LinearRing>
<coordinates>
13.10833333,46.39166667
13.11666667,46.39166667
13.125,46.39166667
13.125,46.38333333
13.11666667,46.38333333
13.10833333,46.38333333
13.10833333,46.39166667
</coordinates>
</LinearRing>
</outerBoundaryIs>
</Polygon>
<Polygon>
<outerBoundaryIs>
<LinearRing>
<coordinates>
13.70833333,46.39166667
13.71666667,46.39166667
13.71666667,46.38333333
13.70833333,46.38333333
13.70833333,46.39166667
</coordinates>
</LinearRing>
</outerBoundaryIs>
</Polygon>
<Polygon>
<outerBoundaryIs>
<LinearRing>
<coordinates>
13.80833333,46.39166667
13.80833333,46.38333333
13.8,46.38333333
13.8,46.39166667
13.8,46.4
13.8,46.40833333
13.80833333,46.40833333
13.80833333,46.41666667
13.80833333,46.425
13.80833333,46.43333333
13.81666667,46.43333333
13.825,46.43333333
13.83333333,46.43333333
13.83333333,46.425
13.825,46.425
13.81666667,46.425
13.81666667,46.41666667
13.81666667,46.40833333
13.825,46.40833333
13.825,46.4
13.81666667,46.4
13.81666667,46.39166667
13.80833333,46.39166667
</coordinates>
</LinearRing>
</outerBoundaryIs>
</Polygon>
<Polygon>
<outerBoundaryIs>
<LinearRing>
<coordinates>
14.30833333,46.39166667
14.31666667,46.39166667
14.31666667,46.38333333
14.30833333,46.38333333
14.30833333,46.39166667
</coordinates>
</LinearRing>
</outerBoundaryIs>
</Polygon>
<Polygon>
<outerBoundaryIs>
<LinearRing>
<coordinates>
14.19166667,46.39166667
14.19166667,46.38333333
14.18333333,46.38333333
14.18333333,46.39166667
14.175,46.39166667
14.175,46.4
14.18333333,46.4
14.19166667,46.4
14.19166667,46.40833333
14.2,46.40833333
14.20833333,46.40833333
14.20833333,46.4
14.20833333,46.39166667
14.2,46.39166667
14.19166667,46.39166667
</coordinates>
</LinearRing>
</outerBoundaryIs>
</Polygon>
<Polygon>
<outerBoundaryIs>
<LinearRing>
<coordinates>
13.35833333,46.4
13.36666667,46.4
13.36666667,46.39166667
13.35833333,46.39166667
13.35,46.39166667
13.34166667,46.39166667
13.33333333,46.39166667
13.33333333,46.4
13.325,46.4
13.325,46.40833333
13.31666667,46.40833333
13.31666667,46.41666667
13.325,46.41666667
13.33333333,46.41666667
13.34166667,46.41666667
13.34166667,46.40833333
13.35,46.40833333
13.35833333,46.40833333
13.35833333,46.4
</coordinates>
</LinearRing>
</outerBoundaryIs>
</Polygon>
<Polygon>
<outerBoundaryIs>
<LinearRing>
<coordinates>
14.71666667,46.4
14.725,46.4
14.725,46.39166667
14.71666667,46.39166667
14.71666667,46.4
</coordinates>
</LinearRing>
</outerBoundaryIs>
</Polygon>
<Polygon>
<outerBoundaryIs>
<LinearRing>
<coordinates>
14.69166667,46.40833333
14.69166667,46.4
14.68333333,46.4
14.68333333,46.40833333
14.68333333,46.41666667
14.69166667,46.41666667
14.69166667,46.40833333
</coordinates>
</LinearRing>
</outerBoundaryIs>
</Polygon>
<Polygon>
<outerBoundaryIs>
<LinearRing>
<coordinates>
14.71666667,46.40833333
14.71666667,46.4
14.70833333,46.4
14.70833333,46.40833333
14.70833333,46.41666667
14.70833333,46.425
14.71666667,46.425
14.71666667,46.41666667
14.725,46.41666667
14.725,46.40833333
14.71666667,46.40833333
</coordinates>
</LinearRing>
</outerBoundaryIs>
</Polygon>
<Polygon>
<outerBoundaryIs>
<LinearRing>
<coordinates>
14.625,46.41666667
14.63333333,46.41666667
14.63333333,46.40833333
14.625,46.40833333
14.625,46.41666667
</coordinates>
</LinearRing>
</outerBoundaryIs>
</Polygon>
<Polygon>
<outerBoundaryIs>
<LinearRing>
<coordinates>
14.175,46.41666667
14.18333333,46.41666667
14.18333333,46.40833333
14.175,46.40833333
14.16666667,46.40833333
14.15833333,46.40833333
14.15833333,46.41666667
14.15,46.41666667
14.14166667,46.41666667
14.13333333,46.41666667
14.125,46.41666667
14.125,46.425
14.11666667,46.425
14.10833333,46.425
14.10833333,46.43333333
14.1,46.43333333
14.1,46.44166667
14.1,46.45
14.1,46.45833333
14.10833333,46.45833333
14.10833333,46.45
14.10833333,46.44166667
14.11666667,46.44166667
14.125,46.44166667
14.125,46.43333333
14.13333333,46.43333333
14.13333333,46.425
14.14166667,46.425
14.15,46.425
14.15833333,46.425
14.16666667,46.425
14.16666667,46.41666667
14.175,46.41666667
</coordinates>
</LinearRing>
</outerBoundaryIs>
</Polygon>
<Polygon>
<outerBoundaryIs>
<LinearRing>
<coordinates>
13.84166667,46.41666667
13.85,46.41666667
13.85833333,46.41666667
13.85833333,46.40833333
13.85,46.40833333
13.84166667,46.40833333
13.84166667,46.41666667
</coordinates>
</LinearRing>
</outerBoundaryIs>
</Polygon>
<Polygon>
<outerBoundaryIs>
<LinearRing>
<coordinates>
13.18333333,46.425
13.19166667,46.425
13.19166667,46.41666667
13.18333333,46.41666667
13.18333333,46.425
</coordinates>
</LinearRing>
</outerBoundaryIs>
</Polygon>
<Polygon>
<outerBoundaryIs>
<LinearRing>
<coordinates>
13.86666667,46.425
13.875,46.425
13.875,46.41666667
13.86666667,46.41666667
13.85833333,46.41666667
13.85833333,46.425
13.86666667,46.425
</coordinates>
</LinearRing>
</outerBoundaryIs>
</Polygon>
<Polygon>
<outerBoundaryIs>
<LinearRing>
<coordinates>
14.69166667,46.43333333
14.69166667,46.425
14.68333333,46.425
14.68333333,46.43333333
14.68333333,46.44166667
14.69166667,46.44166667
14.69166667,46.43333333
</coordinates>
</LinearRing>
</outerBoundaryIs>
</Polygon>
<Polygon>
<outerBoundaryIs>
<LinearRing>
<coordinates>
14.65833333,46.43333333
14.66666667,46.43333333
14.66666667,46.425
14.65833333,46.425
14.65833333,46.43333333
</coordinates>
</LinearRing>
</outerBoundaryIs>
</Polygon>
<Polygon>
<outerBoundaryIs>
<LinearRing>
<coordinates>
13.83333333,46.44166667
13.84166667,46.44166667
13.85,46.44166667
13.85,46.43333333
13.84166667,46.43333333
13.83333333,46.43333333
13.83333333,46.44166667
</coordinates>
</LinearRing>
</outerBoundaryIs>
</Polygon>
<Polygon>
<outerBoundaryIs>
<LinearRing>
<coordinates>
13.83333333,46.46666667
13.83333333,46.45833333
13.825,46.45833333
13.825,46.46666667
13.825,46.475
13.81666667,46.475
13.81666667,46.48333333
13.80833333,46.48333333
13.8,46.48333333
13.79166667,46.48333333
13.78333333,46.48333333
13.775,46.48333333
13.775,46.49166667
13.78333333,46.49166667
13.79166667,46.49166667
13.8,46.49166667
13.80833333,46.49166667
13.81666667,46.49166667
13.825,46.49166667
13.83333333,46.49166667
13.84166667,46.49166667
13.85,46.49166667
13.85,46.48333333
13.85833333,46.48333333
13.86666667,46.48333333
13.875,46.48333333
13.88333333,46.48333333
13.89166667,46.48333333
13.9,46.48333333
13.90833333,46.48333333
13.90833333,46.475
13.90833333,46.46666667
13.9,46.46666667
13.89166667,46.46666667
13.88333333,46.46666667
13.875,46.46666667
13.86666667,46.46666667
13.85833333,46.46666667
13.85833333,46.475
13.85,46.475
13.84166667,46.475
13.84166667,46.46666667
13.83333333,46.46666667
</coordinates>
</LinearRing>
</outerBoundaryIs>
</Polygon>
<Polygon>
<outerBoundaryIs>
<LinearRing>
<coordinates>
14.68333333,46.48333333
14.69166667,46.48333333
14.69166667,46.475
14.68333333,46.475
14.68333333,46.48333333
</coordinates>
</LinearRing>
</outerBoundaryIs>
</Polygon>
<Polygon>
<outerBoundaryIs>
<LinearRing>
<coordinates>
14.69166667,46.49166667
14.7,46.49166667
14.7,46.48333333
14.69166667,46.48333333
14.69166667,46.49166667
</coordinates>
</LinearRing>
</outerBoundaryIs>
</Polygon>
<Polygon>
<outerBoundaryIs>
<LinearRing>
<coordinates>
14.775,46.53333333
14.78333333,46.53333333
14.78333333,46.525
14.775,46.525
14.775,46.53333333
</coordinates>
</LinearRing>
</outerBoundaryIs>
</Polygon>
</MultiGeometry>
</Placemark>
</Document>
</kml>
