# Supplementary material for: Species conservation profiles of the endemic spiders Troglohyphantes (Araneae, Linyphiidae) from the Alps and the north-western Dinarides
Source: Biodivers Data J. 2022 Aug 19;10:e87261. doi: 10.3897/BDJ.10.e87261 (PMC9848466; doi:10.3897/BDJ.10.e87261)
Supplement: Supplementary material 47 — Distribution of Troglohyphantespolyophthalmus Joseph, 1882 [file bdj-10-e87261-s047.kml]

<?xml version="1.0" encoding="UTF-8"?>
<kml xmlns="http://earth.google.com/kml/2.2">
<Document>
<name></name>
<description><![CDATA[]]></description>

<Style id="1">
<LineStyle>
<width>2</width>
<color>ff0000ff</color>
</LineStyle>
<PolyStyle>
<color>aaffffff</color>
<fill>1</fill>
</PolyStyle>
</Style>

<Placemark>
<name>T.polyophthalmus.kml</name>
<description><![CDATA[]]></description>
<styleUrl>#1</styleUrl>
<visibility>1</visibility>
<MultiGeometry>
<Polygon>
<outerBoundaryIs>
<LinearRing>
<coordinates>
14.68192,46.14606
14.6825542391966,46.1460398667647
14.6831859245357,46.1459795481283
14.6838125124436,46.1458792869726
14.6844314798718,46.145739487014
14.685040334457,46.1455607111774
14.6856366245566,46.1453436793302
14.6862179491209,46.1450892653829
14.686781967361,46.1447984937707
14.6873264081746,46.1444725353283
14.6878490792905,46.1441127025753
14.6883478760969,46.1437204444312
14.6888207901148,46.1432973403811
14.6892659170866,46.1428450941156
14.6896814646429,46.1423655266708
14.6900657595205,46.1418605690957
14.6904172542995,46.1413322546761
14.6907345336345,46.1407827107477
14.6910163199535,46.14021415013
14.6912614786027,46.1396288622159
14.6914690224144,46.1390292037533
14.6916381156832,46.1384175893551
14.6917680775301,46.1377964817767
14.6918583846446,46.137168381999
14.6919086733918,46.1365358191582
14.6919187412767,46.1359013403617
14.6918885477595,46.1352675004314
14.6918182144188,46.1346368516173
14.6917080244621,46.1340119333193
14.6915584215856,46.1333952618631
14.6913700081871,46.1327893203668
14.691143542941,46.1321965487431
14.6908799377429,46.1316193338739
14.6905802540378,46.13106
14.6902456985463,46.1305207993613
14.6898776184053,46.1300039031286
14.6894774957435,46.1295113926605
14.6890469417138,46.1290452511229
14.6885876900052,46.1286073555032
14.6881015898622,46.1281994690526
14.6875905986386,46.1278232341857
14.6870567739157,46.1274801658677
14.6865022652173,46.1271716455134
14.6859293053541,46.1268989154257
14.6853402014333,46.1266630737921
14.6847373255684,46.1264650702639
14.6841231053279,46.1263057021311
14.6835000139597,46.1261856111132
14.682870560433,46.1261052807743
14.682237279335,46.1260650345762
14.681602720665,46.1260650345762
14.680969439567,46.1261052807743
14.6803399860403,46.1261856111132
14.6797168946721,46.1263057021311
14.6791026744316,46.1264650702639
14.6784997985667,46.1266630737921
14.6779106946459,46.1268989154257
14.6773377347827,46.1271716455134
14.6767832260843,46.1274801658677
14.6762494013614,46.1278232341857
14.6757384101378,46.1281994690526
14.6752523099948,46.1286073555032
14.6747930582862,46.1290452511229
14.6743625042565,46.1295113926605
14.6739623815947,46.1300039031286
14.6735943014537,46.1305207993613
14.6732597459622,46.13106
14.6729600622571,46.1316193338739
14.672696457059,46.1321965487431
14.6724699918129,46.1327893203668
14.6722815784144,46.1333952618631
14.6721319755379,46.1340119333193
14.6720217855812,46.1346368516173
14.6719514522405,46.1352675004314
14.6719212587233,46.1359013403617
14.6719313266082,46.1365358191582
14.6719816153554,46.137168381999
14.6720719224699,46.1377964817767
14.6722018843168,46.1384175893551
14.6723709775856,46.1390292037533
14.6725785213973,46.1396288622159
14.6728236800465,46.14021415013
14.6731054663655,46.1407827107477
14.6734227457005,46.1413322546761
14.6737742404795,46.1418605690957
14.6741585353571,46.1423655266708
14.6745740829134,46.1428450941156
14.6750192098852,46.1432973403811
14.6754921239031,46.1437204444312
14.6759909207095,46.1441127025753
14.6765135918254,46.1444725353283
14.677058032639,46.1447984937707
14.6776220508791,46.1450892653829
14.6782033754434,46.1453436793302
14.678799665543,46.1455607111774
14.6794085201282,46.145739487014
14.6800274875564,46.1458792869726
14.6806540754643,46.1459795481283
14.6812857608034,46.1460398667647
14.68192,46.14606
</coordinates>
</LinearRing>
</outerBoundaryIs>
</Polygon>
<Polygon>
<outerBoundaryIs>
<LinearRing>
<coordinates>
14.921254,46.276382
14.9218882391966,46.2763618667647
14.9225199245357,46.2763015481283
14.9231465124436,46.2762012869726
14.9237654798718,46.276061487014
14.924374334457,46.2758827111774
14.9249706245566,46.2756656793302
14.9255519491209,46.2754112653829
14.926115967361,46.2751204937707
14.9266604081746,46.2747945353283
14.9271830792905,46.2744347025753
14.9276818760969,46.2740424444312
14.9281547901148,46.2736193403811
14.9285999170866,46.2731670941156
14.9290154646429,46.2726875266708
14.9293997595205,46.2721825690957
14.9297512542995,46.2716542546761
14.9300685336345,46.2711047107477
14.9303503199535,46.27053615013
14.9305954786027,46.2699508622159
14.9308030224144,46.2693512037533
14.9309721156832,46.2687395893551
14.9311020775301,46.2681184817767
14.9311923846446,46.267490381999
14.9312426733918,46.2668578191582
14.9312527412767,46.2662233403617
14.9312225477595,46.2655895004314
14.9311522144188,46.2649588516173
14.9310420244621,46.2643339333193
14.9308924215856,46.2637172618631
14.9307040081871,46.2631113203668
14.930477542941,46.2625185487431
14.9302139377429,46.2619413338739
14.9299142540378,46.261382
14.9295796985463,46.2608427993613
14.9292116184053,46.2603259031286
14.9288114957435,46.2598333926605
14.9283809417138,46.2593672511229
14.9279216900052,46.2589293555032
14.9274355898622,46.2585214690526
14.9269245986386,46.2581452341857
14.9263907739157,46.2578021658677
14.9258362652173,46.2574936455134
14.9252633053541,46.2572209154257
14.9246742014333,46.2569850737921
14.9240713255684,46.2567870702639
14.9234571053279,46.2566277021311
14.9228340139597,46.2565076111132
14.922204560433,46.2564272807743
14.921571279335,46.2563870345762
14.920936720665,46.2563870345762
14.920303439567,46.2564272807743
14.9196739860403,46.2565076111132
14.9190508946721,46.2566277021311
14.9184366744316,46.2567870702639
14.9178337985667,46.2569850737921
14.9172446946459,46.2572209154257
14.9166717347827,46.2574936455134
14.9161172260843,46.2578021658677
14.9155834013614,46.2581452341857
14.9150724101378,46.2585214690526
14.9145863099948,46.2589293555032
14.9141270582862,46.2593672511229
14.9136965042565,46.2598333926605
14.9132963815947,46.2603259031286
14.9129283014537,46.2608427993613
14.9125937459622,46.261382
14.9122940622571,46.2619413338739
14.912030457059,46.2625185487431
14.9118039918129,46.2631113203668
14.9116155784144,46.2637172618631
14.9114659755379,46.2643339333193
14.9113557855812,46.2649588516173
14.9112854522405,46.2655895004314
14.9112552587233,46.2662233403617
14.9112653266082,46.2668578191582
14.9113156153554,46.267490381999
14.9114059224699,46.2681184817767
14.9115358843168,46.2687395893551
14.9117049775856,46.2693512037533
14.9119125213973,46.2699508622159
14.9121576800465,46.27053615013
14.9124394663655,46.2711047107477
14.9127567457005,46.2716542546761
14.9131082404795,46.2721825690957
14.9134925353571,46.2726875266708
14.9139080829134,46.2731670941156
14.9143532098852,46.2736193403811
14.9148261239031,46.2740424444312
14.9153249207095,46.2744347025753
14.9158475918254,46.2747945353283
14.916392032639,46.2751204937707
14.9169560508791,46.2754112653829
14.9175373754434,46.2756656793302
14.918133665543,46.2758827111774
14.9187425201282,46.276061487014
14.9193614875564,46.2762012869726
14.9199880754643,46.2763015481283
14.9206197608034,46.2763618667647
14.921254,46.276382
</coordinates>
</LinearRing>
</outerBoundaryIs>
</Polygon>
<Polygon>
<outerBoundaryIs>
<LinearRing>
<coordinates>
14.6478,46.13149
14.6484342391966,46.1314698667647
14.6490659245357,46.1314095481283
14.6496925124436,46.1313092869726
14.6503114798718,46.131169487014
14.650920334457,46.1309907111774
14.6515166245566,46.1307736793302
14.6520979491209,46.1305192653829
14.652661967361,46.1302284937707
14.6532064081746,46.1299025353283
14.6537290792905,46.1295427025753
14.6542278760969,46.1291504444312
14.6547007901148,46.1287273403811
14.6551459170866,46.1282750941156
14.6555614646429,46.1277955266708
14.6559457595205,46.1272905690957
14.6562972542995,46.1267622546761
14.6566145336345,46.1262127107477
14.6568963199535,46.12564415013
14.6571414786027,46.1250588622159
14.6573490224144,46.1244592037533
14.6575181156832,46.1238475893551
14.6576480775301,46.1232264817767
14.6577383846446,46.122598381999
14.6577886733918,46.1219658191582
14.6577987412767,46.1213313403617
14.6577685477595,46.1206975004314
14.6576982144188,46.1200668516173
14.6575880244621,46.1194419333194
14.6574384215856,46.1188252618631
14.6572500081871,46.1182193203668
14.657023542941,46.1176265487431
14.6567599377429,46.1170493338739
14.6564602540378,46.11649
14.6561256985463,46.1159507993613
14.6557576184053,46.1154339031286
14.6553574957435,46.1149413926605
14.6549269417138,46.1144752511229
14.6544676900052,46.1140373555032
14.6539815898622,46.1136294690526
14.6534705986386,46.1132532341857
14.6529367739157,46.1129101658677
14.6523822652173,46.1126016455135
14.6518093053541,46.1123289154257
14.6512202014333,46.1120930737921
14.6506173255684,46.1118950702639
14.6500031053279,46.1117357021311
14.6493800139597,46.1116156111132
14.648750560433,46.1115352807743
14.648117279335,46.1114950345762
14.647482720665,46.1114950345762
14.646849439567,46.1115352807743
14.6462199860403,46.1116156111132
14.6455968946721,46.1117357021311
14.6449826744316,46.1118950702639
14.6443797985667,46.1120930737921
14.6437906946459,46.1123289154257
14.6432177347827,46.1126016455135
14.6426632260843,46.1129101658677
14.6421294013614,46.1132532341857
14.6416184101378,46.1136294690526
14.6411323099948,46.1140373555032
14.6406730582862,46.1144752511229
14.6402425042565,46.1149413926605
14.6398423815947,46.1154339031286
14.6394743014537,46.1159507993613
14.6391397459622,46.11649
14.6388400622571,46.1170493338739
14.638576457059,46.1176265487431
14.6383499918129,46.1182193203668
14.6381615784144,46.1188252618631
14.6380119755379,46.1194419333194
14.6379017855812,46.1200668516173
14.6378314522405,46.1206975004314
14.6378012587233,46.1213313403617
14.6378113266082,46.1219658191582
14.6378616153554,46.122598381999
14.6379519224699,46.1232264817767
14.6380818843168,46.1238475893551
14.6382509775856,46.1244592037533
14.6384585213973,46.1250588622159
14.6387036800465,46.12564415013
14.6389854663655,46.1262127107477
14.6393027457005,46.1267622546761
14.6396542404795,46.1272905690957
14.6400385353571,46.1277955266708
14.6404540829134,46.1282750941156
14.6408992098852,46.1287273403811
14.6413721239031,46.1291504444312
14.6418709207095,46.1295427025753
14.6423935918254,46.1299025353283
14.642938032639,46.1302284937707
14.6435020508791,46.1305192653829
14.6440833754434,46.1307736793302
14.644679665543,46.1309907111774
14.6452885201282,46.131169487014
14.6459074875564,46.1313092869726
14.6465340754643,46.1314095481283
14.6471657608034,46.1314698667647
14.6478,46.13149
</coordinates>
</LinearRing>
</outerBoundaryIs>
</Polygon>
<Polygon>
<outerBoundaryIs>
<LinearRing>
<coordinates>
14.651237,46.304223
14.6518712391966,46.3042028667647
14.6525029245357,46.3041425481283
14.6531295124436,46.3040422869726
14.6537484798718,46.303902487014
14.654357334457,46.3037237111774
14.6549536245566,46.3035066793302
14.6555349491209,46.3032522653829
14.656098967361,46.3029614937707
14.6566434081746,46.3026355353283
14.6571660792905,46.3022757025753
14.6576648760969,46.3018834444312
14.6581377901148,46.3014603403811
14.6585829170866,46.3010080941156
14.6589984646429,46.3005285266708
14.6593827595205,46.3000235690957
14.6597342542995,46.2994952546761
14.6600515336345,46.2989457107477
14.6603333199535,46.29837715013
14.6605784786027,46.2977918622159
14.6607860224144,46.2971922037533
14.6609551156832,46.2965805893551
14.6610850775301,46.2959594817767
14.6611753846446,46.295331381999
14.6612256733918,46.2946988191582
14.6612357412767,46.2940643403617
14.6612055477595,46.2934305004314
14.6611352144188,46.2927998516173
14.6610250244621,46.2921749333194
14.6608754215856,46.2915582618631
14.6606870081871,46.2909523203668
14.660460542941,46.2903595487431
14.6601969377429,46.2897823338739
14.6598972540378,46.289223
14.6595626985463,46.2886837993613
14.6591946184053,46.2881669031286
14.6587944957435,46.2876743926605
14.6583639417138,46.2872082511229
14.6579046900052,46.2867703555032
14.6574185898622,46.2863624690526
14.6569075986386,46.2859862341857
14.6563737739157,46.2856431658677
14.6558192652173,46.2853346455135
14.6552463053541,46.2850619154257
14.6546572014333,46.2848260737921
14.6540543255684,46.2846280702639
14.6534401053279,46.2844687021312
14.6528170139597,46.2843486111132
14.652187560433,46.2842682807743
14.651554279335,46.2842280345762
14.650919720665,46.2842280345762
14.650286439567,46.2842682807743
14.6496569860403,46.2843486111132
14.6490338946721,46.2844687021312
14.6484196744316,46.2846280702639
14.6478167985667,46.2848260737921
14.6472276946459,46.2850619154257
14.6466547347827,46.2853346455135
14.6461002260843,46.2856431658677
14.6455664013614,46.2859862341857
14.6450554101378,46.2863624690526
14.6445693099948,46.2867703555032
14.6441100582862,46.2872082511229
14.6436795042565,46.2876743926605
14.6432793815947,46.2881669031286
14.6429113014537,46.2886837993613
14.6425767459622,46.289223
14.6422770622571,46.2897823338739
14.642013457059,46.2903595487431
14.6417869918129,46.2909523203668
14.6415985784144,46.2915582618631
14.6414489755379,46.2921749333194
14.6413387855812,46.2927998516173
14.6412684522405,46.2934305004314
14.6412382587233,46.2940643403617
14.6412483266082,46.2946988191582
14.6412986153554,46.295331381999
14.6413889224699,46.2959594817767
14.6415188843168,46.2965805893551
14.6416879775856,46.2971922037533
14.6418955213973,46.2977918622159
14.6421406800465,46.29837715013
14.6424224663655,46.2989457107477
14.6427397457005,46.2994952546761
14.6430912404795,46.3000235690957
14.6434755353571,46.3005285266708
14.6438910829134,46.3010080941156
14.6443362098852,46.3014603403811
14.6448091239031,46.3018834444312
14.6453079207095,46.3022757025753
14.6458305918254,46.3026355353283
14.646375032639,46.3029614937707
14.6469390508791,46.3032522653829
14.6475203754434,46.3035066793302
14.648116665543,46.3037237111774
14.6487255201282,46.303902487014
14.6493444875564,46.3040422869726
14.6499710754643,46.3041425481283
14.6506027608034,46.3042028667647
14.651237,46.304223
</coordinates>
</LinearRing>
</outerBoundaryIs>
</Polygon>
<Polygon>
<outerBoundaryIs>
<LinearRing>
<coordinates>
14.63156,46.43282
14.6321942391966,46.4327998667647
14.6328259245357,46.4327395481283
14.6334525124436,46.4326392869726
14.6340714798718,46.432499487014
14.634680334457,46.4323207111774
14.6352766245566,46.4321036793302
14.6358579491209,46.4318492653829
14.636421967361,46.4315584937707
14.6369664081746,46.4312325353283
14.6374890792905,46.4308727025753
14.6379878760969,46.4304804444312
14.6384607901148,46.4300573403811
14.6389059170866,46.4296050941156
14.6393214646429,46.4291255266708
14.6397057595205,46.4286205690957
14.6400572542995,46.4280922546761
14.6403745336345,46.4275427107477
14.6406563199535,46.42697415013
14.6409014786027,46.4263888622159
14.6411090224144,46.4257892037533
14.6412781156832,46.4251775893551
14.6414080775301,46.4245564817767
14.6414983846446,46.423928381999
14.6415486733918,46.4232958191582
14.6415587412767,46.4226613403617
14.6415285477595,46.4220275004314
14.6414582144188,46.4213968516173
14.6413480244621,46.4207719333194
14.6411984215856,46.4201552618631
14.6410100081871,46.4195493203668
14.640783542941,46.4189565487431
14.6405199377429,46.4183793338739
14.6402202540378,46.41782
14.6398856985463,46.4172807993613
14.6395176184053,46.4167639031286
14.6391174957435,46.4162713926605
14.6386869417138,46.4158052511229
14.6382276900052,46.4153673555032
14.6377415898622,46.4149594690526
14.6372305986386,46.4145832341857
14.6366967739157,46.4142401658677
14.6361422652173,46.4139316455135
14.6355693053541,46.4136589154257
14.6349802014333,46.4134230737921
14.6343773255684,46.4132250702639
14.6337631053279,46.4130657021311
14.6331400139597,46.4129456111132
14.632510560433,46.4128652807743
14.631877279335,46.4128250345762
14.631242720665,46.4128250345762
14.630609439567,46.4128652807743
14.6299799860403,46.4129456111132
14.6293568946721,46.4130657021311
14.6287426744316,46.4132250702639
14.6281397985667,46.4134230737921
14.6275506946459,46.4136589154257
14.6269777347827,46.4139316455135
14.6264232260843,46.4142401658677
14.6258894013614,46.4145832341857
14.6253784101378,46.4149594690526
14.6248923099948,46.4153673555032
14.6244330582862,46.4158052511229
14.6240025042565,46.4162713926605
14.6236023815947,46.4167639031286
14.6232343014537,46.4172807993613
14.6228997459622,46.41782
14.6226000622571,46.4183793338739
14.622336457059,46.4189565487431
14.6221099918129,46.4195493203668
14.6219215784144,46.4201552618631
14.6217719755379,46.4207719333194
14.6216617855812,46.4213968516173
14.6215914522405,46.4220275004314
14.6215612587233,46.4226613403617
14.6215713266082,46.4232958191582
14.6216216153554,46.423928381999
14.6217119224699,46.4245564817767
14.6218418843168,46.4251775893551
14.6220109775856,46.4257892037533
14.6222185213973,46.4263888622159
14.6224636800465,46.42697415013
14.6227454663655,46.4275427107477
14.6230627457005,46.4280922546761
14.6234142404795,46.4286205690957
14.6237985353571,46.4291255266708
14.6242140829134,46.4296050941156
14.6246592098852,46.4300573403811
14.6251321239031,46.4304804444312
14.6256309207095,46.4308727025753
14.6261535918254,46.4312325353283
14.626698032639,46.4315584937707
14.6272620508791,46.4318492653829
14.6278433754434,46.4321036793302
14.628439665543,46.4323207111774
14.6290485201282,46.432499487014
14.6296674875564,46.4326392869726
14.6302940754643,46.4327395481283
14.6309257608034,46.4327998667647
14.63156,46.43282
</coordinates>
</LinearRing>
</outerBoundaryIs>
</Polygon>
<Polygon>
<outerBoundaryIs>
<LinearRing>
<coordinates>
14.141772,45.862771
14.1424062391966,45.8627508667647
14.1430379245357,45.8626905481283
14.1436645124436,45.8625902869726
14.1442834798718,45.862450487014
14.144892334457,45.8622717111774
14.1454886245566,45.8620546793302
14.1460699491209,45.8618002653829
14.146633967361,45.8615094937707
14.1471784081746,45.8611835353283
14.1477010792905,45.8608237025753
14.1481998760969,45.8604314444312
14.1486727901148,45.8600083403811
14.1491179170866,45.8595560941156
14.1495334646429,45.8590765266708
14.1499177595205,45.8585715690957
14.1502692542995,45.8580432546761
14.1505865336345,45.8574937107477
14.1508683199535,45.85692515013
14.1511134786027,45.8563398622159
14.1513210224144,45.8557402037533
14.1514901156832,45.8551285893551
14.1516200775301,45.8545074817767
14.1517103846446,45.853879381999
14.1517606733918,45.8532468191582
14.1517707412767,45.8526123403617
14.1517405477595,45.8519785004314
14.1516702144188,45.8513478516173
14.1515600244621,45.8507229333193
14.1514104215856,45.8501062618631
14.1512220081871,45.8495003203668
14.150995542941,45.8489075487431
14.1507319377429,45.8483303338739
14.1504322540378,45.847771
14.1500976985463,45.8472317993613
14.1497296184053,45.8467149031286
14.1493294957435,45.8462223926605
14.1488989417138,45.8457562511229
14.1484396900052,45.8453183555032
14.1479535898622,45.8449104690526
14.1474425986386,45.8445342341857
14.1469087739157,45.8441911658676
14.1463542652173,45.8438826455134
14.1457813053541,45.8436099154257
14.1451922014333,45.8433740737921
14.1445893255684,45.8431760702639
14.1439751053279,45.8430167021311
14.1433520139597,45.8428966111132
14.142722560433,45.8428162807743
14.142089279335,45.8427760345762
14.141454720665,45.8427760345762
14.140821439567,45.8428162807743
14.1401919860403,45.8428966111132
14.1395688946721,45.8430167021311
14.1389546744316,45.8431760702639
14.1383517985667,45.8433740737921
14.1377626946459,45.8436099154257
14.1371897347827,45.8438826455134
14.1366352260843,45.8441911658676
14.1361014013614,45.8445342341857
14.1355904101378,45.8449104690526
14.1351043099948,45.8453183555032
14.1346450582862,45.8457562511229
14.1342145042565,45.8462223926605
14.1338143815947,45.8467149031286
14.1334463014537,45.8472317993613
14.1331117459622,45.847771
14.1328120622571,45.8483303338739
14.132548457059,45.8489075487431
14.1323219918129,45.8495003203668
14.1321335784144,45.8501062618631
14.1319839755379,45.8507229333193
14.1318737855812,45.8513478516173
14.1318034522405,45.8519785004314
14.1317732587233,45.8526123403617
14.1317833266082,45.8532468191582
14.1318336153554,45.853879381999
14.1319239224699,45.8545074817767
14.1320538843168,45.8551285893551
14.1322229775856,45.8557402037533
14.1324305213973,45.8563398622159
14.1326756800465,45.85692515013
14.1329574663655,45.8574937107477
14.1332747457005,45.8580432546761
14.1336262404795,45.8585715690957
14.1340105353571,45.8590765266708
14.1344260829134,45.8595560941156
14.1348712098852,45.8600083403811
14.1353441239031,45.8604314444312
14.1358429207095,45.8608237025753
14.1363655918254,45.8611835353283
14.136910032639,45.8615094937707
14.1374740508791,45.8618002653829
14.1380553754434,45.8620546793302
14.138651665543,45.8622717111774
14.1392605201282,45.862450487014
14.1398794875564,45.8625902869726
14.1405060754643,45.8626905481283
14.1411377608034,45.8627508667647
14.141772,45.862771
</coordinates>
</LinearRing>
</outerBoundaryIs>
</Polygon>
<Polygon>
<outerBoundaryIs>
<LinearRing>
<coordinates>
13.9119,45.6844
13.9125342391966,45.6843798667647
13.9131659245357,45.6843195481283
13.9137925124436,45.6842192869726
13.9144114798718,45.684079487014
13.915020334457,45.6839007111774
13.9156166245566,45.6836836793302
13.9161979491209,45.6834292653829
13.916761967361,45.6831384937707
13.9173064081746,45.6828125353283
13.9178290792905,45.6824527025753
13.9183278760969,45.6820604444312
13.9188007901148,45.6816373403811
13.9192459170866,45.6811850941156
13.9196614646429,45.6807055266708
13.9200457595205,45.6802005690957
13.9203972542995,45.6796722546761
13.9207145336345,45.6791227107477
13.9209963199535,45.67855415013
13.9212414786027,45.6779688622159
13.9214490224144,45.6773692037533
13.9216181156832,45.6767575893551
13.9217480775301,45.6761364817767
13.9218383846446,45.675508381999
13.9218886733918,45.6748758191582
13.9218987412767,45.6742413403617
13.9218685477595,45.6736075004314
13.9217982144188,45.6729768516173
13.9216880244621,45.6723519333193
13.9215384215856,45.6717352618631
13.9213500081871,45.6711293203668
13.921123542941,45.6705365487431
13.9208599377429,45.6699593338739
13.9205602540378,45.6694
13.9202256985463,45.6688607993613
13.9198576184053,45.6683439031286
13.9194574957435,45.6678513926605
13.9190269417138,45.6673852511229
13.9185676900052,45.6669473555032
13.9180815898622,45.6665394690526
13.9175705986386,45.6661632341857
13.9170367739157,45.6658201658677
13.9164822652173,45.6655116455134
13.9159093053541,45.6652389154257
13.9153202014333,45.6650030737921
13.9147173255684,45.6648050702639
13.9141031053279,45.6646457021311
13.9134800139597,45.6645256111132
13.912850560433,45.6644452807743
13.912217279335,45.6644050345762
13.911582720665,45.6644050345762
13.910949439567,45.6644452807743
13.9103199860403,45.6645256111132
13.9096968946721,45.6646457021311
13.9090826744316,45.6648050702639
13.9084797985667,45.6650030737921
13.9078906946459,45.6652389154257
13.9073177347827,45.6655116455134
13.9067632260843,45.6658201658677
13.9062294013614,45.6661632341857
13.9057184101378,45.6665394690526
13.9052323099948,45.6669473555032
13.9047730582862,45.6673852511229
13.9043425042565,45.6678513926605
13.9039423815947,45.6683439031286
13.9035743014537,45.6688607993613
13.9032397459622,45.6694
13.9029400622571,45.6699593338739
13.902676457059,45.6705365487431
13.9024499918129,45.6711293203668
13.9022615784144,45.6717352618631
13.9021119755379,45.6723519333193
13.9020017855812,45.6729768516173
13.9019314522405,45.6736075004314
13.9019012587233,45.6742413403617
13.9019113266082,45.6748758191582
13.9019616153554,45.675508381999
13.9020519224699,45.6761364817767
13.9021818843168,45.6767575893551
13.9023509775856,45.6773692037533
13.9025585213973,45.6779688622159
13.9028036800465,45.67855415013
13.9030854663655,45.6791227107477
13.9034027457005,45.6796722546761
13.9037542404795,45.6802005690957
13.9041385353571,45.6807055266708
13.9045540829134,45.6811850941156
13.9049992098852,45.6816373403811
13.9054721239031,45.6820604444312
13.9059709207095,45.6824527025753
13.9064935918254,45.6828125353283
13.907038032639,45.6831384937707
13.9076020508791,45.6834292653829
13.9081833754434,45.6836836793302
13.908779665543,45.6839007111774
13.9093885201282,45.684079487014
13.9100074875564,45.6842192869726
13.9106340754643,45.6843195481283
13.9112657608034,45.6843798667647
13.9119,45.6844
</coordinates>
</LinearRing>
</outerBoundaryIs>
</Polygon>
<Polygon>
<outerBoundaryIs>
<LinearRing>
<coordinates>
14.6386,46.1461
14.6392342391966,46.1460798667647
14.6398659245357,46.1460195481283
14.6404925124436,46.1459192869726
14.6411114798718,46.145779487014
14.641720334457,46.1456007111774
14.6423166245566,46.1453836793302
14.6428979491209,46.1451292653829
14.643461967361,46.1448384937707
14.6440064081746,46.1445125353283
14.6445290792905,46.1441527025753
14.6450278760969,46.1437604444312
14.6455007901148,46.1433373403811
14.6459459170866,46.1428850941156
14.6463614646429,46.1424055266708
14.6467457595205,46.1419005690957
14.6470972542995,46.1413722546761
14.6474145336345,46.1408227107477
14.6476963199535,46.14025415013
14.6479414786027,46.1396688622159
14.6481490224144,46.1390692037533
14.6483181156832,46.1384575893551
14.6484480775301,46.1378364817767
14.6485383846446,46.137208381999
14.6485886733918,46.1365758191582
14.6485987412767,46.1359413403617
14.6485685477595,46.1353075004314
14.6484982144188,46.1346768516173
14.6483880244621,46.1340519333193
14.6482384215856,46.1334352618631
14.6480500081871,46.1328293203668
14.647823542941,46.1322365487431
14.6475599377429,46.1316593338739
14.6472602540378,46.1311
14.6469256985463,46.1305607993613
14.6465576184053,46.1300439031286
14.6461574957435,46.1295513926605
14.6457269417138,46.1290852511229
14.6452676900052,46.1286473555032
14.6447815898622,46.1282394690526
14.6442705986386,46.1278632341857
14.6437367739157,46.1275201658677
14.6431822652173,46.1272116455134
14.6426093053541,46.1269389154257
14.6420202014333,46.1267030737921
14.6414173255684,46.1265050702639
14.6408031053279,46.1263457021311
14.6401800139597,46.1262256111132
14.639550560433,46.1261452807743
14.638917279335,46.1261050345762
14.638282720665,46.1261050345762
14.637649439567,46.1261452807743
14.6370199860403,46.1262256111132
14.6363968946721,46.1263457021311
14.6357826744316,46.1265050702639
14.6351797985667,46.1267030737921
14.6345906946459,46.1269389154257
14.6340177347827,46.1272116455134
14.6334632260843,46.1275201658677
14.6329294013614,46.1278632341857
14.6324184101378,46.1282394690526
14.6319323099948,46.1286473555032
14.6314730582862,46.1290852511229
14.6310425042565,46.1295513926605
14.6306423815947,46.1300439031286
14.6302743014537,46.1305607993613
14.6299397459622,46.1311
14.6296400622571,46.1316593338739
14.629376457059,46.1322365487431
14.6291499918129,46.1328293203668
14.6289615784144,46.1334352618631
14.6288119755379,46.1340519333193
14.6287017855812,46.1346768516173
14.6286314522405,46.1353075004314
14.6286012587233,46.1359413403617
14.6286113266082,46.1365758191582
14.6286616153554,46.137208381999
14.6287519224699,46.1378364817767
14.6288818843168,46.1384575893551
14.6290509775856,46.1390692037533
14.6292585213973,46.1396688622159
14.6295036800465,46.14025415013
14.6297854663655,46.1408227107477
14.6301027457005,46.1413722546761
14.6304542404795,46.1419005690957
14.6308385353571,46.1424055266708
14.6312540829134,46.1428850941156
14.6316992098852,46.1433373403811
14.6321721239031,46.1437604444312
14.6326709207095,46.1441527025753
14.6331935918254,46.1445125353283
14.633738032639,46.1448384937707
14.6343020508791,46.1451292653829
14.6348833754434,46.1453836793302
14.635479665543,46.1456007111774
14.6360885201282,46.145779487014
14.6367074875564,46.1459192869726
14.6373340754643,46.1460195481283
14.6379657608034,46.1460798667647
14.6386,46.1461
</coordinates>
</LinearRing>
</outerBoundaryIs>
</Polygon>
<Polygon>
<outerBoundaryIs>
<LinearRing>
<coordinates>
14.60998,46.15076
14.6106142391966,46.1507398667647
14.6112459245357,46.1506795481283
14.6118725124436,46.1505792869726
14.6124914798718,46.150439487014
14.613100334457,46.1502607111774
14.6136966245566,46.1500436793302
14.6142779491209,46.1497892653829
14.614841967361,46.1494984937707
14.6153864081746,46.1491725353283
14.6159090792905,46.1488127025753
14.6164078760969,46.1484204444312
14.6168807901148,46.1479973403811
14.6173259170866,46.1475450941156
14.6177414646429,46.1470655266708
14.6181257595205,46.1465605690957
14.6184772542995,46.1460322546761
14.6187945336345,46.1454827107477
14.6190763199535,46.14491415013
14.6193214786027,46.1443288622159
14.6195290224144,46.1437292037533
14.6196981156832,46.1431175893551
14.6198280775301,46.1424964817767
14.6199183846446,46.141868381999
14.6199686733918,46.1412358191582
14.6199787412767,46.1406013403617
14.6199485477595,46.1399675004314
14.6198782144188,46.1393368516173
14.6197680244621,46.1387119333193
14.6196184215856,46.1380952618631
14.6194300081871,46.1374893203668
14.619203542941,46.1368965487431
14.6189399377429,46.1363193338739
14.6186402540378,46.13576
14.6183056985463,46.1352207993613
14.6179376184053,46.1347039031286
14.6175374957435,46.1342113926605
14.6171069417138,46.1337452511229
14.6166476900052,46.1333073555032
14.6161615898622,46.1328994690526
14.6156505986386,46.1325232341857
14.6151167739157,46.1321801658677
14.6145622652173,46.1318716455134
14.6139893053541,46.1315989154257
14.6134002014333,46.1313630737921
14.6127973255684,46.1311650702639
14.6121831053279,46.1310057021311
14.6115600139597,46.1308856111132
14.610930560433,46.1308052807743
14.610297279335,46.1307650345762
14.609662720665,46.1307650345762
14.609029439567,46.1308052807743
14.6083999860403,46.1308856111132
14.6077768946721,46.1310057021311
14.6071626744316,46.1311650702639
14.6065597985667,46.1313630737921
14.6059706946459,46.1315989154257
14.6053977347827,46.1318716455134
14.6048432260843,46.1321801658677
14.6043094013614,46.1325232341857
14.6037984101378,46.1328994690526
14.6033123099948,46.1333073555032
14.6028530582862,46.1337452511229
14.6024225042565,46.1342113926605
14.6020223815947,46.1347039031286
14.6016543014537,46.1352207993613
14.6013197459622,46.13576
14.6010200622571,46.1363193338739
14.600756457059,46.1368965487431
14.6005299918129,46.1374893203668
14.6003415784144,46.1380952618631
14.6001919755379,46.1387119333193
14.6000817855812,46.1393368516173
14.6000114522405,46.1399675004314
14.5999812587233,46.1406013403617
14.5999913266082,46.1412358191582
14.6000416153554,46.141868381999
14.6001319224699,46.1424964817767
14.6002618843168,46.1431175893551
14.6004309775856,46.1437292037533
14.6006385213973,46.1443288622159
14.6008836800465,46.14491415013
14.6011654663655,46.1454827107477
14.6014827457005,46.1460322546761
14.6018342404795,46.1465605690957
14.6022185353571,46.1470655266708
14.6026340829134,46.1475450941156
14.6030792098852,46.1479973403811
14.6035521239031,46.1484204444312
14.6040509207095,46.1488127025753
14.6045735918254,46.1491725353283
14.605118032639,46.1494984937707
14.6056820508791,46.1497892653829
14.6062633754434,46.1500436793302
14.606859665543,46.1502607111774
14.6074685201282,46.150439487014
14.6080874875564,46.1505792869726
14.6087140754643,46.1506795481283
14.6093457608034,46.1507398667647
14.60998,46.15076
</coordinates>
</LinearRing>
</outerBoundaryIs>
</Polygon>
<Polygon>
<outerBoundaryIs>
<LinearRing>
<coordinates>
14.935415,46.258756
14.9360492391966,46.2587358667647
14.9366809245357,46.2586755481283
14.9373075124436,46.2585752869726
14.9379264798718,46.258435487014
14.938535334457,46.2582567111774
14.9391316245566,46.2580396793302
14.9397129491209,46.2577852653829
14.940276967361,46.2574944937707
14.9408214081746,46.2571685353283
14.9413440792905,46.2568087025753
14.9418428760969,46.2564164444312
14.9423157901148,46.2559933403811
14.9427609170866,46.2555410941156
14.9431764646429,46.2550615266708
14.9435607595205,46.2545565690957
14.9439122542995,46.2540282546761
14.9442295336345,46.2534787107477
14.9445113199535,46.25291015013
14.9447564786027,46.2523248622159
14.9449640224144,46.2517252037533
14.9451331156832,46.2511135893551
14.9452630775301,46.2504924817767
14.9453533846446,46.249864381999
14.9454036733918,46.2492318191582
14.9454137412767,46.2485973403617
14.9453835477595,46.2479635004314
14.9453132144188,46.2473328516173
14.9452030244621,46.2467079333193
14.9450534215856,46.2460912618631
14.9448650081871,46.2454853203668
14.944638542941,46.2448925487431
14.9443749377429,46.2443153338739
14.9440752540378,46.243756
14.9437406985463,46.2432167993613
14.9433726184053,46.2426999031286
14.9429724957435,46.2422073926605
14.9425419417138,46.2417412511229
14.9420826900052,46.2413033555032
14.9415965898622,46.2408954690526
14.9410855986386,46.2405192341857
14.9405517739157,46.2401761658677
14.9399972652173,46.2398676455134
14.9394243053541,46.2395949154257
14.9388352014333,46.2393590737921
14.9382323255684,46.2391610702639
14.9376181053279,46.2390017021311
14.9369950139597,46.2388816111132
14.936365560433,46.2388012807743
14.935732279335,46.2387610345762
14.935097720665,46.2387610345762
14.934464439567,46.2388012807743
14.9338349860403,46.2388816111132
14.9332118946721,46.2390017021311
14.9325976744316,46.2391610702639
14.9319947985667,46.2393590737921
14.9314056946459,46.2395949154257
14.9308327347827,46.2398676455134
14.9302782260843,46.2401761658677
14.9297444013614,46.2405192341857
14.9292334101378,46.2408954690526
14.9287473099948,46.2413033555032
14.9282880582862,46.2417412511229
14.9278575042565,46.2422073926605
14.9274573815947,46.2426999031286
14.9270893014537,46.2432167993613
14.9267547459622,46.243756
14.9264550622571,46.2443153338739
14.926191457059,46.2448925487431
14.9259649918129,46.2454853203668
14.9257765784144,46.2460912618631
14.9256269755379,46.2467079333193
14.9255167855812,46.2473328516173
14.9254464522405,46.2479635004314
14.9254162587233,46.2485973403617
14.9254263266082,46.2492318191582
14.9254766153554,46.249864381999
14.9255669224699,46.2504924817767
14.9256968843168,46.2511135893551
14.9258659775856,46.2517252037533
14.9260735213973,46.2523248622159
14.9263186800465,46.25291015013
14.9266004663655,46.2534787107477
14.9269177457005,46.2540282546761
14.9272692404795,46.2545565690957
14.9276535353571,46.2550615266708
14.9280690829134,46.2555410941156
14.9285142098852,46.2559933403811
14.9289871239031,46.2564164444312
14.9294859207095,46.2568087025753
14.9300085918254,46.2571685353283
14.930553032639,46.2574944937707
14.9311170508791,46.2577852653829
14.9316983754434,46.2580396793302
14.932294665543,46.2582567111774
14.9329035201282,46.258435487014
14.9335224875564,46.2585752869726
14.9341490754643,46.2586755481283
14.9347807608034,46.2587358667647
14.935415,46.258756
</coordinates>
</LinearRing>
</outerBoundaryIs>
</Polygon>
<Polygon>
<outerBoundaryIs>
<LinearRing>
<coordinates>
14.98957,46.31994
14.9902042391966,46.3199198667647
14.9908359245357,46.3198595481283
14.9914625124436,46.3197592869726
14.9920814798718,46.319619487014
14.992690334457,46.3194407111774
14.9932866245566,46.3192236793302
14.9938679491209,46.3189692653829
14.994431967361,46.3186784937707
14.9949764081746,46.3183525353283
14.9954990792905,46.3179927025753
14.9959978760969,46.3176004444312
14.9964707901148,46.3171773403811
14.9969159170866,46.3167250941156
14.9973314646429,46.3162455266708
14.9977157595205,46.3157405690957
14.9980672542995,46.3152122546761
14.9983845336345,46.3146627107477
14.9986663199535,46.31409415013
14.9989114786027,46.3135088622159
14.9991190224144,46.3129092037533
14.9992881156832,46.3122975893551
14.9994180775301,46.3116764817767
14.9995083846446,46.311048381999
14.9995586733918,46.3104158191582
14.9995687412767,46.3097813403617
14.9995385477595,46.3091475004314
14.9994682144188,46.3085168516173
14.9993580244621,46.3078919333193
14.9992084215856,46.3072752618631
14.9990200081871,46.3066693203668
14.998793542941,46.3060765487431
14.9985299377429,46.3054993338739
14.9982302540378,46.30494
14.9978956985463,46.3044007993613
14.9975276184053,46.3038839031286
14.9971274957435,46.3033913926605
14.9966969417138,46.3029252511229
14.9962376900052,46.3024873555032
14.9957515898622,46.3020794690526
14.9952405986386,46.3017032341857
14.9947067739157,46.3013601658676
14.9941522652173,46.3010516455134
14.9935793053541,46.3007789154257
14.9929902014333,46.3005430737921
14.9923873255684,46.3003450702639
14.9917731053279,46.3001857021311
14.9911500139597,46.3000656111132
14.990520560433,46.2999852807743
14.989887279335,46.2999450345762
14.989252720665,46.2999450345762
14.988619439567,46.2999852807743
14.9879899860403,46.3000656111132
14.9873668946721,46.3001857021311
14.9867526744316,46.3003450702639
14.9861497985667,46.3005430737921
14.9855606946459,46.3007789154257
14.9849877347827,46.3010516455134
14.9844332260843,46.3013601658676
14.9838994013614,46.3017032341857
14.9833884101378,46.3020794690526
14.9829023099948,46.3024873555032
14.9824430582862,46.3029252511229
14.9820125042565,46.3033913926605
14.9816123815947,46.3038839031286
14.9812443014537,46.3044007993613
14.9809097459622,46.30494
14.9806100622571,46.3054993338739
14.980346457059,46.3060765487431
14.9801199918129,46.3066693203668
14.9799315784144,46.3072752618631
14.9797819755379,46.3078919333193
14.9796717855812,46.3085168516173
14.9796014522405,46.3091475004314
14.9795712587233,46.3097813403617
14.9795813266082,46.3104158191582
14.9796316153554,46.311048381999
14.9797219224699,46.3116764817767
14.9798518843168,46.3122975893551
14.9800209775856,46.3129092037533
14.9802285213973,46.3135088622159
14.9804736800465,46.31409415013
14.9807554663655,46.3146627107477
14.9810727457005,46.3152122546761
14.9814242404795,46.3157405690957
14.9818085353571,46.3162455266708
14.9822240829134,46.3167250941156
14.9826692098852,46.3171773403811
14.9831421239031,46.3176004444312
14.9836409207095,46.3179927025753
14.9841635918254,46.3183525353283
14.984708032639,46.3186784937707
14.9852720508791,46.3189692653829
14.9858533754434,46.3192236793302
14.986449665543,46.3194407111774
14.9870585201282,46.319619487014
14.9876774875564,46.3197592869726
14.9883040754643,46.3198595481283
14.9889357608034,46.3199198667647
14.98957,46.31994
</coordinates>
</LinearRing>
</outerBoundaryIs>
</Polygon>
<Polygon>
<outerBoundaryIs>
<LinearRing>
<coordinates>
14.51029,46.27127
14.5109242391966,46.2712498667647
14.5115559245357,46.2711895481283
14.5121825124436,46.2710892869726
14.5128014798718,46.270949487014
14.513410334457,46.2707707111774
14.5140066245566,46.2705536793302
14.5145879491209,46.2702992653829
14.515151967361,46.2700084937707
14.5156964081746,46.2696825353283
14.5162190792905,46.2693227025753
14.5167178760969,46.2689304444312
14.5171907901148,46.2685073403811
14.5176359170866,46.2680550941156
14.5180514646429,46.2675755266708
14.5184357595205,46.2670705690957
14.5187872542995,46.2665422546761
14.5191045336345,46.2659927107477
14.5193863199535,46.26542415013
14.5196314786027,46.2648388622159
14.5198390224144,46.2642392037533
14.5200081156832,46.2636275893551
14.5201380775301,46.2630064817767
14.5202283846446,46.262378381999
14.5202786733918,46.2617458191582
14.5202887412767,46.2611113403617
14.5202585477595,46.2604775004314
14.5201882144188,46.2598468516173
14.5200780244621,46.2592219333194
14.5199284215856,46.2586052618631
14.5197400081871,46.2579993203668
14.519513542941,46.2574065487431
14.5192499377429,46.2568293338739
14.5189502540378,46.25627
14.5186156985463,46.2557307993613
14.5182476184053,46.2552139031286
14.5178474957435,46.2547213926605
14.5174169417138,46.2542552511229
14.5169576900052,46.2538173555032
14.5164715898622,46.2534094690526
14.5159605986386,46.2530332341857
14.5154267739157,46.2526901658677
14.5148722652173,46.2523816455135
14.5142993053541,46.2521089154257
14.5137102014333,46.2518730737921
14.5131073255684,46.2516750702639
14.5124931053279,46.2515157021312
14.5118700139597,46.2513956111132
14.511240560433,46.2513152807743
14.510607279335,46.2512750345762
14.509972720665,46.2512750345762
14.509339439567,46.2513152807743
14.5087099860403,46.2513956111132
14.5080868946721,46.2515157021312
14.5074726744316,46.2516750702639
14.5068697985667,46.2518730737921
14.5062806946459,46.2521089154257
14.5057077347827,46.2523816455135
14.5051532260843,46.2526901658677
14.5046194013614,46.2530332341857
14.5041084101378,46.2534094690526
14.5036223099948,46.2538173555032
14.5031630582862,46.2542552511229
14.5027325042565,46.2547213926605
14.5023323815947,46.2552139031286
14.5019643014537,46.2557307993613
14.5016297459622,46.25627
14.5013300622571,46.2568293338739
14.501066457059,46.2574065487431
14.5008399918129,46.2579993203668
14.5006515784144,46.2586052618631
14.5005019755379,46.2592219333194
14.5003917855812,46.2598468516173
14.5003214522405,46.2604775004314
14.5002912587233,46.2611113403617
14.5003013266082,46.2617458191582
14.5003516153554,46.262378381999
14.5004419224699,46.2630064817767
14.5005718843168,46.2636275893551
14.5007409775856,46.2642392037533
14.5009485213973,46.2648388622159
14.5011936800465,46.26542415013
14.5014754663655,46.2659927107477
14.5017927457005,46.2665422546761
14.5021442404795,46.2670705690957
14.5025285353571,46.2675755266708
14.5029440829134,46.2680550941156
14.5033892098852,46.2685073403811
14.5038621239031,46.2689304444312
14.5043609207095,46.2693227025753
14.5048835918254,46.2696825353283
14.505428032639,46.2700084937707
14.5059920508791,46.2702992653829
14.5065733754434,46.2705536793302
14.507169665543,46.2707707111774
14.5077785201282,46.270949487014
14.5083974875564,46.2710892869726
14.5090240754643,46.2711895481283
14.5096557608034,46.2712498667647
14.51029,46.27127
</coordinates>
</LinearRing>
</outerBoundaryIs>
</Polygon>
<Polygon>
<outerBoundaryIs>
<LinearRing>
<coordinates>
14.97945,46.31825
14.9800842391966,46.3182298667647
14.9807159245357,46.3181695481283
14.9813425124436,46.3180692869726
14.9819614798718,46.317929487014
14.982570334457,46.3177507111774
14.9831666245566,46.3175336793302
14.9837479491209,46.3172792653829
14.984311967361,46.3169884937707
14.9848564081746,46.3166625353283
14.9853790792905,46.3163027025753
14.9858778760969,46.3159104444312
14.9863507901148,46.3154873403811
14.9867959170866,46.3150350941156
14.9872114646429,46.3145555266708
14.9875957595205,46.3140505690957
14.9879472542995,46.3135222546761
14.9882645336345,46.3129727107477
14.9885463199535,46.31240415013
14.9887914786027,46.3118188622159
14.9889990224144,46.3112192037533
14.9891681156832,46.3106075893551
14.9892980775301,46.3099864817767
14.9893883846446,46.309358381999
14.9894386733918,46.3087258191582
14.9894487412767,46.3080913403617
14.9894185477595,46.3074575004314
14.9893482144188,46.3068268516173
14.9892380244621,46.3062019333194
14.9890884215856,46.3055852618631
14.9889000081871,46.3049793203668
14.988673542941,46.3043865487431
14.9884099377429,46.3038093338739
14.9881102540378,46.30325
14.9877756985463,46.3027107993613
14.9874076184053,46.3021939031286
14.9870074957435,46.3017013926605
14.9865769417138,46.3012352511229
14.9861176900052,46.3007973555032
14.9856315898622,46.3003894690526
14.9851205986386,46.3000132341857
14.9845867739157,46.2996701658677
14.9840322652173,46.2993616455135
14.9834593053541,46.2990889154257
14.9828702014333,46.2988530737921
14.9822673255684,46.2986550702639
14.9816531053279,46.2984957021311
14.9810300139597,46.2983756111132
14.980400560433,46.2982952807743
14.979767279335,46.2982550345762
14.979132720665,46.2982550345762
14.978499439567,46.2982952807743
14.9778699860403,46.2983756111132
14.9772468946721,46.2984957021311
14.9766326744316,46.2986550702639
14.9760297985667,46.2988530737921
14.9754406946459,46.2990889154257
14.9748677347827,46.2993616455135
14.9743132260843,46.2996701658677
14.9737794013614,46.3000132341857
14.9732684101378,46.3003894690526
14.9727823099948,46.3007973555032
14.9723230582862,46.3012352511229
14.9718925042565,46.3017013926605
14.9714923815947,46.3021939031286
14.9711243014537,46.3027107993613
14.9707897459622,46.30325
14.9704900622571,46.3038093338739
14.970226457059,46.3043865487431
14.9699999918129,46.3049793203668
14.9698115784144,46.3055852618631
14.9696619755379,46.3062019333194
14.9695517855812,46.3068268516173
14.9694814522405,46.3074575004314
14.9694512587233,46.3080913403617
14.9694613266082,46.3087258191582
14.9695116153554,46.309358381999
14.9696019224699,46.3099864817767
14.9697318843168,46.3106075893551
14.9699009775856,46.3112192037533
14.9701085213973,46.3118188622159
14.9703536800465,46.31240415013
14.9706354663655,46.3129727107477
14.9709527457005,46.3135222546761
14.9713042404795,46.3140505690957
14.9716885353571,46.3145555266708
14.9721040829134,46.3150350941156
14.9725492098852,46.3154873403811
14.9730221239031,46.3159104444312
14.9735209207095,46.3163027025753
14.9740435918254,46.3166625353283
14.974588032639,46.3169884937707
14.9751520508791,46.3172792653829
14.9757333754434,46.3175336793302
14.976329665543,46.3177507111774
14.9769385201282,46.317929487014
14.9775574875564,46.3180692869726
14.9781840754643,46.3181695481283
14.9788157608034,46.3182298667647
14.97945,46.31825
</coordinates>
</LinearRing>
</outerBoundaryIs>
</Polygon>
<Polygon>
<outerBoundaryIs>
<LinearRing>
<coordinates>
14.72956,46.37825
14.7301942391966,46.3782298667647
14.7308259245357,46.3781695481283
14.7314525124436,46.3780692869726
14.7320714798718,46.377929487014
14.732680334457,46.3777507111774
14.7332766245566,46.3775336793302
14.7338579491209,46.3772792653829
14.734421967361,46.3769884937707
14.7349664081746,46.3766625353283
14.7354890792905,46.3763027025753
14.7359878760969,46.3759104444312
14.7364607901148,46.3754873403811
14.7369059170866,46.3750350941156
14.7373214646429,46.3745555266708
14.7377057595205,46.3740505690957
14.7380572542995,46.3735222546761
14.7383745336345,46.3729727107477
14.7386563199535,46.37240415013
14.7389014786027,46.3718188622159
14.7391090224144,46.3712192037533
14.7392781156832,46.3706075893551
14.7394080775301,46.3699864817767
14.7394983846446,46.369358381999
14.7395486733918,46.3687258191582
14.7395587412767,46.3680913403617
14.7395285477595,46.3674575004314
14.7394582144188,46.3668268516173
14.7393480244621,46.3662019333194
14.7391984215856,46.3655852618631
14.7390100081871,46.3649793203668
14.738783542941,46.3643865487431
14.7385199377429,46.3638093338739
14.7382202540378,46.36325
14.7378856985463,46.3627107993613
14.7375176184053,46.3621939031286
14.7371174957435,46.3617013926605
14.7366869417138,46.3612352511229
14.7362276900052,46.3607973555032
14.7357415898622,46.3603894690526
14.7352305986386,46.3600132341857
14.7346967739157,46.3596701658677
14.7341422652173,46.3593616455135
14.7335693053541,46.3590889154257
14.7329802014333,46.3588530737921
14.7323773255684,46.3586550702639
14.7317631053279,46.3584957021312
14.7311400139597,46.3583756111132
14.730510560433,46.3582952807743
14.729877279335,46.3582550345762
14.729242720665,46.3582550345762
14.728609439567,46.3582952807743
14.7279799860403,46.3583756111132
14.7273568946721,46.3584957021312
14.7267426744316,46.3586550702639
14.7261397985667,46.3588530737921
14.7255506946459,46.3590889154257
14.7249777347827,46.3593616455135
14.7244232260843,46.3596701658677
14.7238894013614,46.3600132341857
14.7233784101378,46.3603894690526
14.7228923099948,46.3607973555032
14.7224330582862,46.3612352511229
14.7220025042565,46.3617013926605
14.7216023815947,46.3621939031286
14.7212343014537,46.3627107993613
14.7208997459622,46.36325
14.7206000622571,46.3638093338739
14.720336457059,46.3643865487431
14.7201099918129,46.3649793203668
14.7199215784144,46.3655852618631
14.7197719755379,46.3662019333194
14.7196617855812,46.3668268516173
14.7195914522405,46.3674575004314
14.7195612587233,46.3680913403617
14.7195713266082,46.3687258191582
14.7196216153554,46.369358381999
14.7197119224699,46.3699864817767
14.7198418843168,46.3706075893551
14.7200109775856,46.3712192037533
14.7202185213973,46.3718188622159
14.7204636800465,46.37240415013
14.7207454663655,46.3729727107477
14.7210627457005,46.3735222546761
14.7214142404795,46.3740505690957
14.7217985353571,46.3745555266708
14.7222140829134,46.3750350941156
14.7226592098852,46.3754873403811
14.7231321239031,46.3759104444312
14.7236309207095,46.3763027025753
14.7241535918254,46.3766625353283
14.724698032639,46.3769884937707
14.7252620508791,46.3772792653829
14.7258433754434,46.3775336793302
14.726439665543,46.3777507111774
14.7270485201282,46.377929487014
14.7276674875564,46.3780692869726
14.7282940754643,46.3781695481283
14.7289257608034,46.3782298667647
14.72956,46.37825
</coordinates>
</LinearRing>
</outerBoundaryIs>
</Polygon>
<Polygon>
<outerBoundaryIs>
<LinearRing>
<coordinates>
14.47633,45.74101
14.4769642391966,45.7409898667647
14.4775959245357,45.7409295481283
14.4782225124436,45.7408292869726
14.4788414798718,45.740689487014
14.479450334457,45.7405107111774
14.4800466245566,45.7402936793302
14.4806279491209,45.7400392653829
14.481191967361,45.7397484937707
14.4817364081746,45.7394225353283
14.4822590792905,45.7390627025753
14.4827578760969,45.7386704444312
14.4832307901148,45.7382473403811
14.4836759170866,45.7377950941156
14.4840914646429,45.7373155266708
14.4844757595205,45.7368105690957
14.4848272542995,45.7362822546761
14.4851445336345,45.7357327107477
14.4854263199535,45.73516415013
14.4856714786027,45.7345788622159
14.4858790224144,45.7339792037533
14.4860481156832,45.7333675893551
14.4861780775301,45.7327464817767
14.4862683846446,45.732118381999
14.4863186733918,45.7314858191582
14.4863287412767,45.7308513403617
14.4862985477595,45.7302175004314
14.4862282144188,45.7295868516173
14.4861180244621,45.7289619333193
14.4859684215856,45.7283452618631
14.4857800081871,45.7277393203668
14.485553542941,45.7271465487431
14.4852899377429,45.7265693338739
14.4849902540378,45.72601
14.4846556985463,45.7254707993613
14.4842876184053,45.7249539031286
14.4838874957435,45.7244613926605
14.4834569417138,45.7239952511229
14.4829976900052,45.7235573555032
14.4825115898622,45.7231494690526
14.4820005986386,45.7227732341857
14.4814667739157,45.7224301658676
14.4809122652173,45.7221216455134
14.4803393053541,45.7218489154257
14.4797502014333,45.7216130737921
14.4791473255684,45.7214150702639
14.4785331053279,45.7212557021311
14.4779100139597,45.7211356111132
14.477280560433,45.7210552807743
14.476647279335,45.7210150345762
14.476012720665,45.7210150345762
14.475379439567,45.7210552807743
14.4747499860403,45.7211356111132
14.4741268946721,45.7212557021311
14.4735126744316,45.7214150702639
14.4729097985667,45.7216130737921
14.4723206946459,45.7218489154257
14.4717477347827,45.7221216455134
14.4711932260843,45.7224301658676
14.4706594013614,45.7227732341857
14.4701484101378,45.7231494690526
14.4696623099948,45.7235573555032
14.4692030582862,45.7239952511229
14.4687725042565,45.7244613926605
14.4683723815947,45.7249539031286
14.4680043014537,45.7254707993613
14.4676697459622,45.72601
14.4673700622571,45.7265693338739
14.467106457059,45.7271465487431
14.4668799918129,45.7277393203668
14.4666915784144,45.7283452618631
14.4665419755379,45.7289619333193
14.4664317855812,45.7295868516173
14.4663614522405,45.7302175004314
14.4663312587233,45.7308513403617
14.4663413266082,45.7314858191582
14.4663916153554,45.732118381999
14.4664819224699,45.7327464817767
14.4666118843168,45.7333675893551
14.4667809775856,45.7339792037533
14.4669885213973,45.7345788622159
14.4672336800465,45.73516415013
14.4675154663655,45.7357327107477
14.4678327457005,45.7362822546761
14.4681842404795,45.7368105690957
14.4685685353571,45.7373155266708
14.4689840829134,45.7377950941156
14.4694292098852,45.7382473403811
14.4699021239031,45.7386704444312
14.4704009207095,45.7390627025753
14.4709235918254,45.7394225353283
14.471468032639,45.7397484937707
14.4720320508791,45.7400392653829
14.4726133754434,45.7402936793302
14.473209665543,45.7405107111774
14.4738185201282,45.740689487014
14.4744374875564,45.7408292869726
14.4750640754643,45.7409295481283
14.4756957608034,45.7409898667647
14.47633,45.74101
</coordinates>
</LinearRing>
</outerBoundaryIs>
</Polygon>
</MultiGeometry>
</Placemark>
</Document>
</kml>
