# Supplementary material for: Species conservation profiles of the endemic spiders Troglohyphantes (Araneae, Linyphiidae) from the Alps and the north-western Dinarides
Source: Biodivers Data J. 2022 Aug 19;10:e87261. doi: 10.3897/BDJ.10.e87261 (PMC9848466; doi:10.3897/BDJ.10.e87261)
Supplement: Supplementary material 48 — Distribution of Troglohyphantesregalini Pesarini, 1989 [file bdj-10-e87261-s048.kml]

<?xml version="1.0" encoding="UTF-8"?>
<kml xmlns="http://earth.google.com/kml/2.2">
<Document>
<name></name>
<description><![CDATA[]]></description>

<Style id="1">
<LineStyle>
<width>2</width>
<color>ff0000ff</color>
</LineStyle>
<PolyStyle>
<color>aaffffff</color>
<fill>1</fill>
</PolyStyle>
</Style>

<Placemark>
<name>T.regalini.kml</name>
<description><![CDATA[]]></description>
<styleUrl>#1</styleUrl>
<visibility>1</visibility>
<MultiGeometry>
<Polygon>
<outerBoundaryIs>
<LinearRing>
<coordinates>
9.9836,45.7689
9.98423423919657,45.7688798667647
9.98486592453574,45.7688195481283
9.9854925124436,45.7687192869726
9.98611147987181,45.768579487014
9.98672033445698,45.7684007111774
9.9873166245566,45.7681836793302
9.98789794912089,45.7679292653829
9.988461967361,45.7676384937707
9.98900640817456,45.7673125353283
9.98952907929054,45.7669527025753
9.99002787609686,45.7665604444312
9.99050079011482,45.7661373403811
9.99094591708657,45.7656850941156
9.99136146464292,45.7652055266708
9.9917457595205,45.7647005690957
9.99209725429949,45.7641722546761
9.99241453363448,45.7636227107477
9.99269631995355,45.76305415013
9.99294147860265,45.7624688622159
9.99314902241444,45.7618692037533
9.99331811568323,45.7612575893551
9.99344807753012,45.7606364817767
9.99353838464461,45.760008381999
9.99358867339183,45.7593758191582
9.99359874127674,45.7587413403617
9.99356854775952,45.7581075004314
9.99349821441881,45.7574768516173
9.99338802446215,45.7568519333193
9.9932384215856,45.7562352618631
9.99305000818715,45.7556293203668
9.99282354294104,45.7550365487431
9.99255993774291,45.7544593338739
9.99226025403784,45.7539
9.99192569854635,45.7533607993613
9.99155761840531,45.7528439031286
9.99115749574354,45.7523513926605
9.99072694171379,45.7518852511229
9.99026769000516,45.7514473555032
9.98978158986221,45.7510394690526
9.98927059863863,45.7506632341857
9.98873677391573,45.7503201658676
9.98818226521727,45.7500116455134
9.98760930535406,45.7497389154257
9.98702020143326,45.7495030737921
9.98641732556841,45.7493050702639
9.98580310532786,45.7491457021311
9.98518001395973,45.7490256111132
9.98455056043304,45.7489452807743
9.98391727933498,45.7489050345762
9.98328272066502,45.7489050345762
9.98264943956696,45.7489452807743
9.98201998604027,45.7490256111132
9.98139689467213,45.7491457021311
9.98078267443158,45.7493050702639
9.98017979856674,45.7495030737921
9.97959069464593,45.7497389154257
9.97901773478272,45.7500116455134
9.97846322608427,45.7503201658676
9.97792940136137,45.7506632341857
9.97741841013779,45.7510394690526
9.97693230999484,45.7514473555032
9.97647305828621,45.7518852511229
9.97604250425646,45.7523513926605
9.97564238159469,45.7528439031286
9.97527430145365,45.7533607993613
9.97493974596216,45.7539
9.97464006225709,45.7544593338739
9.97437645705895,45.7550365487431
9.97414999181285,45.7556293203668
9.9739615784144,45.7562352618631
9.97381197553785,45.7568519333193
9.97370178558119,45.7574768516173
9.97363145224048,45.7581075004314
9.97360125872326,45.7587413403617
9.97361132660817,45.7593758191582
9.97366161535539,45.760008381999
9.97375192246988,45.7606364817767
9.97388188431676,45.7612575893551
9.97405097758556,45.7618692037533
9.97425852139735,45.7624688622159
9.97450368004645,45.76305415013
9.97478546636552,45.7636227107477
9.9751027457005,45.7641722546761
9.9754542404795,45.7647005690957
9.97583853535708,45.7652055266708
9.97625408291342,45.7656850941156
9.97669920988518,45.7661373403811
9.97717212390313,45.7665604444312
9.97767092070945,45.7669527025753
9.97819359182544,45.7673125353283
9.97873803263899,45.7676384937707
9.97930205087911,45.7679292653829
9.9798833754434,45.7681836793302
9.98047966554301,45.7684007111774
9.98108852012819,45.768579487014
9.9817074875564,45.7687192869726
9.98233407546426,45.7688195481283
9.98296576080343,45.7688798667647
9.9836,45.7689
</coordinates>
</LinearRing>
</outerBoundaryIs>
</Polygon>
<Polygon>
<outerBoundaryIs>
<LinearRing>
<coordinates>
10.0347,45.7542
10.0353342391966,45.7541798667647
10.0359659245357,45.7541195481283
10.0365925124436,45.7540192869726
10.0372114798718,45.753879487014
10.037820334457,45.7537007111774
10.0384166245566,45.7534836793302
10.0389979491209,45.7532292653829
10.039561967361,45.7529384937707
10.0401064081746,45.7526125353283
10.0406290792905,45.7522527025753
10.0411278760969,45.7518604444312
10.0416007901148,45.7514373403811
10.0420459170866,45.7509850941156
10.0424614646429,45.7505055266708
10.0428457595205,45.7500005690957
10.0431972542995,45.7494722546761
10.0435145336345,45.7489227107477
10.0437963199535,45.74835415013
10.0440414786027,45.7477688622159
10.0442490224144,45.7471692037533
10.0444181156832,45.7465575893551
10.0445480775301,45.7459364817767
10.0446383846446,45.745308381999
10.0446886733918,45.7446758191582
10.0446987412767,45.7440413403617
10.0446685477595,45.7434075004314
10.0445982144188,45.7427768516173
10.0444880244621,45.7421519333193
10.0443384215856,45.7415352618631
10.0441500081871,45.7409293203668
10.043923542941,45.7403365487431
10.0436599377429,45.7397593338739
10.0433602540378,45.7392
10.0430256985463,45.7386607993613
10.0426576184053,45.7381439031286
10.0422574957435,45.7376513926605
10.0418269417138,45.7371852511229
10.0413676900052,45.7367473555032
10.0408815898622,45.7363394690526
10.0403705986386,45.7359632341857
10.0398367739157,45.7356201658677
10.0392822652173,45.7353116455134
10.0387093053541,45.7350389154257
10.0381202014333,45.7348030737921
10.0375173255684,45.7346050702639
10.0369031053279,45.7344457021311
10.0362800139597,45.7343256111132
10.035650560433,45.7342452807743
10.035017279335,45.7342050345762
10.034382720665,45.7342050345762
10.033749439567,45.7342452807743
10.0331199860403,45.7343256111132
10.0324968946721,45.7344457021311
10.0318826744316,45.7346050702639
10.0312797985667,45.7348030737921
10.0306906946459,45.7350389154257
10.0301177347827,45.7353116455134
10.0295632260843,45.7356201658677
10.0290294013614,45.7359632341857
10.0285184101378,45.7363394690526
10.0280323099948,45.7367473555032
10.0275730582862,45.7371852511229
10.0271425042565,45.7376513926605
10.0267423815947,45.7381439031286
10.0263743014537,45.7386607993613
10.0260397459622,45.7392
10.0257400622571,45.7397593338739
10.025476457059,45.7403365487431
10.0252499918129,45.7409293203668
10.0250615784144,45.7415352618631
10.0249119755379,45.7421519333193
10.0248017855812,45.7427768516173
10.0247314522405,45.7434075004314
10.0247012587233,45.7440413403617
10.0247113266082,45.7446758191582
10.0247616153554,45.745308381999
10.0248519224699,45.7459364817767
10.0249818843168,45.7465575893551
10.0251509775856,45.7471692037533
10.0253585213973,45.7477688622159
10.0256036800465,45.74835415013
10.0258854663655,45.7489227107477
10.0262027457005,45.7494722546761
10.0265542404795,45.7500005690957
10.0269385353571,45.7505055266708
10.0273540829134,45.7509850941156
10.0277992098852,45.7514373403811
10.0282721239031,45.7518604444312
10.0287709207095,45.7522527025753
10.0292935918254,45.7526125353283
10.029838032639,45.7529384937707
10.0304020508791,45.7532292653829
10.0309833754434,45.7534836793302
10.031579665543,45.7537007111774
10.0321885201282,45.753879487014
10.0328074875564,45.7540192869726
10.0334340754643,45.7541195481283
10.0340657608034,45.7541798667647
10.0347,45.7542
</coordinates>
</LinearRing>
</outerBoundaryIs>
</Polygon>
<Polygon>
<outerBoundaryIs>
<LinearRing>
<coordinates>
10.2134,45.7386
10.2140342391966,45.7385798667647
10.2146659245357,45.7385195481283
10.2152925124436,45.7384192869726
10.2159114798718,45.738279487014
10.216520334457,45.7381007111774
10.2171166245566,45.7378836793302
10.2176979491209,45.7376292653829
10.218261967361,45.7373384937707
10.2188064081746,45.7370125353283
10.2193290792905,45.7366527025753
10.2198278760969,45.7362604444312
10.2203007901148,45.7358373403811
10.2207459170866,45.7353850941156
10.2211614646429,45.7349055266708
10.2215457595205,45.7344005690957
10.2218972542995,45.7338722546761
10.2222145336345,45.7333227107477
10.2224963199535,45.73275415013
10.2227414786027,45.7321688622159
10.2229490224144,45.7315692037533
10.2231181156832,45.7309575893551
10.2232480775301,45.7303364817767
10.2233383846446,45.729708381999
10.2233886733918,45.7290758191582
10.2233987412767,45.7284413403617
10.2233685477595,45.7278075004314
10.2232982144188,45.7271768516173
10.2231880244621,45.7265519333193
10.2230384215856,45.7259352618631
10.2228500081871,45.7253293203668
10.222623542941,45.7247365487431
10.2223599377429,45.7241593338739
10.2220602540378,45.7236
10.2217256985463,45.7230607993613
10.2213576184053,45.7225439031286
10.2209574957435,45.7220513926605
10.2205269417138,45.7215852511229
10.2200676900052,45.7211473555032
10.2195815898622,45.7207394690526
10.2190705986386,45.7203632341857
10.2185367739157,45.7200201658677
10.2179822652173,45.7197116455134
10.2174093053541,45.7194389154257
10.2168202014333,45.7192030737921
10.2162173255684,45.7190050702639
10.2156031053279,45.7188457021311
10.2149800139597,45.7187256111132
10.214350560433,45.7186452807743
10.213717279335,45.7186050345762
10.213082720665,45.7186050345762
10.212449439567,45.7186452807743
10.2118199860403,45.7187256111132
10.2111968946721,45.7188457021311
10.2105826744316,45.7190050702639
10.2099797985667,45.7192030737921
10.2093906946459,45.7194389154257
10.2088177347827,45.7197116455134
10.2082632260843,45.7200201658677
10.2077294013614,45.7203632341857
10.2072184101378,45.7207394690526
10.2067323099948,45.7211473555032
10.2062730582862,45.7215852511229
10.2058425042565,45.7220513926605
10.2054423815947,45.7225439031286
10.2050743014537,45.7230607993613
10.2047397459622,45.7236
10.2044400622571,45.7241593338739
10.204176457059,45.7247365487431
10.2039499918129,45.7253293203668
10.2037615784144,45.7259352618631
10.2036119755379,45.7265519333193
10.2035017855812,45.7271768516173
10.2034314522405,45.7278075004314
10.2034012587233,45.7284413403617
10.2034113266082,45.7290758191582
10.2034616153554,45.729708381999
10.2035519224699,45.7303364817767
10.2036818843168,45.7309575893551
10.2038509775856,45.7315692037533
10.2040585213973,45.7321688622159
10.2043036800465,45.73275415013
10.2045854663655,45.7333227107477
10.2049027457005,45.7338722546761
10.2052542404795,45.7344005690957
10.2056385353571,45.7349055266708
10.2060540829134,45.7353850941156
10.2064992098852,45.7358373403811
10.2069721239031,45.7362604444312
10.2074709207095,45.7366527025753
10.2079935918254,45.7370125353283
10.208538032639,45.7373384937707
10.2091020508791,45.7376292653829
10.2096833754434,45.7378836793302
10.210279665543,45.7381007111774
10.2108885201282,45.738279487014
10.2115074875564,45.7384192869726
10.2121340754643,45.7385195481283
10.2127657608034,45.7385798667647
10.2134,45.7386
</coordinates>
</LinearRing>
</outerBoundaryIs>
</Polygon>
<Polygon>
<outerBoundaryIs>
<LinearRing>
<coordinates>
10.0138,45.7567
10.0144342391966,45.7566798667647
10.0150659245357,45.7566195481283
10.0156925124436,45.7565192869726
10.0163114798718,45.756379487014
10.016920334457,45.7562007111774
10.0175166245566,45.7559836793302
10.0180979491209,45.7557292653829
10.018661967361,45.7554384937707
10.0192064081746,45.7551125353283
10.0197290792905,45.7547527025753
10.0202278760969,45.7543604444312
10.0207007901148,45.7539373403811
10.0211459170866,45.7534850941156
10.0215614646429,45.7530055266708
10.0219457595205,45.7525005690957
10.0222972542995,45.7519722546761
10.0226145336345,45.7514227107477
10.0228963199535,45.75085415013
10.0231414786027,45.7502688622159
10.0233490224144,45.7496692037533
10.0235181156832,45.7490575893551
10.0236480775301,45.7484364817767
10.0237383846446,45.747808381999
10.0237886733918,45.7471758191582
10.0237987412767,45.7465413403617
10.0237685477595,45.7459075004314
10.0236982144188,45.7452768516173
10.0235880244621,45.7446519333193
10.0234384215856,45.7440352618631
10.0232500081871,45.7434293203668
10.023023542941,45.7428365487431
10.0227599377429,45.7422593338739
10.0224602540378,45.7417
10.0221256985463,45.7411607993613
10.0217576184053,45.7406439031286
10.0213574957435,45.7401513926605
10.0209269417138,45.7396852511229
10.0204676900052,45.7392473555032
10.0199815898622,45.7388394690526
10.0194705986386,45.7384632341857
10.0189367739157,45.7381201658676
10.0183822652173,45.7378116455134
10.0178093053541,45.7375389154257
10.0172202014333,45.7373030737921
10.0166173255684,45.7371050702639
10.0160031053279,45.7369457021311
10.0153800139597,45.7368256111132
10.014750560433,45.7367452807743
10.014117279335,45.7367050345762
10.013482720665,45.7367050345762
10.012849439567,45.7367452807743
10.0122199860403,45.7368256111132
10.0115968946721,45.7369457021311
10.0109826744316,45.7371050702639
10.0103797985667,45.7373030737921
10.0097906946459,45.7375389154257
10.0092177347827,45.7378116455134
10.0086632260843,45.7381201658676
10.0081294013614,45.7384632341857
10.0076184101378,45.7388394690526
10.0071323099948,45.7392473555032
10.0066730582862,45.7396852511229
10.0062425042565,45.7401513926605
10.0058423815947,45.7406439031286
10.0054743014537,45.7411607993613
10.0051397459622,45.7417
10.0048400622571,45.7422593338739
10.004576457059,45.7428365487431
10.0043499918129,45.7434293203668
10.0041615784144,45.7440352618631
10.0040119755379,45.7446519333193
10.0039017855812,45.7452768516173
10.0038314522405,45.7459075004314
10.0038012587233,45.7465413403617
10.0038113266082,45.7471758191582
10.0038616153554,45.747808381999
10.0039519224699,45.7484364817767
10.0040818843168,45.7490575893551
10.0042509775856,45.7496692037533
10.0044585213973,45.7502688622159
10.0047036800465,45.75085415013
10.0049854663655,45.7514227107477
10.0053027457005,45.7519722546761
10.0056542404795,45.7525005690957
10.0060385353571,45.7530055266708
10.0064540829134,45.7534850941156
10.0068992098852,45.7539373403811
10.0073721239031,45.7543604444312
10.0078709207095,45.7547527025753
10.0083935918254,45.7551125353283
10.008938032639,45.7554384937707
10.0095020508791,45.7557292653829
10.0100833754434,45.7559836793302
10.010679665543,45.7562007111774
10.0112885201282,45.756379487014
10.0119074875564,45.7565192869726
10.0125340754643,45.7566195481283
10.0131657608034,45.7566798667647
10.0138,45.7567
</coordinates>
</LinearRing>
</outerBoundaryIs>
</Polygon>
<Polygon>
<outerBoundaryIs>
<LinearRing>
<coordinates>
9.9942,45.7342
9.99483423919657,45.7341798667647
9.99546592453574,45.7341195481283
9.9960925124436,45.7340192869726
9.99671147987181,45.733879487014
9.99732033445698,45.7337007111774
9.9979166245566,45.7334836793302
9.99849794912089,45.7332292653829
9.999061967361,45.7329384937707
9.99960640817456,45.7326125353283
10.0001290792905,45.7322527025753
10.0006278760969,45.7318604444312
10.0011007901148,45.7314373403811
10.0015459170866,45.7309850941156
10.0019614646429,45.7305055266708
10.0023457595205,45.7300005690957
10.0026972542995,45.7294722546761
10.0030145336345,45.7289227107477
10.0032963199535,45.72835415013
10.0035414786027,45.7277688622159
10.0037490224144,45.7271692037533
10.0039181156832,45.7265575893551
10.0040480775301,45.7259364817767
10.0041383846446,45.725308381999
10.0041886733918,45.7246758191582
10.0041987412767,45.7240413403617
10.0041685477595,45.7234075004314
10.0040982144188,45.7227768516173
10.0039880244621,45.7221519333194
10.0038384215856,45.7215352618631
10.0036500081871,45.7209293203668
10.003423542941,45.7203365487431
10.0031599377429,45.7197593338739
10.0028602540378,45.7192
10.0025256985463,45.7186607993613
10.0021576184053,45.7181439031286
10.0017574957435,45.7176513926605
10.0013269417138,45.7171852511229
10.0008676900052,45.7167473555032
10.0003815898622,45.7163394690526
9.99987059863863,45.7159632341857
9.99933677391573,45.7156201658677
9.99878226521727,45.7153116455135
9.99820930535406,45.7150389154257
9.99762020143326,45.7148030737921
9.99701732556841,45.7146050702639
9.99640310532786,45.7144457021312
9.99578001395973,45.7143256111132
9.99515056043304,45.7142452807743
9.99451727933498,45.7142050345762
9.99388272066502,45.7142050345762
9.99324943956696,45.7142452807743
9.99261998604027,45.7143256111132
9.99199689467213,45.7144457021312
9.99138267443158,45.7146050702639
9.99077979856674,45.7148030737921
9.99019069464593,45.7150389154257
9.98961773478272,45.7153116455135
9.98906322608427,45.7156201658677
9.98852940136137,45.7159632341857
9.98801841013779,45.7163394690526
9.98753230999484,45.7167473555032
9.98707305828621,45.7171852511229
9.98664250425646,45.7176513926605
9.98624238159469,45.7181439031286
9.98587430145365,45.7186607993613
9.98553974596216,45.7192
9.98524006225709,45.7197593338739
9.98497645705895,45.7203365487431
9.98474999181285,45.7209293203668
9.9845615784144,45.7215352618631
9.98441197553785,45.7221519333194
9.98430178558119,45.7227768516173
9.98423145224048,45.7234075004314
9.98420125872326,45.7240413403617
9.98421132660817,45.7246758191582
9.98426161535539,45.725308381999
9.98435192246988,45.7259364817767
9.98448188431676,45.7265575893551
9.98465097758556,45.7271692037533
9.98485852139735,45.7277688622159
9.98510368004645,45.72835415013
9.98538546636552,45.7289227107477
9.9857027457005,45.7294722546761
9.9860542404795,45.7300005690957
9.98643853535708,45.7305055266708
9.98685408291342,45.7309850941156
9.98729920988518,45.7314373403811
9.98777212390313,45.7318604444312
9.98827092070945,45.7322527025753
9.98879359182544,45.7326125353283
9.98933803263899,45.7329384937707
9.98990205087911,45.7332292653829
9.9904833754434,45.7334836793302
9.99107966554301,45.7337007111774
9.99168852012819,45.733879487014
9.9923074875564,45.7340192869726
9.99293407546426,45.7341195481283
9.99356576080343,45.7341798667647
9.9942,45.7342
</coordinates>
</LinearRing>
</outerBoundaryIs>
</Polygon>
</MultiGeometry>
</Placemark>
</Document>
</kml>
