# Supplementary material for: Species conservation profiles of the endemic spiders Troglohyphantes (Araneae, Linyphiidae) from the Alps and the north-western Dinarides
Source: Biodivers Data J. 2022 Aug 19;10:e87261. doi: 10.3897/BDJ.10.e87261 (PMC9848466; doi:10.3897/BDJ.10.e87261)
Supplement: Supplementary material 49 — Distribution of Troglohyphantesruffoi Caporiacco, 1936 [file bdj-10-e87261-s049.kml]

<?xml version="1.0" encoding="UTF-8"?>
<kml xmlns="http://earth.google.com/kml/2.2">
<Document>
<name></name>
<description><![CDATA[]]></description>

<Style id="1">
<LineStyle>
<width>2</width>
<color>ff0000ff</color>
</LineStyle>
<PolyStyle>
<color>aaffffff</color>
<fill>1</fill>
</PolyStyle>
</Style>

<Placemark>
<name>T.ruffoi.kml</name>
<description><![CDATA[]]></description>
<styleUrl>#1</styleUrl>
<visibility>1</visibility>
<MultiGeometry>
<Polygon>
<outerBoundaryIs>
<LinearRing>
<coordinates>
11.46666667,45.35833333
11.46666667,45.35
11.45833333,45.35
11.45,45.35
11.45,45.35833333
11.44166667,45.35833333
11.44166667,45.36666667
11.43333333,45.36666667
11.43333333,45.375
11.425,45.375
11.425,45.38333333
11.41666667,45.38333333
11.41666667,45.39166667
11.40833333,45.39166667
11.40833333,45.4
11.41666667,45.4
11.41666667,45.40833333
11.425,45.40833333
11.425,45.41666667
11.43333333,45.41666667
11.43333333,45.425
11.44166667,45.425
11.44166667,45.43333333
11.45,45.43333333
11.45833333,45.43333333
11.45833333,45.44166667
11.46666667,45.44166667
11.46666667,45.45
11.46666667,45.45833333
11.475,45.45833333
11.475,45.46666667
11.475,45.475
11.46666667,45.475
11.45833333,45.475
11.45833333,45.48333333
11.45833333,45.49166667
11.45833333,45.5
11.46666667,45.5
11.46666667,45.49166667
11.475,45.49166667
11.475,45.5
11.48333333,45.5
11.48333333,45.49166667
11.48333333,45.48333333
11.49166667,45.48333333
11.49166667,45.49166667
11.5,45.49166667
11.5,45.48333333
11.50833333,45.48333333
11.50833333,45.475
11.50833333,45.46666667
11.51666667,45.46666667
11.51666667,45.475
11.525,45.475
11.53333333,45.475
11.53333333,45.46666667
11.53333333,45.45833333
11.54166667,45.45833333
11.54166667,45.45
11.55,45.45
11.55,45.45833333
11.55,45.46666667
11.55,45.475
11.55833333,45.475
11.56666667,45.475
11.56666667,45.48333333
11.575,45.48333333
11.58333333,45.48333333
11.59166667,45.48333333
11.59166667,45.475
11.6,45.475
11.6,45.46666667
11.59166667,45.46666667
11.58333333,45.46666667
11.58333333,45.45833333
11.58333333,45.45
11.58333333,45.44166667
11.575,45.44166667
11.575,45.43333333
11.56666667,45.43333333
11.56666667,45.425
11.55833333,45.425
11.55,45.425
11.55,45.41666667
11.54166667,45.41666667
11.54166667,45.40833333
11.53333333,45.40833333
11.53333333,45.4
11.525,45.4
11.51666667,45.4
11.51666667,45.39166667
11.50833333,45.39166667
11.50833333,45.38333333
11.50833333,45.375
11.50833333,45.36666667
11.5,45.36666667
11.49166667,45.36666667
11.49166667,45.375
11.49166667,45.38333333
11.49166667,45.39166667
11.48333333,45.39166667
11.48333333,45.4
11.475,45.4
11.46666667,45.4
11.46666667,45.40833333
11.46666667,45.41666667
11.475,45.41666667
11.475,45.425
11.46666667,45.425
11.45833333,45.425
11.45833333,45.41666667
11.45,45.41666667
11.45,45.40833333
11.45,45.4
11.45,45.39166667
11.45833333,45.39166667
11.46666667,45.39166667
11.46666667,45.38333333
11.46666667,45.375
11.46666667,45.36666667
11.46666667,45.35833333
</coordinates>
</LinearRing>
</outerBoundaryIs>
<innerBoundaryIs>
<LinearRing>
<coordinates>
11.51666667,45.46666667
11.51666667,45.45833333
11.525,45.45833333
11.525,45.46666667
11.51666667,45.46666667
</coordinates>
</LinearRing>
</innerBoundaryIs>
<innerBoundaryIs>
<LinearRing>
<coordinates>
11.475,45.425
11.48333333,45.425
11.48333333,45.43333333
11.475,45.43333333
11.475,45.425
</coordinates>
</LinearRing>
</innerBoundaryIs>
</Polygon>
<Polygon>
<outerBoundaryIs>
<LinearRing>
<coordinates>
11.20833333,45.43333333
11.20833333,45.425
11.2,45.425
11.19166667,45.425
11.18333333,45.425
11.18333333,45.43333333
11.19166667,45.43333333
11.19166667,45.44166667
11.18333333,45.44166667
11.18333333,45.45
11.175,45.45
11.16666667,45.45
11.15833333,45.45
11.15,45.45
11.15,45.45833333
11.14166667,45.45833333
11.14166667,45.46666667
11.14166667,45.475
11.13333333,45.475
11.125,45.475
11.125,45.46666667
11.125,45.45833333
11.125,45.45
11.125,45.44166667
11.11666667,45.44166667
11.11666667,45.45
11.11666667,45.45833333
11.10833333,45.45833333
11.1,45.45833333
11.09166667,45.45833333
11.09166667,45.46666667
11.08333333,45.46666667
11.08333333,45.45833333
11.075,45.45833333
11.075,45.46666667
11.075,45.475
11.06666667,45.475
11.06666667,45.48333333
11.05833333,45.48333333
11.05833333,45.475
11.05,45.475
11.04166667,45.475
11.04166667,45.48333333
11.03333333,45.48333333
11.03333333,45.49166667
11.025,45.49166667
11.01666667,45.49166667
11.01666667,45.48333333
11.00833333,45.48333333
11.00833333,45.475
11,45.475
11,45.48333333
10.99166667,45.48333333
10.99166667,45.475
10.98333333,45.475
10.98333333,45.48333333
10.975,45.48333333
10.975,45.475
10.96666667,45.475
10.96666667,45.48333333
10.96666667,45.49166667
10.96666667,45.5
10.95833333,45.5
10.95,45.5
10.95,45.50833333
10.94166667,45.50833333
10.94166667,45.51666667
10.93333333,45.51666667
10.925,45.51666667
10.925,45.525
10.91666667,45.525
10.90833333,45.525
10.9,45.525
10.9,45.53333333
10.89166667,45.53333333
10.89166667,45.525
10.88333333,45.525
10.88333333,45.53333333
10.875,45.53333333
10.86666667,45.53333333
10.85833333,45.53333333
10.85,45.53333333
10.84166667,45.53333333
10.84166667,45.525
10.83333333,45.525
10.83333333,45.53333333
10.83333333,45.54166667
10.83333333,45.55
10.83333333,45.55833333
10.825,45.55833333
10.825,45.55
10.81666667,45.55
10.80833333,45.55
10.8,45.55
10.8,45.55833333
10.79166667,45.55833333
10.79166667,45.55
10.78333333,45.55
10.775,45.55
10.76666667,45.55
10.76666667,45.54166667
10.76666667,45.53333333
10.76666667,45.525
10.76666667,45.51666667
10.76666667,45.50833333
10.76666667,45.5
10.75833333,45.5
10.75,45.5
10.75,45.49166667
10.74166667,45.49166667
10.74166667,45.5
10.74166667,45.50833333
10.75,45.50833333
10.75,45.51666667
10.74166667,45.51666667
10.73333333,45.51666667
10.73333333,45.525
10.73333333,45.53333333
10.73333333,45.54166667
10.73333333,45.55
10.73333333,45.55833333
10.725,45.55833333
10.725,45.56666667
10.71666667,45.56666667
10.70833333,45.56666667
10.70833333,45.575
10.71666667,45.575
10.725,45.575
10.725,45.58333333
10.71666667,45.58333333
10.70833333,45.58333333
10.7,45.58333333
10.7,45.59166667
10.69166667,45.59166667
10.69166667,45.6
10.69166667,45.60833333
10.7,45.60833333
10.7,45.61666667
10.7,45.625
10.70833333,45.625
10.70833333,45.63333333
10.70833333,45.64166667
10.71666667,45.64166667
10.725,45.64166667
10.73333333,45.64166667
10.73333333,45.65
10.73333333,45.65833333
10.74166667,45.65833333
10.74166667,45.66666667
10.74166667,45.675
10.75,45.675
10.75,45.68333333
10.75833333,45.68333333
10.76666667,45.68333333
10.76666667,45.69166667
10.76666667,45.7
10.76666667,45.70833333
10.775,45.70833333
10.775,45.71666667
10.78333333,45.71666667
10.78333333,45.725
10.79166667,45.725
10.79166667,45.73333333
10.8,45.73333333
10.8,45.74166667
10.80833333,45.74166667
10.80833333,45.75
10.80833333,45.75833333
10.81666667,45.75833333
10.81666667,45.76666667
10.825,45.76666667
10.825,45.775
10.825,45.78333333
10.83333333,45.78333333
10.83333333,45.79166667
10.84166667,45.79166667
10.84166667,45.8
10.85,45.8
10.85,45.80833333
10.85833333,45.80833333
10.85833333,45.81666667
10.85833333,45.825
10.86666667,45.825
10.86666667,45.83333333
10.875,45.83333333
10.875,45.84166667
10.86666667,45.84166667
10.86666667,45.85
10.875,45.85
10.875,45.85833333
10.875,45.86666667
10.88333333,45.86666667
10.88333333,45.875
10.88333333,45.88333333
10.88333333,45.89166667
10.89166667,45.89166667
10.9,45.89166667
10.9,45.9
10.90833333,45.9
10.90833333,45.90833333
10.9,45.90833333
10.9,45.91666667
10.9,45.925
10.9,45.93333333
10.90833333,45.93333333
10.90833333,45.94166667
10.91666667,45.94166667
10.91666667,45.95
10.925,45.95
10.925,45.95833333
10.925,45.96666667
10.925,45.975
10.91666667,45.975
10.90833333,45.975
10.90833333,45.96666667
10.9,45.96666667
10.9,45.95833333
10.9,45.95
10.9,45.94166667
10.89166667,45.94166667
10.89166667,45.93333333
10.89166667,45.925
10.88333333,45.925
10.875,45.925
10.86666667,45.925
10.85833333,45.925
10.85833333,45.91666667
10.85,45.91666667
10.85,45.90833333
10.84166667,45.90833333
10.83333333,45.90833333
10.83333333,45.9
10.83333333,45.89166667
10.83333333,45.88333333
10.83333333,45.875
10.84166667,45.875
10.84166667,45.86666667
10.83333333,45.86666667
10.83333333,45.85833333
10.83333333,45.85
10.825,45.85
10.81666667,45.85
10.81666667,45.84166667
10.80833333,45.84166667
10.80833333,45.85
10.8,45.85
10.8,45.84166667
10.79166667,45.84166667
10.79166667,45.85
10.78333333,45.85
10.775,45.85
10.775,45.84166667
10.775,45.83333333
10.78333333,45.83333333
10.79166667,45.83333333
10.8,45.83333333
10.8,45.825
10.79166667,45.825
10.78333333,45.825
10.775,45.825
10.76666667,45.825
10.75833333,45.825
10.75833333,45.83333333
10.75,45.83333333
10.75,45.825
10.74166667,45.825
10.74166667,45.81666667
10.73333333,45.81666667
10.725,45.81666667
10.725,45.825
10.725,45.83333333
10.725,45.84166667
10.73333333,45.84166667
10.74166667,45.84166667
10.74166667,45.85
10.75,45.85
10.75,45.85833333
10.74166667,45.85833333
10.73333333,45.85833333
10.73333333,45.85
10.725,45.85
10.71666667,45.85
10.70833333,45.85
10.70833333,45.85833333
10.71666667,45.85833333
10.71666667,45.86666667
10.71666667,45.875
10.71666667,45.88333333
10.70833333,45.88333333
10.70833333,45.875
10.7,45.875
10.69166667,45.875
10.68333333,45.875
10.68333333,45.86666667
10.675,45.86666667
10.675,45.85833333
10.66666667,45.85833333
10.66666667,45.85
10.675,45.85
10.675,45.84166667
10.66666667,45.84166667
10.65833333,45.84166667
10.65833333,45.85
10.65,45.85
10.65,45.84166667
10.65,45.83333333
10.65,45.825
10.64166667,45.825
10.64166667,45.81666667
10.63333333,45.81666667
10.63333333,45.825
10.63333333,45.83333333
10.625,45.83333333
10.625,45.825
10.61666667,45.825
10.60833333,45.825
10.60833333,45.83333333
10.6,45.83333333
10.6,45.825
10.59166667,45.825
10.59166667,45.83333333
10.59166667,45.84166667
10.59166667,45.85
10.58333333,45.85
10.58333333,45.84166667
10.58333333,45.83333333
10.575,45.83333333
10.575,45.825
10.56666667,45.825
10.56666667,45.83333333
10.55833333,45.83333333
10.55833333,45.825
10.55,45.825
10.55,45.81666667
10.54166667,45.81666667
10.53333333,45.81666667
10.525,45.81666667
10.525,45.825
10.51666667,45.825
10.51666667,45.81666667
10.51666667,45.80833333
10.50833333,45.80833333
10.5,45.80833333
10.49166667,45.80833333
10.48333333,45.80833333
10.475,45.80833333
10.46666667,45.80833333
10.45833333,45.80833333
10.45833333,45.8
10.45,45.8
10.45,45.80833333
10.45,45.81666667
10.45,45.825
10.44166667,45.825
10.43333333,45.825
10.43333333,45.81666667
10.425,45.81666667
10.41666667,45.81666667
10.40833333,45.81666667
10.40833333,45.80833333
10.4,45.80833333
10.39166667,45.80833333
10.39166667,45.8
10.38333333,45.8
10.375,45.8
10.36666667,45.8
10.35833333,45.8
10.35,45.8
10.34166667,45.8
10.33333333,45.8
10.33333333,45.79166667
10.325,45.79166667
10.31666667,45.79166667
10.30833333,45.79166667
10.30833333,45.8
10.3,45.8
10.3,45.79166667
10.29166667,45.79166667
10.28333333,45.79166667
10.28333333,45.8
10.275,45.8
10.275,45.79166667
10.26666667,45.79166667
10.25833333,45.79166667
10.25833333,45.8
10.25,45.8
10.25,45.79166667
10.25,45.78333333
10.24166667,45.78333333
10.23333333,45.78333333
10.23333333,45.79166667
10.24166667,45.79166667
10.24166667,45.8
10.23333333,45.8
10.23333333,45.80833333
10.23333333,45.81666667
10.23333333,45.825
10.23333333,45.83333333
10.24166667,45.83333333
10.24166667,45.825
10.25,45.825
10.25833333,45.825
10.25833333,45.83333333
10.25833333,45.84166667
10.26666667,45.84166667
10.26666667,45.83333333
10.275,45.83333333
10.275,45.825
10.28333333,45.825
10.29166667,45.825
10.3,45.825
10.30833333,45.825
10.31666667,45.825
10.31666667,45.81666667
10.325,45.81666667
10.325,45.825
10.33333333,45.825
10.34166667,45.825
10.34166667,45.81666667
10.35,45.81666667
10.35833333,45.81666667
10.36666667,45.81666667
10.375,45.81666667
10.375,45.825
10.38333333,45.825
10.38333333,45.81666667
10.39166667,45.81666667
10.4,45.81666667
10.4,45.825
10.40833333,45.825
10.41666667,45.825
10.41666667,45.83333333
10.425,45.83333333
10.425,45.84166667
10.425,45.85
10.43333333,45.85
10.43333333,45.85833333
10.44166667,45.85833333
10.44166667,45.86666667
10.43333333,45.86666667
10.43333333,45.875
10.44166667,45.875
10.44166667,45.88333333
10.45,45.88333333
10.45,45.875
10.45,45.86666667
10.45,45.85833333
10.45833333,45.85833333
10.45833333,45.86666667
10.46666667,45.86666667
10.46666667,45.875
10.475,45.875
10.475,45.86666667
10.475,45.85833333
10.475,45.85
10.46666667,45.85
10.46666667,45.84166667
10.475,45.84166667
10.48333333,45.84166667
10.49166667,45.84166667
10.49166667,45.85
10.49166667,45.85833333
10.5,45.85833333
10.50833333,45.85833333
10.51666667,45.85833333
10.51666667,45.86666667
10.525,45.86666667
10.53333333,45.86666667
10.54166667,45.86666667
10.54166667,45.875
10.55,45.875
10.55,45.88333333
10.55833333,45.88333333
10.56666667,45.88333333
10.56666667,45.89166667
10.56666667,45.9
10.56666667,45.90833333
10.55833333,45.90833333
10.55833333,45.91666667
10.56666667,45.91666667
10.575,45.91666667
10.575,45.925
10.58333333,45.925
10.58333333,45.93333333
10.58333333,45.94166667
10.575,45.94166667
10.56666667,45.94166667
10.55833333,45.94166667
10.55833333,45.95
10.56666667,45.95
10.575,45.95
10.575,45.95833333
10.56666667,45.95833333
10.55833333,45.95833333
10.55,45.95833333
10.55,45.96666667
10.54166667,45.96666667
10.53333333,45.96666667
10.53333333,45.975
10.525,45.975
10.525,45.98333333
10.53333333,45.98333333
10.54166667,45.98333333
10.55,45.98333333
10.55833333,45.98333333
10.55833333,45.99166667
10.56666667,45.99166667
10.575,45.99166667
10.575,45.98333333
10.56666667,45.98333333
10.56666667,45.975
10.575,45.975
10.58333333,45.975
10.59166667,45.975
10.59166667,45.96666667
10.6,45.96666667
10.6,45.95833333
10.60833333,45.95833333
10.61666667,45.95833333
10.61666667,45.96666667
10.625,45.96666667
10.625,45.975
10.63333333,45.975
10.64166667,45.975
10.64166667,45.98333333
10.63333333,45.98333333
10.625,45.98333333
10.625,45.99166667
10.63333333,45.99166667
10.63333333,46
10.64166667,46
10.65,46
10.65,46.00833333
10.65,46.01666667
10.65833333,46.01666667
10.65833333,46.025
10.66666667,46.025
10.675,46.025
10.68333333,46.025
10.68333333,46.03333333
10.69166667,46.03333333
10.69166667,46.04166667
10.69166667,46.05
10.69166667,46.05833333
10.7,46.05833333
10.7,46.06666667
10.69166667,46.06666667
10.69166667,46.075
10.68333333,46.075
10.68333333,46.08333333
10.69166667,46.08333333
10.7,46.08333333
10.7,46.09166667
10.7,46.1
10.70833333,46.1
10.71666667,46.1
10.71666667,46.10833333
10.725,46.10833333
10.725,46.11666667
10.725,46.125
10.73333333,46.125
10.73333333,46.13333333
10.74166667,46.13333333
10.74166667,46.14166667
10.74166667,46.15
10.74166667,46.15833333
10.73333333,46.15833333
10.725,46.15833333
10.71666667,46.15833333
10.71666667,46.16666667
10.725,46.16666667
10.725,46.175
10.73333333,46.175
10.73333333,46.18333333
10.74166667,46.18333333
10.75,46.18333333
10.75,46.175
10.75833333,46.175
10.76666667,46.175
10.76666667,46.18333333
10.775,46.18333333
10.775,46.19166667
10.78333333,46.19166667
10.79166667,46.19166667
10.79166667,46.2
10.8,46.2
10.80833333,46.2
10.80833333,46.20833333
10.81666667,46.20833333
10.825,46.20833333
10.83333333,46.20833333
10.83333333,46.2
10.83333333,46.19166667
10.83333333,46.18333333
10.83333333,46.175
10.825,46.175
10.825,46.18333333
10.825,46.19166667
10.81666667,46.19166667
10.80833333,46.19166667
10.8,46.19166667
10.8,46.18333333
10.79166667,46.18333333
10.79166667,46.175
10.78333333,46.175
10.78333333,46.16666667
10.78333333,46.15833333
10.79166667,46.15833333
10.8,46.15833333
10.8,46.15
10.79166667,46.15
10.79166667,46.14166667
10.78333333,46.14166667
10.78333333,46.13333333
10.78333333,46.125
10.78333333,46.11666667
10.775,46.11666667
10.775,46.10833333
10.76666667,46.10833333
10.76666667,46.1
10.75833333,46.1
10.75833333,46.09166667
10.75,46.09166667
10.75,46.08333333
10.75,46.075
10.75833333,46.075
10.76666667,46.075
10.76666667,46.06666667
10.775,46.06666667
10.78333333,46.06666667
10.78333333,46.075
10.79166667,46.075
10.79166667,46.06666667
10.8,46.06666667
10.8,46.075
10.8,46.08333333
10.79166667,46.08333333
10.79166667,46.09166667
10.8,46.09166667
10.80833333,46.09166667
10.80833333,46.1
10.8,46.1
10.8,46.10833333
10.8,46.11666667
10.80833333,46.11666667
10.80833333,46.10833333
10.81666667,46.10833333
10.825,46.10833333
10.825,46.1
10.825,46.09166667
10.825,46.08333333
10.825,46.075
10.83333333,46.075
10.83333333,46.06666667
10.84166667,46.06666667
10.84166667,46.075
10.85,46.075
10.85,46.06666667
10.85833333,46.06666667
10.86666667,46.06666667
10.875,46.06666667
10.875,46.075
10.875,46.08333333
10.88333333,46.08333333
10.89166667,46.08333333
10.89166667,46.09166667
10.9,46.09166667
10.90833333,46.09166667
10.91666667,46.09166667
10.91666667,46.1
10.925,46.1
10.925,46.10833333
10.93333333,46.10833333
10.93333333,46.11666667
10.94166667,46.11666667
10.95,46.11666667
10.95,46.125
10.95833333,46.125
10.95833333,46.13333333
10.95833333,46.14166667
10.95833333,46.15
10.96666667,46.15
10.975,46.15
10.975,46.14166667
10.975,46.13333333
10.975,46.125
10.975,46.11666667
10.975,46.10833333
10.96666667,46.10833333
10.96666667,46.1
10.95833333,46.1
10.95833333,46.09166667
10.95833333,46.08333333
10.96666667,46.08333333
10.975,46.08333333
10.98333333,46.08333333
10.98333333,46.09166667
10.98333333,46.1
10.99166667,46.1
10.99166667,46.10833333
11,46.10833333
11.00833333,46.10833333
11.00833333,46.11666667
11.01666667,46.11666667
11.025,46.11666667
11.025,46.125
11.03333333,46.125
11.03333333,46.13333333
11.04166667,46.13333333
11.04166667,46.125
11.05,46.125
11.05,46.13333333
11.05,46.14166667
11.05,46.15
11.05,46.15833333
11.05,46.16666667
11.04166667,46.16666667
11.03333333,46.16666667
11.03333333,46.15833333
11.025,46.15833333
11.025,46.15
11.01666667,46.15
11.00833333,46.15
11.00833333,46.15833333
11,46.15833333
11,46.15
10.99166667,46.15
10.99166667,46.15833333
10.99166667,46.16666667
11,46.16666667
11,46.175
11.00833333,46.175
11.01666667,46.175
11.01666667,46.18333333
11.01666667,46.19166667
11.025,46.19166667
11.025,46.18333333
11.025,46.175
11.03333333,46.175
11.03333333,46.18333333
11.04166667,46.18333333
11.04166667,46.19166667
11.03333333,46.19166667
11.03333333,46.2
11.04166667,46.2
11.05,46.2
11.05,46.20833333
11.05833333,46.20833333
11.05833333,46.21666667
11.06666667,46.21666667
11.075,46.21666667
11.08333333,46.21666667
11.08333333,46.20833333
11.09166667,46.20833333
11.09166667,46.2
11.09166667,46.19166667
11.08333333,46.19166667
11.08333333,46.18333333
11.08333333,46.175
11.08333333,46.16666667
11.075,46.16666667
11.06666667,46.16666667
11.06666667,46.175
11.05833333,46.175
11.05833333,46.16666667
11.05833333,46.15833333
11.05833333,46.15
11.06666667,46.15
11.06666667,46.14166667
11.06666667,46.13333333
11.075,46.13333333
11.075,46.125
11.075,46.11666667
11.06666667,46.11666667
11.05833333,46.11666667
11.05833333,46.10833333
11.06666667,46.10833333
11.06666667,46.1
11.06666667,46.09166667
11.06666667,46.08333333
11.075,46.08333333
11.08333333,46.08333333
11.08333333,46.075
11.075,46.075
11.075,46.06666667
11.06666667,46.06666667
11.06666667,46.05833333
11.075,46.05833333
11.08333333,46.05833333
11.08333333,46.05
11.08333333,46.04166667
11.075,46.04166667
11.075,46.03333333
11.08333333,46.03333333
11.09166667,46.03333333
11.09166667,46.025
11.1,46.025
11.1,46.01666667
11.10833333,46.01666667
11.10833333,46.025
11.11666667,46.025
11.125,46.025
11.125,46.01666667
11.13333333,46.01666667
11.14166667,46.01666667
11.14166667,46.00833333
11.14166667,46
11.15,46
11.15833333,46
11.16666667,46
11.175,46
11.175,46.00833333
11.175,46.01666667
11.175,46.025
11.175,46.03333333
11.18333333,46.03333333
11.18333333,46.04166667
11.18333333,46.05
11.19166667,46.05
11.19166667,46.04166667
11.2,46.04166667
11.2,46.05
11.20833333,46.05
11.20833333,46.05833333
11.21666667,46.05833333
11.225,46.05833333
11.23333333,46.05833333
11.23333333,46.06666667
11.225,46.06666667
11.21666667,46.06666667
11.21666667,46.075
11.21666667,46.08333333
11.20833333,46.08333333
11.2,46.08333333
11.2,46.09166667
11.20833333,46.09166667
11.20833333,46.1
11.2,46.1
11.19166667,46.1
11.19166667,46.10833333
11.18333333,46.10833333
11.18333333,46.11666667
11.175,46.11666667
11.175,46.125
11.175,46.13333333
11.18333333,46.13333333
11.19166667,46.13333333
11.19166667,46.125
11.2,46.125
11.2,46.13333333
11.20833333,46.13333333
11.20833333,46.14166667
11.20833333,46.15
11.2,46.15
11.2,46.15833333
11.19166667,46.15833333
11.18333333,46.15833333
11.175,46.15833333
11.175,46.16666667
11.175,46.175
11.175,46.18333333
11.175,46.19166667
11.175,46.2
11.175,46.20833333
11.16666667,46.20833333
11.16666667,46.21666667
11.16666667,46.225
11.175,46.225
11.18333333,46.225
11.18333333,46.23333333
11.19166667,46.23333333
11.2,46.23333333
11.20833333,46.23333333
11.21666667,46.23333333
11.21666667,46.225
11.21666667,46.21666667
11.21666667,46.20833333
11.21666667,46.2
11.225,46.2
11.225,46.20833333
11.23333333,46.20833333
11.24166667,46.20833333
11.25,46.20833333
11.25,46.21666667
11.25833333,46.21666667
11.26666667,46.21666667
11.26666667,46.225
11.275,46.225
11.275,46.21666667
11.28333333,46.21666667
11.28333333,46.225
11.28333333,46.23333333
11.29166667,46.23333333
11.3,46.23333333
11.30833333,46.23333333
11.31666667,46.23333333
11.325,46.23333333
11.325,46.225
11.325,46.21666667
11.31666667,46.21666667
11.31666667,46.225
11.30833333,46.225
11.30833333,46.21666667
11.30833333,46.20833333
11.3,46.20833333
11.29166667,46.20833333
11.29166667,46.2
11.28333333,46.2
11.275,46.2
11.275,46.19166667
11.275,46.18333333
11.28333333,46.18333333
11.28333333,46.175
11.275,46.175
11.26666667,46.175
11.26666667,46.16666667
11.26666667,46.15833333
11.26666667,46.15
11.275,46.15
11.275,46.14166667
11.26666667,46.14166667
11.26666667,46.13333333
11.26666667,46.125
11.26666667,46.11666667
11.26666667,46.10833333
11.25833333,46.10833333
11.25833333,46.1
11.26666667,46.1
11.275,46.1
11.275,46.10833333
11.28333333,46.10833333
11.28333333,46.11666667
11.29166667,46.11666667
11.3,46.11666667
11.30833333,46.11666667
11.31666667,46.11666667
11.31666667,46.125
11.325,46.125
11.325,46.11666667
11.325,46.10833333
11.31666667,46.10833333
11.30833333,46.10833333
11.30833333,46.1
11.31666667,46.1
11.31666667,46.09166667
11.30833333,46.09166667
11.30833333,46.08333333
11.3,46.08333333
11.3,46.075
11.29166667,46.075
11.29166667,46.06666667
11.3,46.06666667
11.3,46.05833333
11.29166667,46.05833333
11.28333333,46.05833333
11.28333333,46.05
11.29166667,46.05
11.29166667,46.04166667
11.29166667,46.03333333
11.3,46.03333333
11.3,46.04166667
11.30833333,46.04166667
11.31666667,46.04166667
11.31666667,46.03333333
11.325,46.03333333
11.33333333,46.03333333
11.33333333,46.025
11.34166667,46.025
11.35,46.025
11.35,46.03333333
11.35833333,46.03333333
11.36666667,46.03333333
11.375,46.03333333
11.375,46.04166667
11.38333333,46.04166667
11.38333333,46.05
11.38333333,46.05833333
11.39166667,46.05833333
11.4,46.05833333
11.4,46.06666667
11.40833333,46.06666667
11.41666667,46.06666667
11.425,46.06666667
11.43333333,46.06666667
11.44166667,46.06666667
11.44166667,46.05833333
11.45,46.05833333
11.45,46.05
11.45833333,46.05
11.45833333,46.04166667
11.45,46.04166667
11.45,46.03333333
11.45,46.025
11.44166667,46.025
11.43333333,46.025
11.425,46.025
11.425,46.03333333
11.41666667,46.03333333
11.40833333,46.03333333
11.40833333,46.025
11.41666667,46.025
11.41666667,46.01666667
11.40833333,46.01666667
11.4,46.01666667
11.39166667,46.01666667
11.38333333,46.01666667
11.375,46.01666667
11.375,46.00833333
11.375,46
11.375,45.99166667
11.36666667,45.99166667
11.35833333,45.99166667
11.35833333,45.98333333
11.35,45.98333333
11.34166667,45.98333333
11.34166667,45.99166667
11.34166667,46
11.33333333,46
11.325,46
11.325,45.99166667
11.33333333,45.99166667
11.33333333,45.98333333
11.325,45.98333333
11.325,45.975
11.31666667,45.975
11.31666667,45.98333333
11.31666667,45.99166667
11.31666667,46
11.30833333,46
11.30833333,45.99166667
11.30833333,45.98333333
11.3,45.98333333
11.29166667,45.98333333
11.28333333,45.98333333
11.28333333,45.99166667
11.275,45.99166667
11.275,45.98333333
11.26666667,45.98333333
11.26666667,45.99166667
11.25833333,45.99166667
11.25833333,45.98333333
11.25,45.98333333
11.25,45.99166667
11.24166667,45.99166667
11.24166667,45.98333333
11.23333333,45.98333333
11.23333333,45.975
11.225,45.975
11.21666667,45.975
11.21666667,45.96666667
11.21666667,45.95833333
11.21666667,45.95
11.225,45.95
11.23333333,45.95
11.23333333,45.95833333
11.24166667,45.95833333
11.25,45.95833333
11.25833333,45.95833333
11.25833333,45.96666667
11.26666667,45.96666667
11.275,45.96666667
11.28333333,45.96666667
11.29166667,45.96666667
11.3,45.96666667
11.3,45.95833333
11.30833333,45.95833333
11.31666667,45.95833333
11.31666667,45.95
11.31666667,45.94166667
11.325,45.94166667
11.325,45.93333333
11.33333333,45.93333333
11.33333333,45.925
11.33333333,45.91666667
11.34166667,45.91666667
11.35,45.91666667
11.35,45.90833333
11.35833333,45.90833333
11.35833333,45.91666667
11.35833333,45.925
11.35,45.925
11.35,45.93333333
11.35833333,45.93333333
11.36666667,45.93333333
11.36666667,45.925
11.375,45.925
11.375,45.91666667
11.375,45.90833333
11.375,45.9
11.375,45.89166667
11.375,45.88333333
11.375,45.875
11.38333333,45.875
11.38333333,45.88333333
11.39166667,45.88333333
11.39166667,45.875
11.4,45.875
11.40833333,45.875
11.41666667,45.875
11.425,45.875
11.425,45.86666667
11.43333333,45.86666667
11.43333333,45.875
11.43333333,45.88333333
11.44166667,45.88333333
11.44166667,45.875
11.45,45.875
11.45,45.88333333
11.45833333,45.88333333
11.45833333,45.89166667
11.46666667,45.89166667
11.475,45.89166667
11.48333333,45.89166667
11.49166667,45.89166667
11.5,45.89166667
11.5,45.88333333
11.5,45.875
11.5,45.86666667
11.5,45.85833333
11.49166667,45.85833333
11.48333333,45.85833333
11.48333333,45.85
11.475,45.85
11.46666667,45.85
11.45833333,45.85
11.45833333,45.84166667
11.45,45.84166667
11.44166667,45.84166667
11.44166667,45.83333333
11.45,45.83333333
11.45833333,45.83333333
11.45833333,45.825
11.46666667,45.825
11.46666667,45.81666667
11.475,45.81666667
11.475,45.825
11.48333333,45.825
11.48333333,45.81666667
11.49166667,45.81666667
11.49166667,45.80833333
11.48333333,45.80833333
11.475,45.80833333
11.475,45.8
11.46666667,45.8
11.46666667,45.79166667
11.475,45.79166667
11.48333333,45.79166667
11.49166667,45.79166667
11.5,45.79166667
11.5,45.8
11.50833333,45.8
11.50833333,45.79166667
11.51666667,45.79166667
11.51666667,45.8
11.525,45.8
11.525,45.79166667
11.53333333,45.79166667
11.53333333,45.8
11.53333333,45.80833333
11.54166667,45.80833333
11.55,45.80833333
11.55833333,45.80833333
11.55833333,45.81666667
11.56666667,45.81666667
11.56666667,45.825
11.56666667,45.83333333
11.575,45.83333333
11.575,45.84166667
11.58333333,45.84166667
11.59166667,45.84166667
11.59166667,45.83333333
11.6,45.83333333
11.60833333,45.83333333
11.60833333,45.84166667
11.61666667,45.84166667
11.61666667,45.85
11.61666667,45.85833333
11.60833333,45.85833333
11.60833333,45.86666667
11.60833333,45.875
11.6,45.875
11.6,45.88333333
11.59166667,45.88333333
11.58333333,45.88333333
11.575,45.88333333
11.575,45.89166667
11.58333333,45.89166667
11.59166667,45.89166667
11.6,45.89166667
11.60833333,45.89166667
11.61666667,45.89166667
11.61666667,45.9
11.625,45.9
11.625,45.89166667
11.63333333,45.89166667
11.63333333,45.9
11.64166667,45.9
11.65,45.9
11.65,45.90833333
11.65833333,45.90833333
11.65833333,45.91666667
11.66666667,45.91666667
11.66666667,45.90833333
11.675,45.90833333
11.68333333,45.90833333
11.68333333,45.91666667
11.69166667,45.91666667
11.69166667,45.925
11.7,45.925
11.7,45.93333333
11.69166667,45.93333333
11.69166667,45.94166667
11.69166667,45.95
11.69166667,45.95833333
11.68333333,45.95833333
11.675,45.95833333
11.675,45.96666667
11.68333333,45.96666667
11.68333333,45.975
11.675,45.975
11.675,45.98333333
11.66666667,45.98333333
11.66666667,45.99166667
11.675,45.99166667
11.675,46
11.68333333,46
11.68333333,45.99166667
11.68333333,45.98333333
11.69166667,45.98333333
11.7,45.98333333
11.70833333,45.98333333
11.71666667,45.98333333
11.71666667,45.99166667
11.725,45.99166667
11.73333333,45.99166667
11.73333333,46
11.74166667,46
11.74166667,46.00833333
11.75,46.00833333
11.75,46
11.75833333,46
11.76666667,46
11.76666667,46.00833333
11.76666667,46.01666667
11.75833333,46.01666667
11.75,46.01666667
11.74166667,46.01666667
11.73333333,46.01666667
11.725,46.01666667
11.725,46.025
11.71666667,46.025
11.71666667,46.01666667
11.70833333,46.01666667
11.70833333,46.025
11.7,46.025
11.7,46.03333333
11.70833333,46.03333333
11.70833333,46.04166667
11.7,46.04166667
11.7,46.05
11.7,46.05833333
11.70833333,46.05833333
11.71666667,46.05833333
11.725,46.05833333
11.725,46.05
11.73333333,46.05
11.73333333,46.05833333
11.74166667,46.05833333
11.75,46.05833333
11.75,46.06666667
11.75833333,46.06666667
11.75833333,46.075
11.75833333,46.08333333
11.76666667,46.08333333
11.76666667,46.09166667
11.775,46.09166667
11.775,46.08333333
11.775,46.075
11.76666667,46.075
11.76666667,46.06666667
11.775,46.06666667
11.775,46.05833333
11.78333333,46.05833333
11.79166667,46.05833333
11.79166667,46.05
11.78333333,46.05
11.78333333,46.04166667
11.78333333,46.03333333
11.78333333,46.025
11.79166667,46.025
11.8,46.025
11.80833333,46.025
11.80833333,46.01666667
11.81666667,46.01666667
11.825,46.01666667
11.83333333,46.01666667
11.84166667,46.01666667
11.84166667,46.00833333
11.85,46.00833333
11.85,46
11.85,45.99166667
11.85833333,45.99166667
11.85833333,45.98333333
11.85,45.98333333
11.85,45.975
11.85833333,45.975
11.85833333,45.96666667
11.86666667,45.96666667
11.86666667,45.95833333
11.875,45.95833333
11.88333333,45.95833333
11.89166667,45.95833333
11.9,45.95833333
11.90833333,45.95833333
11.90833333,45.96666667
11.91666667,45.96666667
11.91666667,45.975
11.925,45.975
11.925,45.96666667
11.925,45.95833333
11.925,45.95
11.925,45.94166667
11.91666667,45.94166667
11.90833333,45.94166667
11.90833333,45.93333333
11.90833333,45.925
11.9,45.925
11.89166667,45.925
11.88333333,45.925
11.88333333,45.93333333
11.875,45.93333333
11.86666667,45.93333333
11.86666667,45.94166667
11.85833333,45.94166667
11.85833333,45.93333333
11.85,45.93333333
11.84166667,45.93333333
11.84166667,45.925
11.83333333,45.925
11.825,45.925
11.825,45.91666667
11.81666667,45.91666667
11.80833333,45.91666667
11.8,45.91666667
11.8,45.925
11.80833333,45.925
11.80833333,45.93333333
11.8,45.93333333
11.8,45.94166667
11.8,45.95
11.80833333,45.95
11.81666667,45.95
11.81666667,45.95833333
11.80833333,45.95833333
11.80833333,45.96666667
11.81666667,45.96666667
11.825,45.96666667
11.825,45.975
11.83333333,45.975
11.83333333,45.98333333
11.83333333,45.99166667
11.825,45.99166667
11.81666667,45.99166667
11.80833333,45.99166667
11.8,45.99166667
11.8,45.98333333
11.79166667,45.98333333
11.79166667,45.975
11.79166667,45.96666667
11.78333333,45.96666667
11.775,45.96666667
11.775,45.95833333
11.78333333,45.95833333
11.79166667,45.95833333
11.79166667,45.95
11.79166667,45.94166667
11.78333333,45.94166667
11.775,45.94166667
11.76666667,45.94166667
11.76666667,45.93333333
11.76666667,45.925
11.75833333,45.925
11.75833333,45.91666667
11.75833333,45.90833333
11.75833333,45.9
11.75833333,45.89166667
11.75833333,45.88333333
11.75,45.88333333
11.75,45.89166667
11.74166667,45.89166667
11.74166667,45.9
11.74166667,45.90833333
11.73333333,45.90833333
11.73333333,45.9
11.73333333,45.89166667
11.725,45.89166667
11.71666667,45.89166667
11.70833333,45.89166667
11.7,45.89166667
11.7,45.88333333
11.70833333,45.88333333
11.70833333,45.875
11.7,45.875
11.7,45.86666667
11.7,45.85833333
11.70833333,45.85833333
11.71666667,45.85833333
11.71666667,45.85
11.725,45.85
11.725,45.85833333
11.725,45.86666667
11.73333333,45.86666667
11.73333333,45.85833333
11.74166667,45.85833333
11.75,45.85833333
11.75,45.85
11.75833333,45.85
11.76666667,45.85
11.76666667,45.84166667
11.775,45.84166667
11.78333333,45.84166667
11.79166667,45.84166667
11.8,45.84166667
11.8,45.85
11.80833333,45.85
11.80833333,45.85833333
11.81666667,45.85833333
11.825,45.85833333
11.825,45.86666667
11.825,45.875
11.83333333,45.875
11.84166667,45.875
11.84166667,45.86666667
11.85,45.86666667
11.85,45.875
11.85833333,45.875
11.86666667,45.875
11.86666667,45.88333333
11.875,45.88333333
11.875,45.89166667
11.88333333,45.89166667
11.89166667,45.89166667
11.89166667,45.9
11.9,45.9
11.90833333,45.9
11.91666667,45.9
11.925,45.9
11.93333333,45.9
11.94166667,45.9
11.94166667,45.89166667
11.94166667,45.88333333
11.95,45.88333333
11.95,45.875
11.94166667,45.875
11.93333333,45.875
11.925,45.875
11.91666667,45.875
11.91666667,45.86666667
11.90833333,45.86666667
11.9,45.86666667
11.89166667,45.86666667
11.88333333,45.86666667
11.875,45.86666667
11.875,45.85833333
11.86666667,45.85833333
11.86666667,45.85
11.85833333,45.85
11.85,45.85
11.84166667,45.85
11.83333333,45.85
11.83333333,45.84166667
11.825,45.84166667
11.81666667,45.84166667
11.81666667,45.83333333
11.81666667,45.825
11.825,45.825
11.83333333,45.825
11.83333333,45.81666667
11.84166667,45.81666667
11.85,45.81666667
11.85,45.825
11.85833333,45.825
11.86666667,45.825
11.875,45.825
11.88333333,45.825
11.89166667,45.825
11.89166667,45.81666667
11.88333333,45.81666667
11.88333333,45.80833333
11.88333333,45.8
11.875,45.8
11.875,45.79166667
11.86666667,45.79166667
11.85833333,45.79166667
11.85833333,45.78333333
11.85,45.78333333
11.84166667,45.78333333
11.84166667,45.79166667
11.83333333,45.79166667
11.83333333,45.78333333
11.825,45.78333333
11.81666667,45.78333333
11.80833333,45.78333333
11.80833333,45.79166667
11.8,45.79166667
11.8,45.8
11.79166667,45.8
11.79166667,45.79166667
11.78333333,45.79166667
11.78333333,45.78333333
11.775,45.78333333
11.76666667,45.78333333
11.75833333,45.78333333
11.75833333,45.79166667
11.75,45.79166667
11.75,45.78333333
11.74166667,45.78333333
11.73333333,45.78333333
11.73333333,45.79166667
11.725,45.79166667
11.725,45.8
11.725,45.80833333
11.725,45.81666667
11.725,45.825
11.71666667,45.825
11.70833333,45.825
11.7,45.825
11.7,45.81666667
11.70833333,45.81666667
11.70833333,45.80833333
11.70833333,45.8
11.70833333,45.79166667
11.71666667,45.79166667
11.71666667,45.78333333
11.71666667,45.775
11.70833333,45.775
11.7,45.775
11.7,45.76666667
11.69166667,45.76666667
11.69166667,45.75833333
11.68333333,45.75833333
11.675,45.75833333
11.675,45.75
11.66666667,45.75
11.66666667,45.75833333
11.66666667,45.76666667
11.65833333,45.76666667
11.65833333,45.775
11.65,45.775
11.65,45.76666667
11.65,45.75833333
11.65,45.75
11.65,45.74166667
11.64166667,45.74166667
11.63333333,45.74166667
11.625,45.74166667
11.61666667,45.74166667
11.60833333,45.74166667
11.60833333,45.73333333
11.6,45.73333333
11.59166667,45.73333333
11.59166667,45.725
11.6,45.725
11.6,45.71666667
11.59166667,45.71666667
11.58333333,45.71666667
11.575,45.71666667
11.56666667,45.71666667
11.55833333,45.71666667
11.55833333,45.725
11.55,45.725
11.55,45.71666667
11.54166667,45.71666667
11.54166667,45.725
11.54166667,45.73333333
11.54166667,45.74166667
11.53333333,45.74166667
11.525,45.74166667
11.51666667,45.74166667
11.51666667,45.73333333
11.50833333,45.73333333
11.5,45.73333333
11.5,45.74166667
11.49166667,45.74166667
11.49166667,45.75
11.48333333,45.75
11.475,45.75
11.46666667,45.75
11.45833333,45.75
11.45,45.75
11.45,45.75833333
11.44166667,45.75833333
11.43333333,45.75833333
11.425,45.75833333
11.41666667,45.75833333
11.40833333,45.75833333
11.4,45.75833333
11.4,45.76666667
11.39166667,45.76666667
11.39166667,45.75833333
11.39166667,45.75
11.38333333,45.75
11.38333333,45.74166667
11.39166667,45.74166667
11.4,45.74166667
11.4,45.73333333
11.39166667,45.73333333
11.39166667,45.725
11.38333333,45.725
11.375,45.725
11.375,45.71666667
11.375,45.70833333
11.38333333,45.70833333
11.38333333,45.7
11.375,45.7
11.375,45.69166667
11.38333333,45.69166667
11.38333333,45.68333333
11.39166667,45.68333333
11.39166667,45.675
11.38333333,45.675
11.38333333,45.66666667
11.38333333,45.65833333
11.38333333,45.65
11.38333333,45.64166667
11.39166667,45.64166667
11.39166667,45.65
11.4,45.65
11.40833333,45.65
11.41666667,45.65
11.41666667,45.64166667
11.41666667,45.63333333
11.40833333,45.63333333
11.40833333,45.625
11.41666667,45.625
11.41666667,45.61666667
11.425,45.61666667
11.43333333,45.61666667
11.43333333,45.625
11.44166667,45.625
11.44166667,45.61666667
11.45,45.61666667
11.45,45.60833333
11.45833333,45.60833333
11.45833333,45.6
11.46666667,45.6
11.46666667,45.59166667
11.45833333,45.59166667
11.45833333,45.58333333
11.46666667,45.58333333
11.46666667,45.575
11.45833333,45.575
11.45833333,45.56666667
11.45833333,45.55833333
11.45,45.55833333
11.45,45.56666667
11.45,45.575
11.45,45.58333333
11.45,45.59166667
11.44166667,45.59166667
11.44166667,45.6
11.43333333,45.6
11.43333333,45.59166667
11.43333333,45.58333333
11.44166667,45.58333333
11.44166667,45.575
11.44166667,45.56666667
11.43333333,45.56666667
11.425,45.56666667
11.425,45.575
11.425,45.58333333
11.41666667,45.58333333
11.41666667,45.59166667
11.41666667,45.6
11.40833333,45.6
11.40833333,45.59166667
11.40833333,45.58333333
11.40833333,45.575
11.40833333,45.56666667
11.40833333,45.55833333
11.40833333,45.55
11.41666667,45.55
11.41666667,45.54166667
11.40833333,45.54166667
11.4,45.54166667
11.4,45.55
11.39166667,45.55
11.39166667,45.55833333
11.4,45.55833333
11.4,45.56666667
11.4,45.575
11.39166667,45.575
11.39166667,45.58333333
11.38333333,45.58333333
11.38333333,45.575
11.375,45.575
11.375,45.56666667
11.36666667,45.56666667
11.35833333,45.56666667
11.35833333,45.55833333
11.35833333,45.55
11.35,45.55
11.34166667,45.55
11.34166667,45.54166667
11.33333333,45.54166667
11.325,45.54166667
11.325,45.53333333
11.325,45.525
11.31666667,45.525
11.31666667,45.53333333
11.30833333,45.53333333
11.30833333,45.525
11.30833333,45.51666667
11.31666667,45.51666667
11.31666667,45.50833333
11.325,45.50833333
11.325,45.51666667
11.33333333,45.51666667
11.33333333,45.50833333
11.33333333,45.5
11.34166667,45.5
11.34166667,45.49166667
11.33333333,45.49166667
11.33333333,45.48333333
11.34166667,45.48333333
11.35,45.48333333
11.35,45.475
11.35833333,45.475
11.35833333,45.46666667
11.35,45.46666667
11.35,45.45833333
11.34166667,45.45833333
11.34166667,45.46666667
11.33333333,45.46666667
11.33333333,45.45833333
11.325,45.45833333
11.325,45.46666667
11.31666667,45.46666667
11.31666667,45.475
11.30833333,45.475
11.3,45.475
11.3,45.48333333
11.29166667,45.48333333
11.28333333,45.48333333
11.28333333,45.475
11.275,45.475
11.275,45.48333333
11.26666667,45.48333333
11.25833333,45.48333333
11.25833333,45.49166667
11.25833333,45.5
11.25,45.5
11.25,45.49166667
11.25,45.48333333
11.25,45.475
11.25833333,45.475
11.25833333,45.46666667
11.25833333,45.45833333
11.26666667,45.45833333
11.275,45.45833333
11.28333333,45.45833333
11.28333333,45.45
11.275,45.45
11.275,45.44166667
11.26666667,45.44166667
11.26666667,45.43333333
11.25833333,45.43333333
11.25,45.43333333
11.25,45.44166667
11.24166667,45.44166667
11.23333333,45.44166667
11.23333333,45.45
11.225,45.45
11.21666667,45.45
11.21666667,45.45833333
11.21666667,45.46666667
11.20833333,45.46666667
11.2,45.46666667
11.2,45.45833333
11.2,45.45
11.20833333,45.45
11.20833333,45.44166667
11.20833333,45.43333333
</coordinates>
</LinearRing>
</outerBoundaryIs>
<innerBoundaryIs>
<LinearRing>
<coordinates>
10.79166667,45.55833333
10.79166667,45.56666667
10.78333333,45.56666667
10.78333333,45.55833333
10.79166667,45.55833333
</coordinates>
</LinearRing>
</innerBoundaryIs>
<innerBoundaryIs>
<LinearRing>
<coordinates>
10.83333333,45.90833333
10.83333333,45.91666667
10.825,45.91666667
10.825,45.90833333
10.83333333,45.90833333
</coordinates>
</LinearRing>
</innerBoundaryIs>
<innerBoundaryIs>
<LinearRing>
<coordinates>
10.71666667,45.88333333
10.725,45.88333333
10.725,45.89166667
10.71666667,45.89166667
10.71666667,45.88333333
</coordinates>
</LinearRing>
</innerBoundaryIs>
<innerBoundaryIs>
<LinearRing>
<coordinates>
10.63333333,45.83333333
10.64166667,45.83333333
10.64166667,45.84166667
10.64166667,45.85
10.63333333,45.85
10.63333333,45.84166667
10.63333333,45.83333333
</coordinates>
</LinearRing>
</innerBoundaryIs>
<innerBoundaryIs>
<LinearRing>
<coordinates>
10.525,45.825
10.53333333,45.825
10.53333333,45.83333333
10.525,45.83333333
10.525,45.825
</coordinates>
</LinearRing>
</innerBoundaryIs>
<innerBoundaryIs>
<LinearRing>
<coordinates>
10.53333333,45.83333333
10.54166667,45.83333333
10.54166667,45.84166667
10.53333333,45.84166667
10.53333333,45.83333333
</coordinates>
</LinearRing>
</innerBoundaryIs>
<innerBoundaryIs>
<LinearRing>
<coordinates>
10.3,45.8
10.3,45.80833333
10.29166667,45.80833333
10.29166667,45.8
10.3,45.8
</coordinates>
</LinearRing>
</innerBoundaryIs>
<innerBoundaryIs>
<LinearRing>
<coordinates>
10.65833333,46.01666667
10.65833333,46.00833333
10.65833333,46
10.66666667,46
10.66666667,46.00833333
10.66666667,46.01666667
10.65833333,46.01666667
</coordinates>
</LinearRing>
</innerBoundaryIs>
<innerBoundaryIs>
<LinearRing>
<coordinates>
10.66666667,46
10.66666667,45.99166667
10.675,45.99166667
10.675,46
10.66666667,46
</coordinates>
</LinearRing>
</innerBoundaryIs>
<innerBoundaryIs>
<LinearRing>
<coordinates>
10.89166667,46.08333333
10.89166667,46.075
10.9,46.075
10.9,46.08333333
10.89166667,46.08333333
</coordinates>
</LinearRing>
</innerBoundaryIs>
<innerBoundaryIs>
<LinearRing>
<coordinates>
10.925,46.1
10.925,46.09166667
10.93333333,46.09166667
10.93333333,46.1
10.925,46.1
</coordinates>
</LinearRing>
</innerBoundaryIs>
<innerBoundaryIs>
<LinearRing>
<coordinates>
10.99166667,46.1
10.99166667,46.09166667
11,46.09166667
11,46.1
10.99166667,46.1
</coordinates>
</LinearRing>
</innerBoundaryIs>
<innerBoundaryIs>
<LinearRing>
<coordinates>
11.08333333,46.19166667
11.08333333,46.2
11.075,46.2
11.075,46.19166667
11.08333333,46.19166667
</coordinates>
</LinearRing>
</innerBoundaryIs>
<innerBoundaryIs>
<LinearRing>
<coordinates>
11.05833333,46.175
11.05833333,46.18333333
11.05,46.18333333
11.05,46.175
11.05833333,46.175
</coordinates>
</LinearRing>
</innerBoundaryIs>
<innerBoundaryIs>
<LinearRing>
<coordinates>
11.06666667,46.06666667
11.06666667,46.075
11.05833333,46.075
11.05833333,46.06666667
11.06666667,46.06666667
</coordinates>
</LinearRing>
</innerBoundaryIs>
<innerBoundaryIs>
<LinearRing>
<coordinates>
11.18333333,46.03333333
11.18333333,46.025
11.19166667,46.025
11.19166667,46.03333333
11.18333333,46.03333333
</coordinates>
</LinearRing>
</innerBoundaryIs>
<innerBoundaryIs>
<LinearRing>
<coordinates>
11.175,46.20833333
11.18333333,46.20833333
11.18333333,46.21666667
11.175,46.21666667
11.175,46.20833333
</coordinates>
</LinearRing>
</innerBoundaryIs>
<innerBoundaryIs>
<LinearRing>
<coordinates>
11.28333333,46.05833333
11.28333333,46.06666667
11.275,46.06666667
11.275,46.05833333
11.28333333,46.05833333
</coordinates>
</LinearRing>
</innerBoundaryIs>
<innerBoundaryIs>
<LinearRing>
<coordinates>
11.275,46.06666667
11.275,46.075
11.26666667,46.075
11.26666667,46.06666667
11.275,46.06666667
</coordinates>
</LinearRing>
</innerBoundaryIs>
<innerBoundaryIs>
<LinearRing>
<coordinates>
11.33333333,46.025
11.325,46.025
11.325,46.01666667
11.33333333,46.01666667
11.33333333,46.025
</coordinates>
</LinearRing>
</innerBoundaryIs>
<innerBoundaryIs>
<LinearRing>
<coordinates>
11.21666667,45.975
11.21666667,45.98333333
11.20833333,45.98333333
11.20833333,45.975
11.21666667,45.975
</coordinates>
</LinearRing>
</innerBoundaryIs>
<innerBoundaryIs>
<LinearRing>
<coordinates>
11.20833333,45.975
11.2,45.975
11.19166667,45.975
11.19166667,45.98333333
11.18333333,45.98333333
11.175,45.98333333
11.16666667,45.98333333
11.15833333,45.98333333
11.15,45.98333333
11.15,45.975
11.14166667,45.975
11.14166667,45.96666667
11.15,45.96666667
11.15,45.95833333
11.15833333,45.95833333
11.15833333,45.95
11.16666667,45.95
11.175,45.95
11.175,45.94166667
11.175,45.93333333
11.16666667,45.93333333
11.16666667,45.925
11.175,45.925
11.18333333,45.925
11.19166667,45.925
11.2,45.925
11.20833333,45.925
11.20833333,45.93333333
11.20833333,45.94166667
11.2,45.94166667
11.2,45.95
11.19166667,45.95
11.19166667,45.95833333
11.2,45.95833333
11.20833333,45.95833333
11.20833333,45.96666667
11.20833333,45.975
</coordinates>
</LinearRing>
</innerBoundaryIs>
<innerBoundaryIs>
<LinearRing>
<coordinates>
11.85833333,45.96666667
11.85,45.96666667
11.85,45.95833333
11.85,45.95
11.85833333,45.95
11.85833333,45.95833333
11.85833333,45.96666667
</coordinates>
</LinearRing>
</innerBoundaryIs>
<innerBoundaryIs>
<LinearRing>
<coordinates>
11.90833333,45.95833333
11.90833333,45.95
11.91666667,45.95
11.91666667,45.95833333
11.90833333,45.95833333
</coordinates>
</LinearRing>
</innerBoundaryIs>
<innerBoundaryIs>
<LinearRing>
<coordinates>
11.88333333,45.93333333
11.89166667,45.93333333
11.9,45.93333333
11.9,45.94166667
11.89166667,45.94166667
11.88333333,45.94166667
11.88333333,45.93333333
</coordinates>
</LinearRing>
</innerBoundaryIs>
<innerBoundaryIs>
<LinearRing>
<coordinates>
11.85,45.86666667
11.85,45.85833333
11.85833333,45.85833333
11.85833333,45.86666667
11.85,45.86666667
</coordinates>
</LinearRing>
</innerBoundaryIs>
<innerBoundaryIs>
<LinearRing>
<coordinates>
11.08333333,45.76666667
11.09166667,45.76666667
11.09166667,45.775
11.08333333,45.775
11.08333333,45.76666667
</coordinates>
</LinearRing>
</innerBoundaryIs>
<innerBoundaryIs>
<LinearRing>
<coordinates>
11.09166667,45.76666667
11.09166667,45.75833333
11.09166667,45.75
11.08333333,45.75
11.08333333,45.74166667
11.09166667,45.74166667
11.09166667,45.73333333
11.1,45.73333333
11.1,45.725
11.10833333,45.725
11.10833333,45.71666667
11.11666667,45.71666667
11.11666667,45.70833333
11.125,45.70833333
11.125,45.7
11.13333333,45.7
11.13333333,45.69166667
11.13333333,45.68333333
11.125,45.68333333
11.125,45.675
11.13333333,45.675
11.14166667,45.675
11.15,45.675
11.15,45.66666667
11.14166667,45.66666667
11.14166667,45.65833333
11.14166667,45.65
11.15,45.65
11.15,45.64166667
11.15833333,45.64166667
11.16666667,45.64166667
11.16666667,45.65
11.16666667,45.65833333
11.16666667,45.66666667
11.175,45.66666667
11.18333333,45.66666667
11.19166667,45.66666667
11.2,45.66666667
11.2,45.65833333
11.20833333,45.65833333
11.20833333,45.65
11.21666667,45.65
11.225,45.65
11.225,45.65833333
11.225,45.66666667
11.21666667,45.66666667
11.21666667,45.675
11.20833333,45.675
11.20833333,45.68333333
11.2,45.68333333
11.19166667,45.68333333
11.18333333,45.68333333
11.175,45.68333333
11.16666667,45.68333333
11.16666667,45.69166667
11.15833333,45.69166667
11.15,45.69166667
11.15,45.7
11.14166667,45.7
11.14166667,45.70833333
11.15,45.70833333
11.15833333,45.70833333
11.15833333,45.71666667
11.15833333,45.725
11.15,45.725
11.15,45.73333333
11.14166667,45.73333333
11.13333333,45.73333333
11.13333333,45.74166667
11.125,45.74166667
11.11666667,45.74166667
11.10833333,45.74166667
11.10833333,45.75
11.10833333,45.75833333
11.1,45.75833333
11.1,45.76666667
11.09166667,45.76666667
</coordinates>
</LinearRing>
</innerBoundaryIs>
<innerBoundaryIs>
<LinearRing>
<coordinates>
11.10833333,45.71666667
11.1,45.71666667
11.09166667,45.71666667
11.09166667,45.725
11.08333333,45.725
11.08333333,45.73333333
11.075,45.73333333
11.06666667,45.73333333
11.05833333,45.73333333
11.05833333,45.725
11.06666667,45.725
11.06666667,45.71666667
11.05833333,45.71666667
11.05833333,45.70833333
11.05,45.70833333
11.05,45.7
11.04166667,45.7
11.04166667,45.69166667
11.05,45.69166667
11.05833333,45.69166667
11.06666667,45.69166667
11.06666667,45.7
11.075,45.7
11.075,45.69166667
11.08333333,45.69166667
11.09166667,45.69166667
11.09166667,45.68333333
11.1,45.68333333
11.1,45.675
11.10833333,45.675
11.10833333,45.68333333
11.10833333,45.69166667
11.10833333,45.7
11.10833333,45.70833333
11.10833333,45.71666667
</coordinates>
</LinearRing>
</innerBoundaryIs>
<innerBoundaryIs>
<LinearRing>
<coordinates>
11.125,45.675
11.11666667,45.675
11.11666667,45.66666667
11.125,45.66666667
11.125,45.675
</coordinates>
</LinearRing>
</innerBoundaryIs>
<innerBoundaryIs>
<LinearRing>
<coordinates>
11.08333333,45.775
11.08333333,45.78333333
11.075,45.78333333
11.075,45.775
11.08333333,45.775
</coordinates>
</LinearRing>
</innerBoundaryIs>
<innerBoundaryIs>
<LinearRing>
<coordinates>
11.075,45.78333333
11.075,45.79166667
11.075,45.8
11.075,45.80833333
11.06666667,45.80833333
11.05833333,45.80833333
11.05833333,45.8
11.06666667,45.8
11.06666667,45.79166667
11.06666667,45.78333333
11.075,45.78333333
</coordinates>
</LinearRing>
</innerBoundaryIs>
<innerBoundaryIs>
<LinearRing>
<coordinates>
11.175,45.76666667
11.18333333,45.76666667
11.18333333,45.775
11.19166667,45.775
11.2,45.775
11.2,45.76666667
11.20833333,45.76666667
11.20833333,45.775
11.21666667,45.775
11.225,45.775
11.23333333,45.775
11.23333333,45.78333333
11.23333333,45.79166667
11.225,45.79166667
11.225,45.8
11.21666667,45.8
11.21666667,45.80833333
11.20833333,45.80833333
11.2,45.80833333
11.2,45.81666667
11.20833333,45.81666667
11.20833333,45.825
11.2,45.825
11.2,45.83333333
11.19166667,45.83333333
11.19166667,45.84166667
11.18333333,45.84166667
11.175,45.84166667
11.16666667,45.84166667
11.16666667,45.85
11.15833333,45.85
11.15833333,45.85833333
11.15,45.85833333
11.14166667,45.85833333
11.13333333,45.85833333
11.13333333,45.85
11.125,45.85
11.11666667,45.85
11.11666667,45.84166667
11.11666667,45.83333333
11.10833333,45.83333333
11.10833333,45.825
11.11666667,45.825
11.11666667,45.81666667
11.125,45.81666667
11.125,45.80833333
11.13333333,45.80833333
11.13333333,45.81666667
11.14166667,45.81666667
11.14166667,45.80833333
11.14166667,45.8
11.14166667,45.79166667
11.15,45.79166667
11.15,45.78333333
11.15833333,45.78333333
11.16666667,45.78333333
11.16666667,45.775
11.175,45.775
11.175,45.76666667
</coordinates>
</LinearRing>
</innerBoundaryIs>
<innerBoundaryIs>
<LinearRing>
<coordinates>
11.20833333,45.825
11.21666667,45.825
11.225,45.825
11.225,45.81666667
11.23333333,45.81666667
11.23333333,45.80833333
11.24166667,45.80833333
11.25,45.80833333
11.25833333,45.80833333
11.25833333,45.81666667
11.25,45.81666667
11.24166667,45.81666667
11.24166667,45.825
11.23333333,45.825
11.23333333,45.83333333
11.23333333,45.84166667
11.24166667,45.84166667
11.24166667,45.85
11.25,45.85
11.25833333,45.85
11.25833333,45.84166667
11.26666667,45.84166667
11.275,45.84166667
11.28333333,45.84166667
11.28333333,45.85
11.29166667,45.85
11.29166667,45.84166667
11.3,45.84166667
11.30833333,45.84166667
11.30833333,45.85
11.30833333,45.85833333
11.31666667,45.85833333
11.31666667,45.86666667
11.325,45.86666667
11.325,45.85833333
11.33333333,45.85833333
11.33333333,45.86666667
11.34166667,45.86666667
11.34166667,45.875
11.34166667,45.88333333
11.33333333,45.88333333
11.325,45.88333333
11.31666667,45.88333333
11.31666667,45.89166667
11.30833333,45.89166667
11.3,45.89166667
11.29166667,45.89166667
11.29166667,45.9
11.28333333,45.9
11.275,45.9
11.275,45.90833333
11.26666667,45.90833333
11.26666667,45.9
11.25833333,45.9
11.25833333,45.90833333
11.25,45.90833333
11.24166667,45.90833333
11.23333333,45.90833333
11.225,45.90833333
11.225,45.9
11.21666667,45.9
11.21666667,45.89166667
11.20833333,45.89166667
11.2,45.89166667
11.2,45.88333333
11.2,45.875
11.20833333,45.875
11.20833333,45.86666667
11.20833333,45.85833333
11.20833333,45.85
11.20833333,45.84166667
11.20833333,45.83333333
11.20833333,45.825
</coordinates>
</LinearRing>
</innerBoundaryIs>
<innerBoundaryIs>
<LinearRing>
<coordinates>
10.85833333,45.625
10.85833333,45.61666667
10.86666667,45.61666667
10.86666667,45.625
10.85833333,45.625
</coordinates>
</LinearRing>
</innerBoundaryIs>
<innerBoundaryIs>
<LinearRing>
<coordinates>
10.86666667,45.625
10.875,45.625
10.88333333,45.625
10.88333333,45.63333333
10.88333333,45.64166667
10.89166667,45.64166667
10.9,45.64166667
10.9,45.65
10.9,45.65833333
10.90833333,45.65833333
10.90833333,45.66666667
10.90833333,45.675
10.90833333,45.68333333
10.91666667,45.68333333
10.925,45.68333333
10.925,45.69166667
10.925,45.7
10.925,45.70833333
10.91666667,45.70833333
10.91666667,45.7
10.90833333,45.7
10.90833333,45.69166667
10.9,45.69166667
10.9,45.68333333
10.89166667,45.68333333
10.89166667,45.675
10.89166667,45.66666667
10.88333333,45.66666667
10.88333333,45.65833333
10.89166667,45.65833333
10.89166667,45.65
10.88333333,45.65
10.875,45.65
10.875,45.64166667
10.86666667,45.64166667
10.86666667,45.63333333
10.86666667,45.625
</coordinates>
</LinearRing>
</innerBoundaryIs>
<innerBoundaryIs>
<LinearRing>
<coordinates>
10.9,45.73333333
10.9,45.725
10.90833333,45.725
10.90833333,45.73333333
10.9,45.73333333
</coordinates>
</LinearRing>
</innerBoundaryIs>
<innerBoundaryIs>
<LinearRing>
<coordinates>
10.9,45.725
10.89166667,45.725
10.89166667,45.71666667
10.9,45.71666667
10.9,45.725
</coordinates>
</LinearRing>
</innerBoundaryIs>
<innerBoundaryIs>
<LinearRing>
<coordinates>
10.925,45.73333333
10.925,45.725
10.925,45.71666667
10.93333333,45.71666667
10.93333333,45.725
10.93333333,45.73333333
10.925,45.73333333
</coordinates>
</LinearRing>
</innerBoundaryIs>
<innerBoundaryIs>
<LinearRing>
<coordinates>
10.93333333,45.73333333
10.94166667,45.73333333
10.94166667,45.74166667
10.93333333,45.74166667
10.93333333,45.73333333
</coordinates>
</LinearRing>
</innerBoundaryIs>
<innerBoundaryIs>
<LinearRing>
<coordinates>
10.95833333,45.83333333
10.96666667,45.83333333
10.975,45.83333333
10.98333333,45.83333333
10.99166667,45.83333333
10.99166667,45.825
11,45.825
11,45.81666667
11.00833333,45.81666667
11.00833333,45.80833333
11.01666667,45.80833333
11.025,45.80833333
11.025,45.8
11.03333333,45.8
11.03333333,45.79166667
11.04166667,45.79166667
11.04166667,45.8
11.04166667,45.80833333
11.03333333,45.80833333
11.03333333,45.81666667
11.04166667,45.81666667
11.04166667,45.825
11.04166667,45.83333333
11.05,45.83333333
11.05833333,45.83333333
11.05833333,45.825
11.06666667,45.825
11.06666667,45.83333333
11.075,45.83333333
11.08333333,45.83333333
11.08333333,45.84166667
11.08333333,45.85
11.09166667,45.85
11.09166667,45.85833333
11.09166667,45.86666667
11.09166667,45.875
11.09166667,45.88333333
11.08333333,45.88333333
11.08333333,45.89166667
11.08333333,45.9
11.075,45.9
11.06666667,45.9
11.05833333,45.9
11.05833333,45.90833333
11.05,45.90833333
11.05,45.9
11.05,45.89166667
11.04166667,45.89166667
11.04166667,45.9
11.03333333,45.9
11.025,45.9
11.025,45.89166667
11.01666667,45.89166667
11.01666667,45.88333333
11.00833333,45.88333333
11.00833333,45.875
11,45.875
11,45.86666667
11,45.85833333
10.99166667,45.85833333
10.99166667,45.85
10.98333333,45.85
10.98333333,45.84166667
10.975,45.84166667
10.96666667,45.84166667
10.95833333,45.84166667
10.95833333,45.83333333
</coordinates>
</LinearRing>
</innerBoundaryIs>
<innerBoundaryIs>
<LinearRing>
<coordinates>
10.99166667,45.825
10.98333333,45.825
10.98333333,45.81666667
10.99166667,45.81666667
10.99166667,45.825
</coordinates>
</LinearRing>
</innerBoundaryIs>
<innerBoundaryIs>
<LinearRing>
<coordinates>
10.99166667,45.85833333
10.99166667,45.86666667
10.98333333,45.86666667
10.98333333,45.85833333
10.99166667,45.85833333
</coordinates>
</LinearRing>
</innerBoundaryIs>
<innerBoundaryIs>
<LinearRing>
<coordinates>
11.275,45.8
11.28333333,45.8
11.28333333,45.80833333
11.275,45.80833333
11.275,45.8
</coordinates>
</LinearRing>
</innerBoundaryIs>
<innerBoundaryIs>
<LinearRing>
<coordinates>
11.28333333,45.80833333
11.29166667,45.80833333
11.29166667,45.8
11.3,45.8
11.3,45.80833333
11.3,45.81666667
11.29166667,45.81666667
11.28333333,45.81666667
11.28333333,45.80833333
</coordinates>
</LinearRing>
</innerBoundaryIs>
<innerBoundaryIs>
<LinearRing>
<coordinates>
11.10833333,45.93333333
11.11666667,45.93333333
11.11666667,45.94166667
11.10833333,45.94166667
11.10833333,45.93333333
</coordinates>
</LinearRing>
</innerBoundaryIs>
<innerBoundaryIs>
<LinearRing>
<coordinates>
11.11666667,45.93333333
11.11666667,45.925
11.125,45.925
11.125,45.93333333
11.11666667,45.93333333
</coordinates>
</LinearRing>
</innerBoundaryIs>
<innerBoundaryIs>
<LinearRing>
<coordinates>
11.11666667,45.94166667
11.125,45.94166667
11.125,45.95
11.11666667,45.95
11.11666667,45.94166667
</coordinates>
</LinearRing>
</innerBoundaryIs>
<innerBoundaryIs>
<LinearRing>
<coordinates>
11.11666667,45.95
11.11666667,45.95833333
11.10833333,45.95833333
11.10833333,45.95
11.11666667,45.95
</coordinates>
</LinearRing>
</innerBoundaryIs>
<innerBoundaryIs>
<LinearRing>
<coordinates>
10.69166667,45.975
10.69166667,45.96666667
10.69166667,45.95833333
10.69166667,45.95
10.68333333,45.95
10.68333333,45.94166667
10.675,45.94166667
10.66666667,45.94166667
10.65833333,45.94166667
10.65833333,45.93333333
10.65833333,45.925
10.65833333,45.91666667
10.66666667,45.91666667
10.675,45.91666667
10.675,45.90833333
10.68333333,45.90833333
10.68333333,45.9
10.68333333,45.89166667
10.675,45.89166667
10.675,45.88333333
10.68333333,45.88333333
10.69166667,45.88333333
10.69166667,45.89166667
10.69166667,45.9
10.69166667,45.90833333
10.7,45.90833333
10.7,45.91666667
10.70833333,45.91666667
10.71666667,45.91666667
10.71666667,45.925
10.70833333,45.925
10.70833333,45.93333333
10.71666667,45.93333333
10.71666667,45.94166667
10.725,45.94166667
10.73333333,45.94166667
10.73333333,45.95
10.73333333,45.95833333
10.74166667,45.95833333
10.74166667,45.96666667
10.75,45.96666667
10.75,45.95833333
10.75833333,45.95833333
10.75833333,45.95
10.75833333,45.94166667
10.75833333,45.93333333
10.75833333,45.925
10.75833333,45.91666667
10.75,45.91666667
10.74166667,45.91666667
10.74166667,45.90833333
10.75,45.90833333
10.75,45.9
10.75833333,45.9
10.76666667,45.9
10.775,45.9
10.775,45.89166667
10.78333333,45.89166667
10.78333333,45.88333333
10.79166667,45.88333333
10.8,45.88333333
10.80833333,45.88333333
10.80833333,45.89166667
10.8,45.89166667
10.8,45.9
10.79166667,45.9
10.79166667,45.90833333
10.78333333,45.90833333
10.775,45.90833333
10.775,45.91666667
10.775,45.925
10.775,45.93333333
10.78333333,45.93333333
10.78333333,45.94166667
10.79166667,45.94166667
10.79166667,45.95
10.79166667,45.95833333
10.78333333,45.95833333
10.775,45.95833333
10.775,45.96666667
10.78333333,45.96666667
10.79166667,45.96666667
10.79166667,45.975
10.8,45.975
10.80833333,45.975
10.80833333,45.98333333
10.81666667,45.98333333
10.81666667,45.99166667
10.80833333,45.99166667
10.8,45.99166667
10.79166667,45.99166667
10.79166667,45.98333333
10.78333333,45.98333333
10.775,45.98333333
10.775,45.975
10.76666667,45.975
10.76666667,45.98333333
10.75833333,45.98333333
10.75833333,45.99166667
10.76666667,45.99166667
10.775,45.99166667
10.775,46
10.775,46.00833333
10.76666667,46.00833333
10.75833333,46.00833333
10.75833333,46.01666667
10.75,46.01666667
10.74166667,46.01666667
10.74166667,46.00833333
10.74166667,46
10.73333333,46
10.725,46
10.71666667,46
10.71666667,45.99166667
10.725,45.99166667
10.73333333,45.99166667
10.73333333,45.98333333
10.74166667,45.98333333
10.74166667,45.975
10.73333333,45.975
10.725,45.975
10.725,45.96666667
10.71666667,45.96666667
10.70833333,45.96666667
10.70833333,45.975
10.7,45.975
10.69166667,45.975
</coordinates>
</LinearRing>
</innerBoundaryIs>
<innerBoundaryIs>
<LinearRing>
<coordinates>
10.65833333,45.91666667
10.65,45.91666667
10.64166667,45.91666667
10.64166667,45.90833333
10.64166667,45.9
10.64166667,45.89166667
10.65,45.89166667
10.65,45.9
10.65833333,45.9
10.66666667,45.9
10.66666667,45.90833333
10.65833333,45.90833333
10.65833333,45.91666667
</coordinates>
</LinearRing>
</innerBoundaryIs>
<innerBoundaryIs>
<LinearRing>
<coordinates>
10.74166667,45.90833333
10.73333333,45.90833333
10.73333333,45.9
10.74166667,45.9
10.74166667,45.90833333
</coordinates>
</LinearRing>
</innerBoundaryIs>
<innerBoundaryIs>
<LinearRing>
<coordinates>
10.8,45.9
10.80833333,45.9
10.81666667,45.9
10.81666667,45.90833333
10.80833333,45.90833333
10.8,45.90833333
10.8,45.9
</coordinates>
</LinearRing>
</innerBoundaryIs>
<innerBoundaryIs>
<LinearRing>
<coordinates>
10.74166667,46.01666667
10.74166667,46.025
10.73333333,46.025
10.73333333,46.01666667
10.74166667,46.01666667
</coordinates>
</LinearRing>
</innerBoundaryIs>
<innerBoundaryIs>
<LinearRing>
<coordinates>
10.85,45.975
10.85833333,45.975
10.85833333,45.98333333
10.85,45.98333333
10.85,45.975
</coordinates>
</LinearRing>
</innerBoundaryIs>
<innerBoundaryIs>
<LinearRing>
<coordinates>
10.85,45.98333333
10.85,45.99166667
10.85833333,45.99166667
10.85833333,46
10.85833333,46.00833333
10.86666667,46.00833333
10.86666667,46
10.875,46
10.88333333,46
10.88333333,46.00833333
10.88333333,46.01666667
10.89166667,46.01666667
10.89166667,46.025
10.88333333,46.025
10.88333333,46.03333333
10.875,46.03333333
10.86666667,46.03333333
10.85833333,46.03333333
10.85,46.03333333
10.84166667,46.03333333
10.84166667,46.025
10.83333333,46.025
10.825,46.025
10.825,46.01666667
10.825,46.00833333
10.825,46
10.83333333,46
10.83333333,45.99166667
10.84166667,45.99166667
10.84166667,45.98333333
10.85,45.98333333
</coordinates>
</LinearRing>
</innerBoundaryIs>
<innerBoundaryIs>
<LinearRing>
<coordinates>
10.86666667,45.975
10.875,45.975
10.875,45.98333333
10.86666667,45.98333333
10.86666667,45.975
</coordinates>
</LinearRing>
</innerBoundaryIs>
<innerBoundaryIs>
<LinearRing>
<coordinates>
10.875,45.98333333
10.88333333,45.98333333
10.88333333,45.99166667
10.875,45.99166667
10.875,45.98333333
</coordinates>
</LinearRing>
</innerBoundaryIs>
<innerBoundaryIs>
<LinearRing>
<coordinates>
10.6,45.89166667
10.6,45.88333333
10.60833333,45.88333333
10.60833333,45.89166667
10.6,45.89166667
</coordinates>
</LinearRing>
</innerBoundaryIs>
<innerBoundaryIs>
<LinearRing>
<coordinates>
10.6,45.88333333
10.59166667,45.88333333
10.58333333,45.88333333
10.58333333,45.875
10.575,45.875
10.575,45.86666667
10.575,45.85833333
10.58333333,45.85833333
10.58333333,45.86666667
10.59166667,45.86666667
10.59166667,45.875
10.6,45.875
10.6,45.88333333
</coordinates>
</LinearRing>
</innerBoundaryIs>
<innerBoundaryIs>
<LinearRing>
<coordinates>
10.59166667,45.86666667
10.59166667,45.85833333
10.6,45.85833333
10.60833333,45.85833333
10.61666667,45.85833333
10.61666667,45.85
10.61666667,45.84166667
10.625,45.84166667
10.625,45.85
10.625,45.85833333
10.625,45.86666667
10.61666667,45.86666667
10.61666667,45.875
10.60833333,45.875
10.60833333,45.86666667
10.6,45.86666667
10.59166667,45.86666667
</coordinates>
</LinearRing>
</innerBoundaryIs>
<innerBoundaryIs>
<LinearRing>
<coordinates>
10.625,45.89166667
10.625,45.88333333
10.625,45.875
10.63333333,45.875
10.64166667,45.875
10.64166667,45.88333333
10.63333333,45.88333333
10.63333333,45.89166667
10.625,45.89166667
</coordinates>
</LinearRing>
</innerBoundaryIs>
<innerBoundaryIs>
<LinearRing>
<coordinates>
10.64166667,45.875
10.64166667,45.86666667
10.65,45.86666667
10.65,45.875
10.64166667,45.875
</coordinates>
</LinearRing>
</innerBoundaryIs>
<innerBoundaryIs>
<LinearRing>
<coordinates>
10.825,45.95833333
10.825,45.95
10.83333333,45.95
10.83333333,45.95833333
10.825,45.95833333
</coordinates>
</LinearRing>
</innerBoundaryIs>
<innerBoundaryIs>
<LinearRing>
<coordinates>
10.83333333,45.95
10.83333333,45.94166667
10.84166667,45.94166667
10.84166667,45.95
10.83333333,45.95
</coordinates>
</LinearRing>
</innerBoundaryIs>
<innerBoundaryIs>
<LinearRing>
<coordinates>
10.925,46.00833333
10.93333333,46.00833333
10.93333333,46.01666667
10.925,46.01666667
10.925,46.00833333
</coordinates>
</LinearRing>
</innerBoundaryIs>
<innerBoundaryIs>
<LinearRing>
<coordinates>
10.93333333,46.01666667
10.94166667,46.01666667
10.94166667,46.025
10.93333333,46.025
10.93333333,46.01666667
</coordinates>
</LinearRing>
</innerBoundaryIs>
<innerBoundaryIs>
<LinearRing>
<coordinates>
11.08333333,46.00833333
11.09166667,46.00833333
11.09166667,46.01666667
11.08333333,46.01666667
11.08333333,46.00833333
</coordinates>
</LinearRing>
</innerBoundaryIs>
<innerBoundaryIs>
<LinearRing>
<coordinates>
11.09166667,46.00833333
11.09166667,46
11.09166667,45.99166667
11.1,45.99166667
11.1,46
11.1,46.00833333
11.09166667,46.00833333
</coordinates>
</LinearRing>
</innerBoundaryIs>
<innerBoundaryIs>
<LinearRing>
<coordinates>
11.04166667,46.025
11.05,46.025
11.05,46.01666667
11.05833333,46.01666667
11.06666667,46.01666667
11.06666667,46.025
11.06666667,46.03333333
11.06666667,46.04166667
11.05833333,46.04166667
11.05,46.04166667
11.05,46.03333333
11.04166667,46.03333333
11.04166667,46.025
</coordinates>
</LinearRing>
</innerBoundaryIs>
<innerBoundaryIs>
<LinearRing>
<coordinates>
11.04166667,46.03333333
11.04166667,46.04166667
11.03333333,46.04166667
11.03333333,46.03333333
11.04166667,46.03333333
</coordinates>
</LinearRing>
</innerBoundaryIs>
<innerBoundaryIs>
<LinearRing>
<coordinates>
10.71666667,46.08333333
10.725,46.08333333
10.725,46.09166667
10.71666667,46.09166667
10.71666667,46.08333333
</coordinates>
</LinearRing>
</innerBoundaryIs>
<innerBoundaryIs>
<LinearRing>
<coordinates>
10.725,46.08333333
10.725,46.075
10.725,46.06666667
10.73333333,46.06666667
10.73333333,46.075
10.73333333,46.08333333
10.725,46.08333333
</coordinates>
</LinearRing>
</innerBoundaryIs>
<innerBoundaryIs>
<LinearRing>
<coordinates>
10.725,46.09166667
10.73333333,46.09166667
10.74166667,46.09166667
10.74166667,46.1
10.74166667,46.10833333
10.73333333,46.10833333
10.73333333,46.1
10.725,46.1
10.725,46.09166667
</coordinates>
</LinearRing>
</innerBoundaryIs>
<innerBoundaryIs>
<LinearRing>
<coordinates>
10.94166667,46.08333333
10.94166667,46.075
10.95,46.075
10.95,46.08333333
10.94166667,46.08333333
</coordinates>
</LinearRing>
</innerBoundaryIs>
<innerBoundaryIs>
<LinearRing>
<coordinates>
10.94166667,46.075
10.93333333,46.075
10.925,46.075
10.925,46.06666667
10.93333333,46.06666667
10.94166667,46.06666667
10.94166667,46.075
</coordinates>
</LinearRing>
</innerBoundaryIs>
<innerBoundaryIs>
<LinearRing>
<coordinates>
11.7,45.83333333
11.7,45.84166667
11.69166667,45.84166667
11.68333333,45.84166667
11.68333333,45.85
11.675,45.85
11.66666667,45.85
11.66666667,45.84166667
11.675,45.84166667
11.675,45.83333333
11.68333333,45.83333333
11.69166667,45.83333333
11.7,45.83333333
</coordinates>
</LinearRing>
</innerBoundaryIs>
<innerBoundaryIs>
<LinearRing>
<coordinates>
11.66666667,45.85
11.66666667,45.85833333
11.65833333,45.85833333
11.65833333,45.85
11.66666667,45.85
</coordinates>
</LinearRing>
</innerBoundaryIs>
<innerBoundaryIs>
<LinearRing>
<coordinates>
11.66666667,45.85833333
11.675,45.85833333
11.675,45.86666667
11.675,45.875
11.66666667,45.875
11.65833333,45.875
11.65833333,45.86666667
11.66666667,45.86666667
11.66666667,45.85833333
</coordinates>
</LinearRing>
</innerBoundaryIs>
<innerBoundaryIs>
<LinearRing>
<coordinates>
11.70833333,45.9
11.71666667,45.9
11.71666667,45.90833333
11.70833333,45.90833333
11.70833333,45.9
</coordinates>
</LinearRing>
</innerBoundaryIs>
<innerBoundaryIs>
<LinearRing>
<coordinates>
11.70833333,45.90833333
11.70833333,45.91666667
11.7,45.91666667
11.7,45.90833333
11.70833333,45.90833333
</coordinates>
</LinearRing>
</innerBoundaryIs>
<innerBoundaryIs>
<LinearRing>
<coordinates>
11.7,45.90833333
11.69166667,45.90833333
11.69166667,45.9
11.7,45.9
11.7,45.90833333
</coordinates>
</LinearRing>
</innerBoundaryIs>
<innerBoundaryIs>
<LinearRing>
<coordinates>
10.85833333,45.76666667
10.85833333,45.75833333
10.85833333,45.75
10.85,45.75
10.84166667,45.75
10.84166667,45.74166667
10.83333333,45.74166667
10.83333333,45.73333333
10.825,45.73333333
10.825,45.725
10.825,45.71666667
10.81666667,45.71666667
10.81666667,45.70833333
10.80833333,45.70833333
10.80833333,45.7
10.80833333,45.69166667
10.8,45.69166667
10.8,45.68333333
10.8,45.675
10.79166667,45.675
10.79166667,45.66666667
10.79166667,45.65833333
10.79166667,45.65
10.8,45.65
10.8,45.64166667
10.80833333,45.64166667
10.80833333,45.65
10.81666667,45.65
10.825,45.65
10.825,45.65833333
10.825,45.66666667
10.825,45.675
10.83333333,45.675
10.83333333,45.68333333
10.84166667,45.68333333
10.84166667,45.69166667
10.85,45.69166667
10.85,45.7
10.85833333,45.7
10.86666667,45.7
10.86666667,45.70833333
10.875,45.70833333
10.875,45.71666667
10.88333333,45.71666667
10.88333333,45.725
10.875,45.725
10.86666667,45.725
10.86666667,45.73333333
10.875,45.73333333
10.875,45.74166667
10.875,45.75
10.875,45.75833333
10.875,45.76666667
10.875,45.775
10.875,45.78333333
10.86666667,45.78333333
10.85833333,45.78333333
10.85833333,45.775
10.85833333,45.76666667
</coordinates>
</LinearRing>
</innerBoundaryIs>
<innerBoundaryIs>
<LinearRing>
<coordinates>
10.93333333,45.76666667
10.93333333,45.75833333
10.94166667,45.75833333
10.95,45.75833333
10.95,45.76666667
10.94166667,45.76666667
10.93333333,45.76666667
</coordinates>
</LinearRing>
</innerBoundaryIs>
<innerBoundaryIs>
<LinearRing>
<coordinates>
11.125,45.75833333
11.125,45.75
11.13333333,45.75
11.13333333,45.75833333
11.125,45.75833333
</coordinates>
</LinearRing>
</innerBoundaryIs>
<innerBoundaryIs>
<LinearRing>
<coordinates>
11.25,45.76666667
11.25833333,45.76666667
11.25833333,45.775
11.25,45.775
11.25,45.76666667
</coordinates>
</LinearRing>
</innerBoundaryIs>
<innerBoundaryIs>
<LinearRing>
<coordinates>
11.26666667,45.76666667
11.275,45.76666667
11.28333333,45.76666667
11.29166667,45.76666667
11.3,45.76666667
11.3,45.75833333
11.30833333,45.75833333
11.31666667,45.75833333
11.325,45.75833333
11.325,45.76666667
11.325,45.775
11.33333333,45.775
11.33333333,45.78333333
11.33333333,45.79166667
11.325,45.79166667
11.31666667,45.79166667
11.30833333,45.79166667
11.30833333,45.78333333
11.3,45.78333333
11.29166667,45.78333333
11.29166667,45.775
11.28333333,45.775
11.28333333,45.78333333
11.28333333,45.79166667
11.275,45.79166667
11.275,45.78333333
11.275,45.775
11.26666667,45.775
11.26666667,45.76666667
</coordinates>
</LinearRing>
</innerBoundaryIs>
<innerBoundaryIs>
<LinearRing>
<coordinates>
11.03333333,45.75833333
11.025,45.75833333
11.025,45.75
11.03333333,45.75
11.03333333,45.75833333
</coordinates>
</LinearRing>
</innerBoundaryIs>
<innerBoundaryIs>
<LinearRing>
<coordinates>
10.81666667,45.56666667
10.825,45.56666667
10.83333333,45.56666667
10.83333333,45.575
10.84166667,45.575
10.84166667,45.58333333
10.85,45.58333333
10.85,45.59166667
10.85833333,45.59166667
10.85833333,45.6
10.85833333,45.60833333
10.85,45.60833333
10.84166667,45.60833333
10.84166667,45.6
10.84166667,45.59166667
10.83333333,45.59166667
10.83333333,45.58333333
10.825,45.58333333
10.81666667,45.58333333
10.81666667,45.575
10.81666667,45.56666667
</coordinates>
</LinearRing>
</innerBoundaryIs>
<innerBoundaryIs>
<LinearRing>
<coordinates>
11.11666667,45.64166667
11.11666667,45.63333333
11.125,45.63333333
11.125,45.64166667
11.11666667,45.64166667
</coordinates>
</LinearRing>
</innerBoundaryIs>
<innerBoundaryIs>
<LinearRing>
<coordinates>
11.18333333,45.64166667
11.19166667,45.64166667
11.19166667,45.65
11.18333333,45.65
11.18333333,45.64166667
</coordinates>
</LinearRing>
</innerBoundaryIs>
<innerBoundaryIs>
<LinearRing>
<coordinates>
11.25833333,45.675
11.25833333,45.66666667
11.26666667,45.66666667
11.26666667,45.675
11.25833333,45.675
</coordinates>
</LinearRing>
</innerBoundaryIs>
<innerBoundaryIs>
<LinearRing>
<coordinates>
10.98333333,45.725
10.98333333,45.71666667
10.99166667,45.71666667
10.99166667,45.725
10.98333333,45.725
</coordinates>
</LinearRing>
</innerBoundaryIs>
<innerBoundaryIs>
<LinearRing>
<coordinates>
11.025,45.725
11.025,45.71666667
11.03333333,45.71666667
11.03333333,45.725
11.025,45.725
</coordinates>
</LinearRing>
</innerBoundaryIs>
<innerBoundaryIs>
<LinearRing>
<coordinates>
10.89166667,45.70833333
10.89166667,45.7
10.9,45.7
10.9,45.70833333
10.89166667,45.70833333
</coordinates>
</LinearRing>
</innerBoundaryIs>
<innerBoundaryIs>
<LinearRing>
<coordinates>
10.95833333,45.70833333
10.96666667,45.70833333
10.96666667,45.71666667
10.95833333,45.71666667
10.95833333,45.70833333
</coordinates>
</LinearRing>
</innerBoundaryIs>
<innerBoundaryIs>
<LinearRing>
<coordinates>
11.16666667,45.73333333
11.16666667,45.725
11.175,45.725
11.175,45.73333333
11.18333333,45.73333333
11.18333333,45.74166667
11.18333333,45.75
11.18333333,45.75833333
11.175,45.75833333
11.16666667,45.75833333
11.16666667,45.75
11.175,45.75
11.175,45.74166667
11.16666667,45.74166667
11.16666667,45.73333333
</coordinates>
</LinearRing>
</innerBoundaryIs>
<innerBoundaryIs>
<LinearRing>
<coordinates>
11.20833333,45.75
11.21666667,45.75
11.21666667,45.75833333
11.20833333,45.75833333
11.20833333,45.75
</coordinates>
</LinearRing>
</innerBoundaryIs>
<innerBoundaryIs>
<LinearRing>
<coordinates>
10.88333333,45.825
10.88333333,45.81666667
10.875,45.81666667
10.875,45.80833333
10.875,45.8
10.875,45.79166667
10.88333333,45.79166667
10.88333333,45.8
10.89166667,45.8
10.89166667,45.79166667
10.9,45.79166667
10.9,45.8
10.9,45.80833333
10.90833333,45.80833333
10.90833333,45.8
10.91666667,45.8
10.91666667,45.80833333
10.91666667,45.81666667
10.91666667,45.825
10.90833333,45.825
10.90833333,45.83333333
10.9,45.83333333
10.89166667,45.83333333
10.89166667,45.825
10.88333333,45.825
</coordinates>
</LinearRing>
</innerBoundaryIs>
<innerBoundaryIs>
<LinearRing>
<coordinates>
10.46666667,45.825
10.46666667,45.81666667
10.475,45.81666667
10.48333333,45.81666667
10.48333333,45.825
10.475,45.825
10.46666667,45.825
</coordinates>
</LinearRing>
</innerBoundaryIs>
<innerBoundaryIs>
<LinearRing>
<coordinates>
10.5,45.825
10.5,45.81666667
10.50833333,45.81666667
10.50833333,45.825
10.5,45.825
</coordinates>
</LinearRing>
</innerBoundaryIs>
<innerBoundaryIs>
<LinearRing>
<coordinates>
11.34166667,45.825
11.34166667,45.81666667
11.35,45.81666667
11.35,45.825
11.34166667,45.825
</coordinates>
</LinearRing>
</innerBoundaryIs>
<innerBoundaryIs>
<LinearRing>
<coordinates>
11.575,45.825
11.575,45.81666667
11.58333333,45.81666667
11.58333333,45.825
11.575,45.825
</coordinates>
</LinearRing>
</innerBoundaryIs>
<innerBoundaryIs>
<LinearRing>
<coordinates>
11.35,45.79166667
11.35,45.78333333
11.35833333,45.78333333
11.35833333,45.79166667
11.35,45.79166667
</coordinates>
</LinearRing>
</innerBoundaryIs>
<innerBoundaryIs>
<LinearRing>
<coordinates>
11.45,45.79166667
11.45833333,45.79166667
11.45833333,45.8
11.45,45.8
11.45,45.79166667
</coordinates>
</LinearRing>
</innerBoundaryIs>
<innerBoundaryIs>
<LinearRing>
<coordinates>
11.68333333,45.78333333
11.68333333,45.775
11.69166667,45.775
11.69166667,45.78333333
11.68333333,45.78333333
</coordinates>
</LinearRing>
</innerBoundaryIs>
<innerBoundaryIs>
<LinearRing>
<coordinates>
11.30833333,45.80833333
11.30833333,45.8
11.31666667,45.8
11.31666667,45.80833333
11.30833333,45.80833333
</coordinates>
</LinearRing>
</innerBoundaryIs>
<innerBoundaryIs>
<LinearRing>
<coordinates>
11.40833333,45.80833333
11.40833333,45.8
11.41666667,45.8
11.41666667,45.80833333
11.40833333,45.80833333
</coordinates>
</LinearRing>
</innerBoundaryIs>
<innerBoundaryIs>
<LinearRing>
<coordinates>
11.30833333,45.81666667
11.31666667,45.81666667
11.31666667,45.825
11.30833333,45.825
11.30833333,45.81666667
</coordinates>
</LinearRing>
</innerBoundaryIs>
<innerBoundaryIs>
<LinearRing>
<coordinates>
11.75833333,45.825
11.75833333,45.81666667
11.76666667,45.81666667
11.76666667,45.825
11.75833333,45.825
</coordinates>
</LinearRing>
</innerBoundaryIs>
<innerBoundaryIs>
<LinearRing>
<coordinates>
11.36666667,45.83333333
11.36666667,45.84166667
11.36666667,45.85
11.35833333,45.85
11.35833333,45.84166667
11.35833333,45.83333333
11.36666667,45.83333333
</coordinates>
</LinearRing>
</innerBoundaryIs>
<innerBoundaryIs>
<LinearRing>
<coordinates>
10.93333333,45.975
10.93333333,45.96666667
10.94166667,45.96666667
10.94166667,45.975
10.93333333,45.975
</coordinates>
</LinearRing>
</innerBoundaryIs>
<innerBoundaryIs>
<LinearRing>
<coordinates>
11.01666667,45.975
11.01666667,45.96666667
11.025,45.96666667
11.025,45.975
11.03333333,45.975
11.04166667,45.975
11.04166667,45.98333333
11.05,45.98333333
11.05,45.99166667
11.05833333,45.99166667
11.05833333,46
11.05,46
11.05,46.00833333
11.04166667,46.00833333
11.03333333,46.00833333
11.03333333,46.01666667
11.03333333,46.025
11.025,46.025
11.01666667,46.025
11.01666667,46.01666667
11.01666667,46.00833333
11.025,46.00833333
11.025,46
11.01666667,46
11.01666667,45.99166667
11.01666667,45.98333333
11.01666667,45.975
</coordinates>
</LinearRing>
</innerBoundaryIs>
<innerBoundaryIs>
<LinearRing>
<coordinates>
11.06666667,45.975
11.06666667,45.96666667
11.075,45.96666667
11.075,45.975
11.06666667,45.975
</coordinates>
</LinearRing>
</innerBoundaryIs>
<innerBoundaryIs>
<LinearRing>
<coordinates>
11.08333333,45.975
11.08333333,45.96666667
11.09166667,45.96666667
11.09166667,45.975
11.08333333,45.975
</coordinates>
</LinearRing>
</innerBoundaryIs>
<innerBoundaryIs>
<LinearRing>
<coordinates>
11.11666667,45.975
11.11666667,45.96666667
11.125,45.96666667
11.125,45.95833333
11.13333333,45.95833333
11.13333333,45.96666667
11.13333333,45.975
11.125,45.975
11.11666667,45.975
</coordinates>
</LinearRing>
</innerBoundaryIs>
<innerBoundaryIs>
<LinearRing>
<coordinates>
11.35833333,45.88333333
11.35,45.88333333
11.35,45.875
11.35833333,45.875
11.35833333,45.88333333
</coordinates>
</LinearRing>
</innerBoundaryIs>
<innerBoundaryIs>
<LinearRing>
<coordinates>
11.175,45.89166667
11.175,45.88333333
11.18333333,45.88333333
11.18333333,45.875
11.19166667,45.875
11.19166667,45.88333333
11.19166667,45.89166667
11.18333333,45.89166667
11.175,45.89166667
</coordinates>
</LinearRing>
</innerBoundaryIs>
<innerBoundaryIs>
<LinearRing>
<coordinates>
11.11666667,45.86666667
11.11666667,45.85833333
11.125,45.85833333
11.125,45.86666667
11.11666667,45.86666667
</coordinates>
</LinearRing>
</innerBoundaryIs>
<innerBoundaryIs>
<LinearRing>
<coordinates>
11.11666667,45.88333333
11.125,45.88333333
11.13333333,45.88333333
11.13333333,45.89166667
11.125,45.89166667
11.11666667,45.89166667
11.11666667,45.88333333
</coordinates>
</LinearRing>
</innerBoundaryIs>
<innerBoundaryIs>
<LinearRing>
<coordinates>
10.98333333,45.89166667
10.98333333,45.88333333
10.99166667,45.88333333
10.99166667,45.89166667
10.98333333,45.89166667
</coordinates>
</LinearRing>
</innerBoundaryIs>
<innerBoundaryIs>
<LinearRing>
<coordinates>
10.90833333,45.88333333
10.90833333,45.875
10.91666667,45.875
10.91666667,45.88333333
10.90833333,45.88333333
</coordinates>
</LinearRing>
</innerBoundaryIs>
<innerBoundaryIs>
<LinearRing>
<coordinates>
10.925,45.88333333
10.925,45.875
10.93333333,45.875
10.93333333,45.88333333
10.925,45.88333333
</coordinates>
</LinearRing>
</innerBoundaryIs>
<innerBoundaryIs>
<LinearRing>
<coordinates>
10.95,45.93333333
10.95,45.925
10.95,45.91666667
10.95,45.90833333
10.95833333,45.90833333
10.96666667,45.90833333
10.96666667,45.91666667
10.975,45.91666667
10.975,45.925
10.98333333,45.925
10.98333333,45.93333333
10.99166667,45.93333333
10.99166667,45.94166667
11,45.94166667
11,45.95
10.99166667,45.95
10.99166667,45.95833333
10.98333333,45.95833333
10.98333333,45.95
10.98333333,45.94166667
10.975,45.94166667
10.975,45.93333333
10.96666667,45.93333333
10.95833333,45.93333333
10.95,45.93333333
</coordinates>
</LinearRing>
</innerBoundaryIs>
<innerBoundaryIs>
<LinearRing>
<coordinates>
11.03333333,45.93333333
11.03333333,45.925
11.04166667,45.925
11.04166667,45.93333333
11.03333333,45.93333333
</coordinates>
</LinearRing>
</innerBoundaryIs>
<innerBoundaryIs>
<LinearRing>
<coordinates>
11.13333333,45.93333333
11.14166667,45.93333333
11.14166667,45.94166667
11.13333333,45.94166667
11.13333333,45.93333333
</coordinates>
</LinearRing>
</innerBoundaryIs>
<innerBoundaryIs>
<LinearRing>
<coordinates>
11.15,45.93333333
11.15833333,45.93333333
11.15833333,45.94166667
11.15,45.94166667
11.15,45.93333333
</coordinates>
</LinearRing>
</innerBoundaryIs>
<innerBoundaryIs>
<LinearRing>
<coordinates>
11.29166667,45.93333333
11.3,45.93333333
11.3,45.94166667
11.29166667,45.94166667
11.29166667,45.93333333
</coordinates>
</LinearRing>
</innerBoundaryIs>
<innerBoundaryIs>
<LinearRing>
<coordinates>
11.30833333,45.91666667
11.31666667,45.91666667
11.31666667,45.925
11.30833333,45.925
11.30833333,45.91666667
</coordinates>
</LinearRing>
</innerBoundaryIs>
<innerBoundaryIs>
<LinearRing>
<coordinates>
11.09166667,45.90833333
11.1,45.90833333
11.1,45.91666667
11.09166667,45.91666667
11.09166667,45.90833333
</coordinates>
</LinearRing>
</innerBoundaryIs>
<innerBoundaryIs>
<LinearRing>
<coordinates>
11.04166667,45.94166667
11.05,45.94166667
11.05,45.95
11.04166667,45.95
11.04166667,45.94166667
</coordinates>
</LinearRing>
</innerBoundaryIs>
<innerBoundaryIs>
<LinearRing>
<coordinates>
10.65833333,45.975
10.66666667,45.975
10.66666667,45.98333333
10.65833333,45.98333333
10.65833333,45.975
</coordinates>
</LinearRing>
</innerBoundaryIs>
<innerBoundaryIs>
<LinearRing>
<coordinates>
10.625,45.9
10.63333333,45.9
10.63333333,45.90833333
10.63333333,45.91666667
10.63333333,45.925
10.64166667,45.925
10.64166667,45.93333333
10.63333333,45.93333333
10.625,45.93333333
10.625,45.925
10.625,45.91666667
10.61666667,45.91666667
10.61666667,45.90833333
10.625,45.90833333
10.625,45.9
</coordinates>
</LinearRing>
</innerBoundaryIs>
<innerBoundaryIs>
<LinearRing>
<coordinates>
10.8,45.93333333
10.80833333,45.93333333
10.80833333,45.94166667
10.8,45.94166667
10.8,45.93333333
</coordinates>
</LinearRing>
</innerBoundaryIs>
<innerBoundaryIs>
<LinearRing>
<coordinates>
10.84166667,45.93333333
10.84166667,45.925
10.85,45.925
10.85,45.93333333
10.84166667,45.93333333
</coordinates>
</LinearRing>
</innerBoundaryIs>
<innerBoundaryIs>
<LinearRing>
<coordinates>
10.875,45.95833333
10.88333333,45.95833333
10.88333333,45.96666667
10.875,45.96666667
10.875,45.95833333
</coordinates>
</LinearRing>
</innerBoundaryIs>
<innerBoundaryIs>
<LinearRing>
<coordinates>
10.6,45.9
10.60833333,45.9
10.60833333,45.90833333
10.6,45.90833333
10.6,45.9
</coordinates>
</LinearRing>
</innerBoundaryIs>
<innerBoundaryIs>
<LinearRing>
<coordinates>
10.65,45.95833333
10.65,45.95
10.65833333,45.95
10.65833333,45.95833333
10.65833333,45.96666667
10.65,45.96666667
10.65,45.95833333
</coordinates>
</LinearRing>
</innerBoundaryIs>
<innerBoundaryIs>
<LinearRing>
<coordinates>
10.66666667,45.95833333
10.66666667,45.95
10.675,45.95
10.675,45.95833333
10.66666667,45.95833333
</coordinates>
</LinearRing>
</innerBoundaryIs>
<innerBoundaryIs>
<LinearRing>
<coordinates>
10.70833333,46.05
10.71666667,46.05
10.71666667,46.05833333
10.70833333,46.05833333
10.70833333,46.05
</coordinates>
</LinearRing>
</innerBoundaryIs>
<innerBoundaryIs>
<LinearRing>
<coordinates>
10.725,46.05
10.725,46.04166667
10.73333333,46.04166667
10.73333333,46.05
10.725,46.05
</coordinates>
</LinearRing>
</innerBoundaryIs>
<innerBoundaryIs>
<LinearRing>
<coordinates>
10.95833333,46.05833333
10.95833333,46.05
10.96666667,46.05
10.96666667,46.05833333
10.95833333,46.05833333
</coordinates>
</LinearRing>
</innerBoundaryIs>
<innerBoundaryIs>
<LinearRing>
<coordinates>
11.25833333,46.05833333
11.25833333,46.05
11.26666667,46.05
11.26666667,46.05833333
11.25833333,46.05833333
</coordinates>
</LinearRing>
</innerBoundaryIs>
<innerBoundaryIs>
<LinearRing>
<coordinates>
10.90833333,46.00833333
10.90833333,46
10.91666667,46
10.91666667,46.00833333
10.90833333,46.00833333
</coordinates>
</LinearRing>
</innerBoundaryIs>
<innerBoundaryIs>
<LinearRing>
<coordinates>
11,46.00833333
11.00833333,46.00833333
11.00833333,46.01666667
11,46.01666667
11,46.00833333
</coordinates>
</LinearRing>
</innerBoundaryIs>
<innerBoundaryIs>
<LinearRing>
<coordinates>
11.35,46.00833333
11.35,46
11.35833333,46
11.35833333,46.00833333
11.35,46.00833333
</coordinates>
</LinearRing>
</innerBoundaryIs>
<innerBoundaryIs>
<LinearRing>
<coordinates>
10.78333333,46.00833333
10.79166667,46.00833333
10.79166667,46.01666667
10.79166667,46.025
10.78333333,46.025
10.78333333,46.01666667
10.78333333,46.00833333
</coordinates>
</LinearRing>
</innerBoundaryIs>
<innerBoundaryIs>
<LinearRing>
<coordinates>
11.26666667,46.03333333
11.26666667,46.025
11.275,46.025
11.275,46.03333333
11.26666667,46.03333333
</coordinates>
</LinearRing>
</innerBoundaryIs>
<innerBoundaryIs>
<LinearRing>
<coordinates>
10.99166667,46.03333333
11,46.03333333
11,46.04166667
10.99166667,46.04166667
10.99166667,46.03333333
</coordinates>
</LinearRing>
</innerBoundaryIs>
<innerBoundaryIs>
<LinearRing>
<coordinates>
10.76666667,46.01666667
10.775,46.01666667
10.775,46.025
10.76666667,46.025
10.76666667,46.01666667
</coordinates>
</LinearRing>
</innerBoundaryIs>
<innerBoundaryIs>
<LinearRing>
<coordinates>
10.94166667,46.04166667
10.95,46.04166667
10.95,46.05
10.94166667,46.05
10.94166667,46.04166667
</coordinates>
</LinearRing>
</innerBoundaryIs>
<innerBoundaryIs>
<LinearRing>
<coordinates>
10.70833333,46.06666667
10.71666667,46.06666667
10.71666667,46.075
10.70833333,46.075
10.70833333,46.06666667
</coordinates>
</LinearRing>
</innerBoundaryIs>
<innerBoundaryIs>
<LinearRing>
<coordinates>
10.975,46.06666667
10.975,46.05833333
10.98333333,46.05833333
10.98333333,46.06666667
10.975,46.06666667
</coordinates>
</LinearRing>
</innerBoundaryIs>
<innerBoundaryIs>
<LinearRing>
<coordinates>
11,46.06666667
11.00833333,46.06666667
11.00833333,46.075
11,46.075
11,46.06666667
</coordinates>
</LinearRing>
</innerBoundaryIs>
<innerBoundaryIs>
<LinearRing>
<coordinates>
11.01666667,46.06666667
11.025,46.06666667
11.025,46.075
11.01666667,46.075
11.01666667,46.06666667
</coordinates>
</LinearRing>
</innerBoundaryIs>
<innerBoundaryIs>
<LinearRing>
<coordinates>
11.03333333,46.06666667
11.04166667,46.06666667
11.04166667,46.075
11.03333333,46.075
11.03333333,46.06666667
</coordinates>
</LinearRing>
</innerBoundaryIs>
<innerBoundaryIs>
<LinearRing>
<coordinates>
10.75,46.11666667
10.75833333,46.11666667
10.75833333,46.125
10.75833333,46.13333333
10.75,46.13333333
10.75,46.125
10.75,46.11666667
</coordinates>
</LinearRing>
</innerBoundaryIs>
<innerBoundaryIs>
<LinearRing>
<coordinates>
11.225,46.08333333
11.23333333,46.08333333
11.23333333,46.09166667
11.225,46.09166667
11.225,46.08333333
</coordinates>
</LinearRing>
</innerBoundaryIs>
<innerBoundaryIs>
<LinearRing>
<coordinates>
11.18333333,46.175
11.18333333,46.16666667
11.19166667,46.16666667
11.19166667,46.175
11.19166667,46.18333333
11.18333333,46.18333333
11.18333333,46.175
</coordinates>
</LinearRing>
</innerBoundaryIs>
<innerBoundaryIs>
<LinearRing>
<coordinates>
11.2,46.18333333
11.20833333,46.18333333
11.20833333,46.19166667
11.2,46.19166667
11.2,46.18333333
</coordinates>
</LinearRing>
</innerBoundaryIs>
<innerBoundaryIs>
<LinearRing>
<coordinates>
11.23333333,46.18333333
11.24166667,46.18333333
11.24166667,46.19166667
11.23333333,46.19166667
11.23333333,46.18333333
</coordinates>
</LinearRing>
</innerBoundaryIs>
<innerBoundaryIs>
<LinearRing>
<coordinates>
11.2,46.16666667
11.20833333,46.16666667
11.20833333,46.175
11.2,46.175
11.2,46.16666667
</coordinates>
</LinearRing>
</innerBoundaryIs>
<innerBoundaryIs>
<LinearRing>
<coordinates>
11.69166667,45.975
11.69166667,45.96666667
11.7,45.96666667
11.7,45.975
11.69166667,45.975
</coordinates>
</LinearRing>
</innerBoundaryIs>
<innerBoundaryIs>
<LinearRing>
<coordinates>
11.68333333,45.89166667
11.68333333,45.88333333
11.69166667,45.88333333
11.69166667,45.89166667
11.68333333,45.89166667
</coordinates>
</LinearRing>
</innerBoundaryIs>
<innerBoundaryIs>
<LinearRing>
<coordinates>
11.61666667,45.86666667
11.625,45.86666667
11.625,45.875
11.61666667,45.875
11.61666667,45.86666667
</coordinates>
</LinearRing>
</innerBoundaryIs>
<innerBoundaryIs>
<LinearRing>
<coordinates>
11.63333333,45.86666667
11.64166667,45.86666667
11.64166667,45.875
11.63333333,45.875
11.63333333,45.86666667
</coordinates>
</LinearRing>
</innerBoundaryIs>
<innerBoundaryIs>
<LinearRing>
<coordinates>
11.71666667,45.91666667
11.725,45.91666667
11.725,45.925
11.71666667,45.925
11.71666667,45.91666667
</coordinates>
</LinearRing>
</innerBoundaryIs>
<innerBoundaryIs>
<LinearRing>
<coordinates>
11.74166667,45.91666667
11.75,45.91666667
11.75,45.925
11.74166667,45.925
11.74166667,45.91666667
</coordinates>
</LinearRing>
</innerBoundaryIs>
<innerBoundaryIs>
<LinearRing>
<coordinates>
11.70833333,45.95
11.71666667,45.95
11.71666667,45.95833333
11.70833333,45.95833333
11.70833333,45.95
</coordinates>
</LinearRing>
</innerBoundaryIs>
<innerBoundaryIs>
<LinearRing>
<coordinates>
11.775,45.99166667
11.78333333,45.99166667
11.78333333,46
11.775,46
11.775,45.99166667
</coordinates>
</LinearRing>
</innerBoundaryIs>
<innerBoundaryIs>
<LinearRing>
<coordinates>
11.725,46.03333333
11.725,46.04166667
11.71666667,46.04166667
11.71666667,46.03333333
11.725,46.03333333
</coordinates>
</LinearRing>
</innerBoundaryIs>
</Polygon>
<Polygon>
<outerBoundaryIs>
<LinearRing>
<coordinates>
10.35833333,45.54166667
10.35833333,45.53333333
10.35,45.53333333
10.34166667,45.53333333
10.33333333,45.53333333
10.33333333,45.54166667
10.325,45.54166667
10.31666667,45.54166667
10.30833333,45.54166667
10.3,45.54166667
10.29166667,45.54166667
10.28333333,45.54166667
10.275,45.54166667
10.275,45.53333333
10.26666667,45.53333333
10.26666667,45.54166667
10.25833333,45.54166667
10.25,45.54166667
10.25,45.55
10.25,45.55833333
10.25,45.56666667
10.24166667,45.56666667
10.24166667,45.575
10.23333333,45.575
10.23333333,45.58333333
10.225,45.58333333
10.225,45.59166667
10.21666667,45.59166667
10.20833333,45.59166667
10.2,45.59166667
10.2,45.58333333
10.19166667,45.58333333
10.19166667,45.59166667
10.18333333,45.59166667
10.18333333,45.6
10.175,45.6
10.175,45.60833333
10.16666667,45.60833333
10.16666667,45.61666667
10.15833333,45.61666667
10.15833333,45.625
10.15833333,45.63333333
10.15,45.63333333
10.14166667,45.63333333
10.14166667,45.64166667
10.13333333,45.64166667
10.13333333,45.65
10.14166667,45.65
10.15,45.65
10.15,45.65833333
10.15833333,45.65833333
10.16666667,45.65833333
10.16666667,45.66666667
10.175,45.66666667
10.175,45.65833333
10.18333333,45.65833333
10.18333333,45.65
10.18333333,45.64166667
10.19166667,45.64166667
10.2,45.64166667
10.20833333,45.64166667
10.21666667,45.64166667
10.21666667,45.65
10.20833333,45.65
10.2,45.65
10.2,45.65833333
10.2,45.66666667
10.19166667,45.66666667
10.19166667,45.675
10.2,45.675
10.2,45.68333333
10.20833333,45.68333333
10.21666667,45.68333333
10.225,45.68333333
10.225,45.69166667
10.225,45.7
10.225,45.70833333
10.23333333,45.70833333
10.24166667,45.70833333
10.24166667,45.7
10.24166667,45.69166667
10.25,45.69166667
10.25,45.7
10.25,45.70833333
10.25833333,45.70833333
10.25833333,45.7
10.26666667,45.7
10.26666667,45.70833333
10.26666667,45.71666667
10.26666667,45.725
10.25833333,45.725
10.25833333,45.73333333
10.25833333,45.74166667
10.25,45.74166667
10.25,45.75
10.25,45.75833333
10.25833333,45.75833333
10.26666667,45.75833333
10.26666667,45.76666667
10.275,45.76666667
10.275,45.75833333
10.28333333,45.75833333
10.28333333,45.76666667
10.29166667,45.76666667
10.29166667,45.75833333
10.3,45.75833333
10.30833333,45.75833333
10.30833333,45.75
10.31666667,45.75
10.31666667,45.74166667
10.325,45.74166667
10.325,45.75
10.325,45.75833333
10.33333333,45.75833333
10.34166667,45.75833333
10.35,45.75833333
10.35,45.75
10.35,45.74166667
10.35833333,45.74166667
10.36666667,45.74166667
10.375,45.74166667
10.38333333,45.74166667
10.38333333,45.75
10.39166667,45.75
10.39166667,45.75833333
10.4,45.75833333
10.4,45.75
10.40833333,45.75
10.40833333,45.74166667
10.40833333,45.73333333
10.41666667,45.73333333
10.41666667,45.74166667
10.41666667,45.75
10.425,45.75
10.425,45.75833333
10.43333333,45.75833333
10.43333333,45.76666667
10.44166667,45.76666667
10.45,45.76666667
10.45833333,45.76666667
10.46666667,45.76666667
10.475,45.76666667
10.48333333,45.76666667
10.48333333,45.775
10.49166667,45.775
10.5,45.775
10.5,45.76666667
10.5,45.75833333
10.5,45.75
10.50833333,45.75
10.50833333,45.75833333
10.51666667,45.75833333
10.51666667,45.76666667
10.525,45.76666667
10.525,45.775
10.525,45.78333333
10.525,45.79166667
10.53333333,45.79166667
10.53333333,45.78333333
10.54166667,45.78333333
10.54166667,45.79166667
10.54166667,45.8
10.54166667,45.80833333
10.55,45.80833333
10.55,45.81666667
10.55833333,45.81666667
10.56666667,45.81666667
10.56666667,45.80833333
10.55833333,45.80833333
10.55833333,45.8
10.55,45.8
10.55,45.79166667
10.55,45.78333333
10.55,45.775
10.55833333,45.775
10.55833333,45.76666667
10.55833333,45.75833333
10.56666667,45.75833333
10.56666667,45.76666667
10.575,45.76666667
10.58333333,45.76666667
10.58333333,45.75833333
10.58333333,45.75
10.575,45.75
10.56666667,45.75
10.55833333,45.75
10.55,45.75
10.54166667,45.75
10.54166667,45.74166667
10.55,45.74166667
10.55833333,45.74166667
10.55833333,45.73333333
10.55833333,45.725
10.55833333,45.71666667
10.55833333,45.70833333
10.55,45.70833333
10.55,45.7
10.54166667,45.7
10.54166667,45.70833333
10.54166667,45.71666667
10.53333333,45.71666667
10.53333333,45.725
10.525,45.725
10.525,45.71666667
10.51666667,45.71666667
10.50833333,45.71666667
10.50833333,45.70833333
10.51666667,45.70833333
10.525,45.70833333
10.53333333,45.70833333
10.53333333,45.7
10.53333333,45.69166667
10.53333333,45.68333333
10.54166667,45.68333333
10.55,45.68333333
10.55,45.675
10.55833333,45.675
10.55833333,45.66666667
10.56666667,45.66666667
10.56666667,45.65833333
10.56666667,45.65
10.56666667,45.64166667
10.55833333,45.64166667
10.55833333,45.63333333
10.55833333,45.625
10.55,45.625
10.54166667,45.625
10.54166667,45.61666667
10.53333333,45.61666667
10.53333333,45.60833333
10.525,45.60833333
10.51666667,45.60833333
10.50833333,45.60833333
10.50833333,45.6
10.51666667,45.6
10.51666667,45.59166667
10.525,45.59166667
10.53333333,45.59166667
10.53333333,45.6
10.54166667,45.6
10.55,45.6
10.55833333,45.6
10.55833333,45.59166667
10.55,45.59166667
10.55,45.58333333
10.55,45.575
10.54166667,45.575
10.54166667,45.56666667
10.53333333,45.56666667
10.53333333,45.575
10.53333333,45.58333333
10.525,45.58333333
10.525,45.575
10.51666667,45.575
10.50833333,45.575
10.50833333,45.56666667
10.5,45.56666667
10.49166667,45.56666667
10.49166667,45.55833333
10.48333333,45.55833333
10.475,45.55833333
10.475,45.56666667
10.46666667,45.56666667
10.46666667,45.575
10.45833333,45.575
10.45,45.575
10.45,45.58333333
10.44166667,45.58333333
10.44166667,45.575
10.44166667,45.56666667
10.43333333,45.56666667
10.425,45.56666667
10.425,45.55833333
10.41666667,45.55833333
10.40833333,45.55833333
10.40833333,45.55
10.4,45.55
10.39166667,45.55
10.38333333,45.55
10.38333333,45.54166667
10.375,45.54166667
10.36666667,45.54166667
10.35833333,45.54166667
</coordinates>
</LinearRing>
</outerBoundaryIs>
<innerBoundaryIs>
<LinearRing>
<coordinates>
10.24166667,45.575
10.25,45.575
10.25,45.58333333
10.24166667,45.58333333
10.24166667,45.575
</coordinates>
</LinearRing>
</innerBoundaryIs>
<innerBoundaryIs>
<LinearRing>
<coordinates>
10.26666667,45.7
10.26666667,45.69166667
10.275,45.69166667
10.275,45.7
10.26666667,45.7
</coordinates>
</LinearRing>
</innerBoundaryIs>
<innerBoundaryIs>
<LinearRing>
<coordinates>
10.25833333,45.74166667
10.26666667,45.74166667
10.275,45.74166667
10.275,45.75
10.26666667,45.75
10.25833333,45.75
10.25833333,45.74166667
</coordinates>
</LinearRing>
</innerBoundaryIs>
<innerBoundaryIs>
<LinearRing>
<coordinates>
10.55,45.775
10.54166667,45.775
10.53333333,45.775
10.53333333,45.76666667
10.54166667,45.76666667
10.55,45.76666667
10.55,45.775
</coordinates>
</LinearRing>
</innerBoundaryIs>
<innerBoundaryIs>
<LinearRing>
<coordinates>
10.54166667,45.74166667
10.53333333,45.74166667
10.525,45.74166667
10.525,45.73333333
10.53333333,45.73333333
10.54166667,45.73333333
10.54166667,45.74166667
</coordinates>
</LinearRing>
</innerBoundaryIs>
<innerBoundaryIs>
<LinearRing>
<coordinates>
10.54166667,45.71666667
10.55,45.71666667
10.55,45.725
10.54166667,45.725
10.54166667,45.71666667
</coordinates>
</LinearRing>
</innerBoundaryIs>
<innerBoundaryIs>
<LinearRing>
<coordinates>
10.26666667,45.625
10.275,45.625
10.28333333,45.625
10.28333333,45.63333333
10.275,45.63333333
10.26666667,45.63333333
10.26666667,45.625
</coordinates>
</LinearRing>
</innerBoundaryIs>
<innerBoundaryIs>
<LinearRing>
<coordinates>
10.26666667,45.63333333
10.26666667,45.64166667
10.25833333,45.64166667
10.25833333,45.63333333
10.26666667,45.63333333
</coordinates>
</LinearRing>
</innerBoundaryIs>
<innerBoundaryIs>
<LinearRing>
<coordinates>
10.25833333,45.64166667
10.25833333,45.65
10.25,45.65
10.25,45.64166667
10.25833333,45.64166667
</coordinates>
</LinearRing>
</innerBoundaryIs>
<innerBoundaryIs>
<LinearRing>
<coordinates>
10.25833333,45.65
10.26666667,45.65
10.26666667,45.65833333
10.25833333,45.65833333
10.25833333,45.65
</coordinates>
</LinearRing>
</innerBoundaryIs>
<innerBoundaryIs>
<LinearRing>
<coordinates>
10.28333333,45.68333333
10.28333333,45.675
10.29166667,45.675
10.29166667,45.68333333
10.28333333,45.68333333
</coordinates>
</LinearRing>
</innerBoundaryIs>
<innerBoundaryIs>
<LinearRing>
<coordinates>
10.29166667,45.68333333
10.3,45.68333333
10.3,45.69166667
10.29166667,45.69166667
10.29166667,45.68333333
</coordinates>
</LinearRing>
</innerBoundaryIs>
<innerBoundaryIs>
<LinearRing>
<coordinates>
10.325,45.68333333
10.33333333,45.68333333
10.33333333,45.69166667
10.325,45.69166667
10.325,45.68333333
</coordinates>
</LinearRing>
</innerBoundaryIs>
<innerBoundaryIs>
<LinearRing>
<coordinates>
10.33333333,45.68333333
10.33333333,45.675
10.34166667,45.675
10.34166667,45.68333333
10.33333333,45.68333333
</coordinates>
</LinearRing>
</innerBoundaryIs>
<innerBoundaryIs>
<LinearRing>
<coordinates>
10.33333333,45.69166667
10.34166667,45.69166667
10.34166667,45.7
10.33333333,45.7
10.33333333,45.69166667
</coordinates>
</LinearRing>
</innerBoundaryIs>
<innerBoundaryIs>
<LinearRing>
<coordinates>
10.225,45.65833333
10.225,45.65
10.23333333,45.65
10.23333333,45.65833333
10.225,45.65833333
</coordinates>
</LinearRing>
</innerBoundaryIs>
<innerBoundaryIs>
<LinearRing>
<coordinates>
10.23333333,45.65
10.23333333,45.64166667
10.24166667,45.64166667
10.24166667,45.65
10.23333333,45.65
</coordinates>
</LinearRing>
</innerBoundaryIs>
<innerBoundaryIs>
<LinearRing>
<coordinates>
10.38333333,45.725
10.39166667,45.725
10.39166667,45.73333333
10.38333333,45.73333333
10.38333333,45.725
</coordinates>
</LinearRing>
</innerBoundaryIs>
<innerBoundaryIs>
<LinearRing>
<coordinates>
10.39166667,45.725
10.39166667,45.71666667
10.4,45.71666667
10.4,45.725
10.39166667,45.725
</coordinates>
</LinearRing>
</innerBoundaryIs>
<innerBoundaryIs>
<LinearRing>
<coordinates>
10.18333333,45.625
10.18333333,45.61666667
10.19166667,45.61666667
10.19166667,45.625
10.18333333,45.625
</coordinates>
</LinearRing>
</innerBoundaryIs>
<innerBoundaryIs>
<LinearRing>
<coordinates>
10.2,45.625
10.20833333,45.625
10.20833333,45.63333333
10.2,45.63333333
10.2,45.625
</coordinates>
</LinearRing>
</innerBoundaryIs>
<innerBoundaryIs>
<LinearRing>
<coordinates>
10.21666667,45.61666667
10.21666667,45.60833333
10.225,45.60833333
10.225,45.61666667
10.21666667,45.61666667
</coordinates>
</LinearRing>
</innerBoundaryIs>
<innerBoundaryIs>
<LinearRing>
<coordinates>
10.325,45.625
10.325,45.61666667
10.325,45.60833333
10.33333333,45.60833333
10.34166667,45.60833333
10.34166667,45.61666667
10.33333333,45.61666667
10.33333333,45.625
10.325,45.625
</coordinates>
</LinearRing>
</innerBoundaryIs>
<innerBoundaryIs>
<LinearRing>
<coordinates>
10.30833333,45.59166667
10.31666667,45.59166667
10.31666667,45.6
10.31666667,45.60833333
10.30833333,45.60833333
10.30833333,45.6
10.30833333,45.59166667
</coordinates>
</LinearRing>
</innerBoundaryIs>
<innerBoundaryIs>
<LinearRing>
<coordinates>
10.4,45.59166667
10.40833333,45.59166667
10.40833333,45.6
10.4,45.6
10.4,45.59166667
</coordinates>
</LinearRing>
</innerBoundaryIs>
<innerBoundaryIs>
<LinearRing>
<coordinates>
10.31666667,45.58333333
10.30833333,45.58333333
10.30833333,45.575
10.31666667,45.575
10.31666667,45.58333333
</coordinates>
</LinearRing>
</innerBoundaryIs>
<innerBoundaryIs>
<LinearRing>
<coordinates>
10.325,45.6
10.325,45.59166667
10.33333333,45.59166667
10.33333333,45.6
10.325,45.6
</coordinates>
</LinearRing>
</innerBoundaryIs>
<innerBoundaryIs>
<LinearRing>
<coordinates>
10.28333333,45.60833333
10.29166667,45.60833333
10.29166667,45.61666667
10.28333333,45.61666667
10.28333333,45.60833333
</coordinates>
</LinearRing>
</innerBoundaryIs>
<innerBoundaryIs>
<LinearRing>
<coordinates>
10.425,45.6
10.43333333,45.6
10.43333333,45.60833333
10.425,45.60833333
10.425,45.6
</coordinates>
</LinearRing>
</innerBoundaryIs>
<innerBoundaryIs>
<LinearRing>
<coordinates>
10.26666667,45.68333333
10.26666667,45.675
10.26666667,45.66666667
10.275,45.66666667
10.275,45.675
10.275,45.68333333
10.26666667,45.68333333
</coordinates>
</LinearRing>
</innerBoundaryIs>
<innerBoundaryIs>
<LinearRing>
<coordinates>
10.39166667,45.68333333
10.4,45.68333333
10.4,45.69166667
10.39166667,45.69166667
10.39166667,45.68333333
</coordinates>
</LinearRing>
</innerBoundaryIs>
<innerBoundaryIs>
<LinearRing>
<coordinates>
10.51666667,45.68333333
10.525,45.68333333
10.525,45.69166667
10.525,45.7
10.51666667,45.7
10.51666667,45.69166667
10.51666667,45.68333333
</coordinates>
</LinearRing>
</innerBoundaryIs>
<innerBoundaryIs>
<LinearRing>
<coordinates>
10.20833333,45.65833333
10.21666667,45.65833333
10.21666667,45.66666667
10.20833333,45.66666667
10.20833333,45.65833333
</coordinates>
</LinearRing>
</innerBoundaryIs>
<innerBoundaryIs>
<LinearRing>
<coordinates>
10.28333333,45.65833333
10.28333333,45.65
10.28333333,45.64166667
10.29166667,45.64166667
10.3,45.64166667
10.3,45.63333333
10.30833333,45.63333333
10.31666667,45.63333333
10.31666667,45.64166667
10.30833333,45.64166667
10.30833333,45.65
10.30833333,45.65833333
10.30833333,45.66666667
10.30833333,45.675
10.3,45.675
10.3,45.66666667
10.29166667,45.66666667
10.29166667,45.65833333
10.28333333,45.65833333
</coordinates>
</LinearRing>
</innerBoundaryIs>
<innerBoundaryIs>
<LinearRing>
<coordinates>
10.48333333,45.65
10.48333333,45.64166667
10.49166667,45.64166667
10.49166667,45.65
10.48333333,45.65
</coordinates>
</LinearRing>
</innerBoundaryIs>
<innerBoundaryIs>
<LinearRing>
<coordinates>
10.50833333,45.65
10.51666667,45.65
10.51666667,45.65833333
10.50833333,45.65833333
10.50833333,45.65
</coordinates>
</LinearRing>
</innerBoundaryIs>
<innerBoundaryIs>
<LinearRing>
<coordinates>
10.54166667,45.65
10.55,45.65
10.55,45.65833333
10.54166667,45.65833333
10.54166667,45.65
</coordinates>
</LinearRing>
</innerBoundaryIs>
<innerBoundaryIs>
<LinearRing>
<coordinates>
10.275,45.725
10.28333333,45.725
10.28333333,45.73333333
10.275,45.73333333
10.275,45.725
</coordinates>
</LinearRing>
</innerBoundaryIs>
<innerBoundaryIs>
<LinearRing>
<coordinates>
10.30833333,45.725
10.30833333,45.71666667
10.31666667,45.71666667
10.31666667,45.725
10.30833333,45.725
</coordinates>
</LinearRing>
</innerBoundaryIs>
<innerBoundaryIs>
<LinearRing>
<coordinates>
10.33333333,45.725
10.34166667,45.725
10.34166667,45.71666667
10.35,45.71666667
10.35,45.725
10.35,45.73333333
10.34166667,45.73333333
10.33333333,45.73333333
10.33333333,45.725
</coordinates>
</LinearRing>
</innerBoundaryIs>
<innerBoundaryIs>
<LinearRing>
<coordinates>
10.43333333,45.73333333
10.43333333,45.725
10.44166667,45.725
10.44166667,45.73333333
10.43333333,45.73333333
</coordinates>
</LinearRing>
</innerBoundaryIs>
<innerBoundaryIs>
<LinearRing>
<coordinates>
10.45,45.73333333
10.45833333,45.73333333
10.45833333,45.74166667
10.45,45.74166667
10.45,45.73333333
</coordinates>
</LinearRing>
</innerBoundaryIs>
<innerBoundaryIs>
<LinearRing>
<coordinates>
10.28333333,45.7
10.29166667,45.7
10.29166667,45.70833333
10.28333333,45.70833333
10.28333333,45.7
</coordinates>
</LinearRing>
</innerBoundaryIs>
<innerBoundaryIs>
<LinearRing>
<coordinates>
10.30833333,45.7
10.30833333,45.69166667
10.31666667,45.69166667
10.31666667,45.7
10.30833333,45.7
</coordinates>
</LinearRing>
</innerBoundaryIs>
<innerBoundaryIs>
<LinearRing>
<coordinates>
10.36666667,45.70833333
10.36666667,45.7
10.375,45.7
10.38333333,45.7
10.38333333,45.70833333
10.375,45.70833333
10.36666667,45.70833333
</coordinates>
</LinearRing>
</innerBoundaryIs>
<innerBoundaryIs>
<LinearRing>
<coordinates>
10.41666667,45.70833333
10.41666667,45.7
10.425,45.7
10.425,45.70833333
10.41666667,45.70833333
</coordinates>
</LinearRing>
</innerBoundaryIs>
<innerBoundaryIs>
<LinearRing>
<coordinates>
10.44166667,45.70833333
10.44166667,45.7
10.45,45.7
10.45833333,45.7
10.45833333,45.70833333
10.45,45.70833333
10.44166667,45.70833333
</coordinates>
</LinearRing>
</innerBoundaryIs>
<innerBoundaryIs>
<LinearRing>
<coordinates>
10.325,45.71666667
10.325,45.70833333
10.33333333,45.70833333
10.33333333,45.71666667
10.325,45.71666667
</coordinates>
</LinearRing>
</innerBoundaryIs>
<innerBoundaryIs>
<LinearRing>
<coordinates>
10.475,45.75
10.48333333,45.75
10.48333333,45.75833333
10.475,45.75833333
10.475,45.75
</coordinates>
</LinearRing>
</innerBoundaryIs>
</Polygon>
<Polygon>
<outerBoundaryIs>
<LinearRing>
<coordinates>
10.18333333,45.78333333
10.18333333,45.775
10.175,45.775
10.16666667,45.775
10.15833333,45.775
10.15,45.775
10.15,45.78333333
10.14166667,45.78333333
10.14166667,45.79166667
10.13333333,45.79166667
10.125,45.79166667
10.125,45.8
10.11666667,45.8
10.11666667,45.80833333
10.125,45.80833333
10.13333333,45.80833333
10.13333333,45.81666667
10.13333333,45.825
10.14166667,45.825
10.15,45.825
10.15,45.83333333
10.15833333,45.83333333
10.15833333,45.84166667
10.16666667,45.84166667
10.16666667,45.85
10.175,45.85
10.18333333,45.85
10.18333333,45.85833333
10.19166667,45.85833333
10.19166667,45.86666667
10.2,45.86666667
10.2,45.875
10.20833333,45.875
10.20833333,45.88333333
10.21666667,45.88333333
10.21666667,45.89166667
10.225,45.89166667
10.225,45.9
10.23333333,45.9
10.23333333,45.90833333
10.24166667,45.90833333
10.25,45.90833333
10.25833333,45.90833333
10.25833333,45.91666667
10.26666667,45.91666667
10.26666667,45.90833333
10.275,45.90833333
10.275,45.91666667
10.275,45.925
10.28333333,45.925
10.29166667,45.925
10.3,45.925
10.30833333,45.925
10.30833333,45.93333333
10.3,45.93333333
10.3,45.94166667
10.30833333,45.94166667
10.31666667,45.94166667
10.31666667,45.95
10.31666667,45.95833333
10.325,45.95833333
10.325,45.96666667
10.33333333,45.96666667
10.33333333,45.975
10.34166667,45.975
10.34166667,45.98333333
10.35,45.98333333
10.35,45.99166667
10.35,46
10.35833333,46
10.35833333,46.00833333
10.35833333,46.01666667
10.35,46.01666667
10.35,46.025
10.35833333,46.025
10.36666667,46.025
10.36666667,46.03333333
10.35833333,46.03333333
10.35833333,46.04166667
10.36666667,46.04166667
10.36666667,46.05
10.36666667,46.05833333
10.36666667,46.06666667
10.375,46.06666667
10.375,46.075
10.36666667,46.075
10.35833333,46.075
10.35833333,46.08333333
10.35833333,46.09166667
10.35,46.09166667
10.35,46.1
10.34166667,46.1
10.34166667,46.10833333
10.34166667,46.11666667
10.35,46.11666667
10.35,46.10833333
10.35833333,46.10833333
10.35833333,46.1
10.36666667,46.1
10.375,46.1
10.38333333,46.1
10.38333333,46.09166667
10.39166667,46.09166667
10.4,46.09166667
10.40833333,46.09166667
10.41666667,46.09166667
10.425,46.09166667
10.43333333,46.09166667
10.43333333,46.08333333
10.43333333,46.075
10.43333333,46.06666667
10.44166667,46.06666667
10.44166667,46.075
10.45,46.075
10.45833333,46.075
10.46666667,46.075
10.46666667,46.06666667
10.45833333,46.06666667
10.45833333,46.05833333
10.45,46.05833333
10.44166667,46.05833333
10.43333333,46.05833333
10.425,46.05833333
10.425,46.05
10.41666667,46.05
10.40833333,46.05
10.40833333,46.05833333
10.4,46.05833333
10.39166667,46.05833333
10.39166667,46.05
10.38333333,46.05
10.38333333,46.04166667
10.38333333,46.03333333
10.39166667,46.03333333
10.4,46.03333333
10.4,46.025
10.40833333,46.025
10.40833333,46.01666667
10.4,46.01666667
10.39166667,46.01666667
10.39166667,46.00833333
10.39166667,46
10.4,46
10.4,45.99166667
10.40833333,45.99166667
10.40833333,45.98333333
10.41666667,45.98333333
10.41666667,45.975
10.40833333,45.975
10.4,45.975
10.39166667,45.975
10.38333333,45.975
10.375,45.975
10.375,45.96666667
10.375,45.95833333
10.36666667,45.95833333
10.35833333,45.95833333
10.35833333,45.95
10.35,45.95
10.34166667,45.95
10.34166667,45.94166667
10.35,45.94166667
10.35833333,45.94166667
10.35833333,45.93333333
10.36666667,45.93333333
10.36666667,45.925
10.36666667,45.91666667
10.375,45.91666667
10.38333333,45.91666667
10.38333333,45.90833333
10.375,45.90833333
10.375,45.9
10.375,45.89166667
10.36666667,45.89166667
10.36666667,45.9
10.35833333,45.9
10.35833333,45.89166667
10.35,45.89166667
10.34166667,45.89166667
10.34166667,45.88333333
10.34166667,45.875
10.34166667,45.86666667
10.35,45.86666667
10.35,45.85833333
10.34166667,45.85833333
10.33333333,45.85833333
10.33333333,45.86666667
10.33333333,45.875
10.325,45.875
10.325,45.88333333
10.325,45.89166667
10.31666667,45.89166667
10.31666667,45.88333333
10.30833333,45.88333333
10.30833333,45.89166667
10.3,45.89166667
10.29166667,45.89166667
10.28333333,45.89166667
10.275,45.89166667
10.26666667,45.89166667
10.26666667,45.88333333
10.26666667,45.875
10.275,45.875
10.275,45.86666667
10.28333333,45.86666667
10.28333333,45.85833333
10.275,45.85833333
10.275,45.85
10.26666667,45.85
10.26666667,45.85833333
10.25833333,45.85833333
10.25833333,45.85
10.25,45.85
10.24166667,45.85
10.23333333,45.85
10.225,45.85
10.225,45.84166667
10.23333333,45.84166667
10.23333333,45.83333333
10.225,45.83333333
10.21666667,45.83333333
10.21666667,45.825
10.21666667,45.81666667
10.20833333,45.81666667
10.2,45.81666667
10.2,45.80833333
10.2,45.8
10.19166667,45.8
10.19166667,45.79166667
10.19166667,45.78333333
10.18333333,45.78333333
</coordinates>
</LinearRing>
</outerBoundaryIs>
<innerBoundaryIs>
<LinearRing>
<coordinates>
10.16666667,45.84166667
10.16666667,45.83333333
10.175,45.83333333
10.175,45.84166667
10.16666667,45.84166667
</coordinates>
</LinearRing>
</innerBoundaryIs>
<innerBoundaryIs>
<LinearRing>
<coordinates>
10.40833333,46.05833333
10.41666667,46.05833333
10.41666667,46.06666667
10.40833333,46.06666667
10.40833333,46.05833333
</coordinates>
</LinearRing>
</innerBoundaryIs>
<innerBoundaryIs>
<LinearRing>
<coordinates>
10.39166667,46.05833333
10.39166667,46.06666667
10.38333333,46.06666667
10.38333333,46.05833333
10.39166667,46.05833333
</coordinates>
</LinearRing>
</innerBoundaryIs>
<innerBoundaryIs>
<LinearRing>
<coordinates>
10.34166667,45.95
10.34166667,45.95833333
10.33333333,45.95833333
10.33333333,45.95
10.34166667,45.95
</coordinates>
</LinearRing>
</innerBoundaryIs>
<innerBoundaryIs>
<LinearRing>
<coordinates>
10.34166667,45.95833333
10.35,45.95833333
10.35,45.96666667
10.34166667,45.96666667
10.34166667,45.95833333
</coordinates>
</LinearRing>
</innerBoundaryIs>
<innerBoundaryIs>
<LinearRing>
<coordinates>
10.35833333,45.93333333
10.35,45.93333333
10.35,45.925
10.35833333,45.925
10.35833333,45.93333333
</coordinates>
</LinearRing>
</innerBoundaryIs>
<innerBoundaryIs>
<LinearRing>
<coordinates>
10.36666667,46
10.36666667,45.99166667
10.375,45.99166667
10.375,46
10.36666667,46
</coordinates>
</LinearRing>
</innerBoundaryIs>
<innerBoundaryIs>
<LinearRing>
<coordinates>
10.36666667,45.99166667
10.35833333,45.99166667
10.35833333,45.98333333
10.36666667,45.98333333
10.36666667,45.99166667
</coordinates>
</LinearRing>
</innerBoundaryIs>
</Polygon>
<Polygon>
<outerBoundaryIs>
<LinearRing>
<coordinates>
11.725,45.28333333
11.73333333,45.28333333
11.73333333,45.275
11.725,45.275
11.725,45.26666667
11.71666667,45.26666667
11.70833333,45.26666667
11.7,45.26666667
11.7,45.275
11.69166667,45.275
11.68333333,45.275
11.68333333,45.26666667
11.675,45.26666667
11.66666667,45.26666667
11.66666667,45.275
11.66666667,45.28333333
11.66666667,45.29166667
11.65833333,45.29166667
11.65833333,45.3
11.65,45.3
11.65,45.30833333
11.65,45.31666667
11.65,45.325
11.65833333,45.325
11.65833333,45.33333333
11.65,45.33333333
11.65,45.34166667
11.65,45.35
11.64166667,45.35
11.64166667,45.35833333
11.64166667,45.36666667
11.65,45.36666667
11.65833333,45.36666667
11.65833333,45.375
11.66666667,45.375
11.675,45.375
11.675,45.36666667
11.68333333,45.36666667
11.68333333,45.35833333
11.68333333,45.35
11.675,45.35
11.675,45.34166667
11.68333333,45.34166667
11.69166667,45.34166667
11.69166667,45.35
11.7,45.35
11.70833333,45.35
11.70833333,45.34166667
11.70833333,45.33333333
11.70833333,45.325
11.71666667,45.325
11.71666667,45.33333333
11.725,45.33333333
11.725,45.325
11.725,45.31666667
11.71666667,45.31666667
11.71666667,45.30833333
11.71666667,45.3
11.725,45.3
11.725,45.29166667
11.725,45.28333333
</coordinates>
</LinearRing>
</outerBoundaryIs>
</Polygon>
<Polygon>
<outerBoundaryIs>
<LinearRing>
<coordinates>
11.65833333,45.28333333
11.65833333,45.275
11.65,45.275
11.65,45.28333333
11.65,45.29166667
11.65833333,45.29166667
11.65833333,45.28333333
</coordinates>
</LinearRing>
</outerBoundaryIs>
</Polygon>
<Polygon>
<outerBoundaryIs>
<LinearRing>
<coordinates>
10.73333333,45.45833333
10.73333333,45.45
10.725,45.45
10.725,45.45833333
10.725,45.46666667
10.73333333,45.46666667
10.73333333,45.475
10.725,45.475
10.725,45.48333333
10.73333333,45.48333333
10.73333333,45.49166667
10.74166667,45.49166667
10.74166667,45.48333333
10.75,45.48333333
10.75833333,45.48333333
10.75833333,45.49166667
10.76666667,45.49166667
10.76666667,45.48333333
10.76666667,45.475
10.75833333,45.475
10.75833333,45.46666667
10.75,45.46666667
10.75,45.45833333
10.74166667,45.45833333
10.73333333,45.45833333
</coordinates>
</LinearRing>
</outerBoundaryIs>
</Polygon>
<Polygon>
<outerBoundaryIs>
<LinearRing>
<coordinates>
10.71666667,45.475
10.725,45.475
10.725,45.46666667
10.71666667,45.46666667
10.71666667,45.475
</coordinates>
</LinearRing>
</outerBoundaryIs>
</Polygon>
<Polygon>
<outerBoundaryIs>
<LinearRing>
<coordinates>
11.35833333,45.48333333
11.36666667,45.48333333
11.36666667,45.475
11.35833333,45.475
11.35833333,45.48333333
</coordinates>
</LinearRing>
</outerBoundaryIs>
</Polygon>
<Polygon>
<outerBoundaryIs>
<LinearRing>
<coordinates>
11.50833333,45.49166667
11.51666667,45.49166667
11.51666667,45.5
11.525,45.5
11.53333333,45.5
11.54166667,45.5
11.54166667,45.49166667
11.53333333,45.49166667
11.525,45.49166667
11.525,45.48333333
11.51666667,45.48333333
11.50833333,45.48333333
11.50833333,45.49166667
</coordinates>
</LinearRing>
</outerBoundaryIs>
</Polygon>
<Polygon>
<outerBoundaryIs>
<LinearRing>
<coordinates>
11.45833333,45.55
11.46666667,45.55
11.46666667,45.54166667
11.45833333,45.54166667
11.45833333,45.55
</coordinates>
</LinearRing>
</outerBoundaryIs>
</Polygon>
<Polygon>
<outerBoundaryIs>
<LinearRing>
<coordinates>
10.575,45.63333333
10.575,45.625
10.56666667,45.625
10.56666667,45.63333333
10.56666667,45.64166667
10.575,45.64166667
10.575,45.63333333
</coordinates>
</LinearRing>
</outerBoundaryIs>
</Polygon>
<Polygon>
<outerBoundaryIs>
<LinearRing>
<coordinates>
10.29166667,45.65833333
10.3,45.65833333
10.3,45.65
10.29166667,45.65
10.29166667,45.65833333
</coordinates>
</LinearRing>
</outerBoundaryIs>
</Polygon>
<Polygon>
<outerBoundaryIs>
<LinearRing>
<coordinates>
10.14166667,45.66666667
10.15,45.66666667
10.15,45.65833333
10.14166667,45.65833333
10.14166667,45.66666667
</coordinates>
</LinearRing>
</outerBoundaryIs>
</Polygon>
<Polygon>
<outerBoundaryIs>
<LinearRing>
<coordinates>
10.16666667,45.675
10.16666667,45.66666667
10.15833333,45.66666667
10.15833333,45.675
10.15,45.675
10.15,45.68333333
10.15833333,45.68333333
10.16666667,45.68333333
10.16666667,45.675
</coordinates>
</LinearRing>
</outerBoundaryIs>
</Polygon>
<Polygon>
<outerBoundaryIs>
<LinearRing>
<coordinates>
11.15833333,45.675
11.16666667,45.675
11.16666667,45.66666667
11.15833333,45.66666667
11.15833333,45.675
</coordinates>
</LinearRing>
</outerBoundaryIs>
</Polygon>
<Polygon>
<outerBoundaryIs>
<LinearRing>
<coordinates>
10.625,45.69166667
10.625,45.68333333
10.61666667,45.68333333
10.60833333,45.68333333
10.60833333,45.69166667
10.60833333,45.7
10.60833333,45.70833333
10.6,45.70833333
10.6,45.7
10.59166667,45.7
10.59166667,45.70833333
10.58333333,45.70833333
10.58333333,45.71666667
10.59166667,45.71666667
10.6,45.71666667
10.60833333,45.71666667
10.61666667,45.71666667
10.61666667,45.725
10.60833333,45.725
10.60833333,45.73333333
10.6,45.73333333
10.6,45.74166667
10.59166667,45.74166667
10.59166667,45.75
10.6,45.75
10.6,45.75833333
10.60833333,45.75833333
10.61666667,45.75833333
10.61666667,45.75
10.60833333,45.75
10.60833333,45.74166667
10.61666667,45.74166667
10.61666667,45.73333333
10.625,45.73333333
10.625,45.74166667
10.63333333,45.74166667
10.63333333,45.73333333
10.63333333,45.725
10.625,45.725
10.625,45.71666667
10.625,45.70833333
10.625,45.7
10.625,45.69166667
</coordinates>
</LinearRing>
</outerBoundaryIs>
</Polygon>
<Polygon>
<outerBoundaryIs>
<LinearRing>
<coordinates>
10.59166667,45.69166667
10.6,45.69166667
10.6,45.68333333
10.59166667,45.68333333
10.58333333,45.68333333
10.58333333,45.69166667
10.575,45.69166667
10.575,45.68333333
10.56666667,45.68333333
10.56666667,45.69166667
10.55833333,45.69166667
10.55,45.69166667
10.55,45.7
10.55833333,45.7
10.56666667,45.7
10.575,45.7
10.575,45.70833333
10.58333333,45.70833333
10.58333333,45.7
10.59166667,45.7
10.59166667,45.69166667
</coordinates>
</LinearRing>
</outerBoundaryIs>
</Polygon>
<Polygon>
<outerBoundaryIs>
<LinearRing>
<coordinates>
11.09166667,45.7
11.1,45.7
11.1,45.69166667
11.09166667,45.69166667
11.09166667,45.7
</coordinates>
</LinearRing>
</outerBoundaryIs>
</Polygon>
<Polygon>
<outerBoundaryIs>
<LinearRing>
<coordinates>
11.06666667,45.71666667
11.075,45.71666667
11.075,45.70833333
11.06666667,45.70833333
11.06666667,45.71666667
</coordinates>
</LinearRing>
</outerBoundaryIs>
</Polygon>
<Polygon>
<outerBoundaryIs>
<LinearRing>
<coordinates>
10.24166667,45.71666667
10.25,45.71666667
10.25,45.70833333
10.24166667,45.70833333
10.24166667,45.71666667
</coordinates>
</LinearRing>
</outerBoundaryIs>
</Polygon>
<Polygon>
<outerBoundaryIs>
<LinearRing>
<coordinates>
10.85833333,45.725
10.86666667,45.725
10.86666667,45.71666667
10.85833333,45.71666667
10.85833333,45.725
</coordinates>
</LinearRing>
</outerBoundaryIs>
</Polygon>
<Polygon>
<outerBoundaryIs>
<LinearRing>
<coordinates>
10.25,45.725
10.25833333,45.725
10.25833333,45.71666667
10.25,45.71666667
10.25,45.725
</coordinates>
</LinearRing>
</outerBoundaryIs>
</Polygon>
<Polygon>
<outerBoundaryIs>
<LinearRing>
<coordinates>
10.58333333,45.73333333
10.59166667,45.73333333
10.6,45.73333333
10.6,45.725
10.59166667,45.725
10.58333333,45.725
10.58333333,45.73333333
</coordinates>
</LinearRing>
</outerBoundaryIs>
</Polygon>
<Polygon>
<outerBoundaryIs>
<LinearRing>
<coordinates>
10.24166667,45.73333333
10.25,45.73333333
10.25,45.725
10.24166667,45.725
10.24166667,45.73333333
</coordinates>
</LinearRing>
</outerBoundaryIs>
</Polygon>
<Polygon>
<outerBoundaryIs>
<LinearRing>
<coordinates>
10.40833333,45.75833333
10.41666667,45.75833333
10.41666667,45.75
10.40833333,45.75
10.40833333,45.75833333
</coordinates>
</LinearRing>
</outerBoundaryIs>
</Polygon>
<Polygon>
<outerBoundaryIs>
<LinearRing>
<coordinates>
10.375,45.75833333
10.38333333,45.75833333
10.38333333,45.75
10.375,45.75
10.375,45.75833333
</coordinates>
</LinearRing>
</outerBoundaryIs>
</Polygon>
<Polygon>
<outerBoundaryIs>
<LinearRing>
<coordinates>
10.41666667,45.76666667
10.425,45.76666667
10.425,45.75833333
10.41666667,45.75833333
10.41666667,45.76666667
</coordinates>
</LinearRing>
</outerBoundaryIs>
</Polygon>
<Polygon>
<outerBoundaryIs>
<LinearRing>
<coordinates>
10.30833333,45.76666667
10.31666667,45.76666667
10.31666667,45.75833333
10.30833333,45.75833333
10.30833333,45.76666667
</coordinates>
</LinearRing>
</outerBoundaryIs>
</Polygon>
<Polygon>
<outerBoundaryIs>
<LinearRing>
<coordinates>
10.38333333,45.76666667
10.39166667,45.76666667
10.39166667,45.75833333
10.38333333,45.75833333
10.38333333,45.76666667
</coordinates>
</LinearRing>
</outerBoundaryIs>
</Polygon>
<Polygon>
<outerBoundaryIs>
<LinearRing>
<coordinates>
10.375,45.775
10.38333333,45.775
10.38333333,45.76666667
10.375,45.76666667
10.375,45.775
</coordinates>
</LinearRing>
</outerBoundaryIs>
</Polygon>
<Polygon>
<outerBoundaryIs>
<LinearRing>
<coordinates>
10.30833333,45.775
10.30833333,45.76666667
10.3,45.76666667
10.29166667,45.76666667
10.29166667,45.775
10.28333333,45.775
10.275,45.775
10.26666667,45.775
10.26666667,45.78333333
10.275,45.78333333
10.28333333,45.78333333
10.29166667,45.78333333
10.3,45.78333333
10.30833333,45.78333333
10.30833333,45.775
</coordinates>
</LinearRing>
</outerBoundaryIs>
</Polygon>
<Polygon>
<outerBoundaryIs>
<LinearRing>
<coordinates>
10.59166667,45.775
10.6,45.775
10.6,45.76666667
10.59166667,45.76666667
10.58333333,45.76666667
10.58333333,45.775
10.59166667,45.775
</coordinates>
</LinearRing>
</outerBoundaryIs>
</Polygon>
<Polygon>
<outerBoundaryIs>
<LinearRing>
<coordinates>
10.6,45.78333333
10.60833333,45.78333333
10.60833333,45.775
10.6,45.775
10.6,45.78333333
</coordinates>
</LinearRing>
</outerBoundaryIs>
</Polygon>
<Polygon>
<outerBoundaryIs>
<LinearRing>
<coordinates>
11.79166667,45.79166667
11.8,45.79166667
11.8,45.78333333
11.79166667,45.78333333
11.79166667,45.79166667
</coordinates>
</LinearRing>
</outerBoundaryIs>
</Polygon>
<Polygon>
<outerBoundaryIs>
<LinearRing>
<coordinates>
10.56666667,45.80833333
10.575,45.80833333
10.58333333,45.80833333
10.58333333,45.8
10.575,45.8
10.56666667,45.8
10.56666667,45.80833333
</coordinates>
</LinearRing>
</outerBoundaryIs>
</Polygon>
<Polygon>
<outerBoundaryIs>
<LinearRing>
<coordinates>
11.53333333,45.81666667
11.53333333,45.80833333
11.525,45.80833333
11.525,45.81666667
11.525,45.825
11.53333333,45.825
11.53333333,45.81666667
</coordinates>
</LinearRing>
</outerBoundaryIs>
</Polygon>
<Polygon>
<outerBoundaryIs>
<LinearRing>
<coordinates>
10.71666667,45.81666667
10.725,45.81666667
10.725,45.80833333
10.71666667,45.80833333
10.70833333,45.80833333
10.70833333,45.81666667
10.71666667,45.81666667
</coordinates>
</LinearRing>
</outerBoundaryIs>
</Polygon>
<Polygon>
<outerBoundaryIs>
<LinearRing>
<coordinates>
10.575,45.825
10.58333333,45.825
10.58333333,45.81666667
10.575,45.81666667
10.575,45.825
</coordinates>
</LinearRing>
</outerBoundaryIs>
</Polygon>
<Polygon>
<outerBoundaryIs>
<LinearRing>
<coordinates>
11.18333333,45.83333333
11.19166667,45.83333333
11.19166667,45.825
11.18333333,45.825
11.18333333,45.83333333
</coordinates>
</LinearRing>
</outerBoundaryIs>
</Polygon>
<Polygon>
<outerBoundaryIs>
<LinearRing>
<coordinates>
11.11666667,45.83333333
11.125,45.83333333
11.125,45.825
11.11666667,45.825
11.11666667,45.83333333
</coordinates>
</LinearRing>
</outerBoundaryIs>
</Polygon>
<Polygon>
<outerBoundaryIs>
<LinearRing>
<coordinates>
11.84166667,45.83333333
11.85,45.83333333
11.85,45.825
11.84166667,45.825
11.84166667,45.83333333
</coordinates>
</LinearRing>
</outerBoundaryIs>
</Polygon>
<Polygon>
<outerBoundaryIs>
<LinearRing>
<coordinates>
11.05833333,45.84166667
11.06666667,45.84166667
11.06666667,45.83333333
11.05833333,45.83333333
11.05833333,45.84166667
</coordinates>
</LinearRing>
</outerBoundaryIs>
</Polygon>
<Polygon>
<outerBoundaryIs>
<LinearRing>
<coordinates>
11.06666667,45.85
11.075,45.85
11.075,45.84166667
11.06666667,45.84166667
11.06666667,45.85
</coordinates>
</LinearRing>
</outerBoundaryIs>
</Polygon>
<Polygon>
<outerBoundaryIs>
<LinearRing>
<coordinates>
11.05,45.85
11.05833333,45.85
11.05833333,45.84166667
11.05,45.84166667
11.05,45.85
</coordinates>
</LinearRing>
</outerBoundaryIs>
</Polygon>
<Polygon>
<outerBoundaryIs>
<LinearRing>
<coordinates>
11.60833333,45.85
11.60833333,45.84166667
11.6,45.84166667
11.59166667,45.84166667
11.59166667,45.85
11.6,45.85
11.6,45.85833333
11.60833333,45.85833333
11.60833333,45.85
</coordinates>
</LinearRing>
</outerBoundaryIs>
</Polygon>
<Polygon>
<outerBoundaryIs>
<LinearRing>
<coordinates>
11.725,45.875
11.725,45.86666667
11.71666667,45.86666667
11.71666667,45.875
11.71666667,45.88333333
11.725,45.88333333
11.725,45.875
</coordinates>
</LinearRing>
</outerBoundaryIs>
</Polygon>
<Polygon>
<outerBoundaryIs>
<LinearRing>
<coordinates>
10.86666667,45.89166667
10.875,45.89166667
10.875,45.88333333
10.86666667,45.88333333
10.86666667,45.89166667
</coordinates>
</LinearRing>
</outerBoundaryIs>
</Polygon>
<Polygon>
<outerBoundaryIs>
<LinearRing>
<coordinates>
11.96666667,45.9
11.96666667,45.89166667
11.95833333,45.89166667
11.95833333,45.9
11.95833333,45.90833333
11.96666667,45.90833333
11.975,45.90833333
11.975,45.91666667
11.96666667,45.91666667
11.96666667,45.925
11.95833333,45.925
11.95,45.925
11.94166667,45.925
11.94166667,45.93333333
11.94166667,45.94166667
11.93333333,45.94166667
11.93333333,45.95
11.94166667,45.95
11.94166667,45.95833333
11.94166667,45.96666667
11.94166667,45.975
11.93333333,45.975
11.925,45.975
11.925,45.98333333
11.93333333,45.98333333
11.94166667,45.98333333
11.95,45.98333333
11.95,45.99166667
11.95833333,45.99166667
11.96666667,45.99166667
11.975,45.99166667
11.975,46
11.98333333,46
11.98333333,45.99166667
11.99166667,45.99166667
12,45.99166667
12,45.98333333
12,45.975
12,45.96666667
12.00833333,45.96666667
12.00833333,45.95833333
12,45.95833333
11.99166667,45.95833333
11.99166667,45.96666667
11.98333333,45.96666667
11.98333333,45.975
11.975,45.975
11.975,45.96666667
11.96666667,45.96666667
11.96666667,45.95833333
11.96666667,45.95
11.975,45.95
11.98333333,45.95
11.98333333,45.94166667
11.98333333,45.93333333
11.99166667,45.93333333
11.99166667,45.925
12,45.925
12.00833333,45.925
12.01666667,45.925
12.025,45.925
12.03333333,45.925
12.03333333,45.93333333
12.04166667,45.93333333
12.05,45.93333333
12.05,45.94166667
12.05833333,45.94166667
12.06666667,45.94166667
12.06666667,45.95
12.075,45.95
12.075,45.94166667
12.075,45.93333333
12.06666667,45.93333333
12.05833333,45.93333333
12.05833333,45.925
12.05,45.925
12.05,45.91666667
12.04166667,45.91666667
12.03333333,45.91666667
12.03333333,45.90833333
12.025,45.90833333
12.025,45.9
12.01666667,45.9
12.00833333,45.9
12.00833333,45.90833333
12,45.90833333
11.99166667,45.90833333
11.98333333,45.90833333
11.98333333,45.9
11.975,45.9
11.96666667,45.9
</coordinates>
</LinearRing>
</outerBoundaryIs>
<innerBoundaryIs>
<LinearRing>
<coordinates>
11.95,45.95833333
11.95833333,45.95833333
11.95833333,45.96666667
11.95,45.96666667
11.95,45.95833333
</coordinates>
</LinearRing>
</innerBoundaryIs>
</Polygon>
<Polygon>
<outerBoundaryIs>
<LinearRing>
<coordinates>
11.875,45.9
11.875,45.89166667
11.86666667,45.89166667
11.86666667,45.9
11.85833333,45.9
11.85833333,45.90833333
11.86666667,45.90833333
11.875,45.90833333
11.875,45.9
</coordinates>
</LinearRing>
</outerBoundaryIs>
</Polygon>
<Polygon>
<outerBoundaryIs>
<LinearRing>
<coordinates>
10.68333333,45.91666667
10.69166667,45.91666667
10.69166667,45.90833333
10.68333333,45.90833333
10.68333333,45.91666667
</coordinates>
</LinearRing>
</outerBoundaryIs>
</Polygon>
<Polygon>
<outerBoundaryIs>
<LinearRing>
<coordinates>
11.88333333,45.91666667
11.89166667,45.91666667
11.89166667,45.90833333
11.88333333,45.90833333
11.875,45.90833333
11.875,45.91666667
11.875,45.925
11.88333333,45.925
11.88333333,45.91666667
</coordinates>
</LinearRing>
</outerBoundaryIs>
</Polygon>
<Polygon>
<outerBoundaryIs>
<LinearRing>
<coordinates>
11.76666667,45.925
11.775,45.925
11.775,45.91666667
11.76666667,45.91666667
11.76666667,45.925
</coordinates>
</LinearRing>
</outerBoundaryIs>
</Polygon>
<Polygon>
<outerBoundaryIs>
<LinearRing>
<coordinates>
10.69166667,45.925
10.7,45.925
10.7,45.91666667
10.69166667,45.91666667
10.69166667,45.925
</coordinates>
</LinearRing>
</outerBoundaryIs>
</Polygon>
<Polygon>
<outerBoundaryIs>
<LinearRing>
<coordinates>
10.675,45.925
10.68333333,45.925
10.68333333,45.91666667
10.675,45.91666667
10.675,45.925
</coordinates>
</LinearRing>
</outerBoundaryIs>
</Polygon>
<Polygon>
<outerBoundaryIs>
<LinearRing>
<coordinates>
12.09166667,45.95833333
12.09166667,45.95
12.08333333,45.95
12.075,45.95
12.075,45.95833333
12.06666667,45.95833333
12.06666667,45.96666667
12.075,45.96666667
12.08333333,45.96666667
12.09166667,45.96666667
12.09166667,45.95833333
</coordinates>
</LinearRing>
</outerBoundaryIs>
</Polygon>
<Polygon>
<outerBoundaryIs>
<LinearRing>
<coordinates>
11.325,45.95833333
11.33333333,45.95833333
11.33333333,45.95
11.325,45.95
11.325,45.95833333
</coordinates>
</LinearRing>
</outerBoundaryIs>
</Polygon>
<Polygon>
<outerBoundaryIs>
<LinearRing>
<coordinates>
10.525,45.96666667
10.53333333,45.96666667
10.53333333,45.95833333
10.525,45.95833333
10.525,45.96666667
</coordinates>
</LinearRing>
</outerBoundaryIs>
</Polygon>
<Polygon>
<outerBoundaryIs>
<LinearRing>
<coordinates>
11.31666667,45.96666667
11.325,45.96666667
11.325,45.95833333
11.31666667,45.95833333
11.31666667,45.96666667
</coordinates>
</LinearRing>
</outerBoundaryIs>
</Polygon>
<Polygon>
<outerBoundaryIs>
<LinearRing>
<coordinates>
10.51666667,45.975
10.525,45.975
10.525,45.96666667
10.51666667,45.96666667
10.51666667,45.975
</coordinates>
</LinearRing>
</outerBoundaryIs>
</Polygon>
<Polygon>
<outerBoundaryIs>
<LinearRing>
<coordinates>
11.66666667,45.975
11.675,45.975
11.675,45.96666667
11.66666667,45.96666667
11.66666667,45.975
</coordinates>
</LinearRing>
</outerBoundaryIs>
</Polygon>
<Polygon>
<outerBoundaryIs>
<LinearRing>
<coordinates>
11.25,45.975
11.25,45.96666667
11.24166667,45.96666667
11.24166667,45.975
11.24166667,45.98333333
11.25,45.98333333
11.25,45.975
</coordinates>
</LinearRing>
</outerBoundaryIs>
</Polygon>
<Polygon>
<outerBoundaryIs>
<LinearRing>
<coordinates>
11.65833333,45.98333333
11.66666667,45.98333333
11.66666667,45.975
11.65833333,45.975
11.65833333,45.98333333
</coordinates>
</LinearRing>
</outerBoundaryIs>
</Polygon>
<Polygon>
<outerBoundaryIs>
<LinearRing>
<coordinates>
11.25833333,45.98333333
11.26666667,45.98333333
11.26666667,45.975
11.25833333,45.975
11.25833333,45.98333333
</coordinates>
</LinearRing>
</outerBoundaryIs>
</Polygon>
<Polygon>
<outerBoundaryIs>
<LinearRing>
<coordinates>
11.275,45.98333333
11.28333333,45.98333333
11.28333333,45.975
11.275,45.975
11.275,45.98333333
</coordinates>
</LinearRing>
</outerBoundaryIs>
</Polygon>
<Polygon>
<outerBoundaryIs>
<LinearRing>
<coordinates>
11.85833333,45.98333333
11.86666667,45.98333333
11.86666667,45.975
11.85833333,45.975
11.85833333,45.98333333
</coordinates>
</LinearRing>
</outerBoundaryIs>
</Polygon>
<Polygon>
<outerBoundaryIs>
<LinearRing>
<coordinates>
11.86666667,45.99166667
11.875,45.99166667
11.875,45.98333333
11.86666667,45.98333333
11.86666667,45.99166667
</coordinates>
</LinearRing>
</outerBoundaryIs>
</Polygon>
<Polygon>
<outerBoundaryIs>
<LinearRing>
<coordinates>
11.65833333,45.99166667
11.65833333,45.98333333
11.65,45.98333333
11.65,45.99166667
11.64166667,45.99166667
11.64166667,46
11.63333333,46
11.63333333,46.00833333
11.625,46.00833333
11.61666667,46.00833333
11.60833333,46.00833333
11.6,46.00833333
11.6,46.01666667
11.60833333,46.01666667
11.61666667,46.01666667
11.625,46.01666667
11.625,46.025
11.625,46.03333333
11.61666667,46.03333333
11.61666667,46.04166667
11.61666667,46.05
11.61666667,46.05833333
11.60833333,46.05833333
11.60833333,46.06666667
11.61666667,46.06666667
11.61666667,46.075
11.625,46.075
11.625,46.06666667
11.63333333,46.06666667
11.63333333,46.05833333
11.625,46.05833333
11.625,46.05
11.63333333,46.05
11.63333333,46.04166667
11.63333333,46.03333333
11.63333333,46.025
11.64166667,46.025
11.64166667,46.01666667
11.65,46.01666667
11.65833333,46.01666667
11.65833333,46.00833333
11.65833333,46
11.66666667,46
11.66666667,45.99166667
11.65833333,45.99166667
</coordinates>
</LinearRing>
</outerBoundaryIs>
</Polygon>
<Polygon>
<outerBoundaryIs>
<LinearRing>
<coordinates>
10.84166667,46
10.85,46
10.85,45.99166667
10.84166667,45.99166667
10.84166667,46
</coordinates>
</LinearRing>
</outerBoundaryIs>
</Polygon>
<Polygon>
<outerBoundaryIs>
<LinearRing>
<coordinates>
11.59166667,46.01666667
11.59166667,46.00833333
11.58333333,46.00833333
11.58333333,46.01666667
11.575,46.01666667
11.575,46.025
11.56666667,46.025
11.55833333,46.025
11.55,46.025
11.55,46.03333333
11.54166667,46.03333333
11.53333333,46.03333333
11.53333333,46.04166667
11.54166667,46.04166667
11.54166667,46.05
11.55,46.05
11.55833333,46.05
11.56666667,46.05
11.575,46.05
11.575,46.04166667
11.58333333,46.04166667
11.58333333,46.03333333
11.58333333,46.025
11.59166667,46.025
11.59166667,46.03333333
11.6,46.03333333
11.6,46.025
11.6,46.01666667
11.59166667,46.01666667
</coordinates>
</LinearRing>
</outerBoundaryIs>
</Polygon>
<Polygon>
<outerBoundaryIs>
<LinearRing>
<coordinates>
11.69166667,46.025
11.7,46.025
11.7,46.01666667
11.69166667,46.01666667
11.69166667,46.025
</coordinates>
</LinearRing>
</outerBoundaryIs>
</Polygon>
<Polygon>
<outerBoundaryIs>
<LinearRing>
<coordinates>
10.875,46.025
10.88333333,46.025
10.88333333,46.01666667
10.875,46.01666667
10.875,46.025
</coordinates>
</LinearRing>
</outerBoundaryIs>
</Polygon>
<Polygon>
<outerBoundaryIs>
<LinearRing>
<coordinates>
10.65,46.025
10.65,46.01666667
10.64166667,46.01666667
10.64166667,46.025
10.64166667,46.03333333
10.64166667,46.04166667
10.65,46.04166667
10.65,46.03333333
10.65833333,46.03333333
10.65833333,46.025
10.65,46.025
</coordinates>
</LinearRing>
</outerBoundaryIs>
</Polygon>
<Polygon>
<outerBoundaryIs>
<LinearRing>
<coordinates>
11.1,46.03333333
11.10833333,46.03333333
11.10833333,46.025
11.1,46.025
11.1,46.03333333
</coordinates>
</LinearRing>
</outerBoundaryIs>
</Polygon>
<Polygon>
<outerBoundaryIs>
<LinearRing>
<coordinates>
11.68333333,46.03333333
11.69166667,46.03333333
11.69166667,46.025
11.68333333,46.025
11.68333333,46.03333333
</coordinates>
</LinearRing>
</outerBoundaryIs>
</Polygon>
<Polygon>
<outerBoundaryIs>
<LinearRing>
<coordinates>
11.69166667,46.04166667
11.7,46.04166667
11.7,46.03333333
11.69166667,46.03333333
11.69166667,46.04166667
</coordinates>
</LinearRing>
</outerBoundaryIs>
</Polygon>
<Polygon>
<outerBoundaryIs>
<LinearRing>
<coordinates>
11.68333333,46.05
11.69166667,46.05
11.69166667,46.04166667
11.68333333,46.04166667
11.68333333,46.05
</coordinates>
</LinearRing>
</outerBoundaryIs>
</Polygon>
<Polygon>
<outerBoundaryIs>
<LinearRing>
<coordinates>
11.63333333,46.05833333
11.64166667,46.05833333
11.64166667,46.05
11.63333333,46.05
11.63333333,46.05833333
</coordinates>
</LinearRing>
</outerBoundaryIs>
</Polygon>
<Polygon>
<outerBoundaryIs>
<LinearRing>
<coordinates>
11.69166667,46.06666667
11.7,46.06666667
11.7,46.05833333
11.69166667,46.05833333
11.68333333,46.05833333
11.68333333,46.06666667
11.69166667,46.06666667
</coordinates>
</LinearRing>
</outerBoundaryIs>
</Polygon>
<Polygon>
<outerBoundaryIs>
<LinearRing>
<coordinates>
10.68333333,46.06666667
10.69166667,46.06666667
10.69166667,46.05833333
10.68333333,46.05833333
10.68333333,46.06666667
</coordinates>
</LinearRing>
</outerBoundaryIs>
</Polygon>
<Polygon>
<outerBoundaryIs>
<LinearRing>
<coordinates>
11.3,46.075
11.30833333,46.075
11.30833333,46.06666667
11.3,46.06666667
11.3,46.075
</coordinates>
</LinearRing>
</outerBoundaryIs>
</Polygon>
<Polygon>
<outerBoundaryIs>
<LinearRing>
<coordinates>
10.35,46.075
10.35833333,46.075
10.35833333,46.06666667
10.35,46.06666667
10.35,46.075
</coordinates>
</LinearRing>
</outerBoundaryIs>
</Polygon>
<Polygon>
<outerBoundaryIs>
<LinearRing>
<coordinates>
11.44166667,46.075
11.45,46.075
11.45,46.06666667
11.44166667,46.06666667
11.44166667,46.075
</coordinates>
</LinearRing>
</outerBoundaryIs>
</Polygon>
<Polygon>
<outerBoundaryIs>
<LinearRing>
<coordinates>
10.76666667,46.08333333
10.775,46.08333333
10.775,46.075
10.76666667,46.075
10.76666667,46.08333333
</coordinates>
</LinearRing>
</outerBoundaryIs>
</Polygon>
<Polygon>
<outerBoundaryIs>
<LinearRing>
<coordinates>
10.86666667,46.09166667
10.875,46.09166667
10.875,46.08333333
10.86666667,46.08333333
10.86666667,46.09166667
</coordinates>
</LinearRing>
</outerBoundaryIs>
</Polygon>
<Polygon>
<outerBoundaryIs>
<LinearRing>
<coordinates>
11.75833333,46.1
11.76666667,46.1
11.76666667,46.09166667
11.75833333,46.09166667
11.75,46.09166667
11.75,46.1
11.75833333,46.1
</coordinates>
</LinearRing>
</outerBoundaryIs>
</Polygon>
<Polygon>
<outerBoundaryIs>
<LinearRing>
<coordinates>
11.78333333,46.10833333
11.78333333,46.1
11.775,46.1
11.76666667,46.1
11.76666667,46.10833333
11.775,46.10833333
11.775,46.11666667
11.78333333,46.11666667
11.78333333,46.10833333
</coordinates>
</LinearRing>
</outerBoundaryIs>
</Polygon>
<Polygon>
<outerBoundaryIs>
<LinearRing>
<coordinates>
11.75,46.10833333
11.75,46.1
11.74166667,46.1
11.74166667,46.10833333
11.74166667,46.11666667
11.75,46.11666667
11.75,46.10833333
</coordinates>
</LinearRing>
</outerBoundaryIs>
</Polygon>
<Polygon>
<outerBoundaryIs>
<LinearRing>
<coordinates>
11.76666667,46.125
11.775,46.125
11.775,46.11666667
11.76666667,46.11666667
11.76666667,46.125
</coordinates>
</LinearRing>
</outerBoundaryIs>
</Polygon>
<Polygon>
<outerBoundaryIs>
<LinearRing>
<coordinates>
10.81666667,46.125
10.81666667,46.11666667
10.80833333,46.11666667
10.80833333,46.125
10.8,46.125
10.8,46.13333333
10.80833333,46.13333333
10.80833333,46.14166667
10.81666667,46.14166667
10.81666667,46.13333333
10.81666667,46.125
</coordinates>
</LinearRing>
</outerBoundaryIs>
</Polygon>
<Polygon>
<outerBoundaryIs>
<LinearRing>
<coordinates>
11.3,46.16666667
11.3,46.15833333
11.29166667,46.15833333
11.28333333,46.15833333
11.28333333,46.16666667
11.28333333,46.175
11.29166667,46.175
11.3,46.175
11.3,46.16666667
</coordinates>
</LinearRing>
</outerBoundaryIs>
</Polygon>
<Polygon>
<outerBoundaryIs>
<LinearRing>
<coordinates>
11.04166667,46.21666667
11.05,46.21666667
11.05,46.20833333
11.04166667,46.20833333
11.04166667,46.21666667
</coordinates>
</LinearRing>
</outerBoundaryIs>
</Polygon>
<Polygon>
<outerBoundaryIs>
<LinearRing>
<coordinates>
11.23333333,46.23333333
11.23333333,46.225
11.225,46.225
11.225,46.23333333
11.21666667,46.23333333
11.21666667,46.24166667
11.225,46.24166667
11.23333333,46.24166667
11.24166667,46.24166667
11.25,46.24166667
11.25,46.23333333
11.24166667,46.23333333
11.23333333,46.23333333
</coordinates>
</LinearRing>
</outerBoundaryIs>
</Polygon>
<Polygon>
<outerBoundaryIs>
<LinearRing>
<coordinates>
11.33333333,46.24166667
11.33333333,46.23333333
11.325,46.23333333
11.325,46.24166667
11.325,46.25
11.33333333,46.25
11.34166667,46.25
11.35,46.25
11.35,46.24166667
11.34166667,46.24166667
11.33333333,46.24166667
</coordinates>
</LinearRing>
</outerBoundaryIs>
</Polygon>
<Polygon>
<outerBoundaryIs>
<LinearRing>
<coordinates>
11.25,46.25
11.25833333,46.25
11.25833333,46.24166667
11.25,46.24166667
11.25,46.25
</coordinates>
</LinearRing>
</outerBoundaryIs>
</Polygon>
</MultiGeometry>
</Placemark>
</Document>
</kml>
