# Supplementary material for: Species conservation profiles of the endemic spiders Troglohyphantes (Araneae, Linyphiidae) from the Alps and the north-western Dinarides
Source: Biodivers Data J. 2022 Aug 19;10:e87261. doi: 10.3897/BDJ.10.e87261 (PMC9848466; doi:10.3897/BDJ.10.e87261)
Supplement: Supplementary material 50 — Distribution of Troglohyphantessbordonii Brignoli, 1975 [file bdj-10-e87261-s050.kml]

<?xml version="1.0" encoding="UTF-8"?>
<kml xmlns="http://earth.google.com/kml/2.2">
<Document>
<name></name>
<description><![CDATA[]]></description>

<Style id="1">
<LineStyle>
<width>2</width>
<color>ff0000ff</color>
</LineStyle>
<PolyStyle>
<color>aaffffff</color>
<fill>1</fill>
</PolyStyle>
</Style>

<Placemark>
<name>T.sbordonii.kml</name>
<description><![CDATA[]]></description>
<styleUrl>#1</styleUrl>
<visibility>1</visibility>
<MultiGeometry>
<Polygon>
<outerBoundaryIs>
<LinearRing>
<coordinates>
13.70833333,45.975
13.70833333,45.96666667
13.7,45.96666667
13.69166667,45.96666667
13.69166667,45.975
13.68333333,45.975
13.68333333,45.98333333
13.675,45.98333333
13.675,45.975
13.675,45.96666667
13.66666667,45.96666667
13.65833333,45.96666667
13.65833333,45.975
13.65833333,45.98333333
13.65833333,45.99166667
13.65,45.99166667
13.64166667,45.99166667
13.64166667,45.98333333
13.63333333,45.98333333
13.625,45.98333333
13.61666667,45.98333333
13.61666667,45.99166667
13.60833333,45.99166667
13.60833333,46
13.6,46
13.6,46.00833333
13.59166667,46.00833333
13.59166667,46
13.58333333,46
13.575,46
13.575,46.00833333
13.56666667,46.00833333
13.55833333,46.00833333
13.55833333,46.01666667
13.55833333,46.025
13.55,46.025
13.54166667,46.025
13.53333333,46.025
13.53333333,46.03333333
13.525,46.03333333
13.525,46.04166667
13.51666667,46.04166667
13.51666667,46.03333333
13.50833333,46.03333333
13.50833333,46.04166667
13.50833333,46.05
13.50833333,46.05833333
13.51666667,46.05833333
13.525,46.05833333
13.525,46.06666667
13.51666667,46.06666667
13.51666667,46.075
13.50833333,46.075
13.50833333,46.06666667
13.5,46.06666667
13.5,46.05833333
13.49166667,46.05833333
13.48333333,46.05833333
13.48333333,46.06666667
13.475,46.06666667
13.475,46.075
13.46666667,46.075
13.45833333,46.075
13.45833333,46.08333333
13.45833333,46.09166667
13.46666667,46.09166667
13.475,46.09166667
13.48333333,46.09166667
13.49166667,46.09166667
13.49166667,46.1
13.48333333,46.1
13.475,46.1
13.475,46.10833333
13.48333333,46.10833333
13.49166667,46.10833333
13.5,46.10833333
13.50833333,46.10833333
13.51666667,46.10833333
13.51666667,46.11666667
13.50833333,46.11666667
13.5,46.11666667
13.5,46.125
13.50833333,46.125
13.50833333,46.13333333
13.50833333,46.14166667
13.5,46.14166667
13.5,46.13333333
13.49166667,46.13333333
13.49166667,46.14166667
13.49166667,46.15
13.48333333,46.15
13.48333333,46.14166667
13.48333333,46.13333333
13.48333333,46.125
13.475,46.125
13.46666667,46.125
13.46666667,46.11666667
13.45833333,46.11666667
13.45,46.11666667
13.44166667,46.11666667
13.44166667,46.10833333
13.43333333,46.10833333
13.425,46.10833333
13.425,46.11666667
13.43333333,46.11666667
13.43333333,46.125
13.44166667,46.125
13.44166667,46.13333333
13.43333333,46.13333333
13.425,46.13333333
13.425,46.125
13.41666667,46.125
13.40833333,46.125
13.40833333,46.13333333
13.4,46.13333333
13.4,46.125
13.39166667,46.125
13.38333333,46.125
13.38333333,46.13333333
13.375,46.13333333
13.36666667,46.13333333
13.36666667,46.14166667
13.35833333,46.14166667
13.35833333,46.15
13.35833333,46.15833333
13.35,46.15833333
13.34166667,46.15833333
13.33333333,46.15833333
13.33333333,46.16666667
13.325,46.16666667
13.31666667,46.16666667
13.31666667,46.175
13.31666667,46.18333333
13.30833333,46.18333333
13.3,46.18333333
13.29166667,46.18333333
13.29166667,46.175
13.29166667,46.16666667
13.29166667,46.15833333
13.28333333,46.15833333
13.28333333,46.16666667
13.275,46.16666667
13.26666667,46.16666667
13.25833333,46.16666667
13.25833333,46.15833333
13.25,46.15833333
13.24166667,46.15833333
13.24166667,46.15
13.23333333,46.15
13.23333333,46.14166667
13.225,46.14166667
13.21666667,46.14166667
13.21666667,46.13333333
13.20833333,46.13333333
13.20833333,46.14166667
13.2,46.14166667
13.19166667,46.14166667
13.19166667,46.13333333
13.19166667,46.125
13.18333333,46.125
13.175,46.125
13.175,46.11666667
13.16666667,46.11666667
13.15833333,46.11666667
13.15833333,46.10833333
13.15,46.10833333
13.14166667,46.10833333
13.13333333,46.10833333
13.125,46.10833333
13.11666667,46.10833333
13.11666667,46.1
13.10833333,46.1
13.1,46.1
13.1,46.10833333
13.09166667,46.10833333
13.08333333,46.10833333
13.075,46.10833333
13.06666667,46.10833333
13.06666667,46.11666667
13.05833333,46.11666667
13.05,46.11666667
13.04166667,46.11666667
13.03333333,46.11666667
13.03333333,46.125
13.025,46.125
13.025,46.13333333
13.01666667,46.13333333
13.00833333,46.13333333
13,46.13333333
12.99166667,46.13333333
12.99166667,46.125
12.98333333,46.125
12.98333333,46.13333333
12.975,46.13333333
12.96666667,46.13333333
12.95833333,46.13333333
12.95833333,46.14166667
12.95833333,46.15
12.95833333,46.15833333
12.95833333,46.16666667
12.96666667,46.16666667
12.96666667,46.175
12.95833333,46.175
12.95833333,46.18333333
12.95833333,46.19166667
12.95,46.19166667
12.95,46.18333333
12.95,46.175
12.94166667,46.175
12.94166667,46.18333333
12.93333333,46.18333333
12.93333333,46.175
12.925,46.175
12.925,46.16666667
12.925,46.15833333
12.91666667,46.15833333
12.91666667,46.15
12.91666667,46.14166667
12.91666667,46.13333333
12.90833333,46.13333333
12.9,46.13333333
12.9,46.14166667
12.89166667,46.14166667
12.89166667,46.13333333
12.88333333,46.13333333
12.875,46.13333333
12.875,46.125
12.86666667,46.125
12.86666667,46.11666667
12.85833333,46.11666667
12.85,46.11666667
12.85,46.10833333
12.84166667,46.10833333
12.83333333,46.10833333
12.83333333,46.1
12.825,46.1
12.81666667,46.1
12.81666667,46.10833333
12.80833333,46.10833333
12.80833333,46.1
12.8,46.1
12.8,46.10833333
12.79166667,46.10833333
12.78333333,46.10833333
12.775,46.10833333
12.76666667,46.10833333
12.75833333,46.10833333
12.75833333,46.1
12.75,46.1
12.75,46.09166667
12.75,46.08333333
12.74166667,46.08333333
12.74166667,46.075
12.74166667,46.06666667
12.73333333,46.06666667
12.725,46.06666667
12.725,46.075
12.725,46.08333333
12.71666667,46.08333333
12.70833333,46.08333333
12.70833333,46.09166667
12.7,46.09166667
12.7,46.1
12.69166667,46.1
12.68333333,46.1
12.68333333,46.10833333
12.675,46.10833333
12.675,46.1
12.66666667,46.1
12.66666667,46.10833333
12.65833333,46.10833333
12.65833333,46.1
12.65,46.1
12.65,46.09166667
12.64166667,46.09166667
12.64166667,46.08333333
12.63333333,46.08333333
12.625,46.08333333
12.61666667,46.08333333
12.61666667,46.075
12.60833333,46.075
12.60833333,46.06666667
12.6,46.06666667
12.59166667,46.06666667
12.59166667,46.05833333
12.58333333,46.05833333
12.575,46.05833333
12.56666667,46.05833333
12.56666667,46.06666667
12.55833333,46.06666667
12.55,46.06666667
12.55,46.075
12.54166667,46.075
12.54166667,46.08333333
12.55,46.08333333
12.55833333,46.08333333
12.55833333,46.09166667
12.56666667,46.09166667
12.56666667,46.1
12.575,46.1
12.575,46.10833333
12.58333333,46.10833333
12.58333333,46.11666667
12.58333333,46.125
12.59166667,46.125
12.59166667,46.13333333
12.6,46.13333333
12.60833333,46.13333333
12.60833333,46.14166667
12.61666667,46.14166667
12.61666667,46.15
12.625,46.15
12.625,46.15833333
12.625,46.16666667
12.63333333,46.16666667
12.63333333,46.15833333
12.64166667,46.15833333
12.64166667,46.16666667
12.65,46.16666667
12.65,46.175
12.65833333,46.175
12.66666667,46.175
12.675,46.175
12.68333333,46.175
12.69166667,46.175
12.69166667,46.18333333
12.7,46.18333333
12.7,46.19166667
12.69166667,46.19166667
12.69166667,46.2
12.68333333,46.2
12.675,46.2
12.675,46.20833333
12.68333333,46.20833333
12.68333333,46.21666667
12.69166667,46.21666667
12.69166667,46.225
12.7,46.225
12.70833333,46.225
12.71666667,46.225
12.71666667,46.23333333
12.725,46.23333333
12.73333333,46.23333333
12.74166667,46.23333333
12.74166667,46.24166667
12.73333333,46.24166667
12.73333333,46.25
12.725,46.25
12.71666667,46.25
12.70833333,46.25
12.70833333,46.24166667
12.7,46.24166667
12.7,46.25
12.69166667,46.25
12.68333333,46.25
12.68333333,46.25833333
12.675,46.25833333
12.66666667,46.25833333
12.65833333,46.25833333
12.65833333,46.26666667
12.66666667,46.26666667
12.675,46.26666667
12.68333333,46.26666667
12.68333333,46.275
12.69166667,46.275
12.69166667,46.26666667
12.7,46.26666667
12.7,46.25833333
12.70833333,46.25833333
12.70833333,46.26666667
12.70833333,46.275
12.71666667,46.275
12.725,46.275
12.725,46.26666667
12.73333333,46.26666667
12.73333333,46.275
12.74166667,46.275
12.74166667,46.28333333
12.75,46.28333333
12.75833333,46.28333333
12.76666667,46.28333333
12.775,46.28333333
12.775,46.29166667
12.76666667,46.29166667
12.75833333,46.29166667
12.75833333,46.3
12.75,46.3
12.74166667,46.3
12.73333333,46.3
12.73333333,46.29166667
12.725,46.29166667
12.725,46.28333333
12.71666667,46.28333333
12.71666667,46.29166667
12.70833333,46.29166667
12.7,46.29166667
12.69166667,46.29166667
12.69166667,46.3
12.7,46.3
12.70833333,46.3
12.71666667,46.3
12.725,46.3
12.725,46.30833333
12.73333333,46.30833333
12.74166667,46.30833333
12.75,46.30833333
12.75,46.31666667
12.75833333,46.31666667
12.76666667,46.31666667
12.775,46.31666667
12.78333333,46.31666667
12.78333333,46.325
12.79166667,46.325
12.79166667,46.33333333
12.79166667,46.34166667
12.8,46.34166667
12.8,46.33333333
12.80833333,46.33333333
12.81666667,46.33333333
12.825,46.33333333
12.825,46.325
12.81666667,46.325
12.81666667,46.31666667
12.80833333,46.31666667
12.80833333,46.30833333
12.81666667,46.30833333
12.825,46.30833333
12.825,46.31666667
12.83333333,46.31666667
12.84166667,46.31666667
12.84166667,46.30833333
12.85,46.30833333
12.85,46.31666667
12.85833333,46.31666667
12.86666667,46.31666667
12.875,46.31666667
12.88333333,46.31666667
12.88333333,46.325
12.89166667,46.325
12.9,46.325
12.9,46.33333333
12.90833333,46.33333333
12.90833333,46.325
12.91666667,46.325
12.91666667,46.31666667
12.925,46.31666667
12.925,46.325
12.925,46.33333333
12.925,46.34166667
12.93333333,46.34166667
12.94166667,46.34166667
12.95,46.34166667
12.95,46.33333333
12.95833333,46.33333333
12.96666667,46.33333333
12.96666667,46.34166667
12.975,46.34166667
12.98333333,46.34166667
12.99166667,46.34166667
12.99166667,46.33333333
13,46.33333333
13.00833333,46.33333333
13.01666667,46.33333333
13.025,46.33333333
13.03333333,46.33333333
13.04166667,46.33333333
13.04166667,46.34166667
13.03333333,46.34166667
13.025,46.34166667
13.01666667,46.34166667
13.01666667,46.35
13.00833333,46.35
13,46.35
12.99166667,46.35
12.99166667,46.35833333
12.98333333,46.35833333
12.98333333,46.35
12.975,46.35
12.975,46.35833333
12.96666667,46.35833333
12.95833333,46.35833333
12.95833333,46.36666667
12.95833333,46.375
12.95833333,46.38333333
12.95,46.38333333
12.94166667,46.38333333
12.93333333,46.38333333
12.93333333,46.39166667
12.925,46.39166667
12.91666667,46.39166667
12.90833333,46.39166667
12.9,46.39166667
12.89166667,46.39166667
12.89166667,46.38333333
12.88333333,46.38333333
12.875,46.38333333
12.86666667,46.38333333
12.86666667,46.375
12.875,46.375
12.875,46.36666667
12.88333333,46.36666667
12.88333333,46.35833333
12.88333333,46.35
12.88333333,46.34166667
12.89166667,46.34166667
12.89166667,46.33333333
12.88333333,46.33333333
12.875,46.33333333
12.875,46.34166667
12.875,46.35
12.875,46.35833333
12.86666667,46.35833333
12.86666667,46.36666667
12.85833333,46.36666667
12.85833333,46.375
12.85,46.375
12.84166667,46.375
12.83333333,46.375
12.83333333,46.36666667
12.825,46.36666667
12.825,46.375
12.81666667,46.375
12.81666667,46.38333333
12.80833333,46.38333333
12.8,46.38333333
12.8,46.375
12.79166667,46.375
12.78333333,46.375
12.78333333,46.36666667
12.775,46.36666667
12.775,46.35833333
12.76666667,46.35833333
12.75833333,46.35833333
12.75,46.35833333
12.74166667,46.35833333
12.74166667,46.36666667
12.75,46.36666667
12.75,46.375
12.75833333,46.375
12.76666667,46.375
12.775,46.375
12.775,46.38333333
12.78333333,46.38333333
12.79166667,46.38333333
12.79166667,46.39166667
12.8,46.39166667
12.8,46.4
12.79166667,46.4
12.78333333,46.4
12.775,46.4
12.775,46.40833333
12.76666667,46.40833333
12.76666667,46.41666667
12.775,46.41666667
12.775,46.425
12.78333333,46.425
12.78333333,46.43333333
12.78333333,46.44166667
12.79166667,46.44166667
12.79166667,46.43333333
12.79166667,46.425
12.8,46.425
12.80833333,46.425
12.81666667,46.425
12.81666667,46.41666667
12.825,46.41666667
12.83333333,46.41666667
12.83333333,46.425
12.84166667,46.425
12.84166667,46.43333333
12.84166667,46.44166667
12.85,46.44166667
12.85833333,46.44166667
12.85833333,46.45
12.85833333,46.45833333
12.85833333,46.46666667
12.85,46.46666667
12.85,46.475
12.85,46.48333333
12.85,46.49166667
12.85,46.5
12.85,46.50833333
12.85,46.51666667
12.85833333,46.51666667
12.86666667,46.51666667
12.86666667,46.525
12.86666667,46.53333333
12.875,46.53333333
12.875,46.525
12.875,46.51666667
12.875,46.50833333
12.86666667,46.50833333
12.86666667,46.5
12.875,46.5
12.875,46.49166667
12.88333333,46.49166667
12.88333333,46.48333333
12.88333333,46.475
12.89166667,46.475
12.89166667,46.46666667
12.88333333,46.46666667
12.88333333,46.45833333
12.88333333,46.45
12.89166667,46.45
12.89166667,46.44166667
12.9,46.44166667
12.90833333,46.44166667
12.90833333,46.43333333
12.91666667,46.43333333
12.925,46.43333333
12.93333333,46.43333333
12.93333333,46.425
12.94166667,46.425
12.94166667,46.41666667
12.95,46.41666667
12.95833333,46.41666667
12.95833333,46.425
12.95833333,46.43333333
12.96666667,46.43333333
12.96666667,46.425
12.96666667,46.41666667
12.975,46.41666667
12.98333333,46.41666667
12.98333333,46.425
12.975,46.425
12.975,46.43333333
12.98333333,46.43333333
12.99166667,46.43333333
12.99166667,46.44166667
12.99166667,46.45
13,46.45
13,46.45833333
13,46.46666667
13,46.475
13,46.48333333
12.99166667,46.48333333
12.99166667,46.49166667
12.98333333,46.49166667
12.98333333,46.5
12.975,46.5
12.975,46.50833333
12.98333333,46.50833333
12.98333333,46.51666667
12.98333333,46.525
12.975,46.525
12.975,46.53333333
12.98333333,46.53333333
12.99166667,46.53333333
13,46.53333333
13,46.54166667
13.00833333,46.54166667
13.00833333,46.55
13.00833333,46.55833333
13.01666667,46.55833333
13.01666667,46.55
13.01666667,46.54166667
13.025,46.54166667
13.03333333,46.54166667
13.04166667,46.54166667
13.05,46.54166667
13.05833333,46.54166667
13.06666667,46.54166667
13.06666667,46.53333333
13.06666667,46.525
13.05833333,46.525
13.05,46.525
13.04166667,46.525
13.03333333,46.525
13.025,46.525
13.01666667,46.525
13.01666667,46.51666667
13.01666667,46.50833333
13.00833333,46.50833333
13.00833333,46.5
13.01666667,46.5
13.025,46.5
13.025,46.49166667
13.03333333,46.49166667
13.04166667,46.49166667
13.04166667,46.48333333
13.04166667,46.475
13.05,46.475
13.05833333,46.475
13.05833333,46.48333333
13.05833333,46.49166667
13.06666667,46.49166667
13.075,46.49166667
13.08333333,46.49166667
13.09166667,46.49166667
13.09166667,46.5
13.1,46.5
13.1,46.50833333
13.10833333,46.50833333
13.10833333,46.51666667
13.10833333,46.525
13.1,46.525
13.09166667,46.525
13.09166667,46.53333333
13.1,46.53333333
13.1,46.54166667
13.10833333,46.54166667
13.11666667,46.54166667
13.11666667,46.55
13.125,46.55
13.125,46.54166667
13.13333333,46.54166667
13.14166667,46.54166667
13.14166667,46.53333333
13.13333333,46.53333333
13.13333333,46.525
13.14166667,46.525
13.15,46.525
13.15,46.51666667
13.15833333,46.51666667
13.15833333,46.50833333
13.15833333,46.5
13.15,46.5
13.15,46.49166667
13.14166667,46.49166667
13.13333333,46.49166667
13.13333333,46.5
13.125,46.5
13.125,46.49166667
13.11666667,46.49166667
13.11666667,46.48333333
13.10833333,46.48333333
13.10833333,46.475
13.11666667,46.475
13.11666667,46.46666667
13.10833333,46.46666667
13.10833333,46.45833333
13.10833333,46.45
13.1,46.45
13.09166667,46.45
13.09166667,46.44166667
13.09166667,46.43333333
13.08333333,46.43333333
13.08333333,46.425
13.09166667,46.425
13.1,46.425
13.1,46.43333333
13.10833333,46.43333333
13.10833333,46.425
13.11666667,46.425
13.125,46.425
13.13333333,46.425
13.13333333,46.43333333
13.125,46.43333333
13.125,46.44166667
13.125,46.45
13.13333333,46.45
13.13333333,46.45833333
13.14166667,46.45833333
13.15,46.45833333
13.15,46.45
13.15,46.44166667
13.15,46.43333333
13.15833333,46.43333333
13.15833333,46.44166667
13.16666667,46.44166667
13.16666667,46.45
13.16666667,46.45833333
13.175,46.45833333
13.175,46.46666667
13.175,46.475
13.16666667,46.475
13.16666667,46.48333333
13.175,46.48333333
13.175,46.49166667
13.18333333,46.49166667
13.18333333,46.5
13.18333333,46.50833333
13.19166667,46.50833333
13.19166667,46.5
13.2,46.5
13.20833333,46.5
13.20833333,46.50833333
13.21666667,46.50833333
13.21666667,46.5
13.225,46.5
13.23333333,46.5
13.23333333,46.50833333
13.24166667,46.50833333
13.25,46.50833333
13.25,46.51666667
13.24166667,46.51666667
13.23333333,46.51666667
13.23333333,46.525
13.24166667,46.525
13.24166667,46.53333333
13.25,46.53333333
13.25833333,46.53333333
13.26666667,46.53333333
13.26666667,46.525
13.275,46.525
13.275,46.53333333
13.28333333,46.53333333
13.28333333,46.525
13.29166667,46.525
13.29166667,46.53333333
13.3,46.53333333
13.3,46.54166667
13.30833333,46.54166667
13.30833333,46.53333333
13.30833333,46.525
13.31666667,46.525
13.325,46.525
13.325,46.53333333
13.33333333,46.53333333
13.33333333,46.525
13.33333333,46.51666667
13.34166667,46.51666667
13.34166667,46.525
13.35,46.525
13.35833333,46.525
13.36666667,46.525
13.36666667,46.51666667
13.375,46.51666667
13.38333333,46.51666667
13.38333333,46.525
13.38333333,46.53333333
13.375,46.53333333
13.375,46.54166667
13.38333333,46.54166667
13.39166667,46.54166667
13.39166667,46.53333333
13.39166667,46.525
13.4,46.525
13.4,46.51666667
13.40833333,46.51666667
13.41666667,46.51666667
13.41666667,46.525
13.40833333,46.525
13.40833333,46.53333333
13.40833333,46.54166667
13.4,46.54166667
13.4,46.55
13.40833333,46.55
13.41666667,46.55
13.41666667,46.54166667
13.425,46.54166667
13.425,46.53333333
13.425,46.525
13.425,46.51666667
13.43333333,46.51666667
13.44166667,46.51666667
13.45,46.51666667
13.45833333,46.51666667
13.45833333,46.525
13.45833333,46.53333333
13.46666667,46.53333333
13.46666667,46.54166667
13.46666667,46.55
13.475,46.55
13.48333333,46.55
13.48333333,46.54166667
13.48333333,46.53333333
13.49166667,46.53333333
13.5,46.53333333
13.5,46.525
13.50833333,46.525
13.51666667,46.525
13.525,46.525
13.53333333,46.525
13.53333333,46.53333333
13.53333333,46.54166667
13.54166667,46.54166667
13.54166667,46.55
13.54166667,46.55833333
13.55,46.55833333
13.55,46.56666667
13.55,46.575
13.54166667,46.575
13.53333333,46.575
13.525,46.575
13.51666667,46.575
13.50833333,46.575
13.5,46.575
13.5,46.58333333
13.49166667,46.58333333
13.49166667,46.59166667
13.48333333,46.59166667
13.475,46.59166667
13.46666667,46.59166667
13.45833333,46.59166667
13.45,46.59166667
13.44166667,46.59166667
13.43333333,46.59166667
13.425,46.59166667
13.41666667,46.59166667
13.41666667,46.6
13.40833333,46.6
13.40833333,46.59166667
13.4,46.59166667
13.39166667,46.59166667
13.38333333,46.59166667
13.375,46.59166667
13.375,46.6
13.36666667,46.6
13.36666667,46.59166667
13.35833333,46.59166667
13.35,46.59166667
13.34166667,46.59166667
13.34166667,46.6
13.33333333,46.6
13.325,46.6
13.31666667,46.6
13.30833333,46.6
13.3,46.6
13.29166667,46.6
13.29166667,46.59166667
13.28333333,46.59166667
13.28333333,46.6
13.275,46.6
13.26666667,46.6
13.25833333,46.6
13.25833333,46.60833333
13.25,46.60833333
13.24166667,46.60833333
13.23333333,46.60833333
13.23333333,46.61666667
13.225,46.61666667
13.21666667,46.61666667
13.20833333,46.61666667
13.2,46.61666667
13.2,46.625
13.19166667,46.625
13.18333333,46.625
13.175,46.625
13.16666667,46.625
13.15833333,46.625
13.15,46.625
13.15,46.63333333
13.14166667,46.63333333
13.13333333,46.63333333
13.125,46.63333333
13.125,46.64166667
13.13333333,46.64166667
13.13333333,46.65
13.14166667,46.65
13.15,46.65
13.15833333,46.65
13.16666667,46.65
13.175,46.65
13.175,46.64166667
13.18333333,46.64166667
13.19166667,46.64166667
13.2,46.64166667
13.20833333,46.64166667
13.21666667,46.64166667
13.225,46.64166667
13.23333333,46.64166667
13.24166667,46.64166667
13.25,46.64166667
13.25833333,46.64166667
13.26666667,46.64166667
13.26666667,46.63333333
13.275,46.63333333
13.28333333,46.63333333
13.29166667,46.63333333
13.3,46.63333333
13.30833333,46.63333333
13.31666667,46.63333333
13.31666667,46.625
13.325,46.625
13.33333333,46.625
13.33333333,46.63333333
13.33333333,46.64166667
13.325,46.64166667
13.325,46.65
13.31666667,46.65
13.30833333,46.65
13.30833333,46.65833333
13.3,46.65833333
13.29166667,46.65833333
13.29166667,46.66666667
13.28333333,46.66666667
13.275,46.66666667
13.275,46.675
13.28333333,46.675
13.29166667,46.675
13.3,46.675
13.30833333,46.675
13.31666667,46.675
13.31666667,46.66666667
13.325,46.66666667
13.33333333,46.66666667
13.33333333,46.65833333
13.34166667,46.65833333
13.35,46.65833333
13.35833333,46.65833333
13.35833333,46.65
13.36666667,46.65
13.375,46.65
13.38333333,46.65
13.39166667,46.65
13.39166667,46.64166667
13.4,46.64166667
13.40833333,46.64166667
13.41666667,46.64166667
13.425,46.64166667
13.43333333,46.64166667
13.44166667,46.64166667
13.45,46.64166667
13.45833333,46.64166667
13.45833333,46.63333333
13.46666667,46.63333333
13.46666667,46.64166667
13.475,46.64166667
13.475,46.63333333
13.48333333,46.63333333
13.48333333,46.64166667
13.49166667,46.64166667
13.49166667,46.63333333
13.5,46.63333333
13.50833333,46.63333333
13.51666667,46.63333333
13.525,46.63333333
13.53333333,46.63333333
13.54166667,46.63333333
13.54166667,46.64166667
13.55,46.64166667
13.55,46.63333333
13.55,46.625
13.55833333,46.625
13.56666667,46.625
13.575,46.625
13.58333333,46.625
13.58333333,46.61666667
13.59166667,46.61666667
13.59166667,46.625
13.59166667,46.63333333
13.6,46.63333333
13.6,46.64166667
13.60833333,46.64166667
13.61666667,46.64166667
13.625,46.64166667
13.625,46.63333333
13.63333333,46.63333333
13.64166667,46.63333333
13.65,46.63333333
13.65833333,46.63333333
13.66666667,46.63333333
13.675,46.63333333
13.68333333,46.63333333
13.69166667,46.63333333
13.7,46.63333333
13.7,46.625
13.70833333,46.625
13.70833333,46.63333333
13.71666667,46.63333333
13.71666667,46.64166667
13.70833333,46.64166667
13.70833333,46.65
13.70833333,46.65833333
13.70833333,46.66666667
13.7,46.66666667
13.7,46.675
13.69166667,46.675
13.68333333,46.675
13.68333333,46.68333333
13.69166667,46.68333333
13.69166667,46.69166667
13.7,46.69166667
13.70833333,46.69166667
13.70833333,46.68333333
13.71666667,46.68333333
13.71666667,46.675
13.725,46.675
13.73333333,46.675
13.73333333,46.66666667
13.74166667,46.66666667
13.74166667,46.65833333
13.75,46.65833333
13.75,46.65
13.75833333,46.65
13.75833333,46.64166667
13.76666667,46.64166667
13.775,46.64166667
13.78333333,46.64166667
13.79166667,46.64166667
13.8,46.64166667
13.8,46.63333333
13.80833333,46.63333333
13.80833333,46.625
13.80833333,46.61666667
13.80833333,46.60833333
13.81666667,46.60833333
13.81666667,46.6
13.81666667,46.59166667
13.825,46.59166667
13.825,46.58333333
13.83333333,46.58333333
13.83333333,46.575
13.83333333,46.56666667
13.84166667,46.56666667
13.85,46.56666667
13.85,46.575
13.85,46.58333333
13.85833333,46.58333333
13.85833333,46.575
13.86666667,46.575
13.86666667,46.58333333
13.875,46.58333333
13.88333333,46.58333333
13.89166667,46.58333333
13.89166667,46.575
13.89166667,46.56666667
13.89166667,46.55833333
13.89166667,46.55
13.89166667,46.54166667
13.89166667,46.53333333
13.88333333,46.53333333
13.875,46.53333333
13.875,46.525
13.86666667,46.525
13.85833333,46.525
13.85,46.525
13.84166667,46.525
13.83333333,46.525
13.825,46.525
13.825,46.51666667
13.81666667,46.51666667
13.80833333,46.51666667
13.8,46.51666667
13.8,46.50833333
13.79166667,46.50833333
13.79166667,46.51666667
13.79166667,46.525
13.78333333,46.525
13.775,46.525
13.76666667,46.525
13.75833333,46.525
13.75833333,46.51666667
13.75833333,46.50833333
13.76666667,46.50833333
13.775,46.50833333
13.775,46.5
13.78333333,46.5
13.79166667,46.5
13.8,46.5
13.80833333,46.5
13.81666667,46.5
13.825,46.5
13.825,46.49166667
13.83333333,46.49166667
13.83333333,46.5
13.84166667,46.5
13.84166667,46.49166667
13.85,46.49166667
13.85,46.5
13.85833333,46.5
13.86666667,46.5
13.86666667,46.49166667
13.875,46.49166667
13.875,46.48333333
13.88333333,46.48333333
13.89166667,46.48333333
13.9,46.48333333
13.90833333,46.48333333
13.90833333,46.49166667
13.90833333,46.5
13.90833333,46.50833333
13.91666667,46.50833333
13.925,46.50833333
13.925,46.5
13.925,46.49166667
13.93333333,46.49166667
13.93333333,46.48333333
13.925,46.48333333
13.925,46.475
13.93333333,46.475
13.94166667,46.475
13.95,46.475
13.95,46.46666667
13.95,46.45833333
13.95833333,46.45833333
13.95833333,46.45
13.95,46.45
13.94166667,46.45
13.94166667,46.44166667
13.95,46.44166667
13.95833333,46.44166667
13.96666667,46.44166667
13.96666667,46.43333333
13.96666667,46.425
13.96666667,46.41666667
13.975,46.41666667
13.975,46.40833333
13.96666667,46.40833333
13.95833333,46.40833333
13.95833333,46.41666667
13.95833333,46.425
13.95,46.425
13.94166667,46.425
13.94166667,46.41666667
13.94166667,46.40833333
13.93333333,46.40833333
13.93333333,46.4
13.925,46.4
13.925,46.39166667
13.91666667,46.39166667
13.91666667,46.38333333
13.90833333,46.38333333
13.90833333,46.375
13.9,46.375
13.89166667,46.375
13.89166667,46.38333333
13.9,46.38333333
13.9,46.39166667
13.90833333,46.39166667
13.90833333,46.4
13.91666667,46.4
13.91666667,46.40833333
13.91666667,46.41666667
13.90833333,46.41666667
13.90833333,46.40833333
13.9,46.40833333
13.9,46.4
13.89166667,46.4
13.88333333,46.4
13.88333333,46.40833333
13.88333333,46.41666667
13.875,46.41666667
13.86666667,46.41666667
13.86666667,46.40833333
13.85833333,46.40833333
13.85,46.40833333
13.85,46.4
13.84166667,46.4
13.84166667,46.39166667
13.83333333,46.39166667
13.83333333,46.4
13.83333333,46.40833333
13.83333333,46.41666667
13.84166667,46.41666667
13.84166667,46.425
13.85,46.425
13.85833333,46.425
13.85833333,46.43333333
13.86666667,46.43333333
13.875,46.43333333
13.875,46.44166667
13.88333333,46.44166667
13.88333333,46.45
13.89166667,46.45
13.9,46.45
13.90833333,46.45
13.91666667,46.45
13.91666667,46.45833333
13.90833333,46.45833333
13.90833333,46.46666667
13.9,46.46666667
13.89166667,46.46666667
13.88333333,46.46666667
13.875,46.46666667
13.86666667,46.46666667
13.85833333,46.46666667
13.85,46.46666667
13.85,46.475
13.84166667,46.475
13.84166667,46.46666667
13.83333333,46.46666667
13.83333333,46.45833333
13.825,46.45833333
13.81666667,46.45833333
13.81666667,46.46666667
13.81666667,46.475
13.80833333,46.475
13.8,46.475
13.8,46.46666667
13.79166667,46.46666667
13.79166667,46.45833333
13.79166667,46.45
13.79166667,46.44166667
13.79166667,46.43333333
13.8,46.43333333
13.8,46.425
13.79166667,46.425
13.78333333,46.425
13.78333333,46.43333333
13.775,46.43333333
13.775,46.44166667
13.76666667,46.44166667
13.76666667,46.45
13.775,46.45
13.775,46.45833333
13.76666667,46.45833333
13.76666667,46.46666667
13.75833333,46.46666667
13.75833333,46.475
13.75,46.475
13.74166667,46.475
13.73333333,46.475
13.73333333,46.46666667
13.725,46.46666667
13.725,46.45833333
13.725,46.45
13.71666667,46.45
13.71666667,46.44166667
13.70833333,46.44166667
13.70833333,46.45
13.70833333,46.45833333
13.70833333,46.46666667
13.71666667,46.46666667
13.71666667,46.475
13.71666667,46.48333333
13.70833333,46.48333333
13.7,46.48333333
13.69166667,46.48333333
13.68333333,46.48333333
13.68333333,46.475
13.675,46.475
13.675,46.46666667
13.675,46.45833333
13.675,46.45
13.66666667,46.45
13.66666667,46.45833333
13.65833333,46.45833333
13.65,46.45833333
13.65,46.46666667
13.65833333,46.46666667
13.65833333,46.475
13.65833333,46.48333333
13.65,46.48333333
13.65,46.475
13.64166667,46.475
13.64166667,46.46666667
13.63333333,46.46666667
13.63333333,46.475
13.625,46.475
13.61666667,46.475
13.61666667,46.46666667
13.61666667,46.45833333
13.61666667,46.45
13.60833333,46.45
13.60833333,46.45833333
13.60833333,46.46666667
13.6,46.46666667
13.6,46.475
13.59166667,46.475
13.58333333,46.475
13.58333333,46.46666667
13.58333333,46.45833333
13.58333333,46.45
13.58333333,46.44166667
13.575,46.44166667
13.575,46.43333333
13.575,46.425
13.575,46.41666667
13.56666667,46.41666667
13.56666667,46.40833333
13.55833333,46.40833333
13.55,46.40833333
13.55,46.4
13.54166667,46.4
13.53333333,46.4
13.525,46.4
13.51666667,46.4
13.51666667,46.39166667
13.50833333,46.39166667
13.5,46.39166667
13.49166667,46.39166667
13.49166667,46.4
13.5,46.4
13.5,46.40833333
13.50833333,46.40833333
13.51666667,46.40833333
13.525,46.40833333
13.53333333,46.40833333
13.53333333,46.41666667
13.54166667,46.41666667
13.55,46.41666667
13.55833333,46.41666667
13.55833333,46.425
13.55833333,46.43333333
13.55833333,46.44166667
13.56666667,46.44166667
13.56666667,46.45
13.56666667,46.45833333
13.56666667,46.46666667
13.55833333,46.46666667
13.55833333,46.45833333
13.55,46.45833333
13.55,46.45
13.54166667,46.45
13.54166667,46.44166667
13.54166667,46.43333333
13.53333333,46.43333333
13.53333333,46.44166667
13.525,46.44166667
13.525,46.45
13.53333333,46.45
13.53333333,46.45833333
13.54166667,46.45833333
13.54166667,46.46666667
13.55,46.46666667
13.55,46.475
13.55833333,46.475
13.55833333,46.48333333
13.56666667,46.48333333
13.56666667,46.49166667
13.55833333,46.49166667
13.55,46.49166667
13.54166667,46.49166667
13.53333333,46.49166667
13.525,46.49166667
13.51666667,46.49166667
13.50833333,46.49166667
13.50833333,46.48333333
13.50833333,46.475
13.5,46.475
13.5,46.46666667
13.50833333,46.46666667
13.50833333,46.45833333
13.5,46.45833333
13.5,46.45
13.5,46.44166667
13.49166667,46.44166667
13.49166667,46.45
13.48333333,46.45
13.475,46.45
13.475,46.44166667
13.475,46.43333333
13.475,46.425
13.46666667,46.425
13.46666667,46.43333333
13.45833333,46.43333333
13.45833333,46.44166667
13.45833333,46.45
13.45833333,46.45833333
13.46666667,46.45833333
13.46666667,46.46666667
13.475,46.46666667
13.48333333,46.46666667
13.48333333,46.475
13.475,46.475
13.475,46.48333333
13.475,46.49166667
13.46666667,46.49166667
13.45833333,46.49166667
13.45,46.49166667
13.44166667,46.49166667
13.43333333,46.49166667
13.425,46.49166667
13.41666667,46.49166667
13.40833333,46.49166667
13.4,46.49166667
13.39166667,46.49166667
13.38333333,46.49166667
13.375,46.49166667
13.375,46.48333333
13.36666667,46.48333333
13.36666667,46.49166667
13.35833333,46.49166667
13.35,46.49166667
13.35,46.5
13.34166667,46.5
13.34166667,46.49166667
13.33333333,46.49166667
13.33333333,46.5
13.325,46.5
13.31666667,46.5
13.31666667,46.49166667
13.31666667,46.48333333
13.325,46.48333333
13.325,46.475
13.31666667,46.475
13.31666667,46.46666667
13.31666667,46.45833333
13.325,46.45833333
13.33333333,46.45833333
13.34166667,46.45833333
13.34166667,46.46666667
13.35,46.46666667
13.35833333,46.46666667
13.35833333,46.45833333
13.36666667,46.45833333
13.375,46.45833333
13.375,46.46666667
13.38333333,46.46666667
13.39166667,46.46666667
13.39166667,46.45833333
13.4,46.45833333
13.40833333,46.45833333
13.41666667,46.45833333
13.41666667,46.45
13.40833333,46.45
13.40833333,46.44166667
13.4,46.44166667
13.4,46.43333333
13.39166667,46.43333333
13.38333333,46.43333333
13.375,46.43333333
13.36666667,46.43333333
13.35833333,46.43333333
13.35833333,46.44166667
13.35,46.44166667
13.34166667,46.44166667
13.33333333,46.44166667
13.325,46.44166667
13.325,46.43333333
13.33333333,46.43333333
13.34166667,46.43333333
13.34166667,46.425
13.33333333,46.425
13.33333333,46.41666667
13.34166667,46.41666667
13.35,46.41666667
13.35,46.40833333
13.35833333,46.40833333
13.35833333,46.41666667
13.36666667,46.41666667
13.375,46.41666667
13.38333333,46.41666667
13.39166667,46.41666667
13.4,46.41666667
13.4,46.40833333
13.40833333,46.40833333
13.41666667,46.40833333
13.425,46.40833333
13.43333333,46.40833333
13.43333333,46.4
13.44166667,46.4
13.45,46.4
13.45833333,46.4
13.45833333,46.39166667
13.45,46.39166667
13.44166667,46.39166667
13.43333333,46.39166667
13.425,46.39166667
13.41666667,46.39166667
13.40833333,46.39166667
13.4,46.39166667
13.39166667,46.39166667
13.38333333,46.39166667
13.38333333,46.4
13.375,46.4
13.36666667,46.4
13.36666667,46.39166667
13.35833333,46.39166667
13.35,46.39166667
13.34166667,46.39166667
13.34166667,46.38333333
13.34166667,46.375
13.35,46.375
13.35833333,46.375
13.36666667,46.375
13.375,46.375
13.38333333,46.375
13.38333333,46.36666667
13.39166667,46.36666667
13.4,46.36666667
13.4,46.35833333
13.40833333,46.35833333
13.40833333,46.35
13.41666667,46.35
13.41666667,46.34166667
13.425,46.34166667
13.425,46.33333333
13.425,46.325
13.41666667,46.325
13.41666667,46.33333333
13.40833333,46.33333333
13.4,46.33333333
13.39166667,46.33333333
13.38333333,46.33333333
13.375,46.33333333
13.375,46.325
13.38333333,46.325
13.39166667,46.325
13.4,46.325
13.4,46.31666667
13.40833333,46.31666667
13.41666667,46.31666667
13.425,46.31666667
13.43333333,46.31666667
13.44166667,46.31666667
13.45,46.31666667
13.45833333,46.31666667
13.46666667,46.31666667
13.475,46.31666667
13.475,46.325
13.48333333,46.325
13.48333333,46.33333333
13.48333333,46.34166667
13.49166667,46.34166667
13.49166667,46.35
13.5,46.35
13.50833333,46.35
13.51666667,46.35
13.525,46.35
13.53333333,46.35
13.54166667,46.35
13.55,46.35
13.55833333,46.35
13.56666667,46.35
13.56666667,46.35833333
13.575,46.35833333
13.575,46.36666667
13.575,46.375
13.56666667,46.375
13.55833333,46.375
13.55,46.375
13.54166667,46.375
13.54166667,46.38333333
13.55,46.38333333
13.55833333,46.38333333
13.55833333,46.39166667
13.56666667,46.39166667
13.575,46.39166667
13.575,46.4
13.58333333,46.4
13.58333333,46.40833333
13.59166667,46.40833333
13.59166667,46.41666667
13.58333333,46.41666667
13.58333333,46.425
13.59166667,46.425
13.6,46.425
13.60833333,46.425
13.60833333,46.41666667
13.61666667,46.41666667
13.61666667,46.425
13.625,46.425
13.63333333,46.425
13.64166667,46.425
13.65,46.425
13.65833333,46.425
13.66666667,46.425
13.66666667,46.41666667
13.675,46.41666667
13.675,46.40833333
13.675,46.4
13.66666667,46.4
13.65833333,46.4
13.65,46.4
13.65,46.40833333
13.64166667,46.40833333
13.63333333,46.40833333
13.625,46.40833333
13.625,46.4
13.61666667,46.4
13.61666667,46.39166667
13.625,46.39166667
13.63333333,46.39166667
13.64166667,46.39166667
13.64166667,46.38333333
13.64166667,46.375
13.65,46.375
13.65,46.36666667
13.64166667,46.36666667
13.64166667,46.35833333
13.63333333,46.35833333
13.625,46.35833333
13.61666667,46.35833333
13.60833333,46.35833333
13.60833333,46.35
13.61666667,46.35
13.625,46.35
13.63333333,46.35
13.64166667,46.35
13.65,46.35
13.65833333,46.35
13.66666667,46.35
13.675,46.35
13.675,46.35833333
13.68333333,46.35833333
13.69166667,46.35833333
13.69166667,46.36666667
13.7,46.36666667
13.70833333,46.36666667
13.70833333,46.375
13.71666667,46.375
13.71666667,46.38333333
13.725,46.38333333
13.725,46.39166667
13.73333333,46.39166667
13.73333333,46.4
13.725,46.4
13.71666667,46.4
13.70833333,46.4
13.70833333,46.39166667
13.7,46.39166667
13.7,46.38333333
13.7,46.375
13.69166667,46.375
13.69166667,46.38333333
13.69166667,46.39166667
13.68333333,46.39166667
13.68333333,46.4
13.69166667,46.4
13.69166667,46.40833333
13.7,46.40833333
13.70833333,46.40833333
13.71666667,46.40833333
13.71666667,46.41666667
13.725,46.41666667
13.73333333,46.41666667
13.74166667,46.41666667
13.74166667,46.40833333
13.75,46.40833333
13.75833333,46.40833333
13.75833333,46.4
13.75,46.4
13.75,46.39166667
13.75833333,46.39166667
13.76666667,46.39166667
13.775,46.39166667
13.78333333,46.39166667
13.79166667,46.39166667
13.79166667,46.38333333
13.8,46.38333333
13.8,46.375
13.8,46.36666667
13.79166667,46.36666667
13.79166667,46.375
13.78333333,46.375
13.775,46.375
13.76666667,46.375
13.75833333,46.375
13.75833333,46.36666667
13.75833333,46.35833333
13.75,46.35833333
13.74166667,46.35833333
13.74166667,46.36666667
13.73333333,46.36666667
13.73333333,46.35833333
13.725,46.35833333
13.71666667,46.35833333
13.70833333,46.35833333
13.70833333,46.35
13.71666667,46.35
13.71666667,46.34166667
13.71666667,46.33333333
13.70833333,46.33333333
13.70833333,46.325
13.70833333,46.31666667
13.7,46.31666667
13.69166667,46.31666667
13.68333333,46.31666667
13.68333333,46.30833333
13.69166667,46.30833333
13.69166667,46.3
13.68333333,46.3
13.675,46.3
13.66666667,46.3
13.65833333,46.3
13.65,46.3
13.65,46.30833333
13.64166667,46.30833333
13.63333333,46.30833333
13.63333333,46.31666667
13.63333333,46.325
13.625,46.325
13.625,46.33333333
13.61666667,46.33333333
13.61666667,46.325
13.61666667,46.31666667
13.60833333,46.31666667
13.6,46.31666667
13.6,46.325
13.59166667,46.325
13.59166667,46.31666667
13.59166667,46.30833333
13.6,46.30833333
13.60833333,46.30833333
13.60833333,46.3
13.6,46.3
13.59166667,46.3
13.58333333,46.3
13.575,46.3
13.56666667,46.3
13.56666667,46.30833333
13.55833333,46.30833333
13.55,46.30833333
13.54166667,46.30833333
13.53333333,46.30833333
13.525,46.30833333
13.51666667,46.30833333
13.50833333,46.30833333
13.50833333,46.3
13.51666667,46.3
13.525,46.3
13.53333333,46.3
13.54166667,46.3
13.55,46.3
13.55,46.29166667
13.55833333,46.29166667
13.56666667,46.29166667
13.575,46.29166667
13.575,46.28333333
13.58333333,46.28333333
13.59166667,46.28333333
13.59166667,46.275
13.6,46.275
13.6,46.28333333
13.60833333,46.28333333
13.61666667,46.28333333
13.625,46.28333333
13.63333333,46.28333333
13.63333333,46.275
13.63333333,46.26666667
13.64166667,46.26666667
13.64166667,46.25833333
13.64166667,46.25
13.64166667,46.24166667
13.64166667,46.23333333
13.65,46.23333333
13.65,46.24166667
13.65833333,46.24166667
13.65833333,46.25
13.66666667,46.25
13.66666667,46.24166667
13.675,46.24166667
13.68333333,46.24166667
13.68333333,46.23333333
13.68333333,46.225
13.68333333,46.21666667
13.69166667,46.21666667
13.7,46.21666667
13.70833333,46.21666667
13.70833333,46.225
13.7,46.225
13.7,46.23333333
13.7,46.24166667
13.70833333,46.24166667
13.70833333,46.25
13.71666667,46.25
13.71666667,46.25833333
13.70833333,46.25833333
13.70833333,46.26666667
13.71666667,46.26666667
13.725,46.26666667
13.73333333,46.26666667
13.73333333,46.25833333
13.74166667,46.25833333
13.74166667,46.25
13.74166667,46.24166667
13.74166667,46.23333333
13.74166667,46.225
13.75,46.225
13.75,46.23333333
13.75833333,46.23333333
13.75833333,46.225
13.76666667,46.225
13.76666667,46.23333333
13.775,46.23333333
13.78333333,46.23333333
13.78333333,46.225
13.78333333,46.21666667
13.775,46.21666667
13.775,46.20833333
13.775,46.2
13.76666667,46.2
13.76666667,46.19166667
13.775,46.19166667
13.775,46.18333333
13.775,46.175
13.78333333,46.175
13.78333333,46.18333333
13.79166667,46.18333333
13.79166667,46.175
13.8,46.175
13.80833333,46.175
13.81666667,46.175
13.81666667,46.18333333
13.81666667,46.19166667
13.80833333,46.19166667
13.80833333,46.2
13.8,46.2
13.79166667,46.2
13.79166667,46.20833333
13.8,46.20833333
13.8,46.21666667
13.80833333,46.21666667
13.81666667,46.21666667
13.825,46.21666667
13.825,46.225
13.83333333,46.225
13.83333333,46.21666667
13.84166667,46.21666667
13.84166667,46.20833333
13.85,46.20833333
13.85833333,46.20833333
13.85833333,46.2
13.85833333,46.19166667
13.85,46.19166667
13.85,46.18333333
13.85,46.175
13.84166667,46.175
13.84166667,46.16666667
13.85,46.16666667
13.85,46.15833333
13.85833333,46.15833333
13.85833333,46.15
13.85833333,46.14166667
13.85,46.14166667
13.84166667,46.14166667
13.84166667,46.13333333
13.84166667,46.125
13.85,46.125
13.85833333,46.125
13.85833333,46.11666667
13.85833333,46.10833333
13.85833333,46.1
13.85,46.1
13.85,46.09166667
13.85,46.08333333
13.85,46.075
13.84166667,46.075
13.84166667,46.06666667
13.84166667,46.05833333
13.83333333,46.05833333
13.83333333,46.05
13.83333333,46.04166667
13.825,46.04166667
13.825,46.03333333
13.81666667,46.03333333
13.81666667,46.04166667
13.81666667,46.05
13.81666667,46.05833333
13.81666667,46.06666667
13.81666667,46.075
13.81666667,46.08333333
13.80833333,46.08333333
13.80833333,46.09166667
13.80833333,46.1
13.81666667,46.1
13.825,46.1
13.825,46.10833333
13.81666667,46.10833333
13.80833333,46.10833333
13.80833333,46.11666667
13.8,46.11666667
13.79166667,46.11666667
13.78333333,46.11666667
13.78333333,46.125
13.775,46.125
13.76666667,46.125
13.76666667,46.11666667
13.75833333,46.11666667
13.75,46.11666667
13.74166667,46.11666667
13.74166667,46.10833333
13.73333333,46.10833333
13.73333333,46.1
13.73333333,46.09166667
13.74166667,46.09166667
13.74166667,46.08333333
13.73333333,46.08333333
13.725,46.08333333
13.725,46.075
13.725,46.06666667
13.725,46.05833333
13.71666667,46.05833333
13.70833333,46.05833333
13.7,46.05833333
13.69166667,46.05833333
13.69166667,46.06666667
13.69166667,46.075
13.68333333,46.075
13.675,46.075
13.675,46.06666667
13.66666667,46.06666667
13.66666667,46.05833333
13.675,46.05833333
13.675,46.05
13.68333333,46.05
13.68333333,46.04166667
13.675,46.04166667
13.675,46.03333333
13.68333333,46.03333333
13.68333333,46.025
13.69166667,46.025
13.69166667,46.01666667
13.7,46.01666667
13.7,46.00833333
13.70833333,46.00833333
13.70833333,46
13.7,46
13.7,45.99166667
13.7,45.98333333
13.70833333,45.98333333
13.70833333,45.975
</coordinates>
</LinearRing>
</outerBoundaryIs>
<innerBoundaryIs>
<LinearRing>
<coordinates>
13.64166667,45.99166667
13.64166667,46
13.63333333,46
13.63333333,45.99166667
13.64166667,45.99166667
</coordinates>
</LinearRing>
</innerBoundaryIs>
<innerBoundaryIs>
<LinearRing>
<coordinates>
13.63333333,46
13.63333333,46.00833333
13.625,46.00833333
13.625,46
13.63333333,46
</coordinates>
</LinearRing>
</innerBoundaryIs>
<innerBoundaryIs>
<LinearRing>
<coordinates>
13.525,46.06666667
13.53333333,46.06666667
13.53333333,46.075
13.525,46.075
13.525,46.06666667
</coordinates>
</LinearRing>
</innerBoundaryIs>
<innerBoundaryIs>
<LinearRing>
<coordinates>
13.475,46.075
13.48333333,46.075
13.49166667,46.075
13.49166667,46.08333333
13.48333333,46.08333333
13.475,46.08333333
13.475,46.075
</coordinates>
</LinearRing>
</innerBoundaryIs>
<innerBoundaryIs>
<LinearRing>
<coordinates>
13.51666667,46.11666667
13.525,46.11666667
13.525,46.10833333
13.53333333,46.10833333
13.53333333,46.11666667
13.54166667,46.11666667
13.54166667,46.125
13.53333333,46.125
13.53333333,46.13333333
13.525,46.13333333
13.525,46.125
13.51666667,46.125
13.51666667,46.11666667
</coordinates>
</LinearRing>
</innerBoundaryIs>
<innerBoundaryIs>
<LinearRing>
<coordinates>
13.48333333,46.15
13.48333333,46.15833333
13.475,46.15833333
13.475,46.15
13.48333333,46.15
</coordinates>
</LinearRing>
</innerBoundaryIs>
<innerBoundaryIs>
<LinearRing>
<coordinates>
13.48333333,46.15833333
13.49166667,46.15833333
13.49166667,46.16666667
13.49166667,46.175
13.48333333,46.175
13.48333333,46.16666667
13.48333333,46.15833333
</coordinates>
</LinearRing>
</innerBoundaryIs>
<innerBoundaryIs>
<LinearRing>
<coordinates>
13.19166667,46.14166667
13.19166667,46.15
13.18333333,46.15
13.18333333,46.14166667
13.19166667,46.14166667
</coordinates>
</LinearRing>
</innerBoundaryIs>
<innerBoundaryIs>
<LinearRing>
<coordinates>
12.95833333,46.19166667
12.96666667,46.19166667
12.975,46.19166667
12.975,46.2
12.98333333,46.2
12.99166667,46.2
13,46.2
13,46.20833333
13,46.21666667
12.99166667,46.21666667
12.98333333,46.21666667
12.98333333,46.20833333
12.975,46.20833333
12.96666667,46.20833333
12.95833333,46.20833333
12.95,46.20833333
12.95,46.2
12.95833333,46.2
12.95833333,46.19166667
</coordinates>
</LinearRing>
</innerBoundaryIs>
<innerBoundaryIs>
<LinearRing>
<coordinates>
12.91666667,46.31666667
12.90833333,46.31666667
12.90833333,46.30833333
12.90833333,46.3
12.91666667,46.3
12.91666667,46.30833333
12.91666667,46.31666667
</coordinates>
</LinearRing>
</innerBoundaryIs>
<innerBoundaryIs>
<LinearRing>
<coordinates>
12.96666667,46.33333333
12.96666667,46.325
12.975,46.325
12.975,46.33333333
12.96666667,46.33333333
</coordinates>
</LinearRing>
</innerBoundaryIs>
<innerBoundaryIs>
<LinearRing>
<coordinates>
13.08333333,46.425
13.075,46.425
13.06666667,46.425
13.05833333,46.425
13.05833333,46.41666667
13.06666667,46.41666667
13.06666667,46.40833333
13.05833333,46.40833333
13.05833333,46.4
13.06666667,46.4
13.06666667,46.39166667
13.075,46.39166667
13.075,46.38333333
13.08333333,46.38333333
13.08333333,46.39166667
13.09166667,46.39166667
13.1,46.39166667
13.10833333,46.39166667
13.10833333,46.4
13.11666667,46.4
13.11666667,46.40833333
13.10833333,46.40833333
13.1,46.40833333
13.09166667,46.40833333
13.08333333,46.40833333
13.08333333,46.41666667
13.08333333,46.425
</coordinates>
</LinearRing>
</innerBoundaryIs>
<innerBoundaryIs>
<LinearRing>
<coordinates>
13.53333333,46.525
13.53333333,46.51666667
13.54166667,46.51666667
13.54166667,46.525
13.53333333,46.525
</coordinates>
</LinearRing>
</innerBoundaryIs>
<innerBoundaryIs>
<LinearRing>
<coordinates>
13.71666667,46.64166667
13.725,46.64166667
13.725,46.65
13.71666667,46.65
13.71666667,46.64166667
</coordinates>
</LinearRing>
</innerBoundaryIs>
<innerBoundaryIs>
<LinearRing>
<coordinates>
13.725,46.64166667
13.725,46.63333333
13.73333333,46.63333333
13.74166667,46.63333333
13.74166667,46.64166667
13.74166667,46.65
13.73333333,46.65
13.73333333,46.64166667
13.725,46.64166667
</coordinates>
</LinearRing>
</innerBoundaryIs>
<innerBoundaryIs>
<LinearRing>
<coordinates>
13.86666667,46.575
13.86666667,46.56666667
13.875,46.56666667
13.88333333,46.56666667
13.88333333,46.575
13.875,46.575
13.86666667,46.575
</coordinates>
</LinearRing>
</innerBoundaryIs>
<innerBoundaryIs>
<LinearRing>
<coordinates>
13.88333333,46.41666667
13.89166667,46.41666667
13.89166667,46.425
13.88333333,46.425
13.88333333,46.41666667
</coordinates>
</LinearRing>
</innerBoundaryIs>
<innerBoundaryIs>
<LinearRing>
<coordinates>
13.89166667,46.425
13.9,46.425
13.90833333,46.425
13.90833333,46.43333333
13.9,46.43333333
13.89166667,46.43333333
13.89166667,46.425
</coordinates>
</LinearRing>
</innerBoundaryIs>
<innerBoundaryIs>
<LinearRing>
<coordinates>
13.75833333,46.475
13.76666667,46.475
13.76666667,46.48333333
13.75833333,46.48333333
13.75833333,46.475
</coordinates>
</LinearRing>
</innerBoundaryIs>
<innerBoundaryIs>
<LinearRing>
<coordinates>
13.375,46.33333333
13.375,46.34166667
13.36666667,46.34166667
13.35833333,46.34166667
13.35,46.34166667
13.34166667,46.34166667
13.33333333,46.34166667
13.325,46.34166667
13.31666667,46.34166667
13.31666667,46.33333333
13.30833333,46.33333333
13.30833333,46.34166667
13.3,46.34166667
13.29166667,46.34166667
13.29166667,46.33333333
13.28333333,46.33333333
13.28333333,46.34166667
13.275,46.34166667
13.26666667,46.34166667
13.26666667,46.35
13.25833333,46.35
13.25833333,46.34166667
13.25,46.34166667
13.24166667,46.34166667
13.24166667,46.35
13.24166667,46.35833333
13.24166667,46.36666667
13.23333333,46.36666667
13.225,46.36666667
13.225,46.35833333
13.21666667,46.35833333
13.20833333,46.35833333
13.20833333,46.36666667
13.2,46.36666667
13.2,46.375
13.19166667,46.375
13.18333333,46.375
13.18333333,46.38333333
13.175,46.38333333
13.16666667,46.38333333
13.16666667,46.375
13.16666667,46.36666667
13.15833333,46.36666667
13.15,46.36666667
13.15,46.35833333
13.15833333,46.35833333
13.15833333,46.35
13.15833333,46.34166667
13.16666667,46.34166667
13.175,46.34166667
13.18333333,46.34166667
13.19166667,46.34166667
13.2,46.34166667
13.20833333,46.34166667
13.21666667,46.34166667
13.225,46.34166667
13.225,46.33333333
13.23333333,46.33333333
13.23333333,46.325
13.24166667,46.325
13.25,46.325
13.25833333,46.325
13.26666667,46.325
13.275,46.325
13.275,46.31666667
13.28333333,46.31666667
13.29166667,46.31666667
13.3,46.31666667
13.30833333,46.31666667
13.30833333,46.30833333
13.31666667,46.30833333
13.325,46.30833333
13.33333333,46.30833333
13.34166667,46.30833333
13.34166667,46.31666667
13.35,46.31666667
13.35833333,46.31666667
13.36666667,46.31666667
13.36666667,46.325
13.35833333,46.325
13.35,46.325
13.34166667,46.325
13.33333333,46.325
13.33333333,46.33333333
13.34166667,46.33333333
13.35,46.33333333
13.35833333,46.33333333
13.36666667,46.33333333
13.375,46.33333333
</coordinates>
</LinearRing>
</innerBoundaryIs>
<innerBoundaryIs>
<LinearRing>
<coordinates>
13.26666667,46.35
13.275,46.35
13.275,46.35833333
13.26666667,46.35833333
13.26666667,46.35
</coordinates>
</LinearRing>
</innerBoundaryIs>
<innerBoundaryIs>
<LinearRing>
<coordinates>
13.68333333,46.31666667
13.68333333,46.325
13.675,46.325
13.675,46.33333333
13.66666667,46.33333333
13.65833333,46.33333333
13.65833333,46.325
13.66666667,46.325
13.66666667,46.31666667
13.675,46.31666667
13.68333333,46.31666667
</coordinates>
</LinearRing>
</innerBoundaryIs>
<innerBoundaryIs>
<LinearRing>
<coordinates>
13.84166667,46.20833333
13.83333333,46.20833333
13.83333333,46.2
13.84166667,46.2
13.84166667,46.20833333
</coordinates>
</LinearRing>
</innerBoundaryIs>
<innerBoundaryIs>
<LinearRing>
<coordinates>
13.825,46.1
13.825,46.09166667
13.83333333,46.09166667
13.83333333,46.1
13.825,46.1
</coordinates>
</LinearRing>
</innerBoundaryIs>
<innerBoundaryIs>
<LinearRing>
<coordinates>
13.78333333,46.125
13.79166667,46.125
13.79166667,46.13333333
13.78333333,46.13333333
13.78333333,46.125
</coordinates>
</LinearRing>
</innerBoundaryIs>
<innerBoundaryIs>
<LinearRing>
<coordinates>
13.78333333,46.13333333
13.78333333,46.14166667
13.775,46.14166667
13.76666667,46.14166667
13.76666667,46.13333333
13.775,46.13333333
13.78333333,46.13333333
</coordinates>
</LinearRing>
</innerBoundaryIs>
<innerBoundaryIs>
<LinearRing>
<coordinates>
13.35833333,46.30833333
13.35833333,46.3
13.35,46.3
13.34166667,46.3
13.33333333,46.3
13.325,46.3
13.325,46.29166667
13.325,46.28333333
13.33333333,46.28333333
13.33333333,46.29166667
13.34166667,46.29166667
13.34166667,46.28333333
13.35,46.28333333
13.35833333,46.28333333
13.35833333,46.275
13.36666667,46.275
13.375,46.275
13.375,46.28333333
13.38333333,46.28333333
13.39166667,46.28333333
13.4,46.28333333
13.40833333,46.28333333
13.41666667,46.28333333
13.425,46.28333333
13.43333333,46.28333333
13.43333333,46.29166667
13.425,46.29166667
13.41666667,46.29166667
13.41666667,46.3
13.40833333,46.3
13.40833333,46.29166667
13.4,46.29166667
13.4,46.3
13.39166667,46.3
13.38333333,46.3
13.375,46.3
13.36666667,46.3
13.36666667,46.30833333
13.35833333,46.30833333
</coordinates>
</LinearRing>
</innerBoundaryIs>
<innerBoundaryIs>
<LinearRing>
<coordinates>
13.43333333,46.28333333
13.43333333,46.275
13.44166667,46.275
13.45,46.275
13.45,46.26666667
13.45833333,46.26666667
13.46666667,46.26666667
13.475,46.26666667
13.48333333,46.26666667
13.49166667,46.26666667
13.5,46.26666667
13.50833333,46.26666667
13.50833333,46.275
13.5,46.275
13.49166667,46.275
13.49166667,46.28333333
13.48333333,46.28333333
13.475,46.28333333
13.46666667,46.28333333
13.45833333,46.28333333
13.45833333,46.29166667
13.45,46.29166667
13.44166667,46.29166667
13.44166667,46.28333333
13.43333333,46.28333333
</coordinates>
</LinearRing>
</innerBoundaryIs>
<innerBoundaryIs>
<LinearRing>
<coordinates>
13.51666667,46.21666667
13.51666667,46.20833333
13.50833333,46.20833333
13.5,46.20833333
13.5,46.2
13.50833333,46.2
13.51666667,46.2
13.51666667,46.19166667
13.525,46.19166667
13.53333333,46.19166667
13.54166667,46.19166667
13.55,46.19166667
13.55833333,46.19166667
13.56666667,46.19166667
13.575,46.19166667
13.575,46.2
13.575,46.20833333
13.56666667,46.20833333
13.56666667,46.21666667
13.55833333,46.21666667
13.55,46.21666667
13.55,46.225
13.54166667,46.225
13.53333333,46.225
13.53333333,46.23333333
13.525,46.23333333
13.51666667,46.23333333
13.51666667,46.225
13.51666667,46.21666667
</coordinates>
</LinearRing>
</innerBoundaryIs>
<innerBoundaryIs>
<LinearRing>
<coordinates>
13.53333333,46.23333333
13.54166667,46.23333333
13.54166667,46.24166667
13.53333333,46.24166667
13.53333333,46.23333333
</coordinates>
</LinearRing>
</innerBoundaryIs>
<innerBoundaryIs>
<LinearRing>
<coordinates>
13.59166667,46.21666667
13.6,46.21666667
13.6,46.225
13.59166667,46.225
13.59166667,46.21666667
</coordinates>
</LinearRing>
</innerBoundaryIs>
<innerBoundaryIs>
<LinearRing>
<coordinates>
13.59166667,46.225
13.59166667,46.23333333
13.58333333,46.23333333
13.58333333,46.225
13.59166667,46.225
</coordinates>
</LinearRing>
</innerBoundaryIs>
<innerBoundaryIs>
<LinearRing>
<coordinates>
13.68333333,46.11666667
13.68333333,46.10833333
13.69166667,46.10833333
13.69166667,46.11666667
13.68333333,46.11666667
</coordinates>
</LinearRing>
</innerBoundaryIs>
<innerBoundaryIs>
<LinearRing>
<coordinates>
13.68333333,46.10833333
13.675,46.10833333
13.66666667,46.10833333
13.65833333,46.10833333
13.65,46.10833333
13.65,46.1
13.65833333,46.1
13.66666667,46.1
13.675,46.1
13.675,46.09166667
13.68333333,46.09166667
13.68333333,46.08333333
13.69166667,46.08333333
13.69166667,46.09166667
13.69166667,46.1
13.68333333,46.1
13.68333333,46.10833333
</coordinates>
</LinearRing>
</innerBoundaryIs>
<innerBoundaryIs>
<LinearRing>
<coordinates>
13.65,46.1
13.64166667,46.1
13.63333333,46.1
13.63333333,46.09166667
13.625,46.09166667
13.625,46.08333333
13.625,46.075
13.625,46.06666667
13.61666667,46.06666667
13.61666667,46.05833333
13.60833333,46.05833333
13.6,46.05833333
13.59166667,46.05833333
13.59166667,46.05
13.58333333,46.05
13.58333333,46.04166667
13.58333333,46.03333333
13.58333333,46.025
13.59166667,46.025
13.6,46.025
13.6,46.01666667
13.60833333,46.01666667
13.60833333,46.025
13.60833333,46.03333333
13.6,46.03333333
13.6,46.04166667
13.60833333,46.04166667
13.60833333,46.05
13.61666667,46.05
13.61666667,46.04166667
13.625,46.04166667
13.625,46.05
13.63333333,46.05
13.63333333,46.05833333
13.63333333,46.06666667
13.63333333,46.075
13.64166667,46.075
13.64166667,46.08333333
13.64166667,46.09166667
13.65,46.09166667
13.65,46.1
</coordinates>
</LinearRing>
</innerBoundaryIs>
<innerBoundaryIs>
<LinearRing>
<coordinates>
13.60833333,46.01666667
13.60833333,46.00833333
13.61666667,46.00833333
13.61666667,46.01666667
13.60833333,46.01666667
</coordinates>
</LinearRing>
</innerBoundaryIs>
<innerBoundaryIs>
<LinearRing>
<coordinates>
13.625,46.04166667
13.625,46.03333333
13.63333333,46.03333333
13.63333333,46.04166667
13.625,46.04166667
</coordinates>
</LinearRing>
</innerBoundaryIs>
<innerBoundaryIs>
<LinearRing>
<coordinates>
13.69166667,46.11666667
13.7,46.11666667
13.7,46.125
13.69166667,46.125
13.69166667,46.11666667
</coordinates>
</LinearRing>
</innerBoundaryIs>
<innerBoundaryIs>
<LinearRing>
<coordinates>
13.7,46.125
13.70833333,46.125
13.70833333,46.13333333
13.7,46.13333333
13.7,46.125
</coordinates>
</LinearRing>
</innerBoundaryIs>
<innerBoundaryIs>
<LinearRing>
<coordinates>
13.15833333,46.15
13.16666667,46.15
13.16666667,46.15833333
13.175,46.15833333
13.175,46.16666667
13.18333333,46.16666667
13.18333333,46.175
13.175,46.175
13.16666667,46.175
13.15833333,46.175
13.15833333,46.16666667
13.15,46.16666667
13.15,46.15833333
13.15833333,46.15833333
13.15833333,46.15
</coordinates>
</LinearRing>
</innerBoundaryIs>
<innerBoundaryIs>
<LinearRing>
<coordinates>
13.18333333,46.16666667
13.18333333,46.15833333
13.19166667,46.15833333
13.19166667,46.16666667
13.18333333,46.16666667
</coordinates>
</LinearRing>
</innerBoundaryIs>
<innerBoundaryIs>
<LinearRing>
<coordinates>
13.63333333,46.18333333
13.64166667,46.18333333
13.65,46.18333333
13.65,46.175
13.65833333,46.175
13.66666667,46.175
13.66666667,46.18333333
13.66666667,46.19166667
13.65833333,46.19166667
13.65,46.19166667
13.64166667,46.19166667
13.63333333,46.19166667
13.63333333,46.18333333
</coordinates>
</LinearRing>
</innerBoundaryIs>
<innerBoundaryIs>
<LinearRing>
<coordinates>
13.63333333,46.19166667
13.63333333,46.2
13.625,46.2
13.61666667,46.2
13.60833333,46.2
13.60833333,46.19166667
13.61666667,46.19166667
13.625,46.19166667
13.63333333,46.19166667
</coordinates>
</LinearRing>
</innerBoundaryIs>
<innerBoundaryIs>
<LinearRing>
<coordinates>
13.46666667,46.2
13.46666667,46.19166667
13.475,46.19166667
13.475,46.2
13.46666667,46.2
</coordinates>
</LinearRing>
</innerBoundaryIs>
<innerBoundaryIs>
<LinearRing>
<coordinates>
13.475,46.2
13.48333333,46.2
13.49166667,46.2
13.49166667,46.20833333
13.48333333,46.20833333
13.475,46.20833333
13.475,46.2
</coordinates>
</LinearRing>
</innerBoundaryIs>
<innerBoundaryIs>
<LinearRing>
<coordinates>
13.49166667,46.225
13.5,46.225
13.5,46.23333333
13.49166667,46.23333333
13.49166667,46.225
</coordinates>
</LinearRing>
</innerBoundaryIs>
<innerBoundaryIs>
<LinearRing>
<coordinates>
13.5,46.23333333
13.50833333,46.23333333
13.50833333,46.24166667
13.5,46.24166667
13.5,46.23333333
</coordinates>
</LinearRing>
</innerBoundaryIs>
<innerBoundaryIs>
<LinearRing>
<coordinates>
12.85,46.26666667
12.85,46.25833333
12.85833333,46.25833333
12.86666667,46.25833333
12.875,46.25833333
12.875,46.26666667
12.88333333,46.26666667
12.89166667,46.26666667
12.89166667,46.275
12.9,46.275
12.9,46.28333333
12.9,46.29166667
12.89166667,46.29166667
12.88333333,46.29166667
12.88333333,46.3
12.875,46.3
12.86666667,46.3
12.85833333,46.3
12.85,46.3
12.84166667,46.3
12.83333333,46.3
12.83333333,46.29166667
12.84166667,46.29166667
12.85,46.29166667
12.85833333,46.29166667
12.85833333,46.28333333
12.85833333,46.275
12.85,46.275
12.85,46.26666667
</coordinates>
</LinearRing>
</innerBoundaryIs>
<innerBoundaryIs>
<LinearRing>
<coordinates>
12.83333333,46.29166667
12.825,46.29166667
12.825,46.28333333
12.83333333,46.28333333
12.83333333,46.29166667
</coordinates>
</LinearRing>
</innerBoundaryIs>
<innerBoundaryIs>
<LinearRing>
<coordinates>
12.99166667,46.26666667
13,46.26666667
13,46.275
13.00833333,46.275
13.00833333,46.28333333
13,46.28333333
12.99166667,46.28333333
12.99166667,46.29166667
12.98333333,46.29166667
12.975,46.29166667
12.96666667,46.29166667
12.95833333,46.29166667
12.95833333,46.28333333
12.95833333,46.275
12.96666667,46.275
12.975,46.275
12.98333333,46.275
12.99166667,46.275
12.99166667,46.26666667
</coordinates>
</LinearRing>
</innerBoundaryIs>
<innerBoundaryIs>
<LinearRing>
<coordinates>
12.95833333,46.29166667
12.95833333,46.3
12.95,46.3
12.95,46.29166667
12.95833333,46.29166667
</coordinates>
</LinearRing>
</innerBoundaryIs>
<innerBoundaryIs>
<LinearRing>
<coordinates>
13.775,46.575
13.78333333,46.575
13.78333333,46.58333333
13.775,46.58333333
13.775,46.575
</coordinates>
</LinearRing>
</innerBoundaryIs>
<innerBoundaryIs>
<LinearRing>
<coordinates>
13.775,46.58333333
13.775,46.59166667
13.76666667,46.59166667
13.75833333,46.59166667
13.75833333,46.6
13.75,46.6
13.74166667,46.6
13.74166667,46.60833333
13.73333333,46.60833333
13.725,46.60833333
13.725,46.61666667
13.71666667,46.61666667
13.70833333,46.61666667
13.7,46.61666667
13.69166667,46.61666667
13.68333333,46.61666667
13.675,46.61666667
13.66666667,46.61666667
13.65833333,46.61666667
13.65,46.61666667
13.64166667,46.61666667
13.64166667,46.60833333
13.63333333,46.60833333
13.625,46.60833333
13.625,46.6
13.63333333,46.6
13.64166667,46.6
13.65,46.6
13.65833333,46.6
13.65833333,46.59166667
13.66666667,46.59166667
13.675,46.59166667
13.68333333,46.59166667
13.69166667,46.59166667
13.69166667,46.58333333
13.7,46.58333333
13.70833333,46.58333333
13.71666667,46.58333333
13.725,46.58333333
13.725,46.59166667
13.73333333,46.59166667
13.74166667,46.59166667
13.74166667,46.58333333
13.75,46.58333333
13.75833333,46.58333333
13.76666667,46.58333333
13.775,46.58333333
</coordinates>
</LinearRing>
</innerBoundaryIs>
<innerBoundaryIs>
<LinearRing>
<coordinates>
13.64166667,46.61666667
13.64166667,46.625
13.63333333,46.625
13.63333333,46.61666667
13.64166667,46.61666667
</coordinates>
</LinearRing>
</innerBoundaryIs>
<innerBoundaryIs>
<LinearRing>
<coordinates>
13.65833333,46.5
13.66666667,46.5
13.66666667,46.50833333
13.65833333,46.50833333
13.65833333,46.5
</coordinates>
</LinearRing>
</innerBoundaryIs>
<innerBoundaryIs>
<LinearRing>
<coordinates>
13.66666667,46.50833333
13.675,46.50833333
13.68333333,46.50833333
13.69166667,46.50833333
13.7,46.50833333
13.70833333,46.50833333
13.71666667,46.50833333
13.71666667,46.51666667
13.725,46.51666667
13.725,46.50833333
13.73333333,46.50833333
13.73333333,46.5
13.74166667,46.5
13.74166667,46.50833333
13.74166667,46.51666667
13.74166667,46.525
13.73333333,46.525
13.725,46.525
13.71666667,46.525
13.71666667,46.53333333
13.70833333,46.53333333
13.70833333,46.525
13.7,46.525
13.69166667,46.525
13.69166667,46.51666667
13.68333333,46.51666667
13.675,46.51666667
13.66666667,46.51666667
13.66666667,46.50833333
</coordinates>
</LinearRing>
</innerBoundaryIs>
<innerBoundaryIs>
<LinearRing>
<coordinates>
12.96666667,46.31666667
12.96666667,46.30833333
12.975,46.30833333
12.98333333,46.30833333
12.99166667,46.30833333
12.99166667,46.31666667
12.98333333,46.31666667
12.975,46.31666667
12.96666667,46.31666667
</coordinates>
</LinearRing>
</innerBoundaryIs>
<innerBoundaryIs>
<LinearRing>
<coordinates>
13.19166667,46.30833333
13.18333333,46.30833333
13.175,46.30833333
13.16666667,46.30833333
13.15833333,46.30833333
13.15833333,46.3
13.15833333,46.29166667
13.16666667,46.29166667
13.175,46.29166667
13.175,46.28333333
13.175,46.275
13.18333333,46.275
13.19166667,46.275
13.19166667,46.28333333
13.18333333,46.28333333
13.18333333,46.29166667
13.19166667,46.29166667
13.2,46.29166667
13.20833333,46.29166667
13.21666667,46.29166667
13.225,46.29166667
13.23333333,46.29166667
13.24166667,46.29166667
13.25,46.29166667
13.25,46.3
13.25833333,46.3
13.25833333,46.30833333
13.25,46.30833333
13.24166667,46.30833333
13.23333333,46.30833333
13.225,46.30833333
13.21666667,46.30833333
13.20833333,46.30833333
13.2,46.30833333
13.19166667,46.30833333
</coordinates>
</LinearRing>
</innerBoundaryIs>
<innerBoundaryIs>
<LinearRing>
<coordinates>
13.46666667,46.21666667
13.475,46.21666667
13.475,46.225
13.46666667,46.225
13.46666667,46.21666667
</coordinates>
</LinearRing>
</innerBoundaryIs>
<innerBoundaryIs>
<LinearRing>
<coordinates>
13.60833333,46.21666667
13.60833333,46.20833333
13.61666667,46.20833333
13.625,46.20833333
13.625,46.21666667
13.61666667,46.21666667
13.60833333,46.21666667
</coordinates>
</LinearRing>
</innerBoundaryIs>
<innerBoundaryIs>
<LinearRing>
<coordinates>
13.63333333,46.21666667
13.63333333,46.20833333
13.64166667,46.20833333
13.64166667,46.2
13.65,46.2
13.65,46.20833333
13.65,46.21666667
13.64166667,46.21666667
13.63333333,46.21666667
</coordinates>
</LinearRing>
</innerBoundaryIs>
<innerBoundaryIs>
<LinearRing>
<coordinates>
13.66666667,46.21666667
13.66666667,46.20833333
13.65833333,46.20833333
13.65833333,46.2
13.66666667,46.2
13.675,46.2
13.68333333,46.2
13.68333333,46.19166667
13.69166667,46.19166667
13.7,46.19166667
13.7,46.18333333
13.70833333,46.18333333
13.71666667,46.18333333
13.71666667,46.175
13.725,46.175
13.73333333,46.175
13.73333333,46.18333333
13.725,46.18333333
13.725,46.19166667
13.71666667,46.19166667
13.70833333,46.19166667
13.70833333,46.2
13.7,46.2
13.7,46.20833333
13.69166667,46.20833333
13.68333333,46.20833333
13.675,46.20833333
13.675,46.21666667
13.66666667,46.21666667
</coordinates>
</LinearRing>
</innerBoundaryIs>
<innerBoundaryIs>
<LinearRing>
<coordinates>
13.74166667,46.15
13.75,46.15
13.75,46.15833333
13.75,46.16666667
13.75,46.175
13.74166667,46.175
13.74166667,46.16666667
13.74166667,46.15833333
13.74166667,46.15
</coordinates>
</LinearRing>
</innerBoundaryIs>
<innerBoundaryIs>
<LinearRing>
<coordinates>
13.775,46.15
13.78333333,46.15
13.78333333,46.15833333
13.775,46.15833333
13.775,46.15
</coordinates>
</LinearRing>
</innerBoundaryIs>
<innerBoundaryIs>
<LinearRing>
<coordinates>
13.55,46.11666667
13.55833333,46.11666667
13.55833333,46.125
13.55,46.125
13.55,46.11666667
</coordinates>
</LinearRing>
</innerBoundaryIs>
<innerBoundaryIs>
<LinearRing>
<coordinates>
13.54166667,46.08333333
13.54166667,46.075
13.55,46.075
13.55,46.08333333
13.54166667,46.08333333
</coordinates>
</LinearRing>
</innerBoundaryIs>
<innerBoundaryIs>
<LinearRing>
<coordinates>
13.55833333,46.08333333
13.56666667,46.08333333
13.56666667,46.09166667
13.55833333,46.09166667
13.55833333,46.08333333
</coordinates>
</LinearRing>
</innerBoundaryIs>
<innerBoundaryIs>
<LinearRing>
<coordinates>
13.65,46.05
13.65,46.04166667
13.65833333,46.04166667
13.65833333,46.05
13.65,46.05
</coordinates>
</LinearRing>
</innerBoundaryIs>
<innerBoundaryIs>
<LinearRing>
<coordinates>
13.55,46.05833333
13.55833333,46.05833333
13.56666667,46.05833333
13.56666667,46.06666667
13.55833333,46.06666667
13.55,46.06666667
13.55,46.05833333
</coordinates>
</LinearRing>
</innerBoundaryIs>
<innerBoundaryIs>
<LinearRing>
<coordinates>
13.725,46.14166667
13.725,46.13333333
13.73333333,46.13333333
13.73333333,46.14166667
13.725,46.14166667
</coordinates>
</LinearRing>
</innerBoundaryIs>
<innerBoundaryIs>
<LinearRing>
<coordinates>
13.55833333,46.14166667
13.55833333,46.15
13.55,46.15
13.55,46.14166667
13.55833333,46.14166667
</coordinates>
</LinearRing>
</innerBoundaryIs>
<innerBoundaryIs>
<LinearRing>
<coordinates>
13.04166667,46.15
13.05,46.15
13.05833333,46.15
13.06666667,46.15
13.075,46.15
13.075,46.15833333
13.08333333,46.15833333
13.09166667,46.15833333
13.1,46.15833333
13.1,46.16666667
13.09166667,46.16666667
13.08333333,46.16666667
13.075,46.16666667
13.06666667,46.16666667
13.05833333,46.16666667
13.05,46.16666667
13.05,46.175
13.04166667,46.175
13.04166667,46.16666667
13.03333333,46.16666667
13.025,46.16666667
13.025,46.15833333
13.03333333,46.15833333
13.04166667,46.15833333
13.04166667,46.15
</coordinates>
</LinearRing>
</innerBoundaryIs>
<innerBoundaryIs>
<LinearRing>
<coordinates>
13.40833333,46.18333333
13.40833333,46.175
13.41666667,46.175
13.41666667,46.18333333
13.41666667,46.19166667
13.40833333,46.19166667
13.40833333,46.18333333
</coordinates>
</LinearRing>
</innerBoundaryIs>
<innerBoundaryIs>
<LinearRing>
<coordinates>
12.84166667,46.20833333
12.85,46.20833333
12.85,46.21666667
12.85833333,46.21666667
12.85833333,46.225
12.86666667,46.225
12.86666667,46.23333333
12.86666667,46.24166667
12.85833333,46.24166667
12.85833333,46.25
12.85,46.25
12.84166667,46.25
12.84166667,46.24166667
12.83333333,46.24166667
12.825,46.24166667
12.81666667,46.24166667
12.81666667,46.25
12.80833333,46.25
12.8,46.25
12.8,46.25833333
12.79166667,46.25833333
12.79166667,46.25
12.78333333,46.25
12.775,46.25
12.775,46.25833333
12.76666667,46.25833333
12.76666667,46.25
12.75833333,46.25
12.75833333,46.24166667
12.75833333,46.23333333
12.76666667,46.23333333
12.775,46.23333333
12.775,46.225
12.78333333,46.225
12.78333333,46.23333333
12.79166667,46.23333333
12.79166667,46.225
12.8,46.225
12.80833333,46.225
12.81666667,46.225
12.81666667,46.21666667
12.825,46.21666667
12.83333333,46.21666667
12.84166667,46.21666667
12.84166667,46.20833333
</coordinates>
</LinearRing>
</innerBoundaryIs>
<innerBoundaryIs>
<LinearRing>
<coordinates>
12.91666667,46.23333333
12.925,46.23333333
12.925,46.24166667
12.93333333,46.24166667
12.94166667,46.24166667
12.94166667,46.25
12.94166667,46.25833333
12.93333333,46.25833333
12.93333333,46.25
12.925,46.25
12.91666667,46.25
12.91666667,46.24166667
12.91666667,46.23333333
</coordinates>
</LinearRing>
</innerBoundaryIs>
<innerBoundaryIs>
<LinearRing>
<coordinates>
12.8,46.26666667
12.80833333,46.26666667
12.81666667,46.26666667
12.825,46.26666667
12.825,46.275
12.81666667,46.275
12.80833333,46.275
12.8,46.275
12.8,46.26666667
</coordinates>
</LinearRing>
</innerBoundaryIs>
<innerBoundaryIs>
<LinearRing>
<coordinates>
13.525,46.26666667
13.525,46.25833333
13.53333333,46.25833333
13.53333333,46.26666667
13.525,46.26666667
</coordinates>
</LinearRing>
</innerBoundaryIs>
<innerBoundaryIs>
<LinearRing>
<coordinates>
13.575,46.26666667
13.575,46.25833333
13.58333333,46.25833333
13.58333333,46.26666667
13.575,46.26666667
</coordinates>
</LinearRing>
</innerBoundaryIs>
<innerBoundaryIs>
<LinearRing>
<coordinates>
13.5,46.25
13.50833333,46.25
13.50833333,46.25833333
13.5,46.25833333
13.5,46.25
</coordinates>
</LinearRing>
</innerBoundaryIs>
<innerBoundaryIs>
<LinearRing>
<coordinates>
13.28333333,46.29166667
13.29166667,46.29166667
13.29166667,46.28333333
13.3,46.28333333
13.30833333,46.28333333
13.31666667,46.28333333
13.31666667,46.29166667
13.31666667,46.3
13.30833333,46.3
13.30833333,46.29166667
13.3,46.29166667
13.3,46.3
13.29166667,46.3
13.28333333,46.3
13.28333333,46.29166667
</coordinates>
</LinearRing>
</innerBoundaryIs>
<innerBoundaryIs>
<LinearRing>
<coordinates>
13.55833333,46.275
13.56666667,46.275
13.56666667,46.28333333
13.55833333,46.28333333
13.55833333,46.275
</coordinates>
</LinearRing>
</innerBoundaryIs>
<innerBoundaryIs>
<LinearRing>
<coordinates>
13.23333333,46.44166667
13.23333333,46.43333333
13.23333333,46.425
13.225,46.425
13.225,46.41666667
13.225,46.40833333
13.23333333,46.40833333
13.24166667,46.40833333
13.25,46.40833333
13.25,46.41666667
13.25,46.425
13.25833333,46.425
13.26666667,46.425
13.26666667,46.41666667
13.275,46.41666667
13.275,46.40833333
13.28333333,46.40833333
13.28333333,46.41666667
13.29166667,46.41666667
13.29166667,46.425
13.28333333,46.425
13.28333333,46.43333333
13.29166667,46.43333333
13.29166667,46.44166667
13.29166667,46.45
13.28333333,46.45
13.28333333,46.45833333
13.275,46.45833333
13.26666667,46.45833333
13.25833333,46.45833333
13.25833333,46.46666667
13.26666667,46.46666667
13.26666667,46.475
13.275,46.475
13.275,46.48333333
13.275,46.49166667
13.275,46.5
13.26666667,46.5
13.26666667,46.49166667
13.25833333,46.49166667
13.25833333,46.48333333
13.25,46.48333333
13.25,46.49166667
13.25,46.5
13.24166667,46.5
13.24166667,46.49166667
13.23333333,46.49166667
13.225,46.49166667
13.225,46.48333333
13.21666667,46.48333333
13.20833333,46.48333333
13.2,46.48333333
13.2,46.475
13.20833333,46.475
13.20833333,46.46666667
13.20833333,46.45833333
13.20833333,46.45
13.21666667,46.45
13.21666667,46.45833333
13.225,46.45833333
13.23333333,46.45833333
13.23333333,46.45
13.23333333,46.44166667
</coordinates>
</LinearRing>
</innerBoundaryIs>
<innerBoundaryIs>
<LinearRing>
<coordinates>
13.09166667,46.34166667
13.09166667,46.33333333
13.1,46.33333333
13.1,46.325
13.10833333,46.325
13.10833333,46.33333333
13.11666667,46.33333333
13.11666667,46.34166667
13.10833333,46.34166667
13.10833333,46.35
13.1,46.35
13.09166667,46.35
13.09166667,46.34166667
</coordinates>
</LinearRing>
</innerBoundaryIs>
<innerBoundaryIs>
<LinearRing>
<coordinates>
13.175,46.425
13.18333333,46.425
13.18333333,46.43333333
13.175,46.43333333
13.175,46.425
</coordinates>
</LinearRing>
</innerBoundaryIs>
<innerBoundaryIs>
<LinearRing>
<coordinates>
13.475,46.525
13.475,46.51666667
13.48333333,46.51666667
13.48333333,46.525
13.475,46.525
</coordinates>
</LinearRing>
</innerBoundaryIs>
<innerBoundaryIs>
<LinearRing>
<coordinates>
13.55,46.525
13.55833333,46.525
13.55833333,46.51666667
13.56666667,46.51666667
13.575,46.51666667
13.575,46.525
13.58333333,46.525
13.59166667,46.525
13.6,46.525
13.60833333,46.525
13.60833333,46.53333333
13.60833333,46.54166667
13.61666667,46.54166667
13.61666667,46.55
13.60833333,46.55
13.6,46.55
13.6,46.55833333
13.59166667,46.55833333
13.58333333,46.55833333
13.575,46.55833333
13.575,46.55
13.56666667,46.55
13.56666667,46.55833333
13.55833333,46.55833333
13.55833333,46.55
13.55,46.55
13.55,46.54166667
13.55,46.53333333
13.55,46.525
</coordinates>
</LinearRing>
</innerBoundaryIs>
<innerBoundaryIs>
<LinearRing>
<coordinates>
13.6,46.39166667
13.6,46.38333333
13.59166667,46.38333333
13.59166667,46.375
13.6,46.375
13.60833333,46.375
13.60833333,46.38333333
13.60833333,46.39166667
13.60833333,46.4
13.6,46.4
13.6,46.39166667
</coordinates>
</LinearRing>
</innerBoundaryIs>
</Polygon>
<Polygon>
<outerBoundaryIs>
<LinearRing>
<coordinates>
13.64166667,45.98333333
13.65,45.98333333
13.65,45.975
13.64166667,45.975
13.64166667,45.98333333
</coordinates>
</LinearRing>
</outerBoundaryIs>
</Polygon>
<Polygon>
<outerBoundaryIs>
<LinearRing>
<coordinates>
12.525,46.05833333
12.525,46.05
12.51666667,46.05
12.51666667,46.05833333
12.51666667,46.06666667
12.525,46.06666667
12.525,46.075
12.53333333,46.075
12.54166667,46.075
12.54166667,46.06666667
12.55,46.06666667
12.55,46.05833333
12.54166667,46.05833333
12.53333333,46.05833333
12.525,46.05833333
</coordinates>
</LinearRing>
</outerBoundaryIs>
</Polygon>
<Polygon>
<outerBoundaryIs>
<LinearRing>
<coordinates>
13.8,46.06666667
13.8,46.05833333
13.79166667,46.05833333
13.79166667,46.06666667
13.79166667,46.075
13.79166667,46.08333333
13.79166667,46.09166667
13.79166667,46.1
13.8,46.1
13.8,46.09166667
13.8,46.08333333
13.8,46.075
13.8,46.06666667
</coordinates>
</LinearRing>
</outerBoundaryIs>
</Polygon>
<Polygon>
<outerBoundaryIs>
<LinearRing>
<coordinates>
12.51666667,46.075
12.51666667,46.06666667
12.50833333,46.06666667
12.50833333,46.075
12.50833333,46.08333333
12.51666667,46.08333333
12.51666667,46.075
</coordinates>
</LinearRing>
</outerBoundaryIs>
</Polygon>
<Polygon>
<outerBoundaryIs>
<LinearRing>
<coordinates>
12.75833333,46.1
12.76666667,46.1
12.76666667,46.09166667
12.75833333,46.09166667
12.75833333,46.1
</coordinates>
</LinearRing>
</outerBoundaryIs>
</Polygon>
<Polygon>
<outerBoundaryIs>
<LinearRing>
<coordinates>
13.8,46.10833333
13.80833333,46.10833333
13.80833333,46.1
13.8,46.1
13.8,46.10833333
</coordinates>
</LinearRing>
</outerBoundaryIs>
</Polygon>
<Polygon>
<outerBoundaryIs>
<LinearRing>
<coordinates>
13.3,46.16666667
13.30833333,46.16666667
13.30833333,46.15833333
13.3,46.15833333
13.3,46.16666667
</coordinates>
</LinearRing>
</outerBoundaryIs>
</Polygon>
<Polygon>
<outerBoundaryIs>
<LinearRing>
<coordinates>
12.61666667,46.175
12.625,46.175
12.625,46.16666667
12.61666667,46.16666667
12.61666667,46.175
</coordinates>
</LinearRing>
</outerBoundaryIs>
</Polygon>
<Polygon>
<outerBoundaryIs>
<LinearRing>
<coordinates>
12.60833333,46.18333333
12.61666667,46.18333333
12.61666667,46.175
12.60833333,46.175
12.6,46.175
12.6,46.18333333
12.60833333,46.18333333
</coordinates>
</LinearRing>
</outerBoundaryIs>
</Polygon>
<Polygon>
<outerBoundaryIs>
<LinearRing>
<coordinates>
12.54166667,46.19166667
12.55,46.19166667
12.55,46.18333333
12.54166667,46.18333333
12.54166667,46.19166667
</coordinates>
</LinearRing>
</outerBoundaryIs>
</Polygon>
<Polygon>
<outerBoundaryIs>
<LinearRing>
<coordinates>
12.56666667,46.19166667
12.575,46.19166667
12.575,46.18333333
12.56666667,46.18333333
12.55833333,46.18333333
12.55833333,46.19166667
12.56666667,46.19166667
</coordinates>
</LinearRing>
</outerBoundaryIs>
</Polygon>
<Polygon>
<outerBoundaryIs>
<LinearRing>
<coordinates>
12.58333333,46.19166667
12.59166667,46.19166667
12.59166667,46.18333333
12.58333333,46.18333333
12.58333333,46.19166667
</coordinates>
</LinearRing>
</outerBoundaryIs>
</Polygon>
<Polygon>
<outerBoundaryIs>
<LinearRing>
<coordinates>
12.525,46.2
12.53333333,46.2
12.54166667,46.2
12.54166667,46.19166667
12.53333333,46.19166667
12.525,46.19166667
12.525,46.2
</coordinates>
</LinearRing>
</outerBoundaryIs>
</Polygon>
<Polygon>
<outerBoundaryIs>
<LinearRing>
<coordinates>
12.66666667,46.2
12.675,46.2
12.675,46.19166667
12.66666667,46.19166667
12.66666667,46.2
</coordinates>
</LinearRing>
</outerBoundaryIs>
</Polygon>
<Polygon>
<outerBoundaryIs>
<LinearRing>
<coordinates>
12.63333333,46.2
12.63333333,46.19166667
12.625,46.19166667
12.625,46.2
12.61666667,46.2
12.61666667,46.19166667
12.60833333,46.19166667
12.6,46.19166667
12.59166667,46.19166667
12.59166667,46.2
12.6,46.2
12.60833333,46.2
12.60833333,46.20833333
12.60833333,46.21666667
12.61666667,46.21666667
12.625,46.21666667
12.63333333,46.21666667
12.63333333,46.20833333
12.63333333,46.2
</coordinates>
</LinearRing>
</outerBoundaryIs>
</Polygon>
<Polygon>
<outerBoundaryIs>
<LinearRing>
<coordinates>
12.58333333,46.225
12.59166667,46.225
12.59166667,46.21666667
12.58333333,46.21666667
12.58333333,46.225
</coordinates>
</LinearRing>
</outerBoundaryIs>
</Polygon>
<Polygon>
<outerBoundaryIs>
<LinearRing>
<coordinates>
12.63333333,46.25833333
12.64166667,46.25833333
12.64166667,46.26666667
12.65,46.26666667
12.65,46.25833333
12.65,46.25
12.64166667,46.25
12.63333333,46.25
12.63333333,46.25833333
</coordinates>
</LinearRing>
</outerBoundaryIs>
</Polygon>
<Polygon>
<outerBoundaryIs>
<LinearRing>
<coordinates>
12.875,46.29166667
12.88333333,46.29166667
12.88333333,46.28333333
12.875,46.28333333
12.875,46.29166667
</coordinates>
</LinearRing>
</outerBoundaryIs>
</Polygon>
<Polygon>
<outerBoundaryIs>
<LinearRing>
<coordinates>
12.925,46.35
12.925,46.34166667
12.91666667,46.34166667
12.90833333,46.34166667
12.9,46.34166667
12.9,46.35
12.90833333,46.35
12.91666667,46.35
12.91666667,46.35833333
12.925,46.35833333
12.925,46.35
</coordinates>
</LinearRing>
</outerBoundaryIs>
</Polygon>
<Polygon>
<outerBoundaryIs>
<LinearRing>
<coordinates>
12.73333333,46.375
12.74166667,46.375
12.74166667,46.36666667
12.73333333,46.36666667
12.725,46.36666667
12.725,46.375
12.725,46.38333333
12.73333333,46.38333333
12.73333333,46.375
</coordinates>
</LinearRing>
</outerBoundaryIs>
</Polygon>
<Polygon>
<outerBoundaryIs>
<LinearRing>
<coordinates>
13.46666667,46.39166667
13.475,46.39166667
13.475,46.38333333
13.46666667,46.38333333
13.45833333,46.38333333
13.45833333,46.39166667
13.46666667,46.39166667
</coordinates>
</LinearRing>
</outerBoundaryIs>
</Polygon>
<Polygon>
<outerBoundaryIs>
<LinearRing>
<coordinates>
12.71666667,46.39166667
12.725,46.39166667
12.725,46.38333333
12.71666667,46.38333333
12.70833333,46.38333333
12.70833333,46.39166667
12.71666667,46.39166667
</coordinates>
</LinearRing>
</outerBoundaryIs>
</Polygon>
<Polygon>
<outerBoundaryIs>
<LinearRing>
<coordinates>
12.95,46.44166667
12.95833333,46.44166667
12.95833333,46.43333333
12.95,46.43333333
12.94166667,46.43333333
12.94166667,46.44166667
12.95,46.44166667
</coordinates>
</LinearRing>
</outerBoundaryIs>
</Polygon>
<Polygon>
<outerBoundaryIs>
<LinearRing>
<coordinates>
13.7,46.44166667
13.70833333,46.44166667
13.70833333,46.43333333
13.7,46.43333333
13.7,46.44166667
</coordinates>
</LinearRing>
</outerBoundaryIs>
</Polygon>
<Polygon>
<outerBoundaryIs>
<LinearRing>
<coordinates>
13.73333333,46.45833333
13.74166667,46.45833333
13.74166667,46.45
13.73333333,46.45
13.73333333,46.45833333
</coordinates>
</LinearRing>
</outerBoundaryIs>
</Polygon>
<Polygon>
<outerBoundaryIs>
<LinearRing>
<coordinates>
13.75,46.46666667
13.75833333,46.46666667
13.75833333,46.45833333
13.75,46.45833333
13.74166667,46.45833333
13.74166667,46.46666667
13.75,46.46666667
</coordinates>
</LinearRing>
</outerBoundaryIs>
</Polygon>
<Polygon>
<outerBoundaryIs>
<LinearRing>
<coordinates>
13.2,46.53333333
13.20833333,46.53333333
13.21666667,46.53333333
13.21666667,46.525
13.20833333,46.525
13.2,46.525
13.2,46.53333333
</coordinates>
</LinearRing>
</outerBoundaryIs>
</Polygon>
<Polygon>
<outerBoundaryIs>
<LinearRing>
<coordinates>
13.45,46.54166667
13.45833333,46.54166667
13.45833333,46.53333333
13.45,46.53333333
13.45,46.54166667
</coordinates>
</LinearRing>
</outerBoundaryIs>
</Polygon>
<Polygon>
<outerBoundaryIs>
<LinearRing>
<coordinates>
13.475,46.58333333
13.48333333,46.58333333
13.49166667,46.58333333
13.49166667,46.575
13.48333333,46.575
13.475,46.575
13.475,46.58333333
</coordinates>
</LinearRing>
</outerBoundaryIs>
</Polygon>
<Polygon>
<outerBoundaryIs>
<LinearRing>
<coordinates>
13.33333333,46.59166667
13.34166667,46.59166667
13.34166667,46.58333333
13.33333333,46.58333333
13.33333333,46.59166667
</coordinates>
</LinearRing>
</outerBoundaryIs>
</Polygon>
<Polygon>
<outerBoundaryIs>
<LinearRing>
<coordinates>
13.69166667,46.65
13.7,46.65
13.7,46.64166667
13.69166667,46.64166667
13.68333333,46.64166667
13.675,46.64166667
13.675,46.65
13.675,46.65833333
13.68333333,46.65833333
13.68333333,46.65
13.69166667,46.65
</coordinates>
</LinearRing>
</outerBoundaryIs>
</Polygon>
<Polygon>
<outerBoundaryIs>
<LinearRing>
<coordinates>
13.625,46.65
13.63333333,46.65
13.63333333,46.64166667
13.625,46.64166667
13.625,46.65
</coordinates>
</LinearRing>
</outerBoundaryIs>
</Polygon>
<Polygon>
<outerBoundaryIs>
<LinearRing>
<coordinates>
13.66666667,46.66666667
13.675,46.66666667
13.675,46.65833333
13.66666667,46.65833333
13.66666667,46.66666667
</coordinates>
</LinearRing>
</outerBoundaryIs>
</Polygon>
<Polygon>
<outerBoundaryIs>
<LinearRing>
<coordinates>
13.66666667,46.675
13.66666667,46.66666667
13.65833333,46.66666667
13.65,46.66666667
13.65,46.675
13.65833333,46.675
13.65833333,46.68333333
13.65833333,46.69166667
13.65,46.69166667
13.64166667,46.69166667
13.63333333,46.69166667
13.625,46.69166667
13.625,46.7
13.63333333,46.7
13.64166667,46.7
13.64166667,46.70833333
13.63333333,46.70833333
13.63333333,46.71666667
13.64166667,46.71666667
13.65,46.71666667
13.65,46.70833333
13.65833333,46.70833333
13.65833333,46.7
13.66666667,46.7
13.675,46.7
13.675,46.69166667
13.68333333,46.69166667
13.68333333,46.68333333
13.675,46.68333333
13.66666667,46.68333333
13.66666667,46.675
</coordinates>
</LinearRing>
</outerBoundaryIs>
</Polygon>
<Polygon>
<outerBoundaryIs>
<LinearRing>
<coordinates>
13.26666667,46.68333333
13.275,46.68333333
13.275,46.675
13.26666667,46.675
13.26666667,46.68333333
</coordinates>
</LinearRing>
</outerBoundaryIs>
</Polygon>
</MultiGeometry>
</Placemark>
</Document>
</kml>
