# Supplementary material for: Species conservation profiles of the endemic spiders Troglohyphantes (Araneae, Linyphiidae) from the Alps and the north-western Dinarides
Source: Biodivers Data J. 2022 Aug 19;10:e87261. doi: 10.3897/BDJ.10.e87261 (PMC9848466; doi:10.3897/BDJ.10.e87261)
Supplement: Supplementary material 51 — Distribution of Troglohyphantessciakyi Pesarini, 1989 [file bdj-10-e87261-s051.kml]

<?xml version="1.0" encoding="UTF-8"?>
<kml xmlns="http://earth.google.com/kml/2.2">
<Document>
<name></name>
<description><![CDATA[]]></description>

<Style id="1">
<LineStyle>
<width>2</width>
<color>ff0000ff</color>
</LineStyle>
<PolyStyle>
<color>aaffffff</color>
<fill>1</fill>
</PolyStyle>
</Style>

<Placemark>
<name>T.sciakyi.kml</name>
<description><![CDATA[]]></description>
<styleUrl>#1</styleUrl>
<visibility>1</visibility>
<MultiGeometry>
<Polygon>
<outerBoundaryIs>
<LinearRing>
<coordinates>
10.08333333,45.85833333
10.08333333,45.85
10.075,45.85
10.075,45.85833333
10.075,45.86666667
10.06666667,45.86666667
10.06666667,45.875
10.06666667,45.88333333
10.06666667,45.89166667
10.075,45.89166667
10.08333333,45.89166667
10.09166667,45.89166667
10.09166667,45.9
10.08333333,45.9
10.08333333,45.90833333
10.08333333,45.91666667
10.075,45.91666667
10.075,45.925
10.06666667,45.925
10.05833333,45.925
10.05,45.925
10.04166667,45.925
10.03333333,45.925
10.025,45.925
10.01666667,45.925
10.01666667,45.91666667
10.00833333,45.91666667
10,45.91666667
9.99166667,45.91666667
9.98333333,45.91666667
9.98333333,45.925
9.99166667,45.925
9.99166667,45.93333333
9.98333333,45.93333333
9.975,45.93333333
9.96666667,45.93333333
9.96666667,45.925
9.95833333,45.925
9.95,45.925
9.95,45.93333333
9.95833333,45.93333333
9.95833333,45.94166667
9.95,45.94166667
9.95,45.95
9.94166667,45.95
9.93333333,45.95
9.93333333,45.95833333
9.94166667,45.95833333
9.95,45.95833333
9.95,45.96666667
9.95833333,45.96666667
9.95833333,45.975
9.95,45.975
9.95,45.98333333
9.95833333,45.98333333
9.96666667,45.98333333
9.96666667,45.99166667
9.95833333,45.99166667
9.95833333,46
9.95833333,46.00833333
9.95833333,46.01666667
9.96666667,46.01666667
9.975,46.01666667
9.975,46.025
9.98333333,46.025
9.99166667,46.025
10,46.025
10.00833333,46.025
10.00833333,46.01666667
10.01666667,46.01666667
10.01666667,46.025
10.01666667,46.03333333
10.025,46.03333333
10.025,46.04166667
10.03333333,46.04166667
10.03333333,46.05
10.025,46.05
10.01666667,46.05
10.00833333,46.05
10.00833333,46.04166667
10,46.04166667
9.99166667,46.04166667
9.98333333,46.04166667
9.98333333,46.03333333
9.975,46.03333333
9.96666667,46.03333333
9.95833333,46.03333333
9.95833333,46.04166667
9.95,46.04166667
9.95,46.03333333
9.94166667,46.03333333
9.94166667,46.025
9.94166667,46.01666667
9.93333333,46.01666667
9.925,46.01666667
9.925,46.00833333
9.93333333,46.00833333
9.93333333,46
9.93333333,45.99166667
9.925,45.99166667
9.925,45.98333333
9.91666667,45.98333333
9.90833333,45.98333333
9.9,45.98333333
9.89166667,45.98333333
9.88333333,45.98333333
9.88333333,45.975
9.89166667,45.975
9.89166667,45.96666667
9.9,45.96666667
9.90833333,45.96666667
9.90833333,45.95833333
9.9,45.95833333
9.89166667,45.95833333
9.89166667,45.95
9.88333333,45.95
9.88333333,45.95833333
9.875,45.95833333
9.86666667,45.95833333
9.85833333,45.95833333
9.85,45.95833333
9.84166667,45.95833333
9.83333333,45.95833333
9.83333333,45.95
9.84166667,45.95
9.84166667,45.94166667
9.85,45.94166667
9.85833333,45.94166667
9.86666667,45.94166667
9.875,45.94166667
9.88333333,45.94166667
9.89166667,45.94166667
9.9,45.94166667
9.90833333,45.94166667
9.90833333,45.93333333
9.90833333,45.925
9.90833333,45.91666667
9.90833333,45.90833333
9.90833333,45.9
9.9,45.9
9.89166667,45.9
9.88333333,45.9
9.88333333,45.89166667
9.875,45.89166667
9.875,45.9
9.875,45.90833333
9.86666667,45.90833333
9.86666667,45.91666667
9.85833333,45.91666667
9.85833333,45.90833333
9.85833333,45.9
9.85833333,45.89166667
9.85833333,45.88333333
9.85833333,45.875
9.85,45.875
9.84166667,45.875
9.84166667,45.88333333
9.83333333,45.88333333
9.825,45.88333333
9.81666667,45.88333333
9.81666667,45.89166667
9.80833333,45.89166667
9.8,45.89166667
9.8,45.9
9.8,45.90833333
9.79166667,45.90833333
9.78333333,45.90833333
9.78333333,45.91666667
9.775,45.91666667
9.775,45.90833333
9.76666667,45.90833333
9.75833333,45.90833333
9.75833333,45.9
9.75,45.9
9.74166667,45.9
9.74166667,45.90833333
9.73333333,45.90833333
9.73333333,45.91666667
9.725,45.91666667
9.71666667,45.91666667
9.71666667,45.925
9.70833333,45.925
9.7,45.925
9.7,45.91666667
9.69166667,45.91666667
9.69166667,45.925
9.69166667,45.93333333
9.7,45.93333333
9.70833333,45.93333333
9.71666667,45.93333333
9.71666667,45.94166667
9.725,45.94166667
9.725,45.93333333
9.73333333,45.93333333
9.73333333,45.94166667
9.74166667,45.94166667
9.74166667,45.95
9.75,45.95
9.75833333,45.95
9.76666667,45.95
9.76666667,45.95833333
9.75833333,45.95833333
9.75,45.95833333
9.75,45.96666667
9.75,45.975
9.75833333,45.975
9.75833333,45.98333333
9.76666667,45.98333333
9.76666667,45.99166667
9.76666667,46
9.76666667,46.00833333
9.75833333,46.00833333
9.75,46.00833333
9.75,46
9.75,45.99166667
9.74166667,45.99166667
9.74166667,45.98333333
9.74166667,45.975
9.73333333,45.975
9.725,45.975
9.71666667,45.975
9.71666667,45.96666667
9.71666667,45.95833333
9.70833333,45.95833333
9.7,45.95833333
9.7,45.96666667
9.69166667,45.96666667
9.68333333,45.96666667
9.68333333,45.975
9.68333333,45.98333333
9.69166667,45.98333333
9.69166667,45.99166667
9.7,45.99166667
9.70833333,45.99166667
9.70833333,46
9.7,46
9.69166667,46
9.69166667,46.00833333
9.68333333,46.00833333
9.675,46.00833333
9.675,46.01666667
9.675,46.025
9.66666667,46.025
9.65833333,46.025
9.65833333,46.01666667
9.65833333,46.00833333
9.65833333,46
9.65833333,45.99166667
9.65,45.99166667
9.64166667,45.99166667
9.64166667,46
9.64166667,46.00833333
9.63333333,46.00833333
9.63333333,46.01666667
9.625,46.01666667
9.625,46.00833333
9.61666667,46.00833333
9.61666667,46
9.60833333,46
9.6,46
9.6,45.99166667
9.59166667,45.99166667
9.59166667,46
9.58333333,46
9.58333333,46.00833333
9.575,46.00833333
9.575,46
9.56666667,46
9.55833333,46
9.55833333,45.99166667
9.55,45.99166667
9.54166667,45.99166667
9.53333333,45.99166667
9.525,45.99166667
9.525,46
9.51666667,46
9.50833333,46
9.50833333,45.99166667
9.50833333,45.98333333
9.50833333,45.975
9.51666667,45.975
9.525,45.975
9.525,45.96666667
9.53333333,45.96666667
9.54166667,45.96666667
9.55,45.96666667
9.55,45.95833333
9.55833333,45.95833333
9.56666667,45.95833333
9.575,45.95833333
9.58333333,45.95833333
9.58333333,45.96666667
9.59166667,45.96666667
9.59166667,45.95833333
9.59166667,45.95
9.6,45.95
9.6,45.94166667
9.60833333,45.94166667
9.61666667,45.94166667
9.625,45.94166667
9.625,45.95
9.625,45.95833333
9.63333333,45.95833333
9.64166667,45.95833333
9.64166667,45.95
9.64166667,45.94166667
9.65,45.94166667
9.65,45.93333333
9.65,45.925
9.64166667,45.925
9.63333333,45.925
9.63333333,45.91666667
9.63333333,45.90833333
9.625,45.90833333
9.625,45.9
9.61666667,45.9
9.60833333,45.9
9.6,45.9
9.59166667,45.9
9.59166667,45.90833333
9.59166667,45.91666667
9.6,45.91666667
9.6,45.925
9.6,45.93333333
9.59166667,45.93333333
9.58333333,45.93333333
9.58333333,45.925
9.58333333,45.91666667
9.575,45.91666667
9.56666667,45.91666667
9.55833333,45.91666667
9.55833333,45.925
9.55,45.925
9.54166667,45.925
9.54166667,45.91666667
9.53333333,45.91666667
9.53333333,45.90833333
9.525,45.90833333
9.51666667,45.90833333
9.50833333,45.90833333
9.50833333,45.91666667
9.50833333,45.925
9.51666667,45.925
9.51666667,45.93333333
9.51666667,45.94166667
9.50833333,45.94166667
9.50833333,45.95
9.5,45.95
9.5,45.94166667
9.49166667,45.94166667
9.49166667,45.95
9.48333333,45.95
9.48333333,45.95833333
9.475,45.95833333
9.475,45.96666667
9.48333333,45.96666667
9.49166667,45.96666667
9.49166667,45.975
9.49166667,45.98333333
9.48333333,45.98333333
9.48333333,45.99166667
9.475,45.99166667
9.475,46
9.475,46.00833333
9.46666667,46.00833333
9.45833333,46.00833333
9.45833333,46
9.45,46
9.44166667,46
9.44166667,46.00833333
9.43333333,46.00833333
9.425,46.00833333
9.425,46.01666667
9.43333333,46.01666667
9.44166667,46.01666667
9.44166667,46.025
9.44166667,46.03333333
9.44166667,46.04166667
9.45,46.04166667
9.45833333,46.04166667
9.45833333,46.03333333
9.46666667,46.03333333
9.475,46.03333333
9.48333333,46.03333333
9.48333333,46.04166667
9.475,46.04166667
9.46666667,46.04166667
9.46666667,46.05
9.475,46.05
9.48333333,46.05
9.49166667,46.05
9.49166667,46.05833333
9.48333333,46.05833333
9.475,46.05833333
9.46666667,46.05833333
9.46666667,46.06666667
9.45833333,46.06666667
9.45,46.06666667
9.44166667,46.06666667
9.43333333,46.06666667
9.43333333,46.075
9.425,46.075
9.425,46.08333333
9.41666667,46.08333333
9.41666667,46.09166667
9.425,46.09166667
9.425,46.1
9.43333333,46.1
9.43333333,46.09166667
9.44166667,46.09166667
9.45,46.09166667
9.45,46.08333333
9.44166667,46.08333333
9.44166667,46.075
9.45,46.075
9.45833333,46.075
9.46666667,46.075
9.46666667,46.08333333
9.45833333,46.08333333
9.45833333,46.09166667
9.46666667,46.09166667
9.475,46.09166667
9.48333333,46.09166667
9.49166667,46.09166667
9.49166667,46.1
9.49166667,46.10833333
9.5,46.10833333
9.50833333,46.10833333
9.51666667,46.10833333
9.525,46.10833333
9.53333333,46.10833333
9.53333333,46.1
9.54166667,46.1
9.54166667,46.09166667
9.54166667,46.08333333
9.53333333,46.08333333
9.53333333,46.075
9.53333333,46.06666667
9.54166667,46.06666667
9.54166667,46.05833333
9.54166667,46.05
9.55,46.05
9.55833333,46.05
9.55833333,46.05833333
9.55833333,46.06666667
9.56666667,46.06666667
9.575,46.06666667
9.575,46.075
9.56666667,46.075
9.56666667,46.08333333
9.56666667,46.09166667
9.575,46.09166667
9.58333333,46.09166667
9.58333333,46.08333333
9.59166667,46.08333333
9.59166667,46.075
9.6,46.075
9.6,46.06666667
9.60833333,46.06666667
9.60833333,46.075
9.61666667,46.075
9.61666667,46.08333333
9.61666667,46.09166667
9.60833333,46.09166667
9.60833333,46.1
9.6,46.1
9.6,46.10833333
9.6,46.11666667
9.60833333,46.11666667
9.60833333,46.10833333
9.61666667,46.10833333
9.625,46.10833333
9.63333333,46.10833333
9.64166667,46.10833333
9.64166667,46.11666667
9.65,46.11666667
9.65,46.125
9.65833333,46.125
9.66666667,46.125
9.66666667,46.11666667
9.675,46.11666667
9.675,46.10833333
9.675,46.1
9.68333333,46.1
9.68333333,46.10833333
9.68333333,46.11666667
9.68333333,46.125
9.675,46.125
9.675,46.13333333
9.68333333,46.13333333
9.68333333,46.14166667
9.69166667,46.14166667
9.7,46.14166667
9.70833333,46.14166667
9.70833333,46.13333333
9.71666667,46.13333333
9.725,46.13333333
9.73333333,46.13333333
9.74166667,46.13333333
9.74166667,46.125
9.74166667,46.11666667
9.75,46.11666667
9.75,46.10833333
9.75833333,46.10833333
9.75833333,46.11666667
9.75833333,46.125
9.75833333,46.13333333
9.76666667,46.13333333
9.76666667,46.125
9.775,46.125
9.775,46.11666667
9.78333333,46.11666667
9.78333333,46.125
9.78333333,46.13333333
9.79166667,46.13333333
9.8,46.13333333
9.8,46.125
9.80833333,46.125
9.81666667,46.125
9.825,46.125
9.825,46.11666667
9.825,46.10833333
9.825,46.1
9.83333333,46.1
9.83333333,46.10833333
9.83333333,46.11666667
9.84166667,46.11666667
9.84166667,46.125
9.85,46.125
9.85833333,46.125
9.86666667,46.125
9.875,46.125
9.875,46.13333333
9.88333333,46.13333333
9.89166667,46.13333333
9.89166667,46.125
9.89166667,46.11666667
9.89166667,46.10833333
9.9,46.10833333
9.9,46.1
9.90833333,46.1
9.90833333,46.09166667
9.91666667,46.09166667
9.91666667,46.1
9.91666667,46.10833333
9.90833333,46.10833333
9.90833333,46.11666667
9.91666667,46.11666667
9.91666667,46.125
9.91666667,46.13333333
9.925,46.13333333
9.93333333,46.13333333
9.94166667,46.13333333
9.95,46.13333333
9.95,46.125
9.95833333,46.125
9.95833333,46.13333333
9.96666667,46.13333333
9.975,46.13333333
9.98333333,46.13333333
9.98333333,46.125
9.98333333,46.11666667
9.98333333,46.10833333
9.98333333,46.1
9.99166667,46.1
9.99166667,46.09166667
10,46.09166667
10,46.1
10,46.10833333
10.00833333,46.10833333
10.00833333,46.11666667
10.00833333,46.125
10.01666667,46.125
10.01666667,46.11666667
10.025,46.11666667
10.025,46.10833333
10.025,46.1
10.03333333,46.1
10.04166667,46.1
10.04166667,46.10833333
10.04166667,46.11666667
10.04166667,46.125
10.05,46.125
10.05833333,46.125
10.05833333,46.11666667
10.06666667,46.11666667
10.075,46.11666667
10.075,46.125
10.08333333,46.125
10.08333333,46.11666667
10.09166667,46.11666667
10.09166667,46.125
10.1,46.125
10.1,46.13333333
10.10833333,46.13333333
10.11666667,46.13333333
10.11666667,46.125
10.11666667,46.11666667
10.125,46.11666667
10.125,46.10833333
10.13333333,46.10833333
10.13333333,46.1
10.125,46.1
10.125,46.09166667
10.125,46.08333333
10.11666667,46.08333333
10.11666667,46.075
10.125,46.075
10.13333333,46.075
10.13333333,46.08333333
10.13333333,46.09166667
10.14166667,46.09166667
10.14166667,46.1
10.15,46.1
10.15,46.10833333
10.15,46.11666667
10.14166667,46.11666667
10.14166667,46.125
10.13333333,46.125
10.13333333,46.13333333
10.13333333,46.14166667
10.14166667,46.14166667
10.14166667,46.13333333
10.15,46.13333333
10.15833333,46.13333333
10.15833333,46.14166667
10.16666667,46.14166667
10.175,46.14166667
10.18333333,46.14166667
10.18333333,46.13333333
10.18333333,46.125
10.18333333,46.11666667
10.18333333,46.10833333
10.19166667,46.10833333
10.19166667,46.11666667
10.19166667,46.125
10.19166667,46.13333333
10.19166667,46.14166667
10.2,46.14166667
10.20833333,46.14166667
10.20833333,46.13333333
10.21666667,46.13333333
10.21666667,46.125
10.225,46.125
10.225,46.11666667
10.23333333,46.11666667
10.23333333,46.125
10.23333333,46.13333333
10.225,46.13333333
10.225,46.14166667
10.225,46.15
10.23333333,46.15
10.24166667,46.15
10.25,46.15
10.25833333,46.15
10.25833333,46.14166667
10.26666667,46.14166667
10.26666667,46.15
10.275,46.15
10.28333333,46.15
10.29166667,46.15
10.29166667,46.14166667
10.3,46.14166667
10.3,46.13333333
10.29166667,46.13333333
10.28333333,46.13333333
10.28333333,46.125
10.28333333,46.11666667
10.275,46.11666667
10.275,46.10833333
10.275,46.1
10.28333333,46.1
10.28333333,46.09166667
10.275,46.09166667
10.275,46.08333333
10.26666667,46.08333333
10.25833333,46.08333333
10.25833333,46.075
10.25,46.075
10.25,46.06666667
10.24166667,46.06666667
10.24166667,46.05833333
10.23333333,46.05833333
10.23333333,46.05
10.225,46.05
10.225,46.04166667
10.23333333,46.04166667
10.24166667,46.04166667
10.24166667,46.05
10.25,46.05
10.25,46.05833333
10.25833333,46.05833333
10.26666667,46.05833333
10.275,46.05833333
10.28333333,46.05833333
10.29166667,46.05833333
10.3,46.05833333
10.30833333,46.05833333
10.30833333,46.05
10.3,46.05
10.3,46.04166667
10.29166667,46.04166667
10.28333333,46.04166667
10.275,46.04166667
10.275,46.03333333
10.28333333,46.03333333
10.28333333,46.025
10.29166667,46.025
10.29166667,46.01666667
10.29166667,46.00833333
10.3,46.00833333
10.3,46
10.3,45.99166667
10.29166667,45.99166667
10.28333333,45.99166667
10.275,45.99166667
10.275,46
10.26666667,46
10.25833333,46
10.25,46
10.24166667,46
10.23333333,46
10.225,46
10.225,45.99166667
10.21666667,45.99166667
10.21666667,45.98333333
10.225,45.98333333
10.225,45.975
10.23333333,45.975
10.23333333,45.96666667
10.225,45.96666667
10.225,45.95833333
10.21666667,45.95833333
10.20833333,45.95833333
10.2,45.95833333
10.19166667,45.95833333
10.19166667,45.95
10.18333333,45.95
10.175,45.95
10.16666667,45.95
10.16666667,45.95833333
10.15833333,45.95833333
10.15,45.95833333
10.14166667,45.95833333
10.13333333,45.95833333
10.125,45.95833333
10.125,45.96666667
10.13333333,45.96666667
10.14166667,45.96666667
10.14166667,45.975
10.13333333,45.975
10.13333333,45.98333333
10.125,45.98333333
10.11666667,45.98333333
10.11666667,45.99166667
10.125,45.99166667
10.13333333,45.99166667
10.13333333,46
10.14166667,46
10.15,46
10.15833333,46
10.16666667,46
10.175,46
10.18333333,46
10.18333333,46.00833333
10.19166667,46.00833333
10.2,46.00833333
10.2,46.01666667
10.20833333,46.01666667
10.21666667,46.01666667
10.21666667,46.025
10.20833333,46.025
10.2,46.025
10.19166667,46.025
10.19166667,46.01666667
10.18333333,46.01666667
10.175,46.01666667
10.16666667,46.01666667
10.15833333,46.01666667
10.15,46.01666667
10.15,46.025
10.15833333,46.025
10.15833333,46.03333333
10.15,46.03333333
10.14166667,46.03333333
10.14166667,46.025
10.14166667,46.01666667
10.13333333,46.01666667
10.125,46.01666667
10.125,46.00833333
10.11666667,46.00833333
10.10833333,46.00833333
10.1,46.00833333
10.09166667,46.00833333
10.09166667,46
10.08333333,46
10.08333333,46.00833333
10.075,46.00833333
10.06666667,46.00833333
10.05833333,46.00833333
10.05,46.00833333
10.05,46
10.05,45.99166667
10.05,45.98333333
10.05833333,45.98333333
10.06666667,45.98333333
10.06666667,45.975
10.075,45.975
10.075,45.96666667
10.08333333,45.96666667
10.09166667,45.96666667
10.1,45.96666667
10.1,45.95833333
10.09166667,45.95833333
10.09166667,45.95
10.09166667,45.94166667
10.09166667,45.93333333
10.1,45.93333333
10.1,45.925
10.1,45.91666667
10.1,45.90833333
10.10833333,45.90833333
10.10833333,45.9
10.11666667,45.9
10.11666667,45.89166667
10.11666667,45.88333333
10.125,45.88333333
10.125,45.875
10.11666667,45.875
10.10833333,45.875
10.10833333,45.86666667
10.1,45.86666667
10.1,45.85833333
10.09166667,45.85833333
10.08333333,45.85833333
</coordinates>
</LinearRing>
</outerBoundaryIs>
<innerBoundaryIs>
<LinearRing>
<coordinates>
9.95833333,45.94166667
9.96666667,45.94166667
9.96666667,45.95
9.95833333,45.95
9.95833333,45.94166667
</coordinates>
</LinearRing>
</innerBoundaryIs>
<innerBoundaryIs>
<LinearRing>
<coordinates>
10.03333333,46.05
10.04166667,46.05
10.04166667,46.05833333
10.03333333,46.05833333
10.03333333,46.05
</coordinates>
</LinearRing>
</innerBoundaryIs>
<innerBoundaryIs>
<LinearRing>
<coordinates>
9.76666667,46.00833333
9.775,46.00833333
9.775,46.01666667
9.76666667,46.01666667
9.76666667,46.00833333
</coordinates>
</LinearRing>
</innerBoundaryIs>
<innerBoundaryIs>
<LinearRing>
<coordinates>
9.775,46.01666667
9.78333333,46.01666667
9.79166667,46.01666667
9.79166667,46.025
9.78333333,46.025
9.775,46.025
9.775,46.01666667
</coordinates>
</LinearRing>
</innerBoundaryIs>
<innerBoundaryIs>
<LinearRing>
<coordinates>
9.55833333,46.05
9.55833333,46.04166667
9.56666667,46.04166667
9.56666667,46.05
9.55833333,46.05
</coordinates>
</LinearRing>
</innerBoundaryIs>
<innerBoundaryIs>
<LinearRing>
<coordinates>
9.60833333,46.06666667
9.60833333,46.05833333
9.61666667,46.05833333
9.61666667,46.06666667
9.60833333,46.06666667
</coordinates>
</LinearRing>
</innerBoundaryIs>
<innerBoundaryIs>
<LinearRing>
<coordinates>
9.74166667,46.025
9.74166667,46.01666667
9.75,46.01666667
9.75,46.025
9.75,46.03333333
9.74166667,46.03333333
9.74166667,46.025
</coordinates>
</LinearRing>
</innerBoundaryIs>
<innerBoundaryIs>
<LinearRing>
<coordinates>
9.88333333,46.09166667
9.89166667,46.09166667
9.89166667,46.1
9.88333333,46.1
9.88333333,46.09166667
</coordinates>
</LinearRing>
</innerBoundaryIs>
<innerBoundaryIs>
<LinearRing>
<coordinates>
10.00833333,46.06666667
10.01666667,46.06666667
10.01666667,46.075
10.00833333,46.075
10.00833333,46.06666667
</coordinates>
</LinearRing>
</innerBoundaryIs>
</Polygon>
<Polygon>
<outerBoundaryIs>
<LinearRing>
<coordinates>
10.58333333,46.01666667
10.58333333,46.00833333
10.575,46.00833333
10.56666667,46.00833333
10.56666667,46.01666667
10.55833333,46.01666667
10.55833333,46.025
10.56666667,46.025
10.56666667,46.03333333
10.55833333,46.03333333
10.55833333,46.04166667
10.55,46.04166667
10.55,46.05
10.55833333,46.05
10.56666667,46.05
10.56666667,46.05833333
10.56666667,46.06666667
10.575,46.06666667
10.575,46.075
10.58333333,46.075
10.58333333,46.08333333
10.58333333,46.09166667
10.58333333,46.1
10.575,46.1
10.575,46.10833333
10.575,46.11666667
10.575,46.125
10.56666667,46.125
10.56666667,46.13333333
10.55833333,46.13333333
10.55833333,46.14166667
10.56666667,46.14166667
10.56666667,46.15
10.575,46.15
10.575,46.15833333
10.575,46.16666667
10.575,46.175
10.58333333,46.175
10.58333333,46.16666667
10.59166667,46.16666667
10.6,46.16666667
10.6,46.175
10.60833333,46.175
10.60833333,46.16666667
10.60833333,46.15833333
10.61666667,46.15833333
10.61666667,46.15
10.625,46.15
10.625,46.14166667
10.625,46.13333333
10.63333333,46.13333333
10.64166667,46.13333333
10.65,46.13333333
10.65,46.125
10.64166667,46.125
10.63333333,46.125
10.63333333,46.11666667
10.625,46.11666667
10.625,46.10833333
10.625,46.1
10.61666667,46.1
10.61666667,46.09166667
10.60833333,46.09166667
10.6,46.09166667
10.6,46.08333333
10.6,46.075
10.59166667,46.075
10.59166667,46.06666667
10.59166667,46.05833333
10.58333333,46.05833333
10.58333333,46.05
10.58333333,46.04166667
10.59166667,46.04166667
10.6,46.04166667
10.6,46.03333333
10.59166667,46.03333333
10.58333333,46.03333333
10.58333333,46.025
10.58333333,46.01666667
</coordinates>
</LinearRing>
</outerBoundaryIs>
<innerBoundaryIs>
<LinearRing>
<coordinates>
10.575,46.15
10.575,46.14166667
10.58333333,46.14166667
10.58333333,46.13333333
10.58333333,46.125
10.58333333,46.11666667
10.59166667,46.11666667
10.59166667,46.10833333
10.59166667,46.1
10.6,46.1
10.6,46.10833333
10.6,46.11666667
10.60833333,46.11666667
10.60833333,46.125
10.6,46.125
10.6,46.13333333
10.59166667,46.13333333
10.59166667,46.14166667
10.6,46.14166667
10.6,46.15
10.59166667,46.15
10.59166667,46.15833333
10.58333333,46.15833333
10.58333333,46.15
10.575,46.15
</coordinates>
</LinearRing>
</innerBoundaryIs>
</Polygon>
<Polygon>
<outerBoundaryIs>
<LinearRing>
<coordinates>
10.06666667,46.19166667
10.06666667,46.18333333
10.05833333,46.18333333
10.05,46.18333333
10.04166667,46.18333333
10.03333333,46.18333333
10.025,46.18333333
10.01666667,46.18333333
10.00833333,46.18333333
10.00833333,46.19166667
10.00833333,46.2
10.00833333,46.20833333
10,46.20833333
10,46.2
9.99166667,46.2
9.99166667,46.19166667
9.98333333,46.19166667
9.975,46.19166667
9.96666667,46.19166667
9.96666667,46.2
9.95833333,46.2
9.95833333,46.19166667
9.95,46.19166667
9.94166667,46.19166667
9.93333333,46.19166667
9.925,46.19166667
9.91666667,46.19166667
9.90833333,46.19166667
9.9,46.19166667
9.89166667,46.19166667
9.88333333,46.19166667
9.88333333,46.2
9.89166667,46.2
9.89166667,46.20833333
9.88333333,46.20833333
9.875,46.20833333
9.875,46.21666667
9.875,46.225
9.875,46.23333333
9.88333333,46.23333333
9.88333333,46.24166667
9.89166667,46.24166667
9.89166667,46.25
9.9,46.25
9.90833333,46.25
9.90833333,46.25833333
9.91666667,46.25833333
9.925,46.25833333
9.93333333,46.25833333
9.93333333,46.26666667
9.93333333,46.275
9.94166667,46.275
9.95,46.275
9.95,46.26666667
9.95833333,46.26666667
9.96666667,46.26666667
9.96666667,46.25833333
9.95833333,46.25833333
9.95833333,46.25
9.95833333,46.24166667
9.95,46.24166667
9.95,46.23333333
9.95833333,46.23333333
9.96666667,46.23333333
9.975,46.23333333
9.975,46.24166667
9.98333333,46.24166667
9.99166667,46.24166667
10,46.24166667
10,46.25
9.99166667,46.25
9.99166667,46.25833333
9.98333333,46.25833333
9.98333333,46.26666667
9.99166667,46.26666667
10,46.26666667
10,46.275
10.00833333,46.275
10.01666667,46.275
10.01666667,46.28333333
10.00833333,46.28333333
10.00833333,46.29166667
10,46.29166667
10,46.3
10.00833333,46.3
10.01666667,46.3
10.01666667,46.30833333
10.01666667,46.31666667
10.01666667,46.325
10.01666667,46.33333333
10.01666667,46.34166667
10.01666667,46.35
10.025,46.35
10.025,46.35833333
10.025,46.36666667
10.03333333,46.36666667
10.03333333,46.35833333
10.04166667,46.35833333
10.04166667,46.35
10.03333333,46.35
10.03333333,46.34166667
10.03333333,46.33333333
10.03333333,46.325
10.025,46.325
10.025,46.31666667
10.03333333,46.31666667
10.03333333,46.30833333
10.025,46.30833333
10.025,46.3
10.03333333,46.3
10.03333333,46.29166667
10.04166667,46.29166667
10.05,46.29166667
10.05833333,46.29166667
10.05833333,46.28333333
10.06666667,46.28333333
10.075,46.28333333
10.075,46.275
10.08333333,46.275
10.09166667,46.275
10.09166667,46.26666667
10.1,46.26666667
10.1,46.25833333
10.10833333,46.25833333
10.11666667,46.25833333
10.11666667,46.25
10.11666667,46.24166667
10.11666667,46.23333333
10.125,46.23333333
10.125,46.225
10.125,46.21666667
10.11666667,46.21666667
10.10833333,46.21666667
10.10833333,46.20833333
10.1,46.20833333
10.09166667,46.20833333
10.09166667,46.2
10.08333333,46.2
10.08333333,46.19166667
10.075,46.19166667
10.075,46.2
10.06666667,46.2
10.06666667,46.19166667
</coordinates>
</LinearRing>
</outerBoundaryIs>
<innerBoundaryIs>
<LinearRing>
<coordinates>
10.00833333,46.20833333
10.01666667,46.20833333
10.01666667,46.21666667
10.00833333,46.21666667
10.00833333,46.20833333
</coordinates>
</LinearRing>
</innerBoundaryIs>
<innerBoundaryIs>
<LinearRing>
<coordinates>
10.04166667,46.23333333
10.04166667,46.225
10.05,46.225
10.05,46.23333333
10.04166667,46.23333333
</coordinates>
</LinearRing>
</innerBoundaryIs>
</Polygon>
<Polygon>
<outerBoundaryIs>
<LinearRing>
<coordinates>
10.23333333,46.18333333
10.23333333,46.175
10.225,46.175
10.21666667,46.175
10.20833333,46.175
10.2,46.175
10.19166667,46.175
10.18333333,46.175
10.175,46.175
10.175,46.18333333
10.18333333,46.18333333
10.18333333,46.19166667
10.19166667,46.19166667
10.19166667,46.2
10.2,46.2
10.20833333,46.2
10.21666667,46.2
10.225,46.2
10.225,46.20833333
10.23333333,46.20833333
10.24166667,46.20833333
10.25,46.20833333
10.25,46.21666667
10.25833333,46.21666667
10.26666667,46.21666667
10.26666667,46.225
10.26666667,46.23333333
10.275,46.23333333
10.275,46.24166667
10.28333333,46.24166667
10.29166667,46.24166667
10.29166667,46.25
10.29166667,46.25833333
10.3,46.25833333
10.3,46.26666667
10.29166667,46.26666667
10.29166667,46.275
10.29166667,46.28333333
10.3,46.28333333
10.3,46.29166667
10.30833333,46.29166667
10.31666667,46.29166667
10.31666667,46.3
10.325,46.3
10.325,46.30833333
10.33333333,46.30833333
10.33333333,46.3
10.34166667,46.3
10.35,46.3
10.35833333,46.3
10.36666667,46.3
10.36666667,46.30833333
10.375,46.30833333
10.375,46.31666667
10.375,46.325
10.38333333,46.325
10.38333333,46.33333333
10.39166667,46.33333333
10.4,46.33333333
10.40833333,46.33333333
10.40833333,46.34166667
10.41666667,46.34166667
10.425,46.34166667
10.425,46.33333333
10.425,46.325
10.43333333,46.325
10.43333333,46.31666667
10.43333333,46.30833333
10.43333333,46.3
10.44166667,46.3
10.45,46.3
10.45833333,46.3
10.45833333,46.30833333
10.45,46.30833333
10.45,46.31666667
10.45,46.325
10.44166667,46.325
10.44166667,46.33333333
10.45,46.33333333
10.45,46.34166667
10.45833333,46.34166667
10.46666667,46.34166667
10.475,46.34166667
10.48333333,46.34166667
10.48333333,46.35
10.49166667,46.35
10.49166667,46.35833333
10.5,46.35833333
10.5,46.36666667
10.5,46.375
10.49166667,46.375
10.48333333,46.375
10.475,46.375
10.475,46.38333333
10.48333333,46.38333333
10.48333333,46.39166667
10.475,46.39166667
10.475,46.4
10.48333333,46.4
10.49166667,46.4
10.49166667,46.39166667
10.5,46.39166667
10.5,46.38333333
10.50833333,46.38333333
10.50833333,46.375
10.51666667,46.375
10.51666667,46.36666667
10.51666667,46.35833333
10.50833333,46.35833333
10.50833333,46.35
10.5,46.35
10.5,46.34166667
10.49166667,46.34166667
10.49166667,46.33333333
10.49166667,46.325
10.48333333,46.325
10.475,46.325
10.475,46.31666667
10.475,46.30833333
10.48333333,46.30833333
10.48333333,46.3
10.49166667,46.3
10.49166667,46.29166667
10.5,46.29166667
10.5,46.28333333
10.5,46.275
10.49166667,46.275
10.48333333,46.275
10.475,46.275
10.46666667,46.275
10.45833333,46.275
10.45,46.275
10.45,46.26666667
10.44166667,46.26666667
10.43333333,46.26666667
10.425,46.26666667
10.41666667,46.26666667
10.41666667,46.25833333
10.40833333,46.25833333
10.40833333,46.26666667
10.4,46.26666667
10.39166667,46.26666667
10.38333333,46.26666667
10.375,46.26666667
10.375,46.25833333
10.375,46.25
10.375,46.24166667
10.36666667,46.24166667
10.35833333,46.24166667
10.35833333,46.23333333
10.35,46.23333333
10.34166667,46.23333333
10.34166667,46.225
10.33333333,46.225
10.325,46.225
10.325,46.23333333
10.325,46.24166667
10.31666667,46.24166667
10.30833333,46.24166667
10.30833333,46.23333333
10.30833333,46.225
10.30833333,46.21666667
10.30833333,46.20833333
10.3,46.20833333
10.3,46.2
10.30833333,46.2
10.31666667,46.2
10.325,46.2
10.325,46.19166667
10.31666667,46.19166667
10.30833333,46.19166667
10.30833333,46.18333333
10.3,46.18333333
10.3,46.19166667
10.29166667,46.19166667
10.28333333,46.19166667
10.28333333,46.18333333
10.275,46.18333333
10.26666667,46.18333333
10.25833333,46.18333333
10.25,46.18333333
10.24166667,46.18333333
10.23333333,46.18333333
</coordinates>
</LinearRing>
</outerBoundaryIs>
<innerBoundaryIs>
<LinearRing>
<coordinates>
10.45833333,46.3
10.45833333,46.29166667
10.46666667,46.29166667
10.46666667,46.3
10.45833333,46.3
</coordinates>
</LinearRing>
</innerBoundaryIs>
<innerBoundaryIs>
<LinearRing>
<coordinates>
10.33333333,46.28333333
10.33333333,46.275
10.34166667,46.275
10.34166667,46.28333333
10.35,46.28333333
10.35,46.29166667
10.34166667,46.29166667
10.33333333,46.29166667
10.33333333,46.28333333
</coordinates>
</LinearRing>
</innerBoundaryIs>
</Polygon>
<Polygon>
<outerBoundaryIs>
<LinearRing>
<coordinates>
10.575,46.28333333
10.575,46.275
10.56666667,46.275
10.55833333,46.275
10.55,46.275
10.55,46.28333333
10.55833333,46.28333333
10.55833333,46.29166667
10.56666667,46.29166667
10.56666667,46.3
10.55833333,46.3
10.55833333,46.30833333
10.55833333,46.31666667
10.56666667,46.31666667
10.575,46.31666667
10.575,46.325
10.58333333,46.325
10.59166667,46.325
10.59166667,46.31666667
10.59166667,46.30833333
10.58333333,46.30833333
10.58333333,46.3
10.59166667,46.3
10.6,46.3
10.6,46.29166667
10.6,46.28333333
10.59166667,46.28333333
10.58333333,46.28333333
10.575,46.28333333
</coordinates>
</LinearRing>
</outerBoundaryIs>
<innerBoundaryIs>
<LinearRing>
<coordinates>
10.58333333,46.3
10.575,46.3
10.575,46.29166667
10.58333333,46.29166667
10.58333333,46.3
</coordinates>
</LinearRing>
</innerBoundaryIs>
</Polygon>
<Polygon>
<outerBoundaryIs>
<LinearRing>
<coordinates>
10.40833333,46.35833333
10.40833333,46.35
10.4,46.35
10.39166667,46.35
10.39166667,46.35833333
10.38333333,46.35833333
10.375,46.35833333
10.375,46.36666667
10.375,46.375
10.375,46.38333333
10.375,46.39166667
10.36666667,46.39166667
10.36666667,46.4
10.36666667,46.40833333
10.36666667,46.41666667
10.36666667,46.425
10.36666667,46.43333333
10.375,46.43333333
10.375,46.44166667
10.38333333,46.44166667
10.38333333,46.45
10.39166667,46.45
10.39166667,46.45833333
10.4,46.45833333
10.40833333,46.45833333
10.40833333,46.45
10.41666667,46.45
10.425,46.45
10.425,46.44166667
10.43333333,46.44166667
10.44166667,46.44166667
10.44166667,46.43333333
10.45,46.43333333
10.45,46.425
10.45833333,46.425
10.45833333,46.41666667
10.46666667,46.41666667
10.46666667,46.40833333
10.475,46.40833333
10.475,46.4
10.46666667,46.4
10.45833333,46.4
10.45,46.4
10.45,46.40833333
10.44166667,46.40833333
10.43333333,46.40833333
10.425,46.40833333
10.425,46.4
10.41666667,46.4
10.40833333,46.4
10.40833333,46.40833333
10.41666667,46.40833333
10.41666667,46.41666667
10.425,46.41666667
10.425,46.425
10.41666667,46.425
10.41666667,46.43333333
10.40833333,46.43333333
10.40833333,46.425
10.4,46.425
10.39166667,46.425
10.39166667,46.41666667
10.39166667,46.40833333
10.38333333,46.40833333
10.38333333,46.4
10.38333333,46.39166667
10.39166667,46.39166667
10.4,46.39166667
10.40833333,46.39166667
10.40833333,46.38333333
10.4,46.38333333
10.4,46.375
10.40833333,46.375
10.41666667,46.375
10.425,46.375
10.43333333,46.375
10.43333333,46.36666667
10.425,46.36666667
10.41666667,46.36666667
10.41666667,46.35833333
10.40833333,46.35833333
</coordinates>
</LinearRing>
</outerBoundaryIs>
<innerBoundaryIs>
<LinearRing>
<coordinates>
10.4,46.375
10.39166667,46.375
10.39166667,46.36666667
10.4,46.36666667
10.4,46.375
</coordinates>
</LinearRing>
</innerBoundaryIs>
</Polygon>
<Polygon>
<outerBoundaryIs>
<LinearRing>
<coordinates>
10.86666667,46.425
10.875,46.425
10.875,46.41666667
10.86666667,46.41666667
10.85833333,46.41666667
10.85833333,46.425
10.85,46.425
10.84166667,46.425
10.84166667,46.43333333
10.83333333,46.43333333
10.825,46.43333333
10.81666667,46.43333333
10.80833333,46.43333333
10.80833333,46.425
10.8,46.425
10.79166667,46.425
10.78333333,46.425
10.78333333,46.43333333
10.78333333,46.44166667
10.78333333,46.45
10.79166667,46.45
10.79166667,46.45833333
10.79166667,46.46666667
10.79166667,46.475
10.79166667,46.48333333
10.8,46.48333333
10.80833333,46.48333333
10.80833333,46.475
10.81666667,46.475
10.81666667,46.46666667
10.825,46.46666667
10.825,46.475
10.83333333,46.475
10.84166667,46.475
10.85,46.475
10.85,46.46666667
10.85,46.45833333
10.84166667,46.45833333
10.84166667,46.45
10.85,46.45
10.85833333,46.45
10.85833333,46.45833333
10.86666667,46.45833333
10.875,46.45833333
10.875,46.46666667
10.875,46.475
10.88333333,46.475
10.89166667,46.475
10.89166667,46.46666667
10.9,46.46666667
10.9,46.45833333
10.89166667,46.45833333
10.89166667,46.45
10.89166667,46.44166667
10.88333333,46.44166667
10.875,46.44166667
10.875,46.43333333
10.86666667,46.43333333
10.86666667,46.425
</coordinates>
</LinearRing>
</outerBoundaryIs>
<innerBoundaryIs>
<LinearRing>
<coordinates>
10.79166667,46.45
10.79166667,46.44166667
10.8,46.44166667
10.80833333,46.44166667
10.80833333,46.45
10.8,46.45
10.79166667,46.45
</coordinates>
</LinearRing>
</innerBoundaryIs>
<innerBoundaryIs>
<LinearRing>
<coordinates>
10.84166667,46.45
10.83333333,46.45
10.83333333,46.44166667
10.84166667,46.44166667
10.84166667,46.45
</coordinates>
</LinearRing>
</innerBoundaryIs>
</Polygon>
<Polygon>
<outerBoundaryIs>
<LinearRing>
<coordinates>
10.51666667,46.425
10.525,46.425
10.525,46.41666667
10.51666667,46.41666667
10.50833333,46.41666667
10.5,46.41666667
10.49166667,46.41666667
10.49166667,46.425
10.48333333,46.425
10.475,46.425
10.46666667,46.425
10.46666667,46.43333333
10.45833333,46.43333333
10.45833333,46.44166667
10.45,46.44166667
10.45,46.45
10.44166667,46.45
10.44166667,46.45833333
10.44166667,46.46666667
10.43333333,46.46666667
10.425,46.46666667
10.41666667,46.46666667
10.41666667,46.475
10.40833333,46.475
10.4,46.475
10.39166667,46.475
10.38333333,46.475
10.375,46.475
10.375,46.48333333
10.375,46.49166667
10.36666667,46.49166667
10.36666667,46.5
10.36666667,46.50833333
10.36666667,46.51666667
10.375,46.51666667
10.375,46.50833333
10.38333333,46.50833333
10.39166667,46.50833333
10.39166667,46.51666667
10.4,46.51666667
10.4,46.525
10.40833333,46.525
10.40833333,46.53333333
10.40833333,46.54166667
10.41666667,46.54166667
10.425,46.54166667
10.425,46.53333333
10.41666667,46.53333333
10.41666667,46.525
10.41666667,46.51666667
10.41666667,46.50833333
10.40833333,46.50833333
10.4,46.50833333
10.4,46.5
10.39166667,46.5
10.38333333,46.5
10.38333333,46.49166667
10.39166667,46.49166667
10.4,46.49166667
10.40833333,46.49166667
10.41666667,46.49166667
10.41666667,46.48333333
10.425,46.48333333
10.43333333,46.48333333
10.44166667,46.48333333
10.45,46.48333333
10.45,46.49166667
10.45833333,46.49166667
10.46666667,46.49166667
10.475,46.49166667
10.48333333,46.49166667
10.48333333,46.48333333
10.49166667,46.48333333
10.5,46.48333333
10.50833333,46.48333333
10.50833333,46.475
10.51666667,46.475
10.51666667,46.48333333
10.525,46.48333333
10.53333333,46.48333333
10.53333333,46.475
10.54166667,46.475
10.54166667,46.46666667
10.55,46.46666667
10.55,46.45833333
10.54166667,46.45833333
10.53333333,46.45833333
10.525,46.45833333
10.525,46.46666667
10.51666667,46.46666667
10.50833333,46.46666667
10.5,46.46666667
10.5,46.45833333
10.49166667,46.45833333
10.49166667,46.46666667
10.48333333,46.46666667
10.475,46.46666667
10.46666667,46.46666667
10.46666667,46.45833333
10.46666667,46.45
10.475,46.45
10.48333333,46.45
10.48333333,46.44166667
10.48333333,46.43333333
10.49166667,46.43333333
10.5,46.43333333
10.50833333,46.43333333
10.50833333,46.425
10.51666667,46.425
</coordinates>
</LinearRing>
</outerBoundaryIs>
<innerBoundaryIs>
<LinearRing>
<coordinates>
10.44166667,46.46666667
10.45,46.46666667
10.45,46.475
10.44166667,46.475
10.44166667,46.46666667
</coordinates>
</LinearRing>
</innerBoundaryIs>
</Polygon>
<Polygon>
<outerBoundaryIs>
<LinearRing>
<coordinates>
11,46.43333333
11,46.425
10.99166667,46.425
10.98333333,46.425
10.975,46.425
10.975,46.43333333
10.98333333,46.43333333
10.98333333,46.44166667
10.975,46.44166667
10.96666667,46.44166667
10.96666667,46.45
10.95833333,46.45
10.95833333,46.45833333
10.96666667,46.45833333
10.96666667,46.46666667
10.95833333,46.46666667
10.95,46.46666667
10.95,46.475
10.95833333,46.475
10.95833333,46.48333333
10.95,46.48333333
10.95,46.49166667
10.95,46.5
10.94166667,46.5
10.94166667,46.50833333
10.94166667,46.51666667
10.95,46.51666667
10.95833333,46.51666667
10.95833333,46.525
10.96666667,46.525
10.975,46.525
10.98333333,46.525
10.98333333,46.53333333
10.99166667,46.53333333
11,46.53333333
11,46.54166667
11.00833333,46.54166667
11.01666667,46.54166667
11.01666667,46.53333333
11.025,46.53333333
11.025,46.54166667
11.025,46.55
11.03333333,46.55
11.04166667,46.55
11.04166667,46.55833333
11.05,46.55833333
11.05833333,46.55833333
11.05833333,46.55
11.06666667,46.55
11.06666667,46.54166667
11.075,46.54166667
11.075,46.53333333
11.08333333,46.53333333
11.08333333,46.525
11.08333333,46.51666667
11.09166667,46.51666667
11.09166667,46.50833333
11.1,46.50833333
11.1,46.5
11.1,46.49166667
11.10833333,46.49166667
11.10833333,46.48333333
11.10833333,46.475
11.1,46.475
11.1,46.46666667
11.1,46.45833333
11.09166667,46.45833333
11.09166667,46.45
11.09166667,46.44166667
11.08333333,46.44166667
11.075,46.44166667
11.075,46.45
11.06666667,46.45
11.06666667,46.45833333
11.05833333,46.45833333
11.05,46.45833333
11.05,46.46666667
11.04166667,46.46666667
11.03333333,46.46666667
11.03333333,46.45833333
11.025,46.45833333
11.01666667,46.45833333
11.01666667,46.46666667
11.00833333,46.46666667
11.00833333,46.45833333
11,46.45833333
10.99166667,46.45833333
10.98333333,46.45833333
10.98333333,46.45
10.99166667,46.45
10.99166667,46.44166667
11,46.44166667
11,46.43333333
</coordinates>
</LinearRing>
</outerBoundaryIs>
<innerBoundaryIs>
<LinearRing>
<coordinates>
10.96666667,46.46666667
10.975,46.46666667
10.975,46.475
10.96666667,46.475
10.96666667,46.46666667
</coordinates>
</LinearRing>
</innerBoundaryIs>
<innerBoundaryIs>
<LinearRing>
<coordinates>
10.975,46.475
10.98333333,46.475
10.98333333,46.48333333
10.975,46.48333333
10.975,46.475
</coordinates>
</LinearRing>
</innerBoundaryIs>
<innerBoundaryIs>
<LinearRing>
<coordinates>
10.98333333,46.475
10.98333333,46.46666667
10.99166667,46.46666667
10.99166667,46.475
10.98333333,46.475
</coordinates>
</LinearRing>
</innerBoundaryIs>
<innerBoundaryIs>
<LinearRing>
<coordinates>
10.95,46.5
10.95833333,46.5
10.95833333,46.50833333
10.95,46.50833333
10.95,46.5
</coordinates>
</LinearRing>
</innerBoundaryIs>
<innerBoundaryIs>
<LinearRing>
<coordinates>
10.95833333,46.5
10.95833333,46.49166667
10.96666667,46.49166667
10.96666667,46.5
10.95833333,46.5
</coordinates>
</LinearRing>
</innerBoundaryIs>
<innerBoundaryIs>
<LinearRing>
<coordinates>
10.98333333,46.525
10.98333333,46.51666667
10.99166667,46.51666667
11,46.51666667
11,46.525
10.99166667,46.525
10.98333333,46.525
</coordinates>
</LinearRing>
</innerBoundaryIs>
<innerBoundaryIs>
<LinearRing>
<coordinates>
10.98333333,46.51666667
10.975,46.51666667
10.96666667,46.51666667
10.96666667,46.50833333
10.975,46.50833333
10.98333333,46.50833333
10.98333333,46.51666667
</coordinates>
</LinearRing>
</innerBoundaryIs>
<innerBoundaryIs>
<LinearRing>
<coordinates>
11.03333333,46.46666667
11.03333333,46.475
11.03333333,46.48333333
11.025,46.48333333
11.025,46.475
11.025,46.46666667
11.03333333,46.46666667
</coordinates>
</LinearRing>
</innerBoundaryIs>
<innerBoundaryIs>
<LinearRing>
<coordinates>
10.975,46.49166667
10.98333333,46.49166667
10.98333333,46.5
10.975,46.5
10.975,46.49166667
</coordinates>
</LinearRing>
</innerBoundaryIs>
</Polygon>
<Polygon>
<outerBoundaryIs>
<LinearRing>
<coordinates>
10.23333333,46.45833333
10.23333333,46.45
10.225,46.45
10.21666667,46.45
10.20833333,46.45
10.20833333,46.45833333
10.21666667,46.45833333
10.225,46.45833333
10.225,46.46666667
10.23333333,46.46666667
10.23333333,46.475
10.225,46.475
10.21666667,46.475
10.21666667,46.48333333
10.225,46.48333333
10.225,46.49166667
10.23333333,46.49166667
10.24166667,46.49166667
10.24166667,46.5
10.24166667,46.50833333
10.23333333,46.50833333
10.23333333,46.51666667
10.23333333,46.525
10.24166667,46.525
10.24166667,46.53333333
10.24166667,46.54166667
10.23333333,46.54166667
10.225,46.54166667
10.225,46.55
10.23333333,46.55
10.23333333,46.55833333
10.225,46.55833333
10.225,46.56666667
10.225,46.575
10.225,46.58333333
10.23333333,46.58333333
10.24166667,46.58333333
10.24166667,46.575
10.25,46.575
10.25,46.58333333
10.25,46.59166667
10.25833333,46.59166667
10.25833333,46.58333333
10.25833333,46.575
10.25833333,46.56666667
10.26666667,46.56666667
10.26666667,46.55833333
10.275,46.55833333
10.275,46.55
10.28333333,46.55
10.28333333,46.54166667
10.29166667,46.54166667
10.3,46.54166667
10.30833333,46.54166667
10.30833333,46.53333333
10.31666667,46.53333333
10.31666667,46.54166667
10.325,46.54166667
10.325,46.53333333
10.325,46.525
10.33333333,46.525
10.34166667,46.525
10.34166667,46.53333333
10.34166667,46.54166667
10.35,46.54166667
10.35833333,46.54166667
10.35833333,46.53333333
10.35833333,46.525
10.35833333,46.51666667
10.35833333,46.50833333
10.35,46.50833333
10.35,46.5
10.35,46.49166667
10.34166667,46.49166667
10.33333333,46.49166667
10.325,46.49166667
10.31666667,46.49166667
10.31666667,46.5
10.30833333,46.5
10.3,46.5
10.29166667,46.5
10.29166667,46.49166667
10.28333333,46.49166667
10.28333333,46.5
10.275,46.5
10.275,46.49166667
10.26666667,46.49166667
10.25833333,46.49166667
10.25,46.49166667
10.25,46.48333333
10.25833333,46.48333333
10.25833333,46.475
10.25833333,46.46666667
10.25,46.46666667
10.25,46.45833333
10.24166667,46.45833333
10.23333333,46.45833333
</coordinates>
</LinearRing>
</outerBoundaryIs>
<innerBoundaryIs>
<LinearRing>
<coordinates>
10.24166667,46.575
10.23333333,46.575
10.23333333,46.56666667
10.24166667,46.56666667
10.24166667,46.575
</coordinates>
</LinearRing>
</innerBoundaryIs>
<innerBoundaryIs>
<LinearRing>
<coordinates>
10.25833333,46.50833333
10.26666667,46.50833333
10.275,46.50833333
10.28333333,46.50833333
10.29166667,46.50833333
10.3,46.50833333
10.3,46.51666667
10.29166667,46.51666667
10.28333333,46.51666667
10.275,46.51666667
10.275,46.525
10.26666667,46.525
10.25833333,46.525
10.25,46.525
10.25,46.51666667
10.25833333,46.51666667
10.25833333,46.50833333
</coordinates>
</LinearRing>
</innerBoundaryIs>
</Polygon>
<Polygon>
<outerBoundaryIs>
<LinearRing>
<coordinates>
10.6,46.49166667
10.6,46.48333333
10.59166667,46.48333333
10.58333333,46.48333333
10.58333333,46.49166667
10.575,46.49166667
10.575,46.5
10.58333333,46.5
10.58333333,46.50833333
10.575,46.50833333
10.56666667,46.50833333
10.56666667,46.51666667
10.55833333,46.51666667
10.55,46.51666667
10.55,46.525
10.55,46.53333333
10.55,46.54166667
10.54166667,46.54166667
10.54166667,46.55
10.53333333,46.55
10.53333333,46.54166667
10.53333333,46.53333333
10.525,46.53333333
10.525,46.525
10.51666667,46.525
10.51666667,46.51666667
10.51666667,46.50833333
10.50833333,46.50833333
10.5,46.50833333
10.5,46.51666667
10.49166667,46.51666667
10.48333333,46.51666667
10.475,46.51666667
10.475,46.525
10.46666667,46.525
10.46666667,46.53333333
10.475,46.53333333
10.48333333,46.53333333
10.48333333,46.54166667
10.48333333,46.55
10.49166667,46.55
10.49166667,46.55833333
10.49166667,46.56666667
10.48333333,46.56666667
10.48333333,46.575
10.49166667,46.575
10.49166667,46.58333333
10.49166667,46.59166667
10.49166667,46.6
10.49166667,46.60833333
10.5,46.60833333
10.5,46.61666667
10.49166667,46.61666667
10.48333333,46.61666667
10.48333333,46.60833333
10.475,46.60833333
10.475,46.6
10.475,46.59166667
10.46666667,46.59166667
10.45833333,46.59166667
10.45,46.59166667
10.45,46.58333333
10.45833333,46.58333333
10.45833333,46.575
10.46666667,46.575
10.46666667,46.56666667
10.45833333,46.56666667
10.45,46.56666667
10.44166667,46.56666667
10.44166667,46.55833333
10.44166667,46.55
10.44166667,46.54166667
10.43333333,46.54166667
10.43333333,46.55
10.43333333,46.55833333
10.425,46.55833333
10.425,46.56666667
10.425,46.575
10.41666667,46.575
10.40833333,46.575
10.4,46.575
10.4,46.56666667
10.39166667,46.56666667
10.39166667,46.55833333
10.38333333,46.55833333
10.38333333,46.56666667
10.375,46.56666667
10.36666667,46.56666667
10.35833333,46.56666667
10.35,46.56666667
10.34166667,46.56666667
10.33333333,46.56666667
10.325,46.56666667
10.31666667,46.56666667
10.31666667,46.55833333
10.30833333,46.55833333
10.30833333,46.56666667
10.30833333,46.575
10.3,46.575
10.3,46.58333333
10.29166667,46.58333333
10.29166667,46.59166667
10.28333333,46.59166667
10.275,46.59166667
10.275,46.6
10.275,46.60833333
10.28333333,46.60833333
10.28333333,46.6
10.29166667,46.6
10.3,46.6
10.3,46.59166667
10.30833333,46.59166667
10.31666667,46.59166667
10.31666667,46.58333333
10.325,46.58333333
10.33333333,46.58333333
10.33333333,46.575
10.34166667,46.575
10.35,46.575
10.35833333,46.575
10.36666667,46.575
10.36666667,46.58333333
10.35833333,46.58333333
10.35833333,46.59166667
10.35,46.59166667
10.34166667,46.59166667
10.34166667,46.6
10.33333333,46.6
10.325,46.6
10.325,46.60833333
10.325,46.61666667
10.33333333,46.61666667
10.34166667,46.61666667
10.35,46.61666667
10.35,46.60833333
10.35833333,46.60833333
10.36666667,46.60833333
10.36666667,46.6
10.375,46.6
10.38333333,46.6
10.39166667,46.6
10.4,46.6
10.4,46.59166667
10.40833333,46.59166667
10.41666667,46.59166667
10.425,46.59166667
10.43333333,46.59166667
10.43333333,46.6
10.44166667,46.6
10.44166667,46.60833333
10.45,46.60833333
10.45,46.61666667
10.45833333,46.61666667
10.45833333,46.625
10.46666667,46.625
10.46666667,46.63333333
10.475,46.63333333
10.475,46.64166667
10.48333333,46.64166667
10.49166667,46.64166667
10.49166667,46.65
10.5,46.65
10.50833333,46.65
10.50833333,46.65833333
10.51666667,46.65833333
10.525,46.65833333
10.53333333,46.65833333
10.54166667,46.65833333
10.54166667,46.65
10.54166667,46.64166667
10.54166667,46.63333333
10.54166667,46.625
10.55,46.625
10.55833333,46.625
10.55833333,46.61666667
10.55833333,46.60833333
10.55,46.60833333
10.54166667,46.60833333
10.54166667,46.6
10.53333333,46.6
10.53333333,46.59166667
10.525,46.59166667
10.525,46.58333333
10.53333333,46.58333333
10.53333333,46.575
10.525,46.575
10.51666667,46.575
10.51666667,46.56666667
10.50833333,46.56666667
10.50833333,46.55833333
10.5,46.55833333
10.5,46.55
10.5,46.54166667
10.5,46.53333333
10.5,46.525
10.50833333,46.525
10.50833333,46.53333333
10.51666667,46.53333333
10.51666667,46.54166667
10.51666667,46.55
10.51666667,46.55833333
10.525,46.55833333
10.525,46.56666667
10.53333333,46.56666667
10.54166667,46.56666667
10.55,46.56666667
10.55833333,46.56666667
10.55833333,46.575
10.55,46.575
10.55,46.58333333
10.55833333,46.58333333
10.55833333,46.59166667
10.56666667,46.59166667
10.56666667,46.6
10.575,46.6
10.58333333,46.6
10.59166667,46.6
10.6,46.6
10.60833333,46.6
10.61666667,46.6
10.625,46.6
10.63333333,46.6
10.64166667,46.6
10.65,46.6
10.65833333,46.6
10.66666667,46.6
10.675,46.6
10.675,46.59166667
10.68333333,46.59166667
10.69166667,46.59166667
10.69166667,46.58333333
10.7,46.58333333
10.7,46.59166667
10.70833333,46.59166667
10.71666667,46.59166667
10.71666667,46.6
10.725,46.6
10.725,46.59166667
10.725,46.58333333
10.73333333,46.58333333
10.73333333,46.59166667
10.73333333,46.6
10.74166667,46.6
10.75,46.6
10.75,46.59166667
10.75833333,46.59166667
10.76666667,46.59166667
10.775,46.59166667
10.775,46.6
10.78333333,46.6
10.78333333,46.59166667
10.79166667,46.59166667
10.79166667,46.6
10.8,46.6
10.8,46.59166667
10.80833333,46.59166667
10.80833333,46.58333333
10.8,46.58333333
10.79166667,46.58333333
10.79166667,46.575
10.78333333,46.575
10.775,46.575
10.775,46.56666667
10.775,46.55833333
10.775,46.55
10.76666667,46.55
10.76666667,46.54166667
10.75833333,46.54166667
10.75833333,46.53333333
10.75,46.53333333
10.75,46.54166667
10.74166667,46.54166667
10.74166667,46.53333333
10.73333333,46.53333333
10.73333333,46.525
10.725,46.525
10.71666667,46.525
10.71666667,46.51666667
10.71666667,46.50833333
10.70833333,46.50833333
10.7,46.50833333
10.7,46.5
10.69166667,46.5
10.68333333,46.5
10.68333333,46.49166667
10.675,46.49166667
10.675,46.5
10.66666667,46.5
10.66666667,46.50833333
10.675,46.50833333
10.68333333,46.50833333
10.69166667,46.50833333
10.69166667,46.51666667
10.7,46.51666667
10.70833333,46.51666667
10.70833333,46.525
10.7,46.525
10.7,46.53333333
10.70833333,46.53333333
10.71666667,46.53333333
10.71666667,46.54166667
10.725,46.54166667
10.725,46.55
10.73333333,46.55
10.73333333,46.55833333
10.73333333,46.56666667
10.73333333,46.575
10.725,46.575
10.71666667,46.575
10.71666667,46.56666667
10.70833333,46.56666667
10.7,46.56666667
10.7,46.55833333
10.7,46.55
10.69166667,46.55
10.68333333,46.55
10.675,46.55
10.66666667,46.55
10.66666667,46.55833333
10.66666667,46.56666667
10.66666667,46.575
10.65833333,46.575
10.65,46.575
10.64166667,46.575
10.63333333,46.575
10.625,46.575
10.61666667,46.575
10.60833333,46.575
10.6,46.575
10.59166667,46.575
10.58333333,46.575
10.58333333,46.56666667
10.59166667,46.56666667
10.59166667,46.55833333
10.59166667,46.55
10.59166667,46.54166667
10.6,46.54166667
10.60833333,46.54166667
10.61666667,46.54166667
10.61666667,46.53333333
10.61666667,46.525
10.625,46.525
10.625,46.51666667
10.61666667,46.51666667
10.61666667,46.50833333
10.60833333,46.50833333
10.60833333,46.5
10.60833333,46.49166667
10.6,46.49166667
</coordinates>
</LinearRing>
</outerBoundaryIs>
<innerBoundaryIs>
<LinearRing>
<coordinates>
10.55833333,46.56666667
10.55833333,46.55833333
10.56666667,46.55833333
10.56666667,46.56666667
10.55833333,46.56666667
</coordinates>
</LinearRing>
</innerBoundaryIs>
<innerBoundaryIs>
<LinearRing>
<coordinates>
10.75,46.59166667
10.74166667,46.59166667
10.74166667,46.58333333
10.75,46.58333333
10.75,46.59166667
</coordinates>
</LinearRing>
</innerBoundaryIs>
<innerBoundaryIs>
<LinearRing>
<coordinates>
10.59166667,46.50833333
10.6,46.50833333
10.6,46.51666667
10.6,46.525
10.59166667,46.525
10.58333333,46.525
10.58333333,46.51666667
10.59166667,46.51666667
10.59166667,46.50833333
</coordinates>
</LinearRing>
</innerBoundaryIs>
</Polygon>
<Polygon>
<outerBoundaryIs>
<LinearRing>
<coordinates>
9.75833333,45.83333333
9.76666667,45.83333333
9.76666667,45.84166667
9.75833333,45.84166667
9.75833333,45.85
9.75,45.85
9.75,45.85833333
9.74166667,45.85833333
9.74166667,45.86666667
9.74166667,45.875
9.75,45.875
9.75833333,45.875
9.75833333,45.88333333
9.76666667,45.88333333
9.775,45.88333333
9.78333333,45.88333333
9.79166667,45.88333333
9.79166667,45.875
9.79166667,45.86666667
9.8,45.86666667
9.8,45.85833333
9.8,45.85
9.80833333,45.85
9.80833333,45.84166667
9.81666667,45.84166667
9.81666667,45.83333333
9.80833333,45.83333333
9.8,45.83333333
9.8,45.84166667
9.79166667,45.84166667
9.78333333,45.84166667
9.775,45.84166667
9.775,45.83333333
9.775,45.825
9.76666667,45.825
9.75833333,45.825
9.75833333,45.83333333
</coordinates>
</LinearRing>
</outerBoundaryIs>
</Polygon>
<Polygon>
<outerBoundaryIs>
<LinearRing>
<coordinates>
10.05833333,45.85833333
10.05833333,45.85
10.05,45.85
10.05,45.85833333
10.05,45.86666667
10.05833333,45.86666667
10.06666667,45.86666667
10.06666667,45.85833333
10.05833333,45.85833333
</coordinates>
</LinearRing>
</outerBoundaryIs>
</Polygon>
<Polygon>
<outerBoundaryIs>
<LinearRing>
<coordinates>
9.79166667,45.89166667
9.8,45.89166667
9.8,45.88333333
9.79166667,45.88333333
9.79166667,45.89166667
</coordinates>
</LinearRing>
</outerBoundaryIs>
</Polygon>
<Polygon>
<outerBoundaryIs>
<LinearRing>
<coordinates>
9.725,45.89166667
9.73333333,45.89166667
9.73333333,45.88333333
9.725,45.88333333
9.725,45.89166667
</coordinates>
</LinearRing>
</outerBoundaryIs>
</Polygon>
<Polygon>
<outerBoundaryIs>
<LinearRing>
<coordinates>
9.71666667,45.89166667
9.71666667,45.88333333
9.70833333,45.88333333
9.7,45.88333333
9.7,45.89166667
9.70833333,45.89166667
9.70833333,45.9
9.71666667,45.9
9.725,45.9
9.725,45.89166667
9.71666667,45.89166667
</coordinates>
</LinearRing>
</outerBoundaryIs>
</Polygon>
<Polygon>
<outerBoundaryIs>
<LinearRing>
<coordinates>
10.175,45.91666667
10.175,45.90833333
10.16666667,45.90833333
10.16666667,45.91666667
10.16666667,45.925
10.175,45.925
10.18333333,45.925
10.18333333,45.91666667
10.175,45.91666667
</coordinates>
</LinearRing>
</outerBoundaryIs>
</Polygon>
<Polygon>
<outerBoundaryIs>
<LinearRing>
<coordinates>
9.975,45.91666667
9.98333333,45.91666667
9.98333333,45.90833333
9.975,45.90833333
9.975,45.91666667
</coordinates>
</LinearRing>
</outerBoundaryIs>
</Polygon>
<Polygon>
<outerBoundaryIs>
<LinearRing>
<coordinates>
10.15833333,45.93333333
10.16666667,45.93333333
10.16666667,45.925
10.15833333,45.925
10.15,45.925
10.14166667,45.925
10.14166667,45.93333333
10.14166667,45.94166667
10.15,45.94166667
10.15833333,45.94166667
10.15833333,45.93333333
</coordinates>
</LinearRing>
</outerBoundaryIs>
</Polygon>
<Polygon>
<outerBoundaryIs>
<LinearRing>
<coordinates>
9.55833333,45.99166667
9.56666667,45.99166667
9.56666667,45.98333333
9.55833333,45.98333333
9.55833333,45.99166667
</coordinates>
</LinearRing>
</outerBoundaryIs>
</Polygon>
<Polygon>
<outerBoundaryIs>
<LinearRing>
<coordinates>
10.54166667,46.04166667
10.55,46.04166667
10.55,46.03333333
10.54166667,46.03333333
10.54166667,46.04166667
</coordinates>
</LinearRing>
</outerBoundaryIs>
</Polygon>
<Polygon>
<outerBoundaryIs>
<LinearRing>
<coordinates>
10.61666667,46.05833333
10.60833333,46.05833333
10.6,46.05833333
10.6,46.06666667
10.6,46.075
10.60833333,46.075
10.61666667,46.075
10.61666667,46.06666667
10.625,46.06666667
10.625,46.05833333
10.61666667,46.05833333
</coordinates>
</LinearRing>
</outerBoundaryIs>
</Polygon>
<Polygon>
<outerBoundaryIs>
<LinearRing>
<coordinates>
10.49166667,46.075
10.5,46.075
10.5,46.06666667
10.49166667,46.06666667
10.49166667,46.075
</coordinates>
</LinearRing>
</outerBoundaryIs>
</Polygon>
<Polygon>
<outerBoundaryIs>
<LinearRing>
<coordinates>
10.50833333,46.08333333
10.51666667,46.08333333
10.51666667,46.09166667
10.525,46.09166667
10.525,46.1
10.53333333,46.1
10.53333333,46.10833333
10.53333333,46.11666667
10.54166667,46.11666667
10.54166667,46.125
10.54166667,46.13333333
10.55,46.13333333
10.55833333,46.13333333
10.55833333,46.125
10.55833333,46.11666667
10.55833333,46.10833333
10.55,46.10833333
10.55,46.1
10.55,46.09166667
10.54166667,46.09166667
10.53333333,46.09166667
10.53333333,46.08333333
10.525,46.08333333
10.525,46.075
10.51666667,46.075
10.50833333,46.075
10.50833333,46.08333333
</coordinates>
</LinearRing>
</outerBoundaryIs>
</Polygon>
<Polygon>
<outerBoundaryIs>
<LinearRing>
<coordinates>
10.475,46.1
10.48333333,46.1
10.49166667,46.1
10.49166667,46.09166667
10.48333333,46.09166667
10.475,46.09166667
10.46666667,46.09166667
10.46666667,46.1
10.475,46.1
</coordinates>
</LinearRing>
</outerBoundaryIs>
</Polygon>
<Polygon>
<outerBoundaryIs>
<LinearRing>
<coordinates>
10.49166667,46.10833333
10.5,46.10833333
10.50833333,46.10833333
10.50833333,46.1
10.5,46.1
10.49166667,46.1
10.49166667,46.10833333
</coordinates>
</LinearRing>
</outerBoundaryIs>
</Polygon>
<Polygon>
<outerBoundaryIs>
<LinearRing>
<coordinates>
10.51666667,46.11666667
10.51666667,46.10833333
10.50833333,46.10833333
10.50833333,46.11666667
10.50833333,46.125
10.51666667,46.125
10.51666667,46.11666667
</coordinates>
</LinearRing>
</outerBoundaryIs>
</Polygon>
<Polygon>
<outerBoundaryIs>
<LinearRing>
<coordinates>
10.44166667,46.11666667
10.44166667,46.10833333
10.43333333,46.10833333
10.425,46.10833333
10.425,46.11666667
10.43333333,46.11666667
10.43333333,46.125
10.44166667,46.125
10.45,46.125
10.45833333,46.125
10.46666667,46.125
10.475,46.125
10.475,46.13333333
10.475,46.14166667
10.46666667,46.14166667
10.46666667,46.15
10.46666667,46.15833333
10.475,46.15833333
10.475,46.15
10.48333333,46.15
10.48333333,46.14166667
10.48333333,46.13333333
10.48333333,46.125
10.48333333,46.11666667
10.475,46.11666667
10.46666667,46.11666667
10.45833333,46.11666667
10.45,46.11666667
10.44166667,46.11666667
</coordinates>
</LinearRing>
</outerBoundaryIs>
</Polygon>
<Polygon>
<outerBoundaryIs>
<LinearRing>
<coordinates>
10.49166667,46.13333333
10.5,46.13333333
10.5,46.125
10.49166667,46.125
10.49166667,46.13333333
</coordinates>
</LinearRing>
</outerBoundaryIs>
</Polygon>
<Polygon>
<outerBoundaryIs>
<LinearRing>
<coordinates>
10.5,46.14166667
10.50833333,46.14166667
10.50833333,46.13333333
10.5,46.13333333
10.5,46.14166667
</coordinates>
</LinearRing>
</outerBoundaryIs>
</Polygon>
<Polygon>
<outerBoundaryIs>
<LinearRing>
<coordinates>
10.45,46.14166667
10.45833333,46.14166667
10.45833333,46.13333333
10.45,46.13333333
10.45,46.14166667
</coordinates>
</LinearRing>
</outerBoundaryIs>
</Polygon>
<Polygon>
<outerBoundaryIs>
<LinearRing>
<coordinates>
10.41666667,46.15
10.425,46.15
10.425,46.14166667
10.41666667,46.14166667
10.40833333,46.14166667
10.40833333,46.15
10.40833333,46.15833333
10.41666667,46.15833333
10.41666667,46.15
</coordinates>
</LinearRing>
</outerBoundaryIs>
</Polygon>
<Polygon>
<outerBoundaryIs>
<LinearRing>
<coordinates>
10.45,46.15
10.45,46.14166667
10.44166667,46.14166667
10.44166667,46.15
10.43333333,46.15
10.425,46.15
10.425,46.15833333
10.43333333,46.15833333
10.44166667,46.15833333
10.45,46.15833333
10.45,46.15
</coordinates>
</LinearRing>
</outerBoundaryIs>
</Polygon>
<Polygon>
<outerBoundaryIs>
<LinearRing>
<coordinates>
10.46666667,46.16666667
10.46666667,46.15833333
10.45833333,46.15833333
10.45833333,46.16666667
10.45,46.16666667
10.45,46.175
10.45833333,46.175
10.46666667,46.175
10.46666667,46.16666667
</coordinates>
</LinearRing>
</outerBoundaryIs>
</Polygon>
<Polygon>
<outerBoundaryIs>
<LinearRing>
<coordinates>
10.90833333,46.175
10.90833333,46.16666667
10.9,46.16666667
10.89166667,46.16666667
10.89166667,46.175
10.9,46.175
10.9,46.18333333
10.9,46.19166667
10.9,46.2
10.90833333,46.2
10.90833333,46.19166667
10.91666667,46.19166667
10.91666667,46.18333333
10.90833333,46.18333333
10.90833333,46.175
</coordinates>
</LinearRing>
</outerBoundaryIs>
</Polygon>
<Polygon>
<outerBoundaryIs>
<LinearRing>
<coordinates>
10.375,46.18333333
10.38333333,46.18333333
10.38333333,46.175
10.375,46.175
10.375,46.18333333
</coordinates>
</LinearRing>
</outerBoundaryIs>
</Polygon>
<Polygon>
<outerBoundaryIs>
<LinearRing>
<coordinates>
10.425,46.175
10.425,46.16666667
10.41666667,46.16666667
10.41666667,46.175
10.41666667,46.18333333
10.425,46.18333333
10.43333333,46.18333333
10.43333333,46.175
10.425,46.175
</coordinates>
</LinearRing>
</outerBoundaryIs>
</Polygon>
<Polygon>
<outerBoundaryIs>
<LinearRing>
<coordinates>
10.55833333,46.18333333
10.56666667,46.18333333
10.56666667,46.175
10.55833333,46.175
10.55,46.175
10.55,46.18333333
10.55,46.19166667
10.55,46.2
10.55833333,46.2
10.55833333,46.19166667
10.55833333,46.18333333
</coordinates>
</LinearRing>
</outerBoundaryIs>
</Polygon>
<Polygon>
<outerBoundaryIs>
<LinearRing>
<coordinates>
10.68333333,46.19166667
10.68333333,46.18333333
10.675,46.18333333
10.66666667,46.18333333
10.65833333,46.18333333
10.65833333,46.19166667
10.66666667,46.19166667
10.66666667,46.2
10.66666667,46.20833333
10.675,46.20833333
10.68333333,46.20833333
10.68333333,46.21666667
10.675,46.21666667
10.675,46.225
10.68333333,46.225
10.69166667,46.225
10.69166667,46.23333333
10.7,46.23333333
10.7,46.225
10.70833333,46.225
10.70833333,46.21666667
10.70833333,46.20833333
10.7,46.20833333
10.7,46.2
10.69166667,46.2
10.68333333,46.2
10.68333333,46.19166667
</coordinates>
</LinearRing>
</outerBoundaryIs>
</Polygon>
<Polygon>
<outerBoundaryIs>
<LinearRing>
<coordinates>
10.43333333,46.19166667
10.44166667,46.19166667
10.44166667,46.18333333
10.43333333,46.18333333
10.43333333,46.19166667
</coordinates>
</LinearRing>
</outerBoundaryIs>
</Polygon>
<Polygon>
<outerBoundaryIs>
<LinearRing>
<coordinates>
10.4,46.19166667
10.4,46.18333333
10.39166667,46.18333333
10.39166667,46.19166667
10.39166667,46.2
10.4,46.2
10.4,46.19166667
</coordinates>
</LinearRing>
</outerBoundaryIs>
</Polygon>
<Polygon>
<outerBoundaryIs>
<LinearRing>
<coordinates>
10.45833333,46.2
10.45833333,46.19166667
10.45,46.19166667
10.45,46.2
10.44166667,46.2
10.43333333,46.2
10.43333333,46.20833333
10.44166667,46.20833333
10.45,46.20833333
10.45833333,46.20833333
10.45833333,46.2
</coordinates>
</LinearRing>
</outerBoundaryIs>
</Polygon>
<Polygon>
<outerBoundaryIs>
<LinearRing>
<coordinates>
10.49166667,46.2
10.5,46.2
10.5,46.19166667
10.49166667,46.19166667
10.49166667,46.2
</coordinates>
</LinearRing>
</outerBoundaryIs>
</Polygon>
<Polygon>
<outerBoundaryIs>
<LinearRing>
<coordinates>
10.65,46.2
10.65833333,46.2
10.65833333,46.19166667
10.65,46.19166667
10.65,46.2
</coordinates>
</LinearRing>
</outerBoundaryIs>
</Polygon>
<Polygon>
<outerBoundaryIs>
<LinearRing>
<coordinates>
10.7,46.2
10.70833333,46.2
10.71666667,46.2
10.71666667,46.19166667
10.70833333,46.19166667
10.7,46.19166667
10.7,46.2
</coordinates>
</LinearRing>
</outerBoundaryIs>
</Polygon>
<Polygon>
<outerBoundaryIs>
<LinearRing>
<coordinates>
10.64166667,46.20833333
10.64166667,46.2
10.63333333,46.2
10.63333333,46.20833333
10.63333333,46.21666667
10.64166667,46.21666667
10.64166667,46.20833333
</coordinates>
</LinearRing>
</outerBoundaryIs>
</Polygon>
<Polygon>
<outerBoundaryIs>
<LinearRing>
<coordinates>
10.5,46.20833333
10.50833333,46.20833333
10.50833333,46.2
10.5,46.2
10.5,46.20833333
</coordinates>
</LinearRing>
</outerBoundaryIs>
</Polygon>
<Polygon>
<outerBoundaryIs>
<LinearRing>
<coordinates>
10.58333333,46.21666667
10.59166667,46.21666667
10.59166667,46.20833333
10.58333333,46.20833333
10.58333333,46.21666667
</coordinates>
</LinearRing>
</outerBoundaryIs>
</Polygon>
<Polygon>
<outerBoundaryIs>
<LinearRing>
<coordinates>
10.51666667,46.21666667
10.525,46.21666667
10.525,46.20833333
10.51666667,46.20833333
10.50833333,46.20833333
10.50833333,46.21666667
10.51666667,46.21666667
</coordinates>
</LinearRing>
</outerBoundaryIs>
</Polygon>
<Polygon>
<outerBoundaryIs>
<LinearRing>
<coordinates>
10.525,46.225
10.53333333,46.225
10.53333333,46.21666667
10.525,46.21666667
10.525,46.225
</coordinates>
</LinearRing>
</outerBoundaryIs>
</Polygon>
<Polygon>
<outerBoundaryIs>
<LinearRing>
<coordinates>
10.56666667,46.225
10.56666667,46.21666667
10.55833333,46.21666667
10.55833333,46.225
10.55833333,46.23333333
10.56666667,46.23333333
10.56666667,46.225
</coordinates>
</LinearRing>
</outerBoundaryIs>
</Polygon>
<Polygon>
<outerBoundaryIs>
<LinearRing>
<coordinates>
10.64166667,46.23333333
10.65,46.23333333
10.65833333,46.23333333
10.65833333,46.225
10.65,46.225
10.64166667,46.225
10.64166667,46.23333333
</coordinates>
</LinearRing>
</outerBoundaryIs>
</Polygon>
<Polygon>
<outerBoundaryIs>
<LinearRing>
<coordinates>
10.70833333,46.23333333
10.71666667,46.23333333
10.71666667,46.225
10.70833333,46.225
10.70833333,46.23333333
</coordinates>
</LinearRing>
</outerBoundaryIs>
</Polygon>
<Polygon>
<outerBoundaryIs>
<LinearRing>
<coordinates>
10.58333333,46.23333333
10.59166667,46.23333333
10.59166667,46.225
10.58333333,46.225
10.58333333,46.23333333
</coordinates>
</LinearRing>
</outerBoundaryIs>
</Polygon>
<Polygon>
<outerBoundaryIs>
<LinearRing>
<coordinates>
10.6,46.23333333
10.60833333,46.23333333
10.60833333,46.225
10.6,46.225
10.6,46.23333333
</coordinates>
</LinearRing>
</outerBoundaryIs>
</Polygon>
<Polygon>
<outerBoundaryIs>
<LinearRing>
<coordinates>
10.16666667,46.24166667
10.16666667,46.23333333
10.15833333,46.23333333
10.15833333,46.24166667
10.15,46.24166667
10.15,46.25
10.15,46.25833333
10.14166667,46.25833333
10.14166667,46.26666667
10.13333333,46.26666667
10.13333333,46.275
10.125,46.275
10.11666667,46.275
10.11666667,46.28333333
10.10833333,46.28333333
10.1,46.28333333
10.1,46.29166667
10.1,46.3
10.09166667,46.3
10.09166667,46.30833333
10.08333333,46.30833333
10.08333333,46.31666667
10.08333333,46.325
10.075,46.325
10.075,46.33333333
10.075,46.34166667
10.08333333,46.34166667
10.08333333,46.35
10.08333333,46.35833333
10.09166667,46.35833333
10.09166667,46.36666667
10.08333333,46.36666667
10.08333333,46.375
10.08333333,46.38333333
10.09166667,46.38333333
10.1,46.38333333
10.10833333,46.38333333
10.11666667,46.38333333
10.11666667,46.39166667
10.125,46.39166667
10.13333333,46.39166667
10.13333333,46.38333333
10.125,46.38333333
10.125,46.375
10.11666667,46.375
10.11666667,46.36666667
10.11666667,46.35833333
10.10833333,46.35833333
10.1,46.35833333
10.1,46.35
10.1,46.34166667
10.1,46.33333333
10.10833333,46.33333333
10.10833333,46.34166667
10.11666667,46.34166667
10.11666667,46.35
10.125,46.35
10.13333333,46.35
10.13333333,46.35833333
10.13333333,46.36666667
10.13333333,46.375
10.14166667,46.375
10.15,46.375
10.15833333,46.375
10.15833333,46.36666667
10.16666667,46.36666667
10.16666667,46.35833333
10.175,46.35833333
10.175,46.35
10.18333333,46.35
10.19166667,46.35
10.19166667,46.35833333
10.19166667,46.36666667
10.18333333,46.36666667
10.18333333,46.375
10.19166667,46.375
10.2,46.375
10.20833333,46.375
10.21666667,46.375
10.225,46.375
10.225,46.38333333
10.23333333,46.38333333
10.23333333,46.39166667
10.23333333,46.4
10.24166667,46.4
10.24166667,46.40833333
10.24166667,46.41666667
10.23333333,46.41666667
10.23333333,46.425
10.225,46.425
10.225,46.43333333
10.21666667,46.43333333
10.20833333,46.43333333
10.20833333,46.44166667
10.21666667,46.44166667
10.225,46.44166667
10.23333333,46.44166667
10.23333333,46.45
10.24166667,46.45
10.25,46.45
10.25,46.45833333
10.25833333,46.45833333
10.26666667,46.45833333
10.26666667,46.46666667
10.26666667,46.475
10.275,46.475
10.28333333,46.475
10.29166667,46.475
10.29166667,46.48333333
10.3,46.48333333
10.30833333,46.48333333
10.30833333,46.475
10.31666667,46.475
10.325,46.475
10.33333333,46.475
10.34166667,46.475
10.34166667,46.46666667
10.34166667,46.45833333
10.34166667,46.45
10.34166667,46.44166667
10.34166667,46.43333333
10.34166667,46.425
10.34166667,46.41666667
10.33333333,46.41666667
10.33333333,46.40833333
10.33333333,46.4
10.33333333,46.39166667
10.34166667,46.39166667
10.34166667,46.38333333
10.34166667,46.375
10.34166667,46.36666667
10.34166667,46.35833333
10.34166667,46.35
10.33333333,46.35
10.325,46.35
10.325,46.34166667
10.31666667,46.34166667
10.30833333,46.34166667
10.3,46.34166667
10.29166667,46.34166667
10.29166667,46.33333333
10.29166667,46.325
10.28333333,46.325
10.28333333,46.31666667
10.275,46.31666667
10.275,46.30833333
10.26666667,46.30833333
10.25833333,46.30833333
10.25833333,46.31666667
10.25,46.31666667
10.25,46.325
10.25833333,46.325
10.25833333,46.33333333
10.25833333,46.34166667
10.25833333,46.35
10.25833333,46.35833333
10.25833333,46.36666667
10.25833333,46.375
10.25833333,46.38333333
10.25,46.38333333
10.25,46.375
10.24166667,46.375
10.23333333,46.375
10.23333333,46.36666667
10.24166667,46.36666667
10.24166667,46.35833333
10.25,46.35833333
10.25,46.35
10.25,46.34166667
10.24166667,46.34166667
10.24166667,46.33333333
10.24166667,46.325
10.23333333,46.325
10.225,46.325
10.21666667,46.325
10.21666667,46.33333333
10.20833333,46.33333333
10.20833333,46.325
10.2,46.325
10.2,46.33333333
10.19166667,46.33333333
10.18333333,46.33333333
10.175,46.33333333
10.16666667,46.33333333
10.15833333,46.33333333
10.15833333,46.325
10.16666667,46.325
10.175,46.325
10.18333333,46.325
10.19166667,46.325
10.19166667,46.31666667
10.2,46.31666667
10.20833333,46.31666667
10.21666667,46.31666667
10.225,46.31666667
10.23333333,46.31666667
10.24166667,46.31666667
10.24166667,46.30833333
10.23333333,46.30833333
10.23333333,46.3
10.24166667,46.3
10.24166667,46.29166667
10.24166667,46.28333333
10.23333333,46.28333333
10.23333333,46.275
10.225,46.275
10.225,46.26666667
10.225,46.25833333
10.21666667,46.25833333
10.20833333,46.25833333
10.20833333,46.25
10.2,46.25
10.2,46.24166667
10.19166667,46.24166667
10.18333333,46.24166667
10.175,46.24166667
10.16666667,46.24166667
</coordinates>
</LinearRing>
</outerBoundaryIs>
<innerBoundaryIs>
<LinearRing>
<coordinates>
10.25,46.43333333
10.25,46.425
10.25833333,46.425
10.25833333,46.41666667
10.26666667,46.41666667
10.26666667,46.40833333
10.25833333,46.40833333
10.25833333,46.4
10.26666667,46.4
10.26666667,46.39166667
10.275,46.39166667
10.28333333,46.39166667
10.28333333,46.38333333
10.29166667,46.38333333
10.3,46.38333333
10.30833333,46.38333333
10.30833333,46.39166667
10.30833333,46.4
10.3,46.4
10.29166667,46.4
10.29166667,46.40833333
10.3,46.40833333
10.3,46.41666667
10.30833333,46.41666667
10.31666667,46.41666667
10.31666667,46.425
10.30833333,46.425
10.30833333,46.43333333
10.31666667,46.43333333
10.31666667,46.44166667
10.30833333,46.44166667
10.3,46.44166667
10.29166667,46.44166667
10.29166667,46.43333333
10.29166667,46.425
10.28333333,46.425
10.275,46.425
10.26666667,46.425
10.26666667,46.43333333
10.25833333,46.43333333
10.25,46.43333333
</coordinates>
</LinearRing>
</innerBoundaryIs>
<innerBoundaryIs>
<LinearRing>
<coordinates>
10.30833333,46.38333333
10.30833333,46.375
10.3,46.375
10.3,46.36666667
10.29166667,46.36666667
10.29166667,46.35833333
10.3,46.35833333
10.30833333,46.35833333
10.30833333,46.36666667
10.31666667,46.36666667
10.31666667,46.375
10.31666667,46.38333333
10.30833333,46.38333333
</coordinates>
</LinearRing>
</innerBoundaryIs>
<innerBoundaryIs>
<LinearRing>
<coordinates>
10.10833333,46.31666667
10.11666667,46.31666667
10.11666667,46.325
10.10833333,46.325
10.10833333,46.31666667
</coordinates>
</LinearRing>
</innerBoundaryIs>
<innerBoundaryIs>
<LinearRing>
<coordinates>
10.13333333,46.30833333
10.13333333,46.3
10.14166667,46.3
10.14166667,46.30833333
10.13333333,46.30833333
</coordinates>
</LinearRing>
</innerBoundaryIs>
<innerBoundaryIs>
<LinearRing>
<coordinates>
10.14166667,46.34166667
10.14166667,46.33333333
10.15,46.33333333
10.15,46.34166667
10.14166667,46.34166667
</coordinates>
</LinearRing>
</innerBoundaryIs>
</Polygon>
<Polygon>
<outerBoundaryIs>
<LinearRing>
<coordinates>
10.725,46.24166667
10.73333333,46.24166667
10.74166667,46.24166667
10.74166667,46.23333333
10.73333333,46.23333333
10.725,46.23333333
10.725,46.24166667
</coordinates>
</LinearRing>
</outerBoundaryIs>
</Polygon>
<Polygon>
<outerBoundaryIs>
<LinearRing>
<coordinates>
10.76666667,46.24166667
10.775,46.24166667
10.775,46.23333333
10.76666667,46.23333333
10.76666667,46.24166667
</coordinates>
</LinearRing>
</outerBoundaryIs>
</Polygon>
<Polygon>
<outerBoundaryIs>
<LinearRing>
<coordinates>
10.74166667,46.25
10.75,46.25
10.75,46.25833333
10.75833333,46.25833333
10.75833333,46.25
10.75833333,46.24166667
10.75,46.24166667
10.74166667,46.24166667
10.74166667,46.25
</coordinates>
</LinearRing>
</outerBoundaryIs>
</Polygon>
<Polygon>
<outerBoundaryIs>
<LinearRing>
<coordinates>
10.63333333,46.3
10.63333333,46.29166667
10.625,46.29166667
10.625,46.3
10.61666667,46.3
10.60833333,46.3
10.6,46.3
10.6,46.30833333
10.60833333,46.30833333
10.61666667,46.30833333
10.61666667,46.31666667
10.625,46.31666667
10.625,46.325
10.63333333,46.325
10.63333333,46.33333333
10.64166667,46.33333333
10.64166667,46.325
10.65,46.325
10.65,46.33333333
10.65833333,46.33333333
10.65833333,46.325
10.66666667,46.325
10.675,46.325
10.675,46.31666667
10.66666667,46.31666667
10.65833333,46.31666667
10.65,46.31666667
10.65,46.30833333
10.64166667,46.30833333
10.63333333,46.30833333
10.63333333,46.3
</coordinates>
</LinearRing>
</outerBoundaryIs>
</Polygon>
<Polygon>
<outerBoundaryIs>
<LinearRing>
<coordinates>
10.54166667,46.30833333
10.54166667,46.3
10.53333333,46.3
10.525,46.3
10.51666667,46.3
10.51666667,46.30833333
10.50833333,46.30833333
10.50833333,46.31666667
10.51666667,46.31666667
10.525,46.31666667
10.525,46.325
10.53333333,46.325
10.53333333,46.33333333
10.54166667,46.33333333
10.54166667,46.34166667
10.53333333,46.34166667
10.53333333,46.35
10.54166667,46.35
10.55,46.35
10.55833333,46.35
10.56666667,46.35
10.56666667,46.34166667
10.55833333,46.34166667
10.55,46.34166667
10.55,46.33333333
10.55,46.325
10.55833333,46.325
10.55833333,46.31666667
10.55,46.31666667
10.54166667,46.31666667
10.54166667,46.30833333
</coordinates>
</LinearRing>
</outerBoundaryIs>
</Polygon>
<Polygon>
<outerBoundaryIs>
<LinearRing>
<coordinates>
10.50833333,46.325
10.50833333,46.31666667
10.5,46.31666667
10.49166667,46.31666667
10.49166667,46.325
10.5,46.325
10.5,46.33333333
10.50833333,46.33333333
10.50833333,46.325
</coordinates>
</LinearRing>
</outerBoundaryIs>
</Polygon>
<Polygon>
<outerBoundaryIs>
<LinearRing>
<coordinates>
10.43333333,46.35
10.43333333,46.34166667
10.425,46.34166667
10.425,46.35
10.425,46.35833333
10.43333333,46.35833333
10.43333333,46.36666667
10.44166667,46.36666667
10.45,46.36666667
10.45,46.375
10.45833333,46.375
10.46666667,46.375
10.475,46.375
10.475,46.36666667
10.46666667,46.36666667
10.46666667,46.35833333
10.45833333,46.35833333
10.45,46.35833333
10.45,46.35
10.44166667,46.35
10.43333333,46.35
</coordinates>
</LinearRing>
</outerBoundaryIs>
</Polygon>
<Polygon>
<outerBoundaryIs>
<LinearRing>
<coordinates>
10.59166667,46.34166667
10.58333333,46.34166667
10.58333333,46.35
10.575,46.35
10.56666667,46.35
10.56666667,46.35833333
10.575,46.35833333
10.58333333,46.35833333
10.59166667,46.35833333
10.59166667,46.35
10.6,46.35
10.6,46.35833333
10.6,46.36666667
10.60833333,46.36666667
10.60833333,46.35833333
10.61666667,46.35833333
10.61666667,46.36666667
10.61666667,46.375
10.625,46.375
10.625,46.38333333
10.63333333,46.38333333
10.64166667,46.38333333
10.64166667,46.39166667
10.65,46.39166667
10.65,46.4
10.65833333,46.4
10.65833333,46.40833333
10.65,46.40833333
10.65,46.41666667
10.65833333,46.41666667
10.66666667,46.41666667
10.675,46.41666667
10.675,46.40833333
10.675,46.4
10.66666667,46.4
10.66666667,46.39166667
10.66666667,46.38333333
10.66666667,46.375
10.65833333,46.375
10.65,46.375
10.64166667,46.375
10.63333333,46.375
10.63333333,46.36666667
10.625,46.36666667
10.625,46.35833333
10.625,46.35
10.61666667,46.35
10.60833333,46.35
10.60833333,46.34166667
10.6,46.34166667
10.59166667,46.34166667
</coordinates>
</LinearRing>
</outerBoundaryIs>
</Polygon>
<Polygon>
<outerBoundaryIs>
<LinearRing>
<coordinates>
10.75,46.35833333
10.75,46.35
10.74166667,46.35
10.73333333,46.35
10.73333333,46.35833333
10.73333333,46.36666667
10.725,46.36666667
10.725,46.375
10.725,46.38333333
10.71666667,46.38333333
10.71666667,46.39166667
10.71666667,46.4
10.70833333,46.4
10.70833333,46.40833333
10.70833333,46.41666667
10.71666667,46.41666667
10.71666667,46.40833333
10.725,46.40833333
10.725,46.41666667
10.73333333,46.41666667
10.73333333,46.425
10.74166667,46.425
10.74166667,46.43333333
10.73333333,46.43333333
10.73333333,46.44166667
10.74166667,46.44166667
10.74166667,46.45
10.74166667,46.45833333
10.74166667,46.46666667
10.75,46.46666667
10.75833333,46.46666667
10.76666667,46.46666667
10.76666667,46.45833333
10.75833333,46.45833333
10.75833333,46.45
10.75833333,46.44166667
10.75833333,46.43333333
10.75833333,46.425
10.75,46.425
10.75,46.41666667
10.74166667,46.41666667
10.74166667,46.40833333
10.74166667,46.4
10.75,46.4
10.75833333,46.4
10.75833333,46.39166667
10.75,46.39166667
10.75,46.38333333
10.74166667,46.38333333
10.74166667,46.375
10.75,46.375
10.75,46.36666667
10.75833333,46.36666667
10.75833333,46.375
10.76666667,46.375
10.76666667,46.36666667
10.775,46.36666667
10.78333333,46.36666667
10.78333333,46.375
10.79166667,46.375
10.79166667,46.38333333
10.8,46.38333333
10.80833333,46.38333333
10.81666667,46.38333333
10.81666667,46.375
10.81666667,46.36666667
10.825,46.36666667
10.825,46.375
10.83333333,46.375
10.83333333,46.36666667
10.83333333,46.35833333
10.825,46.35833333
10.825,46.35
10.81666667,46.35
10.80833333,46.35
10.80833333,46.35833333
10.8,46.35833333
10.8,46.35
10.79166667,46.35
10.79166667,46.35833333
10.78333333,46.35833333
10.775,46.35833333
10.76666667,46.35833333
10.75833333,46.35833333
10.75,46.35833333
</coordinates>
</LinearRing>
</outerBoundaryIs>
</Polygon>
<Polygon>
<outerBoundaryIs>
<LinearRing>
<coordinates>
10.43333333,46.38333333
10.44166667,46.38333333
10.44166667,46.375
10.43333333,46.375
10.43333333,46.38333333
</coordinates>
</LinearRing>
</outerBoundaryIs>
</Polygon>
<Polygon>
<outerBoundaryIs>
<LinearRing>
<coordinates>
10.51666667,46.4
10.525,46.4
10.525,46.39166667
10.51666667,46.39166667
10.51666667,46.4
</coordinates>
</LinearRing>
</outerBoundaryIs>
</Polygon>
<Polygon>
<outerBoundaryIs>
<LinearRing>
<coordinates>
10.14166667,46.4
10.14166667,46.39166667
10.13333333,46.39166667
10.13333333,46.4
10.125,46.4
10.125,46.40833333
10.13333333,46.40833333
10.14166667,46.40833333
10.15,46.40833333
10.15,46.4
10.14166667,46.4
</coordinates>
</LinearRing>
</outerBoundaryIs>
</Polygon>
<Polygon>
<outerBoundaryIs>
<LinearRing>
<coordinates>
10.11666667,46.4
10.11666667,46.39166667
10.10833333,46.39166667
10.1,46.39166667
10.09166667,46.39166667
10.08333333,46.39166667
10.08333333,46.4
10.09166667,46.4
10.1,46.4
10.10833333,46.4
10.10833333,46.40833333
10.11666667,46.40833333
10.11666667,46.4
</coordinates>
</LinearRing>
</outerBoundaryIs>
</Polygon>
<Polygon>
<outerBoundaryIs>
<LinearRing>
<coordinates>
10.575,46.40833333
10.58333333,46.40833333
10.58333333,46.4
10.575,46.4
10.575,46.40833333
</coordinates>
</LinearRing>
</outerBoundaryIs>
</Polygon>
<Polygon>
<outerBoundaryIs>
<LinearRing>
<coordinates>
10.20833333,46.40833333
10.20833333,46.4
10.2,46.4
10.19166667,46.4
10.18333333,46.4
10.18333333,46.40833333
10.19166667,46.40833333
10.19166667,46.41666667
10.18333333,46.41666667
10.175,46.41666667
10.175,46.425
10.18333333,46.425
10.18333333,46.43333333
10.19166667,46.43333333
10.19166667,46.425
10.2,46.425
10.2,46.43333333
10.20833333,46.43333333
10.20833333,46.425
10.20833333,46.41666667
10.20833333,46.40833333
</coordinates>
</LinearRing>
</outerBoundaryIs>
</Polygon>
<Polygon>
<outerBoundaryIs>
<LinearRing>
<coordinates>
10.525,46.40833333
10.53333333,46.40833333
10.53333333,46.4
10.525,46.4
10.525,46.40833333
</coordinates>
</LinearRing>
</outerBoundaryIs>
</Polygon>
<Polygon>
<outerBoundaryIs>
<LinearRing>
<coordinates>
10.55833333,46.41666667
10.56666667,46.41666667
10.56666667,46.40833333
10.55833333,46.40833333
10.55833333,46.41666667
</coordinates>
</LinearRing>
</outerBoundaryIs>
</Polygon>
<Polygon>
<outerBoundaryIs>
<LinearRing>
<coordinates>
10.96666667,46.425
10.975,46.425
10.975,46.41666667
10.96666667,46.41666667
10.95833333,46.41666667
10.95,46.41666667
10.95,46.425
10.95833333,46.425
10.96666667,46.425
</coordinates>
</LinearRing>
</outerBoundaryIs>
</Polygon>
<Polygon>
<outerBoundaryIs>
<LinearRing>
<coordinates>
10.70833333,46.425
10.70833333,46.41666667
10.7,46.41666667
10.69166667,46.41666667
10.69166667,46.425
10.7,46.425
10.7,46.43333333
10.70833333,46.43333333
10.70833333,46.425
</coordinates>
</LinearRing>
</outerBoundaryIs>
</Polygon>
<Polygon>
<outerBoundaryIs>
<LinearRing>
<coordinates>
10.53333333,46.425
10.54166667,46.425
10.54166667,46.41666667
10.53333333,46.41666667
10.53333333,46.425
</coordinates>
</LinearRing>
</outerBoundaryIs>
</Polygon>
<Polygon>
<outerBoundaryIs>
<LinearRing>
<coordinates>
10.525,46.43333333
10.53333333,46.43333333
10.53333333,46.425
10.525,46.425
10.525,46.43333333
</coordinates>
</LinearRing>
</outerBoundaryIs>
</Polygon>
<Polygon>
<outerBoundaryIs>
<LinearRing>
<coordinates>
10.54166667,46.43333333
10.55,46.43333333
10.55833333,46.43333333
10.55833333,46.425
10.55,46.425
10.54166667,46.425
10.54166667,46.43333333
</coordinates>
</LinearRing>
</outerBoundaryIs>
</Polygon>
<Polygon>
<outerBoundaryIs>
<LinearRing>
<coordinates>
10.93333333,46.43333333
10.94166667,46.43333333
10.95,46.43333333
10.95,46.425
10.94166667,46.425
10.93333333,46.425
10.93333333,46.43333333
</coordinates>
</LinearRing>
</outerBoundaryIs>
</Polygon>
<Polygon>
<outerBoundaryIs>
<LinearRing>
<coordinates>
10.575,46.43333333
10.575,46.425
10.56666667,46.425
10.56666667,46.43333333
10.56666667,46.44166667
10.575,46.44166667
10.575,46.45
10.58333333,46.45
10.58333333,46.44166667
10.58333333,46.43333333
10.575,46.43333333
</coordinates>
</LinearRing>
</outerBoundaryIs>
</Polygon>
<Polygon>
<outerBoundaryIs>
<LinearRing>
<coordinates>
10.65833333,46.43333333
10.66666667,46.43333333
10.66666667,46.425
10.65833333,46.425
10.65833333,46.43333333
</coordinates>
</LinearRing>
</outerBoundaryIs>
</Polygon>
<Polygon>
<outerBoundaryIs>
<LinearRing>
<coordinates>
10.675,46.43333333
10.68333333,46.43333333
10.68333333,46.425
10.675,46.425
10.675,46.43333333
</coordinates>
</LinearRing>
</outerBoundaryIs>
</Polygon>
<Polygon>
<outerBoundaryIs>
<LinearRing>
<coordinates>
11.06666667,46.44166667
11.075,46.44166667
11.075,46.43333333
11.06666667,46.43333333
11.06666667,46.44166667
</coordinates>
</LinearRing>
</outerBoundaryIs>
</Polygon>
<Polygon>
<outerBoundaryIs>
<LinearRing>
<coordinates>
10.94166667,46.45
10.95,46.45
10.95,46.44166667
10.94166667,46.44166667
10.93333333,46.44166667
10.925,46.44166667
10.91666667,46.44166667
10.90833333,46.44166667
10.9,46.44166667
10.9,46.45
10.90833333,46.45
10.91666667,46.45
10.91666667,46.45833333
10.925,46.45833333
10.925,46.46666667
10.925,46.475
10.93333333,46.475
10.93333333,46.48333333
10.94166667,46.48333333
10.94166667,46.475
10.94166667,46.46666667
10.95,46.46666667
10.95,46.45833333
10.94166667,46.45833333
10.94166667,46.45
</coordinates>
</LinearRing>
</outerBoundaryIs>
</Polygon>
<Polygon>
<outerBoundaryIs>
<LinearRing>
<coordinates>
10.76666667,46.45833333
10.775,46.45833333
10.78333333,46.45833333
10.78333333,46.45
10.775,46.45
10.76666667,46.45
10.76666667,46.45833333
</coordinates>
</LinearRing>
</outerBoundaryIs>
</Polygon>
<Polygon>
<outerBoundaryIs>
<LinearRing>
<coordinates>
10.65,46.475
10.65833333,46.475
10.65833333,46.48333333
10.65833333,46.49166667
10.66666667,46.49166667
10.675,46.49166667
10.675,46.48333333
10.675,46.475
10.68333333,46.475
10.68333333,46.46666667
10.675,46.46666667
10.66666667,46.46666667
10.65833333,46.46666667
10.65,46.46666667
10.64166667,46.46666667
10.64166667,46.475
10.65,46.475
</coordinates>
</LinearRing>
</outerBoundaryIs>
</Polygon>
<Polygon>
<outerBoundaryIs>
<LinearRing>
<coordinates>
10.91666667,46.48333333
10.91666667,46.475
10.90833333,46.475
10.90833333,46.48333333
10.9,46.48333333
10.9,46.49166667
10.90833333,46.49166667
10.91666667,46.49166667
10.91666667,46.48333333
</coordinates>
</LinearRing>
</outerBoundaryIs>
</Polygon>
<Polygon>
<outerBoundaryIs>
<LinearRing>
<coordinates>
10.69166667,46.48333333
10.7,46.48333333
10.7,46.475
10.69166667,46.475
10.69166667,46.48333333
</coordinates>
</LinearRing>
</outerBoundaryIs>
</Polygon>
<Polygon>
<outerBoundaryIs>
<LinearRing>
<coordinates>
10.825,46.49166667
10.825,46.48333333
10.81666667,46.48333333
10.80833333,46.48333333
10.80833333,46.49166667
10.80833333,46.5
10.80833333,46.50833333
10.81666667,46.50833333
10.81666667,46.51666667
10.825,46.51666667
10.825,46.525
10.83333333,46.525
10.84166667,46.525
10.84166667,46.53333333
10.85,46.53333333
10.85833333,46.53333333
10.86666667,46.53333333
10.86666667,46.525
10.875,46.525
10.875,46.53333333
10.875,46.54166667
10.875,46.55
10.875,46.55833333
10.86666667,46.55833333
10.85833333,46.55833333
10.85,46.55833333
10.85,46.55
10.84166667,46.55
10.84166667,46.55833333
10.83333333,46.55833333
10.83333333,46.56666667
10.83333333,46.575
10.83333333,46.58333333
10.83333333,46.59166667
10.84166667,46.59166667
10.85,46.59166667
10.85833333,46.59166667
10.86666667,46.59166667
10.86666667,46.58333333
10.875,46.58333333
10.875,46.59166667
10.88333333,46.59166667
10.89166667,46.59166667
10.89166667,46.58333333
10.9,46.58333333
10.9,46.59166667
10.9,46.6
10.90833333,46.6
10.90833333,46.60833333
10.91666667,46.60833333
10.925,46.60833333
10.93333333,46.60833333
10.93333333,46.61666667
10.94166667,46.61666667
10.94166667,46.60833333
10.95,46.60833333
10.95,46.61666667
10.95833333,46.61666667
10.96666667,46.61666667
10.975,46.61666667
10.975,46.60833333
10.98333333,46.60833333
10.98333333,46.61666667
10.99166667,46.61666667
11,46.61666667
11,46.625
11.00833333,46.625
11.01666667,46.625
11.025,46.625
11.025,46.63333333
11.03333333,46.63333333
11.03333333,46.625
11.04166667,46.625
11.04166667,46.63333333
11.05,46.63333333
11.05833333,46.63333333
11.05833333,46.625
11.05833333,46.61666667
11.05833333,46.60833333
11.05833333,46.6
11.06666667,46.6
11.06666667,46.59166667
11.06666667,46.58333333
11.06666667,46.575
11.05833333,46.575
11.05,46.575
11.05,46.56666667
11.04166667,46.56666667
11.03333333,46.56666667
11.025,46.56666667
11.025,46.55833333
11.01666667,46.55833333
11.01666667,46.55
11.00833333,46.55
11,46.55
10.99166667,46.55
10.98333333,46.55
10.98333333,46.54166667
10.975,46.54166667
10.96666667,46.54166667
10.95833333,46.54166667
10.95,46.54166667
10.95,46.53333333
10.94166667,46.53333333
10.94166667,46.525
10.93333333,46.525
10.93333333,46.51666667
10.925,46.51666667
10.925,46.50833333
10.91666667,46.50833333
10.90833333,46.50833333
10.90833333,46.5
10.9,46.5
10.89166667,46.5
10.88333333,46.5
10.88333333,46.49166667
10.875,46.49166667
10.86666667,46.49166667
10.86666667,46.5
10.85833333,46.5
10.85,46.5
10.85,46.50833333
10.84166667,46.50833333
10.84166667,46.5
10.83333333,46.5
10.83333333,46.49166667
10.825,46.49166667
</coordinates>
</LinearRing>
</outerBoundaryIs>
</Polygon>
<Polygon>
<outerBoundaryIs>
<LinearRing>
<coordinates>
10.71666667,46.49166667
10.725,46.49166667
10.725,46.48333333
10.71666667,46.48333333
10.71666667,46.49166667
</coordinates>
</LinearRing>
</outerBoundaryIs>
</Polygon>
<Polygon>
<outerBoundaryIs>
<LinearRing>
<coordinates>
10.93333333,46.5
10.94166667,46.5
10.94166667,46.49166667
10.93333333,46.49166667
10.925,46.49166667
10.91666667,46.49166667
10.91666667,46.5
10.925,46.5
10.925,46.50833333
10.93333333,46.50833333
10.93333333,46.5
</coordinates>
</LinearRing>
</outerBoundaryIs>
</Polygon>
<Polygon>
<outerBoundaryIs>
<LinearRing>
<coordinates>
10.84166667,46.5
10.85,46.5
10.85,46.49166667
10.84166667,46.49166667
10.84166667,46.5
</coordinates>
</LinearRing>
</outerBoundaryIs>
</Polygon>
<Polygon>
<outerBoundaryIs>
<LinearRing>
<coordinates>
10.21666667,46.59166667
10.225,46.59166667
10.225,46.58333333
10.21666667,46.58333333
10.21666667,46.59166667
</coordinates>
</LinearRing>
</outerBoundaryIs>
</Polygon>
<Polygon>
<outerBoundaryIs>
<LinearRing>
<coordinates>
10.25833333,46.6
10.26666667,46.6
10.26666667,46.59166667
10.25833333,46.59166667
10.25833333,46.6
</coordinates>
</LinearRing>
</outerBoundaryIs>
</Polygon>
<Polygon>
<outerBoundaryIs>
<LinearRing>
<coordinates>
10.30833333,46.625
10.31666667,46.625
10.325,46.625
10.325,46.61666667
10.31666667,46.61666667
10.30833333,46.61666667
10.3,46.61666667
10.3,46.625
10.3,46.63333333
10.29166667,46.63333333
10.28333333,46.63333333
10.275,46.63333333
10.26666667,46.63333333
10.26666667,46.64166667
10.25833333,46.64166667
10.25833333,46.65
10.26666667,46.65
10.275,46.65
10.275,46.65833333
10.28333333,46.65833333
10.28333333,46.65
10.29166667,46.65
10.29166667,46.64166667
10.3,46.64166667
10.30833333,46.64166667
10.31666667,46.64166667
10.325,46.64166667
10.33333333,46.64166667
10.33333333,46.63333333
10.325,46.63333333
10.31666667,46.63333333
10.30833333,46.63333333
10.30833333,46.625
</coordinates>
</LinearRing>
</outerBoundaryIs>
</Polygon>
<Polygon>
<outerBoundaryIs>
<LinearRing>
<coordinates>
10.25,46.65833333
10.25833333,46.65833333
10.25833333,46.65
10.25,46.65
10.24166667,46.65
10.23333333,46.65
10.225,46.65
10.21666667,46.65
10.21666667,46.65833333
10.225,46.65833333
10.225,46.66666667
10.21666667,46.66666667
10.21666667,46.675
10.225,46.675
10.23333333,46.675
10.23333333,46.66666667
10.24166667,46.66666667
10.24166667,46.675
10.25,46.675
10.25,46.66666667
10.25,46.65833333
</coordinates>
</LinearRing>
</outerBoundaryIs>
</Polygon>
</MultiGeometry>
</Placemark>
</Document>
</kml>
