# Supplementary material for: Species conservation profiles of the endemic spiders Troglohyphantes (Araneae, Linyphiidae) from the Alps and the north-western Dinarides
Source: Biodivers Data J. 2022 Aug 19;10:e87261. doi: 10.3897/BDJ.10.e87261 (PMC9848466; doi:10.3897/BDJ.10.e87261)
Supplement: Supplementary material 52 — Distribution of Troglohyphantesscientificus Deeleman-Reinhold, 1978 [file bdj-10-e87261-s052.kml]

<?xml version="1.0" encoding="UTF-8"?>
<kml xmlns="http://earth.google.com/kml/2.2">
<Document>
<name></name>
<description><![CDATA[]]></description>

<Style id="1">
<LineStyle>
<width>2</width>
<color>ff0000ff</color>
</LineStyle>
<PolyStyle>
<color>aaffffff</color>
<fill>1</fill>
</PolyStyle>
</Style>

<Placemark>
<name>T.scientificus.kml</name>
<description><![CDATA[]]></description>
<styleUrl>#1</styleUrl>
<visibility>1</visibility>
<MultiGeometry>
<Polygon>
<outerBoundaryIs>
<LinearRing>
<coordinates>
13.4742,46.1956
13.4748342391966,46.1955798667647
13.4754659245357,46.1955195481283
13.4760925124436,46.1954192869726
13.4767114798718,46.195279487014
13.477320334457,46.1951007111774
13.4779166245566,46.1948836793302
13.4784979491209,46.1946292653829
13.479061967361,46.1943384937707
13.4796064081746,46.1940125353283
13.4801290792905,46.1936527025753
13.4806278760969,46.1932604444312
13.4811007901148,46.1928373403811
13.4815459170866,46.1923850941156
13.4819614646429,46.1919055266708
13.4823457595205,46.1914005690957
13.4826972542995,46.1908722546761
13.4830145336345,46.1903227107477
13.4832963199535,46.18975415013
13.4835414786027,46.1891688622159
13.4837490224144,46.1885692037533
13.4839181156832,46.1879575893551
13.4840480775301,46.1873364817767
13.4841383846446,46.186708381999
13.4841886733918,46.1860758191582
13.4841987412767,46.1854413403617
13.4841685477595,46.1848075004314
13.4840982144188,46.1841768516173
13.4839880244621,46.1835519333194
13.4838384215856,46.1829352618631
13.4836500081871,46.1823293203668
13.483423542941,46.1817365487431
13.4831599377429,46.1811593338739
13.4828602540378,46.1806
13.4825256985463,46.1800607993613
13.4821576184053,46.1795439031286
13.4817574957435,46.1790513926605
13.4813269417138,46.1785852511229
13.4808676900052,46.1781473555032
13.4803815898622,46.1777394690526
13.4798705986386,46.1773632341857
13.4793367739157,46.1770201658677
13.4787822652173,46.1767116455134
13.4782093053541,46.1764389154257
13.4776202014333,46.1762030737921
13.4770173255684,46.1760050702639
13.4764031053279,46.1758457021311
13.4757800139597,46.1757256111132
13.475150560433,46.1756452807743
13.474517279335,46.1756050345762
13.473882720665,46.1756050345762
13.473249439567,46.1756452807743
13.4726199860403,46.1757256111132
13.4719968946721,46.1758457021311
13.4713826744316,46.1760050702639
13.4707797985667,46.1762030737921
13.4701906946459,46.1764389154257
13.4696177347827,46.1767116455134
13.4690632260843,46.1770201658677
13.4685294013614,46.1773632341857
13.4680184101378,46.1777394690526
13.4675323099948,46.1781473555032
13.4670730582862,46.1785852511229
13.4666425042565,46.1790513926605
13.4662423815947,46.1795439031286
13.4658743014537,46.1800607993613
13.4655397459622,46.1806
13.4652400622571,46.1811593338739
13.464976457059,46.1817365487431
13.4647499918129,46.1823293203668
13.4645615784144,46.1829352618631
13.4644119755379,46.1835519333194
13.4643017855812,46.1841768516173
13.4642314522405,46.1848075004314
13.4642012587233,46.1854413403617
13.4642113266082,46.1860758191582
13.4642616153554,46.186708381999
13.4643519224699,46.1873364817767
13.4644818843168,46.1879575893551
13.4646509775856,46.1885692037533
13.4648585213973,46.1891688622159
13.4651036800465,46.18975415013
13.4653854663655,46.1903227107477
13.4657027457005,46.1908722546761
13.4660542404795,46.1914005690957
13.4664385353571,46.1919055266708
13.4668540829134,46.1923850941156
13.4672992098852,46.1928373403811
13.4677721239031,46.1932604444312
13.4682709207095,46.1936527025753
13.4687935918254,46.1940125353283
13.469338032639,46.1943384937707
13.4699020508791,46.1946292653829
13.4704833754434,46.1948836793302
13.471079665543,46.1951007111774
13.4716885201282,46.195279487014
13.4723074875564,46.1954192869726
13.4729340754643,46.1955195481283
13.4735657608034,46.1955798667647
13.4742,46.1956
</coordinates>
</LinearRing>
</outerBoundaryIs>
</Polygon>
<Polygon>
<outerBoundaryIs>
<LinearRing>
<coordinates>
13.5505,46.1793
13.5511342391966,46.1792798667647
13.5517659245357,46.1792195481283
13.5523925124436,46.1791192869726
13.5530114798718,46.178979487014
13.553620334457,46.1788007111774
13.5542166245566,46.1785836793302
13.5547979491209,46.1783292653829
13.555361967361,46.1780384937707
13.5559064081746,46.1777125353283
13.5564290792905,46.1773527025753
13.5569278760969,46.1769604444312
13.5574007901148,46.1765373403811
13.5578459170866,46.1760850941156
13.5582614646429,46.1756055266708
13.5586457595205,46.1751005690957
13.5589972542995,46.1745722546761
13.5593145336345,46.1740227107477
13.5595963199535,46.17345415013
13.5598414786027,46.1728688622159
13.5600490224144,46.1722692037533
13.5602181156832,46.1716575893551
13.5603480775301,46.1710364817767
13.5604383846446,46.170408381999
13.5604886733918,46.1697758191582
13.5604987412767,46.1691413403617
13.5604685477595,46.1685075004314
13.5603982144188,46.1678768516173
13.5602880244621,46.1672519333193
13.5601384215856,46.1666352618631
13.5599500081871,46.1660293203668
13.559723542941,46.1654365487431
13.5594599377429,46.1648593338739
13.5591602540378,46.1643
13.5588256985463,46.1637607993613
13.5584576184053,46.1632439031286
13.5580574957435,46.1627513926605
13.5576269417138,46.1622852511229
13.5571676900052,46.1618473555032
13.5566815898622,46.1614394690526
13.5561705986386,46.1610632341857
13.5556367739157,46.1607201658677
13.5550822652173,46.1604116455134
13.5545093053541,46.1601389154257
13.5539202014333,46.1599030737921
13.5533173255684,46.1597050702639
13.5527031053279,46.1595457021311
13.5520800139597,46.1594256111132
13.551450560433,46.1593452807743
13.550817279335,46.1593050345762
13.550182720665,46.1593050345762
13.549549439567,46.1593452807743
13.5489199860403,46.1594256111132
13.5482968946721,46.1595457021311
13.5476826744316,46.1597050702639
13.5470797985667,46.1599030737921
13.5464906946459,46.1601389154257
13.5459177347827,46.1604116455134
13.5453632260843,46.1607201658677
13.5448294013614,46.1610632341857
13.5443184101378,46.1614394690526
13.5438323099948,46.1618473555032
13.5433730582862,46.1622852511229
13.5429425042565,46.1627513926605
13.5425423815947,46.1632439031286
13.5421743014537,46.1637607993613
13.5418397459622,46.1643
13.5415400622571,46.1648593338739
13.541276457059,46.1654365487431
13.5410499918129,46.1660293203668
13.5408615784144,46.1666352618631
13.5407119755379,46.1672519333193
13.5406017855812,46.1678768516173
13.5405314522405,46.1685075004314
13.5405012587233,46.1691413403617
13.5405113266082,46.1697758191582
13.5405616153554,46.170408381999
13.5406519224699,46.1710364817767
13.5407818843168,46.1716575893551
13.5409509775856,46.1722692037533
13.5411585213973,46.1728688622159
13.5414036800465,46.17345415013
13.5416854663655,46.1740227107477
13.5420027457005,46.1745722546761
13.5423542404795,46.1751005690957
13.5427385353571,46.1756055266708
13.5431540829134,46.1760850941156
13.5435992098852,46.1765373403811
13.5440721239031,46.1769604444312
13.5445709207095,46.1773527025753
13.5450935918254,46.1777125353283
13.545638032639,46.1780384937707
13.5462020508791,46.1783292653829
13.5467833754434,46.1785836793302
13.547379665543,46.1788007111774
13.5479885201282,46.178979487014
13.5486074875564,46.1791192869726
13.5492340754643,46.1792195481283
13.5498657608034,46.1792798667647
13.5505,46.1793
</coordinates>
</LinearRing>
</outerBoundaryIs>
</Polygon>
<Polygon>
<outerBoundaryIs>
<LinearRing>
<coordinates>
13.74355,46.21044
13.7441842391966,46.2104198667647
13.7448159245357,46.2103595481283
13.7454425124436,46.2102592869726
13.7460614798718,46.210119487014
13.746670334457,46.2099407111774
13.7472666245566,46.2097236793302
13.7478479491209,46.2094692653829
13.748411967361,46.2091784937707
13.7489564081746,46.2088525353283
13.7494790792905,46.2084927025753
13.7499778760969,46.2081004444312
13.7504507901148,46.2076773403811
13.7508959170866,46.2072250941156
13.7513114646429,46.2067455266708
13.7516957595205,46.2062405690957
13.7520472542995,46.2057122546761
13.7523645336345,46.2051627107477
13.7526463199535,46.20459415013
13.7528914786027,46.2040088622159
13.7530990224144,46.2034092037533
13.7532681156832,46.2027975893551
13.7533980775301,46.2021764817767
13.7534883846446,46.201548381999
13.7535386733918,46.2009158191582
13.7535487412767,46.2002813403617
13.7535185477595,46.1996475004314
13.7534482144188,46.1990168516173
13.7533380244621,46.1983919333193
13.7531884215856,46.1977752618631
13.7530000081871,46.1971693203668
13.752773542941,46.1965765487431
13.7525099377429,46.1959993338739
13.7522102540378,46.19544
13.7518756985463,46.1949007993613
13.7515076184053,46.1943839031286
13.7511074957435,46.1938913926605
13.7506769417138,46.1934252511229
13.7502176900052,46.1929873555032
13.7497315898622,46.1925794690526
13.7492205986386,46.1922032341857
13.7486867739157,46.1918601658677
13.7481322652173,46.1915516455134
13.7475593053541,46.1912789154257
13.7469702014333,46.1910430737921
13.7463673255684,46.1908450702639
13.7457531053279,46.1906857021311
13.7451300139597,46.1905656111132
13.744500560433,46.1904852807743
13.743867279335,46.1904450345762
13.743232720665,46.1904450345762
13.742599439567,46.1904852807743
13.7419699860403,46.1905656111132
13.7413468946721,46.1906857021311
13.7407326744316,46.1908450702639
13.7401297985667,46.1910430737921
13.7395406946459,46.1912789154257
13.7389677347827,46.1915516455134
13.7384132260843,46.1918601658677
13.7378794013614,46.1922032341857
13.7373684101378,46.1925794690526
13.7368823099948,46.1929873555032
13.7364230582862,46.1934252511229
13.7359925042565,46.1938913926605
13.7355923815947,46.1943839031286
13.7352243014537,46.1949007993613
13.7348897459622,46.19544
13.7345900622571,46.1959993338739
13.734326457059,46.1965765487431
13.7340999918129,46.1971693203668
13.7339115784144,46.1977752618631
13.7337619755379,46.1983919333193
13.7336517855812,46.1990168516173
13.7335814522405,46.1996475004314
13.7335512587233,46.2002813403617
13.7335613266082,46.2009158191582
13.7336116153554,46.201548381999
13.7337019224699,46.2021764817767
13.7338318843168,46.2027975893551
13.7340009775856,46.2034092037533
13.7342085213973,46.2040088622159
13.7344536800465,46.20459415013
13.7347354663655,46.2051627107477
13.7350527457005,46.2057122546761
13.7354042404795,46.2062405690957
13.7357885353571,46.2067455266708
13.7362040829134,46.2072250941156
13.7366492098852,46.2076773403811
13.7371221239031,46.2081004444312
13.7376209207095,46.2084927025753
13.7381435918254,46.2088525353283
13.738688032639,46.2091784937707
13.7392520508791,46.2094692653829
13.7398333754434,46.2097236793302
13.740429665543,46.2099407111774
13.7410385201282,46.210119487014
13.7416574875564,46.2102592869726
13.7422840754643,46.2103595481283
13.7429157608034,46.2104198667647
13.74355,46.21044
</coordinates>
</LinearRing>
</outerBoundaryIs>
</Polygon>
<Polygon>
<outerBoundaryIs>
<LinearRing>
<coordinates>
13.3505,46.2486
13.3511342391966,46.2485798667647
13.3517659245357,46.2485195481283
13.3523925124436,46.2484192869726
13.3530114798718,46.248279487014
13.353620334457,46.2481007111774
13.3542166245566,46.2478836793302
13.3547979491209,46.2476292653829
13.355361967361,46.2473384937707
13.3559064081746,46.2470125353283
13.3564290792905,46.2466527025753
13.3569278760969,46.2462604444312
13.3574007901148,46.2458373403811
13.3578459170866,46.2453850941156
13.3582614646429,46.2449055266708
13.3586457595205,46.2444005690957
13.3589972542995,46.2438722546761
13.3593145336345,46.2433227107477
13.3595963199535,46.24275415013
13.3598414786027,46.2421688622159
13.3600490224144,46.2415692037533
13.3602181156832,46.2409575893551
13.3603480775301,46.2403364817767
13.3604383846446,46.239708381999
13.3604886733918,46.2390758191582
13.3604987412767,46.2384413403617
13.3604685477595,46.2378075004314
13.3603982144188,46.2371768516173
13.3602880244621,46.2365519333193
13.3601384215856,46.2359352618631
13.3599500081871,46.2353293203668
13.359723542941,46.2347365487431
13.3594599377429,46.2341593338739
13.3591602540378,46.2336
13.3588256985463,46.2330607993613
13.3584576184053,46.2325439031286
13.3580574957435,46.2320513926605
13.3576269417138,46.2315852511229
13.3571676900052,46.2311473555032
13.3566815898622,46.2307394690526
13.3561705986386,46.2303632341857
13.3556367739157,46.2300201658676
13.3550822652173,46.2297116455134
13.3545093053541,46.2294389154257
13.3539202014333,46.2292030737921
13.3533173255684,46.2290050702639
13.3527031053279,46.2288457021311
13.3520800139597,46.2287256111132
13.351450560433,46.2286452807743
13.350817279335,46.2286050345762
13.350182720665,46.2286050345762
13.349549439567,46.2286452807743
13.3489199860403,46.2287256111132
13.3482968946721,46.2288457021311
13.3476826744316,46.2290050702639
13.3470797985667,46.2292030737921
13.3464906946459,46.2294389154257
13.3459177347827,46.2297116455134
13.3453632260843,46.2300201658676
13.3448294013614,46.2303632341857
13.3443184101378,46.2307394690526
13.3438323099948,46.2311473555032
13.3433730582862,46.2315852511229
13.3429425042565,46.2320513926605
13.3425423815947,46.2325439031286
13.3421743014537,46.2330607993613
13.3418397459622,46.2336
13.3415400622571,46.2341593338739
13.341276457059,46.2347365487431
13.3410499918129,46.2353293203668
13.3408615784144,46.2359352618631
13.3407119755379,46.2365519333193
13.3406017855812,46.2371768516173
13.3405314522405,46.2378075004314
13.3405012587233,46.2384413403617
13.3405113266082,46.2390758191582
13.3405616153554,46.239708381999
13.3406519224699,46.2403364817767
13.3407818843168,46.2409575893551
13.3409509775856,46.2415692037533
13.3411585213973,46.2421688622159
13.3414036800465,46.24275415013
13.3416854663655,46.2433227107477
13.3420027457005,46.2438722546761
13.3423542404795,46.2444005690957
13.3427385353571,46.2449055266708
13.3431540829134,46.2453850941156
13.3435992098852,46.2458373403811
13.3440721239031,46.2462604444312
13.3445709207095,46.2466527025753
13.3450935918254,46.2470125353283
13.345638032639,46.2473384937707
13.3462020508791,46.2476292653829
13.3467833754434,46.2478836793302
13.347379665543,46.2481007111774
13.3479885201282,46.248279487014
13.3486074875564,46.2484192869726
13.3492340754643,46.2485195481283
13.3498657608034,46.2485798667647
13.3505,46.2486
</coordinates>
</LinearRing>
</outerBoundaryIs>
</Polygon>
<Polygon>
<outerBoundaryIs>
<LinearRing>
<coordinates>
13.5271,46.109
13.5277342391966,46.1089798667647
13.5283659245357,46.1089195481283
13.5289925124436,46.1088192869726
13.5296114798718,46.108679487014
13.530220334457,46.1085007111774
13.5308166245566,46.1082836793302
13.5313979491209,46.1080292653829
13.531961967361,46.1077384937707
13.5325064081746,46.1074125353283
13.5330290792905,46.1070527025753
13.5335278760969,46.1066604444312
13.5340007901148,46.106237340381
13.5344459170866,46.1057850941156
13.5348614646429,46.1053055266708
13.5352457595205,46.1048005690957
13.5355972542995,46.1042722546761
13.5359145336345,46.1037227107477
13.5361963199535,46.10315415013
13.5364414786027,46.1025688622159
13.5366490224144,46.1019692037533
13.5368181156832,46.1013575893551
13.5369480775301,46.1007364817767
13.5370383846446,46.100108381999
13.5370886733918,46.0994758191582
13.5370987412767,46.0988413403617
13.5370685477595,46.0982075004314
13.5369982144188,46.0975768516173
13.5368880244621,46.0969519333193
13.5367384215856,46.0963352618631
13.5365500081871,46.0957293203668
13.536323542941,46.0951365487431
13.5360599377429,46.0945593338739
13.5357602540378,46.094
13.5354256985463,46.0934607993613
13.5350576184053,46.0929439031286
13.5346574957435,46.0924513926605
13.5342269417138,46.0919852511229
13.5337676900052,46.0915473555032
13.5332815898622,46.0911394690526
13.5327705986386,46.0907632341857
13.5322367739157,46.0904201658676
13.5316822652173,46.0901116455134
13.5311093053541,46.0898389154257
13.5305202014333,46.0896030737921
13.5299173255684,46.0894050702639
13.5293031053279,46.0892457021311
13.5286800139597,46.0891256111132
13.528050560433,46.0890452807743
13.527417279335,46.0890050345762
13.526782720665,46.0890050345762
13.526149439567,46.0890452807743
13.5255199860403,46.0891256111132
13.5248968946721,46.0892457021311
13.5242826744316,46.0894050702639
13.5236797985667,46.0896030737921
13.5230906946459,46.0898389154257
13.5225177347827,46.0901116455134
13.5219632260843,46.0904201658676
13.5214294013614,46.0907632341857
13.5209184101378,46.0911394690526
13.5204323099948,46.0915473555032
13.5199730582862,46.0919852511229
13.5195425042565,46.0924513926605
13.5191423815947,46.0929439031286
13.5187743014537,46.0934607993613
13.5184397459622,46.094
13.5181400622571,46.0945593338739
13.517876457059,46.0951365487431
13.5176499918129,46.0957293203668
13.5174615784144,46.0963352618631
13.5173119755379,46.0969519333193
13.5172017855812,46.0975768516173
13.5171314522405,46.0982075004314
13.5171012587233,46.0988413403617
13.5171113266082,46.0994758191582
13.5171616153554,46.100108381999
13.5172519224699,46.1007364817767
13.5173818843168,46.1013575893551
13.5175509775856,46.1019692037533
13.5177585213973,46.1025688622159
13.5180036800465,46.10315415013
13.5182854663655,46.1037227107477
13.5186027457005,46.1042722546761
13.5189542404795,46.1048005690957
13.5193385353571,46.1053055266708
13.5197540829134,46.1057850941156
13.5201992098852,46.106237340381
13.5206721239031,46.1066604444312
13.5211709207095,46.1070527025753
13.5216935918254,46.1074125353283
13.522238032639,46.1077384937707
13.5228020508791,46.1080292653829
13.5233833754434,46.1082836793302
13.523979665543,46.1085007111774
13.5245885201282,46.108679487014
13.5252074875564,46.1088192869726
13.5258340754643,46.1089195481283
13.5264657608034,46.1089798667647
13.5271,46.109
</coordinates>
</LinearRing>
</outerBoundaryIs>
</Polygon>
<Polygon>
<outerBoundaryIs>
<LinearRing>
<coordinates>
13.5221,46.1337
13.5227342391966,46.1336798667647
13.5233659245357,46.1336195481283
13.5239925124436,46.1335192869726
13.5246114798718,46.133379487014
13.525220334457,46.1332007111774
13.5258166245566,46.1329836793302
13.5263979491209,46.1327292653829
13.526961967361,46.1324384937707
13.5275064081746,46.1321125353283
13.5280290792905,46.1317527025753
13.5285278760969,46.1313604444312
13.5290007901148,46.1309373403811
13.5294459170866,46.1304850941156
13.5298614646429,46.1300055266708
13.5302457595205,46.1295005690957
13.5305972542995,46.1289722546761
13.5309145336345,46.1284227107477
13.5311963199535,46.12785415013
13.5314414786027,46.1272688622159
13.5316490224144,46.1266692037533
13.5318181156832,46.1260575893551
13.5319480775301,46.1254364817767
13.5320383846446,46.124808381999
13.5320886733918,46.1241758191582
13.5320987412767,46.1235413403617
13.5320685477595,46.1229075004314
13.5319982144188,46.1222768516173
13.5318880244621,46.1216519333193
13.5317384215856,46.1210352618631
13.5315500081871,46.1204293203668
13.531323542941,46.1198365487431
13.5310599377429,46.1192593338739
13.5307602540378,46.1187
13.5304256985463,46.1181607993613
13.5300576184053,46.1176439031286
13.5296574957435,46.1171513926605
13.5292269417138,46.1166852511229
13.5287676900052,46.1162473555032
13.5282815898622,46.1158394690526
13.5277705986386,46.1154632341857
13.5272367739157,46.1151201658677
13.5266822652173,46.1148116455134
13.5261093053541,46.1145389154257
13.5255202014333,46.1143030737921
13.5249173255684,46.1141050702639
13.5243031053279,46.1139457021311
13.5236800139597,46.1138256111132
13.523050560433,46.1137452807743
13.522417279335,46.1137050345762
13.521782720665,46.1137050345762
13.521149439567,46.1137452807743
13.5205199860403,46.1138256111132
13.5198968946721,46.1139457021311
13.5192826744316,46.1141050702639
13.5186797985667,46.1143030737921
13.5180906946459,46.1145389154257
13.5175177347827,46.1148116455134
13.5169632260843,46.1151201658677
13.5164294013614,46.1154632341857
13.5159184101378,46.1158394690526
13.5154323099948,46.1162473555032
13.5149730582862,46.1166852511229
13.5145425042565,46.1171513926605
13.5141423815947,46.1176439031286
13.5137743014537,46.1181607993613
13.5134397459622,46.1187
13.5131400622571,46.1192593338739
13.512876457059,46.1198365487431
13.5126499918129,46.1204293203668
13.5124615784144,46.1210352618631
13.5123119755379,46.1216519333193
13.5122017855812,46.1222768516173
13.5121314522405,46.1229075004314
13.5121012587233,46.1235413403617
13.5121113266082,46.1241758191582
13.5121616153554,46.124808381999
13.5122519224699,46.1254364817767
13.5123818843168,46.1260575893551
13.5125509775856,46.1266692037533
13.5127585213973,46.1272688622159
13.5130036800465,46.12785415013
13.5132854663655,46.1284227107477
13.5136027457005,46.1289722546761
13.5139542404795,46.1295005690957
13.5143385353571,46.1300055266708
13.5147540829134,46.1304850941156
13.5151992098852,46.1309373403811
13.5156721239031,46.1313604444312
13.5161709207095,46.1317527025753
13.5166935918254,46.1321125353283
13.517238032639,46.1324384937707
13.5178020508791,46.1327292653829
13.5183833754434,46.1329836793302
13.518979665543,46.1332007111774
13.5195885201282,46.133379487014
13.5202074875564,46.1335192869726
13.5208340754643,46.1336195481283
13.5214657608034,46.1336798667647
13.5221,46.1337
</coordinates>
</LinearRing>
</outerBoundaryIs>
</Polygon>
<Polygon>
<outerBoundaryIs>
<LinearRing>
<coordinates>
13.473,46.161
13.4736342391966,46.1609798667647
13.4742659245357,46.1609195481283
13.4748925124436,46.1608192869726
13.4755114798718,46.160679487014
13.476120334457,46.1605007111774
13.4767166245566,46.1602836793302
13.4772979491209,46.1600292653829
13.477861967361,46.1597384937707
13.4784064081746,46.1594125353283
13.4789290792905,46.1590527025753
13.4794278760969,46.1586604444312
13.4799007901148,46.1582373403811
13.4803459170866,46.1577850941156
13.4807614646429,46.1573055266708
13.4811457595205,46.1568005690957
13.4814972542995,46.1562722546761
13.4818145336345,46.1557227107477
13.4820963199535,46.15515415013
13.4823414786027,46.1545688622159
13.4825490224144,46.1539692037533
13.4827181156832,46.1533575893551
13.4828480775301,46.1527364817767
13.4829383846446,46.152108381999
13.4829886733918,46.1514758191582
13.4829987412767,46.1508413403617
13.4829685477595,46.1502075004314
13.4828982144188,46.1495768516173
13.4827880244621,46.1489519333194
13.4826384215856,46.1483352618631
13.4824500081871,46.1477293203668
13.482223542941,46.1471365487431
13.4819599377429,46.1465593338739
13.4816602540378,46.146
13.4813256985463,46.1454607993613
13.4809576184053,46.1449439031286
13.4805574957435,46.1444513926605
13.4801269417138,46.1439852511229
13.4796676900052,46.1435473555032
13.4791815898622,46.1431394690526
13.4786705986386,46.1427632341857
13.4781367739157,46.1424201658677
13.4775822652173,46.1421116455135
13.4770093053541,46.1418389154257
13.4764202014333,46.1416030737921
13.4758173255684,46.1414050702639
13.4752031053279,46.1412457021312
13.4745800139597,46.1411256111132
13.473950560433,46.1410452807743
13.473317279335,46.1410050345762
13.472682720665,46.1410050345762
13.472049439567,46.1410452807743
13.4714199860403,46.1411256111132
13.4707968946721,46.1412457021312
13.4701826744316,46.1414050702639
13.4695797985667,46.1416030737921
13.4689906946459,46.1418389154257
13.4684177347827,46.1421116455135
13.4678632260843,46.1424201658677
13.4673294013614,46.1427632341857
13.4668184101378,46.1431394690526
13.4663323099948,46.1435473555032
13.4658730582862,46.1439852511229
13.4654425042565,46.1444513926605
13.4650423815947,46.1449439031286
13.4646743014537,46.1454607993613
13.4643397459622,46.146
13.4640400622571,46.1465593338739
13.463776457059,46.1471365487431
13.4635499918129,46.1477293203668
13.4633615784144,46.1483352618631
13.4632119755379,46.1489519333194
13.4631017855812,46.1495768516173
13.4630314522405,46.1502075004314
13.4630012587233,46.1508413403617
13.4630113266082,46.1514758191582
13.4630616153554,46.152108381999
13.4631519224699,46.1527364817767
13.4632818843168,46.1533575893551
13.4634509775856,46.1539692037533
13.4636585213973,46.1545688622159
13.4639036800465,46.15515415013
13.4641854663655,46.1557227107477
13.4645027457005,46.1562722546761
13.4648542404795,46.1568005690957
13.4652385353571,46.1573055266708
13.4656540829134,46.1577850941156
13.4660992098852,46.1582373403811
13.4665721239031,46.1586604444312
13.4670709207095,46.1590527025753
13.4675935918254,46.1594125353283
13.468138032639,46.1597384937707
13.4687020508791,46.1600292653829
13.4692833754434,46.1602836793302
13.469879665543,46.1605007111774
13.4704885201282,46.160679487014
13.4711074875564,46.1608192869726
13.4717340754643,46.1609195481283
13.4723657608034,46.1609798667647
13.473,46.161
</coordinates>
</LinearRing>
</outerBoundaryIs>
</Polygon>
<Polygon>
<outerBoundaryIs>
<LinearRing>
<coordinates>
13.3429,46.1997
13.3435342391966,46.1996798667647
13.3441659245357,46.1996195481283
13.3447925124436,46.1995192869726
13.3454114798718,46.199379487014
13.346020334457,46.1992007111774
13.3466166245566,46.1989836793302
13.3471979491209,46.1987292653829
13.347761967361,46.1984384937707
13.3483064081746,46.1981125353283
13.3488290792905,46.1977527025753
13.3493278760969,46.1973604444312
13.3498007901148,46.1969373403811
13.3502459170866,46.1964850941156
13.3506614646429,46.1960055266708
13.3510457595205,46.1955005690957
13.3513972542995,46.1949722546761
13.3517145336345,46.1944227107477
13.3519963199535,46.19385415013
13.3522414786027,46.1932688622159
13.3524490224144,46.1926692037533
13.3526181156832,46.1920575893551
13.3527480775301,46.1914364817767
13.3528383846446,46.190808381999
13.3528886733918,46.1901758191582
13.3528987412767,46.1895413403617
13.3528685477595,46.1889075004314
13.3527982144188,46.1882768516173
13.3526880244621,46.1876519333194
13.3525384215856,46.1870352618631
13.3523500081871,46.1864293203668
13.352123542941,46.1858365487431
13.3518599377429,46.1852593338739
13.3515602540378,46.1847
13.3512256985463,46.1841607993613
13.3508576184053,46.1836439031286
13.3504574957435,46.1831513926605
13.3500269417138,46.1826852511229
13.3495676900052,46.1822473555032
13.3490815898622,46.1818394690526
13.3485705986386,46.1814632341857
13.3480367739157,46.1811201658677
13.3474822652173,46.1808116455135
13.3469093053541,46.1805389154257
13.3463202014333,46.1803030737921
13.3457173255684,46.1801050702639
13.3451031053279,46.1799457021311
13.3444800139597,46.1798256111132
13.343850560433,46.1797452807743
13.343217279335,46.1797050345762
13.342582720665,46.1797050345762
13.341949439567,46.1797452807743
13.3413199860403,46.1798256111132
13.3406968946721,46.1799457021311
13.3400826744316,46.1801050702639
13.3394797985667,46.1803030737921
13.3388906946459,46.1805389154257
13.3383177347827,46.1808116455135
13.3377632260843,46.1811201658677
13.3372294013614,46.1814632341857
13.3367184101378,46.1818394690526
13.3362323099948,46.1822473555032
13.3357730582862,46.1826852511229
13.3353425042565,46.1831513926605
13.3349423815947,46.1836439031286
13.3345743014537,46.1841607993613
13.3342397459622,46.1847
13.3339400622571,46.1852593338739
13.333676457059,46.1858365487431
13.3334499918129,46.1864293203668
13.3332615784144,46.1870352618631
13.3331119755379,46.1876519333194
13.3330017855812,46.1882768516173
13.3329314522405,46.1889075004314
13.3329012587233,46.1895413403617
13.3329113266082,46.1901758191582
13.3329616153554,46.190808381999
13.3330519224699,46.1914364817767
13.3331818843168,46.1920575893551
13.3333509775856,46.1926692037533
13.3335585213973,46.1932688622159
13.3338036800465,46.19385415013
13.3340854663655,46.1944227107477
13.3344027457005,46.1949722546761
13.3347542404795,46.1955005690957
13.3351385353571,46.1960055266708
13.3355540829134,46.1964850941156
13.3359992098852,46.1969373403811
13.3364721239031,46.1973604444312
13.3369709207095,46.1977527025753
13.3374935918254,46.1981125353283
13.338038032639,46.1984384937707
13.3386020508791,46.1987292653829
13.3391833754434,46.1989836793302
13.339779665543,46.1992007111774
13.3403885201282,46.199379487014
13.3410074875564,46.1995192869726
13.3416340754643,46.1996195481283
13.3422657608034,46.1996798667647
13.3429,46.1997
</coordinates>
</LinearRing>
</outerBoundaryIs>
</Polygon>
<Polygon>
<outerBoundaryIs>
<LinearRing>
<coordinates>
13.2822,46.2679
13.2828342391966,46.2678798667647
13.2834659245357,46.2678195481283
13.2840925124436,46.2677192869726
13.2847114798718,46.267579487014
13.285320334457,46.2674007111774
13.2859166245566,46.2671836793302
13.2864979491209,46.2669292653829
13.287061967361,46.2666384937707
13.2876064081746,46.2663125353283
13.2881290792905,46.2659527025753
13.2886278760969,46.2655604444312
13.2891007901148,46.2651373403811
13.2895459170866,46.2646850941156
13.2899614646429,46.2642055266708
13.2903457595205,46.2637005690957
13.2906972542995,46.2631722546761
13.2910145336345,46.2626227107477
13.2912963199535,46.26205415013
13.2915414786027,46.2614688622159
13.2917490224144,46.2608692037533
13.2919181156832,46.2602575893551
13.2920480775301,46.2596364817767
13.2921383846446,46.259008381999
13.2921886733918,46.2583758191582
13.2921987412767,46.2577413403617
13.2921685477595,46.2571075004314
13.2920982144188,46.2564768516173
13.2919880244621,46.2558519333193
13.2918384215856,46.2552352618631
13.2916500081871,46.2546293203668
13.291423542941,46.2540365487431
13.2911599377429,46.2534593338739
13.2908602540378,46.2529
13.2905256985463,46.2523607993613
13.2901576184053,46.2518439031286
13.2897574957435,46.2513513926605
13.2893269417138,46.2508852511229
13.2888676900052,46.2504473555032
13.2883815898622,46.2500394690526
13.2878705986386,46.2496632341857
13.2873367739157,46.2493201658677
13.2867822652173,46.2490116455134
13.2862093053541,46.2487389154257
13.2856202014333,46.2485030737921
13.2850173255684,46.2483050702639
13.2844031053279,46.2481457021311
13.2837800139597,46.2480256111132
13.283150560433,46.2479452807743
13.282517279335,46.2479050345762
13.281882720665,46.2479050345762
13.281249439567,46.2479452807743
13.2806199860403,46.2480256111132
13.2799968946721,46.2481457021311
13.2793826744316,46.2483050702639
13.2787797985667,46.2485030737921
13.2781906946459,46.2487389154257
13.2776177347827,46.2490116455134
13.2770632260843,46.2493201658677
13.2765294013614,46.2496632341857
13.2760184101378,46.2500394690526
13.2755323099948,46.2504473555032
13.2750730582862,46.2508852511229
13.2746425042565,46.2513513926605
13.2742423815947,46.2518439031286
13.2738743014537,46.2523607993613
13.2735397459622,46.2529
13.2732400622571,46.2534593338739
13.272976457059,46.2540365487431
13.2727499918129,46.2546293203668
13.2725615784144,46.2552352618631
13.2724119755379,46.2558519333193
13.2723017855812,46.2564768516173
13.2722314522405,46.2571075004314
13.2722012587233,46.2577413403617
13.2722113266082,46.2583758191582
13.2722616153554,46.259008381999
13.2723519224699,46.2596364817767
13.2724818843168,46.2602575893551
13.2726509775856,46.2608692037533
13.2728585213973,46.2614688622159
13.2731036800465,46.26205415013
13.2733854663655,46.2626227107477
13.2737027457005,46.2631722546761
13.2740542404795,46.2637005690957
13.2744385353571,46.2642055266708
13.2748540829134,46.2646850941156
13.2752992098852,46.2651373403811
13.2757721239031,46.2655604444312
13.2762709207095,46.2659527025753
13.2767935918254,46.2663125353283
13.277338032639,46.2666384937707
13.2779020508791,46.2669292653829
13.2784833754434,46.2671836793302
13.279079665543,46.2674007111774
13.2796885201282,46.267579487014
13.2803074875564,46.2677192869726
13.2809340754643,46.2678195481283
13.2815657608034,46.2678798667647
13.2822,46.2679
</coordinates>
</LinearRing>
</outerBoundaryIs>
</Polygon>
<Polygon>
<outerBoundaryIs>
<LinearRing>
<coordinates>
13.2869,46.2626
13.2875342391966,46.2625798667647
13.2881659245357,46.2625195481283
13.2887925124436,46.2624192869726
13.2894114798718,46.262279487014
13.290020334457,46.2621007111774
13.2906166245566,46.2618836793302
13.2911979491209,46.2616292653829
13.291761967361,46.2613384937707
13.2923064081746,46.2610125353283
13.2928290792905,46.2606527025753
13.2933278760969,46.2602604444312
13.2938007901148,46.2598373403811
13.2942459170866,46.2593850941156
13.2946614646429,46.2589055266708
13.2950457595205,46.2584005690957
13.2953972542995,46.2578722546761
13.2957145336345,46.2573227107477
13.2959963199535,46.25675415013
13.2962414786027,46.2561688622159
13.2964490224144,46.2555692037533
13.2966181156832,46.2549575893551
13.2967480775301,46.2543364817767
13.2968383846446,46.253708381999
13.2968886733918,46.2530758191582
13.2968987412767,46.2524413403617
13.2968685477595,46.2518075004314
13.2967982144188,46.2511768516173
13.2966880244621,46.2505519333194
13.2965384215856,46.2499352618631
13.2963500081871,46.2493293203668
13.296123542941,46.2487365487431
13.2958599377429,46.2481593338739
13.2955602540378,46.2476
13.2952256985463,46.2470607993613
13.2948576184053,46.2465439031286
13.2944574957435,46.2460513926605
13.2940269417138,46.2455852511229
13.2935676900052,46.2451473555032
13.2930815898622,46.2447394690526
13.2925705986386,46.2443632341857
13.2920367739157,46.2440201658677
13.2914822652173,46.2437116455135
13.2909093053541,46.2434389154257
13.2903202014333,46.2432030737921
13.2897173255684,46.2430050702639
13.2891031053279,46.2428457021311
13.2884800139597,46.2427256111132
13.287850560433,46.2426452807743
13.287217279335,46.2426050345762
13.286582720665,46.2426050345762
13.285949439567,46.2426452807743
13.2853199860403,46.2427256111132
13.2846968946721,46.2428457021311
13.2840826744316,46.2430050702639
13.2834797985667,46.2432030737921
13.2828906946459,46.2434389154257
13.2823177347827,46.2437116455135
13.2817632260843,46.2440201658677
13.2812294013614,46.2443632341857
13.2807184101378,46.2447394690526
13.2802323099948,46.2451473555032
13.2797730582862,46.2455852511229
13.2793425042565,46.2460513926605
13.2789423815947,46.2465439031286
13.2785743014537,46.2470607993613
13.2782397459622,46.2476
13.2779400622571,46.2481593338739
13.277676457059,46.2487365487431
13.2774499918129,46.2493293203668
13.2772615784144,46.2499352618631
13.2771119755379,46.2505519333194
13.2770017855812,46.2511768516173
13.2769314522405,46.2518075004314
13.2769012587233,46.2524413403617
13.2769113266082,46.2530758191582
13.2769616153554,46.253708381999
13.2770519224699,46.2543364817767
13.2771818843168,46.2549575893551
13.2773509775856,46.2555692037533
13.2775585213973,46.2561688622159
13.2778036800465,46.25675415013
13.2780854663655,46.2573227107477
13.2784027457005,46.2578722546761
13.2787542404795,46.2584005690957
13.2791385353571,46.2589055266708
13.2795540829134,46.2593850941156
13.2799992098852,46.2598373403811
13.2804721239031,46.2602604444312
13.2809709207095,46.2606527025753
13.2814935918254,46.2610125353283
13.282038032639,46.2613384937707
13.2826020508791,46.2616292653829
13.2831833754434,46.2618836793302
13.283779665543,46.2621007111774
13.2843885201282,46.262279487014
13.2850074875564,46.2624192869726
13.2856340754643,46.2625195481283
13.2862657608034,46.2625798667647
13.2869,46.2626
</coordinates>
</LinearRing>
</outerBoundaryIs>
</Polygon>
<Polygon>
<outerBoundaryIs>
<LinearRing>
<coordinates>
13.3501,46.2111
13.3507342391966,46.2110798667647
13.3513659245357,46.2110195481283
13.3519925124436,46.2109192869726
13.3526114798718,46.210779487014
13.353220334457,46.2106007111774
13.3538166245566,46.2103836793302
13.3543979491209,46.2101292653829
13.354961967361,46.2098384937707
13.3555064081746,46.2095125353283
13.3560290792905,46.2091527025753
13.3565278760969,46.2087604444312
13.3570007901148,46.208337340381
13.3574459170866,46.2078850941156
13.3578614646429,46.2074055266708
13.3582457595205,46.2069005690957
13.3585972542995,46.2063722546761
13.3589145336345,46.2058227107477
13.3591963199535,46.20525415013
13.3594414786027,46.2046688622159
13.3596490224144,46.2040692037533
13.3598181156832,46.2034575893551
13.3599480775301,46.2028364817767
13.3600383846446,46.202208381999
13.3600886733918,46.2015758191582
13.3600987412767,46.2009413403617
13.3600685477595,46.2003075004314
13.3599982144188,46.1996768516173
13.3598880244621,46.1990519333193
13.3597384215856,46.1984352618631
13.3595500081871,46.1978293203668
13.359323542941,46.1972365487431
13.3590599377429,46.1966593338739
13.3587602540378,46.1961
13.3584256985463,46.1955607993613
13.3580576184053,46.1950439031286
13.3576574957435,46.1945513926605
13.3572269417138,46.1940852511229
13.3567676900052,46.1936473555032
13.3562815898622,46.1932394690526
13.3557705986386,46.1928632341857
13.3552367739157,46.1925201658676
13.3546822652173,46.1922116455134
13.3541093053541,46.1919389154257
13.3535202014333,46.1917030737921
13.3529173255684,46.1915050702639
13.3523031053279,46.1913457021311
13.3516800139597,46.1912256111132
13.351050560433,46.1911452807743
13.350417279335,46.1911050345762
13.349782720665,46.1911050345762
13.349149439567,46.1911452807743
13.3485199860403,46.1912256111132
13.3478968946721,46.1913457021311
13.3472826744316,46.1915050702639
13.3466797985667,46.1917030737921
13.3460906946459,46.1919389154257
13.3455177347827,46.1922116455134
13.3449632260843,46.1925201658676
13.3444294013614,46.1928632341857
13.3439184101378,46.1932394690526
13.3434323099948,46.1936473555032
13.3429730582862,46.1940852511229
13.3425425042565,46.1945513926605
13.3421423815947,46.1950439031286
13.3417743014537,46.1955607993613
13.3414397459622,46.1961
13.3411400622571,46.1966593338739
13.340876457059,46.1972365487431
13.3406499918129,46.1978293203668
13.3404615784144,46.1984352618631
13.3403119755379,46.1990519333193
13.3402017855812,46.1996768516173
13.3401314522405,46.2003075004314
13.3401012587233,46.2009413403617
13.3401113266082,46.2015758191582
13.3401616153554,46.202208381999
13.3402519224699,46.2028364817767
13.3403818843168,46.2034575893551
13.3405509775856,46.2040692037533
13.3407585213973,46.2046688622159
13.3410036800465,46.20525415013
13.3412854663655,46.2058227107477
13.3416027457005,46.2063722546761
13.3419542404795,46.2069005690957
13.3423385353571,46.2074055266708
13.3427540829134,46.2078850941156
13.3431992098852,46.208337340381
13.3436721239031,46.2087604444312
13.3441709207095,46.2091527025753
13.3446935918254,46.2095125353283
13.345238032639,46.2098384937707
13.3458020508791,46.2101292653829
13.3463833754434,46.2103836793302
13.346979665543,46.2106007111774
13.3475885201282,46.210779487014
13.3482074875564,46.2109192869726
13.3488340754643,46.2110195481283
13.3494657608034,46.2110798667647
13.3501,46.2111
</coordinates>
</LinearRing>
</outerBoundaryIs>
</Polygon>
<Polygon>
<outerBoundaryIs>
<LinearRing>
<coordinates>
13.4224,46.2104
13.4230342391966,46.2103798667647
13.4236659245357,46.2103195481283
13.4242925124436,46.2102192869726
13.4249114798718,46.210079487014
13.425520334457,46.2099007111774
13.4261166245566,46.2096836793302
13.4266979491209,46.2094292653829
13.427261967361,46.2091384937707
13.4278064081746,46.2088125353283
13.4283290792905,46.2084527025753
13.4288278760969,46.2080604444312
13.4293007901148,46.2076373403811
13.4297459170866,46.2071850941156
13.4301614646429,46.2067055266708
13.4305457595205,46.2062005690957
13.4308972542995,46.2056722546761
13.4312145336345,46.2051227107477
13.4314963199535,46.20455415013
13.4317414786027,46.2039688622159
13.4319490224144,46.2033692037533
13.4321181156832,46.2027575893551
13.4322480775301,46.2021364817767
13.4323383846446,46.201508381999
13.4323886733918,46.2008758191582
13.4323987412767,46.2002413403617
13.4323685477595,46.1996075004314
13.4322982144188,46.1989768516173
13.4321880244621,46.1983519333194
13.4320384215856,46.1977352618631
13.4318500081871,46.1971293203668
13.431623542941,46.1965365487431
13.4313599377429,46.1959593338739
13.4310602540378,46.1954
13.4307256985463,46.1948607993613
13.4303576184053,46.1943439031286
13.4299574957435,46.1938513926605
13.4295269417138,46.1933852511229
13.4290676900052,46.1929473555032
13.4285815898622,46.1925394690526
13.4280705986386,46.1921632341857
13.4275367739157,46.1918201658677
13.4269822652173,46.1915116455135
13.4264093053541,46.1912389154257
13.4258202014333,46.1910030737921
13.4252173255684,46.1908050702639
13.4246031053279,46.1906457021311
13.4239800139597,46.1905256111132
13.423350560433,46.1904452807743
13.422717279335,46.1904050345762
13.422082720665,46.1904050345762
13.421449439567,46.1904452807743
13.4208199860403,46.1905256111132
13.4201968946721,46.1906457021311
13.4195826744316,46.1908050702639
13.4189797985667,46.1910030737921
13.4183906946459,46.1912389154257
13.4178177347827,46.1915116455135
13.4172632260843,46.1918201658677
13.4167294013614,46.1921632341857
13.4162184101378,46.1925394690526
13.4157323099948,46.1929473555032
13.4152730582862,46.1933852511229
13.4148425042565,46.1938513926605
13.4144423815947,46.1943439031286
13.4140743014537,46.1948607993613
13.4137397459622,46.1954
13.4134400622571,46.1959593338739
13.413176457059,46.1965365487431
13.4129499918129,46.1971293203668
13.4127615784144,46.1977352618631
13.4126119755379,46.1983519333194
13.4125017855812,46.1989768516173
13.4124314522405,46.1996075004314
13.4124012587233,46.2002413403617
13.4124113266082,46.2008758191582
13.4124616153554,46.201508381999
13.4125519224699,46.2021364817767
13.4126818843168,46.2027575893551
13.4128509775856,46.2033692037533
13.4130585213973,46.2039688622159
13.4133036800465,46.20455415013
13.4135854663655,46.2051227107477
13.4139027457005,46.2056722546761
13.4142542404795,46.2062005690957
13.4146385353571,46.2067055266708
13.4150540829134,46.2071850941156
13.4154992098852,46.2076373403811
13.4159721239031,46.2080604444312
13.4164709207095,46.2084527025753
13.4169935918254,46.2088125353283
13.417538032639,46.2091384937707
13.4181020508791,46.2094292653829
13.4186833754434,46.2096836793302
13.419279665543,46.2099007111774
13.4198885201282,46.210079487014
13.4205074875564,46.2102192869726
13.4211340754643,46.2103195481283
13.4217657608034,46.2103798667647
13.4224,46.2104
</coordinates>
</LinearRing>
</outerBoundaryIs>
</Polygon>
</MultiGeometry>
</Placemark>
</Document>
</kml>
