# Supplementary material for: Species conservation profiles of the endemic spiders Troglohyphantes (Araneae, Linyphiidae) from the Alps and the north-western Dinarides
Source: Biodivers Data J. 2022 Aug 19;10:e87261. doi: 10.3897/BDJ.10.e87261 (PMC9848466; doi:10.3897/BDJ.10.e87261)
Supplement: Supplementary material 53 — Distribution of Troglohyphantessimilis Fage, 1919 [file bdj-10-e87261-s053.kml]

<?xml version="1.0" encoding="UTF-8"?>
<kml xmlns="http://earth.google.com/kml/2.2">
<Document>
<name></name>
<description><![CDATA[]]></description>

<Style id="1">
<LineStyle>
<width>2</width>
<color>ff0000ff</color>
</LineStyle>
<PolyStyle>
<color>aaffffff</color>
<fill>1</fill>
</PolyStyle>
</Style>

<Placemark>
<name>T.similis.kml</name>
<description><![CDATA[]]></description>
<styleUrl>#1</styleUrl>
<visibility>1</visibility>
<MultiGeometry>
<Polygon>
<outerBoundaryIs>
<LinearRing>
<coordinates>
14.89469,45.5357
14.8953242391966,45.5356798667647
14.8959559245357,45.5356195481283
14.8965825124436,45.5355192869726
14.8972014798718,45.535379487014
14.897810334457,45.5352007111774
14.8984066245566,45.5349836793302
14.8989879491209,45.5347292653829
14.899551967361,45.5344384937707
14.9000964081746,45.5341125353283
14.9006190792905,45.5337527025753
14.9011178760969,45.5333604444312
14.9015907901148,45.5329373403811
14.9020359170866,45.5324850941156
14.9024514646429,45.5320055266708
14.9028357595205,45.5315005690957
14.9031872542995,45.5309722546761
14.9035045336345,45.5304227107477
14.9037863199535,45.52985415013
14.9040314786027,45.5292688622159
14.9042390224144,45.5286692037533
14.9044081156832,45.5280575893551
14.9045380775301,45.5274364817767
14.9046283846446,45.526808381999
14.9046786733918,45.5261758191582
14.9046887412767,45.5255413403617
14.9046585477595,45.5249075004314
14.9045882144188,45.5242768516173
14.9044780244621,45.5236519333193
14.9043284215856,45.5230352618631
14.9041400081871,45.5224293203668
14.903913542941,45.5218365487431
14.9036499377429,45.5212593338739
14.9033502540378,45.5207
14.9030156985463,45.5201607993613
14.9026476184053,45.5196439031286
14.9022474957435,45.5191513926605
14.9018169417138,45.5186852511229
14.9013576900052,45.5182473555032
14.9008715898622,45.5178394690526
14.9003605986386,45.5174632341857
14.8998267739157,45.5171201658677
14.8992722652173,45.5168116455134
14.8986993053541,45.5165389154257
14.8981102014333,45.5163030737921
14.8975073255684,45.5161050702639
14.8968931053279,45.5159457021311
14.8962700139597,45.5158256111132
14.895640560433,45.5157452807743
14.895007279335,45.5157050345762
14.894372720665,45.5157050345762
14.893739439567,45.5157452807743
14.8931099860403,45.5158256111132
14.8924868946721,45.5159457021311
14.8918726744316,45.5161050702639
14.8912697985667,45.5163030737921
14.8906806946459,45.5165389154257
14.8901077347827,45.5168116455134
14.8895532260843,45.5171201658677
14.8890194013614,45.5174632341857
14.8885084101378,45.5178394690526
14.8880223099948,45.5182473555032
14.8875630582862,45.5186852511229
14.8871325042565,45.5191513926605
14.8867323815947,45.5196439031286
14.8863643014537,45.5201607993613
14.8860297459622,45.5207
14.8857300622571,45.5212593338739
14.885466457059,45.5218365487431
14.8852399918129,45.5224293203668
14.8850515784144,45.5230352618631
14.8849019755379,45.5236519333193
14.8847917855812,45.5242768516173
14.8847214522405,45.5249075004314
14.8846912587233,45.5255413403617
14.8847013266082,45.5261758191582
14.8847516153554,45.526808381999
14.8848419224699,45.5274364817767
14.8849718843168,45.5280575893551
14.8851409775856,45.5286692037533
14.8853485213973,45.5292688622159
14.8855936800465,45.52985415013
14.8858754663655,45.5304227107477
14.8861927457005,45.5309722546761
14.8865442404795,45.5315005690957
14.8869285353571,45.5320055266708
14.8873440829134,45.5324850941156
14.8877892098852,45.5329373403811
14.8882621239031,45.5333604444312
14.8887609207095,45.5337527025753
14.8892835918254,45.5341125353283
14.889828032639,45.5344384937707
14.8903920508791,45.5347292653829
14.8909733754434,45.5349836793302
14.891569665543,45.5352007111774
14.8921785201282,45.535379487014
14.8927974875564,45.5355192869726
14.8934240754643,45.5356195481283
14.8940557608034,45.5356798667647
14.89469,45.5357
</coordinates>
</LinearRing>
</outerBoundaryIs>
</Polygon>
</MultiGeometry>
</Placemark>
</Document>
</kml>
