# Supplementary material for: Species conservation profiles of the endemic spiders Troglohyphantes (Araneae, Linyphiidae) from the Alps and the north-western Dinarides
Source: Biodivers Data J. 2022 Aug 19;10:e87261. doi: 10.3897/BDJ.10.e87261 (PMC9848466; doi:10.3897/BDJ.10.e87261)
Supplement: Supplementary material 54 — Distribution of Troglohyphantessketi Deeleman-Reinhold, 1978 [file bdj-10-e87261-s054.kml]

<?xml version="1.0" encoding="UTF-8"?>
<kml xmlns="http://earth.google.com/kml/2.2">
<Document>
<name></name>
<description><![CDATA[]]></description>

<Style id="1">
<LineStyle>
<width>2</width>
<color>ff0000ff</color>
</LineStyle>
<PolyStyle>
<color>aaffffff</color>
<fill>1</fill>
</PolyStyle>
</Style>

<Placemark>
<name>T.sketi.kml</name>
<description><![CDATA[]]></description>
<styleUrl>#1</styleUrl>
<visibility>1</visibility>
<MultiGeometry>
<Polygon>
<outerBoundaryIs>
<LinearRing>
<coordinates>
14.46411,45.72284
14.4647442391966,45.7228198667647
14.4653759245357,45.7227595481283
14.4660025124436,45.7226592869726
14.4666214798718,45.722519487014
14.467230334457,45.7223407111774
14.4678266245566,45.7221236793302
14.4684079491209,45.7218692653829
14.468971967361,45.7215784937707
14.4695164081746,45.7212525353283
14.4700390792905,45.7208927025753
14.4705378760969,45.7205004444312
14.4710107901148,45.7200773403811
14.4714559170866,45.7196250941156
14.4718714646429,45.7191455266708
14.4722557595205,45.7186405690957
14.4726072542995,45.7181122546761
14.4729245336345,45.7175627107477
14.4732063199535,45.71699415013
14.4734514786027,45.7164088622159
14.4736590224144,45.7158092037533
14.4738281156832,45.7151975893551
14.4739580775301,45.7145764817767
14.4740483846446,45.713948381999
14.4740986733918,45.7133158191582
14.4741087412767,45.7126813403617
14.4740785477595,45.7120475004314
14.4740082144188,45.7114168516173
14.4738980244621,45.7107919333193
14.4737484215856,45.7101752618631
14.4735600081871,45.7095693203668
14.473333542941,45.7089765487431
14.4730699377429,45.7083993338739
14.4727702540378,45.70784
14.4724356985463,45.7073007993613
14.4720676184053,45.7067839031286
14.4716674957435,45.7062913926605
14.4712369417138,45.7058252511229
14.4707776900052,45.7053873555032
14.4702915898622,45.7049794690526
14.4697805986386,45.7046032341857
14.4692467739157,45.7042601658677
14.4686922652173,45.7039516455134
14.4681193053541,45.7036789154257
14.4675302014333,45.7034430737921
14.4669273255684,45.7032450702639
14.4663131053279,45.7030857021311
14.4656900139597,45.7029656111132
14.465060560433,45.7028852807743
14.464427279335,45.7028450345762
14.463792720665,45.7028450345762
14.463159439567,45.7028852807743
14.4625299860403,45.7029656111132
14.4619068946721,45.7030857021311
14.4612926744316,45.7032450702639
14.4606897985667,45.7034430737921
14.4601006946459,45.7036789154257
14.4595277347827,45.7039516455134
14.4589732260843,45.7042601658677
14.4584394013614,45.7046032341857
14.4579284101378,45.7049794690526
14.4574423099948,45.7053873555032
14.4569830582862,45.7058252511229
14.4565525042565,45.7062913926605
14.4561523815947,45.7067839031286
14.4557843014537,45.7073007993613
14.4554497459622,45.70784
14.4551500622571,45.7083993338739
14.454886457059,45.7089765487431
14.4546599918129,45.7095693203668
14.4544715784144,45.7101752618631
14.4543219755379,45.7107919333193
14.4542117855812,45.7114168516173
14.4541414522405,45.7120475004314
14.4541112587233,45.7126813403617
14.4541213266082,45.7133158191582
14.4541716153554,45.713948381999
14.4542619224699,45.7145764817767
14.4543918843168,45.7151975893551
14.4545609775856,45.7158092037533
14.4547685213973,45.7164088622159
14.4550136800465,45.71699415013
14.4552954663655,45.7175627107477
14.4556127457005,45.7181122546761
14.4559642404795,45.7186405690957
14.4563485353571,45.7191455266708
14.4567640829134,45.7196250941156
14.4572092098852,45.7200773403811
14.4576821239031,45.7205004444312
14.4581809207095,45.7208927025753
14.4587035918254,45.7212525353283
14.459248032639,45.7215784937707
14.4598120508791,45.7218692653829
14.4603933754434,45.7221236793302
14.460989665543,45.7223407111774
14.4615985201282,45.722519487014
14.4622174875564,45.7226592869726
14.4628440754643,45.7227595481283
14.4634757608034,45.7228198667647
14.46411,45.72284
</coordinates>
</LinearRing>
</outerBoundaryIs>
</Polygon>
<Polygon>
<outerBoundaryIs>
<LinearRing>
<coordinates>
14.32424,45.78174
14.3248742391966,45.7817198667647
14.3255059245357,45.7816595481283
14.3261325124436,45.7815592869726
14.3267514798718,45.781419487014
14.327360334457,45.7812407111774
14.3279566245566,45.7810236793302
14.3285379491209,45.7807692653829
14.329101967361,45.7804784937707
14.3296464081746,45.7801525353283
14.3301690792905,45.7797927025753
14.3306678760969,45.7794004444312
14.3311407901148,45.7789773403811
14.3315859170866,45.7785250941156
14.3320014646429,45.7780455266708
14.3323857595205,45.7775405690957
14.3327372542995,45.7770122546761
14.3330545336345,45.7764627107477
14.3333363199535,45.77589415013
14.3335814786027,45.7753088622159
14.3337890224144,45.7747092037533
14.3339581156832,45.7740975893551
14.3340880775301,45.7734764817767
14.3341783846446,45.772848381999
14.3342286733918,45.7722158191582
14.3342387412767,45.7715813403617
14.3342085477595,45.7709475004314
14.3341382144188,45.7703168516173
14.3340280244621,45.7696919333194
14.3338784215856,45.7690752618631
14.3336900081871,45.7684693203668
14.333463542941,45.7678765487431
14.3331999377429,45.7672993338739
14.3329002540378,45.76674
14.3325656985463,45.7662007993613
14.3321976184053,45.7656839031286
14.3317974957435,45.7651913926605
14.3313669417138,45.7647252511229
14.3309076900052,45.7642873555032
14.3304215898622,45.7638794690526
14.3299105986386,45.7635032341857
14.3293767739157,45.7631601658677
14.3288222652173,45.7628516455135
14.3282493053541,45.7625789154257
14.3276602014333,45.7623430737921
14.3270573255684,45.7621450702639
14.3264431053279,45.7619857021311
14.3258200139597,45.7618656111132
14.325190560433,45.7617852807743
14.324557279335,45.7617450345762
14.323922720665,45.7617450345762
14.323289439567,45.7617852807743
14.3226599860403,45.7618656111132
14.3220368946721,45.7619857021311
14.3214226744316,45.7621450702639
14.3208197985667,45.7623430737921
14.3202306946459,45.7625789154257
14.3196577347827,45.7628516455135
14.3191032260843,45.7631601658677
14.3185694013614,45.7635032341857
14.3180584101378,45.7638794690526
14.3175723099948,45.7642873555032
14.3171130582862,45.7647252511229
14.3166825042565,45.7651913926605
14.3162823815947,45.7656839031286
14.3159143014537,45.7662007993613
14.3155797459622,45.76674
14.3152800622571,45.7672993338739
14.315016457059,45.7678765487431
14.3147899918129,45.7684693203668
14.3146015784144,45.7690752618631
14.3144519755379,45.7696919333194
14.3143417855812,45.7703168516173
14.3142714522405,45.7709475004314
14.3142412587233,45.7715813403617
14.3142513266082,45.7722158191582
14.3143016153554,45.772848381999
14.3143919224699,45.7734764817767
14.3145218843168,45.7740975893551
14.3146909775856,45.7747092037533
14.3148985213973,45.7753088622159
14.3151436800465,45.77589415013
14.3154254663655,45.7764627107477
14.3157427457005,45.7770122546761
14.3160942404795,45.7775405690957
14.3164785353571,45.7780455266708
14.3168940829134,45.7785250941156
14.3173392098852,45.7789773403811
14.3178121239031,45.7794004444312
14.3183109207095,45.7797927025753
14.3188335918254,45.7801525353283
14.319378032639,45.7804784937707
14.3199420508791,45.7807692653829
14.3205233754434,45.7810236793302
14.321119665543,45.7812407111774
14.3217285201282,45.781419487014
14.3223474875564,45.7815592869726
14.3229740754643,45.7816595481283
14.3236057608034,45.7817198667647
14.32424,45.78174
</coordinates>
</LinearRing>
</outerBoundaryIs>
</Polygon>
<Polygon>
<outerBoundaryIs>
<LinearRing>
<coordinates>
15.536692,45.761922
15.5373262391966,45.7619018667647
15.5379579245357,45.7618415481283
15.5385845124436,45.7617412869726
15.5392034798718,45.761601487014
15.539812334457,45.7614227111774
15.5404086245566,45.7612056793302
15.5409899491209,45.7609512653829
15.541553967361,45.7606604937707
15.5420984081746,45.7603345353283
15.5426210792905,45.7599747025753
15.5431198760969,45.7595824444312
15.5435927901148,45.7591593403811
15.5440379170866,45.7587070941156
15.5444534646429,45.7582275266708
15.5448377595205,45.7577225690957
15.5451892542995,45.7571942546761
15.5455065336345,45.7566447107477
15.5457883199535,45.75607615013
15.5460334786027,45.7554908622159
15.5462410224144,45.7548912037533
15.5464101156832,45.7542795893551
15.5465400775301,45.7536584817767
15.5466303846446,45.753030381999
15.5466806733918,45.7523978191582
15.5466907412767,45.7517633403617
15.5466605477595,45.7511295004314
15.5465902144188,45.7504988516173
15.5464800244621,45.7498739333193
15.5463304215856,45.7492572618631
15.5461420081871,45.7486513203668
15.545915542941,45.7480585487431
15.5456519377429,45.7474813338739
15.5453522540378,45.746922
15.5450176985463,45.7463827993613
15.5446496184053,45.7458659031286
15.5442494957435,45.7453733926605
15.5438189417138,45.7449072511229
15.5433596900052,45.7444693555032
15.5428735898622,45.7440614690526
15.5423625986386,45.7436852341857
15.5418287739157,45.7433421658677
15.5412742652173,45.7430336455134
15.5407013053541,45.7427609154257
15.5401122014333,45.7425250737921
15.5395093255684,45.7423270702639
15.5388951053279,45.7421677021311
15.5382720139597,45.7420476111132
15.537642560433,45.7419672807743
15.537009279335,45.7419270345762
15.536374720665,45.7419270345762
15.535741439567,45.7419672807743
15.5351119860403,45.7420476111132
15.5344888946721,45.7421677021311
15.5338746744316,45.7423270702639
15.5332717985667,45.7425250737921
15.5326826946459,45.7427609154257
15.5321097347827,45.7430336455134
15.5315552260843,45.7433421658677
15.5310214013614,45.7436852341857
15.5305104101378,45.7440614690526
15.5300243099948,45.7444693555032
15.5295650582862,45.7449072511229
15.5291345042565,45.7453733926605
15.5287343815947,45.7458659031286
15.5283663014537,45.7463827993613
15.5280317459622,45.746922
15.5277320622571,45.7474813338739
15.527468457059,45.7480585487431
15.5272419918129,45.7486513203668
15.5270535784144,45.7492572618631
15.5269039755379,45.7498739333193
15.5267937855812,45.7504988516173
15.5267234522405,45.7511295004314
15.5266932587233,45.7517633403617
15.5267033266082,45.7523978191582
15.5267536153554,45.753030381999
15.5268439224699,45.7536584817767
15.5269738843168,45.7542795893551
15.5271429775856,45.7548912037533
15.5273505213973,45.7554908622159
15.5275956800465,45.75607615013
15.5278774663655,45.7566447107477
15.5281947457005,45.7571942546761
15.5285462404795,45.7577225690957
15.5289305353571,45.7582275266708
15.5293460829134,45.7587070941156
15.5297912098852,45.7591593403811
15.5302641239031,45.7595824444312
15.5307629207095,45.7599747025753
15.5312855918254,45.7603345353283
15.531830032639,45.7606604937707
15.5323940508791,45.7609512653829
15.5329753754434,45.7612056793302
15.533571665543,45.7614227111774
15.5341805201282,45.761601487014
15.5347994875564,45.7617412869726
15.5354260754643,45.7618415481283
15.5360577608034,45.7619018667647
15.536692,45.761922
</coordinates>
</LinearRing>
</outerBoundaryIs>
</Polygon>
</MultiGeometry>
</Placemark>
</Document>
</kml>
