# Supplementary material for: Species conservation profiles of the endemic spiders Troglohyphantes (Araneae, Linyphiidae) from the Alps and the north-western Dinarides
Source: Biodivers Data J. 2022 Aug 19;10:e87261. doi: 10.3897/BDJ.10.e87261 (PMC9848466; doi:10.3897/BDJ.10.e87261)
Supplement: Supplementary material 55 — Distribution of Troglohyphantessordellii (Pavesi, 1875) [file bdj-10-e87261-s055.kml]

<?xml version="1.0" encoding="UTF-8"?>
<kml xmlns="http://earth.google.com/kml/2.2">
<Document>
<name></name>
<description><![CDATA[]]></description>

<Style id="1">
<LineStyle>
<width>2</width>
<color>ff0000ff</color>
</LineStyle>
<PolyStyle>
<color>aaffffff</color>
<fill>1</fill>
</PolyStyle>
</Style>

<Placemark>
<name>T.sordellii.kml</name>
<description><![CDATA[]]></description>
<styleUrl>#1</styleUrl>
<visibility>1</visibility>
<MultiGeometry>
<Polygon>
<outerBoundaryIs>
<LinearRing>
<coordinates>
9.8523,45.8017
9.85293423919657,45.8016798667647
9.85356592453574,45.8016195481283
9.8541925124436,45.8015192869726
9.85481147987181,45.801379487014
9.85542033445699,45.8012007111774
9.8560166245566,45.8009836793302
9.85659794912089,45.8007292653829
9.85716196736101,45.8004384937707
9.85770640817456,45.8001125353283
9.85822907929055,45.7997527025753
9.85872787609686,45.7993604444312
9.85920079011482,45.7989373403811
9.85964591708657,45.7984850941156
9.86006146464292,45.7980055266708
9.8604457595205,45.7975005690957
9.8607972542995,45.7969722546761
9.86111453363448,45.7964227107477
9.86139631995355,45.79585415013
9.86164147860265,45.7952688622159
9.86184902241444,45.7946692037533
9.86201811568323,45.7940575893551
9.86214807753012,45.7934364817767
9.86223838464461,45.792808381999
9.86228867339183,45.7921758191582
9.86229874127674,45.7915413403617
9.86226854775952,45.7909075004314
9.86219821441881,45.7902768516173
9.86208802446215,45.7896519333193
9.8619384215856,45.7890352618631
9.86175000818715,45.7884293203668
9.86152354294105,45.7878365487431
9.86125993774291,45.7872593338739
9.86096025403784,45.7867
9.86062569854635,45.7861607993613
9.86025761840531,45.7856439031286
9.85985749574354,45.7851513926605
9.85942694171379,45.7846852511229
9.85896769000516,45.7842473555032
9.85848158986221,45.7838394690526
9.85797059863863,45.7834632341857
9.85743677391573,45.7831201658677
9.85688226521727,45.7828116455134
9.85630930535407,45.7825389154257
9.85572020143326,45.7823030737921
9.85511732556841,45.7821050702639
9.85450310532786,45.7819457021311
9.85388001395973,45.7818256111132
9.85325056043304,45.7817452807743
9.85261727933498,45.7817050345762
9.85198272066502,45.7817050345762
9.85134943956696,45.7817452807743
9.85071998604027,45.7818256111132
9.85009689467213,45.7819457021311
9.84948267443158,45.7821050702639
9.84887979856674,45.7823030737921
9.84829069464593,45.7825389154257
9.84771773478272,45.7828116455134
9.84716322608427,45.7831201658677
9.84662940136137,45.7834632341857
9.84611841013779,45.7838394690526
9.84563230999484,45.7842473555032
9.84517305828621,45.7846852511229
9.84474250425646,45.7851513926605
9.84434238159469,45.7856439031286
9.84397430145365,45.7861607993613
9.84363974596216,45.7867
9.84334006225709,45.7872593338739
9.84307645705895,45.7878365487431
9.84284999181285,45.7884293203668
9.8426615784144,45.7890352618631
9.84251197553785,45.7896519333193
9.84240178558119,45.7902768516173
9.84233145224048,45.7909075004314
9.84230125872326,45.7915413403617
9.84231132660817,45.7921758191582
9.84236161535539,45.792808381999
9.84245192246988,45.7934364817767
9.84258188431676,45.7940575893551
9.84275097758556,45.7946692037533
9.84295852139735,45.7952688622159
9.84320368004645,45.79585415013
9.84348546636552,45.7964227107477
9.8438027457005,45.7969722546761
9.8441542404795,45.7975005690957
9.84453853535708,45.7980055266708
9.84495408291342,45.7984850941156
9.84539920988518,45.7989373403811
9.84587212390313,45.7993604444312
9.84637092070945,45.7997527025753
9.84689359182544,45.8001125353283
9.84743803263899,45.8004384937707
9.84800205087911,45.8007292653829
9.8485833754434,45.8009836793302
9.84917966554301,45.8012007111774
9.84978852012819,45.801379487014
9.8504074875564,45.8015192869726
9.85103407546426,45.8016195481283
9.85166576080343,45.8016798667647
9.8523,45.8017
</coordinates>
</LinearRing>
</outerBoundaryIs>
</Polygon>
<Polygon>
<outerBoundaryIs>
<LinearRing>
<coordinates>
9.785268,45.858443
9.78590223919657,45.8584228667647
9.78653392453574,45.8583625481283
9.7871605124436,45.8582622869726
9.78777947987181,45.858122487014
9.78838833445699,45.8579437111774
9.7889846245566,45.8577266793302
9.78956594912089,45.8574722653829
9.79012996736101,45.8571814937707
9.79067440817456,45.8568555353283
9.79119707929055,45.8564957025753
9.79169587609687,45.8561034444312
9.79216879011482,45.8556803403811
9.79261391708657,45.8552280941156
9.79302946464292,45.8547485266708
9.7934137595205,45.8542435690957
9.7937652542995,45.8537152546761
9.79408253363448,45.8531657107477
9.79436431995355,45.85259715013
9.79460947860265,45.8520118622159
9.79481702241444,45.8514122037533
9.79498611568324,45.8508005893551
9.79511607753012,45.8501794817767
9.79520638464461,45.849551381999
9.79525667339183,45.8489188191582
9.79526674127674,45.8482843403617
9.79523654775952,45.8476505004314
9.79516621441881,45.8470198516173
9.79505602446215,45.8463949333194
9.7949064215856,45.8457782618631
9.79471800818715,45.8451723203668
9.79449154294105,45.8445795487431
9.79422793774291,45.8440023338739
9.79392825403784,45.843443
9.79359369854635,45.8429037993613
9.79322561840531,45.8423869031286
9.79282549574354,45.8418943926605
9.79239494171379,45.8414282511229
9.79193569000516,45.8409903555032
9.79144958986221,45.8405824690526
9.79093859863863,45.8402062341857
9.79040477391573,45.8398631658677
9.78985026521728,45.8395546455135
9.78927730535407,45.8392819154257
9.78868820143326,45.8390460737921
9.78808532556841,45.8388480702639
9.78747110532787,45.8386887021312
9.78684801395973,45.8385686111132
9.78621856043304,45.8384882807743
9.78558527933498,45.8384480345762
9.78495072066502,45.8384480345762
9.78431743956696,45.8384882807743
9.78368798604027,45.8385686111132
9.78306489467214,45.8386887021312
9.78245067443159,45.8388480702639
9.78184779856674,45.8390460737921
9.78125869464593,45.8392819154257
9.78068573478273,45.8395546455135
9.78013122608427,45.8398631658677
9.77959740136137,45.8402062341857
9.77908641013779,45.8405824690526
9.77860030999484,45.8409903555032
9.77814105828621,45.8414282511229
9.77771050425646,45.8418943926605
9.77731038159469,45.8423869031286
9.77694230145365,45.8429037993613
9.77660774596216,45.843443
9.77630806225709,45.8440023338739
9.77604445705895,45.8445795487431
9.77581799181285,45.8451723203668
9.7756295784144,45.8457782618631
9.77547997553785,45.8463949333194
9.77536978558119,45.8470198516173
9.77529945224048,45.8476505004314
9.77526925872326,45.8482843403617
9.77527932660817,45.8489188191582
9.77532961535539,45.849551381999
9.77541992246988,45.8501794817767
9.77554988431677,45.8508005893551
9.77571897758556,45.8514122037533
9.77592652139735,45.8520118622159
9.77617168004645,45.85259715013
9.77645346636552,45.8531657107477
9.7767707457005,45.8537152546761
9.7771222404795,45.8542435690957
9.77750653535708,45.8547485266708
9.77792208291343,45.8552280941156
9.77836720988518,45.8556803403811
9.77884012390314,45.8561034444312
9.77933892070945,45.8564957025753
9.77986159182544,45.8568555353283
9.78040603263899,45.8571814937707
9.78097005087911,45.8574722653829
9.7815513754434,45.8577266793302
9.78214766554301,45.8579437111774
9.78275652012819,45.858122487014
9.7833754875564,45.8582622869726
9.78400207546426,45.8583625481283
9.78463376080343,45.8584228667647
9.785268,45.858443
</coordinates>
</LinearRing>
</outerBoundaryIs>
</Polygon>
<Polygon>
<outerBoundaryIs>
<LinearRing>
<coordinates>
9.77,45.8696
9.77063423919657,45.8695798667647
9.77126592453574,45.8695195481283
9.7718925124436,45.8694192869726
9.77251147987181,45.869279487014
9.77312033445699,45.8691007111774
9.7737166245566,45.8688836793302
9.77429794912089,45.8686292653829
9.77486196736101,45.8683384937707
9.77540640817456,45.8680125353283
9.77592907929055,45.8676527025753
9.77642787609686,45.8672604444312
9.77690079011482,45.8668373403811
9.77734591708657,45.8663850941156
9.77776146464292,45.8659055266708
9.7781457595205,45.8654005690957
9.7784972542995,45.8648722546761
9.77881453363448,45.8643227107477
9.77909631995355,45.86375415013
9.77934147860265,45.8631688622159
9.77954902241444,45.8625692037533
9.77971811568323,45.8619575893551
9.77984807753012,45.8613364817767
9.77993838464461,45.860708381999
9.77998867339183,45.8600758191582
9.77999874127674,45.8594413403617
9.77996854775952,45.8588075004314
9.77989821441881,45.8581768516173
9.77978802446215,45.8575519333193
9.7796384215856,45.8569352618631
9.77945000818715,45.8563293203668
9.77922354294105,45.8557365487431
9.77895993774291,45.8551593338739
9.77866025403784,45.8546
9.77832569854635,45.8540607993613
9.77795761840531,45.8535439031286
9.77755749574354,45.8530513926605
9.77712694171379,45.8525852511229
9.77666769000516,45.8521473555032
9.77618158986221,45.8517394690526
9.77567059863863,45.8513632341857
9.77513677391573,45.8510201658677
9.77458226521727,45.8507116455134
9.77400930535407,45.8504389154257
9.77342020143326,45.8502030737921
9.77281732556841,45.8500050702639
9.77220310532786,45.8498457021311
9.77158001395973,45.8497256111132
9.77095056043304,45.8496452807743
9.77031727933498,45.8496050345762
9.76968272066502,45.8496050345762
9.76904943956696,45.8496452807743
9.76841998604027,45.8497256111132
9.76779689467213,45.8498457021311
9.76718267443158,45.8500050702639
9.76657979856674,45.8502030737921
9.76599069464593,45.8504389154257
9.76541773478272,45.8507116455134
9.76486322608427,45.8510201658677
9.76432940136137,45.8513632341857
9.76381841013779,45.8517394690526
9.76333230999484,45.8521473555032
9.76287305828621,45.8525852511229
9.76244250425646,45.8530513926605
9.76204238159469,45.8535439031286
9.76167430145365,45.8540607993613
9.76133974596216,45.8546
9.76104006225709,45.8551593338739
9.76077645705895,45.8557365487431
9.76054999181285,45.8563293203668
9.7603615784144,45.8569352618631
9.76021197553785,45.8575519333193
9.76010178558119,45.8581768516173
9.76003145224048,45.8588075004314
9.76000125872326,45.8594413403617
9.76001132660817,45.8600758191582
9.76006161535539,45.860708381999
9.76015192246988,45.8613364817767
9.76028188431676,45.8619575893551
9.76045097758556,45.8625692037533
9.76065852139735,45.8631688622159
9.76090368004645,45.86375415013
9.76118546636552,45.8643227107477
9.7615027457005,45.8648722546761
9.7618542404795,45.8654005690957
9.76223853535708,45.8659055266708
9.76265408291342,45.8663850941156
9.76309920988518,45.8668373403811
9.76357212390313,45.8672604444312
9.76407092070945,45.8676527025753
9.76459359182544,45.8680125353283
9.76513803263899,45.8683384937707
9.76570205087911,45.8686292653829
9.7662833754434,45.8688836793302
9.76687966554301,45.8691007111774
9.76748852012819,45.869279487014
9.7681074875564,45.8694192869726
9.76873407546426,45.8695195481283
9.76936576080343,45.8695798667647
9.77,45.8696
</coordinates>
</LinearRing>
</outerBoundaryIs>
</Polygon>
<Polygon>
<outerBoundaryIs>
<LinearRing>
<coordinates>
9.73574,45.85086
9.73637423919657,45.8508398667647
9.73700592453574,45.8507795481283
9.7376325124436,45.8506792869726
9.73825147987181,45.850539487014
9.73886033445699,45.8503607111774
9.7394566245566,45.8501436793302
9.74003794912089,45.8498892653829
9.74060196736101,45.8495984937707
9.74114640817456,45.8492725353283
9.74166907929055,45.8489127025753
9.74216787609686,45.8485204444312
9.74264079011482,45.8480973403811
9.74308591708657,45.8476450941156
9.74350146464292,45.8471655266708
9.7438857595205,45.8466605690957
9.7442372542995,45.8461322546761
9.74455453363448,45.8455827107477
9.74483631995355,45.84501415013
9.74508147860265,45.8444288622159
9.74528902241444,45.8438292037533
9.74545811568323,45.8432175893551
9.74558807753012,45.8425964817767
9.74567838464461,45.841968381999
9.74572867339183,45.8413358191582
9.74573874127674,45.8407013403617
9.74570854775952,45.8400675004314
9.74563821441881,45.8394368516173
9.74552802446215,45.8388119333193
9.7453784215856,45.8381952618631
9.74519000818715,45.8375893203668
9.74496354294105,45.8369965487431
9.74469993774291,45.8364193338739
9.74440025403784,45.83586
9.74406569854635,45.8353207993613
9.74369761840531,45.8348039031286
9.74329749574354,45.8343113926605
9.74286694171379,45.8338452511229
9.74240769000516,45.8334073555032
9.74192158986221,45.8329994690526
9.74141059863863,45.8326232341857
9.74087677391573,45.8322801658677
9.74032226521727,45.8319716455134
9.73974930535407,45.8316989154257
9.73916020143326,45.8314630737921
9.73855732556841,45.8312650702639
9.73794310532787,45.8311057021311
9.73732001395973,45.8309856111132
9.73669056043304,45.8309052807743
9.73605727933498,45.8308650345762
9.73542272066502,45.8308650345762
9.73478943956696,45.8309052807743
9.73415998604027,45.8309856111132
9.73353689467213,45.8311057021311
9.73292267443158,45.8312650702639
9.73231979856674,45.8314630737921
9.73173069464593,45.8316989154257
9.73115773478272,45.8319716455134
9.73060322608427,45.8322801658677
9.73006940136137,45.8326232341857
9.72955841013779,45.8329994690526
9.72907230999484,45.8334073555032
9.72861305828621,45.8338452511229
9.72818250425646,45.8343113926605
9.72778238159469,45.8348039031286
9.72741430145365,45.8353207993613
9.72707974596216,45.83586
9.72678006225709,45.8364193338739
9.72651645705895,45.8369965487431
9.72628999181285,45.8375893203668
9.7261015784144,45.8381952618631
9.72595197553785,45.8388119333193
9.72584178558119,45.8394368516173
9.72577145224048,45.8400675004314
9.72574125872326,45.8407013403617
9.72575132660817,45.8413358191582
9.72580161535539,45.841968381999
9.72589192246988,45.8425964817767
9.72602188431676,45.8432175893551
9.72619097758556,45.8438292037533
9.72639852139735,45.8444288622159
9.72664368004645,45.84501415013
9.72692546636552,45.8455827107477
9.7272427457005,45.8461322546761
9.7275942404795,45.8466605690957
9.72797853535708,45.8471655266708
9.72839408291343,45.8476450941156
9.72883920988518,45.8480973403811
9.72931212390314,45.8485204444312
9.72981092070945,45.8489127025753
9.73033359182544,45.8492725353283
9.73087803263899,45.8495984937707
9.73144205087911,45.8498892653829
9.7320233754434,45.8501436793302
9.73261966554301,45.8503607111774
9.73322852012819,45.850539487014
9.7338474875564,45.8506792869726
9.73447407546426,45.8507795481283
9.73510576080343,45.8508398667647
9.73574,45.85086
</coordinates>
</LinearRing>
</outerBoundaryIs>
</Polygon>
<Polygon>
<outerBoundaryIs>
<LinearRing>
<coordinates>
9.682315,45.906098
9.68294923919657,45.9060778667647
9.68358092453574,45.9060175481283
9.6842075124436,45.9059172869726
9.68482647987181,45.905777487014
9.68543533445698,45.9055987111774
9.6860316245566,45.9053816793302
9.68661294912089,45.9051272653829
9.687176967361,45.9048364937707
9.68772140817456,45.9045105353283
9.68824407929054,45.9041507025753
9.68874287609686,45.9037584444312
9.68921579011482,45.9033353403811
9.68966091708657,45.9028830941156
9.69007646464292,45.9024035266708
9.6904607595205,45.9018985690957
9.69081225429949,45.9013702546761
9.69112953363448,45.9008207107477
9.69141131995354,45.90025215013
9.69165647860265,45.8996668622159
9.69186402241444,45.8990672037533
9.69203311568323,45.8984555893551
9.69216307753012,45.8978344817767
9.69225338464461,45.897206381999
9.69230367339183,45.8965738191582
9.69231374127674,45.8959393403617
9.69228354775952,45.8953055004314
9.69221321441881,45.8946748516173
9.69210302446215,45.8940499333194
9.6919534215856,45.8934332618631
9.69176500818715,45.8928273203668
9.69153854294104,45.8922345487431
9.69127493774291,45.8916573338739
9.69097525403784,45.891098
9.69064069854635,45.8905587993613
9.69027261840531,45.8900419031286
9.68987249574354,45.8895493926605
9.68944194171379,45.8890832511229
9.68898269000516,45.8886453555032
9.68849658986221,45.8882374690526
9.68798559863863,45.8878612341857
9.68745177391573,45.8875181658677
9.68689726521727,45.8872096455135
9.68632430535406,45.8869369154257
9.68573520143326,45.8867010737921
9.68513232556841,45.8865030702639
9.68451810532786,45.8863437021311
9.68389501395973,45.8862236111132
9.68326556043304,45.8861432807743
9.68263227933498,45.8861030345762
9.68199772066502,45.8861030345762
9.68136443956696,45.8861432807743
9.68073498604027,45.8862236111132
9.68011189467213,45.8863437021311
9.67949767443158,45.8865030702639
9.67889479856674,45.8867010737921
9.67830569464593,45.8869369154257
9.67773273478272,45.8872096455135
9.67717822608427,45.8875181658677
9.67664440136137,45.8878612341857
9.67613341013779,45.8882374690526
9.67564730999484,45.8886453555032
9.67518805828621,45.8890832511229
9.67475750425646,45.8895493926605
9.67435738159469,45.8900419031286
9.67398930145365,45.8905587993613
9.67365474596216,45.891098
9.67335506225709,45.8916573338739
9.67309145705895,45.8922345487431
9.67286499181285,45.8928273203668
9.6726765784144,45.8934332618631
9.67252697553785,45.8940499333194
9.67241678558119,45.8946748516173
9.67234645224048,45.8953055004314
9.67231625872326,45.8959393403617
9.67232632660817,45.8965738191582
9.67237661535539,45.897206381999
9.67246692246988,45.8978344817767
9.67259688431676,45.8984555893551
9.67276597758556,45.8990672037533
9.67297352139735,45.8996668622159
9.67321868004645,45.90025215013
9.67350046636552,45.9008207107477
9.6738177457005,45.9013702546761
9.6741692404795,45.9018985690957
9.67455353535708,45.9024035266708
9.67496908291342,45.9028830941156
9.67541420988518,45.9033353403811
9.67588712390313,45.9037584444312
9.67638592070945,45.9041507025753
9.67690859182544,45.9045105353283
9.67745303263899,45.9048364937707
9.67801705087911,45.9051272653829
9.6785983754434,45.9053816793302
9.67919466554301,45.9055987111774
9.67980352012819,45.905777487014
9.6804224875564,45.9059172869726
9.68104907546426,45.9060175481283
9.68168076080343,45.9060778667647
9.682315,45.906098
</coordinates>
</LinearRing>
</outerBoundaryIs>
</Polygon>
<Polygon>
<outerBoundaryIs>
<LinearRing>
<coordinates>
9.785215,45.88679
9.78584923919657,45.8867698667647
9.78648092453574,45.8867095481283
9.7871075124436,45.8866092869726
9.78772647987181,45.886469487014
9.78833533445699,45.8862907111774
9.7889316245566,45.8860736793302
9.78951294912089,45.8858192653829
9.79007696736101,45.8855284937707
9.79062140817456,45.8852025353283
9.79114407929055,45.8848427025753
9.79164287609687,45.8844504444312
9.79211579011482,45.8840273403811
9.79256091708658,45.8835750941156
9.79297646464292,45.8830955266708
9.7933607595205,45.8825905690957
9.7937122542995,45.8820622546761
9.79402953363448,45.8815127107477
9.79431131995355,45.88094415013
9.79455647860265,45.8803588622159
9.79476402241444,45.8797592037533
9.79493311568324,45.8791475893551
9.79506307753012,45.8785264817767
9.79515338464461,45.877898381999
9.79520367339183,45.8772658191582
9.79521374127674,45.8766313403617
9.79518354775952,45.8759975004314
9.79511321441881,45.8753668516173
9.79500302446215,45.8747419333193
9.7948534215856,45.8741252618631
9.79466500818715,45.8735193203668
9.79443854294105,45.8729265487431
9.79417493774291,45.8723493338739
9.79387525403784,45.87179
9.79354069854635,45.8712507993613
9.79317261840531,45.8707339031286
9.79277249574354,45.8702413926605
9.79234194171379,45.8697752511229
9.79188269000516,45.8693373555032
9.79139658986221,45.8689294690526
9.79088559863863,45.8685532341857
9.79035177391573,45.8682101658677
9.78979726521728,45.8679016455134
9.78922430535407,45.8676289154257
9.78863520143326,45.8673930737921
9.78803232556841,45.8671950702639
9.78741810532787,45.8670357021311
9.78679501395973,45.8669156111132
9.78616556043304,45.8668352807743
9.78553227933498,45.8667950345762
9.78489772066502,45.8667950345762
9.78426443956696,45.8668352807743
9.78363498604027,45.8669156111132
9.78301189467214,45.8670357021311
9.78239767443159,45.8671950702639
9.78179479856674,45.8673930737921
9.78120569464594,45.8676289154257
9.78063273478273,45.8679016455134
9.78007822608427,45.8682101658677
9.77954440136137,45.8685532341857
9.77903341013779,45.8689294690526
9.77854730999484,45.8693373555032
9.77808805828621,45.8697752511229
9.77765750425646,45.8702413926605
9.77725738159469,45.8707339031286
9.77688930145365,45.8712507993613
9.77655474596216,45.87179
9.77625506225709,45.8723493338739
9.77599145705896,45.8729265487431
9.77576499181285,45.8735193203668
9.7755765784144,45.8741252618631
9.77542697553785,45.8747419333193
9.77531678558119,45.8753668516173
9.77524645224048,45.8759975004314
9.77521625872326,45.8766313403617
9.77522632660817,45.8772658191582
9.77527661535539,45.877898381999
9.77536692246988,45.8785264817767
9.77549688431677,45.8791475893551
9.77566597758556,45.8797592037533
9.77587352139735,45.8803588622159
9.77611868004646,45.88094415013
9.77640046636552,45.8815127107477
9.77671774570051,45.8820622546761
9.7770692404795,45.8825905690957
9.77745353535708,45.8830955266708
9.77786908291343,45.8835750941156
9.77831420988518,45.8840273403811
9.77878712390314,45.8844504444312
9.77928592070946,45.8848427025753
9.77980859182544,45.8852025353283
9.780353032639,45.8855284937707
9.78091705087911,45.8858192653829
9.7814983754434,45.8860736793302
9.78209466554302,45.8862907111774
9.78270352012819,45.886469487014
9.7833224875564,45.8866092869726
9.78394907546426,45.8867095481283
9.78458076080343,45.8867698667647
9.785215,45.88679
</coordinates>
</LinearRing>
</outerBoundaryIs>
</Polygon>
<Polygon>
<outerBoundaryIs>
<LinearRing>
<coordinates>
10.0347,45.7542
10.0353342391966,45.7541798667647
10.0359659245357,45.7541195481283
10.0365925124436,45.7540192869726
10.0372114798718,45.753879487014
10.037820334457,45.7537007111774
10.0384166245566,45.7534836793302
10.0389979491209,45.7532292653829
10.039561967361,45.7529384937707
10.0401064081746,45.7526125353283
10.0406290792905,45.7522527025753
10.0411278760969,45.7518604444312
10.0416007901148,45.7514373403811
10.0420459170866,45.7509850941156
10.0424614646429,45.7505055266708
10.0428457595205,45.7500005690957
10.0431972542995,45.7494722546761
10.0435145336345,45.7489227107477
10.0437963199535,45.74835415013
10.0440414786027,45.7477688622159
10.0442490224144,45.7471692037533
10.0444181156832,45.7465575893551
10.0445480775301,45.7459364817767
10.0446383846446,45.745308381999
10.0446886733918,45.7446758191582
10.0446987412767,45.7440413403617
10.0446685477595,45.7434075004314
10.0445982144188,45.7427768516173
10.0444880244621,45.7421519333193
10.0443384215856,45.7415352618631
10.0441500081871,45.7409293203668
10.043923542941,45.7403365487431
10.0436599377429,45.7397593338739
10.0433602540378,45.7392
10.0430256985463,45.7386607993613
10.0426576184053,45.7381439031286
10.0422574957435,45.7376513926605
10.0418269417138,45.7371852511229
10.0413676900052,45.7367473555032
10.0408815898622,45.7363394690526
10.0403705986386,45.7359632341857
10.0398367739157,45.7356201658677
10.0392822652173,45.7353116455134
10.0387093053541,45.7350389154257
10.0381202014333,45.7348030737921
10.0375173255684,45.7346050702639
10.0369031053279,45.7344457021311
10.0362800139597,45.7343256111132
10.035650560433,45.7342452807743
10.035017279335,45.7342050345762
10.034382720665,45.7342050345762
10.033749439567,45.7342452807743
10.0331199860403,45.7343256111132
10.0324968946721,45.7344457021311
10.0318826744316,45.7346050702639
10.0312797985667,45.7348030737921
10.0306906946459,45.7350389154257
10.0301177347827,45.7353116455134
10.0295632260843,45.7356201658677
10.0290294013614,45.7359632341857
10.0285184101378,45.7363394690526
10.0280323099948,45.7367473555032
10.0275730582862,45.7371852511229
10.0271425042565,45.7376513926605
10.0267423815947,45.7381439031286
10.0263743014537,45.7386607993613
10.0260397459622,45.7392
10.0257400622571,45.7397593338739
10.025476457059,45.7403365487431
10.0252499918129,45.7409293203668
10.0250615784144,45.7415352618631
10.0249119755379,45.7421519333193
10.0248017855812,45.7427768516173
10.0247314522405,45.7434075004314
10.0247012587233,45.7440413403617
10.0247113266082,45.7446758191582
10.0247616153554,45.745308381999
10.0248519224699,45.7459364817767
10.0249818843168,45.7465575893551
10.0251509775856,45.7471692037533
10.0253585213973,45.7477688622159
10.0256036800465,45.74835415013
10.0258854663655,45.7489227107477
10.0262027457005,45.7494722546761
10.0265542404795,45.7500005690957
10.0269385353571,45.7505055266708
10.0273540829134,45.7509850941156
10.0277992098852,45.7514373403811
10.0282721239031,45.7518604444312
10.0287709207095,45.7522527025753
10.0292935918254,45.7526125353283
10.029838032639,45.7529384937707
10.0304020508791,45.7532292653829
10.0309833754434,45.7534836793302
10.031579665543,45.7537007111774
10.0321885201282,45.753879487014
10.0328074875564,45.7540192869726
10.0334340754643,45.7541195481283
10.0340657608034,45.7541798667647
10.0347,45.7542
</coordinates>
</LinearRing>
</outerBoundaryIs>
</Polygon>
<Polygon>
<outerBoundaryIs>
<LinearRing>
<coordinates>
9.830876,45.929242
9.83151023919657,45.9292218667647
9.83214192453574,45.9291615481283
9.8327685124436,45.9290612869726
9.83338747987181,45.928921487014
9.83399633445699,45.9287427111774
9.8345926245566,45.9285256793302
9.83517394912089,45.9282712653829
9.83573796736101,45.9279804937707
9.83628240817456,45.9276545353283
9.83680507929055,45.9272947025753
9.83730387609686,45.9269024444312
9.83777679011482,45.9264793403811
9.83822191708657,45.9260270941156
9.83863746464292,45.9255475266708
9.8390217595205,45.9250425690957
9.8393732542995,45.9245142546761
9.83969053363448,45.9239647107477
9.83997231995355,45.92339615013
9.84021747860265,45.9228108622159
9.84042502241444,45.9222112037533
9.84059411568323,45.9215995893551
9.84072407753012,45.9209784817767
9.84081438464461,45.920350381999
9.84086467339183,45.9197178191582
9.84087474127674,45.9190833403617
9.84084454775952,45.9184495004314
9.84077421441881,45.9178188516173
9.84066402446215,45.9171939333193
9.8405144215856,45.9165772618631
9.84032600818715,45.9159713203668
9.84009954294105,45.9153785487431
9.83983593774291,45.9148013338739
9.83953625403784,45.914242
9.83920169854635,45.9137027993613
9.83883361840531,45.9131859031286
9.83843349574354,45.9126933926605
9.83800294171379,45.9122272511229
9.83754369000516,45.9117893555032
9.83705758986221,45.9113814690526
9.83654659863863,45.9110052341857
9.83601277391573,45.9106621658676
9.83545826521727,45.9103536455134
9.83488530535407,45.9100809154257
9.83429620143326,45.9098450737921
9.83369332556841,45.9096470702639
9.83307910532787,45.9094877021311
9.83245601395973,45.9093676111132
9.83182656043304,45.9092872807743
9.83119327933498,45.9092470345762
9.83055872066502,45.9092470345762
9.82992543956696,45.9092872807743
9.82929598604027,45.9093676111132
9.82867289467213,45.9094877021311
9.82805867443158,45.9096470702639
9.82745579856674,45.9098450737921
9.82686669464593,45.9100809154257
9.82629373478273,45.9103536455134
9.82573922608427,45.9106621658676
9.82520540136137,45.9110052341857
9.82469441013779,45.9113814690526
9.82420830999484,45.9117893555032
9.82374905828621,45.9122272511229
9.82331850425646,45.9126933926605
9.82291838159469,45.9131859031286
9.82255030145365,45.9137027993613
9.82221574596216,45.914242
9.82191606225709,45.9148013338739
9.82165245705895,45.9153785487431
9.82142599181285,45.9159713203668
9.8212375784144,45.9165772618631
9.82108797553785,45.9171939333193
9.82097778558119,45.9178188516173
9.82090745224048,45.9184495004314
9.82087725872326,45.9190833403617
9.82088732660817,45.9197178191582
9.82093761535539,45.920350381999
9.82102792246988,45.9209784817767
9.82115788431677,45.9215995893551
9.82132697758556,45.9222112037533
9.82153452139735,45.9228108622159
9.82177968004645,45.92339615013
9.82206146636552,45.9239647107477
9.8223787457005,45.9245142546761
9.8227302404795,45.9250425690957
9.82311453535708,45.9255475266708
9.82353008291343,45.9260270941156
9.82397520988518,45.9264793403811
9.82444812390314,45.9269024444312
9.82494692070945,45.9272947025753
9.82546959182544,45.9276545353283
9.82601403263899,45.9279804937707
9.82657805087911,45.9282712653829
9.8271593754434,45.9285256793302
9.82775566554301,45.9287427111774
9.82836452012819,45.928921487014
9.8289834875564,45.9290612869726
9.82961007546426,45.9291615481283
9.83024176080343,45.9292218667647
9.830876,45.929242
</coordinates>
</LinearRing>
</outerBoundaryIs>
</Polygon>
<Polygon>
<outerBoundaryIs>
<LinearRing>
<coordinates>
9.832076,45.918169
9.83271023919657,45.9181488667647
9.83334192453574,45.9180885481283
9.8339685124436,45.9179882869726
9.83458747987181,45.917848487014
9.83519633445699,45.9176697111774
9.8357926245566,45.9174526793302
9.83637394912089,45.9171982653829
9.83693796736101,45.9169074937707
9.83748240817456,45.9165815353283
9.83800507929055,45.9162217025753
9.83850387609687,45.9158294444312
9.83897679011482,45.9154063403811
9.83942191708658,45.9149540941156
9.83983746464292,45.9144745266708
9.8402217595205,45.9139695690957
9.8405732542995,45.9134412546761
9.84089053363448,45.9128917107477
9.84117231995355,45.91232315013
9.84141747860265,45.9117378622159
9.84162502241444,45.9111382037533
9.84179411568324,45.9105265893551
9.84192407753012,45.9099054817767
9.84201438464461,45.909277381999
9.84206467339183,45.9086448191582
9.84207474127674,45.9080103403617
9.84204454775952,45.9073765004314
9.84197421441881,45.9067458516173
9.84186402446215,45.9061209333194
9.8417144215856,45.9055042618631
9.84152600818715,45.9048983203668
9.84129954294105,45.9043055487431
9.84103593774291,45.9037283338739
9.84073625403784,45.903169
9.84040169854635,45.9026297993613
9.84003361840531,45.9021129031286
9.83963349574354,45.9016203926605
9.83920294171379,45.9011542511229
9.83874369000516,45.9007163555032
9.83825758986221,45.9003084690526
9.83774659863863,45.8999322341857
9.83721277391573,45.8995891658677
9.83665826521728,45.8992806455134
9.83608530535407,45.8990079154257
9.83549620143326,45.8987720737921
9.83489332556841,45.8985740702639
9.83427910532787,45.8984147021311
9.83365601395973,45.8982946111132
9.83302656043304,45.8982142807743
9.83239327933498,45.8981740345762
9.83175872066502,45.8981740345762
9.83112543956696,45.8982142807743
9.83049598604027,45.8982946111132
9.82987289467214,45.8984147021311
9.82925867443159,45.8985740702639
9.82865579856674,45.8987720737921
9.82806669464594,45.8990079154257
9.82749373478273,45.8992806455134
9.82693922608427,45.8995891658677
9.82640540136137,45.8999322341857
9.82589441013779,45.9003084690526
9.82540830999484,45.9007163555032
9.82494905828621,45.9011542511229
9.82451850425646,45.9016203926605
9.82411838159469,45.9021129031286
9.82375030145365,45.9026297993613
9.82341574596216,45.903169
9.82311606225709,45.9037283338739
9.82285245705896,45.9043055487431
9.82262599181285,45.9048983203668
9.8224375784144,45.9055042618631
9.82228797553785,45.9061209333194
9.82217778558119,45.9067458516173
9.82210745224048,45.9073765004314
9.82207725872326,45.9080103403617
9.82208732660817,45.9086448191582
9.82213761535539,45.909277381999
9.82222792246988,45.9099054817767
9.82235788431677,45.9105265893551
9.82252697758556,45.9111382037533
9.82273452139735,45.9117378622159
9.82297968004645,45.91232315013
9.82326146636552,45.9128917107477
9.82357874570051,45.9134412546761
9.8239302404795,45.9139695690957
9.82431453535708,45.9144745266708
9.82473008291343,45.9149540941156
9.82517520988518,45.9154063403811
9.82564812390314,45.9158294444312
9.82614692070945,45.9162217025753
9.82666959182544,45.9165815353283
9.827214032639,45.9169074937707
9.82777805087911,45.9171982653829
9.8283593754434,45.9174526793302
9.82895566554302,45.9176697111774
9.82956452012819,45.917848487014
9.8301834875564,45.9179882869726
9.83081007546426,45.9180885481283
9.83144176080343,45.9181488667647
9.832076,45.918169
</coordinates>
</LinearRing>
</outerBoundaryIs>
</Polygon>
<Polygon>
<outerBoundaryIs>
<LinearRing>
<coordinates>
9.799794,45.972818
9.80042823919657,45.9727978667647
9.80105992453574,45.9727375481283
9.8016865124436,45.9726372869726
9.80230547987181,45.972497487014
9.80291433445699,45.9723187111774
9.8035106245566,45.9721016793302
9.80409194912089,45.9718472653829
9.80465596736101,45.9715564937707
9.80520040817456,45.9712305353283
9.80572307929055,45.9708707025753
9.80622187609687,45.9704784444312
9.80669479011482,45.9700553403811
9.80713991708657,45.9696030941156
9.80755546464292,45.9691235266708
9.8079397595205,45.9686185690957
9.8082912542995,45.9680902546761
9.80860853363448,45.9675407107477
9.80889031995355,45.96697215013
9.80913547860265,45.9663868622159
9.80934302241444,45.9657872037533
9.80951211568324,45.9651755893551
9.80964207753012,45.9645544817767
9.80973238464461,45.963926381999
9.80978267339183,45.9632938191582
9.80979274127674,45.9626593403617
9.80976254775952,45.9620255004314
9.80969221441881,45.9613948516173
9.80958202446215,45.9607699333193
9.8094324215856,45.9601532618631
9.80924400818715,45.9595473203668
9.80901754294105,45.9589545487431
9.80875393774291,45.9583773338739
9.80845425403784,45.957818
9.80811969854635,45.9572787993613
9.80775161840531,45.9567619031286
9.80735149574354,45.9562693926605
9.80692094171379,45.9558032511229
9.80646169000516,45.9553653555032
9.80597558986221,45.9549574690526
9.80546459863863,45.9545812341857
9.80493077391573,45.9542381658677
9.80437626521728,45.9539296455134
9.80380330535407,45.9536569154257
9.80321420143326,45.9534210737921
9.80261132556841,45.9532230702639
9.80199710532787,45.9530637021311
9.80137401395973,45.9529436111132
9.80074456043304,45.9528632807743
9.80011127933498,45.9528230345762
9.79947672066502,45.9528230345762
9.79884343956696,45.9528632807743
9.79821398604027,45.9529436111132
9.79759089467214,45.9530637021311
9.79697667443159,45.9532230702639
9.79637379856674,45.9534210737921
9.79578469464593,45.9536569154257
9.79521173478273,45.9539296455134
9.79465722608427,45.9542381658677
9.79412340136137,45.9545812341857
9.79361241013779,45.9549574690526
9.79312630999484,45.9553653555032
9.79266705828621,45.9558032511229
9.79223650425646,45.9562693926605
9.79183638159469,45.9567619031286
9.79146830145365,45.9572787993613
9.79113374596216,45.957818
9.79083406225709,45.9583773338739
9.79057045705895,45.9589545487431
9.79034399181285,45.9595473203668
9.7901555784144,45.9601532618631
9.79000597553785,45.9607699333193
9.78989578558119,45.9613948516173
9.78982545224048,45.9620255004314
9.78979525872326,45.9626593403617
9.78980532660817,45.9632938191582
9.78985561535539,45.963926381999
9.78994592246988,45.9645544817767
9.79007588431677,45.9651755893551
9.79024497758556,45.9657872037533
9.79045252139735,45.9663868622159
9.79069768004645,45.96697215013
9.79097946636552,45.9675407107477
9.7912967457005,45.9680902546761
9.7916482404795,45.9686185690957
9.79203253535708,45.9691235266708
9.79244808291343,45.9696030941156
9.79289320988518,45.9700553403811
9.79336612390314,45.9704784444312
9.79386492070945,45.9708707025753
9.79438759182544,45.9712305353283
9.79493203263899,45.9715564937707
9.79549605087911,45.9718472653829
9.7960773754434,45.9721016793302
9.79667366554301,45.9723187111774
9.79728252012819,45.972497487014
9.7979014875564,45.9726372869726
9.79852807546426,45.9727375481283
9.79915976080343,45.9727978667647
9.799794,45.972818
</coordinates>
</LinearRing>
</outerBoundaryIs>
</Polygon>
<Polygon>
<outerBoundaryIs>
<LinearRing>
<coordinates>
9.7361,45.9705
9.73673423919657,45.9704798667647
9.73736592453574,45.9704195481283
9.7379925124436,45.9703192869726
9.73861147987181,45.970179487014
9.73922033445699,45.9700007111774
9.7398166245566,45.9697836793302
9.74039794912089,45.9695292653829
9.74096196736101,45.9692384937707
9.74150640817456,45.9689125353283
9.74202907929055,45.9685527025753
9.74252787609687,45.9681604444312
9.74300079011482,45.9677373403811
9.74344591708658,45.9672850941156
9.74386146464292,45.9668055266708
9.7442457595205,45.9663005690957
9.7445972542995,45.9657722546761
9.74491453363448,45.9652227107477
9.74519631995355,45.96465415013
9.74544147860265,45.9640688622159
9.74564902241444,45.9634692037533
9.74581811568324,45.9628575893551
9.74594807753012,45.9622364817767
9.74603838464461,45.961608381999
9.74608867339183,45.9609758191582
9.74609874127674,45.9603413403617
9.74606854775952,45.9597075004314
9.74599821441881,45.9590768516173
9.74588802446215,45.9584519333194
9.7457384215856,45.9578352618631
9.74555000818715,45.9572293203668
9.74532354294105,45.9566365487431
9.74505993774291,45.9560593338739
9.74476025403784,45.9555
9.74442569854635,45.9549607993613
9.74405761840531,45.9544439031286
9.74365749574354,45.9539513926605
9.74322694171379,45.9534852511229
9.74276769000516,45.9530473555032
9.74228158986221,45.9526394690526
9.74177059863863,45.9522632341857
9.74123677391573,45.9519201658677
9.74068226521728,45.9516116455135
9.74010930535407,45.9513389154257
9.73952020143326,45.9511030737921
9.73891732556841,45.9509050702639
9.73830310532787,45.9507457021312
9.73768001395973,45.9506256111132
9.73705056043304,45.9505452807743
9.73641727933498,45.9505050345762
9.73578272066502,45.9505050345762
9.73514943956696,45.9505452807743
9.73451998604027,45.9506256111132
9.73389689467214,45.9507457021312
9.73328267443159,45.9509050702639
9.73267979856674,45.9511030737921
9.73209069464593,45.9513389154257
9.73151773478273,45.9516116455135
9.73096322608427,45.9519201658677
9.73042940136137,45.9522632341857
9.72991841013779,45.9526394690526
9.72943230999484,45.9530473555032
9.72897305828621,45.9534852511229
9.72854250425646,45.9539513926605
9.72814238159469,45.9544439031286
9.72777430145365,45.9549607993613
9.72743974596216,45.9555
9.72714006225709,45.9560593338739
9.72687645705895,45.9566365487431
9.72664999181285,45.9572293203668
9.7264615784144,45.9578352618631
9.72631197553785,45.9584519333194
9.72620178558119,45.9590768516173
9.72613145224048,45.9597075004314
9.72610125872326,45.9603413403617
9.72611132660817,45.9609758191582
9.72616161535539,45.961608381999
9.72625192246988,45.9622364817767
9.72638188431677,45.9628575893551
9.72655097758556,45.9634692037533
9.72675852139735,45.9640688622159
9.72700368004645,45.96465415013
9.72728546636552,45.9652227107477
9.7276027457005,45.9657722546761
9.7279542404795,45.9663005690957
9.72833853535708,45.9668055266708
9.72875408291343,45.9672850941156
9.72919920988518,45.9677373403811
9.72967212390314,45.9681604444312
9.73017092070945,45.9685527025753
9.73069359182544,45.9689125353283
9.73123803263899,45.9692384937707
9.73180205087911,45.9695292653829
9.7323833754434,45.9697836793302
9.73297966554301,45.9700007111774
9.73358852012819,45.970179487014
9.7342074875564,45.9703192869726
9.73483407546426,45.9704195481283
9.73546576080343,45.9704798667647
9.7361,45.9705
</coordinates>
</LinearRing>
</outerBoundaryIs>
</Polygon>
<Polygon>
<outerBoundaryIs>
<LinearRing>
<coordinates>
9.62883,45.83917
9.62946423919657,45.8391498667647
9.63009592453574,45.8390895481283
9.6307225124436,45.8389892869726
9.63134147987181,45.838849487014
9.63195033445699,45.8386707111774
9.6325466245566,45.8384536793302
9.63312794912089,45.8381992653829
9.63369196736101,45.8379084937707
9.63423640817456,45.8375825353283
9.63475907929055,45.8372227025753
9.63525787609687,45.8368304444312
9.63573079011482,45.8364073403811
9.63617591708658,45.8359550941156
9.63659146464292,45.8354755266708
9.6369757595205,45.8349705690957
9.6373272542995,45.8344422546761
9.63764453363448,45.8338927107477
9.63792631995355,45.83332415013
9.63817147860265,45.8327388622159
9.63837902241444,45.8321392037533
9.63854811568324,45.8315275893551
9.63867807753012,45.8309064817767
9.63876838464461,45.830278381999
9.63881867339183,45.8296458191582
9.63882874127674,45.8290113403617
9.63879854775952,45.8283775004314
9.63872821441881,45.8277468516173
9.63861802446215,45.8271219333193
9.6384684215856,45.8265052618631
9.63828000818715,45.8258993203668
9.63805354294105,45.8253065487431
9.63778993774291,45.8247293338739
9.63749025403784,45.82417
9.63715569854635,45.8236307993613
9.63678761840531,45.8231139031286
9.63638749574354,45.8226213926605
9.63595694171379,45.8221552511229
9.63549769000516,45.8217173555032
9.63501158986221,45.8213094690526
9.63450059863863,45.8209332341857
9.63396677391573,45.8205901658676
9.63341226521728,45.8202816455134
9.63283930535407,45.8200089154257
9.63225020143326,45.8197730737921
9.63164732556841,45.8195750702639
9.63103310532787,45.8194157021311
9.63041001395973,45.8192956111132
9.62978056043304,45.8192152807743
9.62914727933498,45.8191750345762
9.62851272066502,45.8191750345762
9.62787943956696,45.8192152807743
9.62724998604027,45.8192956111132
9.62662689467214,45.8194157021311
9.62601267443159,45.8195750702639
9.62540979856674,45.8197730737921
9.62482069464594,45.8200089154257
9.62424773478273,45.8202816455134
9.62369322608427,45.8205901658676
9.62315940136137,45.8209332341857
9.62264841013779,45.8213094690526
9.62216230999484,45.8217173555032
9.62170305828621,45.8221552511229
9.62127250425646,45.8226213926605
9.62087238159469,45.8231139031286
9.62050430145365,45.8236307993613
9.62016974596216,45.82417
9.61987006225709,45.8247293338739
9.61960645705896,45.8253065487431
9.61937999181285,45.8258993203668
9.6191915784144,45.8265052618631
9.61904197553785,45.8271219333193
9.61893178558119,45.8277468516173
9.61886145224048,45.8283775004314
9.61883125872326,45.8290113403617
9.61884132660817,45.8296458191582
9.61889161535539,45.830278381999
9.61898192246988,45.8309064817767
9.61911188431677,45.8315275893551
9.61928097758556,45.8321392037533
9.61948852139735,45.8327388622159
9.61973368004645,45.83332415013
9.62001546636552,45.8338927107477
9.62033274570051,45.8344422546761
9.6206842404795,45.8349705690957
9.62106853535708,45.8354755266708
9.62148408291343,45.8359550941156
9.62192920988518,45.8364073403811
9.62240212390314,45.8368304444312
9.62290092070945,45.8372227025753
9.62342359182544,45.8375825353283
9.623968032639,45.8379084937707
9.62453205087911,45.8381992653829
9.6251133754434,45.8384536793302
9.62570966554301,45.8386707111774
9.62631852012819,45.838849487014
9.6269374875564,45.8389892869726
9.62756407546426,45.8390895481283
9.62819576080343,45.8391498667647
9.62883,45.83917
</coordinates>
</LinearRing>
</outerBoundaryIs>
</Polygon>
<Polygon>
<outerBoundaryIs>
<LinearRing>
<coordinates>
9.788384,45.840868
9.78901823919657,45.8408478667647
9.78964992453574,45.8407875481283
9.7902765124436,45.8406872869726
9.79089547987181,45.840547487014
9.79150433445699,45.8403687111774
9.7921006245566,45.8401516793302
9.79268194912089,45.8398972653829
9.79324596736101,45.8396064937707
9.79379040817456,45.8392805353283
9.79431307929055,45.8389207025753
9.79481187609687,45.8385284444312
9.79528479011482,45.8381053403811
9.79572991708658,45.8376530941156
9.79614546464292,45.8371735266708
9.7965297595205,45.8366685690957
9.7968812542995,45.8361402546761
9.79719853363448,45.8355907107477
9.79748031995355,45.83502215013
9.79772547860265,45.8344368622159
9.79793302241444,45.8338372037533
9.79810211568324,45.8332255893551
9.79823207753012,45.8326044817767
9.79832238464461,45.831976381999
9.79837267339183,45.8313438191582
9.79838274127674,45.8307093403617
9.79835254775952,45.8300755004314
9.79828221441881,45.8294448516173
9.79817202446215,45.8288199333194
9.7980224215856,45.8282032618631
9.79783400818715,45.8275973203668
9.79760754294105,45.8270045487431
9.79734393774291,45.8264273338739
9.79704425403784,45.825868
9.79670969854635,45.8253287993613
9.79634161840531,45.8248119031286
9.79594149574354,45.8243193926605
9.79551094171379,45.8238532511229
9.79505169000516,45.8234153555032
9.79456558986221,45.8230074690526
9.79405459863863,45.8226312341857
9.79352077391573,45.8222881658677
9.79296626521728,45.8219796455135
9.79239330535407,45.8217069154257
9.79180420143326,45.8214710737921
9.79120132556841,45.8212730702639
9.79058710532787,45.8211137021312
9.78996401395973,45.8209936111132
9.78933456043304,45.8209132807743
9.78870127933498,45.8208730345762
9.78806672066502,45.8208730345762
9.78743343956696,45.8209132807743
9.78680398604027,45.8209936111132
9.78618089467214,45.8211137021312
9.78556667443159,45.8212730702639
9.78496379856674,45.8214710737921
9.78437469464594,45.8217069154257
9.78380173478273,45.8219796455135
9.78324722608427,45.8222881658677
9.78271340136137,45.8226312341857
9.78220241013779,45.8230074690526
9.78171630999484,45.8234153555032
9.78125705828621,45.8238532511229
9.78082650425646,45.8243193926605
9.78042638159469,45.8248119031286
9.78005830145365,45.8253287993613
9.77972374596216,45.825868
9.77942406225709,45.8264273338739
9.77916045705896,45.8270045487431
9.77893399181285,45.8275973203668
9.7787455784144,45.8282032618631
9.77859597553785,45.8288199333194
9.77848578558119,45.8294448516173
9.77841545224048,45.8300755004314
9.77838525872326,45.8307093403617
9.77839532660817,45.8313438191582
9.77844561535539,45.831976381999
9.77853592246988,45.8326044817767
9.77866588431677,45.8332255893551
9.77883497758556,45.8338372037533
9.77904252139735,45.8344368622159
9.77928768004645,45.83502215013
9.77956946636552,45.8355907107477
9.77988674570051,45.8361402546761
9.7802382404795,45.8366685690957
9.78062253535708,45.8371735266708
9.78103808291343,45.8376530941156
9.78148320988518,45.8381053403811
9.78195612390314,45.8385284444312
9.78245492070945,45.8389207025753
9.78297759182544,45.8392805353283
9.783522032639,45.8396064937707
9.78408605087911,45.8398972653829
9.7846673754434,45.8401516793302
9.78526366554301,45.8403687111774
9.78587252012819,45.840547487014
9.7864914875564,45.8406872869726
9.78711807546426,45.8407875481283
9.78774976080343,45.8408478667647
9.788384,45.840868
</coordinates>
</LinearRing>
</outerBoundaryIs>
</Polygon>
<Polygon>
<outerBoundaryIs>
<LinearRing>
<coordinates>
10.4054,45.6992
10.4060342391966,45.6991798667647
10.4066659245357,45.6991195481283
10.4072925124436,45.6990192869726
10.4079114798718,45.698879487014
10.408520334457,45.6987007111774
10.4091166245566,45.6984836793302
10.4096979491209,45.6982292653829
10.410261967361,45.6979384937707
10.4108064081746,45.6976125353283
10.4113290792905,45.6972527025753
10.4118278760969,45.6968604444312
10.4123007901148,45.6964373403811
10.4127459170866,45.6959850941156
10.4131614646429,45.6955055266708
10.4135457595205,45.6950005690957
10.4138972542995,45.6944722546761
10.4142145336345,45.6939227107477
10.4144963199535,45.69335415013
10.4147414786027,45.6927688622159
10.4149490224144,45.6921692037533
10.4151181156832,45.6915575893551
10.4152480775301,45.6909364817767
10.4153383846446,45.690308381999
10.4153886733918,45.6896758191582
10.4153987412767,45.6890413403617
10.4153685477595,45.6884075004314
10.4152982144188,45.6877768516173
10.4151880244621,45.6871519333193
10.4150384215856,45.6865352618631
10.4148500081871,45.6859293203668
10.414623542941,45.6853365487431
10.4143599377429,45.6847593338739
10.4140602540378,45.6842
10.4137256985463,45.6836607993613
10.4133576184053,45.6831439031286
10.4129574957435,45.6826513926605
10.4125269417138,45.6821852511229
10.4120676900052,45.6817473555032
10.4115815898622,45.6813394690526
10.4110705986386,45.6809632341857
10.4105367739157,45.6806201658677
10.4099822652173,45.6803116455134
10.4094093053541,45.6800389154257
10.4088202014333,45.6798030737921
10.4082173255684,45.6796050702639
10.4076031053279,45.6794457021311
10.4069800139597,45.6793256111132
10.406350560433,45.6792452807743
10.405717279335,45.6792050345762
10.405082720665,45.6792050345762
10.404449439567,45.6792452807743
10.4038199860403,45.6793256111132
10.4031968946721,45.6794457021311
10.4025826744316,45.6796050702639
10.4019797985667,45.6798030737921
10.4013906946459,45.6800389154257
10.4008177347827,45.6803116455134
10.4002632260843,45.6806201658677
10.3997294013614,45.6809632341857
10.3992184101378,45.6813394690526
10.3987323099948,45.6817473555032
10.3982730582862,45.6821852511229
10.3978425042565,45.6826513926605
10.3974423815947,45.6831439031286
10.3970743014537,45.6836607993613
10.3967397459622,45.6842
10.3964400622571,45.6847593338739
10.396176457059,45.6853365487431
10.3959499918129,45.6859293203668
10.3957615784144,45.6865352618631
10.3956119755379,45.6871519333193
10.3955017855812,45.6877768516173
10.3954314522405,45.6884075004314
10.3954012587233,45.6890413403617
10.3954113266082,45.6896758191582
10.3954616153554,45.690308381999
10.3955519224699,45.6909364817767
10.3956818843168,45.6915575893551
10.3958509775856,45.6921692037533
10.3960585213973,45.6927688622159
10.3963036800465,45.69335415013
10.3965854663655,45.6939227107477
10.3969027457005,45.6944722546761
10.3972542404795,45.6950005690957
10.3976385353571,45.6955055266708
10.3980540829134,45.6959850941156
10.3984992098852,45.6964373403811
10.3989721239031,45.6968604444312
10.3994709207095,45.6972527025753
10.3999935918254,45.6976125353283
10.400538032639,45.6979384937707
10.4011020508791,45.6982292653829
10.4016833754434,45.6984836793302
10.402279665543,45.6987007111774
10.4028885201282,45.698879487014
10.4035074875564,45.6990192869726
10.4041340754643,45.6991195481283
10.4047657608034,45.6991798667647
10.4054,45.6992
</coordinates>
</LinearRing>
</outerBoundaryIs>
</Polygon>
<Polygon>
<outerBoundaryIs>
<LinearRing>
<coordinates>
10.31669,45.57764
10.3173242391966,45.5776198667647
10.3179559245357,45.5775595481283
10.3185825124436,45.5774592869726
10.3192014798718,45.577319487014
10.319810334457,45.5771407111774
10.3204066245566,45.5769236793302
10.3209879491209,45.5766692653829
10.321551967361,45.5763784937707
10.3220964081746,45.5760525353283
10.3226190792905,45.5756927025753
10.3231178760969,45.5753004444312
10.3235907901148,45.5748773403811
10.3240359170866,45.5744250941156
10.3244514646429,45.5739455266708
10.3248357595205,45.5734405690957
10.3251872542995,45.5729122546761
10.3255045336345,45.5723627107477
10.3257863199535,45.57179415013
10.3260314786027,45.5712088622159
10.3262390224144,45.5706092037533
10.3264081156832,45.5699975893551
10.3265380775301,45.5693764817767
10.3266283846446,45.568748381999
10.3266786733918,45.5681158191582
10.3266887412767,45.5674813403617
10.3266585477595,45.5668475004314
10.3265882144188,45.5662168516173
10.3264780244621,45.5655919333193
10.3263284215856,45.5649752618631
10.3261400081871,45.5643693203668
10.325913542941,45.5637765487431
10.3256499377429,45.5631993338739
10.3253502540378,45.56264
10.3250156985463,45.5621007993613
10.3246476184053,45.5615839031286
10.3242474957435,45.5610913926605
10.3238169417138,45.5606252511229
10.3233576900052,45.5601873555032
10.3228715898622,45.5597794690526
10.3223605986386,45.5594032341857
10.3218267739157,45.5590601658676
10.3212722652173,45.5587516455134
10.3206993053541,45.5584789154257
10.3201102014333,45.5582430737921
10.3195073255684,45.5580450702639
10.3188931053279,45.5578857021311
10.3182700139597,45.5577656111132
10.317640560433,45.5576852807743
10.317007279335,45.5576450345762
10.316372720665,45.5576450345762
10.315739439567,45.5576852807743
10.3151099860403,45.5577656111132
10.3144868946721,45.5578857021311
10.3138726744316,45.5580450702639
10.3132697985667,45.5582430737921
10.3126806946459,45.5584789154257
10.3121077347827,45.5587516455134
10.3115532260843,45.5590601658676
10.3110194013614,45.5594032341857
10.3105084101378,45.5597794690526
10.3100223099948,45.5601873555032
10.3095630582862,45.5606252511229
10.3091325042565,45.5610913926605
10.3087323815947,45.5615839031286
10.3083643014537,45.5621007993613
10.3080297459622,45.56264
10.3077300622571,45.5631993338739
10.307466457059,45.5637765487431
10.3072399918129,45.5643693203668
10.3070515784144,45.5649752618631
10.3069019755379,45.5655919333193
10.3067917855812,45.5662168516173
10.3067214522405,45.5668475004314
10.3066912587233,45.5674813403617
10.3067013266082,45.5681158191582
10.3067516153554,45.568748381999
10.3068419224699,45.5693764817767
10.3069718843168,45.5699975893551
10.3071409775856,45.5706092037533
10.3073485213973,45.5712088622159
10.3075936800465,45.57179415013
10.3078754663655,45.5723627107477
10.3081927457005,45.5729122546761
10.3085442404795,45.5734405690957
10.3089285353571,45.5739455266708
10.3093440829134,45.5744250941156
10.3097892098852,45.5748773403811
10.3102621239031,45.5753004444312
10.3107609207095,45.5756927025753
10.3112835918254,45.5760525353283
10.311828032639,45.5763784937707
10.3123920508791,45.5766692653829
10.3129733754434,45.5769236793302
10.313569665543,45.5771407111774
10.3141785201282,45.577319487014
10.3147974875564,45.5774592869726
10.3154240754643,45.5775595481283
10.3160557608034,45.5776198667647
10.31669,45.57764
</coordinates>
</LinearRing>
</outerBoundaryIs>
</Polygon>
<Polygon>
<outerBoundaryIs>
<LinearRing>
<coordinates>
10.273,45.6194
10.2736342391966,45.6193798667647
10.2742659245357,45.6193195481283
10.2748925124436,45.6192192869726
10.2755114798718,45.619079487014
10.276120334457,45.6189007111774
10.2767166245566,45.6186836793302
10.2772979491209,45.6184292653829
10.277861967361,45.6181384937707
10.2784064081746,45.6178125353283
10.2789290792905,45.6174527025753
10.2794278760969,45.6170604444312
10.2799007901148,45.6166373403811
10.2803459170866,45.6161850941156
10.2807614646429,45.6157055266708
10.2811457595205,45.6152005690957
10.2814972542995,45.6146722546761
10.2818145336345,45.6141227107477
10.2820963199535,45.61355415013
10.2823414786027,45.6129688622159
10.2825490224144,45.6123692037533
10.2827181156832,45.6117575893551
10.2828480775301,45.6111364817767
10.2829383846446,45.610508381999
10.2829886733918,45.6098758191582
10.2829987412767,45.6092413403617
10.2829685477595,45.6086075004314
10.2828982144188,45.6079768516173
10.2827880244621,45.6073519333194
10.2826384215856,45.6067352618631
10.2824500081871,45.6061293203668
10.282223542941,45.6055365487431
10.2819599377429,45.6049593338739
10.2816602540378,45.6044
10.2813256985463,45.6038607993613
10.2809576184053,45.6033439031286
10.2805574957435,45.6028513926605
10.2801269417138,45.6023852511229
10.2796676900052,45.6019473555032
10.2791815898622,45.6015394690526
10.2786705986386,45.6011632341857
10.2781367739157,45.6008201658677
10.2775822652173,45.6005116455134
10.2770093053541,45.6002389154257
10.2764202014333,45.6000030737921
10.2758173255684,45.5998050702639
10.2752031053279,45.5996457021311
10.2745800139597,45.5995256111132
10.273950560433,45.5994452807743
10.273317279335,45.5994050345762
10.272682720665,45.5994050345762
10.272049439567,45.5994452807743
10.2714199860403,45.5995256111132
10.2707968946721,45.5996457021311
10.2701826744316,45.5998050702639
10.2695797985667,45.6000030737921
10.2689906946459,45.6002389154257
10.2684177347827,45.6005116455134
10.2678632260843,45.6008201658677
10.2673294013614,45.6011632341857
10.2668184101378,45.6015394690526
10.2663323099948,45.6019473555032
10.2658730582862,45.6023852511229
10.2654425042565,45.6028513926605
10.2650423815947,45.6033439031286
10.2646743014537,45.6038607993613
10.2643397459622,45.6044
10.2640400622571,45.6049593338739
10.263776457059,45.6055365487431
10.2635499918129,45.6061293203668
10.2633615784144,45.6067352618631
10.2632119755379,45.6073519333194
10.2631017855812,45.6079768516173
10.2630314522405,45.6086075004314
10.2630012587233,45.6092413403617
10.2630113266082,45.6098758191582
10.2630616153554,45.610508381999
10.2631519224699,45.6111364817767
10.2632818843168,45.6117575893551
10.2634509775856,45.6123692037533
10.2636585213973,45.6129688622159
10.2639036800465,45.61355415013
10.2641854663655,45.6141227107477
10.2645027457005,45.6146722546761
10.2648542404795,45.6152005690957
10.2652385353571,45.6157055266708
10.2656540829134,45.6161850941156
10.2660992098852,45.6166373403811
10.2665721239031,45.6170604444312
10.2670709207095,45.6174527025753
10.2675935918254,45.6178125353283
10.268138032639,45.6181384937707
10.2687020508791,45.6184292653829
10.2692833754434,45.6186836793302
10.269879665543,45.6189007111774
10.2704885201282,45.619079487014
10.2711074875564,45.6192192869726
10.2717340754643,45.6193195481283
10.2723657608034,45.6193798667647
10.273,45.6194
</coordinates>
</LinearRing>
</outerBoundaryIs>
</Polygon>
<Polygon>
<outerBoundaryIs>
<LinearRing>
<coordinates>
10.5916,45.6833
10.5922342391966,45.6832798667647
10.5928659245357,45.6832195481283
10.5934925124436,45.6831192869726
10.5941114798718,45.682979487014
10.594720334457,45.6828007111774
10.5953166245566,45.6825836793302
10.5958979491209,45.6823292653829
10.596461967361,45.6820384937707
10.5970064081746,45.6817125353283
10.5975290792905,45.6813527025753
10.5980278760969,45.6809604444312
10.5985007901148,45.6805373403811
10.5989459170866,45.6800850941156
10.5993614646429,45.6796055266708
10.5997457595205,45.6791005690957
10.6000972542995,45.6785722546761
10.6004145336345,45.6780227107477
10.6006963199535,45.67745415013
10.6009414786027,45.6768688622159
10.6011490224144,45.6762692037533
10.6013181156832,45.6756575893551
10.6014480775301,45.6750364817767
10.6015383846446,45.674408381999
10.6015886733918,45.6737758191582
10.6015987412767,45.6731413403617
10.6015685477595,45.6725075004314
10.6014982144188,45.6718768516173
10.6013880244621,45.6712519333193
10.6012384215856,45.6706352618631
10.6010500081871,45.6700293203668
10.600823542941,45.6694365487431
10.6005599377429,45.6688593338739
10.6002602540378,45.6683
10.5999256985463,45.6677607993613
10.5995576184053,45.6672439031286
10.5991574957435,45.6667513926605
10.5987269417138,45.6662852511229
10.5982676900052,45.6658473555032
10.5977815898622,45.6654394690526
10.5972705986386,45.6650632341857
10.5967367739157,45.6647201658676
10.5961822652173,45.6644116455134
10.5956093053541,45.6641389154257
10.5950202014333,45.6639030737921
10.5944173255684,45.6637050702639
10.5938031053279,45.6635457021311
10.5931800139597,45.6634256111132
10.592550560433,45.6633452807743
10.591917279335,45.6633050345762
10.591282720665,45.6633050345762
10.590649439567,45.6633452807743
10.5900199860403,45.6634256111132
10.5893968946721,45.6635457021311
10.5887826744316,45.6637050702639
10.5881797985667,45.6639030737921
10.5875906946459,45.6641389154257
10.5870177347827,45.6644116455134
10.5864632260843,45.6647201658676
10.5859294013614,45.6650632341857
10.5854184101378,45.6654394690526
10.5849323099948,45.6658473555032
10.5844730582862,45.6662852511229
10.5840425042565,45.6667513926605
10.5836423815947,45.6672439031286
10.5832743014537,45.6677607993613
10.5829397459622,45.6683
10.5826400622571,45.6688593338739
10.582376457059,45.6694365487431
10.5821499918129,45.6700293203668
10.5819615784144,45.6706352618631
10.5818119755379,45.6712519333193
10.5817017855812,45.6718768516173
10.5816314522405,45.6725075004314
10.5816012587233,45.6731413403617
10.5816113266082,45.6737758191582
10.5816616153554,45.674408381999
10.5817519224699,45.6750364817767
10.5818818843168,45.6756575893551
10.5820509775856,45.6762692037533
10.5822585213973,45.6768688622159
10.5825036800465,45.67745415013
10.5827854663655,45.6780227107477
10.5831027457005,45.6785722546761
10.5834542404795,45.6791005690957
10.5838385353571,45.6796055266708
10.5842540829134,45.6800850941156
10.5846992098852,45.6805373403811
10.5851721239031,45.6809604444312
10.5856709207095,45.6813527025753
10.5861935918254,45.6817125353283
10.586738032639,45.6820384937707
10.5873020508791,45.6823292653829
10.5878833754434,45.6825836793302
10.588479665543,45.6828007111774
10.5890885201282,45.682979487014
10.5897074875564,45.6831192869726
10.5903340754643,45.6832195481283
10.5909657608034,45.6832798667647
10.5916,45.6833
</coordinates>
</LinearRing>
</outerBoundaryIs>
</Polygon>
<Polygon>
<outerBoundaryIs>
<LinearRing>
<coordinates>
9.612879,46.055797
9.61351323919657,46.0557768667647
9.61414492453574,46.0557165481283
9.6147715124436,46.0556162869726
9.61539047987181,46.055476487014
9.61599933445699,46.0552977111774
9.6165956245566,46.0550806793302
9.61717694912089,46.0548262653829
9.61774096736101,46.0545354937707
9.61828540817456,46.0542095353283
9.61880807929055,46.0538497025753
9.61930687609686,46.0534574444312
9.61977979011482,46.0530343403811
9.62022491708657,46.0525820941156
9.62064046464292,46.0521025266708
9.6210247595205,46.0515975690957
9.62137625429949,46.0510692546761
9.62169353363448,46.0505197107477
9.62197531995355,46.04995115013
9.62222047860265,46.0493658622159
9.62242802241444,46.0487662037533
9.62259711568323,46.0481545893551
9.62272707753012,46.0475334817767
9.62281738464461,46.046905381999
9.62286767339183,46.0462728191582
9.62287774127674,46.0456383403617
9.62284754775952,46.0450045004314
9.62277721441881,46.0443738516173
9.62266702446215,46.0437489333193
9.6225174215856,46.0431322618631
9.62232900818715,46.0425263203668
9.62210254294104,46.0419335487431
9.62183893774291,46.0413563338739
9.62153925403784,46.040797
9.62120469854635,46.0402577993613
9.62083661840531,46.0397409031286
9.62043649574354,46.0392483926605
9.62000594171379,46.0387822511229
9.61954669000516,46.0383443555032
9.61906058986221,46.0379364690526
9.61854959863863,46.0375602341857
9.61801577391573,46.0372171658677
9.61746126521727,46.0369086455134
9.61688830535407,46.0366359154257
9.61629920143326,46.0364000737921
9.61569632556841,46.0362020702639
9.61508210532786,46.0360427021311
9.61445901395973,46.0359226111132
9.61382956043304,46.0358422807743
9.61319627933498,46.0358020345762
9.61256172066502,46.0358020345762
9.61192843956696,46.0358422807743
9.61129898604027,46.0359226111132
9.61067589467213,46.0360427021311
9.61006167443158,46.0362020702639
9.60945879856674,46.0364000737921
9.60886969464593,46.0366359154257
9.60829673478272,46.0369086455134
9.60774222608427,46.0372171658677
9.60720840136137,46.0375602341857
9.60669741013779,46.0379364690526
9.60621130999484,46.0383443555032
9.60575205828621,46.0387822511229
9.60532150425646,46.0392483926605
9.60492138159469,46.0397409031286
9.60455330145365,46.0402577993613
9.60421874596216,46.040797
9.60391906225709,46.0413563338739
9.60365545705895,46.0419335487431
9.60342899181285,46.0425263203668
9.6032405784144,46.0431322618631
9.60309097553785,46.0437489333193
9.60298078558119,46.0443738516173
9.60291045224048,46.0450045004314
9.60288025872326,46.0456383403617
9.60289032660817,46.0462728191582
9.60294061535539,46.046905381999
9.60303092246988,46.0475334817767
9.60316088431676,46.0481545893551
9.60332997758556,46.0487662037533
9.60353752139735,46.0493658622159
9.60378268004645,46.04995115013
9.60406446636552,46.0505197107477
9.6043817457005,46.0510692546761
9.6047332404795,46.0515975690957
9.60511753535708,46.0521025266708
9.60553308291342,46.0525820941156
9.60597820988518,46.0530343403811
9.60645112390313,46.0534574444312
9.60694992070945,46.0538497025753
9.60747259182544,46.0542095353283
9.60801703263899,46.0545354937707
9.60858105087911,46.0548262653829
9.6091623754434,46.0550806793302
9.60975866554301,46.0552977111774
9.61036752012819,46.055476487014
9.6109864875564,46.0556162869726
9.61161307546426,46.0557165481283
9.61224476080343,46.0557768667647
9.612879,46.055797
</coordinates>
</LinearRing>
</outerBoundaryIs>
</Polygon>
<Polygon>
<outerBoundaryIs>
<LinearRing>
<coordinates>
8.8054,45.9055
8.80603423919657,45.9054798667647
8.80666592453574,45.9054195481283
8.8072925124436,45.9053192869726
8.80791147987181,45.905179487014
8.80852033445699,45.9050007111774
8.8091166245566,45.9047836793302
8.80969794912089,45.9045292653829
8.81026196736101,45.9042384937707
8.81080640817456,45.9039125353283
8.81132907929055,45.9035527025753
8.81182787609687,45.9031604444312
8.81230079011482,45.9027373403811
8.81274591708658,45.9022850941156
8.81316146464292,45.9018055266708
8.8135457595205,45.9013005690957
8.8138972542995,45.9007722546761
8.81421453363448,45.9002227107477
8.81449631995355,45.89965415013
8.81474147860265,45.8990688622159
8.81494902241444,45.8984692037533
8.81511811568324,45.8978575893551
8.81524807753012,45.8972364817767
8.81533838464461,45.896608381999
8.81538867339183,45.8959758191582
8.81539874127674,45.8953413403617
8.81536854775952,45.8947075004314
8.81529821441881,45.8940768516173
8.81518802446215,45.8934519333193
8.8150384215856,45.8928352618631
8.81485000818715,45.8922293203668
8.81462354294105,45.8916365487431
8.81435993774291,45.8910593338739
8.81406025403784,45.8905
8.81372569854635,45.8899607993613
8.81335761840531,45.8894439031286
8.81295749574354,45.8889513926605
8.81252694171379,45.8884852511229
8.81206769000516,45.8880473555032
8.81158158986221,45.8876394690526
8.81107059863863,45.8872632341857
8.81053677391573,45.8869201658677
8.80998226521728,45.8866116455134
8.80940930535407,45.8863389154257
8.80882020143326,45.8861030737921
8.80821732556841,45.8859050702639
8.80760310532787,45.8857457021311
8.80698001395973,45.8856256111132
8.80635056043304,45.8855452807743
8.80571727933498,45.8855050345762
8.80508272066502,45.8855050345762
8.80444943956696,45.8855452807743
8.80381998604027,45.8856256111132
8.80319689467214,45.8857457021311
8.80258267443159,45.8859050702639
8.80197979856674,45.8861030737921
8.80139069464594,45.8863389154257
8.80081773478273,45.8866116455134
8.80026322608427,45.8869201658677
8.79972940136137,45.8872632341857
8.79921841013779,45.8876394690526
8.79873230999484,45.8880473555032
8.79827305828621,45.8884852511229
8.79784250425646,45.8889513926605
8.79744238159469,45.8894439031286
8.79707430145365,45.8899607993613
8.79673974596216,45.8905
8.79644006225709,45.8910593338739
8.79617645705896,45.8916365487431
8.79594999181285,45.8922293203668
8.7957615784144,45.8928352618631
8.79561197553785,45.8934519333193
8.79550178558119,45.8940768516173
8.79543145224048,45.8947075004314
8.79540125872326,45.8953413403617
8.79541132660817,45.8959758191582
8.79546161535539,45.896608381999
8.79555192246988,45.8972364817767
8.79568188431677,45.8978575893551
8.79585097758556,45.8984692037533
8.79605852139735,45.8990688622159
8.79630368004645,45.89965415013
8.79658546636552,45.9002227107477
8.79690274570051,45.9007722546761
8.7972542404795,45.9013005690957
8.79763853535708,45.9018055266708
8.79805408291343,45.9022850941156
8.79849920988518,45.9027373403811
8.79897212390314,45.9031604444312
8.79947092070945,45.9035527025753
8.79999359182544,45.9039125353283
8.800538032639,45.9042384937707
8.80110205087911,45.9045292653829
8.8016833754434,45.9047836793302
8.80227966554301,45.9050007111774
8.80288852012819,45.905179487014
8.8035074875564,45.9053192869726
8.80413407546426,45.9054195481283
8.80476576080343,45.9054798667647
8.8054,45.9055
</coordinates>
</LinearRing>
</outerBoundaryIs>
</Polygon>
<Polygon>
<outerBoundaryIs>
<LinearRing>
<coordinates>
8.8273,45.8727
8.82793423919657,45.8726798667647
8.82856592453574,45.8726195481283
8.8291925124436,45.8725192869726
8.82981147987181,45.872379487014
8.83042033445698,45.8722007111774
8.8310166245566,45.8719836793302
8.83159794912089,45.8717292653829
8.832161967361,45.8714384937707
8.83270640817456,45.8711125353283
8.83322907929055,45.8707527025753
8.83372787609686,45.8703604444312
8.83420079011482,45.869937340381
8.83464591708657,45.8694850941156
8.83506146464292,45.8690055266708
8.8354457595205,45.8685005690957
8.83579725429949,45.8679722546761
8.83611453363448,45.8674227107477
8.83639631995355,45.86685415013
8.83664147860265,45.8662688622159
8.83684902241444,45.8656692037533
8.83701811568323,45.8650575893551
8.83714807753012,45.8644364817767
8.83723838464461,45.863808381999
8.83728867339183,45.8631758191582
8.83729874127674,45.8625413403617
8.83726854775952,45.8619075004314
8.83719821441881,45.8612768516173
8.83708802446215,45.8606519333193
8.8369384215856,45.8600352618631
8.83675000818715,45.8594293203668
8.83652354294104,45.8588365487431
8.83625993774291,45.8582593338739
8.83596025403784,45.8577
8.83562569854635,45.8571607993613
8.83525761840531,45.8566439031286
8.83485749574354,45.8561513926605
8.83442694171379,45.8556852511229
8.83396769000516,45.8552473555032
8.83348158986221,45.8548394690526
8.83297059863863,45.8544632341857
8.83243677391573,45.8541201658676
8.83188226521727,45.8538116455134
8.83130930535406,45.8535389154257
8.83072020143326,45.8533030737921
8.83011732556841,45.8531050702639
8.82950310532786,45.8529457021311
8.82888001395973,45.8528256111132
8.82825056043304,45.8527452807743
8.82761727933498,45.8527050345762
8.82698272066502,45.8527050345762
8.82634943956696,45.8527452807743
8.82571998604027,45.8528256111132
8.82509689467213,45.8529457021311
8.82448267443158,45.8531050702639
8.82387979856674,45.8533030737921
8.82329069464593,45.8535389154257
8.82271773478272,45.8538116455134
8.82216322608427,45.8541201658676
8.82162940136137,45.8544632341857
8.82111841013779,45.8548394690526
8.82063230999484,45.8552473555032
8.82017305828621,45.8556852511229
8.81974250425646,45.8561513926605
8.81934238159469,45.8566439031286
8.81897430145365,45.8571607993613
8.81863974596216,45.8577
8.81834006225709,45.8582593338739
8.81807645705895,45.8588365487431
8.81784999181285,45.8594293203668
8.8176615784144,45.8600352618631
8.81751197553785,45.8606519333193
8.81740178558119,45.8612768516173
8.81733145224048,45.8619075004314
8.81730125872326,45.8625413403617
8.81731132660817,45.8631758191582
8.81736161535539,45.863808381999
8.81745192246988,45.8644364817767
8.81758188431676,45.8650575893551
8.81775097758556,45.8656692037533
8.81795852139735,45.8662688622159
8.81820368004645,45.86685415013
8.81848546636552,45.8674227107477
8.8188027457005,45.8679722546761
8.8191542404795,45.8685005690957
8.81953853535708,45.8690055266708
8.81995408291342,45.8694850941156
8.82039920988518,45.869937340381
8.82087212390313,45.8703604444312
8.82137092070945,45.8707527025753
8.82189359182544,45.8711125353283
8.82243803263899,45.8714384937707
8.82300205087911,45.8717292653829
8.8235833754434,45.8719836793302
8.82417966554301,45.8722007111774
8.82478852012819,45.872379487014
8.8254074875564,45.8725192869726
8.82603407546426,45.8726195481283
8.82666576080343,45.8726798667647
8.8273,45.8727
</coordinates>
</LinearRing>
</outerBoundaryIs>
</Polygon>
<Polygon>
<outerBoundaryIs>
<LinearRing>
<coordinates>
8.7784,45.8733
8.77903423919657,45.8732798667647
8.77966592453574,45.8732195481283
8.7802925124436,45.8731192869726
8.78091147987181,45.872979487014
8.78152033445699,45.8728007111774
8.7821166245566,45.8725836793302
8.78269794912089,45.8723292653829
8.78326196736101,45.8720384937707
8.78380640817456,45.8717125353283
8.78432907929055,45.8713527025753
8.78482787609686,45.8709604444312
8.78530079011482,45.8705373403811
8.78574591708657,45.8700850941156
8.78616146464292,45.8696055266708
8.7865457595205,45.8691005690957
8.78689725429949,45.8685722546761
8.78721453363448,45.8680227107477
8.78749631995355,45.86745415013
8.78774147860265,45.8668688622159
8.78794902241444,45.8662692037533
8.78811811568323,45.8656575893551
8.78824807753012,45.8650364817767
8.78833838464461,45.864408381999
8.78838867339183,45.8637758191582
8.78839874127674,45.8631413403617
8.78836854775952,45.8625075004314
8.78829821441881,45.8618768516173
8.78818802446215,45.8612519333194
8.7880384215856,45.8606352618631
8.78785000818715,45.8600293203668
8.78762354294104,45.8594365487431
8.78735993774291,45.8588593338739
8.78706025403784,45.8583
8.78672569854635,45.8577607993613
8.78635761840531,45.8572439031286
8.78595749574354,45.8567513926605
8.78552694171379,45.8562852511229
8.78506769000516,45.8558473555032
8.78458158986221,45.8554394690526
8.78407059863863,45.8550632341857
8.78353677391573,45.8547201658677
8.78298226521727,45.8544116455135
8.78240930535407,45.8541389154257
8.78182020143326,45.8539030737921
8.78121732556841,45.8537050702639
8.78060310532786,45.8535457021312
8.77998001395973,45.8534256111132
8.77935056043304,45.8533452807743
8.77871727933498,45.8533050345762
8.77808272066502,45.8533050345762
8.77744943956696,45.8533452807743
8.77681998604027,45.8534256111132
8.77619689467213,45.8535457021312
8.77558267443158,45.8537050702639
8.77497979856674,45.8539030737921
8.77439069464593,45.8541389154257
8.77381773478272,45.8544116455135
8.77326322608427,45.8547201658677
8.77272940136137,45.8550632341857
8.77221841013779,45.8554394690526
8.77173230999484,45.8558473555032
8.77127305828621,45.8562852511229
8.77084250425646,45.8567513926605
8.77044238159469,45.8572439031286
8.77007430145365,45.8577607993613
8.76973974596216,45.8583
8.76944006225709,45.8588593338739
8.76917645705895,45.8594365487431
8.76894999181285,45.8600293203668
8.7687615784144,45.8606352618631
8.76861197553785,45.8612519333194
8.76850178558119,45.8618768516173
8.76843145224048,45.8625075004314
8.76840125872326,45.8631413403617
8.76841132660817,45.8637758191582
8.76846161535539,45.864408381999
8.76855192246988,45.8650364817767
8.76868188431676,45.8656575893551
8.76885097758556,45.8662692037533
8.76905852139735,45.8668688622159
8.76930368004645,45.86745415013
8.76958546636552,45.8680227107477
8.7699027457005,45.8685722546761
8.7702542404795,45.8691005690957
8.77063853535708,45.8696055266708
8.77105408291342,45.8700850941156
8.77149920988518,45.8705373403811
8.77197212390313,45.8709604444312
8.77247092070945,45.8713527025753
8.77299359182544,45.8717125353283
8.77353803263899,45.8720384937707
8.77410205087911,45.8723292653829
8.7746833754434,45.8725836793302
8.77527966554301,45.8728007111774
8.77588852012819,45.872979487014
8.7765074875564,45.8731192869726
8.77713407546426,45.8732195481283
8.77776576080343,45.8732798667647
8.7784,45.8733
</coordinates>
</LinearRing>
</outerBoundaryIs>
</Polygon>
<Polygon>
<outerBoundaryIs>
<LinearRing>
<coordinates>
8.7784,45.8733
8.77903423919657,45.8732798667647
8.77966592453574,45.8732195481283
8.7802925124436,45.8731192869726
8.78091147987181,45.872979487014
8.78152033445699,45.8728007111774
8.7821166245566,45.8725836793302
8.78269794912089,45.8723292653829
8.78326196736101,45.8720384937707
8.78380640817456,45.8717125353283
8.78432907929055,45.8713527025753
8.78482787609686,45.8709604444312
8.78530079011482,45.8705373403811
8.78574591708657,45.8700850941156
8.78616146464292,45.8696055266708
8.7865457595205,45.8691005690957
8.78689725429949,45.8685722546761
8.78721453363448,45.8680227107477
8.78749631995355,45.86745415013
8.78774147860265,45.8668688622159
8.78794902241444,45.8662692037533
8.78811811568323,45.8656575893551
8.78824807753012,45.8650364817767
8.78833838464461,45.864408381999
8.78838867339183,45.8637758191582
8.78839874127674,45.8631413403617
8.78836854775952,45.8625075004314
8.78829821441881,45.8618768516173
8.78818802446215,45.8612519333194
8.7880384215856,45.8606352618631
8.78785000818715,45.8600293203668
8.78762354294104,45.8594365487431
8.78735993774291,45.8588593338739
8.78706025403784,45.8583
8.78672569854635,45.8577607993613
8.78635761840531,45.8572439031286
8.78595749574354,45.8567513926605
8.78552694171379,45.8562852511229
8.78506769000516,45.8558473555032
8.78458158986221,45.8554394690526
8.78407059863863,45.8550632341857
8.78353677391573,45.8547201658677
8.78298226521727,45.8544116455135
8.78240930535407,45.8541389154257
8.78182020143326,45.8539030737921
8.78121732556841,45.8537050702639
8.78060310532786,45.8535457021312
8.77998001395973,45.8534256111132
8.77935056043304,45.8533452807743
8.77871727933498,45.8533050345762
8.77808272066502,45.8533050345762
8.77744943956696,45.8533452807743
8.77681998604027,45.8534256111132
8.77619689467213,45.8535457021312
8.77558267443158,45.8537050702639
8.77497979856674,45.8539030737921
8.77439069464593,45.8541389154257
8.77381773478272,45.8544116455135
8.77326322608427,45.8547201658677
8.77272940136137,45.8550632341857
8.77221841013779,45.8554394690526
8.77173230999484,45.8558473555032
8.77127305828621,45.8562852511229
8.77084250425646,45.8567513926605
8.77044238159469,45.8572439031286
8.77007430145365,45.8577607993613
8.76973974596216,45.8583
8.76944006225709,45.8588593338739
8.76917645705895,45.8594365487431
8.76894999181285,45.8600293203668
8.7687615784144,45.8606352618631
8.76861197553785,45.8612519333194
8.76850178558119,45.8618768516173
8.76843145224048,45.8625075004314
8.76840125872326,45.8631413403617
8.76841132660817,45.8637758191582
8.76846161535539,45.864408381999
8.76855192246988,45.8650364817767
8.76868188431676,45.8656575893551
8.76885097758556,45.8662692037533
8.76905852139735,45.8668688622159
8.76930368004645,45.86745415013
8.76958546636552,45.8680227107477
8.7699027457005,45.8685722546761
8.7702542404795,45.8691005690957
8.77063853535708,45.8696055266708
8.77105408291342,45.8700850941156
8.77149920988518,45.8705373403811
8.77197212390313,45.8709604444312
8.77247092070945,45.8713527025753
8.77299359182544,45.8717125353283
8.77353803263899,45.8720384937707
8.77410205087911,45.8723292653829
8.7746833754434,45.8725836793302
8.77527966554301,45.8728007111774
8.77588852012819,45.872979487014
8.7765074875564,45.8731192869726
8.77713407546426,45.8732195481283
8.77776576080343,45.8732798667647
8.7784,45.8733
</coordinates>
</LinearRing>
</outerBoundaryIs>
</Polygon>
<Polygon>
<outerBoundaryIs>
<LinearRing>
<coordinates>
8.7784,45.8733
8.77903423919657,45.8732798667647
8.77966592453574,45.8732195481283
8.7802925124436,45.8731192869726
8.78091147987181,45.872979487014
8.78152033445699,45.8728007111774
8.7821166245566,45.8725836793302
8.78269794912089,45.8723292653829
8.78326196736101,45.8720384937707
8.78380640817456,45.8717125353283
8.78432907929055,45.8713527025753
8.78482787609686,45.8709604444312
8.78530079011482,45.8705373403811
8.78574591708657,45.8700850941156
8.78616146464292,45.8696055266708
8.7865457595205,45.8691005690957
8.78689725429949,45.8685722546761
8.78721453363448,45.8680227107477
8.78749631995355,45.86745415013
8.78774147860265,45.8668688622159
8.78794902241444,45.8662692037533
8.78811811568323,45.8656575893551
8.78824807753012,45.8650364817767
8.78833838464461,45.864408381999
8.78838867339183,45.8637758191582
8.78839874127674,45.8631413403617
8.78836854775952,45.8625075004314
8.78829821441881,45.8618768516173
8.78818802446215,45.8612519333194
8.7880384215856,45.8606352618631
8.78785000818715,45.8600293203668
8.78762354294104,45.8594365487431
8.78735993774291,45.8588593338739
8.78706025403784,45.8583
8.78672569854635,45.8577607993613
8.78635761840531,45.8572439031286
8.78595749574354,45.8567513926605
8.78552694171379,45.8562852511229
8.78506769000516,45.8558473555032
8.78458158986221,45.8554394690526
8.78407059863863,45.8550632341857
8.78353677391573,45.8547201658677
8.78298226521727,45.8544116455135
8.78240930535407,45.8541389154257
8.78182020143326,45.8539030737921
8.78121732556841,45.8537050702639
8.78060310532786,45.8535457021312
8.77998001395973,45.8534256111132
8.77935056043304,45.8533452807743
8.77871727933498,45.8533050345762
8.77808272066502,45.8533050345762
8.77744943956696,45.8533452807743
8.77681998604027,45.8534256111132
8.77619689467213,45.8535457021312
8.77558267443158,45.8537050702639
8.77497979856674,45.8539030737921
8.77439069464593,45.8541389154257
8.77381773478272,45.8544116455135
8.77326322608427,45.8547201658677
8.77272940136137,45.8550632341857
8.77221841013779,45.8554394690526
8.77173230999484,45.8558473555032
8.77127305828621,45.8562852511229
8.77084250425646,45.8567513926605
8.77044238159469,45.8572439031286
8.77007430145365,45.8577607993613
8.76973974596216,45.8583
8.76944006225709,45.8588593338739
8.76917645705895,45.8594365487431
8.76894999181285,45.8600293203668
8.7687615784144,45.8606352618631
8.76861197553785,45.8612519333194
8.76850178558119,45.8618768516173
8.76843145224048,45.8625075004314
8.76840125872326,45.8631413403617
8.76841132660817,45.8637758191582
8.76846161535539,45.864408381999
8.76855192246988,45.8650364817767
8.76868188431676,45.8656575893551
8.76885097758556,45.8662692037533
8.76905852139735,45.8668688622159
8.76930368004645,45.86745415013
8.76958546636552,45.8680227107477
8.7699027457005,45.8685722546761
8.7702542404795,45.8691005690957
8.77063853535708,45.8696055266708
8.77105408291342,45.8700850941156
8.77149920988518,45.8705373403811
8.77197212390313,45.8709604444312
8.77247092070945,45.8713527025753
8.77299359182544,45.8717125353283
8.77353803263899,45.8720384937707
8.77410205087911,45.8723292653829
8.7746833754434,45.8725836793302
8.77527966554301,45.8728007111774
8.77588852012819,45.872979487014
8.7765074875564,45.8731192869726
8.77713407546426,45.8732195481283
8.77776576080343,45.8732798667647
8.7784,45.8733
</coordinates>
</LinearRing>
</outerBoundaryIs>
</Polygon>
<Polygon>
<outerBoundaryIs>
<LinearRing>
<coordinates>
8.7784,45.8733
8.77903423919657,45.8732798667647
8.77966592453574,45.8732195481283
8.7802925124436,45.8731192869726
8.78091147987181,45.872979487014
8.78152033445699,45.8728007111774
8.7821166245566,45.8725836793302
8.78269794912089,45.8723292653829
8.78326196736101,45.8720384937707
8.78380640817456,45.8717125353283
8.78432907929055,45.8713527025753
8.78482787609686,45.8709604444312
8.78530079011482,45.8705373403811
8.78574591708657,45.8700850941156
8.78616146464292,45.8696055266708
8.7865457595205,45.8691005690957
8.78689725429949,45.8685722546761
8.78721453363448,45.8680227107477
8.78749631995355,45.86745415013
8.78774147860265,45.8668688622159
8.78794902241444,45.8662692037533
8.78811811568323,45.8656575893551
8.78824807753012,45.8650364817767
8.78833838464461,45.864408381999
8.78838867339183,45.8637758191582
8.78839874127674,45.8631413403617
8.78836854775952,45.8625075004314
8.78829821441881,45.8618768516173
8.78818802446215,45.8612519333194
8.7880384215856,45.8606352618631
8.78785000818715,45.8600293203668
8.78762354294104,45.8594365487431
8.78735993774291,45.8588593338739
8.78706025403784,45.8583
8.78672569854635,45.8577607993613
8.78635761840531,45.8572439031286
8.78595749574354,45.8567513926605
8.78552694171379,45.8562852511229
8.78506769000516,45.8558473555032
8.78458158986221,45.8554394690526
8.78407059863863,45.8550632341857
8.78353677391573,45.8547201658677
8.78298226521727,45.8544116455135
8.78240930535407,45.8541389154257
8.78182020143326,45.8539030737921
8.78121732556841,45.8537050702639
8.78060310532786,45.8535457021312
8.77998001395973,45.8534256111132
8.77935056043304,45.8533452807743
8.77871727933498,45.8533050345762
8.77808272066502,45.8533050345762
8.77744943956696,45.8533452807743
8.77681998604027,45.8534256111132
8.77619689467213,45.8535457021312
8.77558267443158,45.8537050702639
8.77497979856674,45.8539030737921
8.77439069464593,45.8541389154257
8.77381773478272,45.8544116455135
8.77326322608427,45.8547201658677
8.77272940136137,45.8550632341857
8.77221841013779,45.8554394690526
8.77173230999484,45.8558473555032
8.77127305828621,45.8562852511229
8.77084250425646,45.8567513926605
8.77044238159469,45.8572439031286
8.77007430145365,45.8577607993613
8.76973974596216,45.8583
8.76944006225709,45.8588593338739
8.76917645705895,45.8594365487431
8.76894999181285,45.8600293203668
8.7687615784144,45.8606352618631
8.76861197553785,45.8612519333194
8.76850178558119,45.8618768516173
8.76843145224048,45.8625075004314
8.76840125872326,45.8631413403617
8.76841132660817,45.8637758191582
8.76846161535539,45.864408381999
8.76855192246988,45.8650364817767
8.76868188431676,45.8656575893551
8.76885097758556,45.8662692037533
8.76905852139735,45.8668688622159
8.76930368004645,45.86745415013
8.76958546636552,45.8680227107477
8.7699027457005,45.8685722546761
8.7702542404795,45.8691005690957
8.77063853535708,45.8696055266708
8.77105408291342,45.8700850941156
8.77149920988518,45.8705373403811
8.77197212390313,45.8709604444312
8.77247092070945,45.8713527025753
8.77299359182544,45.8717125353283
8.77353803263899,45.8720384937707
8.77410205087911,45.8723292653829
8.7746833754434,45.8725836793302
8.77527966554301,45.8728007111774
8.77588852012819,45.872979487014
8.7765074875564,45.8731192869726
8.77713407546426,45.8732195481283
8.77776576080343,45.8732798667647
8.7784,45.8733
</coordinates>
</LinearRing>
</outerBoundaryIs>
</Polygon>
<Polygon>
<outerBoundaryIs>
<LinearRing>
<coordinates>
8.95447,45.91069
8.95510423919657,45.9106698667647
8.95573592453574,45.9106095481283
8.9563625124436,45.9105092869726
8.95698147987181,45.910369487014
8.95759033445699,45.9101907111774
8.9581866245566,45.9099736793302
8.95876794912089,45.9097192653829
8.95933196736101,45.9094284937707
8.95987640817456,45.9091025353283
8.96039907929055,45.9087427025753
8.96089787609687,45.9083504444312
8.96137079011482,45.9079273403811
8.96181591708658,45.9074750941156
8.96223146464292,45.9069955266708
8.9626157595205,45.9064905690957
8.9629672542995,45.9059622546761
8.96328453363448,45.9054127107477
8.96356631995355,45.90484415013
8.96381147860265,45.9042588622159
8.96401902241444,45.9036592037533
8.96418811568324,45.9030475893551
8.96431807753012,45.9024264817767
8.96440838464461,45.901798381999
8.96445867339183,45.9011658191582
8.96446874127674,45.9005313403617
8.96443854775952,45.8998975004314
8.96436821441881,45.8992668516173
8.96425802446215,45.8986419333193
8.9641084215856,45.8980252618631
8.96392000818715,45.8974193203668
8.96369354294105,45.8968265487431
8.96342993774291,45.8962493338739
8.96313025403784,45.89569
8.96279569854635,45.8951507993613
8.96242761840531,45.8946339031286
8.96202749574354,45.8941413926605
8.96159694171379,45.8936752511229
8.96113769000516,45.8932373555032
8.96065158986221,45.8928294690526
8.96014059863863,45.8924532341857
8.95960677391573,45.8921101658676
8.95905226521728,45.8918016455134
8.95847930535407,45.8915289154257
8.95789020143326,45.8912930737921
8.95728732556841,45.8910950702639
8.95667310532787,45.8909357021311
8.95605001395973,45.8908156111132
8.95542056043304,45.8907352807743
8.95478727933498,45.8906950345762
8.95415272066502,45.8906950345762
8.95351943956696,45.8907352807743
8.95288998604027,45.8908156111132
8.95226689467214,45.8909357021311
8.95165267443159,45.8910950702639
8.95104979856674,45.8912930737921
8.95046069464594,45.8915289154257
8.94988773478273,45.8918016455134
8.94933322608427,45.8921101658676
8.94879940136137,45.8924532341857
8.94828841013779,45.8928294690526
8.94780230999484,45.8932373555032
8.94734305828621,45.8936752511229
8.94691250425646,45.8941413926605
8.94651238159469,45.8946339031286
8.94614430145365,45.8951507993613
8.94580974596216,45.89569
8.94551006225709,45.8962493338739
8.94524645705896,45.8968265487431
8.94501999181285,45.8974193203668
8.9448315784144,45.8980252618631
8.94468197553785,45.8986419333193
8.94457178558119,45.8992668516173
8.94450145224048,45.8998975004314
8.94447125872326,45.9005313403617
8.94448132660817,45.9011658191582
8.94453161535539,45.901798381999
8.94462192246988,45.9024264817767
8.94475188431677,45.9030475893551
8.94492097758556,45.9036592037533
8.94512852139735,45.9042588622159
8.94537368004645,45.90484415013
8.94565546636552,45.9054127107477
8.94597274570051,45.9059622546761
8.9463242404795,45.9064905690957
8.94670853535708,45.9069955266708
8.94712408291343,45.9074750941156
8.94756920988518,45.9079273403811
8.94804212390314,45.9083504444312
8.94854092070945,45.9087427025753
8.94906359182544,45.9091025353283
8.949608032639,45.9094284937707
8.95017205087911,45.9097192653829
8.9507533754434,45.9099736793302
8.95134966554301,45.9101907111774
8.95195852012819,45.910369487014
8.9525774875564,45.9105092869726
8.95320407546426,45.9106095481283
8.95383576080343,45.9106698667647
8.95447,45.91069
</coordinates>
</LinearRing>
</outerBoundaryIs>
</Polygon>
</MultiGeometry>
</Placemark>
</Document>
</kml>
