# Supplementary material for: Species conservation profiles of the endemic spiders Troglohyphantes (Araneae, Linyphiidae) from the Alps and the north-western Dinarides
Source: Biodivers Data J. 2022 Aug 19;10:e87261. doi: 10.3897/BDJ.10.e87261 (PMC9848466; doi:10.3897/BDJ.10.e87261)
Supplement: Supplementary material 56 — Troglohyphantesspatulifer Pesarini, 2001 [file bdj-10-e87261-s056.kml]

<?xml version="1.0" encoding="UTF-8"?>
<kml xmlns="http://earth.google.com/kml/2.2">
<Document>
<name></name>
<description><![CDATA[]]></description>

<Style id="1">
<LineStyle>
<width>2</width>
<color>ff0000ff</color>
</LineStyle>
<PolyStyle>
<color>aaffffff</color>
<fill>1</fill>
</PolyStyle>
</Style>

<Placemark>
<name>T.spatulifer.kml</name>
<description><![CDATA[]]></description>
<styleUrl>#1</styleUrl>
<visibility>1</visibility>
<MultiGeometry>
<Polygon>
<outerBoundaryIs>
<LinearRing>
<coordinates>
9.947,45.6034
9.94763423919657,45.6033798667647
9.94826592453574,45.6033195481283
9.9488925124436,45.6032192869726
9.94951147987181,45.603079487014
9.95012033445698,45.6029007111774
9.9507166245566,45.6026836793302
9.95129794912089,45.6024292653829
9.951861967361,45.6021384937707
9.95240640817456,45.6018125353283
9.95292907929054,45.6014527025753
9.95342787609686,45.6010604444312
9.95390079011482,45.6006373403811
9.95434591708657,45.6001850941156
9.95476146464292,45.5997055266708
9.9551457595205,45.5992005690957
9.95549725429949,45.5986722546761
9.95581453363448,45.5981227107477
9.95609631995355,45.59755415013
9.95634147860265,45.5969688622159
9.95654902241444,45.5963692037533
9.95671811568323,45.5957575893551
9.95684807753012,45.5951364817767
9.95693838464461,45.594508381999
9.95698867339183,45.5938758191582
9.95699874127674,45.5932413403617
9.95696854775952,45.5926075004314
9.95689821441881,45.5919768516173
9.95678802446215,45.5913519333194
9.9566384215856,45.5907352618631
9.95645000818715,45.5901293203668
9.95622354294104,45.5895365487431
9.95595993774291,45.5889593338739
9.95566025403784,45.5884
9.95532569854635,45.5878607993613
9.95495761840531,45.5873439031286
9.95455749574354,45.5868513926605
9.95412694171379,45.5863852511229
9.95366769000516,45.5859473555032
9.95318158986221,45.5855394690526
9.95267059863863,45.5851632341857
9.95213677391573,45.5848201658677
9.95158226521727,45.5845116455135
9.95100930535406,45.5842389154257
9.95042020143326,45.5840030737921
9.94981732556841,45.5838050702639
9.94920310532786,45.5836457021312
9.94858001395973,45.5835256111132
9.94795056043304,45.5834452807743
9.94731727933498,45.5834050345762
9.94668272066502,45.5834050345762
9.94604943956696,45.5834452807743
9.94541998604027,45.5835256111132
9.94479689467213,45.5836457021312
9.94418267443158,45.5838050702639
9.94357979856674,45.5840030737921
9.94299069464593,45.5842389154257
9.94241773478272,45.5845116455135
9.94186322608427,45.5848201658677
9.94132940136137,45.5851632341857
9.94081841013779,45.5855394690526
9.94033230999484,45.5859473555032
9.93987305828621,45.5863852511229
9.93944250425646,45.5868513926605
9.93904238159469,45.5873439031286
9.93867430145365,45.5878607993613
9.93833974596216,45.5884
9.93804006225709,45.5889593338739
9.93777645705895,45.5895365487431
9.93754999181285,45.5901293203668
9.9373615784144,45.5907352618631
9.93721197553785,45.5913519333194
9.93710178558119,45.5919768516173
9.93703145224048,45.5926075004314
9.93700125872326,45.5932413403617
9.93701132660817,45.5938758191582
9.93706161535539,45.594508381999
9.93715192246988,45.5951364817767
9.93728188431676,45.5957575893551
9.93745097758556,45.5963692037533
9.93765852139735,45.5969688622159
9.93790368004645,45.59755415013
9.93818546636552,45.5981227107477
9.9385027457005,45.5986722546761
9.9388542404795,45.5992005690957
9.93923853535708,45.5997055266708
9.93965408291342,45.6001850941156
9.94009920988518,45.6006373403811
9.94057212390313,45.6010604444312
9.94107092070945,45.6014527025753
9.94159359182544,45.6018125353283
9.94213803263899,45.6021384937707
9.94270205087911,45.6024292653829
9.9432833754434,45.6026836793302
9.94387966554301,45.6029007111774
9.94448852012819,45.603079487014
9.9451074875564,45.6032192869726
9.94573407546426,45.6033195481283
9.94636576080343,45.6033798667647
9.947,45.6034
</coordinates>
</LinearRing>
</outerBoundaryIs>
</Polygon>
</MultiGeometry>
</Placemark>
</Document>
</kml>
