# Supplementary material for: Species conservation profiles of the endemic spiders Troglohyphantes (Araneae, Linyphiidae) from the Alps and the north-western Dinarides
Source: Biodivers Data J. 2022 Aug 19;10:e87261. doi: 10.3897/BDJ.10.e87261 (PMC9848466; doi:10.3897/BDJ.10.e87261)
Supplement: Supplementary material 57 — Distribution of Troglohyphantesspinipes Fage, 1919 [file bdj-10-e87261-s057.kml]

<?xml version="1.0" encoding="UTF-8"?>
<kml xmlns="http://earth.google.com/kml/2.2">
<Document>
<name></name>
<description><![CDATA[]]></description>

<Style id="1">
<LineStyle>
<width>2</width>
<color>ff0000ff</color>
</LineStyle>
<PolyStyle>
<color>aaffffff</color>
<fill>1</fill>
</PolyStyle>
</Style>

<Placemark>
<name>T.spinipes.kml</name>
<description><![CDATA[]]></description>
<styleUrl>#1</styleUrl>
<visibility>1</visibility>
<MultiGeometry>
<Polygon>
<outerBoundaryIs>
<LinearRing>
<coordinates>
14.84682,45.63718
14.8474542391966,45.6371598667647
14.8480859245357,45.6370995481283
14.8487125124436,45.6369992869726
14.8493314798718,45.636859487014
14.849940334457,45.6366807111774
14.8505366245566,45.6364636793302
14.8511179491209,45.6362092653829
14.851681967361,45.6359184937707
14.8522264081746,45.6355925353283
14.8527490792905,45.6352327025753
14.8532478760969,45.6348404444312
14.8537207901148,45.6344173403811
14.8541659170866,45.6339650941156
14.8545814646429,45.6334855266708
14.8549657595205,45.6329805690957
14.8553172542995,45.6324522546761
14.8556345336345,45.6319027107477
14.8559163199535,45.63133415013
14.8561614786027,45.6307488622159
14.8563690224144,45.6301492037533
14.8565381156832,45.6295375893551
14.8566680775301,45.6289164817767
14.8567583846446,45.628288381999
14.8568086733918,45.6276558191582
14.8568187412767,45.6270213403617
14.8567885477595,45.6263875004314
14.8567182144188,45.6257568516173
14.8566080244621,45.6251319333194
14.8564584215856,45.6245152618631
14.8562700081871,45.6239093203668
14.856043542941,45.6233165487431
14.8557799377429,45.6227393338739
14.8554802540378,45.62218
14.8551456985463,45.6216407993613
14.8547776184053,45.6211239031286
14.8543774957435,45.6206313926605
14.8539469417138,45.6201652511229
14.8534876900052,45.6197273555032
14.8530015898622,45.6193194690526
14.8524905986386,45.6189432341857
14.8519567739157,45.6186001658677
14.8514022652173,45.6182916455135
14.8508293053541,45.6180189154257
14.8502402014333,45.6177830737921
14.8496373255684,45.6175850702639
14.8490231053279,45.6174257021312
14.8484000139597,45.6173056111132
14.847770560433,45.6172252807743
14.847137279335,45.6171850345762
14.846502720665,45.6171850345762
14.845869439567,45.6172252807743
14.8452399860403,45.6173056111132
14.8446168946721,45.6174257021312
14.8440026744316,45.6175850702639
14.8433997985667,45.6177830737921
14.8428106946459,45.6180189154257
14.8422377347827,45.6182916455135
14.8416832260843,45.6186001658677
14.8411494013614,45.6189432341857
14.8406384101378,45.6193194690526
14.8401523099948,45.6197273555032
14.8396930582862,45.6201652511229
14.8392625042565,45.6206313926605
14.8388623815947,45.6211239031286
14.8384943014537,45.6216407993613
14.8381597459622,45.62218
14.8378600622571,45.6227393338739
14.837596457059,45.6233165487431
14.8373699918129,45.6239093203668
14.8371815784144,45.6245152618631
14.8370319755379,45.6251319333194
14.8369217855812,45.6257568516173
14.8368514522405,45.6263875004314
14.8368212587233,45.6270213403617
14.8368313266082,45.6276558191582
14.8368816153554,45.628288381999
14.8369719224699,45.6289164817767
14.8371018843168,45.6295375893551
14.8372709775856,45.6301492037533
14.8374785213973,45.6307488622159
14.8377236800465,45.63133415013
14.8380054663655,45.6319027107477
14.8383227457005,45.6324522546761
14.8386742404795,45.6329805690957
14.8390585353571,45.6334855266708
14.8394740829134,45.6339650941156
14.8399192098852,45.6344173403811
14.8403921239031,45.6348404444312
14.8408909207095,45.6352327025753
14.8414135918254,45.6355925353283
14.841958032639,45.6359184937707
14.8425220508791,45.6362092653829
14.8431033754434,45.6364636793302
14.843699665543,45.6366807111774
14.8443085201282,45.636859487014
14.8449274875564,45.6369992869726
14.8455540754643,45.6370995481283
14.8461857608034,45.6371598667647
14.84682,45.63718
</coordinates>
</LinearRing>
</outerBoundaryIs>
</Polygon>
<Polygon>
<outerBoundaryIs>
<LinearRing>
<coordinates>
14.848597,45.646115
14.8492312391966,45.6460948667647
14.8498629245357,45.6460345481283
14.8504895124436,45.6459342869726
14.8511084798718,45.645794487014
14.851717334457,45.6456157111774
14.8523136245566,45.6453986793302
14.8528949491209,45.6451442653829
14.853458967361,45.6448534937707
14.8540034081746,45.6445275353283
14.8545260792905,45.6441677025753
14.8550248760969,45.6437754444312
14.8554977901148,45.643352340381
14.8559429170866,45.6429000941156
14.8563584646429,45.6424205266708
14.8567427595205,45.6419155690957
14.8570942542995,45.6413872546761
14.8574115336345,45.6408377107477
14.8576933199535,45.64026915013
14.8579384786027,45.6396838622159
14.8581460224144,45.6390842037533
14.8583151156832,45.6384725893551
14.8584450775301,45.6378514817767
14.8585353846446,45.637223381999
14.8585856733918,45.6365908191582
14.8585957412767,45.6359563403617
14.8585655477595,45.6353225004314
14.8584952144188,45.6346918516173
14.8583850244621,45.6340669333193
14.8582354215856,45.6334502618631
14.8580470081871,45.6328443203668
14.857820542941,45.6322515487431
14.8575569377429,45.6316743338739
14.8572572540378,45.631115
14.8569226985463,45.6305757993613
14.8565546184053,45.6300589031286
14.8561544957435,45.6295663926605
14.8557239417138,45.6291002511229
14.8552646900052,45.6286623555032
14.8547785898622,45.6282544690526
14.8542675986386,45.6278782341857
14.8537337739157,45.6275351658676
14.8531792652173,45.6272266455134
14.8526063053541,45.6269539154257
14.8520172014333,45.6267180737921
14.8514143255684,45.6265200702639
14.8508001053279,45.6263607021311
14.8501770139597,45.6262406111132
14.849547560433,45.6261602807743
14.848914279335,45.6261200345762
14.848279720665,45.6261200345762
14.847646439567,45.6261602807743
14.8470169860403,45.6262406111132
14.8463938946721,45.6263607021311
14.8457796744316,45.6265200702639
14.8451767985667,45.6267180737921
14.8445876946459,45.6269539154257
14.8440147347827,45.6272266455134
14.8434602260843,45.6275351658676
14.8429264013614,45.6278782341857
14.8424154101378,45.6282544690526
14.8419293099948,45.6286623555032
14.8414700582862,45.6291002511229
14.8410395042565,45.6295663926605
14.8406393815947,45.6300589031286
14.8402713014537,45.6305757993613
14.8399367459622,45.631115
14.8396370622571,45.6316743338739
14.839373457059,45.6322515487431
14.8391469918129,45.6328443203668
14.8389585784144,45.6334502618631
14.8388089755379,45.6340669333193
14.8386987855812,45.6346918516173
14.8386284522405,45.6353225004314
14.8385982587233,45.6359563403617
14.8386083266082,45.6365908191582
14.8386586153554,45.637223381999
14.8387489224699,45.6378514817767
14.8388788843168,45.6384725893551
14.8390479775856,45.6390842037533
14.8392555213973,45.6396838622159
14.8395006800465,45.64026915013
14.8397824663655,45.6408377107477
14.8400997457005,45.6413872546761
14.8404512404795,45.6419155690957
14.8408355353571,45.6424205266708
14.8412510829134,45.6429000941156
14.8416962098852,45.643352340381
14.8421691239031,45.6437754444312
14.8426679207095,45.6441677025753
14.8431905918254,45.6445275353283
14.843735032639,45.6448534937707
14.8442990508791,45.6451442653829
14.8448803754434,45.6453986793302
14.845476665543,45.6456157111774
14.8460855201282,45.645794487014
14.8467044875564,45.6459342869726
14.8473310754643,45.6460345481283
14.8479627608034,45.6460948667647
14.848597,45.646115
</coordinates>
</LinearRing>
</outerBoundaryIs>
</Polygon>
<Polygon>
<outerBoundaryIs>
<LinearRing>
<coordinates>
14.81692,45.63474
14.8175542391966,45.6347198667647
14.8181859245357,45.6346595481283
14.8188125124436,45.6345592869726
14.8194314798718,45.634419487014
14.820040334457,45.6342407111774
14.8206366245566,45.6340236793302
14.8212179491209,45.6337692653829
14.821781967361,45.6334784937707
14.8223264081746,45.6331525353283
14.8228490792905,45.6327927025753
14.8233478760969,45.6324004444312
14.8238207901148,45.6319773403811
14.8242659170866,45.6315250941156
14.8246814646429,45.6310455266708
14.8250657595205,45.6305405690957
14.8254172542995,45.6300122546761
14.8257345336345,45.6294627107477
14.8260163199535,45.62889415013
14.8262614786027,45.6283088622159
14.8264690224144,45.6277092037533
14.8266381156832,45.6270975893551
14.8267680775301,45.6264764817767
14.8268583846446,45.625848381999
14.8269086733918,45.6252158191582
14.8269187412767,45.6245813403617
14.8268885477595,45.6239475004314
14.8268182144188,45.6233168516173
14.8267080244621,45.6226919333194
14.8265584215856,45.6220752618631
14.8263700081871,45.6214693203668
14.826143542941,45.6208765487431
14.8258799377429,45.6202993338739
14.8255802540378,45.61974
14.8252456985463,45.6192007993613
14.8248776184053,45.6186839031286
14.8244774957435,45.6181913926605
14.8240469417138,45.6177252511229
14.8235876900052,45.6172873555032
14.8231015898622,45.6168794690526
14.8225905986386,45.6165032341857
14.8220567739157,45.6161601658677
14.8215022652173,45.6158516455135
14.8209293053541,45.6155789154257
14.8203402014333,45.6153430737921
14.8197373255684,45.6151450702639
14.8191231053279,45.6149857021312
14.8185000139597,45.6148656111132
14.817870560433,45.6147852807743
14.817237279335,45.6147450345762
14.816602720665,45.6147450345762
14.815969439567,45.6147852807743
14.8153399860403,45.6148656111132
14.8147168946721,45.6149857021312
14.8141026744316,45.6151450702639
14.8134997985667,45.6153430737921
14.8129106946459,45.6155789154257
14.8123377347827,45.6158516455135
14.8117832260843,45.6161601658677
14.8112494013614,45.6165032341857
14.8107384101378,45.6168794690526
14.8102523099948,45.6172873555032
14.8097930582862,45.6177252511229
14.8093625042565,45.6181913926605
14.8089623815947,45.6186839031286
14.8085943014537,45.6192007993613
14.8082597459622,45.61974
14.8079600622571,45.6202993338739
14.807696457059,45.6208765487431
14.8074699918129,45.6214693203668
14.8072815784144,45.6220752618631
14.8071319755379,45.6226919333194
14.8070217855812,45.6233168516173
14.8069514522405,45.6239475004314
14.8069212587233,45.6245813403617
14.8069313266082,45.6252158191582
14.8069816153554,45.625848381999
14.8070719224699,45.6264764817767
14.8072018843168,45.6270975893551
14.8073709775856,45.6277092037533
14.8075785213973,45.6283088622159
14.8078236800465,45.62889415013
14.8081054663655,45.6294627107477
14.8084227457005,45.6300122546761
14.8087742404795,45.6305405690957
14.8091585353571,45.6310455266708
14.8095740829134,45.6315250941156
14.8100192098852,45.6319773403811
14.8104921239031,45.6324004444312
14.8109909207095,45.6327927025753
14.8115135918254,45.6331525353283
14.812058032639,45.6334784937707
14.8126220508791,45.6337692653829
14.8132033754434,45.6340236793302
14.813799665543,45.6342407111774
14.8144085201282,45.634419487014
14.8150274875564,45.6345592869726
14.8156540754643,45.6346595481283
14.8162857608034,45.6347198667647
14.81692,45.63474
</coordinates>
</LinearRing>
</outerBoundaryIs>
</Polygon>
</MultiGeometry>
</Placemark>
</Document>
</kml>
