# Supplementary material for: Species conservation profiles of the endemic spiders Troglohyphantes (Araneae, Linyphiidae) from the Alps and the north-western Dinarides
Source: Biodivers Data J. 2022 Aug 19;10:e87261. doi: 10.3897/BDJ.10.e87261 (PMC9848466; doi:10.3897/BDJ.10.e87261)
Supplement: Supplementary material 59 — Distribution of Troglohyphantestauriscus Thaler, 1982 [file bdj-10-e87261-s059.kml]

<?xml version="1.0" encoding="UTF-8"?>
<kml xmlns="http://earth.google.com/kml/2.2">
<Document>
<name></name>
<description><![CDATA[]]></description>

<Style id="1">
<LineStyle>
<width>2</width>
<color>ff0000ff</color>
</LineStyle>
<PolyStyle>
<color>aaffffff</color>
<fill>1</fill>
</PolyStyle>
</Style>

<Placemark>
<name>T.tauriscus.kml</name>
<description><![CDATA[]]></description>
<styleUrl>#1</styleUrl>
<visibility>1</visibility>
<MultiGeometry>
<Polygon>
<outerBoundaryIs>
<LinearRing>
<coordinates>
13.703056,47.364722
13.7036902391966,47.3647018667647
13.7043219245357,47.3646415481283
13.7049485124436,47.3645412869726
13.7055674798718,47.364401487014
13.706176334457,47.3642227111774
13.7067726245566,47.3640056793302
13.7073539491209,47.3637512653829
13.707917967361,47.3634604937707
13.7084624081746,47.3631345353283
13.7089850792905,47.3627747025753
13.7094838760969,47.3623824444312
13.7099567901148,47.3619593403811
13.7104019170866,47.3615070941156
13.7108174646429,47.3610275266708
13.7112017595205,47.3605225690957
13.7115532542995,47.3599942546761
13.7118705336345,47.3594447107477
13.7121523199535,47.35887615013
13.7123974786027,47.3582908622159
13.7126050224144,47.3576912037533
13.7127741156832,47.3570795893551
13.7129040775301,47.3564584817767
13.7129943846446,47.355830381999
13.7130446733918,47.3551978191582
13.7130547412767,47.3545633403617
13.7130245477595,47.3539295004314
13.7129542144188,47.3532988516173
13.7128440244621,47.3526739333194
13.7126944215856,47.3520572618631
13.7125060081871,47.3514513203668
13.712279542941,47.3508585487431
13.7120159377429,47.3502813338739
13.7117162540378,47.349722
13.7113816985463,47.3491827993613
13.7110136184053,47.3486659031286
13.7106134957435,47.3481733926605
13.7101829417138,47.3477072511229
13.7097236900052,47.3472693555032
13.7092375898622,47.3468614690526
13.7087265986386,47.3464852341857
13.7081927739157,47.3461421658677
13.7076382652173,47.3458336455135
13.7070653053541,47.3455609154257
13.7064762014333,47.3453250737921
13.7058733255684,47.3451270702639
13.7052591053279,47.3449677021312
13.7046360139597,47.3448476111132
13.704006560433,47.3447672807743
13.703373279335,47.3447270345762
13.702738720665,47.3447270345762
13.702105439567,47.3447672807743
13.7014759860403,47.3448476111132
13.7008528946721,47.3449677021312
13.7002386744316,47.3451270702639
13.6996357985667,47.3453250737921
13.6990466946459,47.3455609154257
13.6984737347827,47.3458336455135
13.6979192260843,47.3461421658677
13.6973854013614,47.3464852341857
13.6968744101378,47.3468614690526
13.6963883099948,47.3472693555032
13.6959290582862,47.3477072511229
13.6954985042565,47.3481733926605
13.6950983815947,47.3486659031286
13.6947303014537,47.3491827993613
13.6943957459622,47.349722
13.6940960622571,47.3502813338739
13.693832457059,47.3508585487431
13.6936059918129,47.3514513203668
13.6934175784144,47.3520572618631
13.6932679755379,47.3526739333194
13.6931577855812,47.3532988516173
13.6930874522405,47.3539295004314
13.6930572587233,47.3545633403617
13.6930673266082,47.3551978191582
13.6931176153554,47.355830381999
13.6932079224699,47.3564584817767
13.6933378843168,47.3570795893551
13.6935069775856,47.3576912037533
13.6937145213973,47.3582908622159
13.6939596800465,47.35887615013
13.6942414663655,47.3594447107477
13.6945587457005,47.3599942546761
13.6949102404795,47.3605225690957
13.6952945353571,47.3610275266708
13.6957100829134,47.3615070941156
13.6961552098852,47.3619593403811
13.6966281239031,47.3623824444312
13.6971269207095,47.3627747025753
13.6976495918254,47.3631345353283
13.698194032639,47.3634604937707
13.6987580508791,47.3637512653829
13.6993393754434,47.3640056793302
13.699935665543,47.3642227111774
13.7005445201282,47.364401487014
13.7011634875564,47.3645412869726
13.7017900754643,47.3646415481283
13.7024217608034,47.3647018667647
13.703056,47.364722
</coordinates>
</LinearRing>
</outerBoundaryIs>
</Polygon>
<Polygon>
<outerBoundaryIs>
<LinearRing>
<coordinates>
13.807732,46.589
13.8083662391966,46.5889798667647
13.8089979245357,46.5889195481283
13.8096245124436,46.5888192869726
13.8102434798718,46.588679487014
13.810852334457,46.5885007111774
13.8114486245566,46.5882836793302
13.8120299491209,46.5880292653829
13.812593967361,46.5877384937707
13.8131384081746,46.5874125353283
13.8136610792905,46.5870527025753
13.8141598760969,46.5866604444312
13.8146327901148,46.5862373403811
13.8150779170866,46.5857850941156
13.8154934646429,46.5853055266708
13.8158777595205,46.5848005690957
13.8162292542995,46.5842722546761
13.8165465336345,46.5837227107477
13.8168283199535,46.58315415013
13.8170734786027,46.5825688622159
13.8172810224144,46.5819692037533
13.8174501156832,46.5813575893551
13.8175800775301,46.5807364817767
13.8176703846446,46.580108381999
13.8177206733918,46.5794758191582
13.8177307412767,46.5788413403617
13.8177005477595,46.5782075004314
13.8176302144188,46.5775768516173
13.8175200244621,46.5769519333194
13.8173704215856,46.5763352618631
13.8171820081871,46.5757293203668
13.816955542941,46.5751365487431
13.8166919377429,46.5745593338739
13.8163922540378,46.574
13.8160576985463,46.5734607993613
13.8156896184053,46.5729439031286
13.8152894957435,46.5724513926605
13.8148589417138,46.5719852511229
13.8143996900052,46.5715473555032
13.8139135898622,46.5711394690526
13.8134025986386,46.5707632341857
13.8128687739157,46.5704201658677
13.8123142652173,46.5701116455134
13.8117413053541,46.5698389154257
13.8111522014333,46.5696030737921
13.8105493255684,46.5694050702639
13.8099351053279,46.5692457021311
13.8093120139597,46.5691256111132
13.808682560433,46.5690452807743
13.808049279335,46.5690050345762
13.807414720665,46.5690050345762
13.806781439567,46.5690452807743
13.8061519860403,46.5691256111132
13.8055288946721,46.5692457021311
13.8049146744316,46.5694050702639
13.8043117985667,46.5696030737921
13.8037226946459,46.5698389154257
13.8031497347827,46.5701116455134
13.8025952260843,46.5704201658677
13.8020614013614,46.5707632341857
13.8015504101378,46.5711394690526
13.8010643099948,46.5715473555032
13.8006050582862,46.5719852511229
13.8001745042565,46.5724513926605
13.7997743815947,46.5729439031286
13.7994063014537,46.5734607993613
13.7990717459622,46.574
13.7987720622571,46.5745593338739
13.798508457059,46.5751365487431
13.7982819918129,46.5757293203668
13.7980935784144,46.5763352618631
13.7979439755379,46.5769519333194
13.7978337855812,46.5775768516173
13.7977634522405,46.5782075004314
13.7977332587233,46.5788413403617
13.7977433266082,46.5794758191582
13.7977936153554,46.580108381999
13.7978839224699,46.5807364817767
13.7980138843168,46.5813575893551
13.7981829775856,46.5819692037533
13.7983905213973,46.5825688622159
13.7986356800465,46.58315415013
13.7989174663655,46.5837227107477
13.7992347457005,46.5842722546761
13.7995862404795,46.5848005690957
13.7999705353571,46.5853055266708
13.8003860829134,46.5857850941156
13.8008312098852,46.5862373403811
13.8013041239031,46.5866604444312
13.8018029207095,46.5870527025753
13.8023255918254,46.5874125353283
13.802870032639,46.5877384937707
13.8034340508791,46.5880292653829
13.8040153754434,46.5882836793302
13.804611665543,46.5885007111774
13.8052205201282,46.588679487014
13.8058394875564,46.5888192869726
13.8064660754643,46.5889195481283
13.8070977608034,46.5889798667647
13.807732,46.589
</coordinates>
</LinearRing>
</outerBoundaryIs>
</Polygon>
<Polygon>
<outerBoundaryIs>
<LinearRing>
<coordinates>
13.671389,47.685278
13.6720232391966,47.6852578667647
13.6726549245357,47.6851975481283
13.6732815124436,47.6850972869726
13.6739004798718,47.684957487014
13.674509334457,47.6847787111774
13.6751056245566,47.6845616793302
13.6756869491209,47.6843072653829
13.676250967361,47.6840164937707
13.6767954081746,47.6836905353283
13.6773180792905,47.6833307025753
13.6778168760969,47.6829384444312
13.6782897901148,47.6825153403811
13.6787349170866,47.6820630941156
13.6791504646429,47.6815835266708
13.6795347595205,47.6810785690957
13.6798862542995,47.6805502546761
13.6802035336345,47.6800007107477
13.6804853199535,47.67943215013
13.6807304786027,47.6788468622159
13.6809380224144,47.6782472037533
13.6811071156832,47.6776355893551
13.6812370775301,47.6770144817767
13.6813273846446,47.676386381999
13.6813776733918,47.6757538191582
13.6813877412767,47.6751193403617
13.6813575477595,47.6744855004314
13.6812872144188,47.6738548516173
13.6811770244621,47.6732299333193
13.6810274215856,47.6726132618631
13.6808390081871,47.6720073203668
13.680612542941,47.6714145487431
13.6803489377429,47.6708373338739
13.6800492540378,47.670278
13.6797146985463,47.6697387993613
13.6793466184053,47.6692219031286
13.6789464957435,47.6687293926605
13.6785159417138,47.6682632511229
13.6780566900052,47.6678253555032
13.6775705898622,47.6674174690526
13.6770595986386,47.6670412341857
13.6765257739157,47.6666981658677
13.6759712652173,47.6663896455134
13.6753983053541,47.6661169154257
13.6748092014333,47.6658810737921
13.6742063255684,47.6656830702639
13.6735921053279,47.6655237021311
13.6729690139597,47.6654036111132
13.672339560433,47.6653232807743
13.671706279335,47.6652830345762
13.671071720665,47.6652830345762
13.670438439567,47.6653232807743
13.6698089860403,47.6654036111132
13.6691858946721,47.6655237021311
13.6685716744316,47.6656830702639
13.6679687985667,47.6658810737921
13.6673796946459,47.6661169154257
13.6668067347827,47.6663896455134
13.6662522260843,47.6666981658677
13.6657184013614,47.6670412341857
13.6652074101378,47.6674174690526
13.6647213099948,47.6678253555032
13.6642620582862,47.6682632511229
13.6638315042565,47.6687293926605
13.6634313815947,47.6692219031286
13.6630633014537,47.6697387993613
13.6627287459622,47.670278
13.6624290622571,47.6708373338739
13.662165457059,47.6714145487431
13.6619389918129,47.6720073203668
13.6617505784144,47.6726132618631
13.6616009755379,47.6732299333193
13.6614907855812,47.6738548516173
13.6614204522405,47.6744855004314
13.6613902587233,47.6751193403617
13.6614003266082,47.6757538191582
13.6614506153554,47.676386381999
13.6615409224699,47.6770144817767
13.6616708843168,47.6776355893551
13.6618399775856,47.6782472037533
13.6620475213973,47.6788468622159
13.6622926800465,47.67943215013
13.6625744663655,47.6800007107477
13.6628917457005,47.6805502546761
13.6632432404795,47.6810785690957
13.6636275353571,47.6815835266708
13.6640430829134,47.6820630941156
13.6644882098852,47.6825153403811
13.6649611239031,47.6829384444312
13.6654599207095,47.6833307025753
13.6659825918254,47.6836905353283
13.666527032639,47.6840164937707
13.6670910508791,47.6843072653829
13.6676723754434,47.6845616793302
13.668268665543,47.6847787111774
13.6688775201282,47.684957487014
13.6694964875564,47.6850972869726
13.6701230754643,47.6851975481283
13.6707547608034,47.6852578667647
13.671389,47.685278
</coordinates>
</LinearRing>
</outerBoundaryIs>
</Polygon>
<Polygon>
<outerBoundaryIs>
<LinearRing>
<coordinates>
13.502029,47.310309
13.5026632391966,47.3102888667647
13.5032949245357,47.3102285481283
13.5039215124436,47.3101282869726
13.5045404798718,47.309988487014
13.505149334457,47.3098097111774
13.5057456245566,47.3095926793302
13.5063269491209,47.3093382653829
13.506890967361,47.3090474937707
13.5074354081746,47.3087215353283
13.5079580792905,47.3083617025753
13.5084568760969,47.3079694444312
13.5089297901148,47.3075463403811
13.5093749170866,47.3070940941156
13.5097904646429,47.3066145266708
13.5101747595205,47.3061095690957
13.5105262542995,47.3055812546761
13.5108435336345,47.3050317107477
13.5111253199535,47.30446315013
13.5113704786027,47.3038778622159
13.5115780224144,47.3032782037533
13.5117471156832,47.3026665893551
13.5118770775301,47.3020454817767
13.5119673846446,47.301417381999
13.5120176733918,47.3007848191582
13.5120277412767,47.3001503403617
13.5119975477595,47.2995165004314
13.5119272144188,47.2988858516173
13.5118170244621,47.2982609333193
13.5116674215856,47.2976442618631
13.5114790081871,47.2970383203668
13.511252542941,47.2964455487431
13.5109889377429,47.2958683338739
13.5106892540378,47.295309
13.5103546985463,47.2947697993613
13.5099866184053,47.2942529031286
13.5095864957435,47.2937603926605
13.5091559417138,47.2932942511229
13.5086966900052,47.2928563555032
13.5082105898622,47.2924484690526
13.5076995986386,47.2920722341857
13.5071657739157,47.2917291658677
13.5066112652173,47.2914206455134
13.5060383053541,47.2911479154257
13.5054492014333,47.2909120737921
13.5048463255684,47.2907140702639
13.5042321053279,47.2905547021311
13.5036090139597,47.2904346111132
13.502979560433,47.2903542807743
13.502346279335,47.2903140345762
13.501711720665,47.2903140345762
13.501078439567,47.2903542807743
13.5004489860403,47.2904346111132
13.4998258946721,47.2905547021311
13.4992116744316,47.2907140702639
13.4986087985667,47.2909120737921
13.4980196946459,47.2911479154257
13.4974467347827,47.2914206455134
13.4968922260843,47.2917291658677
13.4963584013614,47.2920722341857
13.4958474101378,47.2924484690526
13.4953613099948,47.2928563555032
13.4949020582862,47.2932942511229
13.4944715042565,47.2937603926605
13.4940713815947,47.2942529031286
13.4937033014537,47.2947697993613
13.4933687459622,47.295309
13.4930690622571,47.2958683338739
13.492805457059,47.2964455487431
13.4925789918129,47.2970383203668
13.4923905784144,47.2976442618631
13.4922409755379,47.2982609333193
13.4921307855812,47.2988858516173
13.4920604522405,47.2995165004314
13.4920302587233,47.3001503403617
13.4920403266082,47.3007848191582
13.4920906153554,47.301417381999
13.4921809224699,47.3020454817767
13.4923108843168,47.3026665893551
13.4924799775856,47.3032782037533
13.4926875213973,47.3038778622159
13.4929326800465,47.30446315013
13.4932144663655,47.3050317107477
13.4935317457005,47.3055812546761
13.4938832404795,47.3061095690957
13.4942675353571,47.3066145266708
13.4946830829134,47.3070940941156
13.4951282098852,47.3075463403811
13.4956011239031,47.3079694444312
13.4960999207095,47.3083617025753
13.4966225918254,47.3087215353283
13.497167032639,47.3090474937707
13.4977310508791,47.3093382653829
13.4983123754434,47.3095926793302
13.498908665543,47.3098097111774
13.4995175201282,47.309988487014
13.5001364875564,47.3101282869726
13.5007630754643,47.3102285481283
13.5013947608034,47.3102888667647
13.502029,47.310309
</coordinates>
</LinearRing>
</outerBoundaryIs>
</Polygon>
<Polygon>
<outerBoundaryIs>
<LinearRing>
<coordinates>
12.820193,47.076677
12.8208272391966,47.0766568667647
12.8214589245357,47.0765965481283
12.8220855124436,47.0764962869726
12.8227044798718,47.076356487014
12.823313334457,47.0761777111774
12.8239096245566,47.0759606793302
12.8244909491209,47.0757062653829
12.825054967361,47.0754154937707
12.8255994081746,47.0750895353283
12.8261220792905,47.0747297025753
12.8266208760969,47.0743374444312
12.8270937901148,47.0739143403811
12.8275389170866,47.0734620941156
12.8279544646429,47.0729825266708
12.8283387595205,47.0724775690957
12.8286902542995,47.0719492546761
12.8290075336345,47.0713997107477
12.8292893199535,47.07083115013
12.8295344786027,47.0702458622159
12.8297420224144,47.0696462037533
12.8299111156832,47.0690345893551
12.8300410775301,47.0684134817767
12.8301313846446,47.067785381999
12.8301816733918,47.0671528191582
12.8301917412767,47.0665183403617
12.8301615477595,47.0658845004314
12.8300912144188,47.0652538516173
12.8299810244621,47.0646289333193
12.8298314215856,47.0640122618631
12.8296430081871,47.0634063203668
12.829416542941,47.0628135487431
12.8291529377429,47.0622363338739
12.8288532540378,47.061677
12.8285186985463,47.0611377993613
12.8281506184053,47.0606209031286
12.8277504957435,47.0601283926605
12.8273199417138,47.0596622511229
12.8268606900052,47.0592243555032
12.8263745898622,47.0588164690526
12.8258635986386,47.0584402341857
12.8253297739157,47.0580971658677
12.8247752652173,47.0577886455134
12.8242023053541,47.0575159154257
12.8236132014333,47.0572800737921
12.8230103255684,47.0570820702639
12.8223961053279,47.0569227021311
12.8217730139597,47.0568026111132
12.821143560433,47.0567222807743
12.820510279335,47.0566820345762
12.819875720665,47.0566820345762
12.819242439567,47.0567222807743
12.8186129860403,47.0568026111132
12.8179898946721,47.0569227021311
12.8173756744316,47.0570820702639
12.8167727985667,47.0572800737921
12.8161836946459,47.0575159154257
12.8156107347827,47.0577886455134
12.8150562260843,47.0580971658677
12.8145224013614,47.0584402341857
12.8140114101378,47.0588164690526
12.8135253099948,47.0592243555032
12.8130660582862,47.0596622511229
12.8126355042565,47.0601283926605
12.8122353815947,47.0606209031286
12.8118673014537,47.0611377993613
12.8115327459622,47.061677
12.8112330622571,47.0622363338739
12.810969457059,47.0628135487431
12.8107429918129,47.0634063203668
12.8105545784144,47.0640122618631
12.8104049755379,47.0646289333193
12.8102947855812,47.0652538516173
12.8102244522405,47.0658845004314
12.8101942587233,47.0665183403617
12.8102043266082,47.0671528191582
12.8102546153554,47.067785381999
12.8103449224699,47.0684134817767
12.8104748843168,47.0690345893551
12.8106439775856,47.0696462037533
12.8108515213973,47.0702458622159
12.8110966800465,47.07083115013
12.8113784663655,47.0713997107477
12.8116957457005,47.0719492546761
12.8120472404795,47.0724775690957
12.8124315353571,47.0729825266708
12.8128470829134,47.0734620941156
12.8132922098852,47.0739143403811
12.8137651239031,47.0743374444312
12.8142639207095,47.0747297025753
12.8147865918254,47.0750895353283
12.815331032639,47.0754154937707
12.8158950508791,47.0757062653829
12.8164763754434,47.0759606793302
12.817072665543,47.0761777111774
12.8176815201282,47.076356487014
12.8183004875564,47.0764962869726
12.8189270754643,47.0765965481283
12.8195587608034,47.0766568667647
12.820193,47.076677
</coordinates>
</LinearRing>
</outerBoundaryIs>
</Polygon>
<Polygon>
<outerBoundaryIs>
<LinearRing>
<coordinates>
13.428611,47.470556
13.4292452391966,47.4705358667647
13.4298769245357,47.4704755481283
13.4305035124436,47.4703752869726
13.4311224798718,47.470235487014
13.431731334457,47.4700567111774
13.4323276245566,47.4698396793302
13.4329089491209,47.4695852653829
13.433472967361,47.4692944937707
13.4340174081746,47.4689685353283
13.4345400792905,47.4686087025753
13.4350388760969,47.4682164444312
13.4355117901148,47.467793340381
13.4359569170866,47.4673410941156
13.4363724646429,47.4668615266708
13.4367567595205,47.4663565690957
13.4371082542995,47.4658282546761
13.4374255336345,47.4652787107477
13.4377073199535,47.46471015013
13.4379524786027,47.4641248622159
13.4381600224144,47.4635252037533
13.4383291156832,47.4629135893551
13.4384590775301,47.4622924817767
13.4385493846446,47.461664381999
13.4385996733918,47.4610318191582
13.4386097412767,47.4603973403617
13.4385795477595,47.4597635004314
13.4385092144188,47.4591328516173
13.4383990244621,47.4585079333193
13.4382494215856,47.4578912618631
13.4380610081871,47.4572853203668
13.437834542941,47.4566925487431
13.4375709377429,47.4561153338739
13.4372712540378,47.455556
13.4369366985463,47.4550167993613
13.4365686184053,47.4544999031286
13.4361684957435,47.4540073926605
13.4357379417138,47.4535412511229
13.4352786900052,47.4531033555032
13.4347925898622,47.4526954690526
13.4342815986386,47.4523192341857
13.4337477739157,47.4519761658676
13.4331932652173,47.4516676455134
13.4326203053541,47.4513949154257
13.4320312014333,47.4511590737921
13.4314283255684,47.4509610702639
13.4308141053279,47.4508017021311
13.4301910139597,47.4506816111132
13.429561560433,47.4506012807743
13.428928279335,47.4505610345762
13.428293720665,47.4505610345762
13.427660439567,47.4506012807743
13.4270309860403,47.4506816111132
13.4264078946721,47.4508017021311
13.4257936744316,47.4509610702639
13.4251907985667,47.4511590737921
13.4246016946459,47.4513949154257
13.4240287347827,47.4516676455134
13.4234742260843,47.4519761658676
13.4229404013614,47.4523192341857
13.4224294101378,47.4526954690526
13.4219433099948,47.4531033555032
13.4214840582862,47.4535412511229
13.4210535042565,47.4540073926605
13.4206533815947,47.4544999031286
13.4202853014537,47.4550167993613
13.4199507459622,47.455556
13.4196510622571,47.4561153338739
13.419387457059,47.4566925487431
13.4191609918129,47.4572853203668
13.4189725784144,47.4578912618631
13.4188229755379,47.4585079333193
13.4187127855812,47.4591328516173
13.4186424522405,47.4597635004314
13.4186122587233,47.4603973403617
13.4186223266082,47.4610318191582
13.4186726153554,47.461664381999
13.4187629224699,47.4622924817767
13.4188928843168,47.4629135893551
13.4190619775856,47.4635252037533
13.4192695213973,47.4641248622159
13.4195146800465,47.46471015013
13.4197964663655,47.4652787107477
13.4201137457005,47.4658282546761
13.4204652404795,47.4663565690957
13.4208495353571,47.4668615266708
13.4212650829134,47.4673410941156
13.4217102098852,47.467793340381
13.4221831239031,47.4682164444312
13.4226819207095,47.4686087025753
13.4232045918254,47.4689685353283
13.423749032639,47.4692944937707
13.4243130508791,47.4695852653829
13.4248943754434,47.4698396793302
13.425490665543,47.4700567111774
13.4260995201282,47.470235487014
13.4267184875564,47.4703752869726
13.4273450754643,47.4704755481283
13.4279767608034,47.4705358667647
13.428611,47.470556
</coordinates>
</LinearRing>
</outerBoundaryIs>
</Polygon>
<Polygon>
<outerBoundaryIs>
<LinearRing>
<coordinates>
13.203889,47.119167
13.2045232391966,47.1191468667647
13.2051549245357,47.1190865481283
13.2057815124436,47.1189862869726
13.2064004798718,47.118846487014
13.207009334457,47.1186677111774
13.2076056245566,47.1184506793302
13.2081869491209,47.1181962653829
13.208750967361,47.1179054937707
13.2092954081746,47.1175795353283
13.2098180792905,47.1172197025753
13.2103168760969,47.1168274444312
13.2107897901148,47.1164043403811
13.2112349170866,47.1159520941156
13.2116504646429,47.1154725266708
13.2120347595205,47.1149675690957
13.2123862542995,47.1144392546761
13.2127035336345,47.1138897107477
13.2129853199535,47.11332115013
13.2132304786027,47.1127358622159
13.2134380224144,47.1121362037533
13.2136071156832,47.1115245893551
13.2137370775301,47.1109034817767
13.2138273846446,47.110275381999
13.2138776733918,47.1096428191582
13.2138877412767,47.1090083403617
13.2138575477595,47.1083745004314
13.2137872144188,47.1077438516173
13.2136770244621,47.1071189333193
13.2135274215856,47.1065022618631
13.2133390081871,47.1058963203668
13.213112542941,47.1053035487431
13.2128489377429,47.1047263338739
13.2125492540378,47.104167
13.2122146985463,47.1036277993613
13.2118466184053,47.1031109031286
13.2114464957435,47.1026183926605
13.2110159417138,47.1021522511229
13.2105566900052,47.1017143555032
13.2100705898622,47.1013064690526
13.2095595986386,47.1009302341857
13.2090257739157,47.1005871658677
13.2084712652173,47.1002786455134
13.2078983053541,47.1000059154257
13.2073092014333,47.0997700737921
13.2067063255684,47.0995720702639
13.2060921053279,47.0994127021311
13.2054690139597,47.0992926111132
13.204839560433,47.0992122807743
13.204206279335,47.0991720345762
13.203571720665,47.0991720345762
13.202938439567,47.0992122807743
13.2023089860403,47.0992926111132
13.2016858946721,47.0994127021311
13.2010716744316,47.0995720702639
13.2004687985667,47.0997700737921
13.1998796946459,47.1000059154257
13.1993067347827,47.1002786455134
13.1987522260843,47.1005871658677
13.1982184013614,47.1009302341857
13.1977074101378,47.1013064690526
13.1972213099948,47.1017143555032
13.1967620582862,47.1021522511229
13.1963315042565,47.1026183926605
13.1959313815947,47.1031109031286
13.1955633014537,47.1036277993613
13.1952287459622,47.104167
13.1949290622571,47.1047263338739
13.194665457059,47.1053035487431
13.1944389918129,47.1058963203668
13.1942505784144,47.1065022618631
13.1941009755379,47.1071189333193
13.1939907855812,47.1077438516173
13.1939204522405,47.1083745004314
13.1938902587233,47.1090083403617
13.1939003266082,47.1096428191582
13.1939506153554,47.110275381999
13.1940409224699,47.1109034817767
13.1941708843168,47.1115245893551
13.1943399775856,47.1121362037533
13.1945475213973,47.1127358622159
13.1947926800465,47.11332115013
13.1950744663655,47.1138897107477
13.1953917457005,47.1144392546761
13.1957432404795,47.1149675690957
13.1961275353571,47.1154725266708
13.1965430829134,47.1159520941156
13.1969882098852,47.1164043403811
13.1974611239031,47.1168274444312
13.1979599207095,47.1172197025753
13.1984825918254,47.1175795353283
13.199027032639,47.1179054937707
13.1995910508791,47.1181962653829
13.2001723754434,47.1184506793302
13.200768665543,47.1186677111774
13.2013775201282,47.118846487014
13.2019964875564,47.1189862869726
13.2026230754643,47.1190865481283
13.2032547608034,47.1191468667647
13.203889,47.119167
</coordinates>
</LinearRing>
</outerBoundaryIs>
</Polygon>
<Polygon>
<outerBoundaryIs>
<LinearRing>
<coordinates>
14.039444,47.3225
14.0400782391966,47.3224798667647
14.0407099245357,47.3224195481283
14.0413365124436,47.3223192869726
14.0419554798718,47.322179487014
14.042564334457,47.3220007111774
14.0431606245566,47.3217836793302
14.0437419491209,47.3215292653829
14.044305967361,47.3212384937707
14.0448504081746,47.3209125353283
14.0453730792905,47.3205527025753
14.0458718760969,47.3201604444312
14.0463447901148,47.3197373403811
14.0467899170866,47.3192850941156
14.0472054646429,47.3188055266708
14.0475897595205,47.3183005690957
14.0479412542995,47.3177722546761
14.0482585336345,47.3172227107477
14.0485403199535,47.31665415013
14.0487854786027,47.3160688622159
14.0489930224144,47.3154692037533
14.0491621156832,47.3148575893551
14.0492920775301,47.3142364817767
14.0493823846446,47.313608381999
14.0494326733918,47.3129758191582
14.0494427412767,47.3123413403617
14.0494125477595,47.3117075004314
14.0493422144188,47.3110768516173
14.0492320244621,47.3104519333193
14.0490824215856,47.3098352618631
14.0488940081871,47.3092293203668
14.048667542941,47.3086365487431
14.0484039377429,47.3080593338739
14.0481042540378,47.3075
14.0477696985463,47.3069607993613
14.0474016184053,47.3064439031286
14.0470014957435,47.3059513926605
14.0465709417138,47.3054852511229
14.0461116900052,47.3050473555032
14.0456255898622,47.3046394690526
14.0451145986386,47.3042632341857
14.0445807739157,47.3039201658677
14.0440262652173,47.3036116455134
14.0434533053541,47.3033389154257
14.0428642014333,47.3031030737921
14.0422613255684,47.3029050702639
14.0416471053279,47.3027457021311
14.0410240139597,47.3026256111132
14.040394560433,47.3025452807743
14.039761279335,47.3025050345762
14.039126720665,47.3025050345762
14.038493439567,47.3025452807743
14.0378639860403,47.3026256111132
14.0372408946721,47.3027457021311
14.0366266744316,47.3029050702639
14.0360237985667,47.3031030737921
14.0354346946459,47.3033389154257
14.0348617347827,47.3036116455134
14.0343072260843,47.3039201658677
14.0337734013614,47.3042632341857
14.0332624101378,47.3046394690526
14.0327763099948,47.3050473555032
14.0323170582862,47.3054852511229
14.0318865042565,47.3059513926605
14.0314863815947,47.3064439031286
14.0311183014537,47.3069607993613
14.0307837459622,47.3075
14.0304840622571,47.3080593338739
14.030220457059,47.3086365487431
14.0299939918129,47.3092293203668
14.0298055784144,47.3098352618631
14.0296559755379,47.3104519333193
14.0295457855812,47.3110768516173
14.0294754522405,47.3117075004314
14.0294452587233,47.3123413403617
14.0294553266082,47.3129758191582
14.0295056153554,47.313608381999
14.0295959224699,47.3142364817767
14.0297258843168,47.3148575893551
14.0298949775856,47.3154692037533
14.0301025213973,47.3160688622159
14.0303476800465,47.31665415013
14.0306294663655,47.3172227107477
14.0309467457005,47.3177722546761
14.0312982404795,47.3183005690957
14.0316825353571,47.3188055266708
14.0320980829134,47.3192850941156
14.0325432098852,47.3197373403811
14.0330161239031,47.3201604444312
14.0335149207095,47.3205527025753
14.0340375918254,47.3209125353283
14.034582032639,47.3212384937707
14.0351460508791,47.3215292653829
14.0357273754434,47.3217836793302
14.036323665543,47.3220007111774
14.0369325201282,47.322179487014
14.0375514875564,47.3223192869726
14.0381780754643,47.3224195481283
14.0388097608034,47.3224798667647
14.039444,47.3225
</coordinates>
</LinearRing>
</outerBoundaryIs>
</Polygon>
<Polygon>
<outerBoundaryIs>
<LinearRing>
<coordinates>
13.364161,46.991798
13.3647952391966,46.9917778667647
13.3654269245357,46.9917175481283
13.3660535124436,46.9916172869726
13.3666724798718,46.991477487014
13.367281334457,46.9912987111774
13.3678776245566,46.9910816793302
13.3684589491209,46.9908272653829
13.369022967361,46.9905364937707
13.3695674081746,46.9902105353283
13.3700900792905,46.9898507025753
13.3705888760969,46.9894584444312
13.3710617901148,46.9890353403811
13.3715069170866,46.9885830941156
13.3719224646429,46.9881035266708
13.3723067595205,46.9875985690957
13.3726582542995,46.9870702546761
13.3729755336345,46.9865207107477
13.3732573199535,46.98595215013
13.3735024786027,46.9853668622159
13.3737100224144,46.9847672037533
13.3738791156832,46.9841555893551
13.3740090775301,46.9835344817767
13.3740993846446,46.982906381999
13.3741496733918,46.9822738191582
13.3741597412767,46.9816393403617
13.3741295477595,46.9810055004314
13.3740592144188,46.9803748516173
13.3739490244621,46.9797499333193
13.3737994215856,46.9791332618631
13.3736110081871,46.9785273203668
13.373384542941,46.9779345487431
13.3731209377429,46.9773573338739
13.3728212540378,46.976798
13.3724866985463,46.9762587993613
13.3721186184053,46.9757419031286
13.3717184957435,46.9752493926605
13.3712879417138,46.9747832511229
13.3708286900052,46.9743453555032
13.3703425898622,46.9739374690526
13.3698315986386,46.9735612341857
13.3692977739157,46.9732181658676
13.3687432652173,46.9729096455134
13.3681703053541,46.9726369154257
13.3675812014333,46.9724010737921
13.3669783255684,46.9722030702639
13.3663641053279,46.9720437021311
13.3657410139597,46.9719236111132
13.365111560433,46.9718432807743
13.364478279335,46.9718030345762
13.363843720665,46.9718030345762
13.363210439567,46.9718432807743
13.3625809860403,46.9719236111132
13.3619578946721,46.9720437021311
13.3613436744316,46.9722030702639
13.3607407985667,46.9724010737921
13.3601516946459,46.9726369154257
13.3595787347827,46.9729096455134
13.3590242260843,46.9732181658676
13.3584904013614,46.9735612341857
13.3579794101378,46.9739374690526
13.3574933099948,46.9743453555032
13.3570340582862,46.9747832511229
13.3566035042565,46.9752493926605
13.3562033815947,46.9757419031286
13.3558353014537,46.9762587993613
13.3555007459622,46.976798
13.3552010622571,46.9773573338739
13.354937457059,46.9779345487431
13.3547109918129,46.9785273203668
13.3545225784144,46.9791332618631
13.3543729755379,46.9797499333193
13.3542627855812,46.9803748516173
13.3541924522405,46.9810055004314
13.3541622587233,46.9816393403617
13.3541723266082,46.9822738191582
13.3542226153554,46.982906381999
13.3543129224699,46.9835344817767
13.3544428843168,46.9841555893551
13.3546119775856,46.9847672037533
13.3548195213973,46.9853668622159
13.3550646800465,46.98595215013
13.3553464663655,46.9865207107477
13.3556637457005,46.9870702546761
13.3560152404795,46.9875985690957
13.3563995353571,46.9881035266708
13.3568150829134,46.9885830941156
13.3572602098852,46.9890353403811
13.3577331239031,46.9894584444312
13.3582319207095,46.9898507025753
13.3587545918254,46.9902105353283
13.359299032639,46.9905364937707
13.3598630508791,46.9908272653829
13.3604443754434,46.9910816793302
13.361040665543,46.9912987111774
13.3616495201282,46.991477487014
13.3622684875564,46.9916172869726
13.3628950754643,46.9917175481283
13.3635267608034,46.9917778667647
13.364161,46.991798
</coordinates>
</LinearRing>
</outerBoundaryIs>
</Polygon>
<Polygon>
<outerBoundaryIs>
<LinearRing>
<coordinates>
14.025,47.304722
14.0256342391966,47.3047018667647
14.0262659245357,47.3046415481283
14.0268925124436,47.3045412869726
14.0275114798718,47.304401487014
14.028120334457,47.3042227111774
14.0287166245566,47.3040056793302
14.0292979491209,47.3037512653829
14.029861967361,47.3034604937707
14.0304064081746,47.3031345353283
14.0309290792905,47.3027747025753
14.0314278760969,47.3023824444312
14.0319007901148,47.3019593403811
14.0323459170866,47.3015070941156
14.0327614646429,47.3010275266708
14.0331457595205,47.3005225690957
14.0334972542995,47.2999942546761
14.0338145336345,47.2994447107477
14.0340963199535,47.29887615013
14.0343414786027,47.2982908622159
14.0345490224144,47.2976912037533
14.0347181156832,47.2970795893551
14.0348480775301,47.2964584817767
14.0349383846446,47.295830381999
14.0349886733918,47.2951978191582
14.0349987412767,47.2945633403617
14.0349685477595,47.2939295004314
14.0348982144188,47.2932988516173
14.0347880244621,47.2926739333193
14.0346384215856,47.2920572618631
14.0344500081871,47.2914513203668
14.034223542941,47.2908585487431
14.0339599377429,47.2902813338739
14.0336602540378,47.289722
14.0333256985463,47.2891827993613
14.0329576184053,47.2886659031286
14.0325574957435,47.2881733926605
14.0321269417138,47.2877072511229
14.0316676900052,47.2872693555032
14.0311815898622,47.2868614690526
14.0306705986386,47.2864852341857
14.0301367739157,47.2861421658677
14.0295822652173,47.2858336455134
14.0290093053541,47.2855609154257
14.0284202014333,47.2853250737921
14.0278173255684,47.2851270702639
14.0272031053279,47.2849677021311
14.0265800139597,47.2848476111132
14.025950560433,47.2847672807743
14.025317279335,47.2847270345762
14.024682720665,47.2847270345762
14.024049439567,47.2847672807743
14.0234199860403,47.2848476111132
14.0227968946721,47.2849677021311
14.0221826744316,47.2851270702639
14.0215797985667,47.2853250737921
14.0209906946459,47.2855609154257
14.0204177347827,47.2858336455134
14.0198632260843,47.2861421658677
14.0193294013614,47.2864852341857
14.0188184101378,47.2868614690526
14.0183323099948,47.2872693555032
14.0178730582862,47.2877072511229
14.0174425042565,47.2881733926605
14.0170423815947,47.2886659031286
14.0166743014537,47.2891827993613
14.0163397459622,47.289722
14.0160400622571,47.2902813338739
14.015776457059,47.2908585487431
14.0155499918129,47.2914513203668
14.0153615784144,47.2920572618631
14.0152119755379,47.2926739333193
14.0151017855812,47.2932988516173
14.0150314522405,47.2939295004314
14.0150012587233,47.2945633403617
14.0150113266082,47.2951978191582
14.0150616153554,47.295830381999
14.0151519224699,47.2964584817767
14.0152818843168,47.2970795893551
14.0154509775856,47.2976912037533
14.0156585213973,47.2982908622159
14.0159036800465,47.29887615013
14.0161854663655,47.2994447107477
14.0165027457005,47.2999942546761
14.0168542404795,47.3005225690957
14.0172385353571,47.3010275266708
14.0176540829134,47.3015070941156
14.0180992098852,47.3019593403811
14.0185721239031,47.3023824444312
14.0190709207095,47.3027747025753
14.0195935918254,47.3031345353283
14.020138032639,47.3034604937707
14.0207020508791,47.3037512653829
14.0212833754434,47.3040056793302
14.021879665543,47.3042227111774
14.0224885201282,47.304401487014
14.0231074875564,47.3045412869726
14.0237340754643,47.3046415481283
14.0243657608034,47.3047018667647
14.025,47.304722
</coordinates>
</LinearRing>
</outerBoundaryIs>
</Polygon>
</MultiGeometry>
</Placemark>
</Document>
</kml>
