# Supplementary material for: Species conservation profiles of the endemic spiders Troglohyphantes (Araneae, Linyphiidae) from the Alps and the north-western Dinarides
Source: Biodivers Data J. 2022 Aug 19;10:e87261. doi: 10.3897/BDJ.10.e87261 (PMC9848466; doi:10.3897/BDJ.10.e87261)
Supplement: Supplementary material 61 — Distribution of Troglohyphantestrispinosus Miller & Polenec, 1975 [file bdj-10-e87261-s061.kml]

<?xml version="1.0" encoding="UTF-8"?>
<kml xmlns="http://earth.google.com/kml/2.2">
<Document>
<name></name>
<description><![CDATA[]]></description>

<Style id="1">
<LineStyle>
<width>2</width>
<color>ff0000ff</color>
</LineStyle>
<PolyStyle>
<color>aaffffff</color>
<fill>1</fill>
</PolyStyle>
</Style>

<Placemark>
<name>T.trispinosus.kml</name>
<description><![CDATA[]]></description>
<styleUrl>#1</styleUrl>
<visibility>1</visibility>
<MultiGeometry>
<Polygon>
<outerBoundaryIs>
<LinearRing>
<coordinates>
14.1242,46.283046
14.1248342391966,46.2830258667647
14.1254659245357,46.2829655481283
14.1260925124436,46.2828652869726
14.1267114798718,46.282725487014
14.127320334457,46.2825467111774
14.1279166245566,46.2823296793302
14.1284979491209,46.2820752653829
14.129061967361,46.2817844937707
14.1296064081746,46.2814585353283
14.1301290792905,46.2810987025753
14.1306278760969,46.2807064444312
14.1311007901148,46.2802833403811
14.1315459170866,46.2798310941156
14.1319614646429,46.2793515266708
14.1323457595205,46.2788465690957
14.1326972542995,46.2783182546761
14.1330145336345,46.2777687107477
14.1332963199535,46.27720015013
14.1335414786027,46.2766148622159
14.1337490224144,46.2760152037533
14.1339181156832,46.2754035893551
14.1340480775301,46.2747824817767
14.1341383846446,46.274154381999
14.1341886733918,46.2735218191582
14.1341987412767,46.2728873403617
14.1341685477595,46.2722535004314
14.1340982144188,46.2716228516173
14.1339880244621,46.2709979333194
14.1338384215856,46.2703812618631
14.1336500081871,46.2697753203668
14.133423542941,46.2691825487431
14.1331599377429,46.2686053338739
14.1328602540378,46.268046
14.1325256985463,46.2675067993613
14.1321576184053,46.2669899031286
14.1317574957435,46.2664973926605
14.1313269417138,46.2660312511229
14.1308676900052,46.2655933555032
14.1303815898622,46.2651854690526
14.1298705986386,46.2648092341857
14.1293367739157,46.2644661658677
14.1287822652173,46.2641576455134
14.1282093053541,46.2638849154257
14.1276202014333,46.2636490737921
14.1270173255684,46.2634510702639
14.1264031053279,46.2632917021311
14.1257800139597,46.2631716111132
14.125150560433,46.2630912807743
14.124517279335,46.2630510345762
14.123882720665,46.2630510345762
14.123249439567,46.2630912807743
14.1226199860403,46.2631716111132
14.1219968946721,46.2632917021311
14.1213826744316,46.2634510702639
14.1207797985667,46.2636490737921
14.1201906946459,46.2638849154257
14.1196177347827,46.2641576455134
14.1190632260843,46.2644661658677
14.1185294013614,46.2648092341857
14.1180184101378,46.2651854690526
14.1175323099948,46.2655933555032
14.1170730582862,46.2660312511229
14.1166425042565,46.2664973926605
14.1162423815947,46.2669899031286
14.1158743014537,46.2675067993613
14.1155397459622,46.268046
14.1152400622571,46.2686053338739
14.114976457059,46.2691825487431
14.1147499918129,46.2697753203668
14.1145615784144,46.2703812618631
14.1144119755379,46.2709979333194
14.1143017855812,46.2716228516173
14.1142314522405,46.2722535004314
14.1142012587233,46.2728873403617
14.1142113266082,46.2735218191582
14.1142616153554,46.274154381999
14.1143519224699,46.2747824817767
14.1144818843168,46.2754035893551
14.1146509775856,46.2760152037533
14.1148585213973,46.2766148622159
14.1151036800465,46.27720015013
14.1153854663655,46.2777687107477
14.1157027457005,46.2783182546761
14.1160542404795,46.2788465690957
14.1164385353571,46.2793515266708
14.1168540829134,46.2798310941156
14.1172992098852,46.2802833403811
14.1177721239031,46.2807064444312
14.1182709207095,46.2810987025753
14.1187935918254,46.2814585353283
14.119338032639,46.2817844937707
14.1199020508791,46.2820752653829
14.1204833754434,46.2823296793302
14.121079665543,46.2825467111774
14.1216885201282,46.282725487014
14.1223074875564,46.2828652869726
14.1229340754643,46.2829655481283
14.1235657608034,46.2830258667647
14.1242,46.283046
</coordinates>
</LinearRing>
</outerBoundaryIs>
</Polygon>
<Polygon>
<outerBoundaryIs>
<LinearRing>
<coordinates>
14.019606,46.237402
14.0202402391966,46.2373818667647
14.0208719245357,46.2373215481283
14.0214985124436,46.2372212869726
14.0221174798718,46.237081487014
14.022726334457,46.2369027111774
14.0233226245566,46.2366856793302
14.0239039491209,46.2364312653829
14.024467967361,46.2361404937707
14.0250124081746,46.2358145353283
14.0255350792905,46.2354547025753
14.0260338760969,46.2350624444312
14.0265067901148,46.2346393403811
14.0269519170866,46.2341870941156
14.0273674646429,46.2337075266708
14.0277517595205,46.2332025690957
14.0281032542995,46.2326742546761
14.0284205336345,46.2321247107477
14.0287023199535,46.23155615013
14.0289474786027,46.2309708622159
14.0291550224144,46.2303712037533
14.0293241156832,46.2297595893551
14.0294540775301,46.2291384817767
14.0295443846446,46.228510381999
14.0295946733918,46.2278778191582
14.0296047412767,46.2272433403617
14.0295745477595,46.2266095004314
14.0295042144188,46.2259788516173
14.0293940244621,46.2253539333193
14.0292444215856,46.2247372618631
14.0290560081871,46.2241313203668
14.028829542941,46.2235385487431
14.0285659377429,46.2229613338739
14.0282662540378,46.222402
14.0279316985463,46.2218627993613
14.0275636184053,46.2213459031286
14.0271634957435,46.2208533926605
14.0267329417138,46.2203872511229
14.0262736900052,46.2199493555032
14.0257875898622,46.2195414690526
14.0252765986386,46.2191652341857
14.0247427739157,46.2188221658676
14.0241882652173,46.2185136455134
14.0236153053541,46.2182409154257
14.0230262014333,46.2180050737921
14.0224233255684,46.2178070702639
14.0218091053279,46.2176477021311
14.0211860139597,46.2175276111132
14.020556560433,46.2174472807743
14.019923279335,46.2174070345762
14.019288720665,46.2174070345762
14.018655439567,46.2174472807743
14.0180259860403,46.2175276111132
14.0174028946721,46.2176477021311
14.0167886744316,46.2178070702639
14.0161857985667,46.2180050737921
14.0155966946459,46.2182409154257
14.0150237347827,46.2185136455134
14.0144692260843,46.2188221658676
14.0139354013614,46.2191652341857
14.0134244101378,46.2195414690526
14.0129383099948,46.2199493555032
14.0124790582862,46.2203872511229
14.0120485042565,46.2208533926605
14.0116483815947,46.2213459031286
14.0112803014537,46.2218627993613
14.0109457459622,46.222402
14.0106460622571,46.2229613338739
14.010382457059,46.2235385487431
14.0101559918129,46.2241313203668
14.0099675784144,46.2247372618631
14.0098179755379,46.2253539333193
14.0097077855812,46.2259788516173
14.0096374522405,46.2266095004314
14.0096072587233,46.2272433403617
14.0096173266082,46.2278778191582
14.0096676153554,46.228510381999
14.0097579224699,46.2291384817767
14.0098878843168,46.2297595893551
14.0100569775856,46.2303712037533
14.0102645213973,46.2309708622159
14.0105096800465,46.23155615013
14.0107914663655,46.2321247107477
14.0111087457005,46.2326742546761
14.0114602404795,46.2332025690957
14.0118445353571,46.2337075266708
14.0122600829134,46.2341870941156
14.0127052098852,46.2346393403811
14.0131781239031,46.2350624444312
14.0136769207095,46.2354547025753
14.0141995918254,46.2358145353283
14.014744032639,46.2361404937707
14.0153080508791,46.2364312653829
14.0158893754434,46.2366856793302
14.016485665543,46.2369027111774
14.0170945201282,46.237081487014
14.0177134875564,46.2372212869726
14.0183400754643,46.2373215481283
14.0189717608034,46.2373818667647
14.019606,46.237402
</coordinates>
</LinearRing>
</outerBoundaryIs>
</Polygon>
<Polygon>
<outerBoundaryIs>
<LinearRing>
<coordinates>
14.112687,46.273112
14.1133212391966,46.2730918667647
14.1139529245357,46.2730315481283
14.1145795124436,46.2729312869726
14.1151984798718,46.272791487014
14.115807334457,46.2726127111774
14.1164036245566,46.2723956793302
14.1169849491209,46.2721412653829
14.117548967361,46.2718504937707
14.1180934081746,46.2715245353283
14.1186160792905,46.2711647025753
14.1191148760969,46.2707724444312
14.1195877901148,46.2703493403811
14.1200329170866,46.2698970941156
14.1204484646429,46.2694175266708
14.1208327595205,46.2689125690957
14.1211842542995,46.2683842546761
14.1215015336345,46.2678347107477
14.1217833199535,46.26726615013
14.1220284786027,46.2666808622159
14.1222360224144,46.2660812037533
14.1224051156832,46.2654695893551
14.1225350775301,46.2648484817767
14.1226253846446,46.264220381999
14.1226756733918,46.2635878191582
14.1226857412767,46.2629533403617
14.1226555477595,46.2623195004314
14.1225852144188,46.2616888516173
14.1224750244621,46.2610639333193
14.1223254215856,46.2604472618631
14.1221370081871,46.2598413203668
14.121910542941,46.2592485487431
14.1216469377429,46.2586713338739
14.1213472540378,46.258112
14.1210126985463,46.2575727993613
14.1206446184053,46.2570559031286
14.1202444957435,46.2565633926605
14.1198139417138,46.2560972511229
14.1193546900052,46.2556593555032
14.1188685898622,46.2552514690526
14.1183575986386,46.2548752341857
14.1178237739157,46.2545321658677
14.1172692652173,46.2542236455134
14.1166963053541,46.2539509154257
14.1161072014333,46.2537150737921
14.1155043255684,46.2535170702639
14.1148901053279,46.2533577021311
14.1142670139597,46.2532376111132
14.113637560433,46.2531572807743
14.113004279335,46.2531170345762
14.112369720665,46.2531170345762
14.111736439567,46.2531572807743
14.1111069860403,46.2532376111132
14.1104838946721,46.2533577021311
14.1098696744316,46.2535170702639
14.1092667985667,46.2537150737921
14.1086776946459,46.2539509154257
14.1081047347827,46.2542236455134
14.1075502260843,46.2545321658677
14.1070164013614,46.2548752341857
14.1065054101378,46.2552514690526
14.1060193099948,46.2556593555032
14.1055600582862,46.2560972511229
14.1051295042565,46.2565633926605
14.1047293815947,46.2570559031286
14.1043613014537,46.2575727993613
14.1040267459622,46.258112
14.1037270622571,46.2586713338739
14.103463457059,46.2592485487431
14.1032369918129,46.2598413203668
14.1030485784144,46.2604472618631
14.1028989755379,46.2610639333193
14.1027887855812,46.2616888516173
14.1027184522405,46.2623195004314
14.1026882587233,46.2629533403617
14.1026983266082,46.2635878191582
14.1027486153554,46.264220381999
14.1028389224699,46.2648484817767
14.1029688843168,46.2654695893551
14.1031379775856,46.2660812037533
14.1033455213973,46.2666808622159
14.1035906800465,46.26726615013
14.1038724663655,46.2678347107477
14.1041897457005,46.2683842546761
14.1045412404795,46.2689125690957
14.1049255353571,46.2694175266708
14.1053410829134,46.2698970941156
14.1057862098852,46.2703493403811
14.1062591239031,46.2707724444312
14.1067579207095,46.2711647025753
14.1072805918254,46.2715245353283
14.107825032639,46.2718504937707
14.1083890508791,46.2721412653829
14.1089703754434,46.2723956793302
14.109566665543,46.2726127111774
14.1101755201282,46.272791487014
14.1107944875564,46.2729312869726
14.1114210754643,46.2730315481283
14.1120527608034,46.2730918667647
14.112687,46.273112
</coordinates>
</LinearRing>
</outerBoundaryIs>
</Polygon>
<Polygon>
<outerBoundaryIs>
<LinearRing>
<coordinates>
14.226549,46.107783
14.2271832391966,46.1077628667647
14.2278149245357,46.1077025481283
14.2284415124436,46.1076022869726
14.2290604798718,46.107462487014
14.229669334457,46.1072837111774
14.2302656245566,46.1070666793302
14.2308469491209,46.1068122653829
14.231410967361,46.1065214937707
14.2319554081746,46.1061955353283
14.2324780792905,46.1058357025753
14.2329768760969,46.1054434444312
14.2334497901148,46.1050203403811
14.2338949170866,46.1045680941156
14.2343104646429,46.1040885266708
14.2346947595205,46.1035835690957
14.2350462542995,46.1030552546761
14.2353635336345,46.1025057107477
14.2356453199535,46.10193715013
14.2358904786027,46.1013518622159
14.2360980224144,46.1007522037533
14.2362671156832,46.1001405893551
14.2363970775301,46.0995194817767
14.2364873846446,46.098891381999
14.2365376733918,46.0982588191582
14.2365477412767,46.0976243403617
14.2365175477595,46.0969905004314
14.2364472144188,46.0963598516173
14.2363370244621,46.0957349333193
14.2361874215856,46.0951182618631
14.2359990081871,46.0945123203668
14.235772542941,46.0939195487431
14.2355089377429,46.0933423338739
14.2352092540378,46.092783
14.2348746985463,46.0922437993613
14.2345066184053,46.0917269031286
14.2341064957435,46.0912343926605
14.2336759417138,46.0907682511229
14.2332166900052,46.0903303555032
14.2327305898622,46.0899224690526
14.2322195986386,46.0895462341857
14.2316857739157,46.0892031658677
14.2311312652173,46.0888946455134
14.2305583053541,46.0886219154257
14.2299692014333,46.0883860737921
14.2293663255684,46.0881880702639
14.2287521053279,46.0880287021311
14.2281290139597,46.0879086111132
14.227499560433,46.0878282807743
14.226866279335,46.0877880345762
14.226231720665,46.0877880345762
14.225598439567,46.0878282807743
14.2249689860403,46.0879086111132
14.2243458946721,46.0880287021311
14.2237316744316,46.0881880702639
14.2231287985667,46.0883860737921
14.2225396946459,46.0886219154257
14.2219667347827,46.0888946455134
14.2214122260843,46.0892031658677
14.2208784013614,46.0895462341857
14.2203674101378,46.0899224690526
14.2198813099948,46.0903303555032
14.2194220582862,46.0907682511229
14.2189915042565,46.0912343926605
14.2185913815947,46.0917269031286
14.2182233014537,46.0922437993613
14.2178887459622,46.092783
14.2175890622571,46.0933423338739
14.217325457059,46.0939195487431
14.2170989918129,46.0945123203668
14.2169105784144,46.0951182618631
14.2167609755379,46.0957349333193
14.2166507855812,46.0963598516173
14.2165804522405,46.0969905004314
14.2165502587233,46.0976243403617
14.2165603266082,46.0982588191582
14.2166106153554,46.098891381999
14.2167009224699,46.0995194817767
14.2168308843168,46.1001405893551
14.2169999775856,46.1007522037533
14.2172075213973,46.1013518622159
14.2174526800465,46.10193715013
14.2177344663655,46.1025057107477
14.2180517457005,46.1030552546761
14.2184032404795,46.1035835690957
14.2187875353571,46.1040885266708
14.2192030829134,46.1045680941156
14.2196482098852,46.1050203403811
14.2201211239031,46.1054434444312
14.2206199207095,46.1058357025753
14.2211425918254,46.1061955353283
14.221687032639,46.1065214937707
14.2222510508791,46.1068122653829
14.2228323754434,46.1070666793302
14.223428665543,46.1072837111774
14.2240375201282,46.107462487014
14.2246564875564,46.1076022869726
14.2252830754643,46.1077025481283
14.2259147608034,46.1077628667647
14.226549,46.107783
</coordinates>
</LinearRing>
</outerBoundaryIs>
</Polygon>
<Polygon>
<outerBoundaryIs>
<LinearRing>
<coordinates>
13.9686,46.18891
13.9692342391966,46.1888898667647
13.9698659245357,46.1888295481283
13.9704925124436,46.1887292869726
13.9711114798718,46.188589487014
13.971720334457,46.1884107111774
13.9723166245566,46.1881936793302
13.9728979491209,46.1879392653829
13.973461967361,46.1876484937707
13.9740064081746,46.1873225353283
13.9745290792905,46.1869627025753
13.9750278760969,46.1865704444312
13.9755007901148,46.1861473403811
13.9759459170866,46.1856950941156
13.9763614646429,46.1852155266708
13.9767457595205,46.1847105690957
13.9770972542995,46.1841822546761
13.9774145336345,46.1836327107477
13.9776963199535,46.18306415013
13.9779414786027,46.1824788622159
13.9781490224144,46.1818792037533
13.9783181156832,46.1812675893551
13.9784480775301,46.1806464817767
13.9785383846446,46.180018381999
13.9785886733918,46.1793858191582
13.9785987412767,46.1787513403617
13.9785685477595,46.1781175004314
13.9784982144188,46.1774868516173
13.9783880244621,46.1768619333194
13.9782384215856,46.1762452618631
13.9780500081871,46.1756393203668
13.977823542941,46.1750465487431
13.9775599377429,46.1744693338739
13.9772602540378,46.17391
13.9769256985463,46.1733707993613
13.9765576184053,46.1728539031286
13.9761574957435,46.1723613926605
13.9757269417138,46.1718952511229
13.9752676900052,46.1714573555032
13.9747815898622,46.1710494690526
13.9742705986386,46.1706732341857
13.9737367739157,46.1703301658677
13.9731822652173,46.1700216455135
13.9726093053541,46.1697489154257
13.9720202014333,46.1695130737921
13.9714173255684,46.1693150702639
13.9708031053279,46.1691557021311
13.9701800139597,46.1690356111132
13.969550560433,46.1689552807743
13.968917279335,46.1689150345762
13.968282720665,46.1689150345762
13.967649439567,46.1689552807743
13.9670199860403,46.1690356111132
13.9663968946721,46.1691557021311
13.9657826744316,46.1693150702639
13.9651797985667,46.1695130737921
13.9645906946459,46.1697489154257
13.9640177347827,46.1700216455135
13.9634632260843,46.1703301658677
13.9629294013614,46.1706732341857
13.9624184101378,46.1710494690526
13.9619323099948,46.1714573555032
13.9614730582862,46.1718952511229
13.9610425042565,46.1723613926605
13.9606423815947,46.1728539031286
13.9602743014537,46.1733707993613
13.9599397459622,46.17391
13.9596400622571,46.1744693338739
13.959376457059,46.1750465487431
13.9591499918129,46.1756393203668
13.9589615784144,46.1762452618631
13.9588119755379,46.1768619333194
13.9587017855812,46.1774868516173
13.9586314522405,46.1781175004314
13.9586012587233,46.1787513403617
13.9586113266082,46.1793858191582
13.9586616153554,46.180018381999
13.9587519224699,46.1806464817767
13.9588818843168,46.1812675893551
13.9590509775856,46.1818792037533
13.9592585213973,46.1824788622159
13.9595036800465,46.18306415013
13.9597854663655,46.1836327107477
13.9601027457005,46.1841822546761
13.9604542404795,46.1847105690957
13.9608385353571,46.1852155266708
13.9612540829134,46.1856950941156
13.9616992098852,46.1861473403811
13.9621721239031,46.1865704444312
13.9626709207095,46.1869627025753
13.9631935918254,46.1873225353283
13.963738032639,46.1876484937707
13.9643020508791,46.1879392653829
13.9648833754434,46.1881936793302
13.965479665543,46.1884107111774
13.9660885201282,46.188589487014
13.9667074875564,46.1887292869726
13.9673340754643,46.1888295481283
13.9679657608034,46.1888898667647
13.9686,46.18891
</coordinates>
</LinearRing>
</outerBoundaryIs>
</Polygon>
<Polygon>
<outerBoundaryIs>
<LinearRing>
<coordinates>
13.933345,46.241121
13.9339792391966,46.2411008667647
13.9346109245357,46.2410405481283
13.9352375124436,46.2409402869726
13.9358564798718,46.240800487014
13.936465334457,46.2406217111774
13.9370616245566,46.2404046793302
13.9376429491209,46.2401502653829
13.938206967361,46.2398594937707
13.9387514081746,46.2395335353283
13.9392740792905,46.2391737025753
13.9397728760969,46.2387814444312
13.9402457901148,46.2383583403811
13.9406909170866,46.2379060941156
13.9411064646429,46.2374265266708
13.9414907595205,46.2369215690957
13.9418422542995,46.2363932546761
13.9421595336345,46.2358437107477
13.9424413199535,46.23527515013
13.9426864786027,46.2346898622159
13.9428940224144,46.2340902037533
13.9430631156832,46.2334785893551
13.9431930775301,46.2328574817767
13.9432833846446,46.232229381999
13.9433336733918,46.2315968191582
13.9433437412767,46.2309623403617
13.9433135477595,46.2303285004314
13.9432432144188,46.2296978516173
13.9431330244621,46.2290729333194
13.9429834215856,46.2284562618631
13.9427950081871,46.2278503203668
13.942568542941,46.2272575487431
13.9423049377429,46.2266803338739
13.9420052540378,46.226121
13.9416706985463,46.2255817993613
13.9413026184053,46.2250649031286
13.9409024957435,46.2245723926605
13.9404719417138,46.2241062511229
13.9400126900052,46.2236683555032
13.9395265898622,46.2232604690526
13.9390155986386,46.2228842341857
13.9384817739157,46.2225411658677
13.9379272652173,46.2222326455135
13.9373543053541,46.2219599154257
13.9367652014333,46.2217240737921
13.9361623255684,46.2215260702639
13.9355481053279,46.2213667021311
13.9349250139597,46.2212466111132
13.934295560433,46.2211662807743
13.933662279335,46.2211260345762
13.933027720665,46.2211260345762
13.932394439567,46.2211662807743
13.9317649860403,46.2212466111132
13.9311418946721,46.2213667021311
13.9305276744316,46.2215260702639
13.9299247985667,46.2217240737921
13.9293356946459,46.2219599154257
13.9287627347827,46.2222326455135
13.9282082260843,46.2225411658677
13.9276744013614,46.2228842341857
13.9271634101378,46.2232604690526
13.9266773099948,46.2236683555032
13.9262180582862,46.2241062511229
13.9257875042565,46.2245723926605
13.9253873815947,46.2250649031286
13.9250193014537,46.2255817993613
13.9246847459622,46.226121
13.9243850622571,46.2266803338739
13.924121457059,46.2272575487431
13.9238949918129,46.2278503203668
13.9237065784144,46.2284562618631
13.9235569755379,46.2290729333194
13.9234467855812,46.2296978516173
13.9233764522405,46.2303285004314
13.9233462587233,46.2309623403617
13.9233563266082,46.2315968191582
13.9234066153554,46.232229381999
13.9234969224699,46.2328574817767
13.9236268843168,46.2334785893551
13.9237959775856,46.2340902037533
13.9240035213973,46.2346898622159
13.9242486800465,46.23527515013
13.9245304663655,46.2358437107477
13.9248477457005,46.2363932546761
13.9251992404795,46.2369215690957
13.9255835353571,46.2374265266708
13.9259990829134,46.2379060941156
13.9264442098852,46.2383583403811
13.9269171239031,46.2387814444312
13.9274159207095,46.2391737025753
13.9279385918254,46.2395335353283
13.928483032639,46.2398594937707
13.9290470508791,46.2401502653829
13.9296283754434,46.2404046793302
13.930224665543,46.2406217111774
13.9308335201282,46.240800487014
13.9314524875564,46.2409402869726
13.9320790754643,46.2410405481283
13.9327107608034,46.2411008667647
13.933345,46.241121
</coordinates>
</LinearRing>
</outerBoundaryIs>
</Polygon>
<Polygon>
<outerBoundaryIs>
<LinearRing>
<coordinates>
14.100857,46.222173
14.1014912391966,46.2221528667647
14.1021229245357,46.2220925481283
14.1027495124436,46.2219922869726
14.1033684798718,46.221852487014
14.103977334457,46.2216737111774
14.1045736245566,46.2214566793302
14.1051549491209,46.2212022653829
14.105718967361,46.2209114937707
14.1062634081746,46.2205855353283
14.1067860792905,46.2202257025753
14.1072848760969,46.2198334444312
14.1077577901148,46.2194103403811
14.1082029170866,46.2189580941156
14.1086184646429,46.2184785266708
14.1090027595205,46.2179735690957
14.1093542542995,46.2174452546761
14.1096715336345,46.2168957107477
14.1099533199535,46.21632715013
14.1101984786027,46.2157418622159
14.1104060224144,46.2151422037533
14.1105751156832,46.2145305893551
14.1107050775301,46.2139094817767
14.1107953846446,46.213281381999
14.1108456733918,46.2126488191582
14.1108557412767,46.2120143403617
14.1108255477595,46.2113805004314
14.1107552144188,46.2107498516173
14.1106450244621,46.2101249333193
14.1104954215856,46.2095082618631
14.1103070081871,46.2089023203668
14.110080542941,46.2083095487431
14.1098169377429,46.2077323338739
14.1095172540378,46.207173
14.1091826985463,46.2066337993613
14.1088146184053,46.2061169031286
14.1084144957435,46.2056243926605
14.1079839417138,46.2051582511229
14.1075246900052,46.2047203555032
14.1070385898622,46.2043124690526
14.1065275986386,46.2039362341857
14.1059937739157,46.2035931658677
14.1054392652173,46.2032846455134
14.1048663053541,46.2030119154257
14.1042772014333,46.2027760737921
14.1036743255684,46.2025780702639
14.1030601053279,46.2024187021311
14.1024370139597,46.2022986111132
14.101807560433,46.2022182807743
14.101174279335,46.2021780345762
14.100539720665,46.2021780345762
14.099906439567,46.2022182807743
14.0992769860403,46.2022986111132
14.0986538946721,46.2024187021311
14.0980396744316,46.2025780702639
14.0974367985667,46.2027760737921
14.0968476946459,46.2030119154257
14.0962747347827,46.2032846455134
14.0957202260843,46.2035931658677
14.0951864013614,46.2039362341857
14.0946754101378,46.2043124690526
14.0941893099948,46.2047203555032
14.0937300582862,46.2051582511229
14.0932995042565,46.2056243926605
14.0928993815947,46.2061169031286
14.0925313014537,46.2066337993613
14.0921967459622,46.207173
14.0918970622571,46.2077323338739
14.091633457059,46.2083095487431
14.0914069918129,46.2089023203668
14.0912185784144,46.2095082618631
14.0910689755379,46.2101249333193
14.0909587855812,46.2107498516173
14.0908884522405,46.2113805004314
14.0908582587233,46.2120143403617
14.0908683266082,46.2126488191582
14.0909186153554,46.213281381999
14.0910089224699,46.2139094817767
14.0911388843168,46.2145305893551
14.0913079775856,46.2151422037533
14.0915155213973,46.2157418622159
14.0917606800465,46.21632715013
14.0920424663655,46.2168957107477
14.0923597457005,46.2174452546761
14.0927112404795,46.2179735690957
14.0930955353571,46.2184785266708
14.0935110829134,46.2189580941156
14.0939562098852,46.2194103403811
14.0944291239031,46.2198334444312
14.0949279207095,46.2202257025753
14.0954505918254,46.2205855353283
14.095995032639,46.2209114937707
14.0965590508791,46.2212022653829
14.0971403754434,46.2214566793302
14.097736665543,46.2216737111774
14.0983455201282,46.221852487014
14.0989644875564,46.2219922869726
14.0995910754643,46.2220925481283
14.1002227608034,46.2221528667647
14.100857,46.222173
</coordinates>
</LinearRing>
</outerBoundaryIs>
</Polygon>
<Polygon>
<outerBoundaryIs>
<LinearRing>
<coordinates>
13.997188,46.246709
13.9978222391966,46.2466888667647
13.9984539245357,46.2466285481283
13.9990805124436,46.2465282869726
13.9996994798718,46.246388487014
14.000308334457,46.2462097111774
14.0009046245566,46.2459926793302
14.0014859491209,46.2457382653829
14.002049967361,46.2454474937707
14.0025944081746,46.2451215353283
14.0031170792905,46.2447617025753
14.0036158760969,46.2443694444312
14.0040887901148,46.2439463403811
14.0045339170866,46.2434940941156
14.0049494646429,46.2430145266708
14.0053337595205,46.2425095690957
14.0056852542995,46.2419812546761
14.0060025336345,46.2414317107477
14.0062843199535,46.24086315013
14.0065294786027,46.2402778622159
14.0067370224144,46.2396782037533
14.0069061156832,46.2390665893551
14.0070360775301,46.2384454817767
14.0071263846446,46.237817381999
14.0071766733918,46.2371848191582
14.0071867412767,46.2365503403617
14.0071565477595,46.2359165004314
14.0070862144188,46.2352858516173
14.0069760244621,46.2346609333193
14.0068264215856,46.2340442618631
14.0066380081871,46.2334383203668
14.006411542941,46.2328455487431
14.0061479377429,46.2322683338739
14.0058482540378,46.231709
14.0055136985463,46.2311697993613
14.0051456184053,46.2306529031286
14.0047454957435,46.2301603926605
14.0043149417138,46.2296942511229
14.0038556900052,46.2292563555032
14.0033695898622,46.2288484690526
14.0028585986386,46.2284722341857
14.0023247739157,46.2281291658676
14.0017702652173,46.2278206455134
14.0011973053541,46.2275479154257
14.0006082014333,46.2273120737921
14.0000053255684,46.2271140702639
13.9993911053279,46.2269547021311
13.9987680139597,46.2268346111132
13.998138560433,46.2267542807743
13.997505279335,46.2267140345762
13.996870720665,46.2267140345762
13.996237439567,46.2267542807743
13.9956079860403,46.2268346111132
13.9949848946721,46.2269547021311
13.9943706744316,46.2271140702639
13.9937677985667,46.2273120737921
13.9931786946459,46.2275479154257
13.9926057347827,46.2278206455134
13.9920512260843,46.2281291658676
13.9915174013614,46.2284722341857
13.9910064101378,46.2288484690526
13.9905203099948,46.2292563555032
13.9900610582862,46.2296942511229
13.9896305042565,46.2301603926605
13.9892303815947,46.2306529031286
13.9888623014537,46.2311697993613
13.9885277459622,46.231709
13.9882280622571,46.2322683338739
13.987964457059,46.2328455487431
13.9877379918129,46.2334383203668
13.9875495784144,46.2340442618631
13.9873999755379,46.2346609333193
13.9872897855812,46.2352858516173
13.9872194522405,46.2359165004314
13.9871892587233,46.2365503403617
13.9871993266082,46.2371848191582
13.9872496153554,46.237817381999
13.9873399224699,46.2384454817767
13.9874698843168,46.2390665893551
13.9876389775856,46.2396782037533
13.9878465213973,46.2402778622159
13.9880916800465,46.24086315013
13.9883734663655,46.2414317107477
13.9886907457005,46.2419812546761
13.9890422404795,46.2425095690957
13.9894265353571,46.2430145266708
13.9898420829134,46.2434940941156
13.9902872098852,46.2439463403811
13.9907601239031,46.2443694444312
13.9912589207095,46.2447617025753
13.9917815918254,46.2451215353283
13.992326032639,46.2454474937707
13.9928900508791,46.2457382653829
13.9934713754434,46.2459926793302
13.994067665543,46.2462097111774
13.9946765201282,46.246388487014
13.9952954875564,46.2465282869726
13.9959220754643,46.2466285481283
13.9965537608034,46.2466888667647
13.997188,46.246709
</coordinates>
</LinearRing>
</outerBoundaryIs>
</Polygon>
</MultiGeometry>
</Placemark>
</Document>
</kml>
