# Supplementary material for: Species conservation profiles of the endemic spiders Troglohyphantes (Araneae, Linyphiidae) from the Alps and the north-western Dinarides
Source: Biodivers Data J. 2022 Aug 19;10:e87261. doi: 10.3897/BDJ.10.e87261 (PMC9848466; doi:10.3897/BDJ.10.e87261)
Supplement: Supplementary material 62 — Distribution of Troglohyphantestyphlonetiformis Absolon & Kratochvil, 1932 [file bdj-10-e87261-s062.kml]

<?xml version="1.0" encoding="UTF-8"?>
<kml xmlns="http://earth.google.com/kml/2.2">
<Document>
<name></name>
<description><![CDATA[]]></description>

<Style id="1">
<LineStyle>
<width>2</width>
<color>ff0000ff</color>
</LineStyle>
<PolyStyle>
<color>aaffffff</color>
<fill>1</fill>
</PolyStyle>
</Style>

<Placemark>
<name>T.typhlonetiformis.kml</name>
<description><![CDATA[]]></description>
<styleUrl>#1</styleUrl>
<visibility>1</visibility>
<MultiGeometry>
<Polygon>
<outerBoundaryIs>
<LinearRing>
<coordinates>
14.2661,46.27555
14.2667342391966,46.2755298667647
14.2673659245357,46.2754695481283
14.2679925124436,46.2753692869726
14.2686114798718,46.275229487014
14.269220334457,46.2750507111774
14.2698166245566,46.2748336793302
14.2703979491209,46.2745792653829
14.270961967361,46.2742884937707
14.2715064081746,46.2739625353283
14.2720290792905,46.2736027025753
14.2725278760969,46.2732104444312
14.2730007901148,46.2727873403811
14.2734459170866,46.2723350941156
14.2738614646429,46.2718555266708
14.2742457595205,46.2713505690957
14.2745972542995,46.2708222546761
14.2749145336345,46.2702727107477
14.2751963199535,46.26970415013
14.2754414786027,46.2691188622159
14.2756490224144,46.2685192037533
14.2758181156832,46.2679075893551
14.2759480775301,46.2672864817767
14.2760383846446,46.266658381999
14.2760886733918,46.2660258191582
14.2760987412767,46.2653913403617
14.2760685477595,46.2647575004314
14.2759982144188,46.2641268516173
14.2758880244621,46.2635019333193
14.2757384215856,46.2628852618631
14.2755500081871,46.2622793203668
14.275323542941,46.2616865487431
14.2750599377429,46.2611093338739
14.2747602540378,46.26055
14.2744256985463,46.2600107993613
14.2740576184053,46.2594939031286
14.2736574957435,46.2590013926605
14.2732269417138,46.2585352511229
14.2727676900052,46.2580973555032
14.2722815898622,46.2576894690526
14.2717705986386,46.2573132341857
14.2712367739157,46.2569701658676
14.2706822652173,46.2566616455134
14.2701093053541,46.2563889154257
14.2695202014333,46.2561530737921
14.2689173255684,46.2559550702639
14.2683031053279,46.2557957021311
14.2676800139597,46.2556756111132
14.267050560433,46.2555952807743
14.266417279335,46.2555550345762
14.265782720665,46.2555550345762
14.265149439567,46.2555952807743
14.2645199860403,46.2556756111132
14.2638968946721,46.2557957021311
14.2632826744316,46.2559550702639
14.2626797985667,46.2561530737921
14.2620906946459,46.2563889154257
14.2615177347827,46.2566616455134
14.2609632260843,46.2569701658676
14.2604294013614,46.2573132341857
14.2599184101378,46.2576894690526
14.2594323099948,46.2580973555032
14.2589730582862,46.2585352511229
14.2585425042565,46.2590013926605
14.2581423815947,46.2594939031286
14.2577743014537,46.2600107993613
14.2574397459622,46.26055
14.2571400622571,46.2611093338739
14.256876457059,46.2616865487431
14.2566499918129,46.2622793203668
14.2564615784144,46.2628852618631
14.2563119755379,46.2635019333193
14.2562017855812,46.2641268516173
14.2561314522405,46.2647575004314
14.2561012587233,46.2653913403617
14.2561113266082,46.2660258191582
14.2561616153554,46.266658381999
14.2562519224699,46.2672864817767
14.2563818843168,46.2679075893551
14.2565509775856,46.2685192037533
14.2567585213973,46.2691188622159
14.2570036800465,46.26970415013
14.2572854663655,46.2702727107477
14.2576027457005,46.2708222546761
14.2579542404795,46.2713505690957
14.2583385353571,46.2718555266708
14.2587540829134,46.2723350941156
14.2591992098852,46.2727873403811
14.2596721239031,46.2732104444312
14.2601709207095,46.2736027025753
14.2606935918254,46.2739625353283
14.261238032639,46.2742884937707
14.2618020508791,46.2745792653829
14.2623833754434,46.2748336793302
14.262979665543,46.2750507111774
14.2635885201282,46.275229487014
14.2642074875564,46.2753692869726
14.2648340754643,46.2754695481283
14.2654657608034,46.2755298667647
14.2661,46.27555
</coordinates>
</LinearRing>
</outerBoundaryIs>
</Polygon>
<Polygon>
<outerBoundaryIs>
<LinearRing>
<coordinates>
14.24397,46.27465
14.2446042391966,46.2746298667647
14.2452359245357,46.2745695481283
14.2458625124436,46.2744692869726
14.2464814798718,46.274329487014
14.247090334457,46.2741507111774
14.2476866245566,46.2739336793302
14.2482679491209,46.2736792653829
14.248831967361,46.2733884937707
14.2493764081746,46.2730625353283
14.2498990792905,46.2727027025753
14.2503978760969,46.2723104444312
14.2508707901148,46.2718873403811
14.2513159170866,46.2714350941156
14.2517314646429,46.2709555266708
14.2521157595205,46.2704505690957
14.2524672542995,46.2699222546761
14.2527845336345,46.2693727107477
14.2530663199535,46.26880415013
14.2533114786027,46.2682188622159
14.2535190224144,46.2676192037533
14.2536881156832,46.2670075893551
14.2538180775301,46.2663864817767
14.2539083846446,46.265758381999
14.2539586733918,46.2651258191582
14.2539687412767,46.2644913403617
14.2539385477595,46.2638575004314
14.2538682144188,46.2632268516173
14.2537580244621,46.2626019333194
14.2536084215856,46.2619852618631
14.2534200081871,46.2613793203668
14.253193542941,46.2607865487431
14.2529299377429,46.2602093338739
14.2526302540378,46.25965
14.2522956985463,46.2591107993613
14.2519276184053,46.2585939031286
14.2515274957435,46.2581013926605
14.2510969417138,46.2576352511229
14.2506376900052,46.2571973555032
14.2501515898622,46.2567894690526
14.2496405986386,46.2564132341857
14.2491067739157,46.2560701658677
14.2485522652173,46.2557616455135
14.2479793053541,46.2554889154257
14.2473902014333,46.2552530737921
14.2467873255684,46.2550550702639
14.2461731053279,46.2548957021312
14.2455500139597,46.2547756111132
14.244920560433,46.2546952807743
14.244287279335,46.2546550345762
14.243652720665,46.2546550345762
14.243019439567,46.2546952807743
14.2423899860403,46.2547756111132
14.2417668946721,46.2548957021312
14.2411526744316,46.2550550702639
14.2405497985667,46.2552530737921
14.2399606946459,46.2554889154257
14.2393877347827,46.2557616455135
14.2388332260843,46.2560701658677
14.2382994013614,46.2564132341857
14.2377884101378,46.2567894690526
14.2373023099948,46.2571973555032
14.2368430582862,46.2576352511229
14.2364125042565,46.2581013926605
14.2360123815947,46.2585939031286
14.2356443014537,46.2591107993613
14.2353097459622,46.25965
14.2350100622571,46.2602093338739
14.234746457059,46.2607865487431
14.2345199918129,46.2613793203668
14.2343315784144,46.2619852618631
14.2341819755379,46.2626019333194
14.2340717855812,46.2632268516173
14.2340014522405,46.2638575004314
14.2339712587233,46.2644913403617
14.2339813266082,46.2651258191582
14.2340316153554,46.265758381999
14.2341219224699,46.2663864817767
14.2342518843168,46.2670075893551
14.2344209775856,46.2676192037533
14.2346285213973,46.2682188622159
14.2348736800465,46.26880415013
14.2351554663655,46.2693727107477
14.2354727457005,46.2699222546761
14.2358242404795,46.2704505690957
14.2362085353571,46.2709555266708
14.2366240829134,46.2714350941156
14.2370692098852,46.2718873403811
14.2375421239031,46.2723104444312
14.2380409207095,46.2727027025753
14.2385635918254,46.2730625353283
14.239108032639,46.2733884937707
14.2396720508791,46.2736792653829
14.2402533754434,46.2739336793302
14.240849665543,46.2741507111774
14.2414585201282,46.274329487014
14.2420774875564,46.2744692869726
14.2427040754643,46.2745695481283
14.2433357608034,46.2746298667647
14.24397,46.27465
</coordinates>
</LinearRing>
</outerBoundaryIs>
</Polygon>
<Polygon>
<outerBoundaryIs>
<LinearRing>
<coordinates>
14.598056,46.507222
14.5986902391966,46.5072018667647
14.5993219245357,46.5071415481283
14.5999485124436,46.5070412869726
14.6005674798718,46.506901487014
14.601176334457,46.5067227111774
14.6017726245566,46.5065056793302
14.6023539491209,46.5062512653829
14.602917967361,46.5059604937707
14.6034624081746,46.5056345353283
14.6039850792905,46.5052747025753
14.6044838760969,46.5048824444312
14.6049567901148,46.5044593403811
14.6054019170866,46.5040070941156
14.6058174646429,46.5035275266708
14.6062017595205,46.5030225690957
14.6065532542995,46.5024942546761
14.6068705336345,46.5019447107477
14.6071523199535,46.50137615013
14.6073974786027,46.5007908622159
14.6076050224144,46.5001912037533
14.6077741156832,46.4995795893551
14.6079040775301,46.4989584817767
14.6079943846446,46.498330381999
14.6080446733918,46.4976978191582
14.6080547412767,46.4970633403617
14.6080245477595,46.4964295004314
14.6079542144188,46.4957988516173
14.6078440244621,46.4951739333194
14.6076944215856,46.4945572618631
14.6075060081871,46.4939513203668
14.607279542941,46.4933585487431
14.6070159377429,46.4927813338739
14.6067162540378,46.492222
14.6063816985463,46.4916827993613
14.6060136184053,46.4911659031286
14.6056134957435,46.4906733926605
14.6051829417138,46.4902072511229
14.6047236900052,46.4897693555032
14.6042375898622,46.4893614690526
14.6037265986386,46.4889852341857
14.6031927739157,46.4886421658677
14.6026382652173,46.4883336455134
14.6020653053541,46.4880609154257
14.6014762014333,46.4878250737921
14.6008733255684,46.4876270702639
14.6002591053279,46.4874677021311
14.5996360139597,46.4873476111132
14.599006560433,46.4872672807743
14.598373279335,46.4872270345762
14.597738720665,46.4872270345762
14.597105439567,46.4872672807743
14.5964759860403,46.4873476111132
14.5958528946721,46.4874677021311
14.5952386744316,46.4876270702639
14.5946357985667,46.4878250737921
14.5940466946459,46.4880609154257
14.5934737347827,46.4883336455134
14.5929192260843,46.4886421658677
14.5923854013614,46.4889852341857
14.5918744101378,46.4893614690526
14.5913883099948,46.4897693555032
14.5909290582862,46.4902072511229
14.5904985042565,46.4906733926605
14.5900983815947,46.4911659031286
14.5897303014537,46.4916827993613
14.5893957459622,46.492222
14.5890960622571,46.4927813338739
14.588832457059,46.4933585487431
14.5886059918129,46.4939513203668
14.5884175784144,46.4945572618631
14.5882679755379,46.4951739333194
14.5881577855812,46.4957988516173
14.5880874522405,46.4964295004314
14.5880572587233,46.4970633403617
14.5880673266082,46.4976978191582
14.5881176153554,46.498330381999
14.5882079224699,46.4989584817767
14.5883378843168,46.4995795893551
14.5885069775856,46.5001912037533
14.5887145213973,46.5007908622159
14.5889596800465,46.50137615013
14.5892414663655,46.5019447107477
14.5895587457005,46.5024942546761
14.5899102404795,46.5030225690957
14.5902945353571,46.5035275266708
14.5907100829134,46.5040070941156
14.5911552098852,46.5044593403811
14.5916281239031,46.5048824444312
14.5921269207095,46.5052747025753
14.5926495918254,46.5056345353283
14.593194032639,46.5059604937707
14.5937580508791,46.5062512653829
14.5943393754434,46.5065056793302
14.594935665543,46.5067227111774
14.5955445201282,46.506901487014
14.5961634875564,46.5070412869726
14.5967900754643,46.5071415481283
14.5974217608034,46.5072018667647
14.598056,46.507222
</coordinates>
</LinearRing>
</outerBoundaryIs>
</Polygon>
<Polygon>
<outerBoundaryIs>
<LinearRing>
<coordinates>
14.26333,46.17463
14.2639642391966,46.1746098667647
14.2645959245357,46.1745495481283
14.2652225124436,46.1744492869726
14.2658414798718,46.174309487014
14.266450334457,46.1741307111774
14.2670466245566,46.1739136793302
14.2676279491209,46.1736592653829
14.268191967361,46.1733684937707
14.2687364081746,46.1730425353283
14.2692590792905,46.1726827025753
14.2697578760969,46.1722904444312
14.2702307901148,46.1718673403811
14.2706759170866,46.1714150941156
14.2710914646429,46.1709355266708
14.2714757595205,46.1704305690957
14.2718272542995,46.1699022546761
14.2721445336345,46.1693527107477
14.2724263199535,46.16878415013
14.2726714786027,46.1681988622159
14.2728790224144,46.1675992037533
14.2730481156832,46.1669875893551
14.2731780775301,46.1663664817767
14.2732683846446,46.165738381999
14.2733186733918,46.1651058191582
14.2733287412767,46.1644713403617
14.2732985477595,46.1638375004314
14.2732282144188,46.1632068516173
14.2731180244621,46.1625819333194
14.2729684215856,46.1619652618631
14.2727800081871,46.1613593203668
14.272553542941,46.1607665487431
14.2722899377429,46.1601893338739
14.2719902540378,46.15963
14.2716556985463,46.1590907993613
14.2712876184053,46.1585739031286
14.2708874957435,46.1580813926605
14.2704569417138,46.1576152511229
14.2699976900052,46.1571773555032
14.2695115898622,46.1567694690526
14.2690005986386,46.1563932341857
14.2684667739157,46.1560501658677
14.2679122652173,46.1557416455135
14.2673393053541,46.1554689154257
14.2667502014333,46.1552330737921
14.2661473255684,46.1550350702639
14.2655331053279,46.1548757021312
14.2649100139597,46.1547556111132
14.264280560433,46.1546752807743
14.263647279335,46.1546350345762
14.263012720665,46.1546350345762
14.262379439567,46.1546752807743
14.2617499860403,46.1547556111132
14.2611268946721,46.1548757021312
14.2605126744316,46.1550350702639
14.2599097985667,46.1552330737921
14.2593206946459,46.1554689154257
14.2587477347827,46.1557416455135
14.2581932260843,46.1560501658677
14.2576594013614,46.1563932341857
14.2571484101378,46.1567694690526
14.2566623099948,46.1571773555032
14.2562030582862,46.1576152511229
14.2557725042565,46.1580813926605
14.2553723815947,46.1585739031286
14.2550043014537,46.1590907993613
14.2546697459622,46.15963
14.2543700622571,46.1601893338739
14.254106457059,46.1607665487431
14.2538799918129,46.1613593203668
14.2536915784144,46.1619652618631
14.2535419755379,46.1625819333194
14.2534317855812,46.1632068516173
14.2533614522405,46.1638375004314
14.2533312587233,46.1644713403617
14.2533413266082,46.1651058191582
14.2533916153554,46.165738381999
14.2534819224699,46.1663664817767
14.2536118843168,46.1669875893551
14.2537809775856,46.1675992037533
14.2539885213973,46.1681988622159
14.2542336800465,46.16878415013
14.2545154663655,46.1693527107477
14.2548327457005,46.1699022546761
14.2551842404795,46.1704305690957
14.2555685353571,46.1709355266708
14.2559840829134,46.1714150941156
14.2564292098852,46.1718673403811
14.2569021239031,46.1722904444312
14.2574009207095,46.1726827025753
14.2579235918254,46.1730425353283
14.258468032639,46.1733684937707
14.2590320508791,46.1736592653829
14.2596133754434,46.1739136793302
14.260209665543,46.1741307111774
14.2608185201282,46.174309487014
14.2614374875564,46.1744492869726
14.2620640754643,46.1745495481283
14.2626957608034,46.1746098667647
14.26333,46.17463
</coordinates>
</LinearRing>
</outerBoundaryIs>
</Polygon>
</MultiGeometry>
</Placemark>
</Document>
</kml>
