# Supplementary material for: Species conservation profiles of the endemic spiders Troglohyphantes (Araneae, Linyphiidae) from the Alps and the north-western Dinarides
Source: Biodivers Data J. 2022 Aug 19;10:e87261. doi: 10.3897/BDJ.10.e87261 (PMC9848466; doi:10.3897/BDJ.10.e87261)
Supplement: Supplementary material 63 — Distribution of Troglohyphantesvicinus Miller & Polenec, 1975 [file bdj-10-e87261-s063.kml]

<?xml version="1.0" encoding="UTF-8"?>
<kml xmlns="http://earth.google.com/kml/2.2">
<Document>
<name></name>
<description><![CDATA[]]></description>

<Style id="1">
<LineStyle>
<width>2</width>
<color>ff0000ff</color>
</LineStyle>
<PolyStyle>
<color>aaffffff</color>
<fill>1</fill>
</PolyStyle>
</Style>

<Placemark>
<name>T.vicinus.kml</name>
<description><![CDATA[]]></description>
<styleUrl>#1</styleUrl>
<visibility>1</visibility>
<MultiGeometry>
<Polygon>
<outerBoundaryIs>
<LinearRing>
<coordinates>
14.065098,46.250419
14.0657322391966,46.2503988667647
14.0663639245357,46.2503385481283
14.0669905124436,46.2502382869726
14.0676094798718,46.250098487014
14.068218334457,46.2499197111774
14.0688146245566,46.2497026793302
14.0693959491209,46.2494482653829
14.069959967361,46.2491574937707
14.0705044081746,46.2488315353283
14.0710270792905,46.2484717025753
14.0715258760969,46.2480794444312
14.0719987901148,46.2476563403811
14.0724439170866,46.2472040941156
14.0728594646429,46.2467245266708
14.0732437595205,46.2462195690957
14.0735952542995,46.2456912546761
14.0739125336345,46.2451417107477
14.0741943199535,46.24457315013
14.0744394786027,46.2439878622159
14.0746470224144,46.2433882037533
14.0748161156832,46.2427765893551
14.0749460775301,46.2421554817767
14.0750363846446,46.241527381999
14.0750866733918,46.2408948191582
14.0750967412767,46.2402603403617
14.0750665477595,46.2396265004314
14.0749962144188,46.2389958516173
14.0748860244621,46.2383709333194
14.0747364215856,46.2377542618631
14.0745480081871,46.2371483203668
14.074321542941,46.2365555487431
14.0740579377429,46.2359783338739
14.0737582540378,46.235419
14.0734236985463,46.2348797993613
14.0730556184053,46.2343629031286
14.0726554957435,46.2338703926605
14.0722249417138,46.2334042511229
14.0717656900052,46.2329663555032
14.0712795898622,46.2325584690526
14.0707685986386,46.2321822341857
14.0702347739157,46.2318391658677
14.0696802652173,46.2315306455135
14.0691073053541,46.2312579154257
14.0685182014333,46.2310220737921
14.0679153255684,46.2308240702639
14.0673011053279,46.2306647021312
14.0666780139597,46.2305446111132
14.066048560433,46.2304642807743
14.065415279335,46.2304240345762
14.064780720665,46.2304240345762
14.064147439567,46.2304642807743
14.0635179860403,46.2305446111132
14.0628948946721,46.2306647021312
14.0622806744316,46.2308240702639
14.0616777985667,46.2310220737921
14.0610886946459,46.2312579154257
14.0605157347827,46.2315306455135
14.0599612260843,46.2318391658677
14.0594274013614,46.2321822341857
14.0589164101378,46.2325584690526
14.0584303099948,46.2329663555032
14.0579710582862,46.2334042511229
14.0575405042565,46.2338703926605
14.0571403815947,46.2343629031286
14.0567723014537,46.2348797993613
14.0564377459622,46.235419
14.0561380622571,46.2359783338739
14.055874457059,46.2365555487431
14.0556479918129,46.2371483203668
14.0554595784144,46.2377542618631
14.0553099755379,46.2383709333194
14.0551997855812,46.2389958516173
14.0551294522405,46.2396265004314
14.0550992587233,46.2402603403617
14.0551093266082,46.2408948191582
14.0551596153554,46.241527381999
14.0552499224699,46.2421554817767
14.0553798843168,46.2427765893551
14.0555489775856,46.2433882037533
14.0557565213973,46.2439878622159
14.0560016800465,46.24457315013
14.0562834663655,46.2451417107477
14.0566007457005,46.2456912546761
14.0569522404795,46.2462195690957
14.0573365353571,46.2467245266708
14.0577520829134,46.2472040941156
14.0581972098852,46.2476563403811
14.0586701239031,46.2480794444312
14.0591689207095,46.2484717025753
14.0596915918254,46.2488315353283
14.060236032639,46.2491574937707
14.0608000508791,46.2494482653829
14.0613813754434,46.2497026793302
14.061977665543,46.2499197111774
14.0625865201282,46.250098487014
14.0632054875564,46.2502382869726
14.0638320754643,46.2503385481283
14.0644637608034,46.2503988667647
14.065098,46.250419
</coordinates>
</LinearRing>
</outerBoundaryIs>
</Polygon>
<Polygon>
<outerBoundaryIs>
<LinearRing>
<coordinates>
14.026438,46.256535
14.0270722391966,46.2565148667647
14.0277039245357,46.2564545481283
14.0283305124436,46.2563542869726
14.0289494798718,46.256214487014
14.029558334457,46.2560357111774
14.0301546245566,46.2558186793302
14.0307359491209,46.2555642653829
14.031299967361,46.2552734937707
14.0318444081746,46.2549475353283
14.0323670792905,46.2545877025753
14.0328658760969,46.2541954444312
14.0333387901148,46.2537723403811
14.0337839170866,46.2533200941156
14.0341994646429,46.2528405266708
14.0345837595205,46.2523355690957
14.0349352542995,46.2518072546761
14.0352525336345,46.2512577107477
14.0355343199535,46.25068915013
14.0357794786027,46.2501038622159
14.0359870224144,46.2495042037533
14.0361561156832,46.2488925893551
14.0362860775301,46.2482714817767
14.0363763846446,46.247643381999
14.0364266733918,46.2470108191582
14.0364367412767,46.2463763403617
14.0364065477595,46.2457425004314
14.0363362144188,46.2451118516173
14.0362260244621,46.2444869333194
14.0360764215856,46.2438702618631
14.0358880081871,46.2432643203668
14.035661542941,46.2426715487431
14.0353979377429,46.2420943338739
14.0350982540378,46.241535
14.0347636985463,46.2409957993613
14.0343956184053,46.2404789031286
14.0339954957435,46.2399863926605
14.0335649417138,46.2395202511229
14.0331056900052,46.2390823555032
14.0326195898622,46.2386744690526
14.0321085986386,46.2382982341857
14.0315747739157,46.2379551658677
14.0310202652173,46.2376466455135
14.0304473053541,46.2373739154257
14.0298582014333,46.2371380737921
14.0292553255684,46.2369400702639
14.0286411053279,46.2367807021311
14.0280180139597,46.2366606111132
14.027388560433,46.2365802807743
14.026755279335,46.2365400345762
14.026120720665,46.2365400345762
14.025487439567,46.2365802807743
14.0248579860403,46.2366606111132
14.0242348946721,46.2367807021311
14.0236206744316,46.2369400702639
14.0230177985667,46.2371380737921
14.0224286946459,46.2373739154257
14.0218557347827,46.2376466455135
14.0213012260843,46.2379551658677
14.0207674013614,46.2382982341857
14.0202564101378,46.2386744690526
14.0197703099948,46.2390823555032
14.0193110582862,46.2395202511229
14.0188805042565,46.2399863926605
14.0184803815947,46.2404789031286
14.0181123014537,46.2409957993613
14.0177777459622,46.241535
14.0174780622571,46.2420943338739
14.017214457059,46.2426715487431
14.0169879918129,46.2432643203668
14.0167995784144,46.2438702618631
14.0166499755379,46.2444869333194
14.0165397855812,46.2451118516173
14.0164694522405,46.2457425004314
14.0164392587233,46.2463763403617
14.0164493266082,46.2470108191582
14.0164996153554,46.247643381999
14.0165899224699,46.2482714817767
14.0167198843168,46.2488925893551
14.0168889775856,46.2495042037533
14.0170965213973,46.2501038622159
14.0173416800465,46.25068915013
14.0176234663655,46.2512577107477
14.0179407457005,46.2518072546761
14.0182922404795,46.2523355690957
14.0186765353571,46.2528405266708
14.0190920829134,46.2533200941156
14.0195372098852,46.2537723403811
14.0200101239031,46.2541954444312
14.0205089207095,46.2545877025753
14.0210315918254,46.2549475353283
14.021576032639,46.2552734937707
14.0221400508791,46.2555642653829
14.0227213754434,46.2558186793302
14.023317665543,46.2560357111774
14.0239265201282,46.256214487014
14.0245454875564,46.2563542869726
14.0251720754643,46.2564545481283
14.0258037608034,46.2565148667647
14.026438,46.256535
</coordinates>
</LinearRing>
</outerBoundaryIs>
</Polygon>
</MultiGeometry>
</Placemark>
</Document>
</kml>
