# Supplementary material for: Species conservation profiles of the endemic spiders Troglohyphantes (Araneae, Linyphiidae) from the Alps and the north-western Dinarides
Source: Biodivers Data J. 2022 Aug 19;10:e87261. doi: 10.3897/BDJ.10.e87261 (PMC9848466; doi:10.3897/BDJ.10.e87261)
Supplement: Supplementary material 64 — Distribution of Troglohyphantesvignai Brignoli, 1971 [file bdj-10-e87261-s064.kml]

<?xml version="1.0" encoding="UTF-8"?>
<kml xmlns="http://earth.google.com/kml/2.2">
<Document>
<name></name>
<description><![CDATA[]]></description>

<Style id="1">
<LineStyle>
<width>2</width>
<color>ff0000ff</color>
</LineStyle>
<PolyStyle>
<color>aaffffff</color>
<fill>1</fill>
</PolyStyle>
</Style>

<Placemark>
<name>T.vignai.kml</name>
<description><![CDATA[]]></description>
<styleUrl>#1</styleUrl>
<visibility>1</visibility>
<MultiGeometry>
<Polygon>
<outerBoundaryIs>
<LinearRing>
<coordinates>
7.8866,44.20101713
7.88723423919657,44.2009969967647
7.88786592453574,44.2009366781283
7.8884925124436,44.2008364169726
7.88911147987181,44.200696617014
7.88972033445698,44.2005178411774
7.8903166245566,44.2003008093302
7.89089794912089,44.2000463953829
7.891461967361,44.1997556237707
7.89200640817456,44.1994296653283
7.89252907929055,44.1990698325753
7.89302787609687,44.1986775744312
7.89350079011482,44.1982544703811
7.89394591708658,44.1978022241156
7.89436146464292,44.1973226566708
7.8947457595205,44.1968176990957
7.8950972542995,44.1962893846761
7.89541453363448,44.1957398407477
7.89569631995354,44.19517128013
7.89594147860265,44.1945859922159
7.89614902241444,44.1939863337533
7.89631811568324,44.1933747193551
7.89644807753012,44.1927536117767
7.89653838464461,44.192125511999
7.89658867339183,44.1914929491582
7.89659874127674,44.1908584703617
7.89656854775952,44.1902246304314
7.89649821441881,44.1895939816173
7.89638802446215,44.1889690633193
7.8962384215856,44.1883523918631
7.89605000818715,44.1877464503668
7.89582354294105,44.1871536787431
7.89555993774291,44.1865764638739
7.89526025403784,44.18601713
7.89492569854635,44.1854779293613
7.89455761840531,44.1849610331286
7.89415749574354,44.1844685226605
7.89372694171379,44.1840023811229
7.89326769000516,44.1835644855032
7.89278158986221,44.1831565990526
7.89227059863863,44.1827803641857
7.89173677391573,44.1824372958677
7.89118226521727,44.1821287755134
7.89060930535407,44.1818560454257
7.89002020143326,44.1816202037921
7.88941732556841,44.1814222002639
7.88880310532786,44.1812628321311
7.88818001395973,44.1811427411132
7.88755056043304,44.1810624107743
7.88691727933498,44.1810221645762
7.88628272066502,44.1810221645762
7.88564943956696,44.1810624107743
7.88501998604027,44.1811427411132
7.88439689467213,44.1812628321311
7.88378267443159,44.1814222002639
7.88317979856674,44.1816202037921
7.88259069464593,44.1818560454257
7.88201773478273,44.1821287755134
7.88146322608427,44.1824372958677
7.88092940136137,44.1827803641857
7.88041841013779,44.1831565990526
7.87993230999484,44.1835644855032
7.87947305828621,44.1840023811229
7.87904250425646,44.1844685226605
7.87864238159469,44.1849610331286
7.87827430145365,44.1854779293613
7.87793974596216,44.18601713
7.87764006225709,44.1865764638739
7.87737645705895,44.1871536787431
7.87714999181285,44.1877464503668
7.8769615784144,44.1883523918631
7.87681197553785,44.1889690633193
7.87670178558119,44.1895939816173
7.87663145224048,44.1902246304314
7.87660125872326,44.1908584703617
7.87661132660817,44.1914929491582
7.87666161535539,44.192125511999
7.87675192246988,44.1927536117767
7.87688188431676,44.1933747193551
7.87705097758556,44.1939863337533
7.87725852139735,44.1945859922159
7.87750368004645,44.19517128013
7.87778546636552,44.1957398407477
7.8781027457005,44.1962893846761
7.8784542404795,44.1968176990957
7.87883853535708,44.1973226566708
7.87925408291342,44.1978022241156
7.87969920988518,44.1982544703811
7.88017212390313,44.1986775744312
7.88067092070945,44.1990698325753
7.88119359182544,44.1994296653283
7.88173803263899,44.1997556237707
7.88230205087911,44.2000463953829
7.8828833754434,44.2003008093302
7.88347966554301,44.2005178411774
7.88408852012819,44.200696617014
7.8847074875564,44.2008364169726
7.88533407546426,44.2009366781283
7.88596576080343,44.2009969967647
7.8866,44.20101713
</coordinates>
</LinearRing>
</outerBoundaryIs>
</Polygon>
<Polygon>
<outerBoundaryIs>
<LinearRing>
<coordinates>
7.171972,44.691804
7.17260623919657,44.6917838667647
7.17323792453574,44.6917235481283
7.1738645124436,44.6916232869726
7.17448347987181,44.691483487014
7.17509233445699,44.6913047111774
7.1756886245566,44.6910876793302
7.17626994912089,44.6908332653829
7.176833967361,44.6905424937707
7.17737840817456,44.6902165353283
7.17790107929055,44.6898567025753
7.17839987609687,44.6894644444312
7.17887279011482,44.6890413403811
7.17931791708658,44.6885890941156
7.17973346464292,44.6881095266708
7.1801177595205,44.6876045690957
7.1804692542995,44.6870762546761
7.18078653363448,44.6865267107477
7.18106831995355,44.68595815013
7.18131347860265,44.6853728622159
7.18152102241444,44.6847732037533
7.18169011568324,44.6841615893551
7.18182007753012,44.6835404817767
7.18191038464461,44.682912381999
7.18196067339183,44.6822798191582
7.18197074127674,44.6816453403617
7.18194054775952,44.6810115004314
7.18187021441881,44.6803808516173
7.18176002446215,44.6797559333193
7.1816104215856,44.6791392618631
7.18142200818715,44.6785333203668
7.18119554294105,44.6779405487431
7.18093193774291,44.6773633338739
7.18063225403784,44.676804
7.18029769854635,44.6762647993613
7.17992961840531,44.6757479031286
7.17952949574354,44.6752553926605
7.17909894171379,44.6747892511229
7.17863969000516,44.6743513555032
7.17815358986221,44.6739434690526
7.17764259863863,44.6735672341857
7.17710877391573,44.6732241658677
7.17655426521727,44.6729156455134
7.17598130535407,44.6726429154257
7.17539220143326,44.6724070737921
7.17478932556841,44.6722090702639
7.17417510532787,44.6720497021311
7.17355201395973,44.6719296111132
7.17292256043304,44.6718492807743
7.17228927933498,44.6718090345762
7.17165472066502,44.6718090345762
7.17102143956696,44.6718492807743
7.17039198604027,44.6719296111132
7.16976889467213,44.6720497021311
7.16915467443159,44.6722090702639
7.16855179856674,44.6724070737921
7.16796269464593,44.6726429154257
7.16738973478273,44.6729156455134
7.16683522608427,44.6732241658677
7.16630140136137,44.6735672341857
7.16579041013779,44.6739434690526
7.16530430999484,44.6743513555032
7.16484505828621,44.6747892511229
7.16441450425646,44.6752553926605
7.16401438159469,44.6757479031286
7.16364630145365,44.6762647993613
7.16331174596216,44.676804
7.16301206225709,44.6773633338739
7.16274845705895,44.6779405487431
7.16252199181285,44.6785333203668
7.1623335784144,44.6791392618631
7.16218397553785,44.6797559333193
7.16207378558119,44.6803808516173
7.16200345224048,44.6810115004314
7.16197325872326,44.6816453403617
7.16198332660817,44.6822798191582
7.16203361535539,44.682912381999
7.16212392246988,44.6835404817767
7.16225388431676,44.6841615893551
7.16242297758556,44.6847732037533
7.16263052139735,44.6853728622159
7.16287568004646,44.68595815013
7.16315746636552,44.6865267107477
7.1634747457005,44.6870762546761
7.1638262404795,44.6876045690957
7.16421053535708,44.6881095266708
7.16462608291342,44.6885890941156
7.16507120988518,44.6890413403811
7.16554412390313,44.6894644444312
7.16604292070945,44.6898567025753
7.16656559182544,44.6902165353283
7.167110032639,44.6905424937707
7.16767405087911,44.6908332653829
7.1682553754434,44.6910876793302
7.16885166554302,44.6913047111774
7.16946052012819,44.691483487014
7.1700794875564,44.6916232869726
7.17070607546426,44.6917235481283
7.17133776080343,44.6917838667647
7.171972,44.691804
</coordinates>
</LinearRing>
</outerBoundaryIs>
</Polygon>
<Polygon>
<outerBoundaryIs>
<LinearRing>
<coordinates>
7.148,44.692
7.14863423919657,44.6919798667647
7.14926592453574,44.6919195481283
7.1498925124436,44.6918192869726
7.15051147987181,44.691679487014
7.15112033445698,44.6915007111774
7.1517166245566,44.6912836793302
7.15229794912089,44.6910292653829
7.152861967361,44.6907384937707
7.15340640817456,44.6904125353283
7.15392907929055,44.6900527025753
7.15442787609687,44.6896604444312
7.15490079011482,44.6892373403811
7.15534591708658,44.6887850941156
7.15576146464292,44.6883055266708
7.1561457595205,44.6878005690957
7.1564972542995,44.6872722546761
7.15681453363448,44.6867227107477
7.15709631995354,44.68615415013
7.15734147860265,44.6855688622159
7.15754902241444,44.6849692037533
7.15771811568324,44.6843575893551
7.15784807753012,44.6837364817767
7.15793838464461,44.683108381999
7.15798867339183,44.6824758191582
7.15799874127674,44.6818413403617
7.15796854775952,44.6812075004314
7.15789821441881,44.6805768516173
7.15778802446215,44.6799519333194
7.1576384215856,44.6793352618631
7.15745000818715,44.6787293203668
7.15722354294105,44.6781365487431
7.15695993774291,44.6775593338739
7.15666025403784,44.677
7.15632569854635,44.6764607993613
7.15595761840531,44.6759439031286
7.15555749574354,44.6754513926605
7.15512694171379,44.6749852511229
7.15466769000516,44.6745473555032
7.15418158986221,44.6741394690526
7.15367059863863,44.6737632341857
7.15313677391573,44.6734201658677
7.15258226521727,44.6731116455135
7.15200930535407,44.6728389154257
7.15142020143326,44.6726030737921
7.15081732556841,44.6724050702639
7.15020310532786,44.6722457021311
7.14958001395973,44.6721256111132
7.14895056043304,44.6720452807743
7.14831727933498,44.6720050345762
7.14768272066502,44.6720050345762
7.14704943956696,44.6720452807743
7.14641998604027,44.6721256111132
7.14579689467213,44.6722457021311
7.14518267443159,44.6724050702639
7.14457979856674,44.6726030737921
7.14399069464593,44.6728389154257
7.14341773478273,44.6731116455135
7.14286322608427,44.6734201658677
7.14232940136137,44.6737632341857
7.14181841013779,44.6741394690526
7.14133230999484,44.6745473555032
7.14087305828621,44.6749852511229
7.14044250425646,44.6754513926605
7.14004238159469,44.6759439031286
7.13967430145365,44.6764607993613
7.13933974596216,44.677
7.13904006225709,44.6775593338739
7.13877645705895,44.6781365487431
7.13854999181285,44.6787293203668
7.1383615784144,44.6793352618631
7.13821197553785,44.6799519333194
7.13810178558119,44.6805768516173
7.13803145224048,44.6812075004314
7.13800125872326,44.6818413403617
7.13801132660817,44.6824758191582
7.13806161535539,44.683108381999
7.13815192246988,44.6837364817767
7.13828188431676,44.6843575893551
7.13845097758556,44.6849692037533
7.13865852139735,44.6855688622159
7.13890368004645,44.68615415013
7.13918546636552,44.6867227107477
7.1395027457005,44.6872722546761
7.1398542404795,44.6878005690957
7.14023853535708,44.6883055266708
7.14065408291342,44.6887850941156
7.14109920988518,44.6892373403811
7.14157212390313,44.6896604444312
7.14207092070945,44.6900527025753
7.14259359182544,44.6904125353283
7.143138032639,44.6907384937707
7.14370205087911,44.6910292653829
7.1442833754434,44.6912836793302
7.14487966554301,44.6915007111774
7.14548852012819,44.691679487014
7.1461074875564,44.6918192869726
7.14673407546426,44.6919195481283
7.14736576080343,44.6919798667647
7.148,44.692
</coordinates>
</LinearRing>
</outerBoundaryIs>
</Polygon>
<Polygon>
<outerBoundaryIs>
<LinearRing>
<coordinates>
7.76,44.22
7.76063423919657,44.2199798667647
7.76126592453574,44.2199195481283
7.7618925124436,44.2198192869726
7.76251147987181,44.219679487014
7.76312033445698,44.2195007111774
7.7637166245566,44.2192836793302
7.76429794912089,44.2190292653829
7.764861967361,44.2187384937707
7.76540640817456,44.2184125353283
7.76592907929055,44.2180527025753
7.76642787609687,44.2176604444312
7.76690079011482,44.2172373403811
7.76734591708658,44.2167850941156
7.76776146464292,44.2163055266708
7.7681457595205,44.2158005690957
7.7684972542995,44.2152722546761
7.76881453363448,44.2147227107477
7.76909631995354,44.21415415013
7.76934147860265,44.2135688622159
7.76954902241444,44.2129692037533
7.76971811568324,44.2123575893551
7.76984807753012,44.2117364817767
7.76993838464461,44.211108381999
7.76998867339183,44.2104758191582
7.76999874127674,44.2098413403617
7.76996854775952,44.2092075004314
7.76989821441881,44.2085768516173
7.76978802446215,44.2079519333194
7.7696384215856,44.2073352618631
7.76945000818715,44.2067293203668
7.76922354294105,44.2061365487431
7.76895993774291,44.2055593338739
7.76866025403784,44.205
7.76832569854635,44.2044607993613
7.76795761840531,44.2039439031286
7.76755749574354,44.2034513926605
7.76712694171379,44.2029852511229
7.76666769000516,44.2025473555032
7.76618158986221,44.2021394690526
7.76567059863863,44.2017632341857
7.76513677391573,44.2014201658677
7.76458226521727,44.2011116455134
7.76400930535407,44.2008389154257
7.76342020143326,44.2006030737921
7.76281732556841,44.2004050702639
7.76220310532787,44.2002457021311
7.76158001395973,44.2001256111132
7.76095056043304,44.2000452807743
7.76031727933498,44.2000050345762
7.75968272066502,44.2000050345762
7.75904943956696,44.2000452807743
7.75841998604027,44.2001256111132
7.75779689467213,44.2002457021311
7.75718267443159,44.2004050702639
7.75657979856674,44.2006030737921
7.75599069464593,44.2008389154257
7.75541773478273,44.2011116455134
7.75486322608427,44.2014201658677
7.75432940136137,44.2017632341857
7.75381841013779,44.2021394690526
7.75333230999484,44.2025473555032
7.75287305828621,44.2029852511229
7.75244250425646,44.2034513926605
7.75204238159469,44.2039439031286
7.75167430145365,44.2044607993613
7.75133974596216,44.205
7.75104006225709,44.2055593338739
7.75077645705895,44.2061365487431
7.75054999181285,44.2067293203668
7.7503615784144,44.2073352618631
7.75021197553785,44.2079519333194
7.75010178558119,44.2085768516173
7.75003145224048,44.2092075004314
7.75000125872326,44.2098413403617
7.75001132660817,44.2104758191582
7.75006161535539,44.211108381999
7.75015192246988,44.2117364817767
7.75028188431676,44.2123575893551
7.75045097758556,44.2129692037533
7.75065852139735,44.2135688622159
7.75090368004645,44.21415415013
7.75118546636552,44.2147227107477
7.7515027457005,44.2152722546761
7.7518542404795,44.2158005690957
7.75223853535708,44.2163055266708
7.75265408291342,44.2167850941156
7.75309920988518,44.2172373403811
7.75357212390313,44.2176604444312
7.75407092070945,44.2180527025753
7.75459359182544,44.2184125353283
7.755138032639,44.2187384937707
7.75570205087911,44.2190292653829
7.7562833754434,44.2192836793302
7.75687966554302,44.2195007111774
7.75748852012819,44.219679487014
7.7581074875564,44.2198192869726
7.75873407546426,44.2199195481283
7.75936576080343,44.2199798667647
7.76,44.22
</coordinates>
</LinearRing>
</outerBoundaryIs>
</Polygon>
<Polygon>
<outerBoundaryIs>
<LinearRing>
<coordinates>
7.6349,44.1907
7.63553423919657,44.1906798667647
7.63616592453574,44.1906195481283
7.6367925124436,44.1905192869726
7.63741147987181,44.190379487014
7.63802033445698,44.1902007111774
7.6386166245566,44.1899836793302
7.63919794912089,44.1897292653829
7.639761967361,44.1894384937707
7.64030640817456,44.1891125353283
7.64082907929055,44.1887527025753
7.64132787609687,44.1883604444312
7.64180079011482,44.1879373403811
7.64224591708658,44.1874850941156
7.64266146464292,44.1870055266708
7.6430457595205,44.1865005690957
7.6433972542995,44.1859722546761
7.64371453363448,44.1854227107477
7.64399631995355,44.18485415013
7.64424147860265,44.1842688622159
7.64444902241444,44.1836692037533
7.64461811568324,44.1830575893551
7.64474807753012,44.1824364817767
7.64483838464461,44.181808381999
7.64488867339183,44.1811758191582
7.64489874127674,44.1805413403617
7.64486854775952,44.1799075004314
7.64479821441881,44.1792768516173
7.64468802446215,44.1786519333194
7.6445384215856,44.1780352618631
7.64435000818715,44.1774293203668
7.64412354294105,44.1768365487431
7.64385993774291,44.1762593338739
7.64356025403784,44.1757
7.64322569854635,44.1751607993613
7.64285761840531,44.1746439031286
7.64245749574354,44.1741513926605
7.64202694171379,44.1736852511229
7.64156769000516,44.1732473555032
7.64108158986221,44.1728394690526
7.64057059863863,44.1724632341857
7.64003677391573,44.1721201658677
7.63948226521727,44.1718116455135
7.63890930535407,44.1715389154257
7.63832020143326,44.1713030737921
7.63771732556841,44.1711050702639
7.63710310532787,44.1709457021311
7.63648001395973,44.1708256111132
7.63585056043304,44.1707452807743
7.63521727933498,44.1707050345762
7.63458272066502,44.1707050345762
7.63394943956696,44.1707452807743
7.63331998604027,44.1708256111132
7.63269689467213,44.1709457021311
7.63208267443159,44.1711050702639
7.63147979856674,44.1713030737921
7.63089069464593,44.1715389154257
7.63031773478273,44.1718116455135
7.62976322608427,44.1721201658677
7.62922940136137,44.1724632341857
7.62871841013779,44.1728394690526
7.62823230999484,44.1732473555032
7.62777305828621,44.1736852511229
7.62734250425646,44.1741513926605
7.62694238159469,44.1746439031286
7.62657430145365,44.1751607993613
7.62623974596216,44.1757
7.62594006225709,44.1762593338739
7.62567645705895,44.1768365487431
7.62544999181285,44.1774293203668
7.6252615784144,44.1780352618631
7.62511197553785,44.1786519333194
7.62500178558119,44.1792768516173
7.62493145224048,44.1799075004314
7.62490125872326,44.1805413403617
7.62491132660817,44.1811758191582
7.62496161535539,44.181808381999
7.62505192246988,44.1824364817767
7.62518188431676,44.1830575893551
7.62535097758556,44.1836692037533
7.62555852139735,44.1842688622159
7.62580368004646,44.18485415013
7.62608546636552,44.1854227107477
7.6264027457005,44.1859722546761
7.6267542404795,44.1865005690957
7.62713853535708,44.1870055266708
7.62755408291342,44.1874850941156
7.62799920988518,44.1879373403811
7.62847212390313,44.1883604444312
7.62897092070945,44.1887527025753
7.62949359182544,44.1891125353283
7.630038032639,44.1894384937707
7.63060205087911,44.1897292653829
7.6311833754434,44.1899836793302
7.63177966554302,44.1902007111774
7.63238852012819,44.190379487014
7.6330074875564,44.1905192869726
7.63363407546426,44.1906195481283
7.63426576080343,44.1906798667647
7.6349,44.1907
</coordinates>
</LinearRing>
</outerBoundaryIs>
</Polygon>
<Polygon>
<outerBoundaryIs>
<LinearRing>
<coordinates>
7.1435,44.7108
7.14413423919657,44.7107798667647
7.14476592453574,44.7107195481283
7.1453925124436,44.7106192869726
7.14601147987181,44.710479487014
7.14662033445699,44.7103007111774
7.1472166245566,44.7100836793302
7.14779794912089,44.7098292653829
7.14836196736101,44.7095384937707
7.14890640817456,44.7092125353283
7.14942907929055,44.7088527025753
7.14992787609687,44.7084604444312
7.15040079011482,44.7080373403811
7.15084591708658,44.7075850941156
7.15126146464292,44.7071055266708
7.1516457595205,44.7066005690957
7.1519972542995,44.7060722546761
7.15231453363448,44.7055227107477
7.15259631995355,44.70495415013
7.15284147860265,44.7043688622159
7.15304902241444,44.7037692037533
7.15321811568324,44.7031575893551
7.15334807753012,44.7025364817767
7.15343838464461,44.701908381999
7.15348867339183,44.7012758191582
7.15349874127674,44.7006413403617
7.15346854775952,44.7000075004314
7.15339821441881,44.6993768516173
7.15328802446215,44.6987519333194
7.1531384215856,44.6981352618631
7.15295000818715,44.6975293203668
7.15272354294105,44.6969365487431
7.15245993774291,44.6963593338739
7.15216025403784,44.6958
7.15182569854635,44.6952607993613
7.15145761840531,44.6947439031286
7.15105749574354,44.6942513926605
7.15062694171379,44.6937852511229
7.15016769000516,44.6933473555032
7.14968158986221,44.6929394690526
7.14917059863863,44.6925632341857
7.14863677391573,44.6922201658677
7.14808226521727,44.6919116455134
7.14750930535407,44.6916389154257
7.14692020143326,44.6914030737921
7.14631732556841,44.6912050702639
7.14570310532787,44.6910457021311
7.14508001395973,44.6909256111132
7.14445056043304,44.6908452807743
7.14381727933498,44.6908050345762
7.14318272066502,44.6908050345762
7.14254943956696,44.6908452807743
7.14191998604027,44.6909256111132
7.14129689467214,44.6910457021311
7.14068267443159,44.6912050702639
7.14007979856674,44.6914030737921
7.13949069464593,44.6916389154257
7.13891773478273,44.6919116455134
7.13836322608427,44.6922201658677
7.13782940136137,44.6925632341857
7.13731841013779,44.6929394690526
7.13683230999484,44.6933473555032
7.13637305828621,44.6937852511229
7.13594250425646,44.6942513926605
7.13554238159469,44.6947439031286
7.13517430145365,44.6952607993613
7.13483974596216,44.6958
7.13454006225709,44.6963593338739
7.13427645705895,44.6969365487431
7.13404999181285,44.6975293203668
7.1338615784144,44.6981352618631
7.13371197553785,44.6987519333194
7.13360178558119,44.6993768516173
7.13353145224048,44.7000075004314
7.13350125872326,44.7006413403617
7.13351132660817,44.7012758191582
7.13356161535539,44.701908381999
7.13365192246988,44.7025364817767
7.13378188431676,44.7031575893551
7.13395097758556,44.7037692037533
7.13415852139735,44.7043688622159
7.13440368004646,44.70495415013
7.13468546636552,44.7055227107477
7.1350027457005,44.7060722546761
7.1353542404795,44.7066005690957
7.13573853535708,44.7071055266708
7.13615408291342,44.7075850941156
7.13659920988518,44.7080373403811
7.13707212390313,44.7084604444312
7.13757092070945,44.7088527025753
7.13809359182544,44.7092125353283
7.138638032639,44.7095384937707
7.13920205087911,44.7098292653829
7.1397833754434,44.7100836793302
7.14037966554302,44.7103007111774
7.14098852012819,44.710479487014
7.1416074875564,44.7106192869726
7.14223407546426,44.7107195481283
7.14286576080343,44.7107798667647
7.1435,44.7108
</coordinates>
</LinearRing>
</outerBoundaryIs>
</Polygon>
<Polygon>
<outerBoundaryIs>
<LinearRing>
<coordinates>
7.6632,44.1931
7.66383423919657,44.1930798667647
7.66446592453574,44.1930195481283
7.6650925124436,44.1929192869726
7.66571147987181,44.192779487014
7.66632033445698,44.1926007111774
7.6669166245566,44.1923836793302
7.66749794912089,44.1921292653829
7.668061967361,44.1918384937707
7.66860640817456,44.1915125353283
7.66912907929055,44.1911527025753
7.66962787609687,44.1907604444312
7.67010079011482,44.1903373403811
7.67054591708658,44.1898850941156
7.67096146464292,44.1894055266708
7.6713457595205,44.1889005690957
7.6716972542995,44.1883722546761
7.67201453363448,44.1878227107477
7.67229631995354,44.18725415013
7.67254147860265,44.1866688622159
7.67274902241444,44.1860692037533
7.67291811568324,44.1854575893551
7.67304807753012,44.1848364817767
7.67313838464461,44.184208381999
7.67318867339183,44.1835758191582
7.67319874127674,44.1829413403617
7.67316854775952,44.1823075004314
7.67309821441881,44.1816768516173
7.67298802446215,44.1810519333194
7.6728384215856,44.1804352618631
7.67265000818715,44.1798293203668
7.67242354294105,44.1792365487431
7.67215993774291,44.1786593338739
7.67186025403784,44.1781
7.67152569854635,44.1775607993613
7.67115761840531,44.1770439031286
7.67075749574354,44.1765513926605
7.67032694171379,44.1760852511229
7.66986769000516,44.1756473555032
7.66938158986221,44.1752394690526
7.66887059863863,44.1748632341857
7.66833677391573,44.1745201658677
7.66778226521727,44.1742116455135
7.66720930535407,44.1739389154257
7.66662020143326,44.1737030737921
7.66601732556841,44.1735050702639
7.66540310532787,44.1733457021312
7.66478001395973,44.1732256111132
7.66415056043304,44.1731452807743
7.66351727933498,44.1731050345762
7.66288272066502,44.1731050345762
7.66224943956696,44.1731452807743
7.66161998604027,44.1732256111132
7.66099689467213,44.1733457021312
7.66038267443159,44.1735050702639
7.65977979856674,44.1737030737921
7.65919069464593,44.1739389154257
7.65861773478273,44.1742116455135
7.65806322608427,44.1745201658677
7.65752940136137,44.1748632341857
7.65701841013779,44.1752394690526
7.65653230999484,44.1756473555032
7.65607305828621,44.1760852511229
7.65564250425646,44.1765513926605
7.65524238159469,44.1770439031286
7.65487430145365,44.1775607993613
7.65453974596216,44.1781
7.65424006225709,44.1786593338739
7.65397645705895,44.1792365487431
7.65374999181285,44.1798293203668
7.6535615784144,44.1804352618631
7.65341197553785,44.1810519333194
7.65330178558119,44.1816768516173
7.65323145224048,44.1823075004314
7.65320125872326,44.1829413403617
7.65321132660817,44.1835758191582
7.65326161535539,44.184208381999
7.65335192246988,44.1848364817767
7.65348188431676,44.1854575893551
7.65365097758556,44.1860692037533
7.65385852139735,44.1866688622159
7.65410368004645,44.18725415013
7.65438546636552,44.1878227107477
7.6547027457005,44.1883722546761
7.6550542404795,44.1889005690957
7.65543853535708,44.1894055266708
7.65585408291342,44.1898850941156
7.65629920988518,44.1903373403811
7.65677212390313,44.1907604444312
7.65727092070945,44.1911527025753
7.65779359182544,44.1915125353283
7.658338032639,44.1918384937707
7.65890205087911,44.1921292653829
7.6594833754434,44.1923836793302
7.66007966554302,44.1926007111774
7.66068852012819,44.192779487014
7.6613074875564,44.1929192869726
7.66193407546426,44.1930195481283
7.66256576080343,44.1930798667647
7.6632,44.1931
</coordinates>
</LinearRing>
</outerBoundaryIs>
</Polygon>
<Polygon>
<outerBoundaryIs>
<LinearRing>
<coordinates>
7.767,44.265
7.76763423919657,44.2649798667647
7.76826592453574,44.2649195481283
7.7688925124436,44.2648192869726
7.76951147987181,44.264679487014
7.77012033445699,44.2645007111774
7.7707166245566,44.2642836793302
7.77129794912089,44.2640292653829
7.771861967361,44.2637384937707
7.77240640817456,44.2634125353283
7.77292907929055,44.2630527025753
7.77342787609687,44.2626604444312
7.77390079011482,44.2622373403811
7.77434591708658,44.2617850941156
7.77476146464292,44.2613055266708
7.7751457595205,44.2608005690957
7.7754972542995,44.2602722546761
7.77581453363448,44.2597227107477
7.77609631995355,44.25915415013
7.77634147860265,44.2585688622159
7.77654902241444,44.2579692037533
7.77671811568324,44.2573575893551
7.77684807753012,44.2567364817767
7.77693838464461,44.256108381999
7.77698867339183,44.2554758191582
7.77699874127674,44.2548413403617
7.77696854775952,44.2542075004314
7.77689821441881,44.2535768516173
7.77678802446215,44.2529519333194
7.7766384215856,44.2523352618631
7.77645000818715,44.2517293203668
7.77622354294105,44.2511365487431
7.77595993774291,44.2505593338739
7.77566025403784,44.25
7.77532569854635,44.2494607993613
7.77495761840531,44.2489439031286
7.77455749574354,44.2484513926605
7.77412694171379,44.2479852511229
7.77366769000516,44.2475473555032
7.77318158986221,44.2471394690526
7.77267059863863,44.2467632341857
7.77213677391573,44.2464201658677
7.77158226521727,44.2461116455135
7.77100930535407,44.2458389154257
7.77042020143326,44.2456030737921
7.76981732556841,44.2454050702639
7.76920310532787,44.2452457021312
7.76858001395973,44.2451256111132
7.76795056043304,44.2450452807743
7.76731727933498,44.2450050345762
7.76668272066502,44.2450050345762
7.76604943956696,44.2450452807743
7.76541998604027,44.2451256111132
7.76479689467214,44.2452457021312
7.76418267443159,44.2454050702639
7.76357979856674,44.2456030737921
7.76299069464593,44.2458389154257
7.76241773478273,44.2461116455135
7.76186322608427,44.2464201658677
7.76132940136137,44.2467632341857
7.76081841013779,44.2471394690526
7.76033230999484,44.2475473555032
7.75987305828621,44.2479852511229
7.75944250425646,44.2484513926605
7.75904238159469,44.2489439031286
7.75867430145365,44.2494607993613
7.75833974596216,44.25
7.75804006225709,44.2505593338739
7.75777645705895,44.2511365487431
7.75754999181285,44.2517293203668
7.7573615784144,44.2523352618631
7.75721197553785,44.2529519333194
7.75710178558119,44.2535768516173
7.75703145224048,44.2542075004314
7.75700125872326,44.2548413403617
7.75701132660817,44.2554758191582
7.75706161535539,44.256108381999
7.75715192246988,44.2567364817767
7.75728188431676,44.2573575893551
7.75745097758556,44.2579692037533
7.75765852139735,44.2585688622159
7.75790368004646,44.25915415013
7.75818546636552,44.2597227107477
7.7585027457005,44.2602722546761
7.7588542404795,44.2608005690957
7.75923853535708,44.2613055266708
7.75965408291342,44.2617850941156
7.76009920988518,44.2622373403811
7.76057212390313,44.2626604444312
7.76107092070945,44.2630527025753
7.76159359182544,44.2634125353283
7.762138032639,44.2637384937707
7.76270205087911,44.2640292653829
7.7632833754434,44.2642836793302
7.76387966554302,44.2645007111774
7.76448852012819,44.264679487014
7.7651074875564,44.2648192869726
7.76573407546426,44.2649195481283
7.76636576080343,44.2649798667647
7.767,44.265
</coordinates>
</LinearRing>
</outerBoundaryIs>
</Polygon>
<Polygon>
<outerBoundaryIs>
<LinearRing>
<coordinates>
7.65899,44.22639975
7.65962423919657,44.2263796167647
7.66025592453574,44.2263192981283
7.6608825124436,44.2262190369726
7.66150147987181,44.226079237014
7.66211033445698,44.2259004611774
7.6627066245566,44.2256834293302
7.66328794912089,44.2254290153829
7.663851967361,44.2251382437707
7.66439640817456,44.2248122853283
7.66491907929055,44.2244524525753
7.66541787609687,44.2240601944312
7.66589079011482,44.2236370903811
7.66633591708658,44.2231848441156
7.66675146464292,44.2227052766708
7.6671357595205,44.2222003190957
7.6674872542995,44.2216720046761
7.66780453363448,44.2211224607477
7.66808631995355,44.22055390013
7.66833147860265,44.2199686122159
7.66853902241444,44.2193689537533
7.66870811568324,44.2187573393551
7.66883807753012,44.2181362317767
7.66892838464461,44.217508131999
7.66897867339183,44.2168755691582
7.66898874127674,44.2162410903617
7.66895854775952,44.2156072504314
7.66888821441881,44.2149766016173
7.66877802446215,44.2143516833194
7.6686284215856,44.2137350118631
7.66844000818715,44.2131290703668
7.66821354294105,44.2125362987431
7.66794993774291,44.2119590838739
7.66765025403784,44.21139975
7.66731569854635,44.2108605493613
7.66694761840531,44.2103436531286
7.66654749574354,44.2098511426605
7.66611694171379,44.2093850011229
7.66565769000516,44.2089471055032
7.66517158986221,44.2085392190526
7.66466059863863,44.2081629841857
7.66412677391573,44.2078199158677
7.66357226521727,44.2075113955134
7.66299930535407,44.2072386654257
7.66241020143326,44.2070028237921
7.66180732556841,44.2068048202639
7.66119310532787,44.2066454521311
7.66057001395973,44.2065253611132
7.65994056043304,44.2064450307743
7.65930727933498,44.2064047845762
7.65867272066502,44.2064047845762
7.65803943956696,44.2064450307743
7.65740998604027,44.2065253611132
7.65678689467213,44.2066454521311
7.65617267443159,44.2068048202639
7.65556979856674,44.2070028237921
7.65498069464593,44.2072386654257
7.65440773478273,44.2075113955134
7.65385322608427,44.2078199158677
7.65331940136137,44.2081629841857
7.65280841013779,44.2085392190526
7.65232230999484,44.2089471055032
7.65186305828621,44.2093850011229
7.65143250425646,44.2098511426605
7.65103238159469,44.2103436531286
7.65066430145365,44.2108605493613
7.65032974596216,44.21139975
7.65003006225709,44.2119590838739
7.64976645705895,44.2125362987431
7.64953999181285,44.2131290703668
7.6493515784144,44.2137350118631
7.64920197553785,44.2143516833194
7.64909178558119,44.2149766016173
7.64902145224048,44.2156072504314
7.64899125872326,44.2162410903617
7.64900132660817,44.2168755691582
7.64905161535539,44.217508131999
7.64914192246988,44.2181362317767
7.64927188431676,44.2187573393551
7.64944097758556,44.2193689537533
7.64964852139735,44.2199686122159
7.64989368004646,44.22055390013
7.65017546636552,44.2211224607477
7.6504927457005,44.2216720046761
7.6508442404795,44.2222003190957
7.65122853535708,44.2227052766708
7.65164408291342,44.2231848441156
7.65208920988518,44.2236370903811
7.65256212390313,44.2240601944312
7.65306092070945,44.2244524525753
7.65358359182544,44.2248122853283
7.654128032639,44.2251382437707
7.65469205087911,44.2254290153829
7.6552733754434,44.2256834293302
7.65586966554302,44.2259004611774
7.65647852012819,44.226079237014
7.6570974875564,44.2262190369726
7.65772407546426,44.2263192981283
7.65835576080343,44.2263796167647
7.65899,44.22639975
</coordinates>
</LinearRing>
</outerBoundaryIs>
</Polygon>
<Polygon>
<outerBoundaryIs>
<LinearRing>
<coordinates>
7.781,44.179
7.78163423919657,44.1789798667647
7.78226592453574,44.1789195481283
7.7828925124436,44.1788192869726
7.78351147987181,44.178679487014
7.78412033445698,44.1785007111774
7.7847166245566,44.1782836793302
7.78529794912089,44.1780292653829
7.785861967361,44.1777384937707
7.78640640817456,44.1774125353283
7.78692907929055,44.1770527025753
7.78742787609687,44.1766604444312
7.78790079011482,44.176237340381
7.78834591708658,44.1757850941156
7.78876146464292,44.1753055266708
7.7891457595205,44.1748005690957
7.7894972542995,44.1742722546761
7.78981453363448,44.1737227107477
7.79009631995354,44.17315415013
7.79034147860265,44.1725688622159
7.79054902241444,44.1719692037533
7.79071811568324,44.1713575893551
7.79084807753012,44.1707364817767
7.79093838464461,44.170108381999
7.79098867339183,44.1694758191582
7.79099874127674,44.1688413403617
7.79096854775952,44.1682075004314
7.79089821441881,44.1675768516173
7.79078802446215,44.1669519333193
7.7906384215856,44.1663352618631
7.79045000818715,44.1657293203668
7.79022354294105,44.1651365487431
7.78995993774291,44.1645593338739
7.78966025403784,44.164
7.78932569854635,44.1634607993613
7.78895761840531,44.1629439031286
7.78855749574354,44.1624513926605
7.78812694171379,44.1619852511229
7.78766769000516,44.1615473555032
7.78718158986221,44.1611394690526
7.78667059863863,44.1607632341857
7.78613677391573,44.1604201658676
7.78558226521727,44.1601116455134
7.78500930535407,44.1598389154257
7.78442020143326,44.1596030737921
7.78381732556841,44.1594050702639
7.78320310532786,44.1592457021311
7.78258001395973,44.1591256111132
7.78195056043304,44.1590452807743
7.78131727933498,44.1590050345762
7.78068272066502,44.1590050345762
7.78004943956696,44.1590452807743
7.77941998604027,44.1591256111132
7.77879689467213,44.1592457021311
7.77818267443159,44.1594050702639
7.77757979856674,44.1596030737921
7.77699069464593,44.1598389154257
7.77641773478273,44.1601116455134
7.77586322608427,44.1604201658676
7.77532940136137,44.1607632341857
7.77481841013779,44.1611394690526
7.77433230999484,44.1615473555032
7.77387305828621,44.1619852511229
7.77344250425646,44.1624513926605
7.77304238159469,44.1629439031286
7.77267430145365,44.1634607993613
7.77233974596216,44.164
7.77204006225709,44.1645593338739
7.77177645705895,44.1651365487431
7.77154999181285,44.1657293203668
7.7713615784144,44.1663352618631
7.77121197553785,44.1669519333193
7.77110178558119,44.1675768516173
7.77103145224048,44.1682075004314
7.77100125872326,44.1688413403617
7.77101132660817,44.1694758191582
7.77106161535539,44.170108381999
7.77115192246988,44.1707364817767
7.77128188431676,44.1713575893551
7.77145097758556,44.1719692037533
7.77165852139735,44.1725688622159
7.77190368004645,44.17315415013
7.77218546636552,44.1737227107477
7.7725027457005,44.1742722546761
7.7728542404795,44.1748005690957
7.77323853535708,44.1753055266708
7.77365408291342,44.1757850941156
7.77409920988518,44.176237340381
7.77457212390313,44.1766604444312
7.77507092070945,44.1770527025753
7.77559359182544,44.1774125353283
7.776138032639,44.1777384937707
7.77670205087911,44.1780292653829
7.7772833754434,44.1782836793302
7.77787966554301,44.1785007111774
7.77848852012819,44.178679487014
7.7791074875564,44.1788192869726
7.77973407546426,44.1789195481283
7.78036576080343,44.1789798667647
7.781,44.179
</coordinates>
</LinearRing>
</outerBoundaryIs>
</Polygon>
<Polygon>
<outerBoundaryIs>
<LinearRing>
<coordinates>
7.197,44.724
7.19763423919657,44.7239798667647
7.19826592453574,44.7239195481283
7.1988925124436,44.7238192869726
7.19951147987181,44.723679487014
7.20012033445698,44.7235007111774
7.2007166245566,44.7232836793302
7.20129794912089,44.7230292653829
7.201861967361,44.7227384937707
7.20240640817456,44.7224125353283
7.20292907929055,44.7220527025753
7.20342787609687,44.7216604444312
7.20390079011482,44.7212373403811
7.20434591708658,44.7207850941156
7.20476146464292,44.7203055266708
7.2051457595205,44.7198005690957
7.2054972542995,44.7192722546761
7.20581453363448,44.7187227107477
7.20609631995355,44.71815415013
7.20634147860265,44.7175688622159
7.20654902241444,44.7169692037533
7.20671811568324,44.7163575893551
7.20684807753012,44.7157364817767
7.20693838464461,44.715108381999
7.20698867339183,44.7144758191582
7.20699874127674,44.7138413403617
7.20696854775952,44.7132075004314
7.20689821441881,44.7125768516173
7.20678802446215,44.7119519333193
7.2066384215856,44.7113352618631
7.20645000818715,44.7107293203668
7.20622354294105,44.7101365487431
7.20595993774291,44.7095593338739
7.20566025403784,44.709
7.20532569854635,44.7084607993613
7.20495761840531,44.7079439031286
7.20455749574354,44.7074513926605
7.20412694171379,44.7069852511229
7.20366769000516,44.7065473555032
7.20318158986221,44.7061394690526
7.20267059863863,44.7057632341857
7.20213677391573,44.7054201658677
7.20158226521727,44.7051116455134
7.20100930535407,44.7048389154257
7.20042020143326,44.7046030737921
7.19981732556841,44.7044050702639
7.19920310532787,44.7042457021311
7.19858001395973,44.7041256111132
7.19795056043304,44.7040452807743
7.19731727933498,44.7040050345762
7.19668272066502,44.7040050345762
7.19604943956696,44.7040452807743
7.19541998604027,44.7041256111132
7.19479689467213,44.7042457021311
7.19418267443159,44.7044050702639
7.19357979856674,44.7046030737921
7.19299069464593,44.7048389154257
7.19241773478273,44.7051116455134
7.19186322608427,44.7054201658677
7.19132940136137,44.7057632341857
7.19081841013779,44.7061394690526
7.19033230999484,44.7065473555032
7.18987305828621,44.7069852511229
7.18944250425646,44.7074513926605
7.18904238159469,44.7079439031286
7.18867430145365,44.7084607993613
7.18833974596216,44.709
7.18804006225709,44.7095593338739
7.18777645705895,44.7101365487431
7.18754999181285,44.7107293203668
7.1873615784144,44.7113352618631
7.18721197553785,44.7119519333193
7.18710178558119,44.7125768516173
7.18703145224048,44.7132075004314
7.18700125872326,44.7138413403617
7.18701132660817,44.7144758191582
7.18706161535539,44.715108381999
7.18715192246988,44.7157364817767
7.18728188431676,44.7163575893551
7.18745097758556,44.7169692037533
7.18765852139735,44.7175688622159
7.18790368004646,44.71815415013
7.18818546636552,44.7187227107477
7.1885027457005,44.7192722546761
7.1888542404795,44.7198005690957
7.18923853535708,44.7203055266708
7.18965408291342,44.7207850941156
7.19009920988518,44.7212373403811
7.19057212390313,44.7216604444312
7.19107092070945,44.7220527025753
7.19159359182544,44.7224125353283
7.192138032639,44.7227384937707
7.19270205087911,44.7230292653829
7.1932833754434,44.7232836793302
7.19387966554302,44.7235007111774
7.19448852012819,44.723679487014
7.1951074875564,44.7238192869726
7.19573407546426,44.7239195481283
7.19636576080343,44.7239798667647
7.197,44.724
</coordinates>
</LinearRing>
</outerBoundaryIs>
</Polygon>
<Polygon>
<outerBoundaryIs>
<LinearRing>
<coordinates>
7.774,44.176
7.77463423919657,44.1759798667647
7.77526592453574,44.1759195481283
7.7758925124436,44.1758192869726
7.77651147987181,44.175679487014
7.77712033445698,44.1755007111774
7.7777166245566,44.1752836793302
7.77829794912089,44.1750292653829
7.778861967361,44.1747384937707
7.77940640817456,44.1744125353283
7.77992907929055,44.1740527025753
7.78042787609687,44.1736604444312
7.78090079011482,44.173237340381
7.78134591708658,44.1727850941156
7.78176146464292,44.1723055266708
7.7821457595205,44.1718005690957
7.7824972542995,44.1712722546761
7.78281453363448,44.1707227107477
7.78309631995355,44.17015415013
7.78334147860265,44.1695688622159
7.78354902241444,44.1689692037533
7.78371811568324,44.1683575893551
7.78384807753012,44.1677364817767
7.78393838464461,44.167108381999
7.78398867339183,44.1664758191582
7.78399874127674,44.1658413403617
7.78396854775952,44.1652075004314
7.78389821441881,44.1645768516173
7.78378802446215,44.1639519333193
7.7836384215856,44.1633352618631
7.78345000818715,44.1627293203668
7.78322354294105,44.1621365487431
7.78295993774291,44.1615593338739
7.78266025403784,44.161
7.78232569854635,44.1604607993613
7.78195761840531,44.1599439031286
7.78155749574354,44.1594513926605
7.78112694171379,44.1589852511229
7.78066769000516,44.1585473555032
7.78018158986221,44.1581394690526
7.77967059863863,44.1577632341857
7.77913677391573,44.1574201658676
7.77858226521727,44.1571116455134
7.77800930535407,44.1568389154257
7.77742020143326,44.1566030737921
7.77681732556841,44.1564050702639
7.77620310532787,44.1562457021311
7.77558001395973,44.1561256111132
7.77495056043304,44.1560452807743
7.77431727933498,44.1560050345762
7.77368272066502,44.1560050345762
7.77304943956696,44.1560452807743
7.77241998604027,44.1561256111132
7.77179689467213,44.1562457021311
7.77118267443159,44.1564050702639
7.77057979856674,44.1566030737921
7.76999069464593,44.1568389154257
7.76941773478273,44.1571116455134
7.76886322608427,44.1574201658676
7.76832940136137,44.1577632341857
7.76781841013779,44.1581394690526
7.76733230999484,44.1585473555032
7.76687305828621,44.1589852511229
7.76644250425646,44.1594513926605
7.76604238159469,44.1599439031286
7.76567430145365,44.1604607993613
7.76533974596216,44.161
7.76504006225709,44.1615593338739
7.76477645705895,44.1621365487431
7.76454999181285,44.1627293203668
7.7643615784144,44.1633352618631
7.76421197553785,44.1639519333193
7.76410178558119,44.1645768516173
7.76403145224048,44.1652075004314
7.76400125872326,44.1658413403617
7.76401132660817,44.1664758191582
7.76406161535539,44.167108381999
7.76415192246988,44.1677364817767
7.76428188431676,44.1683575893551
7.76445097758556,44.1689692037533
7.76465852139735,44.1695688622159
7.76490368004646,44.17015415013
7.76518546636552,44.1707227107477
7.7655027457005,44.1712722546761
7.7658542404795,44.1718005690957
7.76623853535708,44.1723055266708
7.76665408291342,44.1727850941156
7.76709920988518,44.173237340381
7.76757212390313,44.1736604444312
7.76807092070945,44.1740527025753
7.76859359182544,44.1744125353283
7.769138032639,44.1747384937707
7.76970205087911,44.1750292653829
7.7702833754434,44.1752836793302
7.77087966554302,44.1755007111774
7.77148852012819,44.175679487014
7.7721074875564,44.1758192869726
7.77273407546426,44.1759195481283
7.77336576080343,44.1759798667647
7.774,44.176
</coordinates>
</LinearRing>
</outerBoundaryIs>
</Polygon>
<Polygon>
<outerBoundaryIs>
<LinearRing>
<coordinates>
7.630186206,44.19110799
7.63082044519657,44.1910878567647
7.63145213053574,44.1910275381283
7.6320787184436,44.1909272769726
7.63269768587181,44.190787477014
7.63330654045699,44.1906087011774
7.6339028305566,44.1903916693302
7.63448415512089,44.1901372553829
7.635048173361,44.1898464837707
7.63559261417456,44.1895205253283
7.63611528529055,44.1891606925753
7.63661408209687,44.1887684344312
7.63708699611482,44.1883453303811
7.63753212308658,44.1878930841156
7.63794767064292,44.1874135166708
7.6383319655205,44.1869085590957
7.6386834602995,44.1863802446761
7.63900073963448,44.1858307007477
7.63928252595355,44.18526214013
7.63952768460265,44.1846768522159
7.63973522841444,44.1840771937533
7.63990432168324,44.1834655793551
7.64003428353012,44.1828444717767
7.64012459064461,44.182216371999
7.64017487939183,44.1815838091582
7.64018494727674,44.1809493303617
7.64015475375952,44.1803154904314
7.64008442041881,44.1796848416173
7.63997423046215,44.1790599233194
7.6398246275856,44.1784432518631
7.63963621418715,44.1778373103668
7.63940974894105,44.1772445387431
7.63914614374291,44.1766673238739
7.63884646003784,44.17610799
7.63851190454635,44.1755687893613
7.63814382440531,44.1750518931286
7.63774370174354,44.1745593826605
7.63731314771379,44.1740932411229
7.63685389600516,44.1736553455032
7.63636779586221,44.1732474590526
7.63585680463863,44.1728712241857
7.63532297991573,44.1725281558677
7.63476847121727,44.1722196355134
7.63419551135407,44.1719469054257
7.63360640743326,44.1717110637921
7.63300353156841,44.1715130602639
7.63238931132787,44.1713536921311
7.63176621995973,44.1712336011132
7.63113676643304,44.1711532707743
7.63050348533498,44.1711130245762
7.62986892666502,44.1711130245762
7.62923564556696,44.1711532707743
7.62860619204027,44.1712336011132
7.62798310067214,44.1713536921311
7.62736888043159,44.1715130602639
7.62676600456674,44.1717110637921
7.62617690064593,44.1719469054257
7.62560394078273,44.1722196355134
7.62504943208427,44.1725281558677
7.62451560736137,44.1728712241857
7.62400461613779,44.1732474590526
7.62351851599484,44.1736553455032
7.62305926428621,44.1740932411229
7.62262871025646,44.1745593826605
7.62222858759469,44.1750518931286
7.62186050745365,44.1755687893613
7.62152595196216,44.17610799
7.62122626825709,44.1766673238739
7.62096266305895,44.1772445387431
7.62073619781285,44.1778373103668
7.6205477844144,44.1784432518631
7.62039818153785,44.1790599233194
7.62028799158119,44.1796848416173
7.62021765824048,44.1803154904314
7.62018746472326,44.1809493303617
7.62019753260817,44.1815838091582
7.62024782135539,44.182216371999
7.62033812846988,44.1828444717767
7.62046809031676,44.1834655793551
7.62063718358556,44.1840771937533
7.62084472739735,44.1846768522159
7.62108988604646,44.18526214013
7.62137167236552,44.1858307007477
7.6216889517005,44.1863802446761
7.6220404464795,44.1869085590957
7.62242474135708,44.1874135166708
7.62284028891342,44.1878930841156
7.62328541588518,44.1883453303811
7.62375832990313,44.1887684344312
7.62425712670945,44.1891606925753
7.62477979782544,44.1895205253283
7.625324238639,44.1898464837707
7.62588825687911,44.1901372553829
7.6264695814434,44.1903916693302
7.62706587154302,44.1906087011774
7.62767472612819,44.190787477014
7.6282936935564,44.1909272769726
7.62892028146426,44.1910275381283
7.62955196680343,44.1910878567647
7.630186206,44.19110799
</coordinates>
</LinearRing>
</outerBoundaryIs>
</Polygon>
<Polygon>
<outerBoundaryIs>
<LinearRing>
<coordinates>
7.6416,44.1981
7.64223423919657,44.1980798667647
7.64286592453574,44.1980195481283
7.6434925124436,44.1979192869726
7.64411147987181,44.197779487014
7.64472033445699,44.1976007111774
7.6453166245566,44.1973836793302
7.64589794912089,44.1971292653829
7.64646196736101,44.1968384937707
7.64700640817456,44.1965125353283
7.64752907929055,44.1961527025753
7.64802787609687,44.1957604444312
7.64850079011482,44.1953373403811
7.64894591708658,44.1948850941156
7.64936146464292,44.1944055266708
7.6497457595205,44.1939005690957
7.6500972542995,44.1933722546761
7.65041453363448,44.1928227107477
7.65069631995355,44.19225415013
7.65094147860265,44.1916688622159
7.65114902241444,44.1910692037533
7.65131811568324,44.1904575893551
7.65144807753012,44.1898364817767
7.65153838464461,44.189208381999
7.65158867339183,44.1885758191582
7.65159874127674,44.1879413403617
7.65156854775952,44.1873075004314
7.65149821441881,44.1866768516173
7.65138802446215,44.1860519333193
7.6512384215856,44.1854352618631
7.65105000818715,44.1848293203668
7.65082354294105,44.1842365487431
7.65055993774291,44.1836593338739
7.65026025403784,44.1831
7.64992569854635,44.1825607993613
7.64955761840531,44.1820439031286
7.64915749574354,44.1815513926605
7.64872694171379,44.1810852511229
7.64826769000516,44.1806473555032
7.64778158986221,44.1802394690526
7.64727059863863,44.1798632341857
7.64673677391573,44.1795201658677
7.64618226521727,44.1792116455134
7.64560930535407,44.1789389154257
7.64502020143326,44.1787030737921
7.64441732556841,44.1785050702639
7.64380310532787,44.1783457021311
7.64318001395973,44.1782256111132
7.64255056043304,44.1781452807743
7.64191727933498,44.1781050345762
7.64128272066502,44.1781050345762
7.64064943956696,44.1781452807743
7.64001998604027,44.1782256111132
7.63939689467214,44.1783457021311
7.63878267443159,44.1785050702639
7.63817979856674,44.1787030737921
7.63759069464593,44.1789389154257
7.63701773478273,44.1792116455134
7.63646322608427,44.1795201658677
7.63592940136137,44.1798632341857
7.63541841013779,44.1802394690526
7.63493230999484,44.1806473555032
7.63447305828621,44.1810852511229
7.63404250425646,44.1815513926605
7.63364238159469,44.1820439031286
7.63327430145365,44.1825607993613
7.63293974596216,44.1831
7.63264006225709,44.1836593338739
7.63237645705895,44.1842365487431
7.63214999181285,44.1848293203668
7.6319615784144,44.1854352618631
7.63181197553785,44.1860519333193
7.63170178558119,44.1866768516173
7.63163145224048,44.1873075004314
7.63160125872326,44.1879413403617
7.63161132660817,44.1885758191582
7.63166161535539,44.189208381999
7.63175192246988,44.1898364817767
7.63188188431676,44.1904575893551
7.63205097758556,44.1910692037533
7.63225852139735,44.1916688622159
7.63250368004646,44.19225415013
7.63278546636552,44.1928227107477
7.6331027457005,44.1933722546761
7.6334542404795,44.1939005690957
7.63383853535708,44.1944055266708
7.63425408291342,44.1948850941156
7.63469920988518,44.1953373403811
7.63517212390313,44.1957604444312
7.63567092070945,44.1961527025753
7.63619359182544,44.1965125353283
7.636738032639,44.1968384937707
7.63730205087911,44.1971292653829
7.6378833754434,44.1973836793302
7.63847966554302,44.1976007111774
7.63908852012819,44.197779487014
7.6397074875564,44.1979192869726
7.64033407546426,44.1980195481283
7.64096576080343,44.1980798667647
7.6416,44.1981
</coordinates>
</LinearRing>
</outerBoundaryIs>
</Polygon>
</MultiGeometry>
</Placemark>
</Document>
</kml>
