# Supplementary material for: Species conservation profiles of the endemic spiders Troglohyphantes (Araneae, Linyphiidae) from the Alps and the north-western Dinarides
Source: Biodivers Data J. 2022 Aug 19;10:e87261. doi: 10.3897/BDJ.10.e87261 (PMC9848466; doi:10.3897/BDJ.10.e87261)
Supplement: Supplementary material 66 — Distribution of Troglohyphanteszanoni Pesarini, 1988 [file bdj-10-e87261-s066.kml]

<?xml version="1.0" encoding="UTF-8"?>
<kml xmlns="http://earth.google.com/kml/2.2">
<Document>
<name></name>
<description><![CDATA[]]></description>

<Style id="1">
<LineStyle>
<width>2</width>
<color>ff0000ff</color>
</LineStyle>
<PolyStyle>
<color>aaffffff</color>
<fill>1</fill>
</PolyStyle>
</Style>

<Placemark>
<name>T.zanoni.kml</name>
<description><![CDATA[]]></description>
<styleUrl>#1</styleUrl>
<visibility>1</visibility>
<MultiGeometry>
<Polygon>
<outerBoundaryIs>
<LinearRing>
<coordinates>
9.7092,45.7554
9.70983423919657,45.7553798667647
9.71046592453574,45.7553195481283
9.7110925124436,45.7552192869726
9.71171147987181,45.755079487014
9.71232033445698,45.7549007111774
9.7129166245566,45.7546836793302
9.71349794912089,45.7544292653829
9.714061967361,45.7541384937707
9.71460640817456,45.7538125353283
9.71512907929054,45.7534527025753
9.71562787609686,45.7530604444312
9.71610079011482,45.752637340381
9.71654591708657,45.7521850941156
9.71696146464292,45.7517055266708
9.7173457595205,45.7512005690957
9.71769725429949,45.7506722546761
9.71801453363448,45.7501227107477
9.71829631995355,45.74955415013
9.71854147860265,45.7489688622159
9.71874902241444,45.7483692037533
9.71891811568323,45.7477575893551
9.71904807753012,45.7471364817767
9.71913838464461,45.746508381999
9.71918867339183,45.7458758191582
9.71919874127674,45.7452413403617
9.71916854775952,45.7446075004314
9.71909821441881,45.7439768516173
9.71898802446215,45.7433519333193
9.7188384215856,45.7427352618631
9.71865000818715,45.7421293203668
9.71842354294104,45.7415365487431
9.71815993774291,45.7409593338739
9.71786025403784,45.7404
9.71752569854635,45.7398607993613
9.71715761840531,45.7393439031286
9.71675749574354,45.7388513926605
9.71632694171379,45.7383852511229
9.71586769000516,45.7379473555032
9.71538158986221,45.7375394690526
9.71487059863863,45.7371632341857
9.71433677391573,45.7368201658676
9.71378226521727,45.7365116455134
9.71320930535406,45.7362389154257
9.71262020143326,45.7360030737921
9.71201732556841,45.7358050702639
9.71140310532786,45.7356457021311
9.71078001395973,45.7355256111132
9.71015056043304,45.7354452807743
9.70951727933498,45.7354050345762
9.70888272066502,45.7354050345762
9.70824943956696,45.7354452807743
9.70761998604027,45.7355256111132
9.70699689467213,45.7356457021311
9.70638267443158,45.7358050702639
9.70577979856674,45.7360030737921
9.70519069464593,45.7362389154257
9.70461773478272,45.7365116455134
9.70406322608427,45.7368201658676
9.70352940136137,45.7371632341857
9.70301841013779,45.7375394690526
9.70253230999484,45.7379473555032
9.70207305828621,45.7383852511229
9.70164250425646,45.7388513926605
9.70124238159469,45.7393439031286
9.70087430145365,45.7398607993613
9.70053974596216,45.7404
9.70024006225709,45.7409593338739
9.69997645705895,45.7415365487431
9.69974999181285,45.7421293203668
9.6995615784144,45.7427352618631
9.69941197553785,45.7433519333193
9.69930178558119,45.7439768516173
9.69923145224048,45.7446075004314
9.69920125872326,45.7452413403617
9.69921132660817,45.7458758191582
9.69926161535539,45.746508381999
9.69935192246988,45.7471364817767
9.69948188431676,45.7477575893551
9.69965097758556,45.7483692037533
9.69985852139735,45.7489688622159
9.70010368004645,45.74955415013
9.70038546636552,45.7501227107477
9.7007027457005,45.7506722546761
9.7010542404795,45.7512005690957
9.70143853535708,45.7517055266708
9.70185408291342,45.7521850941156
9.70229920988518,45.752637340381
9.70277212390313,45.7530604444312
9.70327092070945,45.7534527025753
9.70379359182544,45.7538125353283
9.70433803263899,45.7541384937707
9.70490205087911,45.7544292653829
9.7054833754434,45.7546836793302
9.70607966554301,45.7549007111774
9.70668852012819,45.755079487014
9.7073074875564,45.7552192869726
9.70793407546426,45.7553195481283
9.70856576080343,45.7553798667647
9.7092,45.7554
</coordinates>
</LinearRing>
</outerBoundaryIs>
</Polygon>
<Polygon>
<outerBoundaryIs>
<LinearRing>
<coordinates>
9.629739,45.716303
9.63037323919657,45.7162828667647
9.63100492453574,45.7162225481283
9.6316315124436,45.7161222869726
9.63225047987181,45.715982487014
9.63285933445699,45.7158037111774
9.6334556245566,45.7155866793302
9.63403694912089,45.7153322653829
9.63460096736101,45.7150414937707
9.63514540817456,45.7147155353283
9.63566807929055,45.7143557025753
9.63616687609687,45.7139634444312
9.63663979011482,45.7135403403811
9.63708491708658,45.7130880941156
9.63750046464292,45.7126085266708
9.6378847595205,45.7121035690957
9.6382362542995,45.7115752546761
9.63855353363448,45.7110257107477
9.63883531995355,45.71045715013
9.63908047860265,45.7098718622159
9.63928802241444,45.7092722037533
9.63945711568324,45.7086605893551
9.63958707753012,45.7080394817767
9.63967738464461,45.707411381999
9.63972767339183,45.7067788191582
9.63973774127674,45.7061443403617
9.63970754775952,45.7055105004314
9.63963721441881,45.7048798516173
9.63952702446215,45.7042549333193
9.6393774215856,45.7036382618631
9.63918900818715,45.7030323203668
9.63896254294105,45.7024395487431
9.63869893774291,45.7018623338739
9.63839925403784,45.701303
9.63806469854635,45.7007637993613
9.63769661840531,45.7002469031286
9.63729649574354,45.6997543926605
9.63686594171379,45.6992882511229
9.63640669000516,45.6988503555032
9.63592058986221,45.6984424690526
9.63540959863863,45.6980662341857
9.63487577391573,45.6977231658677
9.63432126521728,45.6974146455134
9.63374830535407,45.6971419154257
9.63315920143326,45.6969060737921
9.63255632556841,45.6967080702639
9.63194210532787,45.6965487021311
9.63131901395973,45.6964286111132
9.63068956043304,45.6963482807743
9.63005627933498,45.6963080345762
9.62942172066502,45.6963080345762
9.62878843956696,45.6963482807743
9.62815898604027,45.6964286111132
9.62753589467214,45.6965487021311
9.62692167443159,45.6967080702639
9.62631879856674,45.6969060737921
9.62572969464594,45.6971419154257
9.62515673478273,45.6974146455134
9.62460222608427,45.6977231658677
9.62406840136137,45.6980662341857
9.62355741013779,45.6984424690526
9.62307130999484,45.6988503555032
9.62261205828621,45.6992882511229
9.62218150425646,45.6997543926605
9.62178138159469,45.7002469031286
9.62141330145365,45.7007637993613
9.62107874596216,45.701303
9.62077906225709,45.7018623338739
9.62051545705896,45.7024395487431
9.62028899181285,45.7030323203668
9.6201005784144,45.7036382618631
9.61995097553785,45.7042549333193
9.61984078558119,45.7048798516173
9.61977045224048,45.7055105004314
9.61974025872326,45.7061443403617
9.61975032660817,45.7067788191582
9.61980061535539,45.707411381999
9.61989092246988,45.7080394817767
9.62002088431677,45.7086605893551
9.62018997758556,45.7092722037533
9.62039752139735,45.7098718622159
9.62064268004645,45.71045715013
9.62092446636552,45.7110257107477
9.62124174570051,45.7115752546761
9.6215932404795,45.7121035690957
9.62197753535708,45.7126085266708
9.62239308291343,45.7130880941156
9.62283820988518,45.7135403403811
9.62331112390314,45.7139634444312
9.62380992070945,45.7143557025753
9.62433259182544,45.7147155353283
9.624877032639,45.7150414937707
9.62544105087911,45.7153322653829
9.6260223754434,45.7155866793302
9.62661866554302,45.7158037111774
9.62722752012819,45.715982487014
9.6278464875564,45.7161222869726
9.62847307546426,45.7162225481283
9.62910476080343,45.7162828667647
9.629739,45.716303
</coordinates>
</LinearRing>
</outerBoundaryIs>
</Polygon>
<Polygon>
<outerBoundaryIs>
<LinearRing>
<coordinates>
9.4937,45.8256
9.49433423919657,45.8255798667647
9.49496592453574,45.8255195481283
9.4955925124436,45.8254192869726
9.49621147987181,45.825279487014
9.49682033445699,45.8251007111774
9.4974166245566,45.8248836793302
9.49799794912089,45.8246292653829
9.49856196736101,45.8243384937707
9.49910640817456,45.8240125353283
9.49962907929055,45.8236527025753
9.50012787609687,45.8232604444312
9.50060079011482,45.8228373403811
9.50104591708658,45.8223850941156
9.50146146464292,45.8219055266708
9.5018457595205,45.8214005690957
9.5021972542995,45.8208722546761
9.50251453363448,45.8203227107477
9.50279631995355,45.81975415013
9.50304147860265,45.8191688622159
9.50324902241444,45.8185692037533
9.50341811568324,45.8179575893551
9.50354807753012,45.8173364817767
9.50363838464461,45.816708381999
9.50368867339183,45.8160758191582
9.50369874127674,45.8154413403617
9.50366854775952,45.8148075004314
9.50359821441881,45.8141768516173
9.50348802446215,45.8135519333194
9.5033384215856,45.8129352618631
9.50315000818715,45.8123293203668
9.50292354294105,45.8117365487431
9.50265993774291,45.8111593338739
9.50236025403784,45.8106
9.50202569854635,45.8100607993613
9.50165761840531,45.8095439031286
9.50125749574354,45.8090513926605
9.50082694171379,45.8085852511229
9.50036769000516,45.8081473555032
9.49988158986221,45.8077394690526
9.49937059863863,45.8073632341857
9.49883677391573,45.8070201658677
9.49828226521728,45.8067116455135
9.49770930535407,45.8064389154257
9.49712020143326,45.8062030737921
9.49651732556841,45.8060050702639
9.49590310532787,45.8058457021312
9.49528001395973,45.8057256111132
9.49465056043304,45.8056452807743
9.49401727933498,45.8056050345762
9.49338272066502,45.8056050345762
9.49274943956696,45.8056452807743
9.49211998604027,45.8057256111132
9.49149689467214,45.8058457021312
9.49088267443159,45.8060050702639
9.49027979856674,45.8062030737921
9.48969069464593,45.8064389154257
9.48911773478273,45.8067116455135
9.48856322608427,45.8070201658677
9.48802940136137,45.8073632341857
9.48751841013779,45.8077394690526
9.48703230999484,45.8081473555032
9.48657305828621,45.8085852511229
9.48614250425646,45.8090513926605
9.48574238159469,45.8095439031286
9.48537430145365,45.8100607993613
9.48503974596216,45.8106
9.48474006225709,45.8111593338739
9.48447645705896,45.8117365487431
9.48424999181285,45.8123293203668
9.4840615784144,45.8129352618631
9.48391197553785,45.8135519333194
9.48380178558119,45.8141768516173
9.48373145224048,45.8148075004314
9.48370125872326,45.8154413403617
9.48371132660817,45.8160758191582
9.48376161535539,45.816708381999
9.48385192246988,45.8173364817767
9.48398188431677,45.8179575893551
9.48415097758556,45.8185692037533
9.48435852139735,45.8191688622159
9.48460368004645,45.81975415013
9.48488546636552,45.8203227107477
9.48520274570051,45.8208722546761
9.4855542404795,45.8214005690957
9.48593853535708,45.8219055266708
9.48635408291343,45.8223850941156
9.48679920988518,45.8228373403811
9.48727212390314,45.8232604444312
9.48777092070945,45.8236527025753
9.48829359182544,45.8240125353283
9.48883803263899,45.8243384937707
9.48940205087911,45.8246292653829
9.4899833754434,45.8248836793302
9.49057966554301,45.8251007111774
9.49118852012819,45.825279487014
9.4918074875564,45.8254192869726
9.49243407546426,45.8255195481283
9.49306576080343,45.8255798667647
9.4937,45.8256
</coordinates>
</LinearRing>
</outerBoundaryIs>
</Polygon>
<Polygon>
<outerBoundaryIs>
<LinearRing>
<coordinates>
9.8424,45.8746
9.84303423919657,45.8745798667647
9.84366592453574,45.8745195481283
9.8442925124436,45.8744192869726
9.84491147987181,45.874279487014
9.84552033445699,45.8741007111774
9.8461166245566,45.8738836793302
9.84669794912089,45.8736292653829
9.84726196736101,45.8733384937707
9.84780640817456,45.8730125353283
9.84832907929055,45.8726527025753
9.84882787609686,45.8722604444312
9.84930079011482,45.8718373403811
9.84974591708657,45.8713850941156
9.85016146464292,45.8709055266708
9.8505457595205,45.8704005690957
9.8508972542995,45.8698722546761
9.85121453363448,45.8693227107477
9.85149631995355,45.86875415013
9.85174147860265,45.8681688622159
9.85194902241444,45.8675692037533
9.85211811568323,45.8669575893551
9.85224807753012,45.8663364817767
9.85233838464461,45.865708381999
9.85238867339183,45.8650758191582
9.85239874127674,45.8644413403617
9.85236854775952,45.8638075004314
9.85229821441881,45.8631768516173
9.85218802446215,45.8625519333194
9.8520384215856,45.8619352618631
9.85185000818715,45.8613293203668
9.85162354294105,45.8607365487431
9.85135993774291,45.8601593338739
9.85106025403784,45.8596
9.85072569854635,45.8590607993613
9.85035761840531,45.8585439031286
9.84995749574354,45.8580513926605
9.84952694171379,45.8575852511229
9.84906769000516,45.8571473555032
9.84858158986221,45.8567394690526
9.84807059863863,45.8563632341857
9.84753677391573,45.8560201658677
9.84698226521727,45.8557116455135
9.84640930535407,45.8554389154257
9.84582020143326,45.8552030737921
9.84521732556841,45.8550050702639
9.84460310532786,45.8548457021312
9.84398001395973,45.8547256111132
9.84335056043304,45.8546452807743
9.84271727933498,45.8546050345762
9.84208272066502,45.8546050345762
9.84144943956696,45.8546452807743
9.84081998604027,45.8547256111132
9.84019689467213,45.8548457021312
9.83958267443158,45.8550050702639
9.83897979856674,45.8552030737921
9.83839069464593,45.8554389154257
9.83781773478272,45.8557116455135
9.83726322608427,45.8560201658677
9.83672940136137,45.8563632341857
9.83621841013779,45.8567394690526
9.83573230999484,45.8571473555032
9.83527305828621,45.8575852511229
9.83484250425646,45.8580513926605
9.83444238159469,45.8585439031286
9.83407430145365,45.8590607993613
9.83373974596216,45.8596
9.83344006225709,45.8601593338739
9.83317645705895,45.8607365487431
9.83294999181285,45.8613293203668
9.8327615784144,45.8619352618631
9.83261197553785,45.8625519333194
9.83250178558119,45.8631768516173
9.83243145224048,45.8638075004314
9.83240125872326,45.8644413403617
9.83241132660817,45.8650758191582
9.83246161535539,45.865708381999
9.83255192246988,45.8663364817767
9.83268188431676,45.8669575893551
9.83285097758556,45.8675692037533
9.83305852139735,45.8681688622159
9.83330368004645,45.86875415013
9.83358546636552,45.8693227107477
9.8339027457005,45.8698722546761
9.8342542404795,45.8704005690957
9.83463853535708,45.8709055266708
9.83505408291342,45.8713850941156
9.83549920988518,45.8718373403811
9.83597212390313,45.8722604444312
9.83647092070945,45.8726527025753
9.83699359182544,45.8730125353283
9.83753803263899,45.8733384937707
9.83810205087911,45.8736292653829
9.8386833754434,45.8738836793302
9.83927966554301,45.8741007111774
9.83988852012819,45.874279487014
9.8405074875564,45.8744192869726
9.84113407546426,45.8745195481283
9.84176576080343,45.8745798667647
9.8424,45.8746
</coordinates>
</LinearRing>
</outerBoundaryIs>
</Polygon>
<Polygon>
<outerBoundaryIs>
<LinearRing>
<coordinates>
9.7423,45.7663
9.74293423919657,45.7662798667647
9.74356592453574,45.7662195481283
9.7441925124436,45.7661192869726
9.74481147987181,45.765979487014
9.74542033445699,45.7658007111774
9.7460166245566,45.7655836793302
9.74659794912089,45.7653292653829
9.74716196736101,45.7650384937707
9.74770640817456,45.7647125353283
9.74822907929055,45.7643527025753
9.74872787609686,45.7639604444312
9.74920079011482,45.7635373403811
9.74964591708657,45.7630850941156
9.75006146464292,45.7626055266708
9.7504457595205,45.7621005690957
9.7507972542995,45.7615722546761
9.75111453363448,45.7610227107477
9.75139631995355,45.76045415013
9.75164147860265,45.7598688622159
9.75184902241444,45.7592692037533
9.75201811568324,45.7586575893551
9.75214807753012,45.7580364817767
9.75223838464461,45.757408381999
9.75228867339183,45.7567758191582
9.75229874127674,45.7561413403617
9.75226854775952,45.7555075004314
9.75219821441881,45.7548768516173
9.75208802446215,45.7542519333194
9.7519384215856,45.7536352618631
9.75175000818715,45.7530293203668
9.75152354294105,45.7524365487431
9.75125993774291,45.7518593338739
9.75096025403784,45.7513
9.75062569854635,45.7507607993613
9.75025761840531,45.7502439031286
9.74985749574354,45.7497513926605
9.74942694171379,45.7492852511229
9.74896769000516,45.7488473555032
9.74848158986221,45.7484394690526
9.74797059863863,45.7480632341857
9.74743677391573,45.7477201658677
9.74688226521728,45.7474116455135
9.74630930535407,45.7471389154257
9.74572020143326,45.7469030737921
9.74511732556841,45.7467050702639
9.74450310532787,45.7465457021312
9.74388001395973,45.7464256111132
9.74325056043304,45.7463452807743
9.74261727933498,45.7463050345762
9.74198272066502,45.7463050345762
9.74134943956696,45.7463452807743
9.74071998604027,45.7464256111132
9.74009689467213,45.7465457021312
9.73948267443158,45.7467050702639
9.73887979856674,45.7469030737921
9.73829069464593,45.7471389154257
9.73771773478273,45.7474116455135
9.73716322608427,45.7477201658677
9.73662940136137,45.7480632341857
9.73611841013779,45.7484394690526
9.73563230999484,45.7488473555032
9.73517305828621,45.7492852511229
9.73474250425646,45.7497513926605
9.73434238159469,45.7502439031286
9.73397430145365,45.7507607993613
9.73363974596216,45.7513
9.73334006225709,45.7518593338739
9.73307645705895,45.7524365487431
9.73284999181285,45.7530293203668
9.7326615784144,45.7536352618631
9.73251197553785,45.7542519333194
9.73240178558119,45.7548768516173
9.73233145224048,45.7555075004314
9.73230125872326,45.7561413403617
9.73231132660817,45.7567758191582
9.73236161535539,45.757408381999
9.73245192246988,45.7580364817767
9.73258188431677,45.7586575893551
9.73275097758556,45.7592692037533
9.73295852139735,45.7598688622159
9.73320368004645,45.76045415013
9.73348546636552,45.7610227107477
9.7338027457005,45.7615722546761
9.7341542404795,45.7621005690957
9.73453853535708,45.7626055266708
9.73495408291343,45.7630850941156
9.73539920988518,45.7635373403811
9.73587212390314,45.7639604444312
9.73637092070945,45.7643527025753
9.73689359182544,45.7647125353283
9.73743803263899,45.7650384937707
9.73800205087911,45.7653292653829
9.7385833754434,45.7655836793302
9.73917966554301,45.7658007111774
9.73978852012819,45.765979487014
9.7404074875564,45.7661192869726
9.74103407546426,45.7662195481283
9.74166576080343,45.7662798667647
9.7423,45.7663
</coordinates>
</LinearRing>
</outerBoundaryIs>
</Polygon>
<Polygon>
<outerBoundaryIs>
<LinearRing>
<coordinates>
9.830876,45.929242
9.83151023919657,45.9292218667647
9.83214192453574,45.9291615481283
9.8327685124436,45.9290612869726
9.83338747987181,45.928921487014
9.83399633445699,45.9287427111774
9.8345926245566,45.9285256793302
9.83517394912089,45.9282712653829
9.83573796736101,45.9279804937707
9.83628240817456,45.9276545353283
9.83680507929055,45.9272947025753
9.83730387609686,45.9269024444312
9.83777679011482,45.9264793403811
9.83822191708657,45.9260270941156
9.83863746464292,45.9255475266708
9.8390217595205,45.9250425690957
9.8393732542995,45.9245142546761
9.83969053363448,45.9239647107477
9.83997231995355,45.92339615013
9.84021747860265,45.9228108622159
9.84042502241444,45.9222112037533
9.84059411568323,45.9215995893551
9.84072407753012,45.9209784817767
9.84081438464461,45.920350381999
9.84086467339183,45.9197178191582
9.84087474127674,45.9190833403617
9.84084454775952,45.9184495004314
9.84077421441881,45.9178188516173
9.84066402446215,45.9171939333193
9.8405144215856,45.9165772618631
9.84032600818715,45.9159713203668
9.84009954294105,45.9153785487431
9.83983593774291,45.9148013338739
9.83953625403784,45.914242
9.83920169854635,45.9137027993613
9.83883361840531,45.9131859031286
9.83843349574354,45.9126933926605
9.83800294171379,45.9122272511229
9.83754369000516,45.9117893555032
9.83705758986221,45.9113814690526
9.83654659863863,45.9110052341857
9.83601277391573,45.9106621658676
9.83545826521727,45.9103536455134
9.83488530535407,45.9100809154257
9.83429620143326,45.9098450737921
9.83369332556841,45.9096470702639
9.83307910532787,45.9094877021311
9.83245601395973,45.9093676111132
9.83182656043304,45.9092872807743
9.83119327933498,45.9092470345762
9.83055872066502,45.9092470345762
9.82992543956696,45.9092872807743
9.82929598604027,45.9093676111132
9.82867289467213,45.9094877021311
9.82805867443158,45.9096470702639
9.82745579856674,45.9098450737921
9.82686669464593,45.9100809154257
9.82629373478273,45.9103536455134
9.82573922608427,45.9106621658676
9.82520540136137,45.9110052341857
9.82469441013779,45.9113814690526
9.82420830999484,45.9117893555032
9.82374905828621,45.9122272511229
9.82331850425646,45.9126933926605
9.82291838159469,45.9131859031286
9.82255030145365,45.9137027993613
9.82221574596216,45.914242
9.82191606225709,45.9148013338739
9.82165245705895,45.9153785487431
9.82142599181285,45.9159713203668
9.8212375784144,45.9165772618631
9.82108797553785,45.9171939333193
9.82097778558119,45.9178188516173
9.82090745224048,45.9184495004314
9.82087725872326,45.9190833403617
9.82088732660817,45.9197178191582
9.82093761535539,45.920350381999
9.82102792246988,45.9209784817767
9.82115788431677,45.9215995893551
9.82132697758556,45.9222112037533
9.82153452139735,45.9228108622159
9.82177968004645,45.92339615013
9.82206146636552,45.9239647107477
9.8223787457005,45.9245142546761
9.8227302404795,45.9250425690957
9.82311453535708,45.9255475266708
9.82353008291343,45.9260270941156
9.82397520988518,45.9264793403811
9.82444812390314,45.9269024444312
9.82494692070945,45.9272947025753
9.82546959182544,45.9276545353283
9.82601403263899,45.9279804937707
9.82657805087911,45.9282712653829
9.8271593754434,45.9285256793302
9.82775566554301,45.9287427111774
9.82836452012819,45.928921487014
9.8289834875564,45.9290612869726
9.82961007546426,45.9291615481283
9.83024176080343,45.9292218667647
9.830876,45.929242
</coordinates>
</LinearRing>
</outerBoundaryIs>
</Polygon>
<Polygon>
<outerBoundaryIs>
<LinearRing>
<coordinates>
9.8234,45.9219
9.82403423919657,45.9218798667647
9.82466592453574,45.9218195481283
9.8252925124436,45.9217192869726
9.82591147987181,45.921579487014
9.82652033445699,45.9214007111774
9.8271166245566,45.9211836793302
9.82769794912089,45.9209292653829
9.828261967361,45.9206384937707
9.82880640817456,45.9203125353283
9.82932907929055,45.9199527025753
9.82982787609686,45.9195604444312
9.83030079011482,45.9191373403811
9.83074591708657,45.9186850941156
9.83116146464292,45.9182055266708
9.8315457595205,45.9177005690957
9.83189725429949,45.9171722546761
9.83221453363448,45.9166227107477
9.83249631995355,45.91605415013
9.83274147860265,45.9154688622159
9.83294902241444,45.9148692037533
9.83311811568323,45.9142575893551
9.83324807753012,45.9136364817767
9.83333838464461,45.913008381999
9.83338867339183,45.9123758191582
9.83339874127674,45.9117413403617
9.83336854775952,45.9111075004314
9.83329821441881,45.9104768516173
9.83318802446215,45.9098519333194
9.8330384215856,45.9092352618631
9.83285000818715,45.9086293203668
9.83262354294104,45.9080365487431
9.83235993774291,45.9074593338739
9.83206025403784,45.9069
9.83172569854635,45.9063607993613
9.83135761840531,45.9058439031286
9.83095749574354,45.9053513926605
9.83052694171379,45.9048852511229
9.83006769000516,45.9044473555032
9.82958158986221,45.9040394690526
9.82907059863863,45.9036632341857
9.82853677391573,45.9033201658677
9.82798226521727,45.9030116455135
9.82740930535406,45.9027389154257
9.82682020143326,45.9025030737921
9.82621732556841,45.9023050702639
9.82560310532786,45.9021457021312
9.82498001395973,45.9020256111132
9.82435056043304,45.9019452807743
9.82371727933498,45.9019050345762
9.82308272066502,45.9019050345762
9.82244943956696,45.9019452807743
9.82181998604027,45.9020256111132
9.82119689467213,45.9021457021312
9.82058267443158,45.9023050702639
9.81997979856674,45.9025030737921
9.81939069464593,45.9027389154257
9.81881773478272,45.9030116455135
9.81826322608427,45.9033201658677
9.81772940136137,45.9036632341857
9.81721841013779,45.9040394690526
9.81673230999484,45.9044473555032
9.81627305828621,45.9048852511229
9.81584250425646,45.9053513926605
9.81544238159469,45.9058439031286
9.81507430145365,45.9063607993613
9.81473974596216,45.9069
9.81444006225709,45.9074593338739
9.81417645705895,45.9080365487431
9.81394999181285,45.9086293203668
9.8137615784144,45.9092352618631
9.81361197553785,45.9098519333194
9.81350178558119,45.9104768516173
9.81343145224048,45.9111075004314
9.81340125872326,45.9117413403617
9.81341132660817,45.9123758191582
9.81346161535539,45.913008381999
9.81355192246988,45.9136364817767
9.81368188431676,45.9142575893551
9.81385097758556,45.9148692037533
9.81405852139735,45.9154688622159
9.81430368004645,45.91605415013
9.81458546636552,45.9166227107477
9.8149027457005,45.9171722546761
9.8152542404795,45.9177005690957
9.81563853535708,45.9182055266708
9.81605408291342,45.9186850941156
9.81649920988518,45.9191373403811
9.81697212390313,45.9195604444312
9.81747092070945,45.9199527025753
9.81799359182544,45.9203125353283
9.81853803263899,45.9206384937707
9.81910205087911,45.9209292653829
9.8196833754434,45.9211836793302
9.82027966554301,45.9214007111774
9.82088852012819,45.921579487014
9.8215074875564,45.9217192869726
9.82213407546426,45.9218195481283
9.82276576080343,45.9218798667647
9.8234,45.9219
</coordinates>
</LinearRing>
</outerBoundaryIs>
</Polygon>
<Polygon>
<outerBoundaryIs>
<LinearRing>
<coordinates>
9.8279,45.9316
9.82853423919657,45.9315798667647
9.82916592453574,45.9315195481283
9.8297925124436,45.9314192869726
9.83041147987181,45.931279487014
9.83102033445699,45.9311007111774
9.8316166245566,45.9308836793302
9.83219794912089,45.9306292653829
9.83276196736101,45.9303384937707
9.83330640817456,45.9300125353283
9.83382907929055,45.9296527025753
9.83432787609686,45.9292604444312
9.83480079011482,45.9288373403811
9.83524591708657,45.9283850941156
9.83566146464292,45.9279055266708
9.8360457595205,45.9274005690957
9.8363972542995,45.9268722546761
9.83671453363448,45.9263227107477
9.83699631995355,45.92575415013
9.83724147860265,45.9251688622159
9.83744902241444,45.9245692037533
9.83761811568323,45.9239575893551
9.83774807753012,45.9233364817767
9.83783838464461,45.922708381999
9.83788867339183,45.9220758191582
9.83789874127674,45.9214413403617
9.83786854775952,45.9208075004314
9.83779821441881,45.9201768516173
9.83768802446215,45.9195519333193
9.8375384215856,45.9189352618631
9.83735000818715,45.9183293203668
9.83712354294105,45.9177365487431
9.83685993774291,45.9171593338739
9.83656025403784,45.9166
9.83622569854635,45.9160607993613
9.83585761840531,45.9155439031286
9.83545749574354,45.9150513926605
9.83502694171379,45.9145852511229
9.83456769000516,45.9141473555032
9.83408158986221,45.9137394690526
9.83357059863863,45.9133632341857
9.83303677391573,45.9130201658676
9.83248226521727,45.9127116455134
9.83190930535407,45.9124389154257
9.83132020143326,45.9122030737921
9.83071732556841,45.9120050702639
9.83010310532786,45.9118457021311
9.82948001395973,45.9117256111132
9.82885056043304,45.9116452807743
9.82821727933498,45.9116050345762
9.82758272066502,45.9116050345762
9.82694943956696,45.9116452807743
9.82631998604027,45.9117256111132
9.82569689467213,45.9118457021311
9.82508267443158,45.9120050702639
9.82447979856674,45.9122030737921
9.82389069464593,45.9124389154257
9.82331773478272,45.9127116455134
9.82276322608427,45.9130201658676
9.82222940136137,45.9133632341857
9.82171841013779,45.9137394690526
9.82123230999484,45.9141473555032
9.82077305828621,45.9145852511229
9.82034250425646,45.9150513926605
9.81994238159469,45.9155439031286
9.81957430145365,45.9160607993613
9.81923974596216,45.9166
9.81894006225709,45.9171593338739
9.81867645705895,45.9177365487431
9.81844999181285,45.9183293203668
9.8182615784144,45.9189352618631
9.81811197553785,45.9195519333193
9.81800178558119,45.9201768516173
9.81793145224048,45.9208075004314
9.81790125872326,45.9214413403617
9.81791132660817,45.9220758191582
9.81796161535539,45.922708381999
9.81805192246988,45.9233364817767
9.81818188431676,45.9239575893551
9.81835097758556,45.9245692037533
9.81855852139735,45.9251688622159
9.81880368004645,45.92575415013
9.81908546636552,45.9263227107477
9.8194027457005,45.9268722546761
9.8197542404795,45.9274005690957
9.82013853535708,45.9279055266708
9.82055408291343,45.9283850941156
9.82099920988518,45.9288373403811
9.82147212390313,45.9292604444312
9.82197092070945,45.9296527025753
9.82249359182544,45.9300125353283
9.82303803263899,45.9303384937707
9.82360205087911,45.9306292653829
9.8241833754434,45.9308836793302
9.82477966554301,45.9311007111774
9.82538852012819,45.931279487014
9.8260074875564,45.9314192869726
9.82663407546426,45.9315195481283
9.82726576080343,45.9315798667647
9.8279,45.9316
</coordinates>
</LinearRing>
</outerBoundaryIs>
</Polygon>
<Polygon>
<outerBoundaryIs>
<LinearRing>
<coordinates>
9.504563127,45.84055735
9.50519736619657,45.8405372167647
9.50582905153574,45.8404768981283
9.5064556394436,45.8403766369726
9.50707460687181,45.840236837014
9.50768346145699,45.8400580611774
9.5082797515566,45.8398410293302
9.50886107612089,45.8395866153829
9.50942509436101,45.8392958437707
9.50996953517456,45.8389698853283
9.51049220629055,45.8386100525753
9.51099100309687,45.8382177944312
9.51146391711482,45.8377946903811
9.51190904408658,45.8373424441156
9.51232459164292,45.8368628766708
9.5127088865205,45.8363579190957
9.5130603812995,45.8358296046761
9.51337766063448,45.8352800607477
9.51365944695355,45.83471150013
9.51390460560265,45.8341262122159
9.51411214941444,45.8335265537533
9.51428124268324,45.8329149393551
9.51441120453012,45.8322938317767
9.51450151164461,45.831665731999
9.51455180039183,45.8310331691582
9.51456186827674,45.8303986903617
9.51453167475952,45.8297648504314
9.51446134141881,45.8291342016173
9.51435115146215,45.8285092833193
9.5142015485856,45.8278926118631
9.51401313518715,45.8272866703668
9.51378666994105,45.8266938987431
9.51352306474291,45.8261166838739
9.51322338103784,45.82555735
9.51288882554635,45.8250181493613
9.51252074540531,45.8245012531286
9.51212062274354,45.8240087426605
9.51169006871379,45.8235426011229
9.51123081700516,45.8231047055032
9.51074471686221,45.8226968190526
9.51023372563863,45.8223205841857
9.50969990091573,45.8219775158677
9.50914539221728,45.8216689955134
9.50857243235407,45.8213962654257
9.50798332843326,45.8211604237921
9.50738045256841,45.8209624202639
9.50676623232787,45.8208030521311
9.50614314095973,45.8206829611132
9.50551368743304,45.8206026307743
9.50488040633498,45.8205623845762
9.50424584766502,45.8205623845762
9.50361256656696,45.8206026307743
9.50298311304027,45.8206829611132
9.50236002167214,45.8208030521311
9.50174580143159,45.8209624202639
9.50114292556674,45.8211604237921
9.50055382164594,45.8213962654257
9.49998086178273,45.8216689955134
9.49942635308427,45.8219775158677
9.49889252836137,45.8223205841857
9.49838153713779,45.8226968190526
9.49789543699484,45.8231047055032
9.49743618528621,45.8235426011229
9.49700563125646,45.8240087426605
9.49660550859469,45.8245012531286
9.49623742845365,45.8250181493613
9.49590287296216,45.82555735
9.49560318925709,45.8261166838739
9.49533958405896,45.8266938987431
9.49511311881285,45.8272866703668
9.4949247054144,45.8278926118631
9.49477510253785,45.8285092833193
9.49466491258119,45.8291342016173
9.49459457924048,45.8297648504314
9.49456438572326,45.8303986903617
9.49457445360817,45.8310331691582
9.49462474235539,45.831665731999
9.49471504946988,45.8322938317767
9.49484501131677,45.8329149393551
9.49501410458556,45.8335265537533
9.49522164839735,45.8341262122159
9.49546680704645,45.83471150013
9.49574859336552,45.8352800607477
9.49606587270051,45.8358296046761
9.4964173674795,45.8363579190957
9.49680166235708,45.8368628766708
9.49721720991343,45.8373424441156
9.49766233688518,45.8377946903811
9.49813525090314,45.8382177944312
9.49863404770946,45.8386100525753
9.49915671882544,45.8389698853283
9.499701159639,45.8392958437707
9.50026517787911,45.8395866153829
9.5008465024434,45.8398410293302
9.50144279254302,45.8400580611774
9.50205164712819,45.840236837014
9.5026706145564,45.8403766369726
9.50329720246426,45.8404768981283
9.50392888780343,45.8405372167647
9.504563127,45.84055735
</coordinates>
</LinearRing>
</outerBoundaryIs>
</Polygon>
<Polygon>
<outerBoundaryIs>
<LinearRing>
<coordinates>
10.249554,46.033075
10.2501882391966,46.0330548667647
10.2508199245357,46.0329945481283
10.2514465124436,46.0328942869726
10.2520654798718,46.032754487014
10.252674334457,46.0325757111774
10.2532706245566,46.0323586793302
10.2538519491209,46.0321042653829
10.254415967361,46.0318134937707
10.2549604081746,46.0314875353283
10.2554830792905,46.0311277025753
10.2559818760969,46.0307354444312
10.2564547901148,46.0303123403811
10.2568999170866,46.0298600941156
10.2573154646429,46.0293805266708
10.2576997595205,46.0288755690957
10.2580512542995,46.0283472546761
10.2583685336345,46.0277977107477
10.2586503199535,46.02722915013
10.2588954786027,46.0266438622159
10.2591030224144,46.0260442037533
10.2592721156832,46.0254325893551
10.2594020775301,46.0248114817767
10.2594923846446,46.024183381999
10.2595426733918,46.0235508191582
10.2595527412767,46.0229163403617
10.2595225477595,46.0222825004314
10.2594522144188,46.0216518516173
10.2593420244621,46.0210269333193
10.2591924215856,46.0204102618631
10.2590040081871,46.0198043203668
10.258777542941,46.0192115487431
10.2585139377429,46.0186343338739
10.2582142540378,46.018075
10.2578796985463,46.0175357993613
10.2575116184053,46.0170189031286
10.2571114957435,46.0165263926605
10.2566809417138,46.0160602511229
10.2562216900052,46.0156223555032
10.2557355898622,46.0152144690526
10.2552245986386,46.0148382341857
10.2546907739157,46.0144951658677
10.2541362652173,46.0141866455134
10.2535633053541,46.0139139154257
10.2529742014333,46.0136780737921
10.2523713255684,46.0134800702639
10.2517571053279,46.0133207021311
10.2511340139597,46.0132006111132
10.250504560433,46.0131202807743
10.249871279335,46.0130800345762
10.249236720665,46.0130800345762
10.248603439567,46.0131202807743
10.2479739860403,46.0132006111132
10.2473508946721,46.0133207021311
10.2467366744316,46.0134800702639
10.2461337985667,46.0136780737921
10.2455446946459,46.0139139154257
10.2449717347827,46.0141866455134
10.2444172260843,46.0144951658677
10.2438834013614,46.0148382341857
10.2433724101378,46.0152144690526
10.2428863099948,46.0156223555032
10.2424270582862,46.0160602511229
10.2419965042565,46.0165263926605
10.2415963815947,46.0170189031286
10.2412283014537,46.0175357993613
10.2408937459622,46.018075
10.2405940622571,46.0186343338739
10.240330457059,46.0192115487431
10.2401039918129,46.0198043203668
10.2399155784144,46.0204102618631
10.2397659755379,46.0210269333193
10.2396557855812,46.0216518516173
10.2395854522405,46.0222825004314
10.2395552587233,46.0229163403617
10.2395653266082,46.0235508191582
10.2396156153554,46.024183381999
10.2397059224699,46.0248114817767
10.2398358843168,46.0254325893551
10.2400049775856,46.0260442037533
10.2402125213973,46.0266438622159
10.2404576800465,46.02722915013
10.2407394663655,46.0277977107477
10.2410567457005,46.0283472546761
10.2414082404795,46.0288755690957
10.2417925353571,46.0293805266708
10.2422080829134,46.0298600941156
10.2426532098852,46.0303123403811
10.2431261239031,46.0307354444312
10.2436249207095,46.0311277025753
10.2441475918254,46.0314875353283
10.244692032639,46.0318134937707
10.2452560508791,46.0321042653829
10.2458373754434,46.0323586793302
10.246433665543,46.0325757111774
10.2470425201282,46.032754487014
10.2476614875564,46.0328942869726
10.2482880754643,46.0329945481283
10.2489197608034,46.0330548667647
10.249554,46.033075
</coordinates>
</LinearRing>
</outerBoundaryIs>
</Polygon>
<Polygon>
<outerBoundaryIs>
<LinearRing>
<coordinates>
10.226113,46.029968
10.2267472391966,46.0299478667647
10.2273789245357,46.0298875481283
10.2280055124436,46.0297872869726
10.2286244798718,46.029647487014
10.229233334457,46.0294687111774
10.2298296245566,46.0292516793302
10.2304109491209,46.0289972653829
10.230974967361,46.0287064937707
10.2315194081746,46.0283805353283
10.2320420792905,46.0280207025753
10.2325408760969,46.0276284444312
10.2330137901148,46.0272053403811
10.2334589170866,46.0267530941156
10.2338744646429,46.0262735266708
10.2342587595205,46.0257685690957
10.2346102542995,46.0252402546761
10.2349275336345,46.0246907107477
10.2352093199535,46.02412215013
10.2354544786027,46.0235368622159
10.2356620224144,46.0229372037533
10.2358311156832,46.0223255893551
10.2359610775301,46.0217044817767
10.2360513846446,46.021076381999
10.2361016733918,46.0204438191582
10.2361117412767,46.0198093403617
10.2360815477595,46.0191755004314
10.2360112144188,46.0185448516173
10.2359010244621,46.0179199333193
10.2357514215856,46.0173032618631
10.2355630081871,46.0166973203668
10.235336542941,46.0161045487431
10.2350729377429,46.0155273338739
10.2347732540378,46.014968
10.2344386985463,46.0144287993613
10.2340706184053,46.0139119031286
10.2336704957435,46.0134193926605
10.2332399417138,46.0129532511229
10.2327806900052,46.0125153555032
10.2322945898622,46.0121074690526
10.2317835986386,46.0117312341857
10.2312497739157,46.0113881658677
10.2306952652173,46.0110796455134
10.2301223053541,46.0108069154257
10.2295332014333,46.0105710737921
10.2289303255684,46.0103730702639
10.2283161053279,46.0102137021311
10.2276930139597,46.0100936111132
10.227063560433,46.0100132807743
10.226430279335,46.0099730345762
10.225795720665,46.0099730345762
10.225162439567,46.0100132807743
10.2245329860403,46.0100936111132
10.2239098946721,46.0102137021311
10.2232956744316,46.0103730702639
10.2226927985667,46.0105710737921
10.2221036946459,46.0108069154257
10.2215307347827,46.0110796455134
10.2209762260843,46.0113881658677
10.2204424013614,46.0117312341857
10.2199314101378,46.0121074690526
10.2194453099948,46.0125153555032
10.2189860582862,46.0129532511229
10.2185555042565,46.0134193926605
10.2181553815947,46.0139119031286
10.2177873014537,46.0144287993613
10.2174527459622,46.014968
10.2171530622571,46.0155273338739
10.216889457059,46.0161045487431
10.2166629918129,46.0166973203668
10.2164745784144,46.0173032618631
10.2163249755379,46.0179199333193
10.2162147855812,46.0185448516173
10.2161444522405,46.0191755004314
10.2161142587233,46.0198093403617
10.2161243266082,46.0204438191582
10.2161746153554,46.021076381999
10.2162649224699,46.0217044817767
10.2163948843168,46.0223255893551
10.2165639775856,46.0229372037533
10.2167715213973,46.0235368622159
10.2170166800465,46.02412215013
10.2172984663655,46.0246907107477
10.2176157457005,46.0252402546761
10.2179672404795,46.0257685690957
10.2183515353571,46.0262735266708
10.2187670829134,46.0267530941156
10.2192122098852,46.0272053403811
10.2196851239031,46.0276284444312
10.2201839207095,46.0280207025753
10.2207065918254,46.0283805353283
10.221251032639,46.0287064937707
10.2218150508791,46.0289972653829
10.2223963754434,46.0292516793302
10.222992665543,46.0294687111774
10.2236015201282,46.029647487014
10.2242204875564,46.0297872869726
10.2248470754643,46.0298875481283
10.2254787608034,46.0299478667647
10.226113,46.029968
</coordinates>
</LinearRing>
</outerBoundaryIs>
</Polygon>
<Polygon>
<outerBoundaryIs>
<LinearRing>
<coordinates>
9.727,45.897
9.72763423919657,45.8969798667647
9.72826592453574,45.8969195481283
9.7288925124436,45.8968192869726
9.72951147987181,45.896679487014
9.73012033445699,45.8965007111774
9.7307166245566,45.8962836793302
9.73129794912089,45.8960292653829
9.73186196736101,45.8957384937707
9.73240640817456,45.8954125353283
9.73292907929055,45.8950527025753
9.73342787609687,45.8946604444312
9.73390079011482,45.8942373403811
9.73434591708657,45.8937850941156
9.73476146464292,45.8933055266708
9.7351457595205,45.8928005690957
9.7354972542995,45.8922722546761
9.73581453363448,45.8917227107477
9.73609631995355,45.89115415013
9.73634147860265,45.8905688622159
9.73654902241444,45.8899692037533
9.73671811568324,45.8893575893551
9.73684807753012,45.8887364817767
9.73693838464461,45.888108381999
9.73698867339183,45.8874758191582
9.73699874127674,45.8868413403617
9.73696854775952,45.8862075004314
9.73689821441881,45.8855768516173
9.73678802446215,45.8849519333193
9.7366384215856,45.8843352618631
9.73645000818715,45.8837293203668
9.73622354294105,45.8831365487431
9.73595993774291,45.8825593338739
9.73566025403784,45.882
9.73532569854635,45.8814607993613
9.73495761840531,45.8809439031286
9.73455749574354,45.8804513926605
9.73412694171379,45.8799852511229
9.73366769000516,45.8795473555032
9.73318158986221,45.8791394690526
9.73267059863863,45.8787632341857
9.73213677391573,45.8784201658677
9.73158226521728,45.8781116455134
9.73100930535407,45.8778389154257
9.73042020143326,45.8776030737921
9.72981732556841,45.8774050702639
9.72920310532787,45.8772457021311
9.72858001395973,45.8771256111132
9.72795056043304,45.8770452807743
9.72731727933498,45.8770050345762
9.72668272066502,45.8770050345762
9.72604943956696,45.8770452807743
9.72541998604027,45.8771256111132
9.72479689467214,45.8772457021311
9.72418267443159,45.8774050702639
9.72357979856674,45.8776030737921
9.72299069464593,45.8778389154257
9.72241773478273,45.8781116455134
9.72186322608427,45.8784201658677
9.72132940136137,45.8787632341857
9.72081841013779,45.8791394690526
9.72033230999484,45.8795473555032
9.71987305828621,45.8799852511229
9.71944250425646,45.8804513926605
9.71904238159469,45.8809439031286
9.71867430145365,45.8814607993613
9.71833974596216,45.882
9.71804006225709,45.8825593338739
9.71777645705895,45.8831365487431
9.71754999181285,45.8837293203668
9.7173615784144,45.8843352618631
9.71721197553785,45.8849519333193
9.71710178558119,45.8855768516173
9.71703145224048,45.8862075004314
9.71700125872326,45.8868413403617
9.71701132660817,45.8874758191582
9.71706161535539,45.888108381999
9.71715192246988,45.8887364817767
9.71728188431677,45.8893575893551
9.71745097758556,45.8899692037533
9.71765852139735,45.8905688622159
9.71790368004645,45.89115415013
9.71818546636552,45.8917227107477
9.7185027457005,45.8922722546761
9.7188542404795,45.8928005690957
9.71923853535708,45.8933055266708
9.71965408291343,45.8937850941156
9.72009920988518,45.8942373403811
9.72057212390314,45.8946604444312
9.72107092070945,45.8950527025753
9.72159359182544,45.8954125353283
9.72213803263899,45.8957384937707
9.72270205087911,45.8960292653829
9.7232833754434,45.8962836793302
9.72387966554301,45.8965007111774
9.72448852012819,45.896679487014
9.7251074875564,45.8968192869726
9.72573407546426,45.8969195481283
9.72636576080343,45.8969798667647
9.727,45.897
</coordinates>
</LinearRing>
</outerBoundaryIs>
</Polygon>
<Polygon>
<outerBoundaryIs>
<LinearRing>
<coordinates>
10.015229,45.817674
10.0158632391966,45.8176538667647
10.0164949245357,45.8175935481283
10.0171215124436,45.8174932869726
10.0177404798718,45.817353487014
10.018349334457,45.8171747111774
10.0189456245566,45.8169576793302
10.0195269491209,45.8167032653829
10.020090967361,45.8164124937707
10.0206354081746,45.8160865353283
10.0211580792905,45.8157267025753
10.0216568760969,45.8153344444312
10.0221297901148,45.8149113403811
10.0225749170866,45.8144590941156
10.0229904646429,45.8139795266708
10.0233747595205,45.8134745690957
10.0237262542995,45.8129462546761
10.0240435336345,45.8123967107477
10.0243253199535,45.81182815013
10.0245704786027,45.8112428622159
10.0247780224144,45.8106432037533
10.0249471156832,45.8100315893551
10.0250770775301,45.8094104817767
10.0251673846446,45.808782381999
10.0252176733918,45.8081498191582
10.0252277412767,45.8075153403617
10.0251975477595,45.8068815004314
10.0251272144188,45.8062508516173
10.0250170244621,45.8056259333193
10.0248674215856,45.8050092618631
10.0246790081871,45.8044033203668
10.024452542941,45.8038105487431
10.0241889377429,45.8032333338739
10.0238892540378,45.802674
10.0235546985463,45.8021347993613
10.0231866184053,45.8016179031286
10.0227864957435,45.8011253926605
10.0223559417138,45.8006592511229
10.0218966900052,45.8002213555032
10.0214105898622,45.7998134690526
10.0208995986386,45.7994372341857
10.0203657739157,45.7990941658677
10.0198112652173,45.7987856455134
10.0192383053541,45.7985129154257
10.0186492014333,45.7982770737921
10.0180463255684,45.7980790702639
10.0174321053279,45.7979197021311
10.0168090139597,45.7977996111132
10.016179560433,45.7977192807743
10.015546279335,45.7976790345762
10.014911720665,45.7976790345762
10.014278439567,45.7977192807743
10.0136489860403,45.7977996111132
10.0130258946721,45.7979197021311
10.0124116744316,45.7980790702639
10.0118087985667,45.7982770737921
10.0112196946459,45.7985129154257
10.0106467347827,45.7987856455134
10.0100922260843,45.7990941658677
10.0095584013614,45.7994372341857
10.0090474101378,45.7998134690526
10.0085613099948,45.8002213555032
10.0081020582862,45.8006592511229
10.0076715042565,45.8011253926605
10.0072713815947,45.8016179031286
10.0069033014537,45.8021347993613
10.0065687459622,45.802674
10.0062690622571,45.8032333338739
10.006005457059,45.8038105487431
10.0057789918129,45.8044033203668
10.0055905784144,45.8050092618631
10.0054409755379,45.8056259333193
10.0053307855812,45.8062508516173
10.0052604522405,45.8068815004314
10.0052302587233,45.8075153403617
10.0052403266082,45.8081498191582
10.0052906153554,45.808782381999
10.0053809224699,45.8094104817767
10.0055108843168,45.8100315893551
10.0056799775856,45.8106432037533
10.0058875213973,45.8112428622159
10.0061326800465,45.81182815013
10.0064144663655,45.8123967107477
10.0067317457005,45.8129462546761
10.0070832404795,45.8134745690957
10.0074675353571,45.8139795266708
10.0078830829134,45.8144590941156
10.0083282098852,45.8149113403811
10.0088011239031,45.8153344444312
10.0092999207095,45.8157267025753
10.0098225918254,45.8160865353283
10.010367032639,45.8164124937707
10.0109310508791,45.8167032653829
10.0115123754434,45.8169576793302
10.012108665543,45.8171747111774
10.0127175201282,45.817353487014
10.0133364875564,45.8174932869726
10.0139630754643,45.8175935481283
10.0145947608034,45.8176538667647
10.015229,45.817674
</coordinates>
</LinearRing>
</outerBoundaryIs>
</Polygon>
<Polygon>
<outerBoundaryIs>
<LinearRing>
<coordinates>
9.5648,45.8991
9.56543423919657,45.8990798667647
9.56606592453574,45.8990195481283
9.5666925124436,45.8989192869726
9.56731147987181,45.898779487014
9.56792033445699,45.8986007111774
9.5685166245566,45.8983836793302
9.56909794912089,45.8981292653829
9.56966196736101,45.8978384937707
9.57020640817456,45.8975125353283
9.57072907929055,45.8971527025753
9.57122787609686,45.8967604444312
9.57170079011482,45.8963373403811
9.57214591708657,45.8958850941156
9.57256146464292,45.8954055266708
9.5729457595205,45.8949005690957
9.5732972542995,45.8943722546761
9.57361453363448,45.8938227107477
9.57389631995355,45.89325415013
9.57414147860265,45.8926688622159
9.57434902241444,45.8920692037533
9.57451811568323,45.8914575893551
9.57464807753012,45.8908364817767
9.57473838464461,45.890208381999
9.57478867339183,45.8895758191582
9.57479874127674,45.8889413403617
9.57476854775952,45.8883075004314
9.57469821441881,45.8876768516173
9.57458802446215,45.8870519333193
9.5744384215856,45.8864352618631
9.57425000818715,45.8858293203668
9.57402354294105,45.8852365487431
9.57375993774291,45.8846593338739
9.57346025403784,45.8841
9.57312569854635,45.8835607993613
9.57275761840531,45.8830439031286
9.57235749574354,45.8825513926605
9.57192694171379,45.8820852511229
9.57146769000516,45.8816473555032
9.57098158986221,45.8812394690526
9.57047059863863,45.8808632341857
9.56993677391573,45.8805201658677
9.56938226521727,45.8802116455134
9.56880930535407,45.8799389154257
9.56822020143326,45.8797030737921
9.56761732556841,45.8795050702639
9.56700310532787,45.8793457021311
9.56638001395973,45.8792256111132
9.56575056043304,45.8791452807743
9.56511727933498,45.8791050345762
9.56448272066502,45.8791050345762
9.56384943956696,45.8791452807743
9.56321998604027,45.8792256111132
9.56259689467213,45.8793457021311
9.56198267443158,45.8795050702639
9.56137979856674,45.8797030737921
9.56079069464593,45.8799389154257
9.56021773478273,45.8802116455134
9.55966322608427,45.8805201658677
9.55912940136137,45.8808632341857
9.55861841013779,45.8812394690526
9.55813230999484,45.8816473555032
9.55767305828621,45.8820852511229
9.55724250425646,45.8825513926605
9.55684238159469,45.8830439031286
9.55647430145365,45.8835607993613
9.55613974596216,45.8841
9.55584006225709,45.8846593338739
9.55557645705895,45.8852365487431
9.55534999181285,45.8858293203668
9.5551615784144,45.8864352618631
9.55501197553785,45.8870519333193
9.55490178558119,45.8876768516173
9.55483145224048,45.8883075004314
9.55480125872326,45.8889413403617
9.55481132660817,45.8895758191582
9.55486161535539,45.890208381999
9.55495192246988,45.8908364817767
9.55508188431677,45.8914575893551
9.55525097758556,45.8920692037533
9.55545852139735,45.8926688622159
9.55570368004645,45.89325415013
9.55598546636552,45.8938227107477
9.5563027457005,45.8943722546761
9.5566542404795,45.8949005690957
9.55703853535708,45.8954055266708
9.55745408291343,45.8958850941156
9.55789920988518,45.8963373403811
9.55837212390314,45.8967604444312
9.55887092070945,45.8971527025753
9.55939359182544,45.8975125353283
9.55993803263899,45.8978384937707
9.56050205087911,45.8981292653829
9.5610833754434,45.8983836793302
9.56167966554301,45.8986007111774
9.56228852012819,45.898779487014
9.5629074875564,45.8989192869726
9.56353407546426,45.8990195481283
9.56416576080343,45.8990798667647
9.5648,45.8991
</coordinates>
</LinearRing>
</outerBoundaryIs>
</Polygon>
<Polygon>
<outerBoundaryIs>
<LinearRing>
<coordinates>
9.56429,45.52862
9.56492423919657,45.5285998667647
9.56555592453574,45.5285395481283
9.5661825124436,45.5284392869726
9.56680147987181,45.528299487014
9.56741033445699,45.5281207111774
9.5680066245566,45.5279036793302
9.56858794912089,45.5276492653829
9.56915196736101,45.5273584937707
9.56969640817456,45.5270325353283
9.57021907929055,45.5266727025753
9.57071787609686,45.5262804444312
9.57119079011482,45.5258573403811
9.57163591708657,45.5254050941156
9.57205146464292,45.5249255266708
9.5724357595205,45.5244205690957
9.5727872542995,45.5238922546761
9.57310453363448,45.5233427107477
9.57338631995355,45.52277415013
9.57363147860265,45.5221888622159
9.57383902241444,45.5215892037533
9.57400811568323,45.5209775893551
9.57413807753012,45.5203564817767
9.57422838464461,45.519728381999
9.57427867339183,45.5190958191582
9.57428874127674,45.5184613403617
9.57425854775952,45.5178275004314
9.57418821441881,45.5171968516173
9.57407802446215,45.5165719333193
9.5739284215856,45.5159552618631
9.57374000818715,45.5153493203668
9.57351354294105,45.5147565487431
9.57324993774291,45.5141793338739
9.57295025403784,45.51362
9.57261569854635,45.5130807993613
9.57224761840531,45.5125639031286
9.57184749574354,45.5120713926605
9.57141694171379,45.5116052511229
9.57095769000516,45.5111673555032
9.57047158986221,45.5107594690526
9.56996059863863,45.5103832341857
9.56942677391573,45.5100401658677
9.56887226521727,45.5097316455134
9.56829930535407,45.5094589154257
9.56771020143326,45.5092230737921
9.56710732556841,45.5090250702639
9.56649310532787,45.5088657021311
9.56587001395973,45.5087456111132
9.56524056043304,45.5086652807743
9.56460727933498,45.5086250345762
9.56397272066502,45.5086250345762
9.56333943956696,45.5086652807743
9.56270998604027,45.5087456111132
9.56208689467213,45.5088657021311
9.56147267443158,45.5090250702639
9.56086979856674,45.5092230737921
9.56028069464593,45.5094589154257
9.55970773478272,45.5097316455134
9.55915322608427,45.5100401658677
9.55861940136137,45.5103832341857
9.55810841013779,45.5107594690526
9.55762230999484,45.5111673555032
9.55716305828621,45.5116052511229
9.55673250425646,45.5120713926605
9.55633238159469,45.5125639031286
9.55596430145365,45.5130807993613
9.55562974596216,45.51362
9.55533006225709,45.5141793338739
9.55506645705895,45.5147565487431
9.55483999181285,45.5153493203668
9.5546515784144,45.5159552618631
9.55450197553785,45.5165719333193
9.55439178558119,45.5171968516173
9.55432145224048,45.5178275004314
9.55429125872326,45.5184613403617
9.55430132660817,45.5190958191582
9.55435161535539,45.519728381999
9.55444192246988,45.5203564817767
9.55457188431676,45.5209775893551
9.55474097758556,45.5215892037533
9.55494852139735,45.5221888622159
9.55519368004645,45.52277415013
9.55547546636552,45.5233427107477
9.5557927457005,45.5238922546761
9.5561442404795,45.5244205690957
9.55652853535708,45.5249255266708
9.55694408291343,45.5254050941156
9.55738920988518,45.5258573403811
9.55786212390313,45.5262804444312
9.55836092070945,45.5266727025753
9.55888359182544,45.5270325353283
9.55942803263899,45.5273584937707
9.55999205087911,45.5276492653829
9.5605733754434,45.5279036793302
9.56116966554301,45.5281207111774
9.56177852012819,45.528299487014
9.5623974875564,45.5284392869726
9.56302407546426,45.5285395481283
9.56365576080343,45.5285998667647
9.56429,45.52862
</coordinates>
</LinearRing>
</outerBoundaryIs>
</Polygon>
<Polygon>
<outerBoundaryIs>
<LinearRing>
<coordinates>
9.5639,45.5263
9.56453423919657,45.5262798667647
9.56516592453574,45.5262195481283
9.5657925124436,45.5261192869726
9.56641147987181,45.525979487014
9.56702033445699,45.5258007111774
9.5676166245566,45.5255836793302
9.56819794912089,45.5253292653829
9.56876196736101,45.5250384937707
9.56930640817456,45.5247125353283
9.56982907929055,45.5243527025753
9.57032787609687,45.5239604444312
9.57080079011482,45.5235373403811
9.57124591708657,45.5230850941156
9.57166146464292,45.5226055266708
9.5720457595205,45.5221005690957
9.5723972542995,45.5215722546761
9.57271453363448,45.5210227107477
9.57299631995355,45.52045415013
9.57324147860265,45.5198688622159
9.57344902241444,45.5192692037533
9.57361811568324,45.5186575893551
9.57374807753012,45.5180364817767
9.57383838464461,45.517408381999
9.57388867339183,45.5167758191582
9.57389874127674,45.5161413403617
9.57386854775952,45.5155075004314
9.57379821441881,45.5148768516173
9.57368802446215,45.5142519333194
9.5735384215856,45.5136352618631
9.57335000818715,45.5130293203668
9.57312354294105,45.5124365487431
9.57285993774291,45.5118593338739
9.57256025403784,45.5113
9.57222569854635,45.5107607993613
9.57185761840531,45.5102439031286
9.57145749574354,45.5097513926605
9.57102694171379,45.5092852511229
9.57056769000516,45.5088473555032
9.57008158986221,45.5084394690526
9.56957059863863,45.5080632341857
9.56903677391573,45.5077201658677
9.56848226521728,45.5074116455135
9.56790930535407,45.5071389154257
9.56732020143326,45.5069030737921
9.56671732556841,45.5067050702639
9.56610310532787,45.5065457021311
9.56548001395973,45.5064256111132
9.56485056043304,45.5063452807743
9.56421727933498,45.5063050345762
9.56358272066502,45.5063050345762
9.56294943956696,45.5063452807743
9.56231998604027,45.5064256111132
9.56169689467214,45.5065457021311
9.56108267443159,45.5067050702639
9.56047979856674,45.5069030737921
9.55989069464593,45.5071389154257
9.55931773478273,45.5074116455135
9.55876322608427,45.5077201658677
9.55822940136137,45.5080632341857
9.55771841013779,45.5084394690526
9.55723230999484,45.5088473555032
9.55677305828621,45.5092852511229
9.55634250425646,45.5097513926605
9.55594238159469,45.5102439031286
9.55557430145365,45.5107607993613
9.55523974596216,45.5113
9.55494006225709,45.5118593338739
9.55467645705895,45.5124365487431
9.55444999181285,45.5130293203668
9.5542615784144,45.5136352618631
9.55411197553785,45.5142519333194
9.55400178558119,45.5148768516173
9.55393145224048,45.5155075004314
9.55390125872326,45.5161413403617
9.55391132660817,45.5167758191582
9.55396161535539,45.517408381999
9.55405192246988,45.5180364817767
9.55418188431677,45.5186575893551
9.55435097758556,45.5192692037533
9.55455852139735,45.5198688622159
9.55480368004645,45.52045415013
9.55508546636552,45.5210227107477
9.5554027457005,45.5215722546761
9.5557542404795,45.5221005690957
9.55613853535708,45.5226055266708
9.55655408291343,45.5230850941156
9.55699920988518,45.5235373403811
9.55747212390314,45.5239604444312
9.55797092070945,45.5243527025753
9.55849359182544,45.5247125353283
9.55903803263899,45.5250384937707
9.55960205087911,45.5253292653829
9.5601833754434,45.5255836793302
9.56077966554301,45.5258007111774
9.56138852012819,45.525979487014
9.5620074875564,45.5261192869726
9.56263407546426,45.5262195481283
9.56326576080343,45.5262798667647
9.5639,45.5263
</coordinates>
</LinearRing>
</outerBoundaryIs>
</Polygon>
<Polygon>
<outerBoundaryIs>
<LinearRing>
<coordinates>
10.0009,45.748
10.0015342391966,45.7479798667647
10.0021659245357,45.7479195481283
10.0027925124436,45.7478192869726
10.0034114798718,45.747679487014
10.004020334457,45.7475007111774
10.0046166245566,45.7472836793302
10.0051979491209,45.7470292653829
10.005761967361,45.7467384937707
10.0063064081746,45.7464125353283
10.0068290792905,45.7460527025753
10.0073278760969,45.7456604444312
10.0078007901148,45.7452373403811
10.0082459170866,45.7447850941156
10.0086614646429,45.7443055266708
10.0090457595205,45.7438005690957
10.0093972542995,45.7432722546761
10.0097145336345,45.7427227107477
10.0099963199535,45.74215415013
10.0102414786027,45.7415688622159
10.0104490224144,45.7409692037533
10.0106181156832,45.7403575893551
10.0107480775301,45.7397364817767
10.0108383846446,45.739108381999
10.0108886733918,45.7384758191582
10.0108987412767,45.7378413403617
10.0108685477595,45.7372075004314
10.0107982144188,45.7365768516173
10.0106880244621,45.7359519333193
10.0105384215856,45.7353352618631
10.0103500081871,45.7347293203668
10.010123542941,45.7341365487431
10.0098599377429,45.7335593338739
10.0095602540378,45.733
10.0092256985463,45.7324607993613
10.0088576184053,45.7319439031286
10.0084574957435,45.7314513926605
10.0080269417138,45.7309852511229
10.0075676900052,45.7305473555032
10.0070815898622,45.7301394690526
10.0065705986386,45.7297632341857
10.0060367739157,45.7294201658677
10.0054822652173,45.7291116455134
10.0049093053541,45.7288389154257
10.0043202014333,45.7286030737921
10.0037173255684,45.7284050702639
10.0031031053279,45.7282457021311
10.0024800139597,45.7281256111132
10.001850560433,45.7280452807743
10.001217279335,45.7280050345762
10.000582720665,45.7280050345762
9.99994943956696,45.7280452807743
9.99931998604027,45.7281256111132
9.99869689467213,45.7282457021311
9.99808267443158,45.7284050702639
9.99747979856674,45.7286030737921
9.99689069464593,45.7288389154257
9.99631773478272,45.7291116455134
9.99576322608427,45.7294201658677
9.99522940136137,45.7297632341857
9.99471841013779,45.7301394690526
9.99423230999484,45.7305473555032
9.99377305828621,45.7309852511229
9.99334250425646,45.7314513926605
9.99294238159469,45.7319439031286
9.99257430145365,45.7324607993613
9.99223974596216,45.733
9.99194006225709,45.7335593338739
9.99167645705895,45.7341365487431
9.99144999181285,45.7347293203668
9.9912615784144,45.7353352618631
9.99111197553785,45.7359519333193
9.99100178558119,45.7365768516173
9.99093145224048,45.7372075004314
9.99090125872326,45.7378413403617
9.99091132660817,45.7384758191582
9.99096161535539,45.739108381999
9.99105192246988,45.7397364817767
9.99118188431676,45.7403575893551
9.99135097758556,45.7409692037533
9.99155852139735,45.7415688622159
9.99180368004645,45.74215415013
9.99208546636552,45.7427227107477
9.9924027457005,45.7432722546761
9.9927542404795,45.7438005690957
9.99313853535708,45.7443055266708
9.99355408291343,45.7447850941156
9.99399920988518,45.7452373403811
9.99447212390313,45.7456604444312
9.99497092070945,45.7460527025753
9.99549359182544,45.7464125353283
9.99603803263899,45.7467384937707
9.99660205087911,45.7470292653829
9.9971833754434,45.7472836793302
9.99777966554301,45.7475007111774
9.99838852012819,45.747679487014
9.9990074875564,45.7478192869726
9.99963407546426,45.7479195481283
10.0002657608034,45.7479798667647
10.0009,45.748
</coordinates>
</LinearRing>
</outerBoundaryIs>
</Polygon>
<Polygon>
<outerBoundaryIs>
<LinearRing>
<coordinates>
9.933573,45.913277
9.93420723919657,45.9132568667647
9.93483892453574,45.9131965481283
9.9354655124436,45.9130962869726
9.93608447987181,45.912956487014
9.93669333445699,45.9127777111774
9.9372896245566,45.9125606793302
9.93787094912089,45.9123062653829
9.93843496736101,45.9120154937707
9.93897940817456,45.9116895353283
9.93950207929055,45.9113297025753
9.94000087609687,45.9109374444312
9.94047379011482,45.9105143403811
9.94091891708658,45.9100620941156
9.94133446464292,45.9095825266708
9.9417187595205,45.9090775690957
9.9420702542995,45.9085492546761
9.94238753363448,45.9079997107477
9.94266931995355,45.90743115013
9.94291447860265,45.9068458622159
9.94312202241444,45.9062462037533
9.94329111568324,45.9056345893551
9.94342107753012,45.9050134817767
9.94351138464461,45.904385381999
9.94356167339183,45.9037528191582
9.94357174127674,45.9031183403617
9.94354154775952,45.9024845004314
9.94347121441881,45.9018538516173
9.94336102446215,45.9012289333194
9.9432114215856,45.9006122618631
9.94302300818715,45.9000063203668
9.94279654294105,45.8994135487431
9.94253293774291,45.8988363338739
9.94223325403784,45.898277
9.94189869854635,45.8977377993613
9.94153061840531,45.8972209031286
9.94113049574354,45.8967283926605
9.94069994171379,45.8962622511229
9.94024069000516,45.8958243555032
9.93975458986221,45.8954164690526
9.93924359863863,45.8950402341857
9.93870977391573,45.8946971658677
9.93815526521728,45.8943886455135
9.93758230535407,45.8941159154257
9.93699320143326,45.8938800737921
9.93639032556841,45.8936820702639
9.93577610532787,45.8935227021312
9.93515301395973,45.8934026111132
9.93452356043304,45.8933222807743
9.93389027933498,45.8932820345762
9.93325572066502,45.8932820345762
9.93262243956696,45.8933222807743
9.93199298604027,45.8934026111132
9.93136989467214,45.8935227021312
9.93075567443159,45.8936820702639
9.93015279856674,45.8938800737921
9.92956369464594,45.8941159154257
9.92899073478273,45.8943886455135
9.92843622608427,45.8946971658677
9.92790240136137,45.8950402341857
9.92739141013779,45.8954164690526
9.92690530999484,45.8958243555032
9.92644605828621,45.8962622511229
9.92601550425646,45.8967283926605
9.92561538159469,45.8972209031286
9.92524730145365,45.8977377993613
9.92491274596216,45.898277
9.92461306225709,45.8988363338739
9.92434945705896,45.8994135487431
9.92412299181285,45.9000063203668
9.9239345784144,45.9006122618631
9.92378497553785,45.9012289333194
9.92367478558119,45.9018538516173
9.92360445224048,45.9024845004314
9.92357425872326,45.9031183403617
9.92358432660817,45.9037528191582
9.92363461535539,45.904385381999
9.92372492246988,45.9050134817767
9.92385488431677,45.9056345893551
9.92402397758556,45.9062462037533
9.92423152139735,45.9068458622159
9.92447668004646,45.90743115013
9.92475846636552,45.9079997107477
9.92507574570051,45.9085492546761
9.9254272404795,45.9090775690957
9.92581153535708,45.9095825266708
9.92622708291343,45.9100620941156
9.92667220988518,45.9105143403811
9.92714512390314,45.9109374444312
9.92764392070946,45.9113297025753
9.92816659182544,45.9116895353283
9.928711032639,45.9120154937707
9.92927505087911,45.9123062653829
9.9298563754434,45.9125606793302
9.93045266554302,45.9127777111774
9.93106152012819,45.912956487014
9.9316804875564,45.9130962869726
9.93230707546426,45.9131965481283
9.93293876080343,45.9132568667647
9.933573,45.913277
</coordinates>
</LinearRing>
</outerBoundaryIs>
</Polygon>
<Polygon>
<outerBoundaryIs>
<LinearRing>
<coordinates>
9.431042,46.046382
9.43167623919657,46.0463618667647
9.43230792453574,46.0463015481283
9.4329345124436,46.0462012869726
9.43355347987181,46.046061487014
9.43416233445699,46.0458827111774
9.4347586245566,46.0456656793302
9.43533994912089,46.0454112653829
9.43590396736101,46.0451204937707
9.43644840817456,46.0447945353283
9.43697107929055,46.0444347025753
9.43746987609686,46.0440424444312
9.43794279011482,46.0436193403811
9.43838791708657,46.0431670941156
9.43880346464292,46.0426875266708
9.4391877595205,46.0421825690957
9.4395392542995,46.0416542546761
9.43985653363448,46.0411047107477
9.44013831995355,46.04053615013
9.44038347860265,46.0399508622159
9.44059102241444,46.0393512037533
9.44076011568323,46.0387395893551
9.44089007753012,46.0381184817767
9.44098038464461,46.037490381999
9.44103067339183,46.0368578191582
9.44104074127674,46.0362233403617
9.44101054775952,46.0355895004314
9.44094021441881,46.0349588516173
9.44083002446215,46.0343339333194
9.4406804215856,46.0337172618631
9.44049200818715,46.0331113203668
9.44026554294105,46.0325185487431
9.44000193774291,46.0319413338739
9.43970225403784,46.031382
9.43936769854635,46.0308427993613
9.43899961840531,46.0303259031286
9.43859949574354,46.0298333926605
9.43816894171379,46.0293672511229
9.43770969000516,46.0289293555032
9.43722358986221,46.0285214690526
9.43671259863863,46.0281452341857
9.43617877391573,46.0278021658677
9.43562426521727,46.0274936455135
9.43505130535407,46.0272209154257
9.43446220143326,46.0269850737921
9.43385932556841,46.0267870702639
9.43324510532786,46.0266277021312
9.43262201395973,46.0265076111132
9.43199256043304,46.0264272807743
9.43135927933498,46.0263870345762
9.43072472066502,46.0263870345762
9.43009143956696,46.0264272807743
9.42946198604027,46.0265076111132
9.42883889467213,46.0266277021312
9.42822467443158,46.0267870702639
9.42762179856674,46.0269850737921
9.42703269464593,46.0272209154257
9.42645973478272,46.0274936455135
9.42590522608427,46.0278021658677
9.42537140136137,46.0281452341857
9.42486041013779,46.0285214690526
9.42437430999484,46.0289293555032
9.42391505828621,46.0293672511229
9.42348450425646,46.0298333926605
9.42308438159469,46.0303259031286
9.42271630145365,46.0308427993613
9.42238174596216,46.031382
9.42208206225709,46.0319413338739
9.42181845705895,46.0325185487431
9.42159199181285,46.0331113203668
9.4214035784144,46.0337172618631
9.42125397553785,46.0343339333194
9.42114378558119,46.0349588516173
9.42107345224048,46.0355895004314
9.42104325872326,46.0362233403617
9.42105332660817,46.0368578191582
9.42110361535539,46.037490381999
9.42119392246988,46.0381184817767
9.42132388431676,46.0387395893551
9.42149297758556,46.0393512037533
9.42170052139735,46.0399508622159
9.42194568004645,46.04053615013
9.42222746636552,46.0411047107477
9.4225447457005,46.0416542546761
9.4228962404795,46.0421825690957
9.42328053535708,46.0426875266708
9.42369608291343,46.0431670941156
9.42414120988518,46.0436193403811
9.42461412390313,46.0440424444312
9.42511292070945,46.0444347025753
9.42563559182544,46.0447945353283
9.42618003263899,46.0451204937707
9.42674405087911,46.0454112653829
9.4273253754434,46.0456656793302
9.42792166554301,46.0458827111774
9.42853052012819,46.046061487014
9.4291494875564,46.0462012869726
9.42977607546426,46.0463015481283
9.43040776080343,46.0463618667647
9.431042,46.046382
</coordinates>
</LinearRing>
</outerBoundaryIs>
</Polygon>
<Polygon>
<outerBoundaryIs>
<LinearRing>
<coordinates>
9.44742,46.047353
9.44805423919657,46.0473328667647
9.44868592453574,46.0472725481283
9.4493125124436,46.0471722869726
9.44993147987181,46.047032487014
9.45054033445698,46.0468537111774
9.4511366245566,46.0466366793302
9.45171794912089,46.0463822653829
9.452281967361,46.0460914937707
9.45282640817456,46.0457655353283
9.45334907929055,46.0454057025753
9.45384787609686,46.0450134444312
9.45432079011482,46.0445903403811
9.45476591708657,46.0441380941156
9.45518146464292,46.0436585266708
9.4555657595205,46.0431535690957
9.45591725429949,46.0426252546761
9.45623453363448,46.0420757107477
9.45651631995355,46.04150715013
9.45676147860265,46.0409218622159
9.45696902241444,46.0403222037533
9.45713811568323,46.0397105893551
9.45726807753012,46.0390894817767
9.45735838464461,46.038461381999
9.45740867339183,46.0378288191582
9.45741874127674,46.0371943403617
9.45738854775952,46.0365605004314
9.45731821441881,46.0359298516173
9.45720802446215,46.0353049333194
9.4570584215856,46.0346882618631
9.45687000818715,46.0340823203668
9.45664354294104,46.0334895487431
9.45637993774291,46.0329123338739
9.45608025403784,46.032353
9.45574569854635,46.0318137993613
9.45537761840531,46.0312969031286
9.45497749574354,46.0308043926605
9.45454694171379,46.0303382511229
9.45408769000516,46.0299003555032
9.45360158986221,46.0294924690526
9.45309059863863,46.0291162341857
9.45255677391573,46.0287731658677
9.45200226521727,46.0284646455135
9.45142930535406,46.0281919154257
9.45084020143326,46.0279560737921
9.45023732556841,46.0277580702639
9.44962310532786,46.0275987021312
9.44900001395973,46.0274786111132
9.44837056043304,46.0273982807743
9.44773727933498,46.0273580345762
9.44710272066502,46.0273580345762
9.44646943956696,46.0273982807743
9.44583998604027,46.0274786111132
9.44521689467213,46.0275987021312
9.44460267443158,46.0277580702639
9.44399979856674,46.0279560737921
9.44341069464593,46.0281919154257
9.44283773478272,46.0284646455135
9.44228322608427,46.0287731658677
9.44174940136137,46.0291162341857
9.44123841013779,46.0294924690526
9.44075230999484,46.0299003555032
9.44029305828621,46.0303382511229
9.43986250425646,46.0308043926605
9.43946238159469,46.0312969031286
9.43909430145365,46.0318137993613
9.43875974596216,46.032353
9.43846006225709,46.0329123338739
9.43819645705895,46.0334895487431
9.43796999181285,46.0340823203668
9.4377815784144,46.0346882618631
9.43763197553785,46.0353049333194
9.43752178558119,46.0359298516173
9.43745145224048,46.0365605004314
9.43742125872326,46.0371943403617
9.43743132660817,46.0378288191582
9.43748161535539,46.038461381999
9.43757192246988,46.0390894817767
9.43770188431676,46.0397105893551
9.43787097758556,46.0403222037533
9.43807852139735,46.0409218622159
9.43832368004645,46.04150715013
9.43860546636552,46.0420757107477
9.4389227457005,46.0426252546761
9.4392742404795,46.0431535690957
9.43965853535708,46.0436585266708
9.44007408291342,46.0441380941156
9.44051920988518,46.0445903403811
9.44099212390313,46.0450134444312
9.44149092070945,46.0454057025753
9.44201359182544,46.0457655353283
9.44255803263899,46.0460914937707
9.44312205087911,46.0463822653829
9.4437033754434,46.0466366793302
9.44429966554301,46.0468537111774
9.44490852012819,46.047032487014
9.4455274875564,46.0471722869726
9.44615407546426,46.0472725481283
9.44678576080343,46.0473328667647
9.44742,46.047353
</coordinates>
</LinearRing>
</outerBoundaryIs>
</Polygon>
<Polygon>
<outerBoundaryIs>
<LinearRing>
<coordinates>
9.456105,46.044078
9.45673923919657,46.0440578667647
9.45737092453574,46.0439975481283
9.4579975124436,46.0438972869726
9.45861647987181,46.043757487014
9.45922533445699,46.0435787111774
9.4598216245566,46.0433616793302
9.46040294912089,46.0431072653829
9.46096696736101,46.0428164937707
9.46151140817456,46.0424905353283
9.46203407929055,46.0421307025753
9.46253287609687,46.0417384444312
9.46300579011482,46.0413153403811
9.46345091708658,46.0408630941156
9.46386646464292,46.0403835266708
9.4642507595205,46.0398785690957
9.4646022542995,46.0393502546761
9.46491953363448,46.0388007107477
9.46520131995355,46.03823215013
9.46544647860265,46.0376468622159
9.46565402241444,46.0370472037533
9.46582311568324,46.0364355893551
9.46595307753012,46.0358144817767
9.46604338464461,46.035186381999
9.46609367339183,46.0345538191582
9.46610374127674,46.0339193403617
9.46607354775952,46.0332855004314
9.46600321441881,46.0326548516173
9.46589302446215,46.0320299333194
9.4657434215856,46.0314132618631
9.46555500818715,46.0308073203668
9.46532854294105,46.0302145487431
9.46506493774291,46.0296373338739
9.46476525403784,46.029078
9.46443069854635,46.0285387993613
9.46406261840531,46.0280219031286
9.46366249574354,46.0275293926605
9.46323194171379,46.0270632511229
9.46277269000516,46.0266253555032
9.46228658986221,46.0262174690526
9.46177559863863,46.0258412341857
9.46124177391573,46.0254981658677
9.46068726521728,46.0251896455134
9.46011430535407,46.0249169154257
9.45952520143326,46.0246810737921
9.45892232556841,46.0244830702639
9.45830810532787,46.0243237021311
9.45768501395973,46.0242036111132
9.45705556043304,46.0241232807743
9.45642227933498,46.0240830345762
9.45578772066502,46.0240830345762
9.45515443956696,46.0241232807743
9.45452498604027,46.0242036111132
9.45390189467214,46.0243237021311
9.45328767443159,46.0244830702639
9.45268479856674,46.0246810737921
9.45209569464594,46.0249169154257
9.45152273478273,46.0251896455134
9.45096822608427,46.0254981658677
9.45043440136137,46.0258412341857
9.44992341013779,46.0262174690526
9.44943730999484,46.0266253555032
9.44897805828621,46.0270632511229
9.44854750425646,46.0275293926605
9.44814738159469,46.0280219031286
9.44777930145365,46.0285387993613
9.44744474596216,46.029078
9.44714506225709,46.0296373338739
9.44688145705896,46.0302145487431
9.44665499181285,46.0308073203668
9.4464665784144,46.0314132618631
9.44631697553785,46.0320299333194
9.44620678558119,46.0326548516173
9.44613645224048,46.0332855004314
9.44610625872326,46.0339193403617
9.44611632660817,46.0345538191582
9.44616661535539,46.035186381999
9.44625692246988,46.0358144817767
9.44638688431677,46.0364355893551
9.44655597758556,46.0370472037533
9.44676352139735,46.0376468622159
9.44700868004645,46.03823215013
9.44729046636552,46.0388007107477
9.44760774570051,46.0393502546761
9.4479592404795,46.0398785690957
9.44834353535708,46.0403835266708
9.44875908291343,46.0408630941156
9.44920420988518,46.0413153403811
9.44967712390314,46.0417384444312
9.45017592070946,46.0421307025753
9.45069859182544,46.0424905353283
9.451243032639,46.0428164937707
9.45180705087911,46.0431072653829
9.4523883754434,46.0433616793302
9.45298466554302,46.0435787111774
9.45359352012819,46.043757487014
9.4542124875564,46.0438972869726
9.45483907546426,46.0439975481283
9.45547076080343,46.0440578667647
9.456105,46.044078
</coordinates>
</LinearRing>
</outerBoundaryIs>
</Polygon>
<Polygon>
<outerBoundaryIs>
<LinearRing>
<coordinates>
9.468098131,45.86636408
9.46873237019657,45.8663439467647
9.46936405553574,45.8662836281283
9.4699906434436,45.8661833669726
9.47060961087181,45.866043567014
9.47121846545699,45.8658647911774
9.4718147555566,45.8656477593302
9.47239608012089,45.8653933453829
9.47296009836101,45.8651025737707
9.47350453917456,45.8647766153283
9.47402721029055,45.8644167825753
9.47452600709686,45.8640245244312
9.47499892111482,45.8636014203811
9.47544404808657,45.8631491741156
9.47585959564292,45.8626696066708
9.4762438905205,45.8621646490957
9.4765953852995,45.8616363346761
9.47691266463448,45.8610867907477
9.47719445095355,45.86051823013
9.47743960960265,45.8599329422159
9.47764715341444,45.8593332837533
9.47781624668323,45.8587216693551
9.47794620853012,45.8581005617767
9.47803651564461,45.857472461999
9.47808680439183,45.8568398991582
9.47809687227674,45.8562054203617
9.47806667875952,45.8555715804314
9.47799634541881,45.8549409316173
9.47788615546215,45.8543160133193
9.4777365525856,45.8536993418631
9.47754813918715,45.8530934003668
9.47732167394105,45.8525006287431
9.47705806874291,45.8519234138739
9.47675838503784,45.85136408
9.47642382954635,45.8508248793613
9.47605574940531,45.8503079831286
9.47565562674354,45.8498154726605
9.47522507271379,45.8493493311229
9.47476582100516,45.8489114355032
9.47427972086221,45.8485035490526
9.47376872963863,45.8481273141857
9.47323490491573,45.8477842458677
9.47268039621727,45.8474757255134
9.47210743635407,45.8472029954257
9.47151833243326,45.8469671537921
9.47091545656841,45.8467691502639
9.47030123632786,45.8466097821311
9.46967814495973,45.8464896911132
9.46904869143304,45.8464093607743
9.46841541033498,45.8463691145762
9.46778085166502,45.8463691145762
9.46714757056696,45.8464093607743
9.46651811704027,45.8464896911132
9.46589502567213,45.8466097821311
9.46528080543158,45.8467691502639
9.46467792956674,45.8469671537921
9.46408882564593,45.8472029954257
9.46351586578272,45.8474757255134
9.46296135708427,45.8477842458677
9.46242753236137,45.8481273141857
9.46191654113779,45.8485035490526
9.46143044099484,45.8489114355032
9.46097118928621,45.8493493311229
9.46054063525646,45.8498154726605
9.46014051259469,45.8503079831286
9.45977243245365,45.8508248793613
9.45943787696216,45.85136408
9.45913819325709,45.8519234138739
9.45887458805895,45.8525006287431
9.45864812281285,45.8530934003668
9.4584597094144,45.8536993418631
9.45831010653785,45.8543160133193
9.45819991658119,45.8549409316173
9.45812958324048,45.8555715804314
9.45809938972326,45.8562054203617
9.45810945760817,45.8568398991582
9.45815974635539,45.857472461999
9.45825005346988,45.8581005617767
9.45838001531676,45.8587216693551
9.45854910858556,45.8593332837533
9.45875665239735,45.8599329422159
9.45900181104645,45.86051823013
9.45928359736552,45.8610867907477
9.4596008767005,45.8616363346761
9.4599523714795,45.8621646490957
9.46033666635708,45.8626696066708
9.46075221391343,45.8631491741156
9.46119734088518,45.8636014203811
9.46167025490313,45.8640245244312
9.46216905170945,45.8644167825753
9.46269172282544,45.8647766153283
9.46323616363899,45.8651025737707
9.46380018187911,45.8653933453829
9.4643815064434,45.8656477593302
9.46497779654301,45.8658647911774
9.46558665112819,45.866043567014
9.4662056185564,45.8661833669726
9.46683220646426,45.8662836281283
9.46746389180343,45.8663439467647
9.468098131,45.86636408
</coordinates>
</LinearRing>
</outerBoundaryIs>
</Polygon>
<Polygon>
<outerBoundaryIs>
<LinearRing>
<coordinates>
9.3542,45.9431
9.35483423919657,45.9430798667647
9.35546592453574,45.9430195481283
9.3560925124436,45.9429192869726
9.35671147987181,45.942779487014
9.35732033445699,45.9426007111774
9.3579166245566,45.9423836793302
9.35849794912089,45.9421292653829
9.35906196736101,45.9418384937707
9.35960640817456,45.9415125353283
9.36012907929055,45.9411527025753
9.36062787609687,45.9407604444312
9.36110079011482,45.9403373403811
9.36154591708658,45.9398850941156
9.36196146464292,45.9394055266708
9.3623457595205,45.9389005690957
9.3626972542995,45.9383722546761
9.36301453363448,45.9378227107477
9.36329631995355,45.93725415013
9.36354147860265,45.9366688622159
9.36374902241444,45.9360692037533
9.36391811568324,45.9354575893551
9.36404807753012,45.9348364817767
9.36413838464461,45.934208381999
9.36418867339183,45.9335758191582
9.36419874127674,45.9329413403617
9.36416854775952,45.9323075004314
9.36409821441881,45.9316768516173
9.36398802446215,45.9310519333194
9.3638384215856,45.9304352618631
9.36365000818715,45.9298293203668
9.36342354294105,45.9292365487431
9.36315993774291,45.9286593338739
9.36286025403784,45.9281
9.36252569854635,45.9275607993613
9.36215761840531,45.9270439031286
9.36175749574354,45.9265513926605
9.36132694171379,45.9260852511229
9.36086769000516,45.9256473555032
9.36038158986221,45.9252394690526
9.35987059863863,45.9248632341857
9.35933677391573,45.9245201658677
9.35878226521728,45.9242116455135
9.35820930535407,45.9239389154257
9.35762020143326,45.9237030737921
9.35701732556841,45.9235050702639
9.35640310532787,45.9233457021312
9.35578001395973,45.9232256111132
9.35515056043304,45.9231452807743
9.35451727933498,45.9231050345762
9.35388272066502,45.9231050345762
9.35324943956696,45.9231452807743
9.35261998604027,45.9232256111132
9.35199689467214,45.9233457021312
9.35138267443159,45.9235050702639
9.35077979856674,45.9237030737921
9.35019069464593,45.9239389154257
9.34961773478273,45.9242116455135
9.34906322608427,45.9245201658677
9.34852940136137,45.9248632341857
9.34801841013779,45.9252394690526
9.34753230999484,45.9256473555032
9.34707305828621,45.9260852511229
9.34664250425646,45.9265513926605
9.34624238159469,45.9270439031286
9.34587430145365,45.9275607993613
9.34553974596216,45.9281
9.34524006225709,45.9286593338739
9.34497645705896,45.9292365487431
9.34474999181285,45.9298293203668
9.3445615784144,45.9304352618631
9.34441197553785,45.9310519333194
9.34430178558119,45.9316768516173
9.34423145224048,45.9323075004314
9.34420125872326,45.9329413403617
9.34421132660817,45.9335758191582
9.34426161535539,45.934208381999
9.34435192246988,45.9348364817767
9.34448188431677,45.9354575893551
9.34465097758556,45.9360692037533
9.34485852139735,45.9366688622159
9.34510368004645,45.93725415013
9.34538546636552,45.9378227107477
9.34570274570051,45.9383722546761
9.3460542404795,45.9389005690957
9.34643853535708,45.9394055266708
9.34685408291343,45.9398850941156
9.34729920988518,45.9403373403811
9.34777212390314,45.9407604444312
9.34827092070945,45.9411527025753
9.34879359182544,45.9415125353283
9.34933803263899,45.9418384937707
9.34990205087911,45.9421292653829
9.3504833754434,45.9423836793302
9.35107966554301,45.9426007111774
9.35168852012819,45.942779487014
9.3523074875564,45.9429192869726
9.35293407546426,45.9430195481283
9.35356576080343,45.9430798667647
9.3542,45.9431
</coordinates>
</LinearRing>
</outerBoundaryIs>
</Polygon>
<Polygon>
<outerBoundaryIs>
<LinearRing>
<coordinates>
9.4454,45.6889
9.44603423919657,45.6888798667647
9.44666592453574,45.6888195481283
9.4472925124436,45.6887192869726
9.44791147987181,45.688579487014
9.44852033445699,45.6884007111774
9.4491166245566,45.6881836793302
9.44969794912089,45.6879292653829
9.450261967361,45.6876384937707
9.45080640817456,45.6873125353283
9.45132907929055,45.6869527025753
9.45182787609686,45.6865604444312
9.45230079011482,45.6861373403811
9.45274591708657,45.6856850941156
9.45316146464292,45.6852055266708
9.4535457595205,45.6847005690957
9.45389725429949,45.6841722546761
9.45421453363448,45.6836227107477
9.45449631995355,45.68305415013
9.45474147860265,45.6824688622159
9.45494902241444,45.6818692037533
9.45511811568323,45.6812575893551
9.45524807753012,45.6806364817767
9.45533838464461,45.680008381999
9.45538867339183,45.6793758191582
9.45539874127674,45.6787413403617
9.45536854775952,45.6781075004314
9.45529821441881,45.6774768516173
9.45518802446215,45.6768519333193
9.4550384215856,45.6762352618631
9.45485000818715,45.6756293203668
9.45462354294104,45.6750365487431
9.45435993774291,45.6744593338739
9.45406025403784,45.6739
9.45372569854635,45.6733607993613
9.45335761840531,45.6728439031286
9.45295749574354,45.6723513926605
9.45252694171379,45.6718852511229
9.45206769000516,45.6714473555032
9.45158158986221,45.6710394690526
9.45107059863863,45.6706632341857
9.45053677391573,45.6703201658677
9.44998226521727,45.6700116455134
9.44940930535406,45.6697389154257
9.44882020143326,45.6695030737921
9.44821732556841,45.6693050702639
9.44760310532786,45.6691457021311
9.44698001395973,45.6690256111132
9.44635056043304,45.6689452807743
9.44571727933498,45.6689050345762
9.44508272066502,45.6689050345762
9.44444943956696,45.6689452807743
9.44381998604027,45.6690256111132
9.44319689467213,45.6691457021311
9.44258267443158,45.6693050702639
9.44197979856674,45.6695030737921
9.44139069464593,45.6697389154257
9.44081773478272,45.6700116455134
9.44026322608427,45.6703201658677
9.43972940136137,45.6706632341857
9.43921841013779,45.6710394690526
9.43873230999484,45.6714473555032
9.43827305828621,45.6718852511229
9.43784250425646,45.6723513926605
9.43744238159469,45.6728439031286
9.43707430145365,45.6733607993613
9.43673974596216,45.6739
9.43644006225709,45.6744593338739
9.43617645705895,45.6750365487431
9.43594999181285,45.6756293203668
9.4357615784144,45.6762352618631
9.43561197553785,45.6768519333193
9.43550178558119,45.6774768516173
9.43543145224048,45.6781075004314
9.43540125872326,45.6787413403617
9.43541132660817,45.6793758191582
9.43546161535539,45.680008381999
9.43555192246988,45.6806364817767
9.43568188431676,45.6812575893551
9.43585097758556,45.6818692037533
9.43605852139735,45.6824688622159
9.43630368004645,45.68305415013
9.43658546636552,45.6836227107477
9.4369027457005,45.6841722546761
9.4372542404795,45.6847005690957
9.43763853535708,45.6852055266708
9.43805408291342,45.6856850941156
9.43849920988518,45.6861373403811
9.43897212390313,45.6865604444312
9.43947092070945,45.6869527025753
9.43999359182544,45.6873125353283
9.44053803263899,45.6876384937707
9.44110205087911,45.6879292653829
9.4416833754434,45.6881836793302
9.44227966554301,45.6884007111774
9.44288852012819,45.688579487014
9.4435074875564,45.6887192869726
9.44413407546426,45.6888195481283
9.44476576080343,45.6888798667647
9.4454,45.6889
</coordinates>
</LinearRing>
</outerBoundaryIs>
</Polygon>
<Polygon>
<outerBoundaryIs>
<LinearRing>
<coordinates>
11.70793536,45.31911565
11.7085695991966,45.3190955167647
11.7092012845357,45.3190351981283
11.7098278724436,45.3189349369726
11.7104468398718,45.318795137014
11.711055694457,45.3186163611774
11.7116519845566,45.3183993293302
11.7122333091209,45.3181449153829
11.712797327361,45.3178541437707
11.7133417681746,45.3175281853283
11.7138644392905,45.3171683525753
11.7143632360969,45.3167760944312
11.7148361501148,45.3163529903811
11.7152812770866,45.3159007441156
11.7156968246429,45.3154211766708
11.7160811195205,45.3149162190957
11.7164326142995,45.3143879046761
11.7167498936345,45.3138383607477
11.7170316799535,45.31326980013
11.7172768386027,45.3126845122159
11.7174843824144,45.3120848537533
11.7176534756832,45.3114732393551
11.7177834375301,45.3108521317767
11.7178737446446,45.310224031999
11.7179240333918,45.3095914691582
11.7179341012767,45.3089569903617
11.7179039077595,45.3083231504314
11.7178335744188,45.3076925016173
11.7177233844621,45.3070675833194
11.7175737815856,45.3064509118631
11.7173853681871,45.3058449703668
11.717158902941,45.3052521987431
11.7168952977429,45.3046749838739
11.7165956140378,45.30411565
11.7162610585463,45.3035764493613
11.7158929784053,45.3030595531286
11.7154928557435,45.3025670426605
11.7150623017138,45.3021009011229
11.7146030500052,45.3016630055032
11.7141169498622,45.3012551190526
11.7136059586386,45.3008788841857
11.7130721339157,45.3005358158677
11.7125176252173,45.3002272955135
11.7119446653541,45.2999545654257
11.7113555614333,45.2997187237921
11.7107526855684,45.2995207202639
11.7101384653279,45.2993613521312
11.7095153739597,45.2992412611132
11.708885920433,45.2991609307743
11.708252639335,45.2991206845762
11.707618080665,45.2991206845762
11.706984799567,45.2991609307743
11.7063553460403,45.2992412611132
11.7057322546721,45.2993613521312
11.7051180344316,45.2995207202639
11.7045151585667,45.2997187237921
11.7039260546459,45.2999545654257
11.7033530947827,45.3002272955135
11.7027985860843,45.3005358158677
11.7022647613614,45.3008788841857
11.7017537701378,45.3012551190526
11.7012676699948,45.3016630055032
11.7008084182862,45.3021009011229
11.7003778642565,45.3025670426605
11.6999777415947,45.3030595531286
11.6996096614537,45.3035764493613
11.6992751059622,45.30411565
11.6989754222571,45.3046749838739
11.698711817059,45.3052521987431
11.6984853518129,45.3058449703668
11.6982969384144,45.3064509118631
11.6981473355379,45.3070675833194
11.6980371455812,45.3076925016173
11.6979668122405,45.3083231504314
11.6979366187233,45.3089569903617
11.6979466866082,45.3095914691582
11.6979969753554,45.310224031999
11.6980872824699,45.3108521317767
11.6982172443168,45.3114732393551
11.6983863375856,45.3120848537533
11.6985938813973,45.3126845122159
11.6988390400465,45.31326980013
11.6991208263655,45.3138383607477
11.6994381057005,45.3143879046761
11.6997896004795,45.3149162190957
11.7001738953571,45.3154211766708
11.7005894429134,45.3159007441156
11.7010345698852,45.3163529903811
11.7015074839031,45.3167760944312
11.7020062807095,45.3171683525753
11.7025289518254,45.3175281853283
11.703073392639,45.3178541437707
11.7036374108791,45.3181449153829
11.7042187354434,45.3183993293302
11.704815025543,45.3186163611774
11.7054238801282,45.318795137014
11.7060428475564,45.3189349369726
11.7066694354643,45.3190351981283
11.7073011208034,45.3190955167647
11.70793536,45.31911565
</coordinates>
</LinearRing>
</outerBoundaryIs>
</Polygon>
<Polygon>
<outerBoundaryIs>
<LinearRing>
<coordinates>
11.667366,45.3729
11.6680002391966,45.3728798667647
11.6686319245357,45.3728195481283
11.6692585124436,45.3727192869726
11.6698774798718,45.372579487014
11.670486334457,45.3724007111774
11.6710826245566,45.3721836793302
11.6716639491209,45.3719292653829
11.672227967361,45.3716384937707
11.6727724081746,45.3713125353283
11.6732950792905,45.3709527025753
11.6737938760969,45.3705604444312
11.6742667901148,45.3701373403811
11.6747119170866,45.3696850941156
11.6751274646429,45.3692055266708
11.6755117595205,45.3687005690957
11.6758632542995,45.3681722546761
11.6761805336345,45.3676227107477
11.6764623199535,45.36705415013
11.6767074786027,45.3664688622159
11.6769150224144,45.3658692037533
11.6770841156832,45.3652575893551
11.6772140775301,45.3646364817767
11.6773043846446,45.364008381999
11.6773546733918,45.3633758191582
11.6773647412767,45.3627413403617
11.6773345477595,45.3621075004314
11.6772642144188,45.3614768516173
11.6771540244621,45.3608519333194
11.6770044215856,45.3602352618631
11.6768160081871,45.3596293203668
11.676589542941,45.3590365487431
11.6763259377429,45.3584593338739
11.6760262540378,45.3579
11.6756916985463,45.3573607993613
11.6753236184053,45.3568439031286
11.6749234957435,45.3563513926605
11.6744929417138,45.3558852511229
11.6740336900052,45.3554473555032
11.6735475898622,45.3550394690526
11.6730365986386,45.3546632341857
11.6725027739157,45.3543201658677
11.6719482652173,45.3540116455135
11.6713753053541,45.3537389154257
11.6707862014333,45.3535030737921
11.6701833255684,45.3533050702639
11.6695691053279,45.3531457021312
11.6689460139597,45.3530256111132
11.668316560433,45.3529452807743
11.667683279335,45.3529050345762
11.667048720665,45.3529050345762
11.666415439567,45.3529452807743
11.6657859860403,45.3530256111132
11.6651628946721,45.3531457021312
11.6645486744316,45.3533050702639
11.6639457985667,45.3535030737921
11.6633566946459,45.3537389154257
11.6627837347827,45.3540116455135
11.6622292260843,45.3543201658677
11.6616954013614,45.3546632341857
11.6611844101378,45.3550394690526
11.6606983099948,45.3554473555032
11.6602390582862,45.3558852511229
11.6598085042565,45.3563513926605
11.6594083815947,45.3568439031286
11.6590403014537,45.3573607993613
11.6587057459622,45.3579
11.6584060622571,45.3584593338739
11.658142457059,45.3590365487431
11.6579159918129,45.3596293203668
11.6577275784144,45.3602352618631
11.6575779755379,45.3608519333194
11.6574677855812,45.3614768516173
11.6573974522405,45.3621075004314
11.6573672587233,45.3627413403617
11.6573773266082,45.3633758191582
11.6574276153554,45.364008381999
11.6575179224699,45.3646364817767
11.6576478843168,45.3652575893551
11.6578169775856,45.3658692037533
11.6580245213973,45.3664688622159
11.6582696800465,45.36705415013
11.6585514663655,45.3676227107477
11.6588687457005,45.3681722546761
11.6592202404795,45.3687005690957
11.6596045353571,45.3692055266708
11.6600200829134,45.3696850941156
11.6604652098852,45.3701373403811
11.6609381239031,45.3705604444312
11.6614369207095,45.3709527025753
11.6619595918254,45.3713125353283
11.662504032639,45.3716384937707
11.6630680508791,45.3719292653829
11.6636493754434,45.3721836793302
11.664245665543,45.3724007111774
11.6648545201282,45.372579487014
11.6654734875564,45.3727192869726
11.6661000754643,45.3728195481283
11.6667317608034,45.3728798667647
11.667366,45.3729
</coordinates>
</LinearRing>
</outerBoundaryIs>
</Polygon>
<Polygon>
<outerBoundaryIs>
<LinearRing>
<coordinates>
11.66386061,45.36209058
11.6644948491966,45.3620704467647
11.6651265345357,45.3620101281283
11.6657531224436,45.3619098669726
11.6663720898718,45.361770067014
11.666980944457,45.3615912911774
11.6675772345566,45.3613742593302
11.6681585591209,45.3611198453829
11.668722577361,45.3608290737707
11.6692670181746,45.3605031153283
11.6697896892905,45.3601432825753
11.6702884860969,45.3597510244312
11.6707614001148,45.3593279203811
11.6712065270866,45.3588756741156
11.6716220746429,45.3583961066708
11.6720063695205,45.3578911490957
11.6723578642995,45.3573628346761
11.6726751436345,45.3568132907477
11.6729569299535,45.35624473013
11.6732020886027,45.3556594422159
11.6734096324144,45.3550597837533
11.6735787256832,45.3544481693551
11.6737086875301,45.3538270617767
11.6737989946446,45.353198961999
11.6738492833918,45.3525663991582
11.6738593512767,45.3519319203617
11.6738291577595,45.3512980804314
11.6737588244188,45.3506674316173
11.6736486344621,45.3500425133194
11.6734990315856,45.3494258418631
11.6733106181871,45.3488199003668
11.673084152941,45.3482271287431
11.6728205477429,45.3476499138739
11.6725208640378,45.34709058
11.6721863085463,45.3465513793613
11.6718182284053,45.3460344831286
11.6714181057435,45.3455419726605
11.6709875517138,45.3450758311229
11.6705283000052,45.3446379355032
11.6700421998622,45.3442300490526
11.6695312086386,45.3438538141857
11.6689973839157,45.3435107458677
11.6684428752173,45.3432022255135
11.6678699153541,45.3429294954257
11.6672808114333,45.3426936537921
11.6666779355684,45.3424956502639
11.6660637153279,45.3423362821311
11.6654406239597,45.3422161911132
11.664811170433,45.3421358607743
11.664177889335,45.3420956145762
11.663543330665,45.3420956145762
11.662910049567,45.3421358607743
11.6622805960403,45.3422161911132
11.6616575046721,45.3423362821311
11.6610432844316,45.3424956502639
11.6604404085667,45.3426936537921
11.6598513046459,45.3429294954257
11.6592783447827,45.3432022255135
11.6587238360843,45.3435107458677
11.6581900113614,45.3438538141857
11.6576790201378,45.3442300490526
11.6571929199948,45.3446379355032
11.6567336682862,45.3450758311229
11.6563031142565,45.3455419726605
11.6559029915947,45.3460344831286
11.6555349114537,45.3465513793613
11.6552003559622,45.34709058
11.6549006722571,45.3476499138739
11.654637067059,45.3482271287431
11.6544106018129,45.3488199003668
11.6542221884144,45.3494258418631
11.6540725855379,45.3500425133194
11.6539623955812,45.3506674316173
11.6538920622405,45.3512980804314
11.6538618687233,45.3519319203617
11.6538719366082,45.3525663991582
11.6539222253554,45.353198961999
11.6540125324699,45.3538270617767
11.6541424943168,45.3544481693551
11.6543115875856,45.3550597837533
11.6545191313973,45.3556594422159
11.6547642900465,45.35624473013
11.6550460763655,45.3568132907477
11.6553633557005,45.3573628346761
11.6557148504795,45.3578911490957
11.6560991453571,45.3583961066708
11.6565146929134,45.3588756741156
11.6569598198852,45.3593279203811
11.6574327339031,45.3597510244312
11.6579315307095,45.3601432825753
11.6584542018254,45.3605031153283
11.658998642639,45.3608290737707
11.6595626608791,45.3611198453829
11.6601439854434,45.3613742593302
11.660740275543,45.3615912911774
11.6613491301282,45.361770067014
11.6619680975564,45.3619098669726
11.6625946854643,45.3620101281283
11.6632263708034,45.3620704467647
11.66386061,45.36209058
</coordinates>
</LinearRing>
</outerBoundaryIs>
</Polygon>
<Polygon>
<outerBoundaryIs>
<LinearRing>
<coordinates>
11.682035,45.350742
11.6826692391966,45.3507218667647
11.6833009245357,45.3506615481283
11.6839275124436,45.3505612869726
11.6845464798718,45.350421487014
11.685155334457,45.3502427111774
11.6857516245566,45.3500256793302
11.6863329491209,45.3497712653829
11.686896967361,45.3494804937707
11.6874414081746,45.3491545353283
11.6879640792905,45.3487947025753
11.6884628760969,45.3484024444312
11.6889357901148,45.3479793403811
11.6893809170866,45.3475270941156
11.6897964646429,45.3470475266708
11.6901807595205,45.3465425690957
11.6905322542995,45.3460142546761
11.6908495336345,45.3454647107477
11.6911313199535,45.34489615013
11.6913764786027,45.3443108622159
11.6915840224144,45.3437112037533
11.6917531156832,45.3430995893551
11.6918830775301,45.3424784817767
11.6919733846446,45.341850381999
11.6920236733918,45.3412178191582
11.6920337412767,45.3405833403617
11.6920035477595,45.3399495004314
11.6919332144188,45.3393188516173
11.6918230244621,45.3386939333193
11.6916734215856,45.3380772618631
11.6914850081871,45.3374713203668
11.691258542941,45.3368785487431
11.6909949377429,45.3363013338739
11.6906952540378,45.335742
11.6903606985463,45.3352027993613
11.6899926184053,45.3346859031286
11.6895924957435,45.3341933926605
11.6891619417138,45.3337272511229
11.6887026900052,45.3332893555032
11.6882165898622,45.3328814690526
11.6877055986386,45.3325052341857
11.6871717739157,45.3321621658677
11.6866172652173,45.3318536455134
11.6860443053541,45.3315809154257
11.6854552014333,45.3313450737921
11.6848523255684,45.3311470702639
11.6842381053279,45.3309877021311
11.6836150139597,45.3308676111132
11.682985560433,45.3307872807743
11.682352279335,45.3307470345762
11.681717720665,45.3307470345762
11.681084439567,45.3307872807743
11.6804549860403,45.3308676111132
11.6798318946721,45.3309877021311
11.6792176744316,45.3311470702639
11.6786147985667,45.3313450737921
11.6780256946459,45.3315809154257
11.6774527347827,45.3318536455134
11.6768982260843,45.3321621658677
11.6763644013614,45.3325052341857
11.6758534101378,45.3328814690526
11.6753673099948,45.3332893555032
11.6749080582862,45.3337272511229
11.6744775042565,45.3341933926605
11.6740773815947,45.3346859031286
11.6737093014537,45.3352027993613
11.6733747459622,45.335742
11.6730750622571,45.3363013338739
11.672811457059,45.3368785487431
11.6725849918129,45.3374713203668
11.6723965784144,45.3380772618631
11.6722469755379,45.3386939333193
11.6721367855812,45.3393188516173
11.6720664522405,45.3399495004314
11.6720362587233,45.3405833403617
11.6720463266082,45.3412178191582
11.6720966153554,45.341850381999
11.6721869224699,45.3424784817767
11.6723168843168,45.3430995893551
11.6724859775856,45.3437112037533
11.6726935213973,45.3443108622159
11.6729386800465,45.34489615013
11.6732204663655,45.3454647107477
11.6735377457005,45.3460142546761
11.6738892404795,45.3465425690957
11.6742735353571,45.3470475266708
11.6746890829134,45.3475270941156
11.6751342098852,45.3479793403811
11.6756071239031,45.3484024444312
11.6761059207095,45.3487947025753
11.6766285918254,45.3491545353283
11.677173032639,45.3494804937707
11.6777370508791,45.3497712653829
11.6783183754434,45.3500256793302
11.678914665543,45.3502427111774
11.6795235201282,45.350421487014
11.6801424875564,45.3505612869726
11.6807690754643,45.3506615481283
11.6814007608034,45.3507218667647
11.682035,45.350742
</coordinates>
</LinearRing>
</outerBoundaryIs>
</Polygon>
<Polygon>
<outerBoundaryIs>
<LinearRing>
<coordinates>
11.68028,45.324164
11.6809142391966,45.3241438667647
11.6815459245357,45.3240835481283
11.6821725124436,45.3239832869726
11.6827914798718,45.323843487014
11.683400334457,45.3236647111774
11.6839966245566,45.3234476793302
11.6845779491209,45.3231932653829
11.685141967361,45.3229024937707
11.6856864081746,45.3225765353283
11.6862090792905,45.3222167025753
11.6867078760969,45.3218244444312
11.6871807901148,45.3214013403811
11.6876259170866,45.3209490941156
11.6880414646429,45.3204695266708
11.6884257595205,45.3199645690957
11.6887772542995,45.3194362546761
11.6890945336345,45.3188867107477
11.6893763199535,45.31831815013
11.6896214786027,45.3177328622159
11.6898290224144,45.3171332037533
11.6899981156832,45.3165215893551
11.6901280775301,45.3159004817767
11.6902183846446,45.315272381999
11.6902686733918,45.3146398191582
11.6902787412767,45.3140053403617
11.6902485477595,45.3133715004314
11.6901782144188,45.3127408516173
11.6900680244621,45.3121159333193
11.6899184215856,45.3114992618631
11.6897300081871,45.3108933203668
11.689503542941,45.3103005487431
11.6892399377429,45.3097233338739
11.6889402540378,45.309164
11.6886056985463,45.3086247993613
11.6882376184053,45.3081079031286
11.6878374957435,45.3076153926605
11.6874069417138,45.3071492511229
11.6869476900052,45.3067113555032
11.6864615898622,45.3063034690526
11.6859505986386,45.3059272341857
11.6854167739157,45.3055841658676
11.6848622652173,45.3052756455134
11.6842893053541,45.3050029154257
11.6837002014333,45.3047670737921
11.6830973255684,45.3045690702639
11.6824831053279,45.3044097021311
11.6818600139597,45.3042896111132
11.681230560433,45.3042092807743
11.680597279335,45.3041690345762
11.679962720665,45.3041690345762
11.679329439567,45.3042092807743
11.6786999860403,45.3042896111132
11.6780768946721,45.3044097021311
11.6774626744316,45.3045690702639
11.6768597985667,45.3047670737921
11.6762706946459,45.3050029154257
11.6756977347827,45.3052756455134
11.6751432260843,45.3055841658676
11.6746094013614,45.3059272341857
11.6740984101378,45.3063034690526
11.6736123099948,45.3067113555032
11.6731530582862,45.3071492511229
11.6727225042565,45.3076153926605
11.6723223815947,45.3081079031286
11.6719543014537,45.3086247993613
11.6716197459622,45.309164
11.6713200622571,45.3097233338739
11.671056457059,45.3103005487431
11.6708299918129,45.3108933203668
11.6706415784144,45.3114992618631
11.6704919755379,45.3121159333193
11.6703817855812,45.3127408516173
11.6703114522405,45.3133715004314
11.6702812587233,45.3140053403617
11.6702913266082,45.3146398191582
11.6703416153554,45.315272381999
11.6704319224699,45.3159004817767
11.6705618843168,45.3165215893551
11.6707309775856,45.3171332037533
11.6709385213973,45.3177328622159
11.6711836800465,45.31831815013
11.6714654663655,45.3188867107477
11.6717827457005,45.3194362546761
11.6721342404795,45.3199645690957
11.6725185353571,45.3204695266708
11.6729340829134,45.3209490941156
11.6733792098852,45.3214013403811
11.6738521239031,45.3218244444312
11.6743509207095,45.3222167025753
11.6748735918254,45.3225765353283
11.675418032639,45.3229024937707
11.6759820508791,45.3231932653829
11.6765633754434,45.3234476793302
11.677159665543,45.3236647111774
11.6777685201282,45.323843487014
11.6783874875564,45.3239832869726
11.6790140754643,45.3240835481283
11.6796457608034,45.3241438667647
11.68028,45.324164
</coordinates>
</LinearRing>
</outerBoundaryIs>
</Polygon>
<Polygon>
<outerBoundaryIs>
<LinearRing>
<coordinates>
9.8922,45.9569
9.89283423919657,45.9568798667647
9.89346592453574,45.9568195481283
9.8940925124436,45.9567192869726
9.89471147987181,45.956579487014
9.89532033445699,45.9564007111774
9.8959166245566,45.9561836793302
9.89649794912089,45.9559292653829
9.89706196736101,45.9556384937707
9.89760640817456,45.9553125353283
9.89812907929055,45.9549527025753
9.89862787609687,45.9545604444312
9.89910079011482,45.9541373403811
9.89954591708658,45.9536850941156
9.89996146464292,45.9532055266708
9.9003457595205,45.9527005690957
9.9006972542995,45.9521722546761
9.90101453363448,45.9516227107477
9.90129631995355,45.95105415013
9.90154147860265,45.9504688622159
9.90174902241444,45.9498692037533
9.90191811568324,45.9492575893551
9.90204807753012,45.9486364817767
9.90213838464461,45.948008381999
9.90218867339183,45.9473758191582
9.90219874127674,45.9467413403617
9.90216854775952,45.9461075004314
9.90209821441881,45.9454768516173
9.90198802446215,45.9448519333193
9.9018384215856,45.9442352618631
9.90165000818715,45.9436293203668
9.90142354294105,45.9430365487431
9.90115993774291,45.9424593338739
9.90086025403784,45.9419
9.90052569854635,45.9413607993613
9.90015761840531,45.9408439031286
9.89975749574354,45.9403513926605
9.89932694171379,45.9398852511229
9.89886769000516,45.9394473555032
9.89838158986221,45.9390394690526
9.89787059863863,45.9386632341857
9.89733677391573,45.9383201658677
9.89678226521728,45.9380116455134
9.89620930535407,45.9377389154257
9.89562020143326,45.9375030737921
9.89501732556841,45.9373050702639
9.89440310532787,45.9371457021311
9.89378001395973,45.9370256111132
9.89315056043304,45.9369452807743
9.89251727933498,45.9369050345762
9.89188272066502,45.9369050345762
9.89124943956696,45.9369452807743
9.89061998604027,45.9370256111132
9.88999689467214,45.9371457021311
9.88938267443159,45.9373050702639
9.88877979856674,45.9375030737921
9.88819069464594,45.9377389154257
9.88761773478273,45.9380116455134
9.88706322608427,45.9383201658677
9.88652940136137,45.9386632341857
9.88601841013779,45.9390394690526
9.88553230999484,45.9394473555032
9.88507305828621,45.9398852511229
9.88464250425646,45.9403513926605
9.88424238159469,45.9408439031286
9.88387430145365,45.9413607993613
9.88353974596216,45.9419
9.88324006225709,45.9424593338739
9.88297645705896,45.9430365487431
9.88274999181285,45.9436293203668
9.8825615784144,45.9442352618631
9.88241197553785,45.9448519333193
9.88230178558119,45.9454768516173
9.88223145224048,45.9461075004314
9.88220125872326,45.9467413403617
9.88221132660817,45.9473758191582
9.88226161535539,45.948008381999
9.88235192246988,45.9486364817767
9.88248188431677,45.9492575893551
9.88265097758556,45.9498692037533
9.88285852139735,45.9504688622159
9.88310368004645,45.95105415013
9.88338546636552,45.9516227107477
9.88370274570051,45.9521722546761
9.8840542404795,45.9527005690957
9.88443853535708,45.9532055266708
9.88485408291343,45.9536850941156
9.88529920988518,45.9541373403811
9.88577212390314,45.9545604444312
9.88627092070946,45.9549527025753
9.88679359182544,45.9553125353283
9.887338032639,45.9556384937707
9.88790205087911,45.9559292653829
9.8884833754434,45.9561836793302
9.88907966554302,45.9564007111774
9.88968852012819,45.956579487014
9.8903074875564,45.9567192869726
9.89093407546426,45.9568195481283
9.89156576080343,45.9568798667647
9.8922,45.9569
</coordinates>
</LinearRing>
</outerBoundaryIs>
</Polygon>
<Polygon>
<outerBoundaryIs>
<LinearRing>
<coordinates>
9.434,45.815
9.43463423919657,45.8149798667647
9.43526592453574,45.8149195481283
9.4358925124436,45.8148192869726
9.43651147987181,45.814679487014
9.43712033445698,45.8145007111774
9.4377166245566,45.8142836793302
9.43829794912089,45.8140292653829
9.438861967361,45.8137384937707
9.43940640817456,45.8134125353283
9.43992907929055,45.8130527025753
9.44042787609686,45.8126604444312
9.44090079011482,45.8122373403811
9.44134591708657,45.8117850941156
9.44176146464292,45.8113055266708
9.4421457595205,45.8108005690957
9.44249725429949,45.8102722546761
9.44281453363448,45.8097227107477
9.44309631995355,45.80915415013
9.44334147860265,45.8085688622159
9.44354902241444,45.8079692037533
9.44371811568323,45.8073575893551
9.44384807753012,45.8067364817767
9.44393838464461,45.806108381999
9.44398867339183,45.8054758191582
9.44399874127674,45.8048413403617
9.44396854775952,45.8042075004314
9.44389821441881,45.8035768516173
9.44378802446215,45.8029519333193
9.4436384215856,45.8023352618631
9.44345000818715,45.8017293203668
9.44322354294104,45.8011365487431
9.44295993774291,45.8005593338739
9.44266025403784,45.8
9.44232569854635,45.7994607993613
9.44195761840531,45.7989439031286
9.44155749574354,45.7984513926605
9.44112694171379,45.7979852511229
9.44066769000516,45.7975473555032
9.44018158986221,45.7971394690526
9.43967059863863,45.7967632341857
9.43913677391573,45.7964201658677
9.43858226521727,45.7961116455134
9.43800930535406,45.7958389154257
9.43742020143326,45.7956030737921
9.43681732556841,45.7954050702639
9.43620310532786,45.7952457021311
9.43558001395973,45.7951256111132
9.43495056043304,45.7950452807743
9.43431727933498,45.7950050345762
9.43368272066502,45.7950050345762
9.43304943956696,45.7950452807743
9.43241998604027,45.7951256111132
9.43179689467213,45.7952457021311
9.43118267443158,45.7954050702639
9.43057979856674,45.7956030737921
9.42999069464593,45.7958389154257
9.42941773478272,45.7961116455134
9.42886322608427,45.7964201658677
9.42832940136137,45.7967632341857
9.42781841013779,45.7971394690526
9.42733230999484,45.7975473555032
9.42687305828621,45.7979852511229
9.42644250425646,45.7984513926605
9.42604238159469,45.7989439031286
9.42567430145365,45.7994607993613
9.42533974596216,45.8
9.42504006225709,45.8005593338739
9.42477645705895,45.8011365487431
9.42454999181285,45.8017293203668
9.4243615784144,45.8023352618631
9.42421197553785,45.8029519333193
9.42410178558119,45.8035768516173
9.42403145224048,45.8042075004314
9.42400125872326,45.8048413403617
9.42401132660817,45.8054758191582
9.42406161535539,45.806108381999
9.42415192246988,45.8067364817767
9.42428188431676,45.8073575893551
9.42445097758556,45.8079692037533
9.42465852139735,45.8085688622159
9.42490368004645,45.80915415013
9.42518546636552,45.8097227107477
9.4255027457005,45.8102722546761
9.4258542404795,45.8108005690957
9.42623853535708,45.8113055266708
9.42665408291342,45.8117850941156
9.42709920988518,45.8122373403811
9.42757212390313,45.8126604444312
9.42807092070945,45.8130527025753
9.42859359182544,45.8134125353283
9.42913803263899,45.8137384937707
9.42970205087911,45.8140292653829
9.4302833754434,45.8142836793302
9.43087966554301,45.8145007111774
9.43148852012819,45.814679487014
9.4321074875564,45.8148192869726
9.43273407546426,45.8149195481283
9.43336576080343,45.8149798667647
9.434,45.815
</coordinates>
</LinearRing>
</outerBoundaryIs>
</Polygon>
<Polygon>
<outerBoundaryIs>
<LinearRing>
<coordinates>
9.6366,45.9205
9.63723423919657,45.9204798667647
9.63786592453574,45.9204195481283
9.6384925124436,45.9203192869726
9.63911147987181,45.920179487014
9.63972033445699,45.9200007111774
9.6403166245566,45.9197836793302
9.64089794912089,45.9195292653829
9.64146196736101,45.9192384937707
9.64200640817456,45.9189125353283
9.64252907929055,45.9185527025753
9.64302787609686,45.9181604444312
9.64350079011482,45.9177373403811
9.64394591708657,45.9172850941156
9.64436146464292,45.9168055266708
9.6447457595205,45.9163005690957
9.6450972542995,45.9157722546761
9.64541453363448,45.9152227107477
9.64569631995355,45.91465415013
9.64594147860265,45.9140688622159
9.64614902241444,45.9134692037533
9.64631811568323,45.9128575893551
9.64644807753012,45.9122364817767
9.64653838464461,45.911608381999
9.64658867339183,45.9109758191582
9.64659874127674,45.9103413403617
9.64656854775952,45.9097075004314
9.64649821441881,45.9090768516173
9.64638802446215,45.9084519333193
9.6462384215856,45.9078352618631
9.64605000818715,45.9072293203668
9.64582354294105,45.9066365487431
9.64555993774291,45.9060593338739
9.64526025403784,45.9055
9.64492569854635,45.9049607993613
9.64455761840531,45.9044439031286
9.64415749574354,45.9039513926605
9.64372694171379,45.9034852511229
9.64326769000516,45.9030473555032
9.64278158986221,45.9026394690526
9.64227059863863,45.9022632341857
9.64173677391573,45.9019201658677
9.64118226521727,45.9016116455134
9.64060930535407,45.9013389154257
9.64002020143326,45.9011030737921
9.63941732556841,45.9009050702639
9.63880310532786,45.9007457021311
9.63818001395973,45.9006256111132
9.63755056043304,45.9005452807743
9.63691727933498,45.9005050345762
9.63628272066502,45.9005050345762
9.63564943956696,45.9005452807743
9.63501998604027,45.9006256111132
9.63439689467213,45.9007457021311
9.63378267443158,45.9009050702639
9.63317979856674,45.9011030737921
9.63259069464593,45.9013389154257
9.63201773478272,45.9016116455134
9.63146322608427,45.9019201658677
9.63092940136137,45.9022632341857
9.63041841013779,45.9026394690526
9.62993230999484,45.9030473555032
9.62947305828621,45.9034852511229
9.62904250425646,45.9039513926605
9.62864238159469,45.9044439031286
9.62827430145365,45.9049607993613
9.62793974596216,45.9055
9.62764006225709,45.9060593338739
9.62737645705895,45.9066365487431
9.62714999181285,45.9072293203668
9.6269615784144,45.9078352618631
9.62681197553785,45.9084519333193
9.62670178558119,45.9090768516173
9.62663145224048,45.9097075004314
9.62660125872326,45.9103413403617
9.62661132660817,45.9109758191582
9.62666161535539,45.911608381999
9.62675192246988,45.9122364817767
9.62688188431676,45.9128575893551
9.62705097758556,45.9134692037533
9.62725852139735,45.9140688622159
9.62750368004645,45.91465415013
9.62778546636552,45.9152227107477
9.6281027457005,45.9157722546761
9.6284542404795,45.9163005690957
9.62883853535708,45.9168055266708
9.62925408291342,45.9172850941156
9.62969920988518,45.9177373403811
9.63017212390313,45.9181604444312
9.63067092070945,45.9185527025753
9.63119359182544,45.9189125353283
9.63173803263899,45.9192384937707
9.63230205087911,45.9195292653829
9.6328833754434,45.9197836793302
9.63347966554301,45.9200007111774
9.63408852012819,45.920179487014
9.6347074875564,45.9203192869726
9.63533407546426,45.9204195481283
9.63596576080343,45.9204798667647
9.6366,45.9205
</coordinates>
</LinearRing>
</outerBoundaryIs>
</Polygon>
<Polygon>
<outerBoundaryIs>
<LinearRing>
<coordinates>
10.049,45.976
10.0496342391966,45.9759798667647
10.0502659245357,45.9759195481283
10.0508925124436,45.9758192869726
10.0515114798718,45.975679487014
10.052120334457,45.9755007111774
10.0527166245566,45.9752836793302
10.0532979491209,45.9750292653829
10.053861967361,45.9747384937707
10.0544064081746,45.9744125353283
10.0549290792905,45.9740527025753
10.0554278760969,45.9736604444312
10.0559007901148,45.9732373403811
10.0563459170866,45.9727850941156
10.0567614646429,45.9723055266708
10.0571457595205,45.9718005690957
10.0574972542995,45.9712722546761
10.0578145336345,45.9707227107477
10.0580963199535,45.97015415013
10.0583414786027,45.9695688622159
10.0585490224144,45.9689692037533
10.0587181156832,45.9683575893551
10.0588480775301,45.9677364817767
10.0589383846446,45.967108381999
10.0589886733918,45.9664758191582
10.0589987412767,45.9658413403617
10.0589685477595,45.9652075004314
10.0588982144188,45.9645768516173
10.0587880244621,45.9639519333194
10.0586384215856,45.9633352618631
10.0584500081871,45.9627293203668
10.058223542941,45.9621365487431
10.0579599377429,45.9615593338739
10.0576602540378,45.961
10.0573256985463,45.9604607993613
10.0569576184053,45.9599439031286
10.0565574957435,45.9594513926605
10.0561269417138,45.9589852511229
10.0556676900052,45.9585473555032
10.0551815898622,45.9581394690526
10.0546705986386,45.9577632341857
10.0541367739157,45.9574201658677
10.0535822652173,45.9571116455135
10.0530093053541,45.9568389154257
10.0524202014333,45.9566030737921
10.0518173255684,45.9564050702639
10.0512031053279,45.9562457021311
10.0505800139597,45.9561256111132
10.049950560433,45.9560452807743
10.049317279335,45.9560050345762
10.048682720665,45.9560050345762
10.048049439567,45.9560452807743
10.0474199860403,45.9561256111132
10.0467968946721,45.9562457021311
10.0461826744316,45.9564050702639
10.0455797985667,45.9566030737921
10.0449906946459,45.9568389154257
10.0444177347827,45.9571116455135
10.0438632260843,45.9574201658677
10.0433294013614,45.9577632341857
10.0428184101378,45.9581394690526
10.0423323099948,45.9585473555032
10.0418730582862,45.9589852511229
10.0414425042565,45.9594513926605
10.0410423815947,45.9599439031286
10.0406743014537,45.9604607993613
10.0403397459622,45.961
10.0400400622571,45.9615593338739
10.039776457059,45.9621365487431
10.0395499918129,45.9627293203668
10.0393615784144,45.9633352618631
10.0392119755379,45.9639519333194
10.0391017855812,45.9645768516173
10.0390314522405,45.9652075004314
10.0390012587233,45.9658413403617
10.0390113266082,45.9664758191582
10.0390616153554,45.967108381999
10.0391519224699,45.9677364817767
10.0392818843168,45.9683575893551
10.0394509775856,45.9689692037533
10.0396585213973,45.9695688622159
10.0399036800465,45.97015415013
10.0401854663655,45.9707227107477
10.0405027457005,45.9712722546761
10.0408542404795,45.9718005690957
10.0412385353571,45.9723055266708
10.0416540829134,45.9727850941156
10.0420992098852,45.9732373403811
10.0425721239031,45.9736604444312
10.0430709207095,45.9740527025753
10.0435935918254,45.9744125353283
10.044138032639,45.9747384937707
10.0447020508791,45.9750292653829
10.0452833754434,45.9752836793302
10.045879665543,45.9755007111774
10.0464885201282,45.975679487014
10.0471074875564,45.9758192869726
10.0477340754643,45.9759195481283
10.0483657608034,45.9759798667647
10.049,45.976
</coordinates>
</LinearRing>
</outerBoundaryIs>
</Polygon>
<Polygon>
<outerBoundaryIs>
<LinearRing>
<coordinates>
10.059,45.981
10.0596342391966,45.9809798667647
10.0602659245357,45.9809195481283
10.0608925124436,45.9808192869726
10.0615114798718,45.980679487014
10.062120334457,45.9805007111774
10.0627166245566,45.9802836793302
10.0632979491209,45.9800292653829
10.063861967361,45.9797384937707
10.0644064081746,45.9794125353283
10.0649290792905,45.9790527025753
10.0654278760969,45.9786604444312
10.0659007901148,45.978237340381
10.0663459170866,45.9777850941156
10.0667614646429,45.9773055266708
10.0671457595205,45.9768005690957
10.0674972542995,45.9762722546761
10.0678145336345,45.9757227107477
10.0680963199535,45.97515415013
10.0683414786027,45.9745688622159
10.0685490224144,45.9739692037533
10.0687181156832,45.9733575893551
10.0688480775301,45.9727364817767
10.0689383846446,45.972108381999
10.0689886733918,45.9714758191582
10.0689987412767,45.9708413403617
10.0689685477595,45.9702075004314
10.0688982144188,45.9695768516173
10.0687880244621,45.9689519333193
10.0686384215856,45.9683352618631
10.0684500081871,45.9677293203668
10.068223542941,45.9671365487431
10.0679599377429,45.9665593338739
10.0676602540378,45.966
10.0673256985463,45.9654607993613
10.0669576184053,45.9649439031286
10.0665574957435,45.9644513926605
10.0661269417138,45.9639852511229
10.0656676900052,45.9635473555032
10.0651815898622,45.9631394690526
10.0646705986386,45.9627632341857
10.0641367739157,45.9624201658676
10.0635822652173,45.9621116455134
10.0630093053541,45.9618389154257
10.0624202014333,45.9616030737921
10.0618173255684,45.9614050702639
10.0612031053279,45.9612457021311
10.0605800139597,45.9611256111132
10.059950560433,45.9610452807743
10.059317279335,45.9610050345762
10.058682720665,45.9610050345762
10.058049439567,45.9610452807743
10.0574199860403,45.9611256111132
10.0567968946721,45.9612457021311
10.0561826744316,45.9614050702639
10.0555797985667,45.9616030737921
10.0549906946459,45.9618389154257
10.0544177347827,45.9621116455134
10.0538632260843,45.9624201658676
10.0533294013614,45.9627632341857
10.0528184101378,45.9631394690526
10.0523323099948,45.9635473555032
10.0518730582862,45.9639852511229
10.0514425042565,45.9644513926605
10.0510423815947,45.9649439031286
10.0506743014537,45.9654607993613
10.0503397459622,45.966
10.0500400622571,45.9665593338739
10.049776457059,45.9671365487431
10.0495499918129,45.9677293203668
10.0493615784144,45.9683352618631
10.0492119755379,45.9689519333193
10.0491017855812,45.9695768516173
10.0490314522405,45.9702075004314
10.0490012587233,45.9708413403617
10.0490113266082,45.9714758191582
10.0490616153554,45.972108381999
10.0491519224699,45.9727364817767
10.0492818843168,45.9733575893551
10.0494509775856,45.9739692037533
10.0496585213973,45.9745688622159
10.0499036800465,45.97515415013
10.0501854663655,45.9757227107477
10.0505027457005,45.9762722546761
10.0508542404795,45.9768005690957
10.0512385353571,45.9773055266708
10.0516540829134,45.9777850941156
10.0520992098852,45.978237340381
10.0525721239031,45.9786604444312
10.0530709207095,45.9790527025753
10.0535935918254,45.9794125353283
10.054138032639,45.9797384937707
10.0547020508791,45.9800292653829
10.0552833754434,45.9802836793302
10.055879665543,45.9805007111774
10.0564885201282,45.980679487014
10.0571074875564,45.9808192869726
10.0577340754643,45.9809195481283
10.0583657608034,45.9809798667647
10.059,45.981
</coordinates>
</LinearRing>
</outerBoundaryIs>
</Polygon>
<Polygon>
<outerBoundaryIs>
<LinearRing>
<coordinates>
10.0207,45.9649
10.0213342391966,45.9648798667647
10.0219659245357,45.9648195481283
10.0225925124436,45.9647192869726
10.0232114798718,45.964579487014
10.023820334457,45.9644007111774
10.0244166245566,45.9641836793302
10.0249979491209,45.9639292653829
10.025561967361,45.9636384937707
10.0261064081746,45.9633125353283
10.0266290792905,45.9629527025753
10.0271278760969,45.9625604444312
10.0276007901148,45.9621373403811
10.0280459170866,45.9616850941156
10.0284614646429,45.9612055266708
10.0288457595205,45.9607005690957
10.0291972542995,45.9601722546761
10.0295145336345,45.9596227107477
10.0297963199535,45.95905415013
10.0300414786027,45.9584688622159
10.0302490224144,45.9578692037533
10.0304181156832,45.9572575893551
10.0305480775301,45.9566364817767
10.0306383846446,45.956008381999
10.0306886733918,45.9553758191582
10.0306987412767,45.9547413403617
10.0306685477595,45.9541075004314
10.0305982144188,45.9534768516173
10.0304880244621,45.9528519333194
10.0303384215856,45.9522352618631
10.0301500081871,45.9516293203668
10.029923542941,45.9510365487431
10.0296599377429,45.9504593338739
10.0293602540378,45.9499
10.0290256985463,45.9493607993613
10.0286576184053,45.9488439031286
10.0282574957435,45.9483513926605
10.0278269417138,45.9478852511229
10.0273676900052,45.9474473555032
10.0268815898622,45.9470394690526
10.0263705986386,45.9466632341857
10.0258367739157,45.9463201658677
10.0252822652173,45.9460116455135
10.0247093053541,45.9457389154257
10.0241202014333,45.9455030737921
10.0235173255684,45.9453050702639
10.0229031053279,45.9451457021311
10.0222800139597,45.9450256111132
10.021650560433,45.9449452807743
10.021017279335,45.9449050345762
10.020382720665,45.9449050345762
10.019749439567,45.9449452807743
10.0191199860403,45.9450256111132
10.0184968946721,45.9451457021311
10.0178826744316,45.9453050702639
10.0172797985667,45.9455030737921
10.0166906946459,45.9457389154257
10.0161177347827,45.9460116455135
10.0155632260843,45.9463201658677
10.0150294013614,45.9466632341857
10.0145184101378,45.9470394690526
10.0140323099948,45.9474473555032
10.0135730582862,45.9478852511229
10.0131425042565,45.9483513926605
10.0127423815947,45.9488439031286
10.0123743014537,45.9493607993613
10.0120397459622,45.9499
10.0117400622571,45.9504593338739
10.011476457059,45.9510365487431
10.0112499918129,45.9516293203668
10.0110615784144,45.9522352618631
10.0109119755379,45.9528519333194
10.0108017855812,45.9534768516173
10.0107314522405,45.9541075004314
10.0107012587233,45.9547413403617
10.0107113266082,45.9553758191582
10.0107616153554,45.956008381999
10.0108519224699,45.9566364817767
10.0109818843168,45.9572575893551
10.0111509775856,45.9578692037533
10.0113585213973,45.9584688622159
10.0116036800465,45.95905415013
10.0118854663655,45.9596227107477
10.0122027457005,45.9601722546761
10.0125542404795,45.9607005690957
10.0129385353571,45.9612055266708
10.0133540829134,45.9616850941156
10.0137992098852,45.9621373403811
10.0142721239031,45.9625604444312
10.0147709207095,45.9629527025753
10.0152935918254,45.9633125353283
10.015838032639,45.9636384937707
10.0164020508791,45.9639292653829
10.0169833754434,45.9641836793302
10.017579665543,45.9644007111774
10.0181885201282,45.964579487014
10.0188074875564,45.9647192869726
10.0194340754643,45.9648195481283
10.0200657608034,45.9648798667647
10.0207,45.9649
</coordinates>
</LinearRing>
</outerBoundaryIs>
</Polygon>
<Polygon>
<outerBoundaryIs>
<LinearRing>
<coordinates>
9.9492,46.045
9.94983423919657,46.0449798667647
9.95046592453574,46.0449195481283
9.9510925124436,46.0448192869726
9.95171147987181,46.044679487014
9.95232033445699,46.0445007111774
9.9529166245566,46.0442836793302
9.95349794912089,46.0440292653829
9.954061967361,46.0437384937707
9.95460640817456,46.0434125353283
9.95512907929055,46.0430527025753
9.95562787609686,46.0426604444312
9.95610079011482,46.042237340381
9.95654591708657,46.0417850941156
9.95696146464292,46.0413055266708
9.9573457595205,46.0408005690957
9.95769725429949,46.0402722546761
9.95801453363448,46.0397227107477
9.95829631995355,46.03915415013
9.95854147860265,46.0385688622159
9.95874902241444,46.0379692037533
9.95891811568323,46.0373575893551
9.95904807753012,46.0367364817767
9.95913838464461,46.036108381999
9.95918867339183,46.0354758191582
9.95919874127674,46.0348413403617
9.95916854775952,46.0342075004314
9.95909821441881,46.0335768516173
9.95898802446215,46.0329519333193
9.9588384215856,46.0323352618631
9.95865000818715,46.0317293203668
9.95842354294104,46.0311365487431
9.95815993774291,46.0305593338739
9.95786025403784,46.03
9.95752569854635,46.0294607993613
9.95715761840531,46.0289439031286
9.95675749574354,46.0284513926605
9.95632694171379,46.0279852511229
9.95586769000516,46.0275473555032
9.95538158986221,46.0271394690526
9.95487059863863,46.0267632341857
9.95433677391573,46.0264201658676
9.95378226521727,46.0261116455134
9.95320930535406,46.0258389154257
9.95262020143326,46.0256030737921
9.95201732556841,46.0254050702639
9.95140310532786,46.0252457021311
9.95078001395973,46.0251256111132
9.95015056043304,46.0250452807743
9.94951727933498,46.0250050345762
9.94888272066502,46.0250050345762
9.94824943956696,46.0250452807743
9.94761998604027,46.0251256111132
9.94699689467213,46.0252457021311
9.94638267443158,46.0254050702639
9.94577979856674,46.0256030737921
9.94519069464593,46.0258389154257
9.94461773478272,46.0261116455134
9.94406322608427,46.0264201658676
9.94352940136137,46.0267632341857
9.94301841013779,46.0271394690526
9.94253230999484,46.0275473555032
9.94207305828621,46.0279852511229
9.94164250425646,46.0284513926605
9.94124238159469,46.0289439031286
9.94087430145365,46.0294607993613
9.94053974596216,46.03
9.94024006225709,46.0305593338739
9.93997645705895,46.0311365487431
9.93974999181285,46.0317293203668
9.9395615784144,46.0323352618631
9.93941197553785,46.0329519333193
9.93930178558119,46.0335768516173
9.93923145224048,46.0342075004314
9.93920125872326,46.0348413403617
9.93921132660817,46.0354758191582
9.93926161535539,46.036108381999
9.93935192246988,46.0367364817767
9.93948188431676,46.0373575893551
9.93965097758556,46.0379692037533
9.93985852139735,46.0385688622159
9.94010368004645,46.03915415013
9.94038546636552,46.0397227107477
9.9407027457005,46.0402722546761
9.9410542404795,46.0408005690957
9.94143853535708,46.0413055266708
9.94185408291342,46.0417850941156
9.94229920988518,46.042237340381
9.94277212390313,46.0426604444312
9.94327092070945,46.0430527025753
9.94379359182544,46.0434125353283
9.94433803263899,46.0437384937707
9.94490205087911,46.0440292653829
9.9454833754434,46.0442836793302
9.94607966554301,46.0445007111774
9.94668852012819,46.044679487014
9.9473074875564,46.0448192869726
9.94793407546426,46.0449195481283
9.94856576080343,46.0449798667647
9.9492,46.045
</coordinates>
</LinearRing>
</outerBoundaryIs>
</Polygon>
<Polygon>
<outerBoundaryIs>
<LinearRing>
<coordinates>
9.8958,45.9841
9.89643423919657,45.9840798667647
9.89706592453574,45.9840195481283
9.8976925124436,45.9839192869726
9.89831147987181,45.983779487014
9.89892033445699,45.9836007111774
9.8995166245566,45.9833836793302
9.90009794912089,45.9831292653829
9.90066196736101,45.9828384937707
9.90120640817456,45.9825125353283
9.90172907929055,45.9821527025753
9.90222787609686,45.9817604444312
9.90270079011482,45.9813373403811
9.90314591708657,45.9808850941156
9.90356146464292,45.9804055266708
9.9039457595205,45.9799005690957
9.90429725429949,45.9793722546761
9.90461453363448,45.9788227107477
9.90489631995355,45.97825415013
9.90514147860265,45.9776688622159
9.90534902241444,45.9770692037533
9.90551811568323,45.9764575893551
9.90564807753012,45.9758364817767
9.90573838464461,45.975208381999
9.90578867339183,45.9745758191582
9.90579874127674,45.9739413403617
9.90576854775952,45.9733075004314
9.90569821441881,45.9726768516173
9.90558802446215,45.9720519333193
9.9054384215856,45.9714352618631
9.90525000818715,45.9708293203668
9.90502354294104,45.9702365487431
9.90475993774291,45.9696593338739
9.90446025403784,45.9691
9.90412569854635,45.9685607993613
9.90375761840531,45.9680439031286
9.90335749574354,45.9675513926605
9.90292694171379,45.9670852511229
9.90246769000516,45.9666473555032
9.90198158986221,45.9662394690526
9.90147059863863,45.9658632341857
9.90093677391573,45.9655201658677
9.90038226521727,45.9652116455134
9.89980930535407,45.9649389154257
9.89922020143326,45.9647030737921
9.89861732556841,45.9645050702639
9.89800310532786,45.9643457021311
9.89738001395973,45.9642256111132
9.89675056043304,45.9641452807743
9.89611727933498,45.9641050345762
9.89548272066502,45.9641050345762
9.89484943956696,45.9641452807743
9.89421998604027,45.9642256111132
9.89359689467213,45.9643457021311
9.89298267443158,45.9645050702639
9.89237979856674,45.9647030737921
9.89179069464593,45.9649389154257
9.89121773478272,45.9652116455134
9.89066322608427,45.9655201658677
9.89012940136137,45.9658632341857
9.88961841013779,45.9662394690526
9.88913230999484,45.9666473555032
9.88867305828621,45.9670852511229
9.88824250425646,45.9675513926605
9.88784238159469,45.9680439031286
9.88747430145365,45.9685607993613
9.88713974596216,45.9691
9.88684006225709,45.9696593338739
9.88657645705895,45.9702365487431
9.88634999181285,45.9708293203668
9.8861615784144,45.9714352618631
9.88601197553785,45.9720519333193
9.88590178558119,45.9726768516173
9.88583145224048,45.9733075004314
9.88580125872326,45.9739413403617
9.88581132660817,45.9745758191582
9.88586161535539,45.975208381999
9.88595192246988,45.9758364817767
9.88608188431676,45.9764575893551
9.88625097758556,45.9770692037533
9.88645852139735,45.9776688622159
9.88670368004645,45.97825415013
9.88698546636552,45.9788227107477
9.8873027457005,45.9793722546761
9.8876542404795,45.9799005690957
9.88803853535708,45.9804055266708
9.88845408291342,45.9808850941156
9.88889920988518,45.9813373403811
9.88937212390313,45.9817604444312
9.88987092070945,45.9821527025753
9.89039359182544,45.9825125353283
9.89093803263899,45.9828384937707
9.89150205087911,45.9831292653829
9.8920833754434,45.9833836793302
9.89267966554301,45.9836007111774
9.89328852012819,45.983779487014
9.8939074875564,45.9839192869726
9.89453407546426,45.9840195481283
9.89516576080343,45.9840798667647
9.8958,45.9841
</coordinates>
</LinearRing>
</outerBoundaryIs>
</Polygon>
<Polygon>
<outerBoundaryIs>
<LinearRing>
<coordinates>
9.8705,45.9769
9.87113423919657,45.9768798667647
9.87176592453574,45.9768195481283
9.8723925124436,45.9767192869726
9.87301147987181,45.976579487014
9.87362033445699,45.9764007111774
9.8742166245566,45.9761836793302
9.87479794912089,45.9759292653829
9.87536196736101,45.9756384937707
9.87590640817456,45.9753125353283
9.87642907929055,45.9749527025753
9.87692787609686,45.9745604444312
9.87740079011482,45.9741373403811
9.87784591708657,45.9736850941156
9.87826146464292,45.9732055266708
9.8786457595205,45.9727005690957
9.8789972542995,45.9721722546761
9.87931453363448,45.9716227107477
9.87959631995355,45.97105415013
9.87984147860265,45.9704688622159
9.88004902241444,45.9698692037533
9.88021811568323,45.9692575893551
9.88034807753012,45.9686364817767
9.88043838464461,45.968008381999
9.88048867339183,45.9673758191582
9.88049874127674,45.9667413403617
9.88046854775952,45.9661075004314
9.88039821441881,45.9654768516173
9.88028802446215,45.9648519333194
9.8801384215856,45.9642352618631
9.87995000818715,45.9636293203668
9.87972354294105,45.9630365487431
9.87945993774291,45.9624593338739
9.87916025403784,45.9619
9.87882569854635,45.9613607993613
9.87845761840531,45.9608439031286
9.87805749574354,45.9603513926605
9.87762694171379,45.9598852511229
9.87716769000516,45.9594473555032
9.87668158986221,45.9590394690526
9.87617059863863,45.9586632341857
9.87563677391573,45.9583201658677
9.87508226521727,45.9580116455135
9.87450930535407,45.9577389154257
9.87392020143326,45.9575030737921
9.87331732556841,45.9573050702639
9.87270310532787,45.9571457021312
9.87208001395973,45.9570256111132
9.87145056043304,45.9569452807743
9.87081727933498,45.9569050345762
9.87018272066502,45.9569050345762
9.86954943956696,45.9569452807743
9.86891998604027,45.9570256111132
9.86829689467213,45.9571457021312
9.86768267443158,45.9573050702639
9.86707979856674,45.9575030737921
9.86649069464593,45.9577389154257
9.86591773478272,45.9580116455135
9.86536322608427,45.9583201658677
9.86482940136137,45.9586632341857
9.86431841013779,45.9590394690526
9.86383230999484,45.9594473555032
9.86337305828621,45.9598852511229
9.86294250425646,45.9603513926605
9.86254238159469,45.9608439031286
9.86217430145365,45.9613607993613
9.86183974596216,45.9619
9.86154006225709,45.9624593338739
9.86127645705895,45.9630365487431
9.86104999181285,45.9636293203668
9.8608615784144,45.9642352618631
9.86071197553785,45.9648519333194
9.86060178558119,45.9654768516173
9.86053145224048,45.9661075004314
9.86050125872326,45.9667413403617
9.86051132660817,45.9673758191582
9.86056161535539,45.968008381999
9.86065192246988,45.9686364817767
9.86078188431676,45.9692575893551
9.86095097758556,45.9698692037533
9.86115852139735,45.9704688622159
9.86140368004645,45.97105415013
9.86168546636552,45.9716227107477
9.8620027457005,45.9721722546761
9.8623542404795,45.9727005690957
9.86273853535708,45.9732055266708
9.86315408291343,45.9736850941156
9.86359920988518,45.9741373403811
9.86407212390314,45.9745604444312
9.86457092070945,45.9749527025753
9.86509359182544,45.9753125353283
9.86563803263899,45.9756384937707
9.86620205087911,45.9759292653829
9.8667833754434,45.9761836793302
9.86737966554301,45.9764007111774
9.86798852012819,45.976579487014
9.8686074875564,45.9767192869726
9.86923407546426,45.9768195481283
9.86986576080343,45.9768798667647
9.8705,45.9769
</coordinates>
</LinearRing>
</outerBoundaryIs>
</Polygon>
<Polygon>
<outerBoundaryIs>
<LinearRing>
<coordinates>
9.8636,45.9875
9.86423423919657,45.9874798667647
9.86486592453574,45.9874195481283
9.8654925124436,45.9873192869726
9.86611147987181,45.987179487014
9.86672033445699,45.9870007111774
9.8673166245566,45.9867836793302
9.86789794912089,45.9865292653829
9.86846196736101,45.9862384937707
9.86900640817456,45.9859125353283
9.86952907929055,45.9855527025753
9.87002787609686,45.9851604444312
9.87050079011482,45.9847373403811
9.87094591708657,45.9842850941156
9.87136146464292,45.9838055266708
9.8717457595205,45.9833005690957
9.8720972542995,45.9827722546761
9.87241453363448,45.9822227107477
9.87269631995355,45.98165415013
9.87294147860265,45.9810688622159
9.87314902241444,45.9804692037533
9.87331811568323,45.9798575893551
9.87344807753012,45.9792364817767
9.87353838464461,45.978608381999
9.87358867339183,45.9779758191582
9.87359874127674,45.9773413403617
9.87356854775952,45.9767075004314
9.87349821441881,45.9760768516173
9.87338802446215,45.9754519333193
9.8732384215856,45.9748352618631
9.87305000818715,45.9742293203668
9.87282354294105,45.9736365487431
9.87255993774291,45.9730593338739
9.87226025403784,45.9725
9.87192569854635,45.9719607993613
9.87155761840531,45.9714439031286
9.87115749574354,45.9709513926605
9.87072694171379,45.9704852511229
9.87026769000516,45.9700473555032
9.86978158986221,45.9696394690526
9.86927059863863,45.9692632341857
9.86873677391573,45.9689201658677
9.86818226521727,45.9686116455134
9.86760930535407,45.9683389154257
9.86702020143326,45.9681030737921
9.86641732556841,45.9679050702639
9.86580310532787,45.9677457021311
9.86518001395973,45.9676256111132
9.86455056043304,45.9675452807743
9.86391727933498,45.9675050345762
9.86328272066502,45.9675050345762
9.86264943956696,45.9675452807743
9.86201998604027,45.9676256111132
9.86139689467213,45.9677457021311
9.86078267443158,45.9679050702639
9.86017979856674,45.9681030737921
9.85959069464593,45.9683389154257
9.85901773478273,45.9686116455134
9.85846322608427,45.9689201658677
9.85792940136137,45.9692632341857
9.85741841013779,45.9696394690526
9.85693230999484,45.9700473555032
9.85647305828621,45.9704852511229
9.85604250425646,45.9709513926605
9.85564238159469,45.9714439031286
9.85527430145365,45.9719607993613
9.85493974596216,45.9725
9.85464006225709,45.9730593338739
9.85437645705895,45.9736365487431
9.85414999181285,45.9742293203668
9.8539615784144,45.9748352618631
9.85381197553785,45.9754519333193
9.85370178558119,45.9760768516173
9.85363145224048,45.9767075004314
9.85360125872326,45.9773413403617
9.85361132660817,45.9779758191582
9.85366161535539,45.978608381999
9.85375192246988,45.9792364817767
9.85388188431677,45.9798575893551
9.85405097758556,45.9804692037533
9.85425852139735,45.9810688622159
9.85450368004645,45.98165415013
9.85478546636552,45.9822227107477
9.8551027457005,45.9827722546761
9.8554542404795,45.9833005690957
9.85583853535708,45.9838055266708
9.85625408291343,45.9842850941156
9.85669920988518,45.9847373403811
9.85717212390314,45.9851604444312
9.85767092070945,45.9855527025753
9.85819359182544,45.9859125353283
9.85873803263899,45.9862384937707
9.85930205087911,45.9865292653829
9.8598833754434,45.9867836793302
9.86047966554301,45.9870007111774
9.86108852012819,45.987179487014
9.8617074875564,45.9873192869726
9.86233407546426,45.9874195481283
9.86296576080343,45.9874798667647
9.8636,45.9875
</coordinates>
</LinearRing>
</outerBoundaryIs>
</Polygon>
</MultiGeometry>
</Placemark>
</Document>
</kml>
