# Supplementary material for: Species conservation profiles of the endemic spiders Troglohyphantes (Araneae, Linyphiidae) from the Alps and the north-western Dinarides
Source: Biodivers Data J. 2022 Aug 19;10:e87261. doi: 10.3897/BDJ.10.e87261 (PMC9848466; doi:10.3897/BDJ.10.e87261)
Supplement: Supplementary material 67 — Occurrence records of Troglohyphantes species considered in this work [file bdj-10-e87261-s067.xlsx]

## Sheet: Troglohyphantes DBase
id	basisOfRecord	occurrenceID	eventDate	scientificName	kingdom	phylum	class	order	genus	specificEpithet	taxonRank	scientificNameAuthorship	country	stateProvince	municipality	locality	verbatimLocality	habitat	caveCatalogNumbers	collectionIDNumber	decimalLatitude	decimalLongitude	geodeticDatum	coordinatePrecision	verbatimElevation	references	recordedBy	identifiedBy	Sub	occurrenceRemarks
SCP:Troglo_2022:1	MaterialCitation	SCP:Troglo_2022:1		Troglohyphantes achillis	Animalia	Arthropoda	Arachnida	Araneae	Troglohyphantes	achillis	species	Isaia & Mammola, 2022	Italy	Piemonte	Perrero	Grotta di Chiabrano	Grotta di Chiabrano, Perrero, Torino, Piemonte	Hypogean	Pi/TO 1621	63551	44.9467	7.1033	WGS84	Precise		Isaia et al., 2010b
SCP:Troglo_2022:2	MaterialCitation	SCP:Troglo_2022:2		Troglohyphantes achillis	Animalia	Arthropoda	Arachnida	Araneae	Troglohyphantes	achillis	species	Isaia & Mammola, 2022	Italy	Piemonte	Perrero	Tana del Diau	Tana del Diau, Perrero, Torino, Piemonte	Hypogean	Pi/TO 1621	32529	44.9467	7.1033	WGS84	Precise		Isaia and Pantini, 2010
SCP:Troglo_2022:3	MaterialCitation	SCP:Troglo_2022:3		Troglohyphantes achillis	Animalia	Arthropoda	Arachnida	Araneae	Troglohyphantes	achillis	species	Isaia & Mammola, 2022	Italy	Piemonte	Perrero	Tana del Diau	Tana del Diau, Perrero, Torino, Piemonte	Hypogean	Pi/TO 1621	32555	44.9467	7.1033	WGS84	Precise		Isaia et al., 2010a
SCP:Troglo_2022:4	MaterialCitation	SCP:Troglo_2022:4		Troglohyphantes achillis	Animalia	Arthropoda	Arachnida	Araneae	Troglohyphantes	achillis	species	Isaia & Mammola, 2022	Italy	Piemonte	Perrero	Tana del Diau	Tana del Diau, Perrero, Torino, Piemonte	Hypogean	Pi/TO 1621	63550	44.9467	7.1033	WGS84	Precise		Mammola et al., 2015
SCP:Troglo_2022:5	MaterialCitation	SCP:Troglo_2022:5		Troglohyphantes achillis	Animalia	Arthropoda	Arachnida	Araneae	Troglohyphantes	achillis	species	Isaia & Mammola, 2022	Italy	Piemonte	Perrero	Tana del Diau	Tana del Diau, Perrero, Torino, Piemonte	Hypogean	Pi/TO 1621	54457	44.9467	7.1033	WGS84	Precise		Mammola et al., 2018b
SCP:Troglo_2022:6	MaterialCitation	SCP:Troglo_2022:6		Troglohyphantes achillis	Animalia	Arthropoda	Arachnida	Araneae	Troglohyphantes	achillis	species	Isaia & Mammola, 2022	Italy	Piemonte	Prali	Prospetto di miniera di Boccetto	Prospetto di miniera di Boccetto, Prali, Torino, Piemonte	Artificial hypogean		63547	44.959	7.056	WGS84	Precise		Isaia et al., 2010b
SCP:Troglo_2022:7	MaterialCitation	SCP:Troglo_2022:7		Troglohyphantes achillis	Animalia	Arthropoda	Arachnida	Araneae	Troglohyphantes	achillis	species	Isaia & Mammola, 2022	Italy	Piemonte	Pramollo	Disused graphite mine	Disused graphite mine, Pramollo, Torino, Piemonte	Artificial hypogean		53040	44.9083	7.1987	WGS84	Precise		Mammola and Isaia, 2016
SCP:Troglo_2022:8	MaterialCitation	SCP:Troglo_2022:8		Troglohyphantes achillis	Animalia	Arthropoda	Arachnida	Araneae	Troglohyphantes	achillis	species	Isaia & Mammola, 2022	Italy	Piemonte	Pramollo	Tornini prospetto di miniera	Tornini prospetto di miniera, Pramollo, Torino, Piemonte	Artificial hypogean		63064	44.9083	7.1987	WGS84	Precise from publication		Mammola et al., 2019b
SCP:Troglo_2022:9	MaterialCitation	SCP:Troglo_2022:9		Troglohyphantes achillis	Animalia	Arthropoda	Arachnida	Araneae	Troglohyphantes	achillis	species	Isaia & Mammola, 2022	Italy	Piemonte	Roure	Tana del Diavolo	Tana del Diavolo, Roure, Torino, Piemonte	Hypogean	Pi/TO 1591	32528	45.0263	7.12206	WGS84	Precise		Isaia and Pantini, 2010
SCP:Troglo_2022:10	MaterialCitation	SCP:Troglo_2022:10		Troglohyphantes achillis	Animalia	Arthropoda	Arachnida	Araneae	Troglohyphantes	achillis	species	Isaia & Mammola, 2022	Italy	Piemonte	Roure	Tana del Diavolo	Tana del Diavolo, Roure, Torino, Piemonte	Hypogean	Pi/TO 1591	30588	45.0263	7.12206	WGS84	Precise		Isaia et al., 2010b
SCP:Troglo_2022:11	MaterialCitation	SCP:Troglo_2022:11	2014-09-12	Troglohyphantes achillis	Animalia	Arthropoda	Arachnida	Araneae	Troglohyphantes	achillis	species	Isaia & Mammola, 2022	Italy	Piemonte	Roure	Tana del Diavolo	Tana del Diavolo, Roure, Torino, Piemonte	Hypogean	Pi/TO 1591	32426	45.0263	7.12206	WGS84	Precise		Isaia et al., 2017	Isaia Marco, Mammola Stefano
SCP:Troglo_2022:12	MaterialCitation	SCP:Troglo_2022:12		Troglohyphantes achillis	Animalia	Arthropoda	Arachnida	Araneae	Troglohyphantes	achillis	species	Isaia & Mammola, 2022	Italy	Piemonte	Roure	Tana del Diavolo	Tana del Diavolo, Roure, Torino, Piemonte	Hypogean	Pi/TO 1591	53011	45.0263	7.12206	WGS84	Precise		Mammola et al., 2015
SCP:Troglo_2022:13	MaterialCitation	SCP:Troglo_2022:13		Troglohyphantes achillis	Animalia	Arthropoda	Arachnida	Araneae	Troglohyphantes	achillis	species	Isaia & Mammola, 2022	Italy	Piemonte	Roure	Tana del Diavolo	Tana del Diavolo, Roure, Torino, Piemonte	Hypogean	Pi/TO 1591	54456	45.0263	7.12206	WGS84	Precise		Mammola et al., 2018b
SCP:Troglo_2022:14	MaterialCitation	SCP:Troglo_2022:14		Troglohyphantes achillis	Animalia	Arthropoda	Arachnida	Araneae	Troglohyphantes	achillis	species	Isaia & Mammola, 2022	Italy	Piemonte	Roure	Tana del Diavolo	Tana del Diavolo, Roure, Torino, Piemonte	Hypogean	Pi/TO 1591	63070	45.0263	7.12206	WGS84	Precise from publication		Mammola et al., 2019b
SCP:Troglo_2022:15	MaterialCitation	SCP:Troglo_2022:15		Troglohyphantes achillis	Animalia	Arthropoda	Arachnida	Araneae	Troglohyphantes	achillis	species	Isaia & Mammola, 2022	Italy	Piemonte	Roure	Tana del Diavolo	Tana del Diavolo, Roure, Torino, Piemonte	Hypogean	Pi/TO 1591	63599	45.0263	7.12206	WGS84	Precise		Mammola et al., 2019b
SCP:Troglo_2022:16	MaterialCitation	SCP:Troglo_2022:16	1983-06-11	Troglohyphantes achillis	Animalia	Arthropoda	Arachnida	Araneae	Troglohyphantes	achillis	species	Isaia & Mammola, 2022	Italy	Piemonte	Roure	Val Chisone, grotta Bala Cranto near Roreto	Val Chisone, grotta Bala Cranto near Roreto, Roure, Torino, Piemonte	Hypogean		5157	45.0263	7.12206	WGS84	Precise		Pesarini, 2001	Casale Achille
SCP:Troglo_2022:17	MaterialCitation	SCP:Troglo_2022:17		Troglohyphantes achillis	Animalia	Arthropoda	Arachnida	Araneae	Troglohyphantes	achillis	species	Isaia & Mammola, 2022	Italy	Piemonte	San Germano Chisone	Miniera di grafite di Tornini art Pi/TO	Miniera di grafite di Tornini art Pi/TO, San Germano Chisone, Torino, Piemonte	Artificial hypogean		54459	44.9083	7.1987	WGS84	Precise		Mammola et al., 2018b
SCP:Troglo_2022:18	MaterialCitation	SCP:Troglo_2022:18		Troglohyphantes achillis	Animalia	Arthropoda	Arachnida	Araneae	Troglohyphantes	achillis	species	Isaia & Mammola, 2022	Italy	Piemonte	San Germano Chisone	Tornini, miniera abbandonata	Tornini, miniera abbandonata, San Germano Chisone, Torino, Piemonte	Artificial hypogean		63556	44.9083	7.1987	WGS84	Precise		Mammola et al., 2015
SCP:Troglo_2022:19	MaterialCitation	SCP:Troglo_2022:19		Troglohyphantes achillis	Animalia	Arthropoda	Arachnida	Araneae	Troglohyphantes	achillis	species	Isaia & Mammola, 2022	Italy	Piemonte	San Germano Chisone	Tornini, miniera abbandonata	Tornini, miniera abbandonata, San Germano Chisone, Torino, Piemonte	Artificial hypogean		63555	44.9083	7.1987	WGS84	Precise		Mammola et al., 2019b
SCP:Troglo_2022:20	MaterialCitation	SCP:Troglo_2022:20	2014-09-12	Troglohyphantes albopictus	Animalia	Arthropoda	Arachnida	Araneae	Troglohyphantes	albopictus	species	Pesarini, 1989	Italy	Trentino-Alto Adige	Borgo Valsugana	Val Sella	Val Sella, Borgo Valsugana, Trento, Trentino-Alto Adige			55701	46.0518	11.4523	WGS84	Municipality	1100	Isaia et al., 2017
SCP:Troglo_2022:21	MaterialCitation	SCP:Troglo_2022:21		Troglohyphantes albopictus	Animalia	Arthropoda	Arachnida	Araneae	Troglohyphantes	albopictus	species	Pesarini, 1989	Italy	Veneto	Arcugnano	Wood near Cascina Zanotto	Wood near Cascina Zanotto, Arcugnano, Vicenza, Veneto	Wood		32476	45.4996	11.5348	WGS84	Municipality		Isaia and Pantini, 2010
SCP:Troglo_2022:22	MaterialCitation	SCP:Troglo_2022:22	1989-04-30	Troglohyphantes albopictus	Animalia	Arthropoda	Arachnida	Araneae	Troglohyphantes	albopictus	species	Pesarini, 1989	Italy	Veneto	Asiago	Altopiano di Asiago, Valle Scalon in military bunkers	Altopiano di Asiago, Valle Scalon in military bunkers, Asiago, Vicenza, Veneto	Artificial hypogean		32928	45.9136	11.4951	WGS84	Locality		Ballarin et al., 2011	Comotti Gianni, Baldan Alda		Troglohyphantes aldae
SCP:Troglo_2022:23	MaterialCitation	SCP:Troglo_2022:23	1989-04-30	Troglohyphantes albopictus	Animalia	Arthropoda	Arachnida	Araneae	Troglohyphantes	albopictus	species	Pesarini, 1989	Italy	Veneto	Asiago	Altopiano di Asiago, Valle Scalon in military bunkers	Altopiano di Asiago, Valle Scalon in military bunkers, Asiago, Vicenza, Veneto	Artificial hypogean		55700	45.9136	11.4951	WGS84	Locality		Isaia et al., 2017	Comotti Gianni, Baldan Alda
SCP:Troglo_2022:24	MaterialCitation	SCP:Troglo_2022:24	1989-04-30	Troglohyphantes albopictus	Animalia	Arthropoda	Arachnida	Araneae	Troglohyphantes	albopictus	species	Pesarini, 1989	Italy	Veneto	Asiago	Altopiano di Asiago, Valle Scalon in military bunkers	Altopiano di Asiago, Valle Scalon in military bunkers, Asiago, Vicenza, Veneto			5154	45.9136	11.4951	WGS84	Locality		Pesarini, 2001	Comotti Gianni, Baldan Alda		Troglohyphantes aldae	Holotype and paratypes
SCP:Troglo_2022:25	MaterialCitation	SCP:Troglo_2022:25	1988-05-27	Troglohyphantes albopictus	Animalia	Arthropoda	Arachnida	Araneae	Troglohyphantes	albopictus	species	Pesarini, 1989	Italy	Veneto	Galzignano Terme	M. Venda, Colli Euganei	M. Venda, Colli Euganei, Galzignano Terme, Padova, Veneto			684	45.3091	11.7079	WGS84	Precise		Pesarini, 1989	Zanon Domenico			Paratypes
SCP:Troglo_2022:26	MaterialCitation	SCP:Troglo_2022:26		Troglohyphantes albopictus	Animalia	Arthropoda	Arachnida	Araneae	Troglohyphantes	albopictus	species	Pesarini, 1989	Italy	Veneto	Nanto	Nanto, Colli Berici	Nanto, Colli Berici, Nanto, Vicenza, Veneto			63407	45.434	11.5774	WGS84	Municipality		Isaia et al., 2017
SCP:Troglo_2022:27	MaterialCitation	SCP:Troglo_2022:27		Troglohyphantes albopictus	Animalia	Arthropoda	Arachnida	Araneae	Troglohyphantes	albopictus	species	Pesarini, 1989	Italy	Veneto	Recoaro Terme	Fongara, Monti Lessini	Fongara, Monti Lessini, Recoaro Terme, Vicenza, Veneto			63577	45.6769	11.2308	WGS84	Locality		Isaia et al., 2017
SCP:Troglo_2022:28	MaterialCitation	SCP:Troglo_2022:28	1988-04-22	Troglohyphantes albopictus	Animalia	Arthropoda	Arachnida	Araneae	Troglohyphantes	albopictus	species	Pesarini, 1989	Italy	Veneto	Rovolon	Colli Euganei	Colli Euganei, Rovolon, Padova, Veneto			55699	45.3584	11.6538	WGS84	Precise		Isaia et al., 2017	Zanon Domenico
SCP:Troglo_2022:29	MaterialCitation	SCP:Troglo_2022:29	1988-04-22	Troglohyphantes albopictus	Animalia	Arthropoda	Arachnida	Araneae	Troglohyphantes	albopictus	species	Pesarini, 1989	Italy	Veneto	Rovolon	Colli Euganei	Colli Euganei, Rovolon, Padova, Veneto			682	45.3584	11.6538	WGS84	Precise		Pesarini, 1989	Zanon Domenico			Holotype and paratypes
SCP:Troglo_2022:30	MaterialCitation	SCP:Troglo_2022:30	1988-05-27	Troglohyphantes albopictus	Animalia	Arthropoda	Arachnida	Araneae	Troglohyphantes	albopictus	species	Pesarini, 1989	Italy	Veneto	Rovolon	Colli Euganei	Colli Euganei, Rovolon, Padova, Veneto			682	45.3584	11.6538	WGS84	Precise		Pesarini, 1989	Zanon Domenico			1F
SCP:Troglo_2022:31	MaterialCitation	SCP:Troglo_2022:31	1969-10-10	Troglohyphantes albopictus	Animalia	Arthropoda	Arachnida	Araneae	Troglohyphantes	albopictus	species	Pesarini, 1989	Italy	Veneto	Schio	Rif. Balasso, est di Pian delle Fugazze, Sant'Antonio	Rif. Balasso, est di Pian delle Fugazze, Sant'Antonio, Schio, Vicenza, Veneto			63406	45.7592	11.1937	WGS84	Precise	1000	Isaia et al., 2017	Thaler Konrad
SCP:Troglo_2022:32	MaterialCitation	SCP:Troglo_2022:32	1988-05-27	Troglohyphantes albopictus	Animalia	Arthropoda	Arachnida	Araneae	Troglohyphantes	albopictus	species	Pesarini, 1989	Italy	Veneto	Teolo	M. Madonna, Colli Euganei	M. Madonna, Colli Euganei, Teolo, Padova, Veneto			680	45.3521	11.6639	WGS84	Precise		Pesarini, 1989	Zanon Domenico			Paratypes
SCP:Troglo_2022:33	MaterialCitation	SCP:Troglo_2022:33		Troglohyphantes albopictus	Animalia	Arthropoda	Arachnida	Araneae	Troglohyphantes	albopictus	species	Pesarini, 1989	Italy	Veneto		Campodalbero	Campodalbero, Vicenza, Veneto			63576	45.659	11.1834	WGS84	Locality		Isaia et al., 2017
SCP:Troglo_2022:34	MaterialCitation	SCP:Troglo_2022:34		Troglohyphantes albopictus	Animalia	Arthropoda	Arachnida	Araneae	Troglohyphantes	albopictus	species	Pesarini, 1989	Italy	Veneto		Monte Grappa	Monte Grappa, Vicenza, Veneto			63578	45.8722	11.7974	WGS84	Municipality		Isaia et al., 2017
SCP:Troglo_2022:35	MaterialCitation	SCP:Troglo_2022:35	1975-05-15	Troglohyphantes apenninicus	Animalia	Arthropoda	Arachnida	Araneae	Troglohyphantes	apenninicus	species	Isaia, Mammola & Pantini, 2017	Italy	Toscana	Abetone	Abetone	Abetone, Abetone, Pistoia, Toscana			55702	44.145	10.6627	WGS84	Literature		Isaia et al., 2017	Thaler Konrad			Holotype and paratypes
SCP:Troglo_2022:36	MaterialCitation	SCP:Troglo_2022:36	1988-06-04	Troglohyphantes apenninicus	Animalia	Arthropoda	Arachnida	Araneae	Troglohyphantes	apenninicus	species	Isaia, Mammola & Pantini, 2017	Italy	Toscana		Apuane Alps, Mount Sumbra	Apuane Alps, Mount Sumbra, Massa-Carrara, Toscana			55703	44.0785	10.2797	WGS84	Literature		Isaia et al., 2017	Thaler Konrad			Paratypes
SCP:Troglo_2022:37	MaterialCitation	SCP:Troglo_2022:37	1974-09-01	Troglohyphantes bolognai	Animalia	Arthropoda	Arachnida	Araneae	Troglohyphantes	bolognai	species	Brignoli, 1975	Italy	Liguria	Badalucco	Tana Bertrand	Tana Bertrand, Badalucco, Imperia, Liguria	Hypogean	Li/IM 104	63790	43.9138	7.8659	WGS84	Precise		Brignoli, 1975	Bologna & Bonzano			Holotype
SCP:Troglo_2022:38	MaterialCitation	SCP:Troglo_2022:38		Troglohyphantes bolognai	Animalia	Arthropoda	Arachnida	Araneae	Troglohyphantes	bolognai	species	Brignoli, 1975	Italy	Liguria	Badalucco	Tana Bertrand	Tana Bertrand, Badalucco, Imperia, Liguria	Hypogean	Li/IM 104	63408	43.9138	7.8659	WGS84	Precise		Isaia et al., 2017
SCP:Troglo_2022:39	MaterialCitation	SCP:Troglo_2022:39	1975-07-20	Troglohyphantes bolognai	Animalia	Arthropoda	Arachnida	Araneae	Troglohyphantes	bolognai	species	Brignoli, 1975	Italy	Liguria	Pieve di Teco	Sgarbu du Ventu	Sgarbu du Ventu, Pieve di Teco, Imperia, Liguria	Hypogean	Li/IM 619	5998	44.0021	7.93683	WGS84	Precise	830	Brignoli, 1979	Bonzano C.		Troglohyphantes bonzanoi	Holotype
SCP:Troglo_2022:40	MaterialCitation	SCP:Troglo_2022:40	2008-10-18	Troglohyphantes bolognai	Animalia	Arthropoda	Arachnida	Araneae	Troglohyphantes	bolognai	species	Brignoli, 1975	Italy	Liguria	Pieve di Teco	Sgarbu du Ventu	Sgarbu du Ventu, Pieve di Teco, Imperia, Liguria	Hypogean	Li/IM 619	32475	44.0021	7.93683	WGS84	Precise		Isaia and Pantini, 2010	Lana E.		Troglohyphantes bonzanoi
SCP:Troglo_2022:41	MaterialCitation	SCP:Troglo_2022:41	1975-07-20	Troglohyphantes bolognai	Animalia	Arthropoda	Arachnida	Araneae	Troglohyphantes	bolognai	species	Brignoli, 1975	Italy	Liguria	Pieve di Teco	Sgarbu du Ventu	Sgarbu du Ventu, Pieve di Teco, Imperia, Liguria	Hypogean	Li/IM 619	55725	44.0021	7.93683	WGS84	Precise	830	Isaia et al., 2017	Bonzano C.
SCP:Troglo_2022:42	MaterialCitation	SCP:Troglo_2022:42		Troglohyphantes bornensis	Animalia	Arthropoda	Arachnida	Araneae	Troglohyphantes	bornensis	species	Isaia & Pantini, 2008	Italy	Piemonte	Mezzenile	Borna inferiore del Pugnetto	Borna inferiore del Pugnetto, Mezzenile, Torino, Piemonte	Hypogean	Pi/TO 1502	63411	45.2744	7.4104	WGS84	Precise		Isaia and Pantini, 2008
SCP:Troglo_2022:43	MaterialCitation	SCP:Troglo_2022:43		Troglohyphantes bornensis	Animalia	Arthropoda	Arachnida	Araneae	Troglohyphantes	bornensis	species	Isaia & Pantini, 2008	Italy	Piemonte	Mezzenile	Borna Maggiore del Pugnetto	Borna Maggiore del Pugnetto, Mezzenile, Torino, Piemonte	Hypogean	Pi/TO 1501	28651	45.273	7.4125	WGS84	Precise		Isaia and Pantini, 2008				Holotype and paratypes
SCP:Troglo_2022:44	MaterialCitation	SCP:Troglo_2022:44		Troglohyphantes bornensis	Animalia	Arthropoda	Arachnida	Araneae	Troglohyphantes	bornensis	species	Isaia & Pantini, 2008	Italy	Piemonte	Mezzenile	Borna Maggiore del Pugnetto	Borna Maggiore del Pugnetto, Mezzenile, Torino, Piemonte	Hypogean	Pi/TO 1501	30577	45.273	7.4125	WGS84	Precise		Isaia et al., 2010b
SCP:Troglo_2022:45	MaterialCitation	SCP:Troglo_2022:45		Troglohyphantes bornensis	Animalia	Arthropoda	Arachnida	Araneae	Troglohyphantes	bornensis	species	Isaia & Pantini, 2008	Italy	Piemonte	Mezzenile	Borna Maggiore del Pugnetto	Borna Maggiore del Pugnetto, Mezzenile, Torino, Piemonte	Hypogean	Pi/TO 1501	56776	45.273	7.4125	WGS84	Precise		Mammola et al., 2018a
SCP:Troglo_2022:46	MaterialCitation	SCP:Troglo_2022:46		Troglohyphantes bornensis	Animalia	Arthropoda	Arachnida	Araneae	Troglohyphantes	bornensis	species	Isaia & Pantini, 2008	Italy	Piemonte	Mezzenile	Borna Maggiore del Pugnetto	Borna Maggiore del Pugnetto, Mezzenile, Torino, Piemonte	Hypogean	Pi/TO 1501	54438	45.273	7.4125	WGS84	Precise		Mammola et al., 2018b
SCP:Troglo_2022:47	MaterialCitation	SCP:Troglo_2022:47		Troglohyphantes bornensis	Animalia	Arthropoda	Arachnida	Araneae	Troglohyphantes	bornensis	species	Isaia & Pantini, 2008	Italy	Piemonte	Mezzenile	Borna superiore del Pugnetto	Borna superiore del Pugnetto, Mezzenile, Torino, Piemonte	Hypogean		63409	45.2708	7.41033	WGS84	Precise		Isaia and Pantini, 2008
SCP:Troglo_2022:48	MaterialCitation	SCP:Troglo_2022:48		Troglohyphantes bornensis	Animalia	Arthropoda	Arachnida	Araneae	Troglohyphantes	bornensis	species	Isaia & Pantini, 2008	Italy	Piemonte	Mezzenile	Grotte del Pugnetto	Grotte del Pugnetto, Mezzenile, Torino, Piemonte	Hypogean	Pi/TO 1501-1504	63061	45.273	7.4125	WGS84	Precise		Mammola et al., 2019b
SCP:Troglo_2022:49	MaterialCitation	SCP:Troglo_2022:49		Troglohyphantes bornensis	Animalia	Arthropoda	Arachnida	Araneae	Troglohyphantes	bornensis	species	Isaia & Pantini, 2008	Italy	Piemonte	Mezzenile	Grotte del Pugnetto	Grotte del Pugnetto, Mezzenile, Torino, Piemonte	Hypogean	Pi/TO 1501-1504	63412	45.273	7.4125	WGS84	Precise		Mammola et al., 2019b
SCP:Troglo_2022:50	MaterialCitation	SCP:Troglo_2022:50		Troglohyphantes bornensis	Animalia	Arthropoda	Arachnida	Araneae	Troglohyphantes	bornensis	species	Isaia & Pantini, 2008	Italy	Piemonte	Mezzenile	Pugnetto	Pugnetto, Mezzenile, Torino, Piemonte	Hypogean		56884	45.2723	7.41242	WGS84	Precise		Mammola et al., 2017
SCP:Troglo_2022:51	MaterialCitation	SCP:Troglo_2022:51		Troglohyphantes bornensis	Animalia	Arthropoda	Arachnida	Araneae	Troglohyphantes	bornensis	species	Isaia & Pantini, 2008	Italy	Piemonte	Mezzenile	Tana della Volpe	Tana della Volpe, Mezzenile, Torino, Piemonte	Hypogean		63410	45.271	7.41036	WGS84	Precise		Isaia and Pantini, 2008
SCP:Troglo_2022:52	HumanObservation	SCP:Troglo_2022:52	2009-06-25	Troglohyphantes brignolii	Animalia	Arthropoda	Arachnida	Araneae	Troglohyphantes	brignolii	species	Deeleman-Reinhold, 1978	Croatia	Istria	Bončića kuća	Borušnjak 1	Borušnjak 1, Bončića kuća, Istria	Hypogean		CBSS_AR567	45.3707	14.187	WGS84	Precise		This work	Bilandžija Helena	Pavlek Martina		1m
SCP:Troglo_2022:53	HumanObservation	SCP:Troglo_2022:53	2009-06-25	Troglohyphantes brignolii	Animalia	Arthropoda	Arachnida	Araneae	Troglohyphantes	brignolii	species	Deeleman-Reinhold, 1978	Croatia	Istria	Bončića kuća	Borušnjak 2	Borušnjak 2, Bončića kuća, Istria	Hypogean		CBSS_AR592	45.3749	14.181	WGS84	Precise		This work	Lukić Marko	Pavlek Martina		1m, 2f
SCP:Troglo_2022:54	HumanObservation	SCP:Troglo_2022:54	2006-11-05	Troglohyphantes brignolii	Animalia	Arthropoda	Arachnida	Araneae	Troglohyphantes	brignolii	species	Deeleman-Reinhold, 1978	Croatia	Istria	Brest pod Učkom	Babina jama	Babina jama, Brest pod Učkom, Istria	Hypogean		CBSS_AR1329	45.3451	14.1517	WGS84	Precise		This work	Lukić Marko	Pavlek Martina		1f, 1m, 1juv
SCP:Troglo_2022:55	HumanObservation	SCP:Troglo_2022:55	2008-09-11	Troglohyphantes brignolii	Animalia	Arthropoda	Arachnida	Araneae	Troglohyphantes	brignolii	species	Deeleman-Reinhold, 1978	Croatia	Istria	Brest pod Učkom	Barinova jama	Barinova jama, Brest pod Učkom, Istria	Hypogean		CBSS_AR607	45.3549	14.126	WGS84	Precise		This work	Patarčić Inga	Pavlek Martina		1m, 1juv m
SCP:Troglo_2022:56	HumanObservation	SCP:Troglo_2022:56	2007-09-18	Troglohyphantes brignolii	Animalia	Arthropoda	Arachnida	Araneae	Troglohyphantes	brignolii	species	Deeleman-Reinhold, 1978	Croatia	Istria	Brest pod Učkom	Oštirova jama	Oštirova jama, Brest pod Učkom, Istria	Hypogean		CBSS_AR1308	45.3559	14.124	WGS84	Precise		This work	Pavlek Martina	Pavlek Martina		2f, 2m
SCP:Troglo_2022:57	MaterialCitation	SCP:Troglo_2022:57		Troglohyphantes brignolii	Animalia	Arthropoda	Arachnida	Araneae	Troglohyphantes	brignolii	species	Deeleman-Reinhold, 1978	Croatia	Istria	Brest pod Učkom	Vela peć	Vela peć, Brest pod Učkom, Istria	Hypogean			45.3332	14.1587	WGS84	Precise		Deeleman-Reinhold, 1978	Deeleman-Reinhold Christa L.
SCP:Troglo_2022:58	HumanObservation	SCP:Troglo_2022:58	2010-06-04	Troglohyphantes brignolii	Animalia	Arthropoda	Arachnida	Araneae	Troglohyphantes	brignolii	species	Deeleman-Reinhold, 1978	Croatia	Istria	Brest pod Učkom	Vela peć	Vela peć, Brest pod Učkom, Istria	Hypogean		CBSS_AR1349	45.3332	14.1587	WGS84	Precise		This work	Kirin Alen	Pavlek Martina		1f
SCP:Troglo_2022:59	HumanObservation	SCP:Troglo_2022:59	2007-03-11	Troglohyphantes brignolii	Animalia	Arthropoda	Arachnida	Araneae	Troglohyphantes	brignolii	species	Deeleman-Reinhold, 1978	Croatia	Istria	Labin	Bliznice 1	Bliznice 1, Labin, Istria	Hypogean		CBSS_AR4717	45.404	14.0755	WGS84	Precise		This work	Reš Rudi	Pavlek Martina		1f
SCP:Troglo_2022:60	MaterialCitation	SCP:Troglo_2022:60		Troglohyphantes brignolii	Animalia	Arthropoda	Arachnida	Araneae	Troglohyphantes	brignolii	species	Deeleman-Reinhold, 1978	Croatia	Istria	Lanišće	Maćeha pećina	Maćeha pećina, Lanišće, Istria	Hypogean			45.4033	14.1083	WGS84	Precise	540	Deeleman-Reinhold, 1978	Drovenik B.
SCP:Troglo_2022:61	HumanObservation	SCP:Troglo_2022:61	2007-09-16	Troglohyphantes brignolii	Animalia	Arthropoda	Arachnida	Araneae	Troglohyphantes	brignolii	species	Deeleman-Reinhold, 1978	Croatia	Istria	Lovran	Jama na Balaguštini	Jama na Balaguštini, Lovran, Istria	Hypogean		CBSS_AR1346	45.3134	14.2273	WGS84	Precise		This work	Ozimec Roman	Pavlek Martina		1f
SCP:Troglo_2022:62	HumanObservation	SCP:Troglo_2022:62	2009-06-28	Troglohyphantes brignolii	Animalia	Arthropoda	Arachnida	Araneae	Troglohyphantes	brignolii	species	Deeleman-Reinhold, 1978	Croatia	Istria	Lovran	Jama pod Velikim Knezgradom	Jama pod Velikim Knezgradom, Lovran, Istria	Hypogean		CBSS_AR574	45.2809	14.2493	WGS84	Precise		This work	Bilandžija Helena	Pavlek Martina		3f
SCP:Troglo_2022:63	HumanObservation	SCP:Troglo_2022:63	1997-03-22	Troglohyphantes brignolii	Animalia	Arthropoda	Arachnida	Araneae	Troglohyphantes	brignolii	species	Deeleman-Reinhold, 1978	Croatia	Istria	Lupoglav	Bršljanovica	Bršljanovica, Lupoglav, Istria	Hypogean		CBSS_AR1123	45.3482	14.1341	WGS84	Precise		This work	Gordan Polić	Pavlek Martina		1f
SCP:Troglo_2022:64	HumanObservation	SCP:Troglo_2022:64	27/-28/7/2002	Troglohyphantes brignolii	Animalia	Arthropoda	Arachnida	Araneae	Troglohyphantes	brignolii	species	Deeleman-Reinhold, 1978	Croatia	Istria	Male Mune	Jama blizu ceste MV 3	Jama blizu ceste MV 3, Male Mune, Istria	Hypogean		CBSS_AR756	45.4494	14.132	WGS84	Precise		This work	Dalibor Reš	Pavlek Martina		1m
SCP:Troglo_2022:65	HumanObservation	SCP:Troglo_2022:65	2006-11-04	Troglohyphantes brignolii	Animalia	Arthropoda	Arachnida	Araneae	Troglohyphantes	brignolii	species	Deeleman-Reinhold, 1978	Croatia	Istria	Menderi, Poljane	Jama na Lovranskim Lazićima	Jama na Lovranskim Lazićima, Menderi, Poljane, Istria	Hypogean		CBSS_AR1317	45.3099	14.2407	WGS84	Precise		This work	Bedek Jana	Pavlek Martina		1f, 2m, 4juv
SCP:Troglo_2022:66	HumanObservation	SCP:Troglo_2022:66	2010-06-01	Troglohyphantes brignolii	Animalia	Arthropoda	Arachnida	Araneae	Troglohyphantes	brignolii	species	Deeleman-Reinhold, 1978	Croatia	Istria	Opatija	Jama na Prevojiću	Jama na Prevojiću, Opatija, Istria	Hypogean		CBSS_AR1355	45.3816	14.1892	WGS84	Precise		This work	Bedek Jana	Pavlek Martina		2f, 1juv m
SCP:Troglo_2022:67	HumanObservation	SCP:Troglo_2022:67	2009-04-24	Troglohyphantes brignolii	Animalia	Arthropoda	Arachnida	Araneae	Troglohyphantes	brignolii	species	Deeleman-Reinhold, 1978	Croatia	Istria	Opatija	Jama SD 2	Jama SD 2, Opatija, Istria	Hypogean		CBSS_AR600	45.3567	14.2284	WGS84	Precise		This work	Bregović Petra	Pavlek Martina		1f
SCP:Troglo_2022:68	HumanObservation	SCP:Troglo_2022:68	2001-09-22	Troglohyphantes brignolii	Animalia	Arthropoda	Arachnida	Araneae	Troglohyphantes	brignolii	species	Deeleman-Reinhold, 1978	Croatia	Istria	Opatija	Pećina u Topolovcu	Pećina u Topolovcu, Opatija, Istria	Hypogean		CBSS_AR1145	45.3741	14.1937	WGS84	Precise		This work	Glavaš Ivan	Pavlek Martina		1m
SCP:Troglo_2022:69	HumanObservation	SCP:Troglo_2022:69	2008-09-20	Troglohyphantes brignolii	Animalia	Arthropoda	Arachnida	Araneae	Troglohyphantes	brignolii	species	Deeleman-Reinhold, 1978	Croatia	Istria	Planik	Pećina kod planinarske kuće Pavlovac	Pećina kod planinarske kuće Pavlovac, Planik, Istria	Hypogean		CBSS_AR568	45.3714	14.1918	WGS84	Precise		This work	Bilandžija Helena	Pavlek Martina		2m
SCP:Troglo_2022:70	MaterialCitation	SCP:Troglo_2022:70		Troglohyphantes brignolii	Animalia	Arthropoda	Arachnida	Araneae	Troglohyphantes	brignolii	species	Deeleman-Reinhold, 1978	Croatia	Istria	Račja Vas, Lupoglav	Špilja iznad Velikog Bresta	Špilja iznad Velikog Bresta, Račja Vas, Lupoglav, Istria	Hypogean			45.4296	14.0953	WGS84	Precise		Deeleman-Reinhold, 1978	Deeleman-Reinhold Christa L.
SCP:Troglo_2022:71	MaterialCitation	SCP:Troglo_2022:71		Troglohyphantes brignolii	Animalia	Arthropoda	Arachnida	Araneae	Troglohyphantes	brignolii	species	Deeleman-Reinhold, 1978	Croatia	Istria	Roč	Sikirićeva pećina	Sikirićeva pećina, Roč, Istria	Hypogean			45.3772	14.0717	WGS84	Precise		Deeleman-Reinhold, 1978	Drovenik B.
SCP:Troglo_2022:72	MaterialCitation	SCP:Troglo_2022:72		Troglohyphantes brignolii	Animalia	Arthropoda	Arachnida	Araneae	Troglohyphantes	brignolii	species	Deeleman-Reinhold, 1978	Croatia	Istria	Ročko polje	Rabakova špilja	Rabakova špilja, Ročko polje, Istria	Hypogean			45.3688	14.077	WGS84	Precise		Polak et al., 2012
SCP:Troglo_2022:73	HumanObservation	SCP:Troglo_2022:73	2009-06-27	Troglohyphantes brignolii	Animalia	Arthropoda	Arachnida	Araneae	Troglohyphantes	brignolii	species	Deeleman-Reinhold, 1978	Croatia	Istria	Semići, Lupoglav	Jama pod Križ	Jama pod Križ, Semići, Lupoglav, Istria	Hypogean		CBSS_AR565	45.3743	14.113	WGS84	Precise		This work	Lukić Marko	Pavlek Martina		2f
SCP:Troglo_2022:74	HumanObservation	SCP:Troglo_2022:74	2009-04-22	Troglohyphantes brignolii	Animalia	Arthropoda	Arachnida	Araneae	Troglohyphantes	brignolii	species	Deeleman-Reinhold, 1978	Croatia	Istria	Špadići, Veprinac	Jame na Zaluki	Jame na Zaluki, Špadići, Veprinac, Istria	Hypogean		CBSS_AR580	45.3442	14.2352	WGS84	Precise		This work	Bedek Jana	Pavlek Martina		1m
SCP:Troglo_2022:75	HumanObservation	SCP:Troglo_2022:75	2007-09-14	Troglohyphantes brignolii	Animalia	Arthropoda	Arachnida	Araneae	Troglohyphantes	brignolii	species	Deeleman-Reinhold, 1978	Croatia	Istria	Topol	Topolska peć	Topolska peć, Topol, Istria	Hypogean		CBSS_AR1318	45.3049	14.2127	WGS84	Precise		This work	Pavlek Martina	Pavlek Martina		1f
SCP:Troglo_2022:76	HumanObservation	SCP:Troglo_2022:76	2010-06-01	Troglohyphantes brignolii	Animalia	Arthropoda	Arachnida	Araneae	Troglohyphantes	brignolii	species	Deeleman-Reinhold, 1978	Croatia	Istria	Topolovac, Lupoglav	Jama pod zavojem	Jama pod zavojem, Topolovac, Lupoglav, , Istria	Hypogean		CBSS_AR1316	45.3759	14.1918	WGS84	Precise		This work	Bedek Jana	Pavlek Martina		2f, 1juv m
SCP:Troglo_2022:77	HumanObservation	SCP:Troglo_2022:77	2006-11-07	Troglohyphantes brignolii	Animalia	Arthropoda	Arachnida	Araneae	Troglohyphantes	brignolii	species	Deeleman-Reinhold, 1978	Croatia	Istria	Učka	Doline near mountaineering house Poklon	Doline near mountaineering house Poklon, Učka, , Istria	Under stones in superficial subterranean habitat		CBSS_AR1312	45.3115	14.2122	WGS84	Precise		This work	Hrvoje Cvitanović	Pavlek Martina		1f
SCP:Troglo_2022:78	MaterialCitation	SCP:Troglo_2022:78	2010-06-02	Troglohyphantes brignolii	Animalia	Arthropoda	Arachnida	Araneae	Troglohyphantes	brignolii	species	Deeleman-Reinhold, 1978	Croatia	Istria	Učka	Jama iznad Vranjske drage	Jama iznad Vranjske drage, Učka, Istria	Hypogean			45.3106	14.1523	WGS84	Precise		Mammola et al., 2019a	Kirin Alen	Pavlek Martina		3f, 2juv
SCP:Troglo_2022:79	HumanObservation	SCP:Troglo_2022:79	2009-04-23	Troglohyphantes brignolii	Animalia	Arthropoda	Arachnida	Araneae	Troglohyphantes	brignolii	species	Deeleman-Reinhold, 1978	Croatia	Istria	Učka	K`Učka	K`Učka, Učka, Istria	Hypogean		CBSS_AR590	45.3034	14.2104	WGS84	Precise		This work	Pavlek Martina	Pavlek Martina		1f juv
SCP:Troglo_2022:80	HumanObservation	SCP:Troglo_2022:80	2009-04-22	Troglohyphantes brignolii	Animalia	Arthropoda	Arachnida	Araneae	Troglohyphantes	brignolii	species	Deeleman-Reinhold, 1978	Croatia	Istria	Veprinac	Jama na Mahencu 1	Jama na Mahencu 1, Veprinac, Istria	Hypogean		CBSS_AR579	45.3482	14.2399	WGS84	Precise		This work	Bedek Jana	Pavlek Martina		1f, 1m, 7juv
SCP:Troglo_2022:81	HumanObservation	SCP:Troglo_2022:81	2009-04-22	Troglohyphantes brignolii	Animalia	Arthropoda	Arachnida	Araneae	Troglohyphantes	brignolii	species	Deeleman-Reinhold, 1978	Croatia	Istria	Veprinac	Jama na Mahencu 2	Jama na Mahencu 2, Veprinac, Istria	Hypogean		CBSS_AR616	45.3483	14.2339	WGS84	Precise		This work	Pavlek Martina	Pavlek Martina		1m, 5f
SCP:Troglo_2022:82	HumanObservation	SCP:Troglo_2022:82	2009-04-25	Troglohyphantes brignolii	Animalia	Arthropoda	Arachnida	Araneae	Troglohyphantes	brignolii	species	Deeleman-Reinhold, 1978	Croatia	Istria	Veprinac	Jama u Debelom brijegu	Jama u Debelom brijegu, Veprinac, Istria	Hypogean		CBSS_AR572	45.3582	14.2524	WGS84	Precise		This work	Pavlek Martina	Pavlek Martina		1f, 1m
SCP:Troglo_2022:83	HumanObservation	SCP:Troglo_2022:83	2006-11-08	Troglohyphantes brignolii	Animalia	Arthropoda	Arachnida	Araneae	Troglohyphantes	brignolii	species	Deeleman-Reinhold, 1978	Croatia	Istria	Veprinac	Pećina kod dječjeg oporavilišta	Pećina kod dječjeg oporavilišta, Veprinac, Istria	Hypogean		CBSS_AR1339	45.311	14.2233	WGS84	Precise		This work	Lukić Marko	Pavlek Martina		1f, 1juv
SCP:Troglo_2022:84	HumanObservation	SCP:Troglo_2022:84	2008-09-13	Troglohyphantes brignolii	Animalia	Arthropoda	Arachnida	Araneae	Troglohyphantes	brignolii	species	Deeleman-Reinhold, 1978	Croatia	Istria	Veprinac	Pećina pod Brložnikom	Pećina pod Brložnikom, Veprinac, Istria	Hypogean		CBSS_AR598	45.3366	14.2273	WGS84	Precise		This work	Dajana Hmura	Pavlek Martina		1f, 1juv
SCP:Troglo_2022:85	HumanObservation	SCP:Troglo_2022:85	2009-04-24	Troglohyphantes brignolii	Animalia	Arthropoda	Arachnida	Araneae	Troglohyphantes	brignolii	species	Deeleman-Reinhold, 1978	Croatia	Istria	Zvončev vrh	ZV-1	ZV-1, Zvončev vrh, Istria	Hypogean		CBSS_AR569	45.3525	14.2532	WGS84	Precise		This work	Pavlek Martina	Pavlek Martina		4f, 2m
SCP:Troglo_2022:86	MaterialCitation	SCP:Troglo_2022:86		Troglohyphantes brignolii	Animalia	Arthropoda	Arachnida	Araneae	Troglohyphantes	brignolii	species	Deeleman-Reinhold, 1978	Croatia	Primorje-Gorski Kotar	Jurdani	Šparožna pećina	Šparožna pećina, Jurdani, Primorje-Gorski Kotar	Hypogean			45.408	14.3325	WGS84	Precise		Deeleman-Reinhold, 1978	Deeleman-Reinhold Christa L.
SCP:Troglo_2022:87	HumanObservation	SCP:Troglo_2022:87	2003-01-19	Troglohyphantes brignolii	Animalia	Arthropoda	Arachnida	Araneae	Troglohyphantes	brignolii	species	Deeleman-Reinhold, 1978	Croatia	Primorje-Gorski Kotar	Kastavština	Kikiriki promašaj	Kikiriki promašaj, Kastavština, Primorje-Gorski Kotar	Hypogean		CBSS_AR5556	45.4199	14.3263	WGS84	Precise		This work	Dalibor Reš	Pavlek Martina		1m, 1f
SCP:Troglo_2022:88	HumanObservation	SCP:Troglo_2022:88	2006-11-04	Troglohyphantes brignolii	Animalia	Arthropoda	Arachnida	Araneae	Troglohyphantes	brignolii	species	Deeleman-Reinhold, 1978	Croatia	Primorje-Gorski Kotar	Menderi, Poljane	Lovranski Lazići 1	Lovranski Lazići 1, Menderi, Poljane, Primorje-Gorski Kotar	Hypogean		CBSS_AR1320	45.3103	14.2409	WGS84	Precise		This work	Pavlek Martina	Pavlek Martina		5f, 4m, 3 juv
SCP:Troglo_2022:89	HumanObservation	SCP:Troglo_2022:89	2009-04-25	Troglohyphantes brignolii	Animalia	Arthropoda	Arachnida	Araneae	Troglohyphantes	brignolii	species	Deeleman-Reinhold, 1978	Croatia	Primorje-Gorski Kotar	Veprinac	Jama na Lipovice	Jama na Lipovice, Veprinac, Primorje-Gorski Kotar	Hypogean		CBSS_AR602	45.3689	14.246	WGS84	Precise		This work	Pavlek Martina	Pavlek Martina		1m, 2f, 1juv
SCP:Troglo_2022:90	MaterialCitation	SCP:Troglo_2022:90		Troglohyphantes caligatus	Animalia	Arthropoda	Arachnida	Araneae	Troglohyphantes	caligatus	species	Pesarini, 1989	Italy	Lombardia	Barni	Between Lasnigo and Barni	Between Lasnigo and Barni, Barni, Como, Lombardia			55715	45.8994	9.2691	WGS84	Locality		Isaia et al., 2017
SCP:Troglo_2022:91	MaterialCitation	SCP:Troglo_2022:91	1988-04-16	Troglohyphantes caligatus	Animalia	Arthropoda	Arachnida	Araneae	Troglohyphantes	caligatus	species	Pesarini, 1989	Italy	Lombardia	Bellagio	Monte S. Primo	Monte S. Primo, Bellagio, Como, Lombardia			673	45.9196	9.22669	WGS84	Precise		Pesarini, 1989	Sciaky Riccardo			Holotype and paratypes
SCP:Troglo_2022:92	MaterialCitation	SCP:Troglo_2022:92		Troglohyphantes caligatus	Animalia	Arthropoda	Arachnida	Araneae	Troglohyphantes	caligatus	species	Pesarini, 1989	Italy	Lombardia	San Fedele Intelvi	Monte Generoso	Monte Generoso, San Fedele Intelvi, Como, Lombardia			63579	45.9313	9.0205	WGS84	Locality		Pesarini, 2001
SCP:Troglo_2022:93	MaterialCitation	SCP:Troglo_2022:93		Troglohyphantes caligatus	Animalia	Arthropoda	Arachnida	Araneae	Troglohyphantes	caligatus	species	Pesarini, 1989	Italy	Lombardia	Zelbio	Grotta Tacchi	Grotta Tacchi, Zelbio, Como, Lombardia	Hypogean	Lo/CO 2029	63413	45.9019	9.1825	WGS84	Precise		Isaia et al., 2017
SCP:Troglo_2022:94	MaterialCitation	SCP:Troglo_2022:94		Troglohyphantes caligatus	Animalia	Arthropoda	Arachnida	Araneae	Troglohyphantes	caligatus	species	Pesarini, 1989	Switzerland	Ticino	Mendrisio	Grumo, Monte Generoso	Grumo, Monte Generoso, Mendrisio, Ticino	Mixed forest			45.9568	8.99635	WGS84	Locality	700	Hänggi, 1990
SCP:Troglo_2022:95	MaterialCitation	SCP:Troglo_2022:95		Troglohyphantes caligatus	Animalia	Arthropoda	Arachnida	Araneae	Troglohyphantes	caligatus	species	Pesarini, 1989	Switzerland	Ticino	Mendrisio	Poma, Monte Generoso	Poma, Monte Generoso, Mendrisio, Ticino	Wasteland			45.8988	9.01289	WGS84	Locality	992	Hänggi, 1990
SCP:Troglo_2022:96	MaterialCitation	SCP:Troglo_2022:96		Troglohyphantes caligatus	Animalia	Arthropoda	Arachnida	Araneae	Troglohyphantes	caligatus	species	Pesarini, 1989	Switzerland	Ticino	Mendrisio	Soldino, Monte Generoso	Soldino, Monte Generoso, Mendrisio, Ticino				45.9326	8.99575	WGS84	Locality	580	Hänggi, 1990
SCP:Troglo_2022:97	MaterialCitation	SCP:Troglo_2022:97		Troglohyphantes caporiaccoi	Animalia	Arthropoda	Arachnida	Araneae	Troglohyphantes	caporiaccoi	species	Brignoli, 1971	Italy	Lombardia	Alzano Lombardo	Laca del Colet	Laca del Colet, Alzano Lombardo, Bergamo, Lombardia	Hypogean	Lo/BG 1326	32477	45.7515	9.69771	WGS84	Precise		Isaia and Pantini, 2010
SCP:Troglo_2022:98	MaterialCitation	SCP:Troglo_2022:98	1988-12-08	Troglohyphantes caporiaccoi	Animalia	Arthropoda	Arachnida	Araneae	Troglohyphantes	caporiaccoi	species	Brignoli, 1971	Italy	Lombardia	Alzano Lombardo	Laca del Colet	Laca del Colet, Alzano Lombardo, Bergamo, Lombardia	Hypogean	Lo/BG 1326	666	45.7515	9.69771	WGS84	Precise		Pesarini, 1989	Comotti Gianni
SCP:Troglo_2022:99	MaterialCitation	SCP:Troglo_2022:99		Troglohyphantes caporiaccoi	Animalia	Arthropoda	Arachnida	Araneae	Troglohyphantes	caporiaccoi	species	Brignoli, 1971	Italy	Lombardia	Fuipiano Valle Imagna	Fuipiano Valle Imagna	Fuipiano Valle Imagna, Fuipiano Valle Imagna, Bergamo, Lombardia			663	45.8563	9.5309	WGS84	Precise		Pesarini, 1988a	Monzini Vittorio
SCP:Troglo_2022:100	MaterialCitation	SCP:Troglo_2022:100		Troglohyphantes caporiaccoi	Animalia	Arthropoda	Arachnida	Araneae	Troglohyphantes	caporiaccoi	species	Brignoli, 1971	Italy	Lombardia	Rota d'Imagna	Tomba del Polacco	Tomba del Polacco, Rota d'Imagna, Bergamo, Lombardia	Hypogean	Lo/BG 1003	58527	45.8306	9.50456	WGS84	Precise	566	Brignoli, 1971c				Holotype and paratypes
SCP:Troglo_2022:101	MaterialCitation	SCP:Troglo_2022:101		Troglohyphantes caporiaccoi	Animalia	Arthropoda	Arachnida	Araneae	Troglohyphantes	caporiaccoi	species	Brignoli, 1971	Italy	Lombardia	Rota d'Imagna	Tomba del Polacco	Tomba del Polacco, Rota d'Imagna, Bergamo, Lombardia	Hypogean	Lo/BG 1003	12885	45.8306	9.50456	WGS84	Precise	566	Brignoli, 1972
SCP:Troglo_2022:102	MaterialCitation	SCP:Troglo_2022:102		Troglohyphantes caporiaccoi	Animalia	Arthropoda	Arachnida	Araneae	Troglohyphantes	caporiaccoi	species	Brignoli, 1971	Italy	Lombardia	Rota d'Imagna	Tomba del Polacco	Tomba del Polacco, Rota d'Imagna, Bergamo, Lombardia	Hypogean	Lo/BG 1003	662	45.8306	9.50456	WGS84	Precise	566	Pesarini, 1988a	Zanon Domenico, Gallizia F.
SCP:Troglo_2022:103	MaterialCitation	SCP:Troglo_2022:103		Troglohyphantes caporiaccoi	Animalia	Arthropoda	Arachnida	Araneae	Troglohyphantes	caporiaccoi	species	Brignoli, 1971	Italy	Lombardia	Zogno	Bus Coren Nigher	Bus Coren Nigher, Zogno, Bergamo, Lombardia	Hypogean	Lo/BG 1098	32478	45.7762	9.6525	WGS84	Precise		Isaia and Pantini, 2010
SCP:Troglo_2022:104	MaterialCitation	SCP:Troglo_2022:104	1980-04-13	Troglohyphantes cavadinii	Animalia	Arthropoda	Arachnida	Araneae	Troglohyphantes	cavadinii	species	Pesarini, 1989	Italy	Lombardia	Cene	Cave	Cave, Cene, Bergamo, Lombardia	Hypogean		672	45.7825	9.8254	WGS84	Municipality		Pesarini, 1989	Cavadini Daniele			Paratypes
SCP:Troglo_2022:105	MaterialCitation	SCP:Troglo_2022:105	1988-11-27	Troglohyphantes cavadinii	Animalia	Arthropoda	Arachnida	Araneae	Troglohyphantes	cavadinii	species	Pesarini, 1989	Italy	Lombardia	Gazzaniga	Pozzo di Cedrina	Pozzo di Cedrina, Gazzaniga, Bergamo, Lombardia	Hypogean	Lo/BG 1492	679	45.8065	9.8036	WGS84	Precise		Pesarini, 1989	Comotti Gianni, Baldan Alda			Holotype and paratypes
SCP:Troglo_2022:106	MaterialCitation	SCP:Troglo_2022:106	1988-12-11	Troglohyphantes comottii	Animalia	Arthropoda	Arachnida	Araneae	Troglohyphantes	comottii	species	Pesarini, 1989	Italy	Lombardia	Alzano Lombardo	Grotta Lacù di Casai	Grotta Lacù di Casai, Alzano Lombardo, Bergamo, Lombardia	Hypogean	Lo/BG 1335	671	45.7454	9.7092	WGS84	Precise		Pesarini, 1989	Comotti Gianni			Holotype and paratypes
SCP:Troglo_2022:107	MaterialCitation	SCP:Troglo_2022:107		Troglohyphantes confusus	Animalia	Arthropoda	Arachnida	Araneae	Troglohyphantes	confusus	species	Kratochvil, 1939	Slovenia	Inner Carniola	Črni Vrh	Trnovski gozd (= Tarnowaner Wald)	Trnovski gozd (= Tarnowaner Wald), Črni Vrh, Inner Carniola	Under the snow, in burrows in beech forest-litter			45.9035	14.1148	WGS84	Locality		Deeleman-Reinhold, 1978
SCP:Troglo_2022:108	MaterialCitation	SCP:Troglo_2022:108		Troglohyphantes confusus	Animalia	Arthropoda	Arachnida	Araneae	Troglohyphantes	confusus	species	Kratochvil, 1939	Slovenia	Inner Carniola	Črni Vrh	Trnovski gozd (= Tarnowaner Wald)	Trnovski gozd (= Tarnowaner Wald), Črni Vrh, Inner Carniola				45.9035	14.1148	WGS84	Locality	650	Thaler, 1986
SCP:Troglo_2022:109	MaterialCitation	SCP:Troglo_2022:109		Troglohyphantes confusus	Animalia	Arthropoda	Arachnida	Araneae	Troglohyphantes	confusus	species	Kratochvil, 1939	Slovenia	Inner Carniola	Ivanje Selo	Human grave near abyssal (?) road near Ivanje selo'	Human grave near abyssal (?) road near Ivanje selo', Ivanje Selo, Inner Carniola				45.8404	14.2935	WGS84	Locality		Kratochvíl, 1939
SCP:Troglo_2022:110	MaterialCitation	SCP:Troglo_2022:110		Troglohyphantes confusus	Animalia	Arthropoda	Arachnida	Araneae	Troglohyphantes	confusus	species	Kratochvil, 1939	Slovenia	Inner Carniola	Planina, Postojna	Planinska jama	Planinska jama, Planina, Postojna, Inner Carniola	anterior part of the cave, in ethylen-glycol pitfalls	748		45.8199	14.2456	WGS84	Precise	453	Deeleman-Reinhold, 1978	Zven J.
SCP:Troglo_2022:111	MaterialCitation	SCP:Troglo_2022:111		Troglohyphantes confusus	Animalia	Arthropoda	Arachnida	Araneae	Troglohyphantes	confusus	species	Kratochvil, 1939	Slovenia	Inner Carniola	Suhi dol, Žirovski Vrh	East side of the road Suhi dol–Smrečje	East side of the road Suhi dol–Smrečje, Suhi dol, Žirovski Vrh, Inner Carniola	Beech forest			46.0483	14.2094	WGS84	Locality		Polenec, 1977	Polenec Anton
SCP:Troglo_2022:112	MaterialCitation	SCP:Troglo_2022:112		Troglohyphantes confusus	Animalia	Arthropoda	Arachnida	Araneae	Troglohyphantes	confusus	species	Kratochvil, 1939	Slovenia	Inner Carniola	Suhi dol, Žirovski Vrh	West side of the road Suhi dol–Smrečje	West side of the road Suhi dol–Smrečje, Suhi dol, Žirovski Vrh, Inner Carniola	Beech forest			46.0468	14.2006	WGS84	Locality		Polenec, 1977	Polenec Anton
SCP:Troglo_2022:113	MaterialCitation	SCP:Troglo_2022:113		Troglohyphantes confusus	Animalia	Arthropoda	Arachnida	Araneae	Troglohyphantes	confusus	species	Kratochvil, 1939	Slovenia	Inner Carniola	Todraž		Todraž, Inner Carniola	In forest			46.0889	14.1802	WGS84	Locality		Polenec, 1977	Polenec Anton
SCP:Troglo_2022:114	MaterialCitation	SCP:Troglo_2022:114		Troglohyphantes confusus	Animalia	Arthropoda	Arachnida	Araneae	Troglohyphantes	confusus	species	Kratochvil, 1939	Slovenia	Inner Carniola	Todraž		Todraž, Inner Carniola	In a tunnel under the litter			46.086	14.1886	WGS84	Locality		Polenec, 1977	Polenec Anton
SCP:Troglo_2022:115	HumanObservation	SCP:Troglo_2022:115	2009-09-09	Troglohyphantes croaticus	Animalia	Arthropoda	Arachnida	Araneae	Troglohyphantes	croaticus	species	(Chyzer, 1894)	Croatia	Karlovac	Brezno, Ogulin	Lištrovica jama	Lištrovica jama, Brezno, Ogulin, Karlovac	Hypogean		CBSS_AR449	45.2014	15.124	WGS84	Precise		This work	Lukić Marko	Pavlek Martina		3f, 3m
SCP:Troglo_2022:116	HumanObservation	SCP:Troglo_2022:116	2007-06-25	Troglohyphantes croaticus	Animalia	Arthropoda	Arachnida	Araneae	Troglohyphantes	croaticus	species	(Chyzer, 1894)	Croatia	Karlovac	Donje Dubrave	Jazbina	Jazbina, Donje Dubrave, Karlovac	Hypogean		CBSS_AR4967	45.3137	15.3866	WGS84	Precise		This work	Fanica Kljaković Gašpić	Pavlek Martina		1f
SCP:Troglo_2022:117	HumanObservation	SCP:Troglo_2022:117	2009-09-08	Troglohyphantes croaticus	Animalia	Arthropoda	Arachnida	Araneae	Troglohyphantes	croaticus	species	(Chyzer, 1894)	Croatia	Karlovac	Drežnica, Ogulin	Vidovića špilja	Vidovića špilja, Drežnica, Ogulin, Karlovac	Hypogean		CBSS_AR448	45.1497	15.0993	WGS84	Precise	463	This work	Bedek Jana	Pavlek Martina		2f
SCP:Troglo_2022:118	HumanObservation	SCP:Troglo_2022:118	2008-06-15	Troglohyphantes croaticus	Animalia	Arthropoda	Arachnida	Araneae	Troglohyphantes	croaticus	species	(Chyzer, 1894)	Croatia	Karlovac	Duga Gora	Jama II kod Kolića	Jama II kod Kolića, Duga Gora, Karlovac	Hypogean		CBSS_AR341	45.3433	15.3167	WGS84	Precise		This work	Lukić Marko	Pavlek Martina		1f, 3juv
SCP:Troglo_2022:119	HumanObservation	SCP:Troglo_2022:119	2008-06-15	Troglohyphantes croaticus	Animalia	Arthropoda	Arachnida	Araneae	Troglohyphantes	croaticus	species	(Chyzer, 1894)	Croatia	Karlovac	Duga Gora	Ledenica u Čažinki	Ledenica u Čažinki, Duga Gora, Karlovac	Hypogean		CBSS_AR387	45.3427	15.2998	WGS84	Precise		This work	Bedek Jana	Pavlek Martina		1m
SCP:Troglo_2022:120	HumanObservation	SCP:Troglo_2022:120	2009-05-13	Troglohyphantes croaticus	Animalia	Arthropoda	Arachnida	Araneae	Troglohyphantes	croaticus	species	(Chyzer, 1894)	Croatia	Karlovac	Duga Gora	Pećina pod Pećanima	Pećina pod Pećanima, Duga Gora, Karlovac	Hypogean		CBSS_AR489	45.3509	15.3264	WGS84	Precise		This work	Lukić Marko	Pavlek Martina		1f
SCP:Troglo_2022:121	HumanObservation	SCP:Troglo_2022:121	2016-03-20	Troglohyphantes croaticus	Animalia	Arthropoda	Arachnida	Araneae	Troglohyphantes	croaticus	species	(Chyzer, 1894)	Croatia	Karlovac	Fratrovci	Jama u Radovnici	Jama u Radovnici, Fratrovci, Karlovac	Hypogean		CBSS_AR4271	45.4166	15.2308	WGS84	Precise		This work	Pavlek Martina	Pavlek Martina		1f
SCP:Troglo_2022:122	HumanObservation	SCP:Troglo_2022:122	2008-06-15	Troglohyphantes croaticus	Animalia	Arthropoda	Arachnida	Araneae	Troglohyphantes	croaticus	species	(Chyzer, 1894)	Croatia	Karlovac	Gornje Dubrave	Špilja u Rebićima	Špilja u Rebićima, Gornje Dubrave, Karlovac	Hypogean		CBSS_AR307	45.3209	15.3416	WGS84	Precise		This work	Bilandžija Helena	Pavlek Martina		1f
SCP:Troglo_2022:123	HumanObservation	SCP:Troglo_2022:123	2016-03-20	Troglohyphantes croaticus	Animalia	Arthropoda	Arachnida	Araneae	Troglohyphantes	croaticus	species	(Chyzer, 1894)	Croatia	Karlovac	Hrsina	Špilja na Livadicama	Špilja na Livadicama, Hrsina, Karlovac	Hypogean		CBSS_AR4272	45.4096	15.23	WGS84	Precise		This work	Rožman Tin	Pavlek Martina		1m, 2f, 1juv
SCP:Troglo_2022:124	HumanObservation	SCP:Troglo_2022:124	2009-09-08	Troglohyphantes croaticus	Animalia	Arthropoda	Arachnida	Araneae	Troglohyphantes	croaticus	species	(Chyzer, 1894)	Croatia	Karlovac	Jasenak	Luška špilja	Luška špilja, Jasenak, Karlovac	Hypogean		CBSS_AR434	45.2247	15.0937	WGS84	Precise		This work	Ozimec Roman	Pavlek Martina		1f
SCP:Troglo_2022:125	HumanObservation	SCP:Troglo_2022:125	2008-12-07	Troglohyphantes croaticus	Animalia	Arthropoda	Arachnida	Araneae	Troglohyphantes	croaticus	species	(Chyzer, 1894)	Croatia	Karlovac	Kordun	Mikašinovića špilja	Mikašinovića špilja, Kordun, Karlovac	Hypogean		CBSS_AR291	45.2838	15.2856	WGS84	Precise	230	This work	Bedek Jana	Pavlek Martina		1f, 1juv
SCP:Troglo_2022:126	HumanObservation	SCP:Troglo_2022:126	2005-06-11	Troglohyphantes croaticus	Animalia	Arthropoda	Arachnida	Araneae	Troglohyphantes	croaticus	species	(Chyzer, 1894)	Croatia	Karlovac	Košare, Kordun	Špilja u Mekoti	Špilja u Mekoti, Košare, Kordun, Karlovac	Hypogean		CBSS_AR1144	45.2275	15.3251	WGS84	Precise		This work	Pavlek Martina	Pavlek Martina		1f
SCP:Troglo_2022:127	HumanObservation	SCP:Troglo_2022:127	2008-06-17	Troglohyphantes croaticus	Animalia	Arthropoda	Arachnida	Araneae	Troglohyphantes	croaticus	species	(Chyzer, 1894)	Croatia	Karlovac	Kromari, G. Dubrave, Tounj	Hajdučka pećina	Hajdučka pećina, Kromari, G. Dubrave, Tounj, Karlovac	Hypogean		CBSS_AR297	45.2715	15.2898	WGS84	Precise		This work	Ozimec Roman	Pavlek Martina		1f
SCP:Troglo_2022:128	HumanObservation	SCP:Troglo_2022:128	2001-01-27	Troglohyphantes croaticus	Animalia	Arthropoda	Arachnida	Araneae	Troglohyphantes	croaticus	species	(Chyzer, 1894)	Croatia	Karlovac	Liplje, Zdihovo	Đutno	Đutno, Liplje, Zdihovo, Karlovac	Hypogean		CBSS_AR1147	45.4156	15.233	WGS84	Precise	210	This work	Hrvoje Cvitanović	Pavlek Martina		1f, 1juv
SCP:Troglo_2022:129	HumanObservation	SCP:Troglo_2022:129	2019-01-04	Troglohyphantes croaticus	Animalia	Arthropoda	Arachnida	Araneae	Troglohyphantes	croaticus	species	(Chyzer, 1894)	Croatia	Karlovac	Lisičina Gorica	Šprajcerka	Šprajcerka, Lisičina Gorica, Karlovac	Hypogean		CBSS_AR6713	45.4071	15.3571	WGS84	Precise		This work	Hrvoje Cvitanović	Pavlek Martina		1f, 1juv f
SCP:Troglo_2022:130	MaterialCitation	SCP:Troglo_2022:130	2009-09-10	Troglohyphantes croaticus	Animalia	Arthropoda	Arachnida	Araneae	Troglohyphantes	croaticus	species	(Chyzer, 1894)	Croatia	Karlovac	Oštarije, Krpel	Mandelaja	Mandelaja, Oštarije, Krpel, Karlovac	Hypogean			45.2334	15.3002	WGS84	Precise	340	Mammola et al., 2019a	Bedek Jana	Pavlek Martina		2f
SCP:Troglo_2022:131	HumanObservation	SCP:Troglo_2022:131	2009-05-14	Troglohyphantes croaticus	Animalia	Arthropoda	Arachnida	Araneae	Troglohyphantes	croaticus	species	(Chyzer, 1894)	Croatia	Karlovac	Otok na Dobri	Jama 3	Jama 3, Otok na Dobri, Karlovac	Hypogean		CBSS_AR480	45.3467	15.2422	WGS84	Precise	335	This work	Kirin Alen	Pavlek Martina		1f, 1m, 3juv
SCP:Troglo_2022:132	HumanObservation	SCP:Troglo_2022:132	2009-05-14	Troglohyphantes croaticus	Animalia	Arthropoda	Arachnida	Araneae	Troglohyphantes	croaticus	species	(Chyzer, 1894)	Croatia	Karlovac	Otok na Dobri	Jama na Bertiji 1	Jama na Bertiji 1, Otok na Dobri, Karlovac	Hypogean		CBSS_AR499	45.3471	15.249	WGS84	Precise		This work	Komerički Ana	Pavlek Martina		1m, 2juv
SCP:Troglo_2022:133	HumanObservation	SCP:Troglo_2022:133	2009-05-14	Troglohyphantes croaticus	Animalia	Arthropoda	Arachnida	Araneae	Troglohyphantes	croaticus	species	(Chyzer, 1894)	Croatia	Karlovac	Otok na Dobri	Jama na Bertiji 2	Jama na Bertiji 2, Otok na Dobri, Karlovac	Hypogean		CBSS_AR501	45.3471	15.2487	WGS84	Precise		This work	Lukić Marko	Pavlek Martina		2f
SCP:Troglo_2022:134	HumanObservation	SCP:Troglo_2022:134	2009-05-10	Troglohyphantes croaticus	Animalia	Arthropoda	Arachnida	Araneae	Troglohyphantes	croaticus	species	(Chyzer, 1894)	Croatia	Karlovac	Popovo Selo	Šutovačka špilja	Šutovačka špilja, Popovo Selo, Karlovac	Hypogean		CBSS_AR503	45.3137	15.2693	WGS84	Precise		This work	Kirin Alen	Pavlek Martina		4f
SCP:Troglo_2022:135	MaterialCitation	SCP:Troglo_2022:135		Troglohyphantes croaticus	Animalia	Arthropoda	Arachnida	Araneae	Troglohyphantes	croaticus	species	(Chyzer, 1894)	Croatia	Karlovac	Popovo selo, Trošmarija	Kuštrovka	Kuštrovka, Popovo selo, Trošmarija, Karlovac	Hypogean			45.3462	15.2193	WGS84	Precise		Naumova et al., 2016	Beron P.
SCP:Troglo_2022:136	HumanObservation	SCP:Troglo_2022:136	2008-01-29	Troglohyphantes croaticus	Animalia	Arthropoda	Arachnida	Araneae	Troglohyphantes	croaticus	species	(Chyzer, 1894)	Croatia	Karlovac	Tounj	Perčevića špilja	Perčevića špilja, Tounj, Karlovac	Hypogean		CBSS_AR4936	45.2426	15.3363	WGS84	Precise		This work	Bedek Jana	Pavlek Martina		1f
SCP:Troglo_2022:137	HumanObservation	SCP:Troglo_2022:137	2011-04-02	Troglohyphantes croaticus	Animalia	Arthropoda	Arachnida	Araneae	Troglohyphantes	croaticus	species	(Chyzer, 1894)	Croatia	Karlovac	Tounj	Špilja u kamenolomu Tounj	Špilja u kamenolomu Tounj, Tounj, Karlovac	Hypogean		CBSS_AR1852	45.2455	15.3189	WGS84	Precise	263	This work	Pavlek Martina	Pavlek Martina		2f, 1juv
SCP:Troglo_2022:138	HumanObservation	SCP:Troglo_2022:138	2009-02-15	Troglohyphantes croaticus	Animalia	Arthropoda	Arachnida	Araneae	Troglohyphantes	croaticus	species	(Chyzer, 1894)	Croatia	Karlovac	Tounj	Tounjčica	Tounjčica, Tounj, Karlovac	Hypogean		CBSS_AR444	45.2487	15.3224	WGS84	Precise		This work	Pavlek Martina	Pavlek Martina		1f
SCP:Troglo_2022:139	HumanObservation	SCP:Troglo_2022:139	2004-07-01	Troglohyphantes croaticus	Animalia	Arthropoda	Arachnida	Araneae	Troglohyphantes	croaticus	species	(Chyzer, 1894)	Croatia	Karlovac	Turkovići Ogulinski	Špilja kod Turkovića	Špilja kod Turkovića, Turkovići Ogulinski, Karlovac	Hypogean		CBSS_AR1138	45.2753	15.1648	WGS84	Precise		This work	Bedek Jana	Pavlek Martina		1m
SCP:Troglo_2022:140	HumanObservation	SCP:Troglo_2022:140	2018-12-10	Troglohyphantes croaticus	Animalia	Arthropoda	Arachnida	Araneae	Troglohyphantes	croaticus	species	(Chyzer, 1894)	Croatia	Lika-Senj	Hrvatsko Polje	Špilja u Škorićima	Špilja u Škorićima, Hrvatsko Polje, Lika-Senj	Hypogean		CBSS_AR6680	44.9027	15.1113	WGS84	Precise		This work	Hrvoje Cvitanović	Pavlek Martina		2f
SCP:Troglo_2022:141	HumanObservation	SCP:Troglo_2022:141	2004-07-12	Troglohyphantes croaticus	Animalia	Arthropoda	Arachnida	Araneae	Troglohyphantes	croaticus	species	(Chyzer, 1894)	Croatia	Primorje-Gorski Kotar	Bela Vodica	Ponor Vele vode	Ponor Vele vode, Bela Vodica, Primorje-Gorski Kotar	Hypogean		CBSS_AR1129	45.4185	14.6937	WGS84	Precise		This work	Pavlek Martina	Pavlek Martina		1f, 2juv
SCP:Troglo_2022:142	MaterialCitation	SCP:Troglo_2022:142	2017-06-22	Troglohyphantes croaticus	Animalia	Arthropoda	Arachnida	Araneae	Troglohyphantes	croaticus	species	(Chyzer, 1894)	Croatia	Primorje-Gorski Kotar	Crni Lazi	LS1	LS1, Crni Lazi, Primorje-Gorski Kotar	Hypogean			45.5166	14.5189	WGS84	Precise		Pavlek et al., 2018	Trinajstić Nina	Pavlek Martina		1f
SCP:Troglo_2022:143	HumanObservation	SCP:Troglo_2022:143	2018-06-23	Troglohyphantes croaticus	Animalia	Arthropoda	Arachnida	Araneae	Troglohyphantes	croaticus	species	(Chyzer, 1894)	Croatia	Primorje-Gorski Kotar	Crni Lazi	Snježna jama	Snježna jama, Crni Lazi, Primorje-Gorski Kotar	Hypogean		CBSS_AR5724	45.5419	14.5279	WGS84	Precise	1248	This work	Kutleša Petra	Pavlek Martina		1f
SCP:Troglo_2022:144	MaterialCitation	SCP:Troglo_2022:144	2017-06-18	Troglohyphantes croaticus	Animalia	Arthropoda	Arachnida	Araneae	Troglohyphantes	croaticus	species	(Chyzer, 1894)	Croatia	Primorje-Gorski Kotar	Crni Lazi	Špilja ispod Tavice	Špilja ispod Tavice, Crni Lazi, Primorje-Gorski Kotar	Hypogean			45.5261	14.4848	WGS84	Precise	1150	Pavlek et al., 2018	Hrvoje Cvitanović	Pavlek Martina		1juvm, 1juvf
SCP:Troglo_2022:145	MaterialCitation	SCP:Troglo_2022:145		Troglohyphantes croaticus	Animalia	Arthropoda	Arachnida	Araneae	Troglohyphantes	croaticus	species	(Chyzer, 1894)	Croatia	Primorje-Gorski Kotar	Fužine	Vrata village	Vrata village, Fužine, Primorje-Gorski Kotar	unknown			45.319	14.728	WGS84	5km		Chyzer and Kulczyński, 1894
SCP:Troglo_2022:146	MaterialCitation	SCP:Troglo_2022:146		Troglohyphantes croaticus	Animalia	Arthropoda	Arachnida	Araneae	Troglohyphantes	croaticus	species	(Chyzer, 1894)	Croatia	Primorje-Gorski Kotar	Fužine	Vrelo	Vrelo, Fužine, Primorje-Gorski Kotar	Hypogean			45.3265	14.7042	WGS84	Precise	730	Deeleman-Reinhold, 1978	Deeleman Paul Robert & Deeleman-Reinhold Christa Laetitia
SCP:Troglo_2022:147	HumanObservation	SCP:Troglo_2022:147	2004-07-28	Troglohyphantes croaticus	Animalia	Arthropoda	Arachnida	Araneae	Troglohyphantes	croaticus	species	(Chyzer, 1894)	Croatia	Primorje-Gorski Kotar	Gerovo	Dvocijevka	Dvocijevka, Gerovo, Primorje-Gorski Kotar	Hypogean		CBSS_AR753	45.4375	14.6174	WGS84	Precise	1359	This work	Lukić Marko	Pavlek Martina		1m, 1juv
SCP:Troglo_2022:148	HumanObservation	SCP:Troglo_2022:148	2003-08-02	Troglohyphantes croaticus	Animalia	Arthropoda	Arachnida	Araneae	Troglohyphantes	croaticus	species	(Chyzer, 1894)	Croatia	Primorje-Gorski Kotar	Gerovo	Jama Štemajzlinka	Jama Štemajzlinka, Gerovo, Primorje-Gorski Kotar	Hypogean		CBSS_AR1136	45.4622	14.6139	WGS84	Precise	963	This work	Ozimec Roman	Pavlek Martina		1f
SCP:Troglo_2022:149	HumanObservation	SCP:Troglo_2022:149	2003-07-30	Troglohyphantes croaticus	Animalia	Arthropoda	Arachnida	Araneae	Troglohyphantes	croaticus	species	(Chyzer, 1894)	Croatia	Primorje-Gorski Kotar	Gerovo	Poputna jama	Poputna jama, Gerovo, Primorje-Gorski Kotar	Hypogean		CBSS_AR1133	45.4359	14.616	WGS84	Precise		This work	Rašić Ilija	Pavlek Martina		1f
SCP:Troglo_2022:150	HumanObservation	SCP:Troglo_2022:150	1997-06-01	Troglohyphantes croaticus	Animalia	Arthropoda	Arachnida	Araneae	Troglohyphantes	croaticus	species	(Chyzer, 1894)	Croatia	Primorje-Gorski Kotar	Gerovski Kraj	Kapaljka 1	Kapaljka 1, Gerovski Kraj, Primorje-Gorski Kotar	Hypogean		CBSS_AR1124	45.4592	14.6754	WGS84	5 km		This work	Ozimec Roman	Pavlek Martina		3f, 1m
SCP:Troglo_2022:151	HumanObservation	SCP:Troglo_2022:151	2011-08-04	Troglohyphantes croaticus	Animalia	Arthropoda	Arachnida	Araneae	Troglohyphantes	croaticus	species	(Chyzer, 1894)	Croatia	Primorje-Gorski Kotar	Gomirje, Vrbovsko	Jama kod Lugarnice	Jama kod Lugarnice, Gomirje, Vrbovsko, Primorje-Gorski Kotar	Hypogean		CBSS_AR2269	45.3279	15.0924	WGS84	Precise		This work	Kirin Alen	Pavlek Martina		2m, 4f, 1juv
SCP:Troglo_2022:152	HumanObservation	SCP:Troglo_2022:152	2000-04-23	Troglohyphantes croaticus	Animalia	Arthropoda	Arachnida	Araneae	Troglohyphantes	croaticus	species	(Chyzer, 1894)	Croatia	Primorje-Gorski Kotar	Grbajel	Gordanova jama	Gordanova jama, Grbajel, Primorje-Gorski Kotar	Hypogean		CBSS_AR1132	45.4557	14.7923	WGS84	Precise		This work	Ozimec Roman	Pavlek Martina		1f
SCP:Troglo_2022:153	HumanObservation	SCP:Troglo_2022:153	2007-03-29	Troglohyphantes croaticus	Animalia	Arthropoda	Arachnida	Araneae	Troglohyphantes	croaticus	species	(Chyzer, 1894)	Croatia	Primorje-Gorski Kotar	Jelenje	Dvojama	Dvojama, Jelenje, Primorje-Gorski Kotar	Hypogean		CBSS_AR4588	45.4488	14.4243	WGS84	Precise		This work	Pavlek Martina	Pavlek Martina		4f
SCP:Troglo_2022:154	HumanObservation	SCP:Troglo_2022:154	2011-04-17	Troglohyphantes croaticus	Animalia	Arthropoda	Arachnida	Araneae	Troglohyphantes	croaticus	species	(Chyzer, 1894)	Croatia	Primorje-Gorski Kotar	Jelenje	Mala špilja u Krugu	Mala špilja u Krugu, Jelenje, Primorje-Gorski Kotar	Hypogean		CBSS_AR4592	45.4471	14.4238	WGS84	Precise		This work	Raguž Nikolina	Pavlek Martina		1f
SCP:Troglo_2022:155	MaterialCitation	SCP:Troglo_2022:155		Troglohyphantes croaticus	Animalia	Arthropoda	Arachnida	Araneae	Troglohyphantes	croaticus	species	(Chyzer, 1894)	Croatia	Primorje-Gorski Kotar	Kameniti vrh, Lokve	Medvjeđa špilja	Medvjeđa špilja, Kameniti vrh, Lokve, Primorje-Gorski Kotar	Hypogean			45.3636	14.7579	WGS84	Precise	809	Deeleman-Reinhold, 1978	Deeleman-Reinhold Christa L.
SCP:Troglo_2022:156	HumanObservation	SCP:Troglo_2022:156	2018-06-24	Troglohyphantes croaticus	Animalia	Arthropoda	Arachnida	Araneae	Troglohyphantes	croaticus	species	(Chyzer, 1894)	Croatia	Primorje-Gorski Kotar	Kranjci	KC1	KC1, Kranjci, Primorje-Gorski Kotar	Hypogean		CBSS_AR5725	45.5513	14.5027	WGS84	Precise	1134	This work	Čuček Marija	Pavlek Martina		1juvf, 4juv
SCP:Troglo_2022:157	HumanObservation	SCP:Troglo_2022:157	2018-06-23	Troglohyphantes croaticus	Animalia	Arthropoda	Arachnida	Araneae	Troglohyphantes	croaticus	species	(Chyzer, 1894)	Croatia	Primorje-Gorski Kotar	Kranjci	Špilja Lidarka	Špilja Lidarka, Kranjci, Primorje-Gorski Kotar	Hypogean		CBSS_AR6668	45.5514	14.504	WGS84	Precise	1145	This work	Vedran Sudar	Pavlek Martina		1f
SCP:Troglo_2022:158	HumanObservation	SCP:Troglo_2022:158	2018-04-24	Troglohyphantes croaticus	Animalia	Arthropoda	Arachnida	Araneae	Troglohyphantes	croaticus	species	(Chyzer, 1894)	Croatia	Primorje-Gorski Kotar	Kunići, Lipnik	Jama na Škrilama	Jama na Škrilama, Kunići, Lipnik, Primorje-Gorski Kotar	Hypogean		CBSS_AR5727	45.3461	14.5683	WGS84	Precise		This work	Dino Grozić	Pavlek Martina		1f
SCP:Troglo_2022:159	HumanObservation	SCP:Troglo_2022:159	2003-08-02	Troglohyphantes croaticus	Animalia	Arthropoda	Arachnida	Araneae	Troglohyphantes	croaticus	species	(Chyzer, 1894)	Croatia	Primorje-Gorski Kotar	Leska	Jama na Horvatovoj stazi	Jama na Horvatovoj stazi, Leska, Primorje-Gorski Kotar	Hypogean		CBSS_AR1125	45.4269	14.6701	WGS84	Precise		This work	Ozimec Roman	Pavlek Martina		1f, 1m
SCP:Troglo_2022:160	HumanObservation	SCP:Troglo_2022:160	2011-03-18	Troglohyphantes croaticus	Animalia	Arthropoda	Arachnida	Araneae	Troglohyphantes	croaticus	species	(Chyzer, 1894)	Croatia	Primorje-Gorski Kotar	Lokve	Lokvarka	Lokvarka, Lokve, Primorje-Gorski Kotar	Hypogean		ROC_171	45.3615	14.7627	WGS84	Precise		This work	Hrvoje Cvitanović	Pavlek Martina		1m
SCP:Troglo_2022:161	HumanObservation	SCP:Troglo_2022:161	2018-11-18	Troglohyphantes croaticus	Animalia	Arthropoda	Arachnida	Araneae	Troglohyphantes	croaticus	species	(Chyzer, 1894)	Croatia	Primorje-Gorski Kotar	Soboli	Graberje 1	Graberje 1, Soboli, Primorje-Gorski Kotar	Hypogean		CBSS_AR6670	45.3878	14.5642	WGS84	Precise	747	This work	Dino Grozić	Pavlek Martina		1m, 1f, 3juv
SCP:Troglo_2022:162	HumanObservation	SCP:Troglo_2022:162	2019-11-22	Troglohyphantes croaticus	Animalia	Arthropoda	Arachnida	Araneae	Troglohyphantes	croaticus	species	(Chyzer, 1894)	Croatia	Primorje-Gorski Kotar	Stara Sušica	Špilja kod Stare Sušice	Špilja kod Stare Sušice, Stara Sušica, Primorje-Gorski Kotar	Hypogean		CBSS_AR5925	45.3877	14.9944	WGS84	Precise	725	This work	Pavlek Martina	Pavlek Martina		1m, 2f
SCP:Troglo_2022:163	HumanObservation	SCP:Troglo_2022:163	1996-09-30	Troglohyphantes croaticus	Animalia	Arthropoda	Arachnida	Araneae	Troglohyphantes	croaticus	species	(Chyzer, 1894)	Croatia	Primorje-Gorski Kotar	Vrbovsko	Jama kod Vrbovskog	Jama kod Vrbovskog, Vrbovsko, Primorje-Gorski Kotar	Hypogean		CBSS_AR4593	45.3587	15.0732	WGS84	3 km		This work	Ozimec Roman	Pavlek Martina		2m
SCP:Troglo_2022:164	HumanObservation	SCP:Troglo_2022:164	2010-10-16	Troglohyphantes croaticus	Animalia	Arthropoda	Arachnida	Araneae	Troglohyphantes	croaticus	species	(Chyzer, 1894)	Croatia	Primorje-Gorski Kotar	Zelin Crnoluški	Pjetlićeva jama	Pjetlićeva jama, Zelin Crnoluški, Primorje-Gorski Kotar	Hypogean		ROC_188	45.4028	14.6665	WGS84	Precise		This work	Baković Robert	Pavlek Martina		1f
SCP:Troglo_2022:165	HumanObservation	SCP:Troglo_2022:165	1993-08-15	Troglohyphantes croaticus	Animalia	Arthropoda	Arachnida	Araneae	Troglohyphantes	croaticus	species	(Chyzer, 1894)	Croatia	Primorje-Gorski Kotar	Zlobin, Stražbenica vrh	Brezdanjača na Stražbenici	Brezdanjača na Stražbenici, Zlobin, Stražbenica vrh, Primorje-Gorski Kotar	Hypogean		CBSS_AR1134	45.2671	14.6914	WGS84	1 km		This work	Ozimec Roman	Pavlek Martina		1m
SCP:Troglo_2022:166	MaterialCitation	SCP:Troglo_2022:166		Troglohyphantes cruentus	Animalia	Arthropoda	Arachnida	Araneae	Troglohyphantes	cruentus	species	Brignoli, 1971	Slovenia	Littoral	Most na Soči, Lom	Outside the Smoganica jama	Outside the Smoganica jama, Most na Soči, Lom, Littoral				46.1368	13.741	WGS84	Precise	500	Brignoli, 1971c				Female unknown
SCP:Troglo_2022:167	MaterialCitation	SCP:Troglo_2022:167		Troglohyphantes cruentus	Animalia	Arthropoda	Arachnida	Araneae	Troglohyphantes	cruentus	species	Brignoli, 1971	Slovenia	Upper Carniola	Most na Soči, Lom	Outside the Smoganica jama	Outside the Smoganica jama, Most na Soči, Lom, Upper Carniola				46.1368	13.741	WGS84	Precise	500	Brignoli, 1971c				Female unknown
SCP:Troglo_2022:168	MaterialCitation	SCP:Troglo_2022:168		Troglohyphantes delphinicus	Animalia	Arthropoda	Arachnida	Araneae	Troglohyphantes	delphinicus	species	Isaia & Mammola, 2022	Italy	Piemonte	Casteldelfino	Pertus dal Drai cave	Pertus dal Drai cave, Casteldelfino, Cuneo, Piemonte	Hypogean	Pi/CN 1017	32525	44.6104	7.2239	WGS84	Precise		Isaia and Pantini, 2010
SCP:Troglo_2022:169	MaterialCitation	SCP:Troglo_2022:169		Troglohyphantes delphinicus	Animalia	Arthropoda	Arachnida	Araneae	Troglohyphantes	delphinicus	species	Isaia & Mammola, 2022	Italy	Piemonte	Casteldelfino	Pertus dal Drai cave	Pertus dal Drai cave, Casteldelfino, Cuneo, Piemonte	Hypogean	Pi/CN 1017	30587	44.6104	7.2239	WGS84	Precise		Isaia et al., 2010b
SCP:Troglo_2022:170	MaterialCitation	SCP:Troglo_2022:170		Troglohyphantes delphinicus	Animalia	Arthropoda	Arachnida	Araneae	Troglohyphantes	delphinicus	species	Isaia & Mammola, 2022	Italy	Piemonte	Casteldelfino	Pertus dal Drai cave	Pertus dal Drai cave, Casteldelfino, Cuneo, Piemonte	Hypogean	Pi/CN 1017	63557	44.6104	7.2239	WGS84	Precise		Isaia et al., 2011
SCP:Troglo_2022:171	MaterialCitation	SCP:Troglo_2022:171		Troglohyphantes delphinicus	Animalia	Arthropoda	Arachnida	Araneae	Troglohyphantes	delphinicus	species	Isaia & Mammola, 2022	Italy	Piemonte	Casteldelfino	Tana dell'Orso di Casteldelfino	Tana dell'Orso di Casteldelfino, Casteldelfino, Cuneo, Piemonte	Hypogean	Pi/CN 1019	63548	44.559	7.09835	WGS84	Precise		Isaia et al., 2010b
SCP:Troglo_2022:172	MaterialCitation	SCP:Troglo_2022:172		Troglohyphantes delphinicus	Animalia	Arthropoda	Arachnida	Araneae	Troglohyphantes	delphinicus	species	Isaia & Mammola, 2022	Italy	Piemonte	Casteldelfino	Tana dell'Orso di Casteldelfino	Tana dell'Orso di Casteldelfino, Casteldelfino, Cuneo, Piemonte	Hypogean	Pi/CN 1019	63549	44.559	7.09835	WGS84	Precise		Mammola et al., 2015
SCP:Troglo_2022:173	MaterialCitation	SCP:Troglo_2022:173		Troglohyphantes delphinicus	Animalia	Arthropoda	Arachnida	Araneae	Troglohyphantes	delphinicus	species	Isaia & Mammola, 2022	Italy	Piemonte	Casteldelfino	Tana dell'Orso di Casteldelfino	Tana dell'Orso di Casteldelfino, Casteldelfino, Cuneo, Piemonte	Hypogean	Pi/CN 1019	54455	44.559	7.09835	WGS84	Precise		Mammola et al., 2018b
SCP:Troglo_2022:174	MaterialCitation	SCP:Troglo_2022:174		Troglohyphantes delphinicus	Animalia	Arthropoda	Arachnida	Araneae	Troglohyphantes	delphinicus	species	Isaia & Mammola, 2022	Italy	Piemonte	Isasca	Pertus d'la Tundo	Pertus d'la Tundo, Isasca, Cuneo, Piemonte	Hypogean	Pi/CN 1265	63558	44.5872	7.3816	WGS84	Municipality		Isaia et al., 2011
SCP:Troglo_2022:175	MaterialCitation	SCP:Troglo_2022:175		Troglohyphantes delphinicus	Animalia	Arthropoda	Arachnida	Araneae	Troglohyphantes	delphinicus	species	Isaia & Mammola, 2022	Italy	Piemonte	Sampeyre	Buco del Nebin 1 cave	Buco del Nebin 1 cave, Sampeyre, Cuneo, Piemonte	Hypogean	Pi/CN 1158	32526	44.5435	7.1432	WGS84	Precise		Isaia and Pantini, 2010
SCP:Troglo_2022:176	MaterialCitation	SCP:Troglo_2022:176		Troglohyphantes delphinicus	Animalia	Arthropoda	Arachnida	Araneae	Troglohyphantes	delphinicus	species	Isaia & Mammola, 2022	Italy	Piemonte	Sampeyre	Buco del Nebin 1 cave	Buco del Nebin 1 cave, Sampeyre, Cuneo, Piemonte	Hypogean	Pi/CN 1158	63553	44.5435	7.1432	WGS84	Precise		Isaia et al., 2011
SCP:Troglo_2022:177	MaterialCitation	SCP:Troglo_2022:177		Troglohyphantes delphinicus	Animalia	Arthropoda	Arachnida	Araneae	Troglohyphantes	delphinicus	species	Isaia & Mammola, 2022	Italy	Piemonte	Sampeyre	Grotta 2 del Nebin	Grotta 2 del Nebin, Sampeyre, Cuneo, Piemonte	Hypogean	Pi/CN 1152	63552	44.5466	7.1412	WGS84	Precise		Isaia et al., 2010b
SCP:Troglo_2022:178	MaterialCitation	SCP:Troglo_2022:178		Troglohyphantes delphinicus	Animalia	Arthropoda	Arachnida	Araneae	Troglohyphantes	delphinicus	species	Isaia & Mammola, 2022	Italy	Piemonte	Valdieri	Topalinda	Topalinda, Valdieri, Cuneo, Piemonte	Hypogean	Pi/CN 1210		44.2616	7.4052	WGS84	Precise	1200	Isaia et al., 2022
SCP:Troglo_2022:179	MaterialCitation	SCP:Troglo_2022:179		Troglohyphantes diabolicus	Animalia	Arthropoda	Arachnida	Araneae	Troglohyphantes	diabolicus	species	Deeleman-Reinhold, 1978	Slovenia	Carinthia	Gornji Dolič, Mislinja	Huda luknja	Huda luknja, Gornji Dolič, Mislinja, Carinthia		413		46.4144	15.1742	WGS84	Precise	508	Deeleman-Reinhold, 1978
SCP:Troglo_2022:180	MaterialCitation	SCP:Troglo_2022:180		Troglohyphantes diabolicus	Animalia	Arthropoda	Arachnida	Araneae	Troglohyphantes	diabolicus	species	Deeleman-Reinhold, 1978	Slovenia	Carinthia	Mislinja	Jama pod južnim vrhom Tisnika	Jama pod južnim vrhom Tisnika, Mislinja, Carinthia	Hypogean	521		46.4141	15.171	WGS84	Precise	728	Deeleman-Reinhold, 1978	Novak T.
SCP:Troglo_2022:181	MaterialCitation	SCP:Troglo_2022:181		Troglohyphantes diabolicus	Animalia	Arthropoda	Arachnida	Araneae	Troglohyphantes	diabolicus	species	Deeleman-Reinhold, 1978	Slovenia	Carinthia	Mislinja	Jama Školjka	Jama Školjka, Mislinja, Carinthia	Hypogean	3311		46.4132	15.1736	WGS84	Precise	552	Deeleman-Reinhold, 1978	Novak T.
SCP:Troglo_2022:182	MaterialCitation	SCP:Troglo_2022:182		Troglohyphantes diabolicus	Animalia	Arthropoda	Arachnida	Araneae	Troglohyphantes	diabolicus	species	Deeleman-Reinhold, 1978	Slovenia	Savinja	Paka, Velenje	Knapovska jama	Knapovska jama, Paka, Velenje, Savinja	Artificial hypogean			46.3829	15.1473	WGS84	Municipality		Deeleman-Reinhold, 1978
SCP:Troglo_2022:183	MaterialCitation	SCP:Troglo_2022:183		Troglohyphantes diabolicus	Animalia	Arthropoda	Arachnida	Araneae	Troglohyphantes	diabolicus	species	Deeleman-Reinhold, 1978	Slovenia	Savinja	Planina pri Sevnici	Glija jama	Glija jama, Planina pri Sevnici, Savinja	Hypogean	84		46.1103	15.4376	WGS84	Precise	515	Deeleman-Reinhold, 1978	Drovenik B.
SCP:Troglo_2022:184	MaterialCitation	SCP:Troglo_2022:184		Troglohyphantes diabolicus	Animalia	Arthropoda	Arachnida	Araneae	Troglohyphantes	diabolicus	species	Deeleman-Reinhold, 1978	Slovenia	Savinja	Šempeter, Celje	Pekel pri Zalogu (=Jama Pekel)	Pekel pri Zalogu (=Jama Pekel), Šempeter, Celje, Savinja	Hypogean	553		46.2902	15.1328	WGS84	Precise	302	Deeleman-Reinhold, 1978	Drovenik B.
SCP:Troglo_2022:185	MaterialCitation	SCP:Troglo_2022:185		Troglohyphantes diabolicus	Animalia	Arthropoda	Arachnida	Araneae	Troglohyphantes	diabolicus	species	Deeleman-Reinhold, 1978	Slovenia	Savinja	Topolšica	Rupa na Lomu	Rupa na Lomu, Topolšica, Savinja	Hypogean	3957		46.4116	15.015	WGS84	Precise	602	Deeleman-Reinhold, 1978	Novak T.
SCP:Troglo_2022:186	MaterialCitation	SCP:Troglo_2022:186		Troglohyphantes diabolicus	Animalia	Arthropoda	Arachnida	Araneae	Troglohyphantes	diabolicus	species	Deeleman-Reinhold, 1978	Slovenia	Savinja	Vransko		Vransko, Savinja	Beech forest			46.2367	14.9414	WGS84	Municipality		Deeleman-Reinhold, 1978
SCP:Troglo_2022:187	HumanObservation	SCP:Troglo_2022:187		Troglohyphantes dominici	Animalia	Arthropoda	Arachnida	Araneae	Troglohyphantes	dominici	species	Pesarini, 1988	Italy	Lombardia	Alzano Lombardo	Val Formica	Val Formica, Alzano Lombardo , Bergamo, Lombardia	Broadleave forest			45.7707	9.7242	WGS84	Precise	760	This work
SCP:Troglo_2022:188	HumanObservation	SCP:Troglo_2022:188		Troglohyphantes dominici	Animalia	Arthropoda	Arachnida	Araneae	Troglohyphantes	dominici	species	Pesarini, 1988	Italy	Lombardia	Alzano Lombardo	Val Formica	Val Formica, Alzano Lombardo , Bergamo, Lombardia	Grassland			45.7724	9.7217	WGS84	Precise	850	This work
SCP:Troglo_2022:189	HumanObservation	SCP:Troglo_2022:189		Troglohyphantes dominici	Animalia	Arthropoda	Arachnida	Araneae	Troglohyphantes	dominici	species	Pesarini, 1988	Italy	Lombardia	Camerata Cornello	Above Buffalora	Above Buffalora, Camerata Cornello, Bergamo, Lombardia	Shrubs in beech forest			45.9138	9.6336	WGS84	Precise	1150	This work
SCP:Troglo_2022:190	HumanObservation	SCP:Troglo_2022:190		Troglohyphantes dominici	Animalia	Arthropoda	Arachnida	Araneae	Troglohyphantes	dominici	species	Pesarini, 1988	Italy	Lombardia	Camerata Cornello	Monte Cancervo	Monte Cancervo, Camerata Cornello, Bergamo, Lombardia	Shrublands			45.9194	9.6163	WGS84	Precise	1770	This work
SCP:Troglo_2022:191	HumanObservation	SCP:Troglo_2022:191		Troglohyphantes dominici	Animalia	Arthropoda	Arachnida	Araneae	Troglohyphantes	dominici	species	Pesarini, 1988	Italy	Lombardia	Camerata Cornello	Monte Cancervo	Monte Cancervo, Camerata Cornello, Bergamo, Lombardia	Grassland			45.9163	9.6177	WGS84	Precise	1800	This work
SCP:Troglo_2022:192	HumanObservation	SCP:Troglo_2022:192		Troglohyphantes dominici	Animalia	Arthropoda	Arachnida	Araneae	Troglohyphantes	dominici	species	Pesarini, 1988	Italy	Lombardia	Camerata Cornello	Monte Venturosa	Monte Venturosa, Camerata Cornello, Bergamo, Lombardia	Rocky lands			45.9263	9.6169	WGS84	Precise	1850	This work
SCP:Troglo_2022:193	HumanObservation	SCP:Troglo_2022:193		Troglohyphantes dominici	Animalia	Arthropoda	Arachnida	Araneae	Troglohyphantes	dominici	species	Pesarini, 1988	Italy	Lombardia	Camerata Cornello	Monte Venturosa	Monte Venturosa, Camerata Cornello, Bergamo, Lombardia	Grassland			45.9283	9.6158	WGS84	Precise	1950	This work
SCP:Troglo_2022:194	HumanObservation	SCP:Troglo_2022:194		Troglohyphantes dominici	Animalia	Arthropoda	Arachnida	Araneae	Troglohyphantes	dominici	species	Pesarini, 1988	Italy	Lombardia	Colere	Lago Polzone	Lago Polzone, Colere, Bergamo, Lombardia	Alpine scree with calcareous grasslands			45.962	10.061	WGS84	Precise	1900	This work
SCP:Troglo_2022:195	HumanObservation	SCP:Troglo_2022:195		Troglohyphantes dominici	Animalia	Arthropoda	Arachnida	Araneae	Troglohyphantes	dominici	species	Pesarini, 1988	Italy	Lombardia	Colere	Monte Ferrantino	Monte Ferrantino, Colere, Bergamo, Lombardia	Grassland with rocks			45.969	10.036	WGS84	Precise	2200	This work
SCP:Troglo_2022:196	MaterialCitation	SCP:Troglo_2022:196		Troglohyphantes dominici	Animalia	Arthropoda	Arachnida	Araneae	Troglohyphantes	dominici	species	Pesarini, 1988	Italy	Lombardia	Colzate	Pendici Monte Alben, sopra baite del Sedernello	Pendici Monte Alben, sopra baite del Sedernello, Colzate, Bergamo, Lombardia			55716	45.8167	9.8558	WGS84	Municipality		Isaia et al., 2017
SCP:Troglo_2022:197	MaterialCitation	SCP:Troglo_2022:197		Troglohyphantes dominici	Animalia	Arthropoda	Arachnida	Araneae	Troglohyphantes	dominici	species	Pesarini, 1988	Italy	Lombardia	Cornalba	Cornalba	Cornalba, Cornalba, Bergamo, Lombardia			5182	45.8519	9.744	WGS84	Municipality		Pesarini, 2001
SCP:Troglo_2022:198	MaterialCitation	SCP:Troglo_2022:198		Troglohyphantes dominici	Animalia	Arthropoda	Arachnida	Araneae	Troglohyphantes	dominici	species	Pesarini, 1988	Italy	Lombardia	Costa di Serina	Costa Serina	Costa Serina, Costa di Serina, Bergamo, Lombardia			5183	45.8244	9.7446	WGS84	Municipality		Pesarini, 2001
SCP:Troglo_2022:199	MaterialCitation	SCP:Troglo_2022:199	1985-09-21	Troglohyphantes dominici	Animalia	Arthropoda	Arachnida	Araneae	Troglohyphantes	dominici	species	Pesarini, 1988	Italy	Lombardia	Gazzaniga	grotta di Val Asnina	grotta di Val Asnina, Gazzaniga, Bergamo, Lombardia	Hypogean		661	45.7897	9.85109	WGS84	Precise		Pesarini, 1988a	Zanon Domenico
SCP:Troglo_2022:200	MaterialCitation	SCP:Troglo_2022:200		Troglohyphantes dominici	Animalia	Arthropoda	Arachnida	Araneae	Troglohyphantes	dominici	species	Pesarini, 1988	Italy	Lombardia	Gazzaniga	Valle platz	Valle platz, Gazzaniga, Bergamo, Lombardia			63414	45.7941	9.8315	WGS84	Municipality		Isaia et al., 2017
SCP:Troglo_2022:201	MaterialCitation	SCP:Troglo_2022:201		Troglohyphantes dominici	Animalia	Arthropoda	Arachnida	Araneae	Troglohyphantes	dominici	species	Pesarini, 1988	Italy	Lombardia	Monasterolo del Castello	Val Torrezzo	Val Torrezzo, Monasterolo del Castello, Bergamo, Lombardia			10123	45.7629	9.931	WGS84	Municipality	600	Pantini, 2000	Pantini Paolo
SCP:Troglo_2022:202	MaterialCitation	SCP:Troglo_2022:202		Troglohyphantes dominici	Animalia	Arthropoda	Arachnida	Araneae	Troglohyphantes	dominici	species	Pesarini, 1988	Italy	Lombardia	Oltre il Colle	Oltre il colle	Oltre il colle, Oltre il Colle, Bergamo, Lombardia			32479	45.8905	9.77	WGS84	Municipality		Isaia and Pantini, 2010
SCP:Troglo_2022:203	HumanObservation	SCP:Troglo_2022:203		Troglohyphantes dominici	Animalia	Arthropoda	Arachnida	Araneae	Troglohyphantes	dominici	species	Pesarini, 1988	Italy	Lombardia	Oneta	Val Gerona	Val Gerona, Oneta, Bergamo, Lombardia				45.861	9.792	WGS84	Precise	1300	This work
SCP:Troglo_2022:204	MaterialCitation	SCP:Troglo_2022:204		Troglohyphantes dominici	Animalia	Arthropoda	Arachnida	Araneae	Troglohyphantes	dominici	species	Pesarini, 1988	Italy	Lombardia	Premolo	Doline south of Baita Camplano	Doline south of Baita Camplano, Premolo, Bergamo, Lombardia			32480	45.9192	9.83088	WGS84	Locality	1850	Isaia and Pantini, 2010
SCP:Troglo_2022:205	MaterialCitation	SCP:Troglo_2022:205		Troglohyphantes dominici	Animalia	Arthropoda	Arachnida	Araneae	Troglohyphantes	dominici	species	Pesarini, 1988	Italy	Lombardia	Premolo	Prateria alpina	Prateria alpina, Premolo, Bergamo, Lombardia	Alpine meadow		63415	45.9119	9.8234	WGS84	Locality	1900	Isaia and Pantini, 2010
SCP:Troglo_2022:206	MaterialCitation	SCP:Troglo_2022:206		Troglohyphantes dominici	Animalia	Arthropoda	Arachnida	Araneae	Troglohyphantes	dominici	species	Pesarini, 1988	Italy	Lombardia	Premolo	Rhododendron scrubland near Baita Camplano	Rhododendron scrubland near Baita Camplano, Premolo, Bergamo, Lombardia	Rhododendron scrubland		63416	45.9216	9.8279	WGS84	Locality	1850	Isaia and Pantini, 2010
SCP:Troglo_2022:207	MaterialCitation	SCP:Troglo_2022:207		Troglohyphantes dominici	Animalia	Arthropoda	Arachnida	Araneae	Troglohyphantes	dominici	species	Pesarini, 1988	Italy	Lombardia	Premolo	Rocky Land	Rocky Land, Premolo, Bergamo, Lombardia	Rocky Land		63417	45.9082	9.83208	WGS84	Locality	1850	Isaia and Pantini, 2010
SCP:Troglo_2022:208	MaterialCitation	SCP:Troglo_2022:208		Troglohyphantes dominici	Animalia	Arthropoda	Arachnida	Araneae	Troglohyphantes	dominici	species	Pesarini, 1988	Italy	Lombardia	Premolo	Springs of Parina stream	Springs of Parina stream, Premolo, Bergamo, Lombardia			63418	45.9262	9.8267	WGS84	Locality		Isaia and Pantini, 2010
SCP:Troglo_2022:209	MaterialCitation	SCP:Troglo_2022:209		Troglohyphantes dominici	Animalia	Arthropoda	Arachnida	Araneae	Troglohyphantes	dominici	species	Pesarini, 1988	Italy	Lombardia	Rovetta	Rovetta	Rovetta, Rovetta, Bergamo, Lombardia			32481	45.8926	9.9818	WGS84	Municipality		Isaia and Pantini, 2010
SCP:Troglo_2022:210	HumanObservation	SCP:Troglo_2022:210		Troglohyphantes dominici	Animalia	Arthropoda	Arachnida	Araneae	Troglohyphantes	dominici	species	Pesarini, 1988	Italy	Lombardia	Valgoglio	Valsanguigno	Valsanguigno, Valgoglio, Bergamo, Lombardia	River banks			45.9669	9.8705	WGS84	Precise	1400	This work
SCP:Troglo_2022:211	HumanObservation	SCP:Troglo_2022:211		Troglohyphantes dominici	Animalia	Arthropoda	Arachnida	Araneae	Troglohyphantes	dominici	species	Pesarini, 1988	Italy	Lombardia	Valgoglio	Valsanguigno, Alpe Salina	Valsanguigno, Alpe Salina, Valgoglio, Bergamo, Lombardia	Prairie in stream banks			45.9775	9.8636	WGS84	Precise	1950	This work
SCP:Troglo_2022:212	HumanObservation	SCP:Troglo_2022:212		Troglohyphantes dominici	Animalia	Arthropoda	Arachnida	Araneae	Troglohyphantes	dominici	species	Pesarini, 1988	Italy	Lombardia	Valgoglio	Valsanguigno, behind Rifugio Gianpace	Valsanguigno, behind Rifugio Gianpace, Valgoglio, Bergamo, Lombardia	Spring			45.9652	9.8808	WGS84	Precise	1350	This work
SCP:Troglo_2022:213	HumanObservation	SCP:Troglo_2022:213		Troglohyphantes excavatus	Animalia	Arthropoda	Arachnida	Araneae	Troglohyphantes	excavatus	species	Fage, 1919	Austria	Carinthia	Hochobir-Nordflanke, NE Gallizien, Dobrowa, Karawanken		Hochobir-Nordflanke, NE Gallizien, Dobrowa, Karawanken, Carinthia	Open vegetation with limestone debris			46.5361	14.5325	WGS84	Precise	617	This work	Komposch Christian
SCP:Troglo_2022:214	HumanObservation	SCP:Troglo_2022:214		Troglohyphantes excavatus	Animalia	Arthropoda	Arachnida	Araneae	Troglohyphantes	excavatus	species	Fage, 1919	Austria	Carinthia	Hochobir-Nordflanke, NE Gallizien, Dobrowa, Karawanken		Hochobir-Nordflanke, NE Gallizien, Dobrowa, Karawanken, Carinthia	Shrubs in beech forest			46.5372	14.5306	WGS84	Precise	557	This work	Komposch Christian
SCP:Troglo_2022:215	HumanObservation	SCP:Troglo_2022:215		Troglohyphantes excavatus	Animalia	Arthropoda	Arachnida	Araneae	Troglohyphantes	excavatus	species	Fage, 1919	Austria	Carinthia	Hochobir-Nordflanke, NE Gallizien, Dobrowa, Karawanken		Hochobir-Nordflanke, NE Gallizien, Dobrowa, Karawanken, Carinthia	Shrubs in beech forest			46.5372	14.5306	WGS84	Precise	557	This work	Komposch Christian
SCP:Troglo_2022:216	HumanObservation	SCP:Troglo_2022:216		Troglohyphantes excavatus	Animalia	Arthropoda	Arachnida	Araneae	Troglohyphantes	excavatus	species	Fage, 1919	Austria	Carinthia	Karawanken	Bärental, Johann-Ruhe (= Johannsenruhe)	Bärental, Johann-Ruhe (= Johannsenruhe), Karawanken, Carinthia	Stream banks in deciduous forests			46.4522	14.1654	WGS84	Locality	1300	This work	Diverse
SCP:Troglo_2022:217	HumanObservation	SCP:Troglo_2022:217		Troglohyphantes excavatus	Animalia	Arthropoda	Arachnida	Araneae	Troglohyphantes	excavatus	species	Fage, 1919	Austria	Carinthia	Karawanken	Bärental, Johann-Ruhe (= Johannsenruhe)	Bärental, Johann-Ruhe (= Johannsenruhe), Karawanken, Carinthia	Stream banks in deciduous forests			46.4522	14.1654	WGS84	Locality	1300	This work	Diverse
SCP:Troglo_2022:218	HumanObservation	SCP:Troglo_2022:218		Troglohyphantes excavatus	Animalia	Arthropoda	Arachnida	Araneae	Troglohyphantes	excavatus	species	Fage, 1919	Austria	Carinthia	Karawanken	Koschuta	Koschuta, Karawanken, Carinthia				46.4503	14.3944	WGS84	Precise	1410	This work	Komposch Christian
SCP:Troglo_2022:219	HumanObservation	SCP:Troglo_2022:219		Troglohyphantes excavatus	Animalia	Arthropoda	Arachnida	Araneae	Troglohyphantes	excavatus	species	Fage, 1919	Austria	Carinthia	Karawanken	Koschuta	Koschuta, Karawanken, Carinthia				46.4503	14.3944	WGS84	Precise	1410	This work	Komposch Christian
SCP:Troglo_2022:220	HumanObservation	SCP:Troglo_2022:220		Troglohyphantes excavatus	Animalia	Arthropoda	Arachnida	Araneae	Troglohyphantes	excavatus	species	Fage, 1919	Austria	Carinthia	Karawanken	Koschuta	Koschuta, Karawanken, Carinthia				46.4508	14.3914	WGS84	Locality	1370	This work	Komposch Christian
SCP:Troglo_2022:221	HumanObservation	SCP:Troglo_2022:221		Troglohyphantes excavatus	Animalia	Arthropoda	Arachnida	Araneae	Troglohyphantes	excavatus	species	Fage, 1919	Austria	Carinthia	S Schranken NSG, Kotschnatal, Talboden, SSE Bad Ve	Vellacher Kotschna - B: Fichtenforst	Vellacher Kotschna - B: Fichtenforst, S Schranken NSG, Kotschnatal, Talboden, SSE Bad Ve, Carinthia	Sprue forest			46.3944	14.5719	WGS84	Precise	1010	This work	Komposch Christian & Komposch Brigitte
SCP:Troglo_2022:222	HumanObservation	SCP:Troglo_2022:222		Troglohyphantes excavatus	Animalia	Arthropoda	Arachnida	Araneae	Troglohyphantes	excavatus	species	Fage, 1919	Austria	Carinthia	SE Ferlach, Karawanken	Zell-Pfarre N	Zell-Pfarre N, SE Ferlach, Karawanken, Carinthia	Stream banks in forest			46.4667	14.3833	WGS84	Precise	1050	This work	Diverse
SCP:Troglo_2022:223	HumanObservation	SCP:Troglo_2022:223		Troglohyphantes excavatus	Animalia	Arthropoda	Arachnida	Araneae	Troglohyphantes	excavatus	species	Fage, 1919	Austria	Carinthia	SE Ferlach, Karawanken	Zell-Pfarre N	Zell-Pfarre N, SE Ferlach, Karawanken, Carinthia	Stream banks in forest			46.4667	14.3833	WGS84	Precise	1050	This work	Diverse
SCP:Troglo_2022:224	HumanObservation	SCP:Troglo_2022:224		Troglohyphantes excavatus	Animalia	Arthropoda	Arachnida	Araneae	Troglohyphantes	excavatus	species	Fage, 1919	Austria	Carinthia	Steiner Alpen	Vellacher Kocna (=V. Kotschna)	Vellacher Kocna (=V. Kotschna), Steiner Alpen, Carinthia				46.3833	14.5667	WGS84	Precise	1500	This work	Mildner P.
SCP:Troglo_2022:225	HumanObservation	SCP:Troglo_2022:225		Troglohyphantes excavatus	Animalia	Arthropoda	Arachnida	Araneae	Troglohyphantes	excavatus	species	Fage, 1919	Austria	Carinthia	Steiner Alpen, Beginn NSG (SSW Eisenkappel)	Vellacher Kotschna, Umg. Schranken (Bu-Fi)	Vellacher Kotschna, Umg. Schranken (Bu-Fi), Steiner Alpen, Beginn NSG (SSW Eisenkappel), Carinthia	Mixed forest			46.4008	14.5692	WGS84	Precise	970	This work	Komposch Christian & Komposch Brigitte
SCP:Troglo_2022:226	HumanObservation	SCP:Troglo_2022:226		Troglohyphantes excavatus	Animalia	Arthropoda	Arachnida	Araneae	Troglohyphantes	excavatus	species	Fage, 1919	Austria	Carinthia	Steiner Alpen, SSW Eisenkappel; Talschluß; = Vella	Vellacher Kotschna - R (Block 7-8): Blockhalde (Feucht, Moos, Alnus)	Vellacher Kotschna - R (Block 7-8): Blockhalde (Feucht, Moos, Alnus), Steiner Alpen, SSW Eisenkappel; Talschluß; = Vella, Carinthia	Limestone rock mass			46.3878	14.5681	WGS84	Precise	1055	This work	Komposch Christian & Komposch Brigitte
SCP:Troglo_2022:227	HumanObservation	SCP:Troglo_2022:227		Troglohyphantes excavatus	Animalia	Arthropoda	Arachnida	Araneae	Troglohyphantes	excavatus	species	Fage, 1919	Austria	Carinthia	SW Ebriach, Karawanken	Trögener Klamm, Koschutabach, Kehre b. Seitenbach	Trögener Klamm, Koschutabach, Kehre b. Seitenbach, SW Ebriach, Karawanken, Carinthia				46.4514	14.4733	WGS84	Precise	830	This work	Komposch Christian & Komposch Brigitte
SCP:Troglo_2022:228	HumanObservation	SCP:Troglo_2022:228		Troglohyphantes excavatus	Animalia	Arthropoda	Arachnida	Araneae	Troglohyphantes	excavatus	species	Fage, 1919	Austria	Carinthia	SW Ebriach, Karawanken	Trögener Klamm, Koschutabach, vor "Weggabelung"	Trögener Klamm, Koschutabach, vor "Weggabelung", SW Ebriach, Karawanken, Carinthia				46.4514	14.4644	WGS84	Precise	880	This work	Komposch Christian & Komposch Brigitte
SCP:Troglo_2022:229	HumanObservation	SCP:Troglo_2022:229		Troglohyphantes excavatus	Animalia	Arthropoda	Arachnida	Araneae	Troglohyphantes	excavatus	species	Fage, 1919	Austria	Carinthia	SW Ebriach, Karawanken	Trögener Klamm, Seitenbach b. 3. Brücke	Trögener Klamm, Seitenbach b. 3. Brücke, SW Ebriach, Karawanken, Carinthia				46.4539	14.4981	WGS84	Precise	730	This work	Komposch Christian & Komposch Brigitte
SCP:Troglo_2022:230	HumanObservation	SCP:Troglo_2022:230		Troglohyphantes excavatus	Animalia	Arthropoda	Arachnida	Araneae	Troglohyphantes	excavatus	species	Fage, 1919	Austria	Carinthia	SW Ebriach, Karawanken	Trögener Klamm, Seitenbach b. 3. Brücke	Trögener Klamm, Seitenbach b. 3. Brücke, SW Ebriach, Karawanken, Carinthia				46.4539	14.4981	WGS84	Precise	730	This work	Komposch Christian & Komposch Brigitte
SCP:Troglo_2022:231	HumanObservation	SCP:Troglo_2022:231		Troglohyphantes excavatus	Animalia	Arthropoda	Arachnida	Araneae	Troglohyphantes	excavatus	species	Fage, 1919	Austria	Carinthia	WNW Tepke, Kotschnatal, Talboden, SSE Bad Vellach,	Vellacher Kotschna - C: Rotbuchen-Tannenwald	Vellacher Kotschna - C: Rotbuchen-Tannenwald, WNW Tepke, Kotschnatal, Talboden, SSE Bad Vellach, Carinthia	Mixed forest (red beech-fir) with blocks			46.3906	14.5703	WGS84	Precise	1060	This work	Komposch Christian & Komposch Brigitte
SCP:Troglo_2022:232	HumanObservation	SCP:Troglo_2022:232		Troglohyphantes excavatus	Animalia	Arthropoda	Arachnida	Araneae	Troglohyphantes	excavatus	species	Fage, 1919	Austria	Carinthia	WSW Eisenkappel, S Ebriach	Trögener Klamm div. (Schluchtbereich)	Trögener Klamm div. (Schluchtbereich), WSW Eisenkappel, S Ebriach, Carinthia	Meadow in spruce forest, in moss			46.45	14.4833	WGS84	Precise	700	This work	Diverse
SCP:Troglo_2022:233	HumanObservation	SCP:Troglo_2022:233		Troglohyphantes excavatus	Animalia	Arthropoda	Arachnida	Araneae	Troglohyphantes	excavatus	species	Fage, 1919	Austria	Carinthia	WSW Eisenkappel, S Ebriach	Trögener Klamm div. (Schluchtbereich)	Trögener Klamm div. (Schluchtbereich), WSW Eisenkappel, S Ebriach, Carinthia	Meadow in spruce forest, in moss			46.45	14.4833	WGS84	Precise	700	This work	Diverse
SCP:Troglo_2022:234	HumanObservation	SCP:Troglo_2022:234		Troglohyphantes excavatus	Animalia	Arthropoda	Arachnida	Araneae	Troglohyphantes	excavatus	species	Fage, 1919	Austria	Carinthia	WSW Eisenkappel, S Ebriach	Trögener Klamm div. (Schluchtbereich)	Trögener Klamm div. (Schluchtbereich), WSW Eisenkappel, S Ebriach, Carinthia	Meadow in spruce forest, in moss			46.45	14.4833	WGS84	Precise	700	This work	Diverse
SCP:Troglo_2022:235	HumanObservation	SCP:Troglo_2022:235		Troglohyphantes excavatus	Animalia	Arthropoda	Arachnida	Araneae	Troglohyphantes	excavatus	species	Fage, 1919	Austria	Carinthia	WSW Eisenkappel, S Ebriach		WSW Eisenkappel, S Ebriach, Carinthia	Meadow in spruce forest, in moss			46.45	14.4833	WGS84	Precise	700	This work	Diverse
SCP:Troglo_2022:236	HumanObservation	SCP:Troglo_2022:236		Troglohyphantes excavatus	Animalia	Arthropoda	Arachnida	Araneae	Troglohyphantes	excavatus	species	Fage, 1919	Austria	Carinthia	WSW Eisenkappel, S Ebriach		WSW Eisenkappel, S Ebriach, Carinthia	Meadow in spruce forest, in moss			46.45	14.4833	WGS84	Precise	700	This work	Diverse
SCP:Troglo_2022:237	HumanObservation	SCP:Troglo_2022:237		Troglohyphantes excavatus	Animalia	Arthropoda	Arachnida	Araneae	Troglohyphantes	excavatus	species	Fage, 1919	Austria	Carinthia	WSW Eisenkappel, S Ebriach		WSW Eisenkappel, S Ebriach, Carinthia	Meadow in spruce forest, in moss			46.45	14.4833	WGS84	Precise	700	This work	Diverse
SCP:Troglo_2022:238	HumanObservation	SCP:Troglo_2022:238		Troglohyphantes excavatus	Animalia	Arthropoda	Arachnida	Araneae	Troglohyphantes	excavatus	species	Fage, 1919	Austria	Carinthia	Zwölferkopf-S, N Gh. Franzl, SW Ebriach, Karawanken	Brandfläche Trögerner Klamm-BFD	Brandfläche Trögerner Klamm-BFD, Zwölferkopf-S, N Gh. Franzl, SW Ebriach, Karawanken, , Carinthia	Coniferous forest			46.4561	14.4883	WGS84	Precise	965	This work	Paill Wolfgang
SCP:Troglo_2022:239	HumanObservation	SCP:Troglo_2022:239	2008-06-22	Troglohyphantes excavatus	Animalia	Arthropoda	Arachnida	Araneae	Troglohyphantes	excavatus	species	Fage, 1919	Croatia	Karlovac	Bosiljevo	Bibička špilja	Bibička špilja, Bosiljevo, Karlovac	Hypogean		CBSS_AR306	45.3359	15.2541	WGS84	Precise		This work	Pavlek Martina	Pavlek Martina		1f
SCP:Troglo_2022:240	HumanObservation	SCP:Troglo_2022:240	2008-06-18	Troglohyphantes excavatus	Animalia	Arthropoda	Arachnida	Araneae	Troglohyphantes	excavatus	species	Fage, 1919	Croatia	Karlovac	Bosiljevo	Dragina pećina na Dobri	Dragina pećina na Dobri, Bosiljevo, Karlovac	Hypogean		CBSS_AR303	45.3468	15.2901	WGS84	Precise		This work	Kazimir Miculinić	Pavlek Martina		1m
SCP:Troglo_2022:241	HumanObservation	SCP:Troglo_2022:241	2008-06-23	Troglohyphantes excavatus	Animalia	Arthropoda	Arachnida	Araneae	Troglohyphantes	excavatus	species	Fage, 1919	Croatia	Karlovac	Bosiljevo	Jama na Solinskom vrhu	Jama na Solinskom vrhu, Bosiljevo, Karlovac	Hypogean		CBSS_AR309	45.3595	15.3138	WGS84	Precise		This work	Pavlek Martina	Pavlek Martina		1m, 2juv
SCP:Troglo_2022:242	HumanObservation	SCP:Troglo_2022:242	2008-08-26	Troglohyphantes excavatus	Animalia	Arthropoda	Arachnida	Araneae	Troglohyphantes	excavatus	species	Fage, 1919	Croatia	Karlovac	Bosiljevo	Jama u kanjonu Dobre ispod Grabrka	Jama u kanjonu Dobre ispod Grabrka, Bosiljevo, Karlovac	Hypogean		CBSS_AR327	45.3539	15.2998	WGS84	Precise		This work	Pavlek Martina	Pavlek Martina		1f
SCP:Troglo_2022:243	HumanObservation	SCP:Troglo_2022:243	2008-06-18	Troglohyphantes excavatus	Animalia	Arthropoda	Arachnida	Araneae	Troglohyphantes	excavatus	species	Fage, 1919	Croatia	Karlovac	Bosiljevo	Paveća špilja	Paveća špilja, Bosiljevo, Karlovac	Hypogean		CBSS_AR321	45.3533	15.3175	WGS84	Precise		This work	Ozimec Roman	Pavlek Martina		1m
SCP:Troglo_2022:244	HumanObservation	SCP:Troglo_2022:244	2008-08-23	Troglohyphantes excavatus	Animalia	Arthropoda	Arachnida	Araneae	Troglohyphantes	excavatus	species	Fage, 1919	Croatia	Karlovac	Bosiljevo	Trijama II	Trijama II, Bosiljevo, Karlovac	Hypogean		CBSS_AR329	45.3644	15.3158	WGS84	Precise		This work	Bedek Jana	Pavlek Martina		1m, 2f, 1juv
SCP:Troglo_2022:245	HumanObservation	SCP:Troglo_2022:245	2008-06-20	Troglohyphantes excavatus	Animalia	Arthropoda	Arachnida	Araneae	Troglohyphantes	excavatus	species	Fage, 1919	Croatia	Karlovac	Dani, Bosiljevo	Danetska pećina	Danetska pećina, Dani, Bosiljevo, Karlovac	Hypogean		CBSS_AR339	45.3516	15.328	WGS84	Precise		This work	Bedek Jana	Pavlek Martina		1f, 1juv
SCP:Troglo_2022:246	HumanObservation	SCP:Troglo_2022:246	2008-06-20	Troglohyphantes excavatus	Animalia	Arthropoda	Arachnida	Araneae	Troglohyphantes	excavatus	species	Fage, 1919	Croatia	Karlovac	Generalski Stol	Jama kod Kasunića	Jama kod Kasunića, Generalski Stol, Karlovac	Hypogean		CBSS_AR336	45.3535	15.3123	WGS84	Precise		This work	Hrvoje Cvitanović	Pavlek Martina		1m
SCP:Troglo_2022:247	HumanObservation	SCP:Troglo_2022:247	2009-05-11	Troglohyphantes excavatus	Animalia	Arthropoda	Arachnida	Araneae	Troglohyphantes	excavatus	species	Fage, 1919	Croatia	Karlovac	Generalski Stol	Sušica ponor	Sušica ponor, Generalski Stol, Karlovac	Hypogean		CBSS_AR505	45.3156	15.3443	WGS84	Precise		This work	Kirin Alen	Pavlek Martina		2f
SCP:Troglo_2022:248	HumanObservation	SCP:Troglo_2022:248	2009-05-10	Troglohyphantes excavatus	Animalia	Arthropoda	Arachnida	Araneae	Troglohyphantes	excavatus	species	Fage, 1919	Croatia	Karlovac	Generalski Stol	Vodena jama	Vodena jama, Generalski Stol, Karlovac	Hypogean		CBSS_AR485	45.3385	15.3267	WGS84	Precise		This work	Lukić Marko	Pavlek Martina		1f
SCP:Troglo_2022:249	HumanObservation	SCP:Troglo_2022:249	2003-06-07	Troglohyphantes excavatus	Animalia	Arthropoda	Arachnida	Araneae	Troglohyphantes	excavatus	species	Fage, 1919	Croatia	Karlovac	Gudalji	Jama na Javorniku	Jama na Javorniku, Gudalji, Karlovac	Hypogean		CBSS_AR788	45.7329	15.2824	WGS84	Precise		This work	Ozimec Roman	Pavlek Martina		1f
SCP:Troglo_2022:250	MaterialCitation	SCP:Troglo_2022:250		Troglohyphantes excavatus	Animalia	Arthropoda	Arachnida	Araneae	Troglohyphantes	excavatus	species	Fage, 1919	Croatia	Karlovac	Kamanje	Vrlovka	Vrlovka, Kamanje, Karlovac	Hypogean			45.6371	15.3905	WGS84	Precise		Deeleman-Reinhold, 1978	Deeleman Paul Robert & Deeleman-Reinhold Christa Laetitia
SCP:Troglo_2022:251	HumanObservation	SCP:Troglo_2022:251	2009-06-06	Troglohyphantes excavatus	Animalia	Arthropoda	Arachnida	Araneae	Troglohyphantes	excavatus	species	Fage, 1919	Croatia	Karlovac	Karlovac	Đot jama	Đot jama, Karlovac, Karlovac	Hypogean		CBSS_AR557	45.5365	15.3382	WGS84	Precise		This work	Ozimec Roman	Pavlek Martina		1f
SCP:Troglo_2022:252	HumanObservation	SCP:Troglo_2022:252	2017-10-19	Troglohyphantes excavatus	Animalia	Arthropoda	Arachnida	Araneae	Troglohyphantes	excavatus	species	Fage, 1919	Croatia	Karlovac	Karlovac	Zvonečka II	Zvonečka II, Karlovac, Karlovac	Hypogean		CBSS_AR5696	45.5311	15.3677	WGS84	Precise		This work	Rožman Tin	Pavlek Martina
SCP:Troglo_2022:253	HumanObservation	SCP:Troglo_2022:253	2017-03-04	Troglohyphantes excavatus	Animalia	Arthropoda	Arachnida	Araneae	Troglohyphantes	excavatus	species	Fage, 1919	Croatia	Karlovac	Mašvina	Krunićeva špilja	Krunićeva špilja, Mašvina, Karlovac	Hypogean		CBSS_AR4944	45.0572	15.6808	WGS84	Precise		This work	Hrvoje Cvitanović	Pavlek Martina		2f, 3juv
SCP:Troglo_2022:254	MaterialCitation	SCP:Troglo_2022:254	2004-04-17	Troglohyphantes excavatus	Animalia	Arthropoda	Arachnida	Araneae	Troglohyphantes	excavatus	species	Fage, 1919	Croatia	Karlovac	Nova Kršlja	Donja Baraćeva špilja	Donja Baraćeva špilja, Nova Kršlja, Karlovac	Hypogean			44.9842	15.7232	WGS84	Precise		Hlaváč and Jalžić, 2010	Pavlek Martina	Pavlek Martina		1m
SCP:Troglo_2022:255	MaterialCitation	SCP:Troglo_2022:255		Troglohyphantes excavatus	Animalia	Arthropoda	Arachnida	Araneae	Troglohyphantes	excavatus	species	Fage, 1919	Croatia	Karlovac	Nova Kršlja	Gornja Baraćeva špilja	Gornja Baraćeva špilja, Nova Kršlja, Karlovac	Hypogean			44.9839	15.7217	WGS84	Precise		Deeleman-Reinhold, 1978	Deeleman Paul Robert & Deeleman-Reinhold Christa Laetitia
SCP:Troglo_2022:256	MaterialCitation	SCP:Troglo_2022:256	2016-04-17	Troglohyphantes excavatus	Animalia	Arthropoda	Arachnida	Araneae	Troglohyphantes	excavatus	species	Fage, 1919	Croatia	Karlovac	Oštarije	Mandelaja	Mandelaja, Oštarije, Karlovac	Hypogean			45.2334	15.3002	WGS84	Precise	340	Mammola et al., 2019a	Rožman Tin	Pavlek Martina		1f
SCP:Troglo_2022:257	MaterialCitation	SCP:Troglo_2022:257		Troglohyphantes excavatus	Animalia	Arthropoda	Arachnida	Araneae	Troglohyphantes	excavatus	species	Fage, 1919	Croatia	Karlovac	Ozalj	Ozaljska špilja	Ozaljska špilja, Ozalj, Karlovac	Hypogean			45.6158	15.465	WGS84	Precise		Deeleman-Reinhold, 1978	Deeleman Paul Robert & Deeleman-Reinhold Christa Laetitia
SCP:Troglo_2022:258	HumanObservation	SCP:Troglo_2022:258	2014-06-19	Troglohyphantes excavatus	Animalia	Arthropoda	Arachnida	Araneae	Troglohyphantes	excavatus	species	Fage, 1919	Croatia	Karlovac	Radatovići	Jama u Vrloj strani	Jama u Vrloj strani, Radatovići, Karlovac	Hypogean		CBSS_AR4527	45.7261	15.2751	WGS84	Precise		This work	Bregović Petra	Pavlek Martina		2f, 2juv
SCP:Troglo_2022:259	HumanObservation	SCP:Troglo_2022:259	2019-11-02	Troglohyphantes excavatus	Animalia	Arthropoda	Arachnida	Araneae	Troglohyphantes	excavatus	species	Fage, 1919	Croatia	Karlovac	Rakovica	Brajdićeva jama	Brajdićeva jama, Rakovica, Karlovac	Hypogean		CBSS_AR6681	44.9787	15.5717	WGS84	Precise		This work	Filip Belak	Pavlek Martina		1f, 1m, 2juv
SCP:Troglo_2022:260	HumanObservation	SCP:Troglo_2022:260	2021-03-20	Troglohyphantes excavatus	Animalia	Arthropoda	Arachnida	Araneae	Troglohyphantes	excavatus	species	Fage, 1919	Croatia	Karlovac	Rakovica	Jama pod Guvnom	Jama pod Guvnom, Rakovica, Karlovac	Hypogean		CBSS_AR7259	44.9876	15.5997	WGS84	Precise		This work	Mišerić Ivana	Pavlek Martina		1f
SCP:Troglo_2022:261	HumanObservation	SCP:Troglo_2022:261	2020-10-04	Troglohyphantes excavatus	Animalia	Arthropoda	Arachnida	Araneae	Troglohyphantes	excavatus	species	Fage, 1919	Croatia	Karlovac	Rakovica	Keserka	Keserka, Rakovica, Karlovac	Hypogean		CBSS_AR7165	45.0258	15.6653	WGS84	Precise		This work	Baković Robert	Pavlek Martina		1f
SCP:Troglo_2022:262	HumanObservation	SCP:Troglo_2022:262	2018-01-16	Troglohyphantes excavatus	Animalia	Arthropoda	Arachnida	Araneae	Troglohyphantes	excavatus	species	Fage, 1919	Croatia	Karlovac	Rakovica	Špilja u Bunariću	Špilja u Bunariću, Rakovica, Karlovac	Hypogean		CBSS_AR5690	44.9826	15.6241	WGS84	Precise		This work	Hrvoje Cvitanović	Pavlek Martina		1f, 1m, 3juv
SCP:Troglo_2022:263	HumanObservation	SCP:Troglo_2022:263	2014-06-20	Troglohyphantes excavatus	Animalia	Arthropoda	Arachnida	Araneae	Troglohyphantes	excavatus	species	Fage, 1919	Croatia	Karlovac	Sekulići	Špilja kod Juraševe livade	Špilja kod Juraševe livade, Sekulići, Karlovac	Hypogean		CBSS_AR4528	45.7328	15.3072	WGS84	Precise		This work	Kirin Alen	Pavlek Martina		1m
SCP:Troglo_2022:264	HumanObservation	SCP:Troglo_2022:264	2002-11-03	Troglohyphantes excavatus	Animalia	Arthropoda	Arachnida	Araneae	Troglohyphantes	excavatus	species	Fage, 1919	Croatia	Karlovac	Žumberak	Zverina	Zverina, Žumberak, Karlovac	Hypogean		CBSS_AR751	45.6813	15.445	WGS84	Precise		This work	Ozimec Roman, Rubinić Tomica	Pavlek Martina		2f, 1m
SCP:Troglo_2022:265	HumanObservation	SCP:Troglo_2022:265	2005-04-23	Troglohyphantes excavatus	Animalia	Arthropoda	Arachnida	Araneae	Troglohyphantes	excavatus	species	Fage, 1919	Croatia	Krapina-Zagorjev	Stubica	Židovske jame	Židovske jame, Stubica, Krapina-Zagorjev	Hypogean		CBSS_AR769	45.9975	16.039	WGS84	Precise		This work	Bedek Jana	Pavlek Martina		1f
SCP:Troglo_2022:266	HumanObservation	SCP:Troglo_2022:266	2010-01-10	Troglohyphantes excavatus	Animalia	Arthropoda	Arachnida	Araneae	Troglohyphantes	excavatus	species	Fage, 1919	Croatia	Lika-Senj	Ličko Petrovo selo	Kukuruzovićeva špilja	Kukuruzovićeva špilja, Ličko Petrovo selo, Lika-Senj	Hypogean		CBSS_AR4952	44.9148	15.7025	WGS84	Precise		This work	Kirin Alen	Pavlek Martina		2f
SCP:Troglo_2022:267	HumanObservation	SCP:Troglo_2022:267	2005-09-23	Troglohyphantes excavatus	Animalia	Arthropoda	Arachnida	Araneae	Troglohyphantes	excavatus	species	Fage, 1919	Croatia	Lika-Senj	Sertić Poljana, Plitvički klanac	Jama pod Biljevinom	Jama pod Biljevinom, Sertić Poljana, Plitvički klanac, Lika-Senj	Hypogean		CBSS_AR1139	44.9214	15.581	WGS84	Precise		This work	Pavlek Martina	Pavlek Martina		1f
SCP:Troglo_2022:268	HumanObservation	SCP:Troglo_2022:268	2001-07-29	Troglohyphantes excavatus	Animalia	Arthropoda	Arachnida	Araneae	Troglohyphantes	excavatus	species	Fage, 1919	Croatia	Primorje-Gorski Kotar	Ćićarija	Jama Staje 8	Jama Staje 8, Ćićarija, Primorje-Gorski Kotar	Hypogean		CBSS_AR766	45.4474	14.1439	WGS84	Precise		This work	Dalibor Reš, Nino Gruborović	Pavlek Martina		1f
SCP:Troglo_2022:269	HumanObservation	SCP:Troglo_2022:269	2009-04-26	Troglohyphantes excavatus	Animalia	Arthropoda	Arachnida	Araneae	Troglohyphantes	excavatus	species	Fage, 1919	Croatia	Primorje-Gorski Kotar	Ćićarija	Jama u Velim Sapcima 3	Jama u Velim Sapcima 3, Ćićarija, Primorje-Gorski Kotar	Hypogean		CBSS_AR618	45.359	14.2427	WGS84	Precise		This work	Pavlek Martina	Pavlek Martina		1f, 1m
SCP:Troglo_2022:270	HumanObservation	SCP:Troglo_2022:270	1999-07-18	Troglohyphantes excavatus	Animalia	Arthropoda	Arachnida	Araneae	Troglohyphantes	excavatus	species	Fage, 1919	Croatia	Primorje-Gorski Kotar	Fužine	Javorje doline	Javorje doline, Fužine, Primorje-Gorski Kotar	Under stones in superficial subterranean habitat		CBSS_AR1130	45.0964	14.9163	WGS84	1 km		This work	Ozimec Roman	Pavlek Martina		1m
SCP:Troglo_2022:271	HumanObservation	SCP:Troglo_2022:271	2017-07-27	Troglohyphantes excavatus	Animalia	Arthropoda	Arachnida	Araneae	Troglohyphantes	excavatus	species	Fage, 1919	Croatia	Primorje-Gorski Kotar	Fužine	Vrelo	Vrelo, Fužine, Primorje-Gorski Kotar	Hypogean		CBSS_AR5111	45.3265	14.7042	WGS84	Precise	730	This work	Pavlek Martina	Pavlek Martina		1f
SCP:Troglo_2022:272	HumanObservation	SCP:Troglo_2022:272	2015-10-04	Troglohyphantes excavatus	Animalia	Arthropoda	Arachnida	Araneae	Troglohyphantes	excavatus	species	Fage, 1919	Croatia	Primorje-Gorski Kotar	Gomirje	Jama kod Lugarnice	Jama kod Lugarnice, Gomirje, Primorje-Gorski Kotar	Hypogean		CBSS_AR4549	45.3279	15.0924	WGS84	Precise		This work	Kutleša Petra	Pavlek Martina		1f
SCP:Troglo_2022:273	HumanObservation	SCP:Troglo_2022:273	2006-11-04	Troglohyphantes excavatus	Animalia	Arthropoda	Arachnida	Araneae	Troglohyphantes	excavatus	species	Fage, 1919	Croatia	Primorje-Gorski Kotar	Menderi, Poljane	Lovranski Lazići 1	Lovranski Lazići 1, Menderi, Poljane, Primorje-Gorski Kotar	Hypogean		CBSS_AR1319	45.3103	14.2409	WGS84	Precise		This work	Pavlek Martina	Pavlek Martina		1m
SCP:Troglo_2022:274	HumanObservation	SCP:Troglo_2022:274	2009-04-21	Troglohyphantes excavatus	Animalia	Arthropoda	Arachnida	Araneae	Troglohyphantes	excavatus	species	Fage, 1919	Croatia	Primorje-Gorski Kotar	Puhari, Poljane	Pećina kod sela Puhari	Pećina kod sela Puhari, Puhari, Poljane, Primorje-Gorski Kotar	Hypogean		CBSS_AR582	45.3289	14.2566	WGS84	Precise		This work	Pavlek Martina	Pavlek Martina		1f, 1juv m
SCP:Troglo_2022:275	HumanObservation	SCP:Troglo_2022:275	2018-06-22	Troglohyphantes excavatus	Animalia	Arthropoda	Arachnida	Araneae	Troglohyphantes	excavatus	species	Fage, 1919	Croatia	Primorje-Gorski Kotar	Šverda	Jama u potrazi 1	Jama u potrazi 1, Šverda, Primorje-Gorski Kotar	Hypogean		CBSS_AR5726	45.5779	14.5082	WGS84	Precise		This work	Kirin Alen	Pavlek Martina		1m
SCP:Troglo_2022:276	HumanObservation	SCP:Troglo_2022:276	2009-04-25	Troglohyphantes excavatus	Animalia	Arthropoda	Arachnida	Araneae	Troglohyphantes	excavatus	species	Fage, 1919	Croatia	Primorje-Gorski Kotar	Veprinac	Jama na Lipovice	Jama na Lipovice, Veprinac, Primorje-Gorski Kotar	Hypogean		CBSS_AR601	45.3689	14.246	WGS84	Precise		This work	Pavlek Martina	Pavlek Martina		1f
SCP:Troglo_2022:277	HumanObservation	SCP:Troglo_2022:277	2007-09-14	Troglohyphantes excavatus	Animalia	Arthropoda	Arachnida	Araneae	Troglohyphantes	excavatus	species	Fage, 1919	Croatia	Primorje-Gorski Kotar	Veprinac	Jama na Poklonu	Jama na Poklonu, Veprinac, Primorje-Gorski Kotar	Hypogean		CBSS_AR1328	45.3072	14.2149	WGS84	Precise		This work	Dajana Hmura	Pavlek Martina		2f
SCP:Troglo_2022:278	HumanObservation	SCP:Troglo_2022:278	2006-10-16	Troglohyphantes excavatus	Animalia	Arthropoda	Arachnida	Araneae	Troglohyphantes	excavatus	species	Fage, 1919	Croatia	Varaždin	Ravna Gora	Doline near pit Jama u Velikim Vrtanjima	Doline near pit Jama u Velikim Vrtanjima, Ravna Gora, Varaždin	Under stones in superficial subterranean habitat		CBSS_AR4828	46.2856	16.0151	WGS84	Precise		This work	Ozimec Roman	Pavlek Martina		1f, 2m, 4juv
SCP:Troglo_2022:279	HumanObservation	SCP:Troglo_2022:279	2008-05-13	Troglohyphantes excavatus	Animalia	Arthropoda	Arachnida	Araneae	Troglohyphantes	excavatus	species	Fage, 1919	Croatia	Varaždin	Varaždin	Duplja jama	Duplja jama, Varaždin, Varaždin	Hypogean		CBSS_AR259	46.2817	15.9909	WGS84	Precise		This work	Fanica Kljaković Gašpić	Pavlek Martina		1m
SCP:Troglo_2022:280	HumanObservation	SCP:Troglo_2022:280	2020-10-08	Troglohyphantes excavatus	Animalia	Arthropoda	Arachnida	Araneae	Troglohyphantes	excavatus	species	Fage, 1919	Croatia	Zagreb	Budinjak	Židovske kuće	Židovske kuće, Budinjak, Zagreb	Hypogean		CBSS_AR7250	45.8095	15.4764	WGS84	Precise		This work	Kirin Alen	Pavlek Martina		1f, 1m
SCP:Troglo_2022:281	HumanObservation	SCP:Troglo_2022:281	2002-11-02	Troglohyphantes excavatus	Animalia	Arthropoda	Arachnida	Araneae	Troglohyphantes	excavatus	species	Fage, 1919	Croatia	Zagreb	Donji Oštrc	Jamina	Jamina, Donji Oštrc, Zagreb	Hypogean		CBSS_AR790	45.6992	15.4247	WGS84	Precise		This work	Ozimec Roman, Rubinić Tomica	Pavlek Martina		1f
SCP:Troglo_2022:282	HumanObservation	SCP:Troglo_2022:282	2014-06-19	Troglohyphantes excavatus	Animalia	Arthropoda	Arachnida	Araneae	Troglohyphantes	excavatus	species	Fage, 1919	Croatia	Zagreb	Donji Oštrc	Jamina pod Piskom	Jamina pod Piskom, Donji Oštrc, Zagreb	Hypogean		CBSS_AR4534	45.7183	15.4175	WGS84	Precise		This work	Kirin Alen	Pavlek Martina		2m, 1f, 2juvm
SCP:Troglo_2022:283	HumanObservation	SCP:Troglo_2022:283	2002-12-08	Troglohyphantes excavatus	Animalia	Arthropoda	Arachnida	Araneae	Troglohyphantes	excavatus	species	Fage, 1919	Croatia	Zagreb	Drašči vrh	Dolača	Dolača, Drašči vrh, Zagreb	Hypogean		CBSS_AR784	45.7396	15.4828	WGS84	Precise		This work	Lukić Marko	Pavlek Martina		1f
SCP:Troglo_2022:284	HumanObservation	SCP:Troglo_2022:284	1999-10-17	Troglohyphantes excavatus	Animalia	Arthropoda	Arachnida	Araneae	Troglohyphantes	excavatus	species	Fage, 1919	Croatia	Zagreb	Gornji Oštrc	Spilja Lisina	Spilja Lisina, Gornji Oštrc, Zagreb	Hypogean		CBSS_AR783	45.6935	15.4417	WGS84	Precise		This work	Ozimec Roman	Pavlek Martina		1f
SCP:Troglo_2022:285	HumanObservation	SCP:Troglo_2022:285	2002-09-15	Troglohyphantes excavatus	Animalia	Arthropoda	Arachnida	Araneae	Troglohyphantes	excavatus	species	Fage, 1919	Croatia	Zagreb	Kalje	Jama Jamura	Jama Jamura, Kalje, Zagreb	Hypogean		CBSS_AR787	45.7541	15.4893	WGS84	Precise		This work	Ozimec Roman, Rubinić Tomica	Pavlek Martina		2f, 1m
SCP:Troglo_2022:286	MaterialCitation	SCP:Troglo_2022:286		Troglohyphantes excavatus	Animalia	Arthropoda	Arachnida	Araneae	Troglohyphantes	excavatus	species	Fage, 1919	Croatia	Zagreb	Medvednica	Above Bliznec spring	Above Bliznec spring, Medvednica, Zagreb				45.8769	15.9785	WGS84	0.5 km		Rucner and Rucner, 1995
SCP:Troglo_2022:287	HumanObservation	SCP:Troglo_2022:287	2004-12-03	Troglohyphantes excavatus	Animalia	Arthropoda	Arachnida	Araneae	Troglohyphantes	excavatus	species	Fage, 1919	Croatia	Zagreb	Medvednica	Batinova jama	Batinova jama, Medvednica, Zagreb	Hypogean		CBSS_AR767	45.846	15.8685	WGS84	Precise		This work	Katušić Luka	Pavlek Martina		1f, 1m
SCP:Troglo_2022:288	MaterialCitation	SCP:Troglo_2022:288		Troglohyphantes excavatus	Animalia	Arthropoda	Arachnida	Araneae	Troglohyphantes	excavatus	species	Fage, 1919	Croatia	Zagreb	Medvednica	Beech forest on Medvednica Mt	Beech forest on Medvednica Mt, Medvednica, Zagreb	Beech forest					WGS84	Precise		Deeleman-Reinhold, 1978	Deeleman Paul Robert & Deeleman-Reinhold Christa Laetitia
SCP:Troglo_2022:289	MaterialCitation	SCP:Troglo_2022:289		Troglohyphantes excavatus	Animalia	Arthropoda	Arachnida	Araneae	Troglohyphantes	excavatus	species	Fage, 1919	Croatia	Zagreb	Medvednica	Below Sljeme peak	Below Sljeme peak, Medvednica, Zagreb				45.8992	15.9476	WGS84	0.5 km		Rucner and Rucner, 1995
SCP:Troglo_2022:290	HumanObservation	SCP:Troglo_2022:290	2004-12-04	Troglohyphantes excavatus	Animalia	Arthropoda	Arachnida	Araneae	Troglohyphantes	excavatus	species	Fage, 1919	Croatia	Zagreb	Medvednica	Dvogača	Dvogača, Medvednica, Zagreb	Hypogean		CBSS_AR747	45.8508	15.8731	WGS84	Precise		This work	Pavlek Martina	Pavlek Martina		1f
SCP:Troglo_2022:291	MaterialCitation	SCP:Troglo_2022:291	2004-11-24	Troglohyphantes excavatus	Animalia	Arthropoda	Arachnida	Araneae	Troglohyphantes	excavatus	species	Fage, 1919	Croatia	Zagreb	Medvednica	Francuski rudnik 1	Francuski rudnik 1, Medvednica, Zagreb	Hypogean			45.913	15.9405	WGS84	Precise		Mammola et al., 2019a	Bedek Jana	Pavlek Martina		1m, 1juv
SCP:Troglo_2022:292	HumanObservation	SCP:Troglo_2022:292	2004-01-24	Troglohyphantes excavatus	Animalia	Arthropoda	Arachnida	Araneae	Troglohyphantes	excavatus	species	Fage, 1919	Croatia	Zagreb	Medvednica	Jama Bijele sige	Jama Bijele sige, Medvednica, Zagreb	Hypogean		CBSS_AR776	45.8552	15.8633	WGS84	Precise		This work	Lukić Marko	Pavlek Martina		1f,2m
SCP:Troglo_2022:293	HumanObservation	SCP:Troglo_2022:293	2005-05-26	Troglohyphantes excavatus	Animalia	Arthropoda	Arachnida	Araneae	Troglohyphantes	excavatus	species	Fage, 1919	Croatia	Zagreb	Medvednica	Kosićev ponor	Kosićev ponor, Medvednica, Zagreb	Hypogean		CBSS_AR759	45.8358	15.8464	WGS84	Precise		This work	Lukić Marko	Pavlek Martina		1f, 1m
SCP:Troglo_2022:294	MaterialCitation	SCP:Troglo_2022:294		Troglohyphantes excavatus	Animalia	Arthropoda	Arachnida	Araneae	Troglohyphantes	excavatus	species	Fage, 1919	Croatia	Zagreb	Medvednica	Near mountaineering house "Grafičar"	Near mountaineering house "Grafičar", Medvednica, Zagreb				45.8878	15.9298	WGS84	0.5 km		Rucner and Rucner, 1995
SCP:Troglo_2022:295	MaterialCitation	SCP:Troglo_2022:295		Troglohyphantes excavatus	Animalia	Arthropoda	Arachnida	Araneae	Troglohyphantes	excavatus	species	Fage, 1919	Croatia	Zagreb	Medvednica	Oštrica meadow	Oštrica meadow, Medvednica, Zagreb				45.9122	15.936	WGS84	0.5 km		Rucner and Rucner, 1995
SCP:Troglo_2022:296	HumanObservation	SCP:Troglo_2022:296	2004-04-16	Troglohyphantes excavatus	Animalia	Arthropoda	Arachnida	Araneae	Troglohyphantes	excavatus	species	Fage, 1919	Croatia	Zagreb	Medvednica	Rudnik Zrinski	Rudnik Zrinski, Medvednica, Zagreb	Hypogean		CBSS_AR762	45.8872	15.9279	WGS84	Precise		This work	Ozimec Roman	Pavlek Martina		1f, 1m
SCP:Troglo_2022:297	HumanObservation	SCP:Troglo_2022:297	2005-05-22	Troglohyphantes excavatus	Animalia	Arthropoda	Arachnida	Araneae	Troglohyphantes	excavatus	species	Fage, 1919	Croatia	Zagreb	Medvednica	surroundings of the Tisni ponor	surroundings of the Tisni ponor, Medvednica, Zagreb	Under stones in superficial subterranean habitat		CBSS_AR770	45.9188	15.9635	WGS84	Precise		This work	Ozimec Roman	Pavlek Martina		1m
SCP:Troglo_2022:298	HumanObservation	SCP:Troglo_2022:298	2003-12-28	Troglohyphantes excavatus	Animalia	Arthropoda	Arachnida	Araneae	Troglohyphantes	excavatus	species	Fage, 1919	Croatia	Zagreb	Medvednica	Veternica	Veternica, Medvednica, Zagreb	Hypogean		CBSS_AR744	45.8411	15.8736	WGS84	Precise		This work	Ozimec Roman	Pavlek Martina		2m, 3juv
SCP:Troglo_2022:299	MaterialCitation	SCP:Troglo_2022:299	2002-06-09	Troglohyphantes excavatus	Animalia	Arthropoda	Arachnida	Araneae	Troglohyphantes	excavatus	species	Fage, 1919	Croatia	Zagreb	Pečno	Zidane pećine	Zidane pećine, Pečno, Zagreb	Hypogean			45.739	15.4971	WGS84	Precise		Mammola et al., 2019a	Ozimec Roman	Pavlek Martina		1f
SCP:Troglo_2022:300	HumanObservation	SCP:Troglo_2022:300	2010-11-13	Troglohyphantes excavatus	Animalia	Arthropoda	Arachnida	Araneae	Troglohyphantes	excavatus	species	Fage, 1919	Croatia	Zagreb	Samobor	Špilja u kamenolomu Otruševac	Špilja u kamenolomu Otruševac, Samobor, Zagreb	Hypogean		CBSS_AR4657	45.8199	15.6791	WGS84	Precise		This work	Baković Robert	Pavlek Martina		2m, 6f, 3juv
SCP:Troglo_2022:301	HumanObservation	SCP:Troglo_2022:301	2005-12-18	Troglohyphantes excavatus	Animalia	Arthropoda	Arachnida	Araneae	Troglohyphantes	excavatus	species	Fage, 1919	Croatia	Zagreb	Stiči, Tihočaj	Bedara	Bedara, Stiči, Tihočaj, Zagreb	Hypogean		CBSS_AR782	45.7519	15.5367	WGS84	Precise	638	This work	Pavlek Martina	Pavlek Martina		1m
SCP:Troglo_2022:302	HumanObservation	SCP:Troglo_2022:302	2012-03-24	Troglohyphantes excavatus	Animalia	Arthropoda	Arachnida	Araneae	Troglohyphantes	excavatus	species	Fage, 1919	Croatia	Zagreb	Žumberak	Jama Bunovka 2	Jama Bunovka 2, Žumberak, Zagreb	Hypogean		CBSS_AR4840	45.8165	15.5792	WGS84	Precise		This work	Kirin Alen	Pavlek Martina		2f
SCP:Troglo_2022:303	HumanObservation	SCP:Troglo_2022:303	2009-09-05	Troglohyphantes excavatus	Animalia	Arthropoda	Arachnida	Araneae	Troglohyphantes	excavatus	species	Fage, 1919	Croatia	Zagreb	Žumberak	Strunina jama	Strunina jama, Žumberak, Zagreb	Hypogean		CBSS_AR4852	45.7605	15.3671	WGS84	Precise		This work	Kirin Alen	Pavlek Martina		3f, 1juvm, 1juv
SCP:Troglo_2022:304	MaterialCitation	SCP:Troglo_2022:304		Troglohyphantes excavatus	Animalia	Arthropoda	Arachnida	Araneae	Troglohyphantes	excavatus	species	Fage, 1919	Italy	Friuli Venezia Giulia	Duino-Aurisina	Grotta di Visogliano Vg	Grotta di Visogliano Vg, Duino-Aurisina, Trieste, Friuli Venezia Giulia	Hypogean	Fr/TS 414	19330	45.7793	13.6418	WGS84	Precise	156	Gasparo and Thaler, 2000
SCP:Troglo_2022:305	MaterialCitation	SCP:Troglo_2022:305	1988-09-09	Troglohyphantes excavatus	Animalia	Arthropoda	Arachnida	Araneae	Troglohyphantes	excavatus	species	Fage, 1919	Italy	Friuli Venezia Giulia	San Dorligo della Valle	Grotta del Vento	Grotta del Vento, San Dorligo della Valle, Trieste, Friuli Venezia Giulia	Hypogean		683	45.6191	13.8809	WGS84	Precise	295	Pesarini, 1989
SCP:Troglo_2022:306	MaterialCitation	SCP:Troglo_2022:306		Troglohyphantes excavatus	Animalia	Arthropoda	Arachnida	Araneae	Troglohyphantes	excavatus	species	Fage, 1919	Slovenia	Inner Carniola	Dolenje Jezero	Svinjska jama pri Dolenji vasi	Svinjska jama pri Dolenji vasi, Dolenje Jezero, Inner Carniola	Hypogean	534		45.7718	14.3238	WGS84	Precise		Deeleman-Reinhold, 1978
SCP:Troglo_2022:307	MaterialCitation	SCP:Troglo_2022:307		Troglohyphantes excavatus	Animalia	Arthropoda	Arachnida	Araneae	Troglohyphantes	excavatus	species	Fage, 1919	Slovenia	Inner Carniola	Gornji Ig	Velika Pasica	Velika Pasica, Gornji Ig, Inner Carniola	Hypogean	75		45.9187	14.4931	WGS84	Precise	700	Kratochvíl, 1934
SCP:Troglo_2022:308	MaterialCitation	SCP:Troglo_2022:308		Troglohyphantes excavatus	Animalia	Arthropoda	Arachnida	Araneae	Troglohyphantes	excavatus	species	Fage, 1919	Slovenia	Inner Carniola	Horujl	Končanova jama	Končanova jama, Horujl, Inner Carniola	Hypogean	4247		46.0318	14.2763	WGS84	Precise	695	Fage, 1919	Simon Eugene Louis
SCP:Troglo_2022:309	HumanObservation	SCP:Troglo_2022:309	2010-10-20	Troglohyphantes excavatus	Animalia	Arthropoda	Arachnida	Araneae	Troglohyphantes	excavatus	species	Fage, 1919	Slovenia	Inner Carniola	Ilirska bistrica	Račiška pečina	Račiška pečina, Ilirska bistrica, Inner Carniola	Hypogean		CBSS_AR5541	45.5034	14.1502	WGS84	Precise		This work	Polak Slavko	Pavlek Martina		1f
SCP:Troglo_2022:310	MaterialCitation	SCP:Troglo_2022:310		Troglohyphantes excavatus	Animalia	Arthropoda	Arachnida	Araneae	Troglohyphantes	excavatus	species	Fage, 1919	Slovenia	Inner Carniola	Koliševki	Brezno pri Kališki koliševki	Brezno pri Kališki koliševki, Koliševki, Inner Carniola	Hypogean	3358		45.8883	14.2232	WGS84	Precise		Deeleman-Reinhold, 1978
SCP:Troglo_2022:311	MaterialCitation	SCP:Troglo_2022:311		Troglohyphantes excavatus	Animalia	Arthropoda	Arachnida	Araneae	Troglohyphantes	excavatus	species	Fage, 1919	Slovenia	Inner Carniola	Lazu lu Turku	Jelšane, Lazu lu Turku	Jelšane, Lazu lu Turku, Lazu lu Turku, Inner Carniola	Hypogean			45.5045	14.162	WGS84	2 km		Deeleman-Reinhold, 1978
SCP:Troglo_2022:312	MaterialCitation	SCP:Troglo_2022:312		Troglohyphantes excavatus	Animalia	Arthropoda	Arachnida	Araneae	Troglohyphantes	excavatus	species	Fage, 1919	Slovenia	Inner Carniola	Logatec	Brezno 1 pod Ženčkom	Brezno 1 pod Ženčkom, Logatec, Inner Carniola	Hypogean			45.9053	14.2135	WGS84	Precise		Deeleman-Reinhold, 1978
SCP:Troglo_2022:313	MaterialCitation	SCP:Troglo_2022:313		Troglohyphantes excavatus	Animalia	Arthropoda	Arachnida	Araneae	Troglohyphantes	excavatus	species	Fage, 1919	Slovenia	Inner Carniola	Logatec	Jama na Primčevi gmajni	Jama na Primčevi gmajni, Logatec, Inner Carniola	Hypogean			45.8995	14.2413	WGS84	Precise		Deeleman-Reinhold, 1978
SCP:Troglo_2022:314	MaterialCitation	SCP:Troglo_2022:314		Troglohyphantes excavatus	Animalia	Arthropoda	Arachnida	Araneae	Troglohyphantes	excavatus	species	Fage, 1919	Slovenia	Inner Carniola	Logatec	Mačkovica	Mačkovica, Logatec, Inner Carniola	Hypogean	52		45.859	14.2709	WGS84	Precise		Brignoli, 1980
SCP:Troglo_2022:315	MaterialCitation	SCP:Troglo_2022:315		Troglohyphantes excavatus	Animalia	Arthropoda	Arachnida	Araneae	Troglohyphantes	excavatus	species	Fage, 1919	Slovenia	Inner Carniola	Logatec	Osojca	Osojca, Logatec, Inner Carniola	Hypogean	749		45.808	14.1593	WGS84	Precise		Deeleman-Reinhold, 1978
SCP:Troglo_2022:316	MaterialCitation	SCP:Troglo_2022:316		Troglohyphantes excavatus	Animalia	Arthropoda	Arachnida	Araneae	Troglohyphantes	excavatus	species	Fage, 1919	Slovenia	Inner Carniola	Logatec	Tonikovo brezno	Tonikovo brezno, Logatec, Inner Carniola	Hypogean	32		45.9546	14.2649	WGS84	Precise		Deeleman-Reinhold, 1978
SCP:Troglo_2022:317	MaterialCitation	SCP:Troglo_2022:317		Troglohyphantes excavatus	Animalia	Arthropoda	Arachnida	Araneae	Troglohyphantes	excavatus	species	Fage, 1919	Slovenia	Inner Carniola	Lož	Mrzla jama pri Ložu	Mrzla jama pri Ložu, Lož, Inner Carniola	Hypogean	79		45.7311	14.4763	WGS84	Precise		Deeleman-Reinhold, 1978
SCP:Troglo_2022:318	MaterialCitation	SCP:Troglo_2022:318		Troglohyphantes excavatus	Animalia	Arthropoda	Arachnida	Araneae	Troglohyphantes	excavatus	species	Fage, 1919	Slovenia	Inner Carniola	Lož	Tekavča jama	Tekavča jama, Lož, Inner Carniola	Hypogean	752		45.7246	14.4804	WGS84	Precise		Deeleman-Reinhold, 1978
SCP:Troglo_2022:319	MaterialCitation	SCP:Troglo_2022:319		Troglohyphantes excavatus	Animalia	Arthropoda	Arachnida	Araneae	Troglohyphantes	excavatus	species	Fage, 1919	Slovenia	Inner Carniola	Mirke	Hrencova jama	Hrencova jama, Mirke, Inner Carniola	Hypogean	24		45.9203	14.297	WGS84	Precise	619	Kratochvíl, 1934
SCP:Troglo_2022:320	MaterialCitation	SCP:Troglo_2022:320		Troglohyphantes excavatus	Animalia	Arthropoda	Arachnida	Araneae	Troglohyphantes	excavatus	species	Fage, 1919	Slovenia	Inner Carniola	Orehek	Curka jama	Curka jama, Orehek, Inner Carniola	Hypogean			45.7413	14.1634	WGS84	Precise	550	Deeleman-Reinhold, 1978
SCP:Troglo_2022:321	MaterialCitation	SCP:Troglo_2022:321		Troglohyphantes excavatus	Animalia	Arthropoda	Arachnida	Araneae	Troglohyphantes	excavatus	species	Fage, 1919	Slovenia	Inner Carniola	Parje	Drskovška golobina	Drskovška golobina, Parje, Inner Carniola	Hypogean	475		45.6608	14.2233	WGS84	Precise		Brignoli, 1980
SCP:Troglo_2022:322	MaterialCitation	SCP:Troglo_2022:322		Troglohyphantes excavatus	Animalia	Arthropoda	Arachnida	Araneae	Troglohyphantes	excavatus	species	Fage, 1919	Slovenia	Inner Carniola	Postojna	Postojnska jama	Postojnska jama, Postojna, Inner Carniola	Hypogean	747		45.7827	14.2037	WGS84	Precise		Brignoli, 1971c	Paoletti M.
SCP:Troglo_2022:323	MaterialCitation	SCP:Troglo_2022:323		Troglohyphantes excavatus	Animalia	Arthropoda	Arachnida	Araneae	Troglohyphantes	excavatus	species	Fage, 1919	Slovenia	Inner Carniola	Postojna	Predjamski sistem	Predjamski sistem, Postojna, Inner Carniola	Hypogean	734		45.8156	14.1265	WGS84	Precise	491	Fage, 1919
SCP:Troglo_2022:324	MaterialCitation	SCP:Troglo_2022:324		Troglohyphantes excavatus	Animalia	Arthropoda	Arachnida	Araneae	Troglohyphantes	excavatus	species	Fage, 1919	Slovenia	Inner Carniola	Postojna	Žegnana jama	Žegnana jama, Postojna, Inner Carniola	Hypogean	960		45.7473	14.1421	WGS84	Precise	590	Fage, 1919	Simon Eugene Louis
SCP:Troglo_2022:325	MaterialCitation	SCP:Troglo_2022:325		Troglohyphantes excavatus	Animalia	Arthropoda	Arachnida	Araneae	Troglohyphantes	excavatus	species	Fage, 1919	Slovenia	Inner Carniola	Sajevče	Markov spodmol	Markov spodmol, Sajevče, Inner Carniola	Hypogean			45.7347	14.1051	WGS84	Precise		Deeleman-Reinhold, 1978
SCP:Troglo_2022:326	HumanObservation	SCP:Troglo_2022:326	2007-04-25	Troglohyphantes excavatus	Animalia	Arthropoda	Arachnida	Araneae	Troglohyphantes	excavatus	species	Fage, 1919	Slovenia	Inner Carniola	Velike Lašče	Skedenca nad Rajnturnom	Skedenca nad Rajnturnom, Velike Lašče , , Inner Carniola	Hypogean		CBSS_AR5542	45.8638	14.6382	WGS84	Precise		This work	Polak Slavko	Pavlek Martina		2f
SCP:Troglo_2022:327	MaterialCitation	SCP:Troglo_2022:327		Troglohyphantes excavatus	Animalia	Arthropoda	Arachnida	Araneae	Troglohyphantes	excavatus	species	Fage, 1919	Slovenia	Inner Carniola	Vrhnika	Brezno v Latvici	Brezno v Latvici, Vrhnika, Inner Carniola	Hypogean	49		45.9503	14.2716	WGS84	Precise	432	Kratochvíl, 1934
SCP:Troglo_2022:328	HumanObservation	SCP:Troglo_2022:328	2007-08-13	Troglohyphantes excavatus	Animalia	Arthropoda	Arachnida	Araneae	Troglohyphantes	excavatus	species	Fage, 1919	Slovenia	Inner Carniola	Vrhnika	Ferranova buža	Ferranova buža, Vrhnika, Inner Carniola	Hypogean		CBSS_AR5539	45.9763	14.2521	WGS84	Precise		This work	Feran M.	Pavlek Martina		1f
SCP:Troglo_2022:329	MaterialCitation	SCP:Troglo_2022:329		Troglohyphantes excavatus	Animalia	Arthropoda	Arachnida	Araneae	Troglohyphantes	excavatus	species	Fage, 1919	Slovenia	Inner Carniola	Vrhnika	Near Vrhnika village	Near Vrhnika village, Vrhnika, Inner Carniola									Deeleman-Reinhold, 1978
SCP:Troglo_2022:330	MaterialCitation	SCP:Troglo_2022:330		Troglohyphantes excavatus	Animalia	Arthropoda	Arachnida	Araneae	Troglohyphantes	excavatus	species	Fage, 1919	Slovenia	Inner Carniola	Vrzdenec	Divja jama v Zamelšah	Divja jama v Zamelšah, Vrzdenec, Inner Carniola	Hypogean			46.0077	14.2817	WGS84	Precise	395	Deeleman-Reinhold, 1978
SCP:Troglo_2022:331	MaterialCitation	SCP:Troglo_2022:331		Troglohyphantes excavatus	Animalia	Arthropoda	Arachnida	Araneae	Troglohyphantes	excavatus	species	Fage, 1919	Slovenia	Littoral	Čepovan	Čepovan, Julian Alps	Čepovan, Julian Alps, Čepovan, Littoral	In the open air in the forest			46.0384	13.7914	WGS84	5 km		Deeleman-Reinhold, 1978
SCP:Troglo_2022:332	MaterialCitation	SCP:Troglo_2022:332		Troglohyphantes excavatus	Animalia	Arthropoda	Arachnida	Araneae	Troglohyphantes	excavatus	species	Fage, 1919	Slovenia	Littoral	Dolenje	Jernejčičeva jama	Jernejčičeva jama, Dolenje, Littoral	Hypogean			45.8574	13.9297	WGS84	10 km		Deeleman-Reinhold, 1978
SCP:Troglo_2022:333	MaterialCitation	SCP:Troglo_2022:333		Troglohyphantes excavatus	Animalia	Arthropoda	Arachnida	Araneae	Troglohyphantes	excavatus	species	Fage, 1919	Slovenia	Littoral	Nova Gorica	Cave near Trnovo	Cave near Trnovo, Nova Gorica, Littoral	Hypogean			45.969	13.7447	WGS84	5 km		Deeleman-Reinhold, 1978
SCP:Troglo_2022:334	MaterialCitation	SCP:Troglo_2022:334		Troglohyphantes excavatus	Animalia	Arthropoda	Arachnida	Araneae	Troglohyphantes	excavatus	species	Fage, 1919	Slovenia	Littoral	Sežana	Divaška jama	Divaška jama, Sežana, Littoral	Hypogean	741		45.6752	13.9508	WGS84	Precise	430	Fage, 1919
SCP:Troglo_2022:335	MaterialCitation	SCP:Troglo_2022:335		Troglohyphantes excavatus	Animalia	Arthropoda	Arachnida	Araneae	Troglohyphantes	excavatus	species	Fage, 1919	Slovenia	Littoral	Sežana	Vilenica	Vilenica, Sežana, Littoral	Hypogean	737		45.6744	13.9119	WGS84	Precise		Deeleman-Reinhold, 1978
SCP:Troglo_2022:336	MaterialCitation	SCP:Troglo_2022:336		Troglohyphantes excavatus	Animalia	Arthropoda	Arachnida	Araneae	Troglohyphantes	excavatus	species	Fage, 1919	Slovenia	Littoral	Slivje	Dimnice	Dimnice, Slivje, Littoral	Hypogean	736		45.5636	14.0402	WGS84	Precise	565	Brignoli, 1971c	Sbordoni Valerio
SCP:Troglo_2022:337	MaterialCitation	SCP:Troglo_2022:337		Troglohyphantes excavatus	Animalia	Arthropoda	Arachnida	Araneae	Troglohyphantes	excavatus	species	Fage, 1919	Slovenia	Littoral	Trnovo	Trnovski Gozd, beech-forest near Trnovo	Trnovski Gozd, beech-forest near Trnovo, Trnovo, Littoral	Beech-forest			45.9715	13.7218	WGS84	1 km		Deeleman-Reinhold, 1978
SCP:Troglo_2022:338	MaterialCitation	SCP:Troglo_2022:338		Troglohyphantes excavatus	Animalia	Arthropoda	Arachnida	Araneae	Troglohyphantes	excavatus	species	Fage, 1919	Slovenia	Lower Carniola	Dolenji Globdol	Prparjeva jama	Prparjeva jama, Dolenji Globdol, Lower Carniola	Hypogean			45.836	15.0532	WGS84	Precise		Deeleman-Reinhold, 1978
SCP:Troglo_2022:339	MaterialCitation	SCP:Troglo_2022:339		Troglohyphantes excavatus	Animalia	Arthropoda	Arachnida	Araneae	Troglohyphantes	excavatus	species	Fage, 1919	Slovenia	Lower Carniola	Dolenji Globdol	Slugova jama	Slugova jama, Dolenji Globdol, Lower Carniola	Hypogean			45.8412	15.0515	WGS84	Precise		Deeleman-Reinhold, 1978
SCP:Troglo_2022:340	MaterialCitation	SCP:Troglo_2022:340		Troglohyphantes excavatus	Animalia	Arthropoda	Arachnida	Araneae	Troglohyphantes	excavatus	species	Fage, 1919	Slovenia	Lower Carniola	Kočevje	Golobja jama, Kočevje	Golobja jama, Kočevje, Kočevje, Lower Carniola	Hypogean			45.6275	14.858	WGS84	Precise		Deeleman-Reinhold, 1978
SCP:Troglo_2022:341	HumanObservation	SCP:Troglo_2022:341	2007-03-03	Troglohyphantes excavatus	Animalia	Arthropoda	Arachnida	Araneae	Troglohyphantes	excavatus	species	Fage, 1919	Slovenia	Lower Carniola	Trebnje	Velika jama nad Trebnjem	Velika jama nad Trebnjem, Trebnje, Lower Carniola	Hypogean		CBSS_AR5546	45.8999	15.007	WGS84	Precise		This work	Polak Slavko	Pavlek Martina		2f
SCP:Troglo_2022:342	MaterialCitation	SCP:Troglo_2022:342		Troglohyphantes excavatus	Animalia	Arthropoda	Arachnida	Araneae	Troglohyphantes	excavatus	species	Fage, 1919	Slovenia	Lower Carniola	Velike Lipljene	Županova jama	Županova jama, Velike Lipljene, Lower Carniola	Hypogean			45.9132	14.638	WGS84	Precise		Deeleman-Reinhold, 1978
SCP:Troglo_2022:343	MaterialCitation	SCP:Troglo_2022:343		Troglohyphantes excavatus	Animalia	Arthropoda	Arachnida	Araneae	Troglohyphantes	excavatus	species	Fage, 1919	Slovenia	Styria	Gora Oljka	Brezno na Gori Oljki	Brezno na Gori Oljki, Gora Oljka, Styria	Hypogean			46.326	15.0583	WGS84	Precise		Deeleman-Reinhold, 1978
SCP:Troglo_2022:344	MaterialCitation	SCP:Troglo_2022:344		Troglohyphantes excavatus	Animalia	Arthropoda	Arachnida	Araneae	Troglohyphantes	excavatus	species	Fage, 1919	Slovenia	Styria	Loke pri Planini	Glija jama	Glija jama, Loke pri Planini, Styria	Hypogean	84		46.1104	15.4376	WGS84	Precise	515	Deeleman-Reinhold, 1978
SCP:Troglo_2022:345	MaterialCitation	SCP:Troglo_2022:345		Troglohyphantes excavatus	Animalia	Arthropoda	Arachnida	Araneae	Troglohyphantes	excavatus	species	Fage, 1919	Slovenia	Styria	Ponikve	Steska jama	Steska jama, Ponikve, Styria	Hypogean			46.3124	15.1587	WGS84	Precise		Deeleman-Reinhold, 1978
SCP:Troglo_2022:346	MaterialCitation	SCP:Troglo_2022:346		Troglohyphantes excavatus	Animalia	Arthropoda	Arachnida	Araneae	Troglohyphantes	excavatus	species	Fage, 1919	Slovenia	Upper Carniola	Dob	Železna jama	Železna jama, Dob, Upper Carniola	Hypogean			46.1361	14.6386	WGS84	Precise		Deeleman-Reinhold, 1978
SCP:Troglo_2022:347	MaterialCitation	SCP:Troglo_2022:347		Troglohyphantes excavatus	Animalia	Arthropoda	Arachnida	Araneae	Troglohyphantes	excavatus	species	Fage, 1919	Slovenia	Upper Carniola	Stahovica	Stahovica near Kamnik	Stahovica near Kamnik, Stahovica, Upper Carniola	In the open air in the forest			46.2547	14.6318	WGS84	5 km		Deeleman-Reinhold, 1978
SCP:Troglo_2022:348	MaterialCitation	SCP:Troglo_2022:348		Troglohyphantes excavatus	Animalia	Arthropoda	Arachnida	Araneae	Troglohyphantes	excavatus	species	Fage, 1919	Slovenia	Upper Carniola	Zaboršt	Podreška jama	Podreška jama, Zaboršt, Upper Carniola	Hypogean			46.14	14.6087	WGS84	Precise		Deeleman-Reinhold, 1978
SCP:Troglo_2022:349	MaterialCitation	SCP:Troglo_2022:349		Troglohyphantes excavatus	Animalia	Arthropoda	Arachnida	Araneae	Troglohyphantes	excavatus	species	Fage, 1919	Slovenia	Upper Carniola	Zgornje Jezersko	Jama na babi	Jama na babi, Zgornje Jezersko, Upper Carniola	Hypogean			46.4062	14.4843	WGS84	Precise		Deeleman-Reinhold, 1978
SCP:Troglo_2022:350	MaterialCitation	SCP:Troglo_2022:350		Troglohyphantes excavatus	Animalia	Arthropoda	Arachnida	Araneae	Troglohyphantes	excavatus	species	Fage, 1919	Slovenia	Inner Carniola	Ilirska bistrica	Polina Peč	Polina Peč, Ilirska bistrica, Inner Carniola	Hypogean	938		45.5179	14.0947	WGS84	Precise	575	Polak et al., 2012
SCP:Troglo_2022:351	MaterialCitation	SCP:Troglo_2022:351		Troglohyphantes excavatus	Animalia	Arthropoda	Arachnida	Araneae	Troglohyphantes	excavatus	species	Fage, 1919	Slovenia	Inner Carniola	Ivanje Selo, Cerknica	Jama pri zvezdi	Jama pri zvezdi, Ivanje Selo, Cerknica, Inner Carniola	Hypogean	12817		45.8682	14.2928	WGS84	Precise	537	Deeleman-Reinhold, 1978
SCP:Troglo_2022:352	MaterialCitation	SCP:Troglo_2022:352		Troglohyphantes exul	Animalia	Arthropoda	Arachnida	Araneae	Troglohyphantes	exul	species	Thaler, 1987	Italy	Veneto	Bosco Chiesanuova	Lessinia mountains	Lessinia mountains, Bosco Chiesanuova, Verona, Veneto			50293	45.6819	11.0429	WGS84	Locality		Latella et al., 2012
SCP:Troglo_2022:353	MaterialCitation	SCP:Troglo_2022:353		Troglohyphantes exul	Animalia	Arthropoda	Arachnida	Araneae	Troglohyphantes	exul	species	Thaler, 1987	Italy	Veneto	Sant'Ambrogio di Valpolicella	Brentani - Cava loc. Brentani	Brentani - Cava loc. Brentani, Sant'Ambrogio di Valpolicella, Verona, Veneto	Hypogean		31425	45.5561	10.8519	WGS84	Locality		Ballarin et al., 2008
SCP:Troglo_2022:354	MaterialCitation	SCP:Troglo_2022:354		Troglohyphantes exul	Animalia	Arthropoda	Arachnida	Araneae	Troglohyphantes	exul	species	Thaler, 1987	Italy	Veneto	Sant'Ambrogio di Valpolicella	Monti Lessini, Cava di Sant'Ambrogio di Valpolicella	Monti Lessini, Cava di Sant'Ambrogio di Valpolicella, Sant'Ambrogio di Valpolicella, Verona, Veneto			5148	45.5605	10.8456	WGS84	Precise		Pesarini, 2001
SCP:Troglo_2022:355	MaterialCitation	SCP:Troglo_2022:355	1984-09-16	Troglohyphantes exul	Animalia	Arthropoda	Arachnida	Araneae	Troglohyphantes	exul	species	Thaler, 1987	Italy	Veneto	Sant'Ambrogio di Valpolicella	Monti Lessini, Cava di Sant'Ambrogio di Valpolicella	Monti Lessini, Cava di Sant'Ambrogio di Valpolicella, Sant'Ambrogio di Valpolicella, Verona, Veneto			4441	45.5605	10.8456	WGS84	Municipality		Thaler, 1987	Caoduro			Holotype and paratypes
SCP:Troglo_2022:356	MaterialCitation	SCP:Troglo_2022:356		Troglohyphantes exul	Animalia	Arthropoda	Arachnida	Araneae	Troglohyphantes	exul	species	Thaler, 1987	Italy	Veneto	Sant'Ambrogio di Valpolicella	Sant'Ambrogio di Valpollicella	Sant'Ambrogio di Valpollicella, Sant'Ambrogio di Valpolicella, Verona, Veneto			56087	45.5189	10.836	WGS84	Municipality		Trotta and Cherubini, 2017
SCP:Troglo_2022:357	HumanObservation	SCP:Troglo_2022:357		Troglohyphantes fagei	Animalia	Arthropoda	Arachnida	Araneae	Troglohyphantes	fagei	species	Roewer, 1931	Austria	Carinthia	Gallizien	Hochobir	Hochobir, Gallizien, Carinthia	Alpine scree, alpine grass, dwarf mountain pine shrub			46.5022	14.4931	WGS84	Precise	1928	This work	Hepner
SCP:Troglo_2022:358	HumanObservation	SCP:Troglo_2022:358		Troglohyphantes fagei	Animalia	Arthropoda	Arachnida	Araneae	Troglohyphantes	fagei	species	Roewer, 1931	Austria	Carinthia	Gallizien	Hochobir	Hochobir, Gallizien, Carinthia	Alpine scree, alpine grass, dwarf mountain pine shrub			46.5022	14.4931	WGS84	Precise	1928	This work	Hepner
SCP:Troglo_2022:359	HumanObservation	SCP:Troglo_2022:359		Troglohyphantes fagei	Animalia	Arthropoda	Arachnida	Araneae	Troglohyphantes	fagei	species	Roewer, 1931	Austria	Carinthia	Gallizien	Hochobir	Hochobir, Gallizien, Carinthia	Alpine scree, alpine grass, dwarf mountain pine shrub			46.5022	14.4931	WGS84	Precise	1928	This work	Hepner M.
SCP:Troglo_2022:360	HumanObservation	SCP:Troglo_2022:360		Troglohyphantes fagei	Animalia	Arthropoda	Arachnida	Araneae	Troglohyphantes	fagei	species	Roewer, 1931	Austria	Carinthia	Gößnitztal; NP Hohe Tauern	Gößnitztal BF06a, Hinterm-Holz-Alm BF06a	Gößnitztal BF06a, Hinterm-Holz-Alm BF06a, Gößnitztal, NP Hohe Tauern, Carinthia	In crevices in rocky lands and moss			47.0067	12.7633	WGS84	Precise	2320	This work	Komposch Christian, Aurenhammer Sandra, Netzberger R.
SCP:Troglo_2022:361	HumanObservation	SCP:Troglo_2022:361		Troglohyphantes fagei	Animalia	Arthropoda	Arachnida	Araneae	Troglohyphantes	fagei	species	Roewer, 1931	Austria	Carinthia	Gößnitztal; NP Hohe Tauern	Gößnitztal BF06a, Hinterm-Holz-Alm BF06a	Gößnitztal BF06a, Hinterm-Holz-Alm BF06a, Gößnitztal, NP Hohe Tauern, Carinthia	In crevices in rocky lands and moss			47.0067	12.7633	WGS84	Precise	2320	This work	Komposch Christian, Aurenhammer Sandra, Netzberger R.
SCP:Troglo_2022:362	HumanObservation	SCP:Troglo_2022:362		Troglohyphantes fagei	Animalia	Arthropoda	Arachnida	Araneae	Troglohyphantes	fagei	species	Roewer, 1931	Austria	Carinthia	Karnische Alpen	Kofler_Hochweißsteinhaus	Kofler_Hochweißsteinhaus, Karnische Alpen, Carinthia				46.6383	12.7308	WGS84	Precise	2200	This work	Kofler Alois
SCP:Troglo_2022:363	MaterialCitation	SCP:Troglo_2022:363		Troglohyphantes fagei	Animalia	Arthropoda	Arachnida	Araneae	Troglohyphantes	fagei	species	Roewer, 1931	Austria	Lower Austria	Lunz	Dürrenstein bei Lunz	Dürrenstein bei Lunz, Lunz, Lower Austria				47.7853	15.0597	WGS84	Precise	1600	Thaler, 1995	Braun
SCP:Troglo_2022:364	MaterialCitation	SCP:Troglo_2022:364		Troglohyphantes fagei	Animalia	Arthropoda	Arachnida	Araneae	Troglohyphantes	fagei	species	Roewer, 1931	Austria	Lower Austria	Lunz	Scheibbs	Scheibbs, Lunz, Lower Austria	Mixed spruce-beech forest			47.8292	15.0594	WGS84	Precise		Komposch, 2009	Thaler Konrad
SCP:Troglo_2022:365	HumanObservation	SCP:Troglo_2022:365		Troglohyphantes fagei	Animalia	Arthropoda	Arachnida	Araneae	Troglohyphantes	fagei	species	Roewer, 1931	Austria	Salzburg	Gasteinertal	Kötschachtal-Kesselkartal	Kötschachtal-Kesselkartal, Gasteinertal, Salzburg	Rocky debris			47.1028	13.2386	WGS84	Precise	1910	This work	Relys
SCP:Troglo_2022:366	HumanObservation	SCP:Troglo_2022:366		Troglohyphantes fagei	Animalia	Arthropoda	Arachnida	Araneae	Troglohyphantes	fagei	species	Roewer, 1931	Austria	Salzburg	Gasteinertal	Kötschachtal-Kesselkartal	Kötschachtal-Kesselkartal, Gasteinertal, Salzburg	Rocky debris			47.1028	13.2386	WGS84	Precise	1910	This work	Relys
SCP:Troglo_2022:367	HumanObservation	SCP:Troglo_2022:367		Troglohyphantes fagei	Animalia	Arthropoda	Arachnida	Araneae	Troglohyphantes	fagei	species	Roewer, 1931	Austria	Salzburg	Untersberg	Nixloch 700m, Eishöhle 1580m, Hollerloch 1620m	Nixloch 700m, Eishöhle 1580m, Hollerloch 1620m, Untersberg, Salzburg				47.7	12.9667	WGS84	Locality	700	This work	Thaler Konrad
SCP:Troglo_2022:368	HumanObservation	SCP:Troglo_2022:368		Troglohyphantes fagei	Animalia	Arthropoda	Arachnida	Araneae	Troglohyphantes	fagei	species	Roewer, 1931	Austria	Salzburg	Untersberg	Nixloch 700m, Eishöhle 1580m, Hollerloch 1620m	Nixloch 700m, Eishöhle 1580m, Hollerloch 1620m, Untersberg, Salzburg				47.7	12.9667	WGS84	Locality	700	This work	Thaler Konrad
SCP:Troglo_2022:369	HumanObservation	SCP:Troglo_2022:369		Troglohyphantes fagei	Animalia	Arthropoda	Arachnida	Araneae	Troglohyphantes	fagei	species	Roewer, 1931	Austria	Salzburg	Untersberg	Nixloch 700m, Eishöhle 1580m, Hollerloch 1620m	Nixloch 700m, Eishöhle 1580m, Hollerloch 1620m, Untersberg, Salzburg				47.7	12.9667	WGS84	Locality	700	This work	Thaler Konrad
SCP:Troglo_2022:370	HumanObservation	SCP:Troglo_2022:370		Troglohyphantes fagei	Animalia	Arthropoda	Arachnida	Araneae	Troglohyphantes	fagei	species	Roewer, 1931	Austria	Salzburg	Untersberg		Untersberg, Salzburg	Alpine scree, alpine grass, dwarf mountain pine shrub			47.7	12.9667	WGS84	Precise	1620	This work
SCP:Troglo_2022:371	HumanObservation	SCP:Troglo_2022:371		Troglohyphantes fagei	Animalia	Arthropoda	Arachnida	Araneae	Troglohyphantes	fagei	species	Roewer, 1931	Austria	Tyrol (East)	Lienzer Dolomiten	Kofler_Karlsbader Hütte	Kofler_Karlsbader Hütte, Lienzer Dolomiten, Tyrol (East)				46.7608	12.7992	WGS84	Precise	2300	This work	Kofler Alois
SCP:Troglo_2022:372	HumanObservation	SCP:Troglo_2022:372		Troglohyphantes fagei	Animalia	Arthropoda	Arachnida	Araneae	Troglohyphantes	fagei	species	Roewer, 1931	Austria	Tyrol (North)	Ebbs	Pyramidenspitze	Pyramidenspitze, Ebbs, Tyrol (North)				47.6098	12.2682	WGS84	Locality	1850	This work	Thaler Konrad
SCP:Troglo_2022:373	HumanObservation	SCP:Troglo_2022:373		Troglohyphantes fagei	Animalia	Arthropoda	Arachnida	Araneae	Troglohyphantes	fagei	species	Roewer, 1931	Austria	Tyrol (North)	ESE Kufstein, Zettenkaiser/Scheffauer; Wilder Kaiser	Fritz-Otto-Höhle im Wilden Kaiser	Fritz-Otto-Höhle im Wilden Kaiser, ESE Kufstein, Zettenkaiser/Scheffauer; Wilder Kaiser, Tyrol (North)	Hypogean			47.5587	12.2361	WGS84	Precise	1670	This work	Thaler Konrad
SCP:Troglo_2022:374	HumanObservation	SCP:Troglo_2022:374		Troglohyphantes fagei	Animalia	Arthropoda	Arachnida	Araneae	Troglohyphantes	fagei	species	Roewer, 1931	Austria	Tyrol (North)	ESE Kufstein, Zettenkaiser/Scheffauer; Wilder Kaiser	Fritz-Otto-Höhle im Wilden Kaiser	Fritz-Otto-Höhle im Wilden Kaiser, ESE Kufstein, Zettenkaiser/Scheffauer; Wilder Kaiser, Tyrol (North)	Hypogean			47.5587	12.2361	WGS84	Precise	1670	This work	Thaler Konrad
SCP:Troglo_2022:375	HumanObservation	SCP:Troglo_2022:375		Troglohyphantes fagei	Animalia	Arthropoda	Arachnida	Araneae	Troglohyphantes	fagei	species	Roewer, 1931	Austria	Tyrol (North)	ESE Kufstein, Zettenkaiser/Scheffauer; Wilder Kaiser	Fritz-Otto-Höhle im Wilden Kaiser	Fritz-Otto-Höhle im Wilden Kaiser, ESE Kufstein, Zettenkaiser/Scheffauer; Wilder Kaiser, Tyrol (North)	Hypogean			47.5587	12.2361	WGS84	Precise	1670	This work	Thaler Konrad
SCP:Troglo_2022:376	HumanObservation	SCP:Troglo_2022:376		Troglohyphantes fagei	Animalia	Arthropoda	Arachnida	Araneae	Troglohyphantes	fagei	species	Roewer, 1931	Austria	Tyrol (North)	ESE Kufstein, Zettenkaiser/Scheffauer; Wilder Kaiser	Fritz-Otto-Höhle im Wilden Kaiser	Fritz-Otto-Höhle im Wilden Kaiser, ESE Kufstein, Zettenkaiser/Scheffauer; Wilder Kaiser, Tyrol (North)	Hypogean			47.5587	12.2361	WGS84	Precise	1670	This work	Thaler Konrad
SCP:Troglo_2022:377	HumanObservation	SCP:Troglo_2022:377		Troglohyphantes fagei	Animalia	Arthropoda	Arachnida	Araneae	Troglohyphantes	fagei	species	Roewer, 1931	Austria	Tyrol (North)	ESE Kufstein, Zettenkaiser/Scheffauer; Wilder Kaiser	Fritz-Otto-Höhle im Wilden Kaiser	Fritz-Otto-Höhle im Wilden Kaiser, ESE Kufstein, Zettenkaiser/Scheffauer; Wilder Kaiser, Tyrol (North)	Hypogean			47.5587	12.2361	WGS84	Precise	1670	This work	Thaler Konrad
SCP:Troglo_2022:378	HumanObservation	SCP:Troglo_2022:378		Troglohyphantes fagei	Animalia	Arthropoda	Arachnida	Araneae	Troglohyphantes	fagei	species	Roewer, 1931	Austria	Tyrol (North)	ESE Kufstein, Zettenkaiser/Scheffauer; Wilder Kaiser	Fritz-Otto-Höhle im Wilden Kaiser	Fritz-Otto-Höhle im Wilden Kaiser, ESE Kufstein, Zettenkaiser/Scheffauer; Wilder Kaiser, Tyrol (North)	Hypogean			47.5587	12.2361	WGS84	Precise	1670	This work	Thaler Konrad
SCP:Troglo_2022:379	HumanObservation	SCP:Troglo_2022:379		Troglohyphantes fagei	Animalia	Arthropoda	Arachnida	Araneae	Troglohyphantes	fagei	species	Roewer, 1931	Austria	Tyrol (North)	ESE Kufstein, Zettenkaiser/Scheffauer; Wilder Kaiser	Fritz-Otto-Höhle: Wilder Kaiser	Fritz-Otto-Höhle: Wilder Kaiser, ESE Kufstein, Zettenkaiser/Scheffauer; Wilder Kaiser, Tyrol (North)	Hypogean			47.5587	12.2361	WGS84	Precise	1670	This work	Thaler Konrad
SCP:Troglo_2022:380	HumanObservation	SCP:Troglo_2022:380		Troglohyphantes fagei	Animalia	Arthropoda	Arachnida	Araneae	Troglohyphantes	fagei	species	Roewer, 1931	Austria	Tyrol (North)	Zahmer Kaiser	Petersköpfl	Petersköpfl, Zahmer Kaiser, Tyrol (North)				47.6083	12.2438	WGS84	Locality	1600	This work	Thaler Konrad
SCP:Troglo_2022:381	HumanObservation	SCP:Troglo_2022:381		Troglohyphantes fagei	Animalia	Arthropoda	Arachnida	Araneae	Troglohyphantes	fagei	species	Roewer, 1931	Austria	Tyrol (North)	Zahmer Kaiser	Pyramidenspitze	Pyramidenspitze, Zahmer Kaiser, Tyrol (North)				47.6098	12.2682	WGS84	Locality	1850	This work	Thaler Konrad
SCP:Troglo_2022:382	MaterialCitation	SCP:Troglo_2022:382		Troglohyphantes fagei	Animalia	Arthropoda	Arachnida	Araneae	Troglohyphantes	fagei	species	Roewer, 1931	Germany	Bavaria	Berchtesgaden	Reiteralm	Reiteralm, Berchtesgaden, Bavaria				47.6426	12.8006	WGS84	Locality		Muster, 2000
SCP:Troglo_2022:383	MaterialCitation	SCP:Troglo_2022:383		Troglohyphantes fagei	Animalia	Arthropoda	Arachnida	Araneae	Troglohyphantes	fagei	species	Roewer, 1931	Italy	Friuli Venezia Giulia	Barcis	Grotta della Vecchia Diga	Grotta della Vecchia Diga, Barcis, Pordenone, Friuli Venezia Giulia	Hypogean	Fr/PN 327	40528	46.1856	12.5985	WGS84	Precise	483	Paoletti, 1979
SCP:Troglo_2022:384	MaterialCitation	SCP:Troglo_2022:384		Troglohyphantes fagei	Animalia	Arthropoda	Arachnida	Araneae	Troglohyphantes	fagei	species	Roewer, 1931	Italy	Friuli Venezia Giulia	Chiusaforte	Abisso Paolo Picciola	Abisso Paolo Picciola, Chiusaforte, Udine, Friuli Venezia Giulia	Hypogean	Fr/UD 595	63426	46.3724	13.4332	WGS84	Precise	1940	Gasparo, 1997
SCP:Troglo_2022:385	MaterialCitation	SCP:Troglo_2022:385		Troglohyphantes fagei	Animalia	Arthropoda	Arachnida	Araneae	Troglohyphantes	fagei	species	Roewer, 1931	Italy	Friuli Venezia Giulia	Chiusaforte	Caverna 1 a N del Pic di Carnizza	Caverna 1 a N del Pic di Carnizza, Chiusaforte, Udine, Friuli Venezia Giulia	Hypogean	Fr/UD 587	63428	46.3734	13.4347	WGS84	Precise	1900	Gasparo, 1997
SCP:Troglo_2022:386	MaterialCitation	SCP:Troglo_2022:386		Troglohyphantes fagei	Animalia	Arthropoda	Arachnida	Araneae	Troglohyphantes	fagei	species	Roewer, 1931	Italy	Friuli Venezia Giulia	Chiusaforte	Caverna 2 a N del Pic di Carnizza	Caverna 2 a N del Pic di Carnizza, Chiusaforte, Udine, Friuli Venezia Giulia	Hypogean	Fr/UD 588	63429	46.3728	13.4363	WGS84	Precise	1930	Gasparo, 1997
SCP:Troglo_2022:387	MaterialCitation	SCP:Troglo_2022:387		Troglohyphantes fagei	Animalia	Arthropoda	Arachnida	Araneae	Troglohyphantes	fagei	species	Roewer, 1931	Italy	Friuli Venezia Giulia	Chiusaforte	Cavernetta a N del Pic di Carnizza	Cavernetta a N del Pic di Carnizza, Chiusaforte, Udine, Friuli Venezia Giulia	Hypogean	Fr/UD 738	63427	46.3728	13.4341	WGS84	Precise	1925	Gasparo, 1997
SCP:Troglo_2022:388	MaterialCitation	SCP:Troglo_2022:388		Troglohyphantes fagei	Animalia	Arthropoda	Arachnida	Araneae	Troglohyphantes	fagei	species	Roewer, 1931	Italy	Friuli Venezia Giulia	Chiusaforte	Grotta 1 versante S Colle delle Erbe	Grotta 1 versante S Colle delle Erbe, Chiusaforte, Udine, Friuli Venezia Giulia	Hypogean	Fr/UD 1927	63430	46.3771	13.444	WGS84	Precise	1944	Gasparo, 1997
SCP:Troglo_2022:389	MaterialCitation	SCP:Troglo_2022:389		Troglohyphantes fagei	Animalia	Arthropoda	Arachnida	Araneae	Troglohyphantes	fagei	species	Roewer, 1931	Italy	Friuli Venezia Giulia	Chiusaforte	Grotta 2 versante S Colle delle Erbe	Grotta 2 versante S Colle delle Erbe, Chiusaforte, Udine, Friuli Venezia Giulia	Hypogean	Fr/UD 1931	63433	46.3763	13.4452	WGS84	Precise	1925	Gasparo, 1997
SCP:Troglo_2022:390	MaterialCitation	SCP:Troglo_2022:390		Troglohyphantes fagei	Animalia	Arthropoda	Arachnida	Araneae	Troglohyphantes	fagei	species	Roewer, 1931	Italy	Friuli Venezia Giulia	Chiusaforte	Grotta 3 versante S Colle delle Erbe	Grotta 3 versante S Colle delle Erbe, Chiusaforte, Udine, Friuli Venezia Giulia	Hypogean	Fr/UD 1933	63434	46.3764	13.4455	WGS84	Precise	1925	Gasparo, 1997
SCP:Troglo_2022:391	MaterialCitation	SCP:Troglo_2022:391		Troglohyphantes fagei	Animalia	Arthropoda	Arachnida	Araneae	Troglohyphantes	fagei	species	Roewer, 1931	Italy	Friuli Venezia Giulia	Chiusaforte	Pozzo 1 versante S Colle delle Erbe	Pozzo 1 versante S Colle delle Erbe, Chiusaforte, Udine, Friuli Venezia Giulia	Hypogean	Fr/UD 1928	63431	46.3767	13.4441	WGS84	Precise	1940	Gasparo, 1997
SCP:Troglo_2022:392	MaterialCitation	SCP:Troglo_2022:392		Troglohyphantes fagei	Animalia	Arthropoda	Arachnida	Araneae	Troglohyphantes	fagei	species	Roewer, 1931	Italy	Friuli Venezia Giulia	Chiusaforte	Pozzo 3 versante S Colle delle Erbe	Pozzo 3 versante S Colle delle Erbe, Chiusaforte, Udine, Friuli Venezia Giulia	Hypogean	Fr/UD 1930	63432	46.3767	13.4445	WGS84	Precise	1930	Gasparo, 1997
SCP:Troglo_2022:393	MaterialCitation	SCP:Troglo_2022:393		Troglohyphantes fagei	Animalia	Arthropoda	Arachnida	Araneae	Troglohyphantes	fagei	species	Roewer, 1931	Italy	Friuli Venezia Giulia	Claut		Claut, Pordenone, Friuli Venezia Giulia	Beech forest		32482	46.2624	12.5254	WGS84	Locality	680	Isaia and Pantini, 2010
SCP:Troglo_2022:394	MaterialCitation	SCP:Troglo_2022:394		Troglohyphantes fagei	Animalia	Arthropoda	Arachnida	Araneae	Troglohyphantes	fagei	species	Roewer, 1931	Italy	Friuli Venezia Giulia	Clauzetto	Grotta near osteria di Gerchia	Grotta near osteria di Gerchia, Clauzetto, Pordenone, Friuli Venezia Giulia	Hypogean	Fr/PN 540	63424	46.2471	12.8883	WGS84	Precise	510	Gasparo, 1997
SCP:Troglo_2022:395	MaterialCitation	SCP:Troglo_2022:395		Troglohyphantes fagei	Animalia	Arthropoda	Arachnida	Araneae	Troglohyphantes	fagei	species	Roewer, 1931	Italy	Friuli Venezia Giulia	Clauzetto	Grotta nuova di Gerchia	Grotta nuova di Gerchia, Clauzetto, Pordenone, Friuli Venezia Giulia	Hypogean		63581	46.2452	12.8891	WGS84	Precise	500	Brignoli, 1971a			Troglohyphantes prope fagei
SCP:Troglo_2022:396	MaterialCitation	SCP:Troglo_2022:396		Troglohyphantes fagei	Animalia	Arthropoda	Arachnida	Araneae	Troglohyphantes	fagei	species	Roewer, 1931	Italy	Friuli Venezia Giulia	Clauzetto	Grotte verdi	Grotte verdi, Clauzetto, Pordenone, Friuli Venezia Giulia	Hypogean		63423	46.2463	12.8867	WGS84	Precise	523	Gasparo, 1997
SCP:Troglo_2022:397	MaterialCitation	SCP:Troglo_2022:397		Troglohyphantes fagei	Animalia	Arthropoda	Arachnida	Araneae	Troglohyphantes	fagei	species	Roewer, 1931	Italy	Friuli Venezia Giulia	Grimacco	Grotta ad E di Grimacco Superiore	Grotta ad E di Grimacco Superiore, Grimacco, Udine, Friuli Venezia Giulia	Hypogean	Fr/UD 2967	58312	46.1571	13.5703	WGS84	Precise	485	Governatori and Chiappa, 1997			Troglohyphantes cfr. fagei Roewer, 1931
SCP:Troglo_2022:398	MaterialCitation	SCP:Troglo_2022:398		Troglohyphantes fagei	Animalia	Arthropoda	Arachnida	Araneae	Troglohyphantes	fagei	species	Roewer, 1931	Italy	Friuli Venezia Giulia	Montereale Valcellina	Grotta near sorgente Siviledo	Grotta near sorgente Siviledo, Montereale Valcellina, Pordenone, Friuli Venezia Giulia	Hypogean	Fr/PN 470	63422	46.1815	12.6068	WGS84	Precise	355	Gasparo, 1997
SCP:Troglo_2022:399	MaterialCitation	SCP:Troglo_2022:399		Troglohyphantes fagei	Animalia	Arthropoda	Arachnida	Araneae	Troglohyphantes	fagei	species	Roewer, 1931	Italy	Friuli Venezia Giulia	Prepotto	Buca del Diavolo	Buca del Diavolo, Prepotto, Udine, Friuli Venezia Giulia	Hypogean	Fr/UD 34	19263	46.099	13.5271	WGS84	Precise	650	Gasparo, 1997			Troglohyphantes cfr fagei
SCP:Troglo_2022:400	MaterialCitation	SCP:Troglo_2022:400		Troglohyphantes fagei	Animalia	Arthropoda	Arachnida	Araneae	Troglohyphantes	fagei	species	Roewer, 1931	Italy	Friuli Venezia Giulia	Pulfero	Grotta di San Giovanni d'Antro	Grotta di San Giovanni d'Antro, Pulfero, Udine, Friuli Venezia Giulia	Hypogean	Fr/UD 43	63435	46.151	13.473	WGS84	Precise	350	Gasparo, 1997
SCP:Troglo_2022:401	MaterialCitation	SCP:Troglo_2022:401		Troglohyphantes fagei	Animalia	Arthropoda	Arachnida	Araneae	Troglohyphantes	fagei	species	Roewer, 1931	Italy	Friuli Venezia Giulia	San Pietro al Natisone	Grotta di Biarzo	Grotta di Biarzo, San Pietro al Natisone, Udine, Friuli Venezia Giulia	Hypogean	Fr/UD 1489	58311	46.145	13.486	WGS84	Precise	164	Governatori and Chiappa, 1997			Troglohyphantes cfr. fagei Roewer, 1931
SCP:Troglo_2022:402	MaterialCitation	SCP:Troglo_2022:402		Troglohyphantes fagei	Animalia	Arthropoda	Arachnida	Araneae	Troglohyphantes	fagei	species	Roewer, 1931	Italy	Friuli Venezia Giulia	Savogna	Grotta di Cepletischis	Grotta di Cepletischis, Savogna, Udine, Friuli Venezia Giulia	Hypogean	Fr/UD 970	63436	46.1871	13.5851	WGS84	Precise	535	Gasparo, 1997
SCP:Troglo_2022:403	MaterialCitation	SCP:Troglo_2022:403		Troglohyphantes fagei	Animalia	Arthropoda	Arachnida	Araneae	Troglohyphantes	fagei	species	Roewer, 1931	Italy	Friuli Venezia Giulia	Torreano	Foran di Landri	Foran di Landri, Torreano, Udine, Friuli Venezia Giulia	Hypogean	Fr/UD 46	63425	46.1493	13.4054	WGS84	Precise	485	Isaia et al., 2017
SCP:Troglo_2022:404	MaterialCitation	SCP:Troglo_2022:404	1965-09-23	Troglohyphantes fagei	Animalia	Arthropoda	Arachnida	Araneae	Troglohyphantes	fagei	species	Roewer, 1931	Italy	Trentino-Alto Adige	Borgo Valsugana	Val Sella	Val Sella, Borgo Valsugana, Trento, Trentino-Alto Adige			31332	46.0518	11.4523	WGS84	Municipality	1100	Thaler, 1967			Troglohyphantes tirolensis Schenkel, 1950
SCP:Troglo_2022:405	MaterialCitation	SCP:Troglo_2022:405		Troglohyphantes fagei	Animalia	Arthropoda	Arachnida	Araneae	Troglohyphantes	fagei	species	Roewer, 1931	Italy	Trentino-Alto Adige	Canazei	Torri Sella	Torri Sella, Canazei, Trento, Trentino-Alto Adige			50453	46.5091	11.7727	WGS84	Locality	2350	Zingerle, 1999a			Troglohyphantes tirolensis Schenkel, 1950
SCP:Troglo_2022:406	MaterialCitation	SCP:Troglo_2022:406		Troglohyphantes fagei	Animalia	Arthropoda	Arachnida	Araneae	Troglohyphantes	fagei	species	Roewer, 1931	Italy	Trentino-Alto Adige	La Valle - Wengen	Prati di Armentara	Prati di Armentara, La Valle - Wengen, Bolzano/Bozen, Trentino-Alto Adige			53674	46.6249	11.9348	WGS84	Locality	1950	Ballini et al., 2014
SCP:Troglo_2022:407	MaterialCitation	SCP:Troglo_2022:407		Troglohyphantes fagei	Animalia	Arthropoda	Arachnida	Araneae	Troglohyphantes	fagei	species	Roewer, 1931	Italy	Trentino-Alto Adige	Sesto - Sexten	Gsell	Gsell, Sesto - Sexten, Bolzano/Bozen, Trentino-Alto Adige			31340	46.6657	12.3656	WGS84	Locality	2000	Zingerle, 1999b			Troglohyphantes tirolensis Schenkel, 1950
SCP:Troglo_2022:408	MaterialCitation	SCP:Troglo_2022:408		Troglohyphantes fagei	Animalia	Arthropoda	Arachnida	Araneae	Troglohyphantes	fagei	species	Roewer, 1931	Italy	Trentino-Alto Adige	Tires - Tiers	Buco dell'Orso	Buco dell'Orso, Tires - Tiers, Bolzano/Bozen, Trentino-Alto Adige	Hypogean		5170	46.4966	11.6232	WGS84	Locality	2310	Pesarini, 2001				In the original paper, the locality is indicated in the province of Belluno
SCP:Troglo_2022:409	MaterialCitation	SCP:Troglo_2022:409	1998-05-03	Troglohyphantes fagei	Animalia	Arthropoda	Arachnida	Araneae	Troglohyphantes	fagei	species	Roewer, 1931	Italy	Trentino-Alto Adige	Tonadico	Parco Naturale Panaveggio - Pale di San Martino	Parco Naturale Panaveggio - Pale di San Martino, Tonadico, Trento, Trentino-Alto Adige			31336	46.1995	11.8681	WGS84	Locality	1890-2200	Zingerle, 2000			Troglohyphantes tirolensis Schenkel, 1950
SCP:Troglo_2022:410	MaterialCitation	SCP:Troglo_2022:410		Troglohyphantes fagei	Animalia	Arthropoda	Arachnida	Araneae	Troglohyphantes	fagei	species	Roewer, 1931	Italy	Trentino-Alto Adige	Tonadico	Passo Rolle, Parco Naturale Paneveggio - Pale di S. Martino	Passo Rolle, Parco Naturale Paneveggio - Pale di S. Martino, Tonadico, Trento, Trentino-Alto Adige			31337	46.2999	11.7824	WGS84	Locality	1970	Zingerle, 1999b			Troglohyphantes tirolensis Schenkel, 1950
SCP:Troglo_2022:411	MaterialCitation	SCP:Troglo_2022:411		Troglohyphantes fagei	Animalia	Arthropoda	Arachnida	Araneae	Troglohyphantes	fagei	species	Roewer, 1931	Italy	Trentino-Alto Adige	Trambileno	Monte Pasubio	Monte Pasubio, Trambileno, Trento, Trentino-Alto Adige			5161	45.7943	11.1752	WGS84	Locality	1910	Pesarini, 2001
SCP:Troglo_2022:412	MaterialCitation	SCP:Troglo_2022:412	1995-04-11	Troglohyphantes fagei	Animalia	Arthropoda	Arachnida	Araneae	Troglohyphantes	fagei	species	Roewer, 1931	Italy	Trentino-Alto Adige		Crep Dalesc 12	Crep Dalesc 12, Bolzano/Bozen, Trentino-Alto Adige			31341	46.6203	11.814	WGS84	Locality	1490-2100	Zingerle, 1997			Troglohyphantes tirolensis Schenkel, 1950
SCP:Troglo_2022:413	MaterialCitation	SCP:Troglo_2022:413	1965-09-25	Troglohyphantes fagei	Animalia	Arthropoda	Arachnida	Araneae	Troglohyphantes	fagei	species	Roewer, 1931	Italy	Trentino-Alto Adige		Hochfläche tra Cima Undici e Cima Dodici	Hochfläche tra Cima Undici e Cima Dodici, Trento, Trentino-Alto Adige			31335	45.9987	11.4558	WGS84	Locality	2050	Thaler, 1967			Troglohyphantes tirolensis Schenkel, 1950
SCP:Troglo_2022:414	MaterialCitation	SCP:Troglo_2022:414		Troglohyphantes fagei	Animalia	Arthropoda	Arachnida	Araneae	Troglohyphantes	fagei	species	Roewer, 1931	Italy	Trentino-Alto Adige		Parco Naturale Puez Odle/Naturpark Puez Geisler	Parco Naturale Puez Odle/Naturpark Puez Geisler, Bolzano/Bozen, Trentino-Alto Adige			31339	46.6036	11.8353	WGS84	Locality	2000	Zingerle, 1999b			Troglohyphantes tirolensis Schenkel, 1950
SCP:Troglo_2022:415	MaterialCitation	SCP:Troglo_2022:415		Troglohyphantes fagei	Animalia	Arthropoda	Arachnida	Araneae	Troglohyphantes	fagei	species	Roewer, 1931	Italy	Trentino-Alto Adige		Parco Naturale Sciliar-Catinaccio	Parco Naturale Sciliar-Catinaccio, Bolzano/Bozen, Trentino-Alto Adige			38248	46.4989	11.5836	WGS84	Locality	2230	Steinberger, 2008			Troglohyphantes tirolensis Schenkel, 1950
SCP:Troglo_2022:416	MaterialCitation	SCP:Troglo_2022:416		Troglohyphantes fagei	Animalia	Arthropoda	Arachnida	Araneae	Troglohyphantes	fagei	species	Roewer, 1931	Italy	Trentino-Alto Adige		Passo Sella	Passo Sella, Bolzano/Bozen, Trentino-Alto Adige			31338	46.5093	11.7583	WGS84	Locality	2244	Zingerle, 1999b			Troglohyphantes tirolensis Schenkel, 1950	Between the provinces of Trento and Bolzano
SCP:Troglo_2022:417	MaterialCitation	SCP:Troglo_2022:417	1966-07-28	Troglohyphantes fagei	Animalia	Arthropoda	Arachnida	Araneae	Troglohyphantes	fagei	species	Roewer, 1931	Italy	Trentino-Alto Adige		Sciliar/Schlern, Monte Péz / Petz	Sciliar/Schlern, Monte Péz / Petz, Bolzano/Bozen, Trentino-Alto Adige			31334	46.5116	11.575	WGS84	Locality	2450-2550	Thaler, 1967			Troglohyphantes tirolensis Schenkel, 1950
SCP:Troglo_2022:418	MaterialCitation	SCP:Troglo_2022:418	1966-07-28	Troglohyphantes fagei	Animalia	Arthropoda	Arachnida	Araneae	Troglohyphantes	fagei	species	Roewer, 1931	Italy	Trentino-Alto Adige		Sciliar/Schlern, unterhalb Cranzes	Sciliar/Schlern, unterhalb Cranzes, Bolzano/Bozen, Trentino-Alto Adige			31333	46.5016	11.5947	WGS84	Locality	2400	Thaler, 1967			Troglohyphantes tirolensis Schenkel, 1950
SCP:Troglo_2022:419	MaterialCitation	SCP:Troglo_2022:419		Troglohyphantes fagei	Animalia	Arthropoda	Arachnida	Araneae	Troglohyphantes	fagei	species	Roewer, 1931	Italy	Trentino-Alto Adige			Bolzano/Bozen, Trentino-Alto Adige			31342			WGS84			Noflatscher, 1996			Troglohyphantes tirolensis Schenkel, 1950
SCP:Troglo_2022:420	MaterialCitation	SCP:Troglo_2022:420		Troglohyphantes fagei	Animalia	Arthropoda	Arachnida	Araneae	Troglohyphantes	fagei	species	Roewer, 1931	Italy	Veneto	Belluno	Passo San Boldo, Buso de la Bela	Passo San Boldo, Buso de la Bela, Belluno, Belluno, Veneto			10243			WGS84			Marcuzzi, 2003
SCP:Troglo_2022:421	MaterialCitation	SCP:Troglo_2022:421		Troglohyphantes fagei	Animalia	Arthropoda	Arachnida	Araneae	Troglohyphantes	fagei	species	Roewer, 1931	Italy	Veneto	Borso del Grappa	Gallerie near Borso del Grappa	Gallerie near Borso del Grappa, Borso del Grappa, Treviso, Veneto			5165	45.8255	11.7558	WGS84	Locality	650	Pesarini, 2001
SCP:Troglo_2022:422	MaterialCitation	SCP:Troglo_2022:422		Troglohyphantes fagei	Animalia	Arthropoda	Arachnida	Araneae	Troglohyphantes	fagei	species	Roewer, 1931	Italy	Veneto	Cismon del Grappa	Monte Grappa	Monte Grappa, Cismon del Grappa, Treviso, Veneto			5164	45.8722	11.7974	WGS84	Precise	1710	Pesarini, 2001
SCP:Troglo_2022:423	MaterialCitation	SCP:Troglo_2022:423		Troglohyphantes fagei	Animalia	Arthropoda	Arachnida	Araneae	Troglohyphantes	fagei	species	Roewer, 1931	Italy	Veneto	Cison di Valmarino	Inghiottitoio di Prà del Conte	Inghiottitoio di Prà del Conte, Cison di Valmarino, Treviso, Veneto	Hypogean	V/TV 1261	58529	45.9762	12.1623	WGS84	Precise	500	Brignoli, 1971a
SCP:Troglo_2022:424	MaterialCitation	SCP:Troglo_2022:424		Troglohyphantes fagei	Animalia	Arthropoda	Arachnida	Araneae	Troglohyphantes	fagei	species	Roewer, 1931	Italy	Veneto	Cison di Valmarino	Inghiottitoio di Prà del Conte	Inghiottitoio di Prà del Conte, Cison di Valmarino, Treviso, Veneto	Hypogean	V/TV 1261	12887	45.9762	12.1623	WGS84	Precise	500	Brignoli, 1972
SCP:Troglo_2022:425	MaterialCitation	SCP:Troglo_2022:425		Troglohyphantes fagei	Animalia	Arthropoda	Arachnida	Araneae	Troglohyphantes	fagei	species	Roewer, 1931	Italy	Veneto	Cison di Valmarino	Inghiottitoio di Prà del Conte	Inghiottitoio di Prà del Conte, Cison di Valmarino, Treviso, Veneto	Hypogean	V/TV 1261	31997	45.9762	12.1623	WGS84	Precise	500	Paoletti, 1978
SCP:Troglo_2022:426	MaterialCitation	SCP:Troglo_2022:426		Troglohyphantes fagei	Animalia	Arthropoda	Arachnida	Araneae	Troglohyphantes	fagei	species	Roewer, 1931	Italy	Veneto	Domegge di Cadore	Monte Gridola	Monte Gridola, Domegge di Cadore, Belluno, Veneto			5173	46.4256	12.4825	WGS84	Precise	2340	Pesarini, 2001
SCP:Troglo_2022:427	MaterialCitation	SCP:Troglo_2022:427		Troglohyphantes fagei	Animalia	Arthropoda	Arachnida	Araneae	Troglohyphantes	fagei	species	Roewer, 1931	Italy	Veneto	Feltre	Monte Pavione	Monte Pavione, Feltre, Belluno, Veneto			5171	46.0773	11.8546	WGS84	Locality		Pesarini, 2001
SCP:Troglo_2022:428	MaterialCitation	SCP:Troglo_2022:428		Troglohyphantes fagei	Animalia	Arthropoda	Arachnida	Araneae	Troglohyphantes	fagei	species	Roewer, 1931	Italy	Veneto	Fregona	Bus de le Genziane	Bus de le Genziane, Fregona, Treviso, Veneto	Hypogean		5174	46.0581	12.3998	WGS84	Precise		Pesarini, 2001
SCP:Troglo_2022:429	MaterialCitation	SCP:Troglo_2022:429		Troglohyphantes fagei	Animalia	Arthropoda	Arachnida	Araneae	Troglohyphantes	fagei	species	Roewer, 1931	Italy	Veneto	Fregona	Fregona	Fregona, Fregona, Treviso, Veneto			5168	46.0074	12.3329	WGS84	Locality		Pesarini, 2001
SCP:Troglo_2022:430	MaterialCitation	SCP:Troglo_2022:430		Troglohyphantes fagei	Animalia	Arthropoda	Arachnida	Araneae	Troglohyphantes	fagei	species	Roewer, 1931	Italy	Veneto	Fregona	Monte Pizzoc	Monte Pizzoc, Fregona, Treviso, Veneto			5167	46.0403	12.3462	WGS84	Precise	1530	Pesarini, 2001
SCP:Troglo_2022:431	MaterialCitation	SCP:Troglo_2022:431		Troglohyphantes fagei	Animalia	Arthropoda	Arachnida	Araneae	Troglohyphantes	fagei	species	Roewer, 1931	Italy	Veneto	Fregona	Val Vallorch	Val Vallorch, Fregona, Treviso, Veneto			5166	46.0577	12.3772	WGS84	Precise	1170	Pesarini, 2001
SCP:Troglo_2022:432	MaterialCitation	SCP:Troglo_2022:432		Troglohyphantes fagei	Animalia	Arthropoda	Arachnida	Araneae	Troglohyphantes	fagei	species	Roewer, 1931	Italy	Veneto	Lamon	Buso de la Bela	Buso de la Bela, Lamon, Belluno, Veneto	Hypogean		58528	46.0571	11.7034	WGS84	Precise	580	Brignoli, 1971a
SCP:Troglo_2022:433	MaterialCitation	SCP:Troglo_2022:433		Troglohyphantes fagei	Animalia	Arthropoda	Arachnida	Araneae	Troglohyphantes	fagei	species	Roewer, 1931	Italy	Veneto	Lamon	Buso de la Bela	Buso de la Bela, Lamon, Belluno, Veneto	Hypogean		58169	46.0571	11.7034	WGS84	Precise	580	Roewer, 1931				Holotype and paratypes
SCP:Troglo_2022:434	MaterialCitation	SCP:Troglo_2022:434		Troglohyphantes fagei	Animalia	Arthropoda	Arachnida	Araneae	Troglohyphantes	fagei	species	Roewer, 1931	Italy	Veneto	Ponte nelle Alpi	Grotta di Vich	Grotta di Vich, Ponte nelle Alpi, Belluno, Veneto	Hypogean	V/BL 1244	32929	46.1561	12.3113	WGS84	Locality	460	Ballarin et al., 2011
SCP:Troglo_2022:435	MaterialCitation	SCP:Troglo_2022:435		Troglohyphantes fagei	Animalia	Arthropoda	Arachnida	Araneae	Troglohyphantes	fagei	species	Roewer, 1931	Italy	Veneto	Ponte nelle Alpi	Grotta di Vich	Grotta di Vich, Ponte nelle Alpi, Belluno, Veneto	Hypogean	V/BL 1244	10242	46.1561	12.3113	WGS84	Locality	460	Marcuzzi, 2003
SCP:Troglo_2022:436	MaterialCitation	SCP:Troglo_2022:436		Troglohyphantes fagei	Animalia	Arthropoda	Arachnida	Araneae	Troglohyphantes	fagei	species	Roewer, 1931	Italy	Veneto	Ponte nelle Alpi	Grotta di Vich	Grotta di Vich, Ponte nelle Alpi, Belluno, Veneto	Hypogean	V/BL 1244	31995	46.1561	12.3113	WGS84	Locality	460	Paoletti, 1978
SCP:Troglo_2022:437	MaterialCitation	SCP:Troglo_2022:437		Troglohyphantes fagei	Animalia	Arthropoda	Arachnida	Araneae	Troglohyphantes	fagei	species	Roewer, 1931	Italy	Veneto	Refrontolo	Busa delle Fave	Busa delle Fave, Refrontolo, Treviso, Veneto	Hypogean		58530	45.88	12.2021	WGS84	Precise	150	Brignoli, 1971a
SCP:Troglo_2022:438	MaterialCitation	SCP:Troglo_2022:438		Troglohyphantes fagei	Animalia	Arthropoda	Arachnida	Araneae	Troglohyphantes	fagei	species	Roewer, 1931	Italy	Veneto	Refrontolo	Busa delle Fave	Busa delle Fave, Refrontolo, Treviso, Veneto	Hypogean		12888	45.88	12.2021	WGS84	Precise	150	Brignoli, 1972
SCP:Troglo_2022:439	MaterialCitation	SCP:Troglo_2022:439		Troglohyphantes fagei	Animalia	Arthropoda	Arachnida	Araneae	Troglohyphantes	fagei	species	Roewer, 1931	Italy	Veneto	Refrontolo	Busa delle Fave	Busa delle Fave, Refrontolo, Treviso, Veneto	Hypogean		63783	45.88	12.2021	WGS84	Precise	150	Brignoli, 1975
SCP:Troglo_2022:440	MaterialCitation	SCP:Troglo_2022:440		Troglohyphantes fagei	Animalia	Arthropoda	Arachnida	Araneae	Troglohyphantes	fagei	species	Roewer, 1931	Italy	Veneto	Refrontolo	Refrontolo	Refrontolo, Refrontolo, Treviso, Veneto			5162	45.9292	12.205	WGS84	Locality		Pesarini, 2001
SCP:Troglo_2022:441	MaterialCitation	SCP:Troglo_2022:441		Troglohyphantes fagei	Animalia	Arthropoda	Arachnida	Araneae	Troglohyphantes	fagei	species	Roewer, 1931	Italy	Veneto	Revine Lago	Al Landre	Al Landre, Revine Lago, Treviso, Veneto	Hypogean	V/TV 1265	31980	46.0223	12.261	WGS84	Precise	900	Paoletti, 1978
SCP:Troglo_2022:442	MaterialCitation	SCP:Troglo_2022:442		Troglohyphantes fagei	Animalia	Arthropoda	Arachnida	Araneae	Troglohyphantes	fagei	species	Roewer, 1931	Italy	Veneto	Revine Lago	Bus del Boral	Bus del Boral, Revine Lago, Treviso, Veneto	Hypogean	V/TV 1266	63419	46.0095	12.2104	WGS84	Precise		Paoletti, 1978			Troglohyphantes prope fagei
SCP:Troglo_2022:443	MaterialCitation	SCP:Troglo_2022:443		Troglohyphantes fagei	Animalia	Arthropoda	Arachnida	Araneae	Troglohyphantes	fagei	species	Roewer, 1931	Italy	Veneto	Susegana	Bus de le Fade	Bus de le Fade, Susegana, Treviso, Veneto	Hypogean	V/TV 1271	55726	45.8518	12.2159	WGS84	Precise	215	Isaia et al., 2017
SCP:Troglo_2022:444	MaterialCitation	SCP:Troglo_2022:444	1984-06-10	Troglohyphantes fagei	Animalia	Arthropoda	Arachnida	Araneae	Troglohyphantes	fagei	species	Roewer, 1931	Italy	Veneto	Susegana	Bus de le Fade	Bus de le Fade, Susegana, Treviso, Veneto	Hypogean	V/TV 1271	31983	45.8518	12.2159	WGS84	Precise	215	Paoletti, 1978
SCP:Troglo_2022:445	MaterialCitation	SCP:Troglo_2022:445		Troglohyphantes fagei	Animalia	Arthropoda	Arachnida	Araneae	Troglohyphantes	fagei	species	Roewer, 1931	Italy	Veneto	Susegana	Bus de le Fade	Bus de le Fade, Susegana, Treviso, Veneto	Hypogean	V/TV 1271	63420	45.8518	12.2159	WGS84	Precise	215	Paoletti, 1978			Troglohyphantes prope fagei
SCP:Troglo_2022:446	MaterialCitation	SCP:Troglo_2022:446		Troglohyphantes fagei	Animalia	Arthropoda	Arachnida	Araneae	Troglohyphantes	fagei	species	Roewer, 1931	Italy	Veneto	Susegana	Grotta del tubo catodico	Grotta del tubo catodico, Susegana, Treviso, Veneto	Hypogean	V/TV 5681	32483	45.874	12.2037	WGS84	Locality		Isaia and Pantini, 2010
SCP:Troglo_2022:447	MaterialCitation	SCP:Troglo_2022:447		Troglohyphantes fagei	Animalia	Arthropoda	Arachnida	Araneae	Troglohyphantes	fagei	species	Roewer, 1931	Italy	Veneto	Susegana	L'Amona	L'Amona, Susegana, Treviso, Veneto	Hypogean	V/TV 6282	63421	45.8777	12.1991	WGS84	Locality	155	Isaia and Pantini, 2010
SCP:Troglo_2022:448	MaterialCitation	SCP:Troglo_2022:448		Troglohyphantes fagei	Animalia	Arthropoda	Arachnida	Araneae	Troglohyphantes	fagei	species	Roewer, 1931	Italy	Veneto	Valdobbiadene	Grotta Bartolomiol sul Monte Cesen	Grotta Bartolomiol sul Monte Cesen, Valdobbiadene, Treviso, Veneto	Hypogean		5172	45.9265	12.0255	WGS84	Precise	1250	Pesarini, 2001
SCP:Troglo_2022:449	MaterialCitation	SCP:Troglo_2022:449		Troglohyphantes fagei	Animalia	Arthropoda	Arachnida	Araneae	Troglohyphantes	fagei	species	Roewer, 1931	Italy	Veneto	Valdobbiadene	Valdobbiadene	Valdobbiadene, Valdobbiadene, Treviso, Veneto			5163	45.9039	11.9799	WGS84	Locality		Pesarini, 2001
SCP:Troglo_2022:450	MaterialCitation	SCP:Troglo_2022:450		Troglohyphantes fagei	Animalia	Arthropoda	Arachnida	Araneae	Troglohyphantes	fagei	species	Roewer, 1931	Italy	Veneto		Buso de la Bela	Buso de la Bela, Belluno, Veneto			12886			WGS84			Brignoli, 1972
SCP:Troglo_2022:451	MaterialCitation	SCP:Troglo_2022:451		Troglohyphantes fagei	Animalia	Arthropoda	Arachnida	Araneae	Troglohyphantes	fagei	species	Roewer, 1931	Italy	Veneto		Monte Cavallo	Monte Cavallo, Belluno, Veneto			5169	46.1326	12.4953	WGS84	Precise	2170	Pesarini, 2001
SCP:Troglo_2022:452	MaterialCitation	SCP:Troglo_2022:452		Troglohyphantes fagei	Animalia	Arthropoda	Arachnida	Araneae	Troglohyphantes	fagei	species	Roewer, 1931	Italy	Veneto		Puos d'Alpago, Grotta di Landeron di Val Menera	Puos d'Alpago, Grotta di Landeron di Val Menera, Belluno, Veneto	Hypogean		63580	46.0618	12.3912	WGS84	Precise	1185	Ballarin et al., 2011
SCP:Troglo_2022:453	MaterialCitation	SCP:Troglo_2022:453		Troglohyphantes fagei	Animalia	Arthropoda	Arachnida	Araneae	Troglohyphantes	fagei	species	Roewer, 1931	Italy	Veneto		Sorapiss Glacier	Sorapiss Glacier, Belluno, Veneto			63985			WGS84			Hågvar et al, 2020
SCP:Troglo_2022:454	MaterialCitation	SCP:Troglo_2022:454		Troglohyphantes fatalis	Animalia	Arthropoda	Arachnida	Araneae	Troglohyphantes	fatalis	species	Pesarini, 1988	Italy	Veneto	Arsiè	Cima di Campo	Cima di Campo, Arsiè, Belluno, Veneto			5196	46.0082	11.6847	WGS84	Precise		Pesarini, 2001
SCP:Troglo_2022:455	MaterialCitation	SCP:Troglo_2022:455		Troglohyphantes fatalis	Animalia	Arthropoda	Arachnida	Araneae	Troglohyphantes	fatalis	species	Pesarini, 1988	Italy	Veneto	Asiago	Altopiano di Asiago, Cima Larici	Altopiano di Asiago, Cima Larici, Asiago, Vicenza, Veneto			5199	45.9658	11.505	WGS84	Precise		Pesarini, 2001
SCP:Troglo_2022:456	MaterialCitation	SCP:Troglo_2022:456	1983-05-28	Troglohyphantes fatalis	Animalia	Arthropoda	Arachnida	Araneae	Troglohyphantes	fatalis	species	Pesarini, 1988	Italy	Veneto	Cismon del Grappa	Monte Grappa	Monte Grappa, Cismon del Grappa, Treviso, Veneto			735	45.8722	11.7974	WGS84	Precise	1710	Pesarini, 1988b	Pavesi Maurizio			Paratypes
SCP:Troglo_2022:457	MaterialCitation	SCP:Troglo_2022:457		Troglohyphantes fatalis	Animalia	Arthropoda	Arachnida	Araneae	Troglohyphantes	fatalis	species	Pesarini, 1988	Italy	Veneto	Lamon	Col Perer	Col Perer, Lamon, Belluno, Veneto			5201	46.0333	11.7333	WGS84	Precise		Pesarini, 2001
SCP:Troglo_2022:458	MaterialCitation	SCP:Troglo_2022:458	1988-01-17	Troglohyphantes fatalis	Animalia	Arthropoda	Arachnida	Araneae	Troglohyphantes	fatalis	species	Pesarini, 1988	Italy	Veneto	Nervesa della Battaglia	Bo' de pavei	Bo' de pavei, Nervesa della Battaglia, Treviso, Veneto	Hypogean	V/TV 1963	741	45.8236	12.1695	WGS84	Precise	164	Pesarini, 1988b	Zanon Domenico			Paratypes
SCP:Troglo_2022:459	MaterialCitation	SCP:Troglo_2022:459		Troglohyphantes fatalis	Animalia	Arthropoda	Arachnida	Araneae	Troglohyphantes	fatalis	species	Pesarini, 1988	Italy	Veneto	Nervesa della Battaglia	Bo' de pavei	Bo' de pavei, Nervesa della Battaglia, Treviso, Veneto	Hypogean	V/TV 1963	31472	45.8236	12.1695	WGS84	Precise	164	Zanon, 1998
SCP:Troglo_2022:460	MaterialCitation	SCP:Troglo_2022:460	1987-05-05	Troglohyphantes fatalis	Animalia	Arthropoda	Arachnida	Araneae	Troglohyphantes	fatalis	species	Pesarini, 1988	Italy	Veneto	Nervesa della Battaglia	Bus de le Cavallette	Bus de le Cavallette, Nervesa della Battaglia, Treviso, Veneto	Hypogean		744	45.8227	12.2088	WGS84	Municipality		Pesarini, 1988b	Zanon Domenico			Paratypes
SCP:Troglo_2022:461	MaterialCitation	SCP:Troglo_2022:461		Troglohyphantes fatalis	Animalia	Arthropoda	Arachnida	Araneae	Troglohyphantes	fatalis	species	Pesarini, 1988	Italy	Veneto	Nervesa della Battaglia	Bus de le fate superiore	Bus de le fate superiore, Nervesa della Battaglia, Treviso, Veneto	Hypogean	V/TV 76	31469	45.8399	12.1471	WGS84	Precise	140	Zanon, 1998
SCP:Troglo_2022:462	MaterialCitation	SCP:Troglo_2022:462		Troglohyphantes fatalis	Animalia	Arthropoda	Arachnida	Araneae	Troglohyphantes	fatalis	species	Pesarini, 1988	Italy	Veneto	Nervesa della Battaglia	Bus de le Fratte cave	Bus de le Fratte cave, Nervesa della Battaglia, Treviso, Veneto	Hypogean	V/TV 1276	32485	45.8167	12.1744	WGS84	Precise	132	Isaia and Pantini, 2010
SCP:Troglo_2022:463	MaterialCitation	SCP:Troglo_2022:463		Troglohyphantes fatalis	Animalia	Arthropoda	Arachnida	Araneae	Troglohyphantes	fatalis	species	Pesarini, 1988	Italy	Veneto	Nervesa della Battaglia	Bus del fun	Bus del fun, Nervesa della Battaglia, Treviso, Veneto	Hypogean	V/TV 2383	31473	45.8347	12.1578	WGS84	Precise	158	Zanon, 1998
SCP:Troglo_2022:464	MaterialCitation	SCP:Troglo_2022:464	1987-05-09	Troglohyphantes fatalis	Animalia	Arthropoda	Arachnida	Araneae	Troglohyphantes	fatalis	species	Pesarini, 1988	Italy	Veneto	Nervesa della Battaglia	Bus del Gat	Bus del Gat, Nervesa della Battaglia, Treviso, Veneto	Hypogean		742	45.8176	12.2008	WGS84	Municipality		Pesarini, 1988b	Zanon Domenico			Paratypes
SCP:Troglo_2022:465	MaterialCitation	SCP:Troglo_2022:465		Troglohyphantes fatalis	Animalia	Arthropoda	Arachnida	Araneae	Troglohyphantes	fatalis	species	Pesarini, 1988	Italy	Veneto	Nervesa della Battaglia	Grotta del Tasso	Grotta del Tasso, Nervesa della Battaglia, Treviso, Veneto	Hypogean	V/TV 3165	31474	45.8319	12.1395	WGS84	Locality	158	Zanon, 1998
SCP:Troglo_2022:466	MaterialCitation	SCP:Troglo_2022:466		Troglohyphantes fatalis	Animalia	Arthropoda	Arachnida	Araneae	Troglohyphantes	fatalis	species	Pesarini, 1988	Italy	Veneto	Nervesa della Battaglia	Grotta grande di val Boera	Grotta grande di val Boera, Nervesa della Battaglia, Treviso, Veneto	Hypogean	V/TV 1143	31471	45.8353	12.1895	WGS84	Precise	160	Zanon, 1998
SCP:Troglo_2022:467	MaterialCitation	SCP:Troglo_2022:467		Troglohyphantes fatalis	Animalia	Arthropoda	Arachnida	Araneae	Troglohyphantes	fatalis	species	Pesarini, 1988	Italy	Veneto	Nervesa della Battaglia	Tavaran longo	Tavaran longo, Nervesa della Battaglia, Treviso, Veneto	Hypogean	V/TV 77	31470	45.8438	12.1468	WGS84	Precise	115	Zanon, 1998
SCP:Troglo_2022:468	MaterialCitation	SCP:Troglo_2022:468		Troglohyphantes fatalis	Animalia	Arthropoda	Arachnida	Araneae	Troglohyphantes	fatalis	species	Pesarini, 1988	Italy	Veneto	Roana	Altopiano di Asiago, rifugio Ghertele	Altopiano di Asiago, rifugio Ghertele, Roana, Vicenza, Veneto			5200	45.9405	11.4379	WGS84	Locality		Pesarini, 2001
SCP:Troglo_2022:469	MaterialCitation	SCP:Troglo_2022:469		Troglohyphantes fatalis	Animalia	Arthropoda	Arachnida	Araneae	Troglohyphantes	fatalis	species	Pesarini, 1988	Italy	Veneto	Susegana	Loc castello S. Salvatore, bunker militare 5	Loc castello S. Salvatore, bunker militare 5, Susegana, Treviso, Veneto	Artificial hypogean		32486	45.8504	12.2356	WGS84	Precise		Isaia and Pantini, 2010
SCP:Troglo_2022:470	MaterialCitation	SCP:Troglo_2022:470		Troglohyphantes fatalis	Animalia	Arthropoda	Arachnida	Araneae	Troglohyphantes	fatalis	species	Pesarini, 1988	Italy	Veneto	Teolo	Le corbeggiare	Le corbeggiare, Teolo, Padova, Veneto	Damp wood		32484	45.345	11.6739	WGS84	Municipality		Isaia and Pantini, 2010
SCP:Troglo_2022:471	MaterialCitation	SCP:Troglo_2022:471		Troglohyphantes fatalis	Animalia	Arthropoda	Arachnida	Araneae	Troglohyphantes	fatalis	species	Pesarini, 1988	Italy	Veneto	Teolo	Monte Venda	Monte Venda, Teolo, Padova, Veneto	Chestnut wood		63437	45.345	11.6739	WGS84	Municipality		Isaia and Pantini, 2010
SCP:Troglo_2022:472	MaterialCitation	SCP:Troglo_2022:472	1984-06-10	Troglohyphantes fatalis	Animalia	Arthropoda	Arachnida	Araneae	Troglohyphantes	fatalis	species	Pesarini, 1988	Italy	Veneto	Volpago del Montello	Bus de le Fade, Val Pomera, Montello	Bus de le Fade, Val Pomera, Montello, Volpago del Montello, Treviso, Veneto	Hypogean		740	45.8102	12.096	WGS84	Municipality		Pesarini, 1988b	Zanon Domenico			Holotype and paratypes
SCP:Troglo_2022:473	MaterialCitation	SCP:Troglo_2022:473		Troglohyphantes gamsi	Animalia	Arthropoda	Arachnida	Araneae	Troglohyphantes	gamsi	species	Deeleman-Reinhold, 1978	Slovenia	Upper Carniola	Bovec	Tunnel "Kluža"	Tunnel "Kluža", Bovec, Upper Carniola	Hypogean			46.3608	13.5899	WGS84	Locality		Deeleman-Reinhold, 1978
SCP:Troglo_2022:474	MaterialCitation	SCP:Troglo_2022:474		Troglohyphantes gamsi	Animalia	Arthropoda	Arachnida	Araneae	Troglohyphantes	gamsi	species	Deeleman-Reinhold, 1978	Slovenia	Upper Carniola	Bovec	Tunnel "Kluža"	Tunnel "Kluža", Bovec, Upper Carniola	Hypogean			46.3608	13.5899	WGS84	Locality		Deeleman-Reinhold, 1978
SCP:Troglo_2022:475	MaterialCitation	SCP:Troglo_2022:475		Troglohyphantes gamsi	Animalia	Arthropoda	Arachnida	Araneae	Troglohyphantes	gamsi	species	Deeleman-Reinhold, 1978	Slovenia	Upper Carniola	Kupljenik, Bled	Kristalna jama nad Kupljenikom	Kristalna jama nad Kupljenikom, Kupljenik, Bled, Upper Carniola	Hypogean	844		46.3342	14.0872	WGS84	Precise	988	Deeleman-Reinhold, 1978
SCP:Troglo_2022:476	MaterialCitation	SCP:Troglo_2022:476		Troglohyphantes gestroi	Animalia	Arthropoda	Arachnida	Araneae	Troglohyphantes	gestroi	species	Fage, 1933	Italy	Lombardia	Adrara San Rocco	Lacca cave	Lacca cave, Adrara San Rocco, Bergamo, Lombardia	Hypogean	Lo/BG 1124	32487	45.7234	9.9823	WGS84	Precise		Isaia and Pantini, 2010
SCP:Troglo_2022:477	MaterialCitation	SCP:Troglo_2022:477		Troglohyphantes gestroi	Animalia	Arthropoda	Arachnida	Araneae	Troglohyphantes	gestroi	species	Fage, 1933	Italy	Lombardia	Adro	Lachét de Mont Alt	Lachét de Mont Alt, Adro, Brescia, Lombardia	Hypogean	Lo/BS 120	58175	45.6244	9.95807	WGS84	Precise	536	Boldori, 1934
SCP:Troglo_2022:478	MaterialCitation	SCP:Troglo_2022:478		Troglohyphantes gestroi	Animalia	Arthropoda	Arachnida	Araneae	Troglohyphantes	gestroi	species	Fage, 1933	Italy	Lombardia	Adro	Lachét de Mont Alt	Lachét de Mont Alt, Adro, Brescia, Lombardia	Hypogean	Lo/BS 120	12908	45.6244	9.95807	WGS84	Precise	536	Brignoli, 1972
SCP:Troglo_2022:479	MaterialCitation	SCP:Troglo_2022:479		Troglohyphantes gestroi	Animalia	Arthropoda	Arachnida	Araneae	Troglohyphantes	gestroi	species	Fage, 1933	Italy	Lombardia	Adro	Lachét de Mont Alt	Lachét de Mont Alt, Adro, Brescia, Lombardia	Hypogean	Lo/BS 120	58186	45.6244	9.95807	WGS84	Precise	536	Fage, 1933
SCP:Troglo_2022:480	MaterialCitation	SCP:Troglo_2022:480		Troglohyphantes gestroi	Animalia	Arthropoda	Arachnida	Araneae	Troglohyphantes	gestroi	species	Fage, 1933	Italy	Lombardia	Adro	Lachét de Mont Alt	Lachét de Mont Alt, Adro, Brescia, Lombardia	Hypogean	Lo/BS 120	58193	45.6244	9.95807	WGS84	Precise	536	Ghidini, 1934
SCP:Troglo_2022:481	MaterialCitation	SCP:Troglo_2022:481		Troglohyphantes gestroi	Animalia	Arthropoda	Arachnida	Araneae	Troglohyphantes	gestroi	species	Fage, 1933	Italy	Lombardia	Adro	Lachét de Mont Alt	Lachét de Mont Alt, Adro, Brescia, Lombardia	Hypogean	Lo/BS 120	32490	45.6244	9.95807	WGS84	Precise	536	Isaia and Pantini, 2010
SCP:Troglo_2022:482	MaterialCitation	SCP:Troglo_2022:482		Troglohyphantes gestroi	Animalia	Arthropoda	Arachnida	Araneae	Troglohyphantes	gestroi	species	Fage, 1933	Italy	Lombardia	Bagolino	Tampa del Pastur	Tampa del Pastur, Bagolino, Brescia, Lombardia	Hypogean	Lo/BS 283	32492	45.813	10.417	WGS84	Precise		Isaia and Pantini, 2010
SCP:Troglo_2022:483	MaterialCitation	SCP:Troglo_2022:483		Troglohyphantes gestroi	Animalia	Arthropoda	Arachnida	Araneae	Troglohyphantes	gestroi	species	Fage, 1933	Italy	Lombardia	Botticino	Büs del Cochet	Büs del Cochet, Botticino, Brescia, Lombardia	Hypogean	Lo/BS 108	60066	45.5705	10.3272	WGS84	Precise	400	Allegretti and Pavan, 1939				Data from Brignoli, 1972
SCP:Troglo_2022:484	MaterialCitation	SCP:Troglo_2022:484		Troglohyphantes gestroi	Animalia	Arthropoda	Arachnida	Araneae	Troglohyphantes	gestroi	species	Fage, 1933	Italy	Lombardia	Botticino	Büs del Cochet	Büs del Cochet, Botticino, Brescia, Lombardia	Hypogean	Lo/BS 108	12897	45.5719	10.3269	WGS84	Precise	400	Brignoli, 1972
SCP:Troglo_2022:485	MaterialCitation	SCP:Troglo_2022:485		Troglohyphantes gestroi	Animalia	Arthropoda	Arachnida	Araneae	Troglohyphantes	gestroi	species	Fage, 1933	Italy	Lombardia	Botticino	Büs del Cochet	Büs del Cochet, Botticino, Brescia, Lombardia	Hypogean	Lo/BS 108	58197	45.5705	10.3272	WGS84	Precise	400	Pavan, 1938
SCP:Troglo_2022:486	MaterialCitation	SCP:Troglo_2022:486		Troglohyphantes gestroi	Animalia	Arthropoda	Arachnida	Araneae	Troglohyphantes	gestroi	species	Fage, 1933	Italy	Lombardia	Botticino	Büs del Trinal	Büs del Trinal, Botticino, Brescia, Lombardia	Hypogean	Lo/BS 41	12894	45.5619	10.2849	WGS84	Precise	580	Brignoli, 1972
SCP:Troglo_2022:487	MaterialCitation	SCP:Troglo_2022:487		Troglohyphantes gestroi	Animalia	Arthropoda	Arachnida	Araneae	Troglohyphantes	gestroi	species	Fage, 1933	Italy	Lombardia	Botticino	Büs del Trinal	Büs del Trinal, Botticino, Brescia, Lombardia	Hypogean	Lo/BS 41	58181	45.5619	10.2849	WGS84	Precise	580	Fage, 1933
SCP:Troglo_2022:488	MaterialCitation	SCP:Troglo_2022:488		Troglohyphantes gestroi	Animalia	Arthropoda	Arachnida	Araneae	Troglohyphantes	gestroi	species	Fage, 1933	Italy	Lombardia	Botticino	Büs del Trinal	Büs del Trinal, Botticino, Brescia, Lombardia	Hypogean	Lo/BS 41	60420	45.5619	10.2849	WGS84	Precise	580	Ghidini and Allegretti, 1937				Data from Brignoli, 1972
SCP:Troglo_2022:489	MaterialCitation	SCP:Troglo_2022:489		Troglohyphantes gestroi	Animalia	Arthropoda	Arachnida	Araneae	Troglohyphantes	gestroi	species	Fage, 1933	Italy	Lombardia	Botticino	Büs del Trinal	Büs del Trinal, Botticino, Brescia, Lombardia	Hypogean	Lo/BS 41	58190	45.5619	10.2849	WGS84	Precise	580	Ghidini, 1934
SCP:Troglo_2022:490	MaterialCitation	SCP:Troglo_2022:490		Troglohyphantes gestroi	Animalia	Arthropoda	Arachnida	Araneae	Troglohyphantes	gestroi	species	Fage, 1933	Italy	Lombardia	Brescia	Buco del Dusso	Buco del Dusso, Brescia, Brescia, Lombardia	Hypogean	Lo/BS 49	58172	45.5369	10.2106	WGS84	Precise		Boldori, 1932			Troglohyphantes ghidinii nec = T. sordellii
SCP:Troglo_2022:491	MaterialCitation	SCP:Troglo_2022:491		Troglohyphantes gestroi	Animalia	Arthropoda	Arachnida	Araneae	Troglohyphantes	gestroi	species	Fage, 1933	Italy	Lombardia	Brescia	Buco del Dusso	Buco del Dusso, Brescia, Brescia, Lombardia	Hypogean	Lo/BS 49	12896	45.5369	10.2106	WGS84	Precise		Brignoli, 1972
SCP:Troglo_2022:492	MaterialCitation	SCP:Troglo_2022:492		Troglohyphantes gestroi	Animalia	Arthropoda	Arachnida	Araneae	Troglohyphantes	gestroi	species	Fage, 1933	Italy	Lombardia	Brescia	Buco del Dusso	Buco del Dusso, Brescia, Brescia, Lombardia	Hypogean	Lo/BS 49	58182	45.5369	10.2106	WGS84	Precise		Fage, 1933
SCP:Troglo_2022:493	MaterialCitation	SCP:Troglo_2022:493		Troglohyphantes gestroi	Animalia	Arthropoda	Arachnida	Araneae	Troglohyphantes	gestroi	species	Fage, 1933	Italy	Lombardia	Brione	Fienarol di Vesalla cave	Fienarol di Vesalla cave, Brione, Brescia, Lombardia	Hypogean	Lo/BS 330	32491	45.6557	10.1612	WGS84	Precise		Isaia and Pantini, 2010
SCP:Troglo_2022:494	MaterialCitation	SCP:Troglo_2022:494		Troglohyphantes gestroi	Animalia	Arthropoda	Arachnida	Araneae	Troglohyphantes	gestroi	species	Fage, 1933	Italy	Lombardia	Caprino Bergamasco	Grotta di Opreno	Grotta di Opreno, Caprino Bergamasco, Bergamo, Lombardia	Hypogean	Lo/BG 1005	12890	45.764	9.504	WGS84	Precise	550	Boldori, 1936
SCP:Troglo_2022:495	MaterialCitation	SCP:Troglo_2022:495		Troglohyphantes gestroi	Animalia	Arthropoda	Arachnida	Araneae	Troglohyphantes	gestroi	species	Fage, 1933	Italy	Lombardia	Caprino Bergamasco	Grotta di Opreno	Grotta di Opreno, Caprino Bergamasco, Bergamo, Lombardia	Hypogean	Lo/BG 1005	12890	45.764	9.504	WGS84	Precise	550	Brignoli, 1972
SCP:Troglo_2022:496	MaterialCitation	SCP:Troglo_2022:496		Troglohyphantes gestroi	Animalia	Arthropoda	Arachnida	Araneae	Troglohyphantes	gestroi	species	Fage, 1933	Italy	Lombardia	Castro	Gana di Scles di Sura	Gana di Scles di Sura, Castro, Bergamo, Lombardia	Hypogean	Lo/BG 1106	12889	45.8034	10.0582	WGS84	Precise	315	Brignoli, 1972
SCP:Troglo_2022:497	MaterialCitation	SCP:Troglo_2022:497		Troglohyphantes gestroi	Animalia	Arthropoda	Arachnida	Araneae	Troglohyphantes	gestroi	species	Fage, 1933	Italy	Lombardia	Castro	Gana di Scles di Sura	Gana di Scles di Sura, Castro, Bergamo, Lombardia	Hypogean	Lo/BG 1106	60199	45.8034	10.0582	WGS84	Precise	315	di Caporiacco, 1941
SCP:Troglo_2022:498	MaterialCitation	SCP:Troglo_2022:498		Troglohyphantes gestroi	Animalia	Arthropoda	Arachnida	Araneae	Troglohyphantes	gestroi	species	Fage, 1933	Italy	Lombardia	Castro	Gana di Scles di Sura	Gana di Scles di Sura, Castro, Bergamo, Lombardia	Hypogean	Lo/BG 1106	60711	45.8034	10.0582	WGS84	Precise	315	Scossiroli, 1951				Data from Brignoli, 1972
SCP:Troglo_2022:499	MaterialCitation	SCP:Troglo_2022:499		Troglohyphantes gestroi	Animalia	Arthropoda	Arachnida	Araneae	Troglohyphantes	gestroi	species	Fage, 1933	Italy	Lombardia	Concesio	Büs de Laghèt	Büs de Laghèt, Concesio, Brescia, Lombardia	Hypogean	Lo/BS 31	58177	45.6	10.2026	WGS84	Precise		Boldori, 1936
SCP:Troglo_2022:500	MaterialCitation	SCP:Troglo_2022:500		Troglohyphantes gestroi	Animalia	Arthropoda	Arachnida	Araneae	Troglohyphantes	gestroi	species	Fage, 1933	Italy	Lombardia	Concesio	Büs de Laghèt	Büs de Laghèt, Concesio, Brescia, Lombardia	Hypogean	Lo/BS 31	12910	45.6	10.2026	WGS84	Precise		Brignoli, 1972
SCP:Troglo_2022:501	MaterialCitation	SCP:Troglo_2022:501		Troglohyphantes gestroi	Animalia	Arthropoda	Arachnida	Araneae	Troglohyphantes	gestroi	species	Fage, 1933	Italy	Lombardia	Concesio	Büs de Laghèt	Büs de Laghèt, Concesio, Brescia, Lombardia	Hypogean	Lo/BS 31	58194	45.6	10.2026	WGS84	Precise		Ghidini, 1934
SCP:Troglo_2022:502	MaterialCitation	SCP:Troglo_2022:502		Troglohyphantes gestroi	Animalia	Arthropoda	Arachnida	Araneae	Troglohyphantes	gestroi	species	Fage, 1933	Italy	Lombardia	Concesio	Büs de Laghèt	Büs de Laghèt, Concesio, Brescia, Lombardia	Hypogean	Lo/BS 31	60743	45.6	10.2026	WGS84	Precise		Tirini Pavan, 1958				Data from Brignoli, 1972
SCP:Troglo_2022:503	MaterialCitation	SCP:Troglo_2022:503		Troglohyphantes gestroi	Animalia	Arthropoda	Arachnida	Araneae	Troglohyphantes	gestroi	species	Fage, 1933	Italy	Lombardia	Concesio	Büs del Dos Sarisì	Büs del Dos Sarisì, Brescia, Lombardia	Hypogean	Lo/BS 188	12915	45.6334	10.2352	WGS84	Precise	1100	Brignoli, 1972
SCP:Troglo_2022:504	MaterialCitation	SCP:Troglo_2022:504		Troglohyphantes gestroi	Animalia	Arthropoda	Arachnida	Araneae	Troglohyphantes	gestroi	species	Fage, 1933	Italy	Lombardia	Concesio	Büs del Dos Sarisì	Büs del Dos Sarisì, Brescia, Lombardia	Hypogean	Lo/BS 188	60594	45.6334	10.2352	WGS84	Precise	1100	Pavan, 1940				Data from Brignoli, 1972
SCP:Troglo_2022:505	MaterialCitation	SCP:Troglo_2022:505		Troglohyphantes gestroi	Animalia	Arthropoda	Arachnida	Araneae	Troglohyphantes	gestroi	species	Fage, 1933	Italy	Lombardia	Concesio	Tampa de Ranzu	Tampa de Ranzu, Concesio, Brescia, Lombardia	Hypogean	Lo/BS 3	12909	45.6237	10.2239	WGS84	Precise	735	Brignoli, 1972
SCP:Troglo_2022:506	MaterialCitation	SCP:Troglo_2022:506		Troglohyphantes gestroi	Animalia	Arthropoda	Arachnida	Araneae	Troglohyphantes	gestroi	species	Fage, 1933	Italy	Lombardia	Concesio	Tampa de Ranzù	Tampa de Ranzù, Concesio, Brescia, Lombardia	Hypogean	Lo/BS 3	60589	45.6237	10.2239	WGS84	Precise	735	Pavan, 1940				Data from Brignoli, 1972
SCP:Troglo_2022:507	MaterialCitation	SCP:Troglo_2022:507		Troglohyphantes gestroi	Animalia	Arthropoda	Arachnida	Araneae	Troglohyphantes	gestroi	species	Fage, 1933	Italy	Lombardia	Concesio	Tampa di Ranzone	Tampa di Ranzone, Concesio, Brescia, Lombardia	Hypogean	Lo/BS 3	63440	45.6236	10.2239	WGS84	Precise	735	Ghidini, 1934
SCP:Troglo_2022:508	MaterialCitation	SCP:Troglo_2022:508		Troglohyphantes gestroi	Animalia	Arthropoda	Arachnida	Araneae	Troglohyphantes	gestroi	species	Fage, 1933	Italy	Lombardia	Gavardo	Bus Barilo cave	Bus Barilo cave, Gavardo, Brescia, Lombardia	Hypogean	Lo/BS 23	32493	45.6158	10.4459	WGS84	Precise		Isaia and Pantini, 2010
SCP:Troglo_2022:509	MaterialCitation	SCP:Troglo_2022:509		Troglohyphantes gestroi	Animalia	Arthropoda	Arachnida	Araneae	Troglohyphantes	gestroi	species	Fage, 1933	Italy	Lombardia	Gavardo	Büs Coalghès	Büs Coalghès, Gavardo, Brescia, Lombardia	Hypogean	Lo/BS 116	58173	45.615	10.4406	WGS84	Precise		Boldori, 1932			Troglohyphantes ghidinii nec = T. sordellii
SCP:Troglo_2022:510	MaterialCitation	SCP:Troglo_2022:510		Troglohyphantes gestroi	Animalia	Arthropoda	Arachnida	Araneae	Troglohyphantes	gestroi	species	Fage, 1933	Italy	Lombardia	Gavardo	Büs Coalghès	Büs Coalghès, Gavardo, Brescia, Lombardia	Hypogean	Lo/BS 116	12901	45.615	10.4406	WGS84	Precise		Brignoli, 1972
SCP:Troglo_2022:511	MaterialCitation	SCP:Troglo_2022:511		Troglohyphantes gestroi	Animalia	Arthropoda	Arachnida	Araneae	Troglohyphantes	gestroi	species	Fage, 1933	Italy	Lombardia	Gavardo	Büs Coalghès	Büs Coalghès, Gavardo, Brescia, Lombardia	Hypogean	Lo/BS 116	63787	45.615	10.4406	WGS84	Precise		Brignoli, 1975
SCP:Troglo_2022:512	MaterialCitation	SCP:Troglo_2022:512		Troglohyphantes gestroi	Animalia	Arthropoda	Arachnida	Araneae	Troglohyphantes	gestroi	species	Fage, 1933	Italy	Lombardia	Gavardo	Büs Coalghès	Büs Coalghès, Gavardo, Brescia, Lombardia	Hypogean	Lo/BS 116	58184	45.615	10.4406	WGS84	Precise		Fage, 1933
SCP:Troglo_2022:513	MaterialCitation	SCP:Troglo_2022:513		Troglohyphantes gestroi	Animalia	Arthropoda	Arachnida	Araneae	Troglohyphantes	gestroi	species	Fage, 1933	Italy	Lombardia	Gavardo	Büs Coalghès	Büs Coalghès, Gavardo, Brescia, Lombardia	Hypogean	Lo/BS 116	58192	45.615	10.4406	WGS84	Precise		Ghidini, 1934
SCP:Troglo_2022:514	MaterialCitation	SCP:Troglo_2022:514		Troglohyphantes gestroi	Animalia	Arthropoda	Arachnida	Araneae	Troglohyphantes	gestroi	species	Fage, 1933	Italy	Lombardia	Gavardo	Büs Coalghès	Büs Coalghès, Gavardo, Brescia, Lombardia	Hypogean	Lo/BS 116	63451	45.615	10.4406	WGS84	Precise		Isaia and Pantini, 2010
SCP:Troglo_2022:515	MaterialCitation	SCP:Troglo_2022:515		Troglohyphantes gestroi	Animalia	Arthropoda	Arachnida	Araneae	Troglohyphantes	gestroi	species	Fage, 1933	Italy	Lombardia	Gavardo	Büs de la Basèta	Büs de la Basèta, Gavardo, Brescia, Lombardia	Hypogean	Lo/BS 136	58171	45.5645	10.4184	WGS84	Precise		Boldori, 1932			Troglohyphantes ghidinii nec = T. sordellii
SCP:Troglo_2022:516	MaterialCitation	SCP:Troglo_2022:516		Troglohyphantes gestroi	Animalia	Arthropoda	Arachnida	Araneae	Troglohyphantes	gestroi	species	Fage, 1933	Italy	Lombardia	Gavardo	Büs de la Basèta	Büs de la Basèta, Gavardo, Brescia, Lombardia	Hypogean	Lo/BS 136	12892	45.5645	10.4184	WGS84	Precise		Brignoli, 1972
SCP:Troglo_2022:517	MaterialCitation	SCP:Troglo_2022:517		Troglohyphantes gestroi	Animalia	Arthropoda	Arachnida	Araneae	Troglohyphantes	gestroi	species	Fage, 1933	Italy	Lombardia	Gavardo	Büs de la Basèta	Büs de la Basèta, Gavardo, Brescia, Lombardia	Hypogean	Lo/BS 136	58180	45.5645	10.4184	WGS84	Precise		Fage, 1933
SCP:Troglo_2022:518	MaterialCitation	SCP:Troglo_2022:518		Troglohyphantes gestroi	Animalia	Arthropoda	Arachnida	Araneae	Troglohyphantes	gestroi	species	Fage, 1933	Italy	Lombardia	Gavardo	Büs de la Basèta	Büs de la Basèta, Gavardo, Brescia, Lombardia	Hypogean	Lo/BS 136	58187	45.5645	10.4184	WGS84	Precise		Ghidini, 1932			Troglohyphantes ghidinii nec = T. sordellii
SCP:Troglo_2022:519	MaterialCitation	SCP:Troglo_2022:519		Troglohyphantes gestroi	Animalia	Arthropoda	Arachnida	Araneae	Troglohyphantes	gestroi	species	Fage, 1933	Italy	Lombardia	Gavardo	Büs de la Basèta	Büs de la Basèta, Gavardo, Brescia, Lombardia	Hypogean	Lo/BS 136	58189	45.5645	10.4184	WGS84	Precise		Ghidini, 1934
SCP:Troglo_2022:520	MaterialCitation	SCP:Troglo_2022:520		Troglohyphantes gestroi	Animalia	Arthropoda	Arachnida	Araneae	Troglohyphantes	gestroi	species	Fage, 1933	Italy	Lombardia	Gavardo	Büs de la Basèta	Büs de la Basèta, Gavardo, Brescia, Lombardia	Hypogean	Lo/BS 136	63449	45.5645	10.4184	WGS84	Precise		Isaia and Pantini, 2010
SCP:Troglo_2022:521	MaterialCitation	SCP:Troglo_2022:521		Troglohyphantes gestroi	Animalia	Arthropoda	Arachnida	Araneae	Troglohyphantes	gestroi	species	Fage, 1933	Italy	Lombardia	Grone	Laga del Belom cave	Laga del Belom cave, Grone, Bergamo, Lombardia	Hypogean	Lo/BS 3507	32488	45.7364	9.9444	WGS84	Precise		Isaia and Pantini, 2010
SCP:Troglo_2022:522	MaterialCitation	SCP:Troglo_2022:522		Troglohyphantes gestroi	Animalia	Arthropoda	Arachnida	Araneae	Troglohyphantes	gestroi	species	Fage, 1933	Italy	Lombardia	Iseo	Silter de Frâ	Silter de Frâ, Iseo, Brescia, Lombardia	Hypogean	Lo/BS 100	12906	45.6654	10.1028	WGS84	Precise	945	Brignoli, 1972
SCP:Troglo_2022:523	MaterialCitation	SCP:Troglo_2022:523		Troglohyphantes gestroi	Animalia	Arthropoda	Arachnida	Araneae	Troglohyphantes	gestroi	species	Fage, 1933	Italy	Lombardia	Iseo	Silter de Frâ	Silter de Frâ, Iseo, Brescia, Lombardia	Hypogean	Lo/BS 100	58185	45.6654	10.1028	WGS84	Precise	945	Fage, 1933
SCP:Troglo_2022:524	MaterialCitation	SCP:Troglo_2022:524		Troglohyphantes gestroi	Animalia	Arthropoda	Arachnida	Araneae	Troglohyphantes	gestroi	species	Fage, 1933	Italy	Lombardia	Lodrino	Grotta de Porés	Grotta de Porés, Brescia, Lombardia	Hypogean	Lo/BS 198	12916	45.7266	10.2691	WGS84	Precise	985	Brignoli, 1972
SCP:Troglo_2022:525	MaterialCitation	SCP:Troglo_2022:525		Troglohyphantes gestroi	Animalia	Arthropoda	Arachnida	Araneae	Troglohyphantes	gestroi	species	Fage, 1933	Italy	Lombardia	Lodrino	Grotta de Porés	Grotta de Porés, Brescia, Lombardia	Hypogean	Lo/BS 198	60205	45.7266	10.2691	WGS84	Precise	985	di Caporiacco, 1941
SCP:Troglo_2022:526	MaterialCitation	SCP:Troglo_2022:526		Troglohyphantes gestroi	Animalia	Arthropoda	Arachnida	Araneae	Troglohyphantes	gestroi	species	Fage, 1933	Italy	Lombardia	Lumezzane	Legondol de Dos Ghifù	Legondol de Dos Ghifù, Brescia, Lombardia		Lo/BS 184	12913	45.6324	10.2539	WGS84	Precise	931	Brignoli, 1972
SCP:Troglo_2022:527	MaterialCitation	SCP:Troglo_2022:527		Troglohyphantes gestroi	Animalia	Arthropoda	Arachnida	Araneae	Troglohyphantes	gestroi	species	Fage, 1933	Italy	Lombardia	Lumezzane	Legondol del Dos Ghifù	Legondol del Dos Ghifù, Lumezzane, Brescia, Lombardia	Hypogean	Lo/BS 184	60592	45.6324	10.2539	WGS84	Precise	937	Pavan, 1940				Data from Brignoli, 1972
SCP:Troglo_2022:528	MaterialCitation	SCP:Troglo_2022:528		Troglohyphantes gestroi	Animalia	Arthropoda	Arachnida	Araneae	Troglohyphantes	gestroi	species	Fage, 1933	Italy	Lombardia	Monasterolo del Castello	Val Torrezzo	Val Torrezzo, Monasterolo del Castello, Bergamo, Lombardia			10129	45.7629	9.931	WGS84	Municipality	600	Pantini, 2000	Pantini Paolo
SCP:Troglo_2022:529	MaterialCitation	SCP:Troglo_2022:529		Troglohyphantes gestroi	Animalia	Arthropoda	Arachnida	Araneae	Troglohyphantes	gestroi	species	Fage, 1933	Italy	Lombardia	Nave	Büs de le Culme	Büs de le Culme, Nave, Brescia, Lombardia	Hypogean	Lo/BS 46	12895	45.5586	10.294	WGS84	Precise		Brignoli, 1972
SCP:Troglo_2022:530	MaterialCitation	SCP:Troglo_2022:530		Troglohyphantes gestroi	Animalia	Arthropoda	Arachnida	Araneae	Troglohyphantes	gestroi	species	Fage, 1933	Italy	Lombardia	Nave	Büs de le Culme	Büs de le Culme, Nave, Brescia, Lombardia	Hypogean	Lo/BS 46	58196	45.5586	10.294	WGS84	Precise		Pavan, 1938
SCP:Troglo_2022:531	MaterialCitation	SCP:Troglo_2022:531		Troglohyphantes gestroi	Animalia	Arthropoda	Arachnida	Araneae	Troglohyphantes	gestroi	species	Fage, 1933	Italy	Lombardia	Nave	Gana de la Gabiöle	Gana de la Gabiöle, Nave, Brescia, Lombardia	Hypogean	Lo/BS 186	12914	45.6334	10.3236	WGS84	Precise	750	Brignoli, 1972
SCP:Troglo_2022:532	MaterialCitation	SCP:Troglo_2022:532		Troglohyphantes gestroi	Animalia	Arthropoda	Arachnida	Araneae	Troglohyphantes	gestroi	species	Fage, 1933	Italy	Lombardia	Nave	Gana de la Gabiöle	Gana de la Gabiöle, Nave, Brescia, Lombardia	Hypogean	Lo/BS 186	60593	45.6334	10.3236	WGS84	Precise	750	Pavan, 1940				Data from Brignoli, 1972
SCP:Troglo_2022:533	MaterialCitation	SCP:Troglo_2022:533		Troglohyphantes gestroi	Animalia	Arthropoda	Arachnida	Araneae	Troglohyphantes	gestroi	species	Fage, 1933	Italy	Lombardia	Nave	Legondol de Squadrù	Legondol de Squadrù, Brescia, Lombardia	Hypogean	Lo/BS 181	60068	45.5963	10.299	WGS84	Precise	585	Allegretti and Pavan, 1939				Data from Brignoli, 1972
SCP:Troglo_2022:534	MaterialCitation	SCP:Troglo_2022:534		Troglohyphantes gestroi	Animalia	Arthropoda	Arachnida	Araneae	Troglohyphantes	gestroi	species	Fage, 1933	Italy	Lombardia	Nave	Legondol de Squadrù	Legondol de Squadrù, Brescia, Lombardia	Hypogean	Lo/BS 181	12912	45.5963	10.299	WGS84	Precise	585	Brignoli, 1972
SCP:Troglo_2022:535	MaterialCitation	SCP:Troglo_2022:535		Troglohyphantes gestroi	Animalia	Arthropoda	Arachnida	Araneae	Troglohyphantes	gestroi	species	Fage, 1933	Italy	Lombardia	Nave	Legondol de Squadrù	Legondol de Squadrù, Brescia, Lombardia	Hypogean	Lo/BS 181	60591	45.5963	10.299	WGS84	Precise	585	Pavan, 1940				Data from Brignoli, 1972
SCP:Troglo_2022:536	MaterialCitation	SCP:Troglo_2022:536		Troglohyphantes gestroi	Animalia	Arthropoda	Arachnida	Araneae	Troglohyphantes	gestroi	species	Fage, 1933	Italy	Lombardia	Parzanica	Valle dei Foppi	Valle dei Foppi, Parzanica, Bergamo, Lombardia			10143	45.7378	10.0353	WGS84	Municipality	550	Pantini, 2000	Pantini Paolo
SCP:Troglo_2022:537	MaterialCitation	SCP:Troglo_2022:537		Troglohyphantes gestroi	Animalia	Arthropoda	Arachnida	Araneae	Troglohyphantes	gestroi	species	Fage, 1933	Italy	Lombardia	Pertica Alta	Bus de la Blam cave	Bus de la Blam cave, Pertica Alta, Brescia, Lombardia	Hypogean	Lo/BS 163	63443	45.7246	10.3567	WGS84	Precise		Isaia and Pantini, 2010
SCP:Troglo_2022:538	MaterialCitation	SCP:Troglo_2022:538		Troglohyphantes gestroi	Animalia	Arthropoda	Arachnida	Araneae	Troglohyphantes	gestroi	species	Fage, 1933	Italy	Lombardia	Polaveno	Prefond de Ponta de l'Ort	Prefond de Ponta de l'Ort, Polaveno, Brescia, Lombardia	Hypogean	Lo/BS 95	12905	45.6657	10.1035	WGS84	Precise	969	Brignoli, 1972
SCP:Troglo_2022:539	MaterialCitation	SCP:Troglo_2022:539		Troglohyphantes gestroi	Animalia	Arthropoda	Arachnida	Araneae	Troglohyphantes	gestroi	species	Fage, 1933	Italy	Lombardia	Polaveno	Prefond de Ponta de l'Ort	Prefond de Ponta de l'Ort, Polaveno, Brescia, Lombardia	Hypogean	Lo/BS 95	60202	45.6657	10.1035	WGS84	Precise	969	di Caporiacco, 1941
SCP:Troglo_2022:540	MaterialCitation	SCP:Troglo_2022:540		Troglohyphantes gestroi	Animalia	Arthropoda	Arachnida	Araneae	Troglohyphantes	gestroi	species	Fage, 1933	Italy	Lombardia	Polaveno	Prefond de Ponta de l'Ort	Prefond de Ponta de l'Ort, Polaveno, Brescia, Lombardia	Hypogean	Lo/BS 95	60741	45.6657	10.1035	WGS84	Precise	969	Tirini Pavan, 1958				Data from Brignoli, 1972
SCP:Troglo_2022:541	MaterialCitation	SCP:Troglo_2022:541		Troglohyphantes gestroi	Animalia	Arthropoda	Arachnida	Araneae	Troglohyphantes	gestroi	species	Fage, 1933	Italy	Lombardia	Prevalle	Büs del Frâ	Büs del Frâ, Prevalle, Brescia, Lombardia	Hypogean	Lo/BS 1	58170	45.5614	10.4129	WGS84	Precise		Boldori, 1932			Troglohyphantes ghidinii nec = T. sordellii
SCP:Troglo_2022:542	MaterialCitation	SCP:Troglo_2022:542		Troglohyphantes gestroi	Animalia	Arthropoda	Arachnida	Araneae	Troglohyphantes	gestroi	species	Fage, 1933	Italy	Lombardia	Prevalle	Büs del Frâ	Büs del Frâ, Prevalle, Brescia, Lombardia	Hypogean	Lo/BS 1	58531	45.5614	10.4129	WGS84	Precise		Brignoli, 1971a
SCP:Troglo_2022:543	MaterialCitation	SCP:Troglo_2022:543		Troglohyphantes gestroi	Animalia	Arthropoda	Arachnida	Araneae	Troglohyphantes	gestroi	species	Fage, 1933	Italy	Lombardia	Prevalle	Büs del Frâ	Büs del Frâ, Prevalle, Brescia, Lombardia	Hypogean	Lo/BS 1	12891	45.5614	10.4129	WGS84	Precise		Brignoli, 1972
SCP:Troglo_2022:544	MaterialCitation	SCP:Troglo_2022:544		Troglohyphantes gestroi	Animalia	Arthropoda	Arachnida	Araneae	Troglohyphantes	gestroi	species	Fage, 1933	Italy	Lombardia	Prevalle	Büs del Frâ	Büs del Frâ, Prevalle, Brescia, Lombardia	Hypogean	Lo/BS 1	58178	45.5614	10.4129	WGS84	Precise		Fage, 1931			Troglohyphantes ghidinii nec = T. sordellii
SCP:Troglo_2022:545	MaterialCitation	SCP:Troglo_2022:545		Troglohyphantes gestroi	Animalia	Arthropoda	Arachnida	Araneae	Troglohyphantes	gestroi	species	Fage, 1933	Italy	Lombardia	Prevalle	Büs del Frâ	Büs del Frâ, Prevalle, Brescia, Lombardia	Hypogean	Lo/BS 1	58179	45.5614	10.4129	WGS84	Precise		Fage, 1933
SCP:Troglo_2022:546	MaterialCitation	SCP:Troglo_2022:546		Troglohyphantes gestroi	Animalia	Arthropoda	Arachnida	Araneae	Troglohyphantes	gestroi	species	Fage, 1933	Italy	Lombardia	Prevalle	Büs del Frâ	Büs del Frâ, Prevalle, Brescia, Lombardia	Hypogean	Lo/BS 1	60423	45.5614	10.4129	WGS84	Precise		Ghidini, 1931			Troglohyphantes ghidinii nec = T. sordellii	Data from Brignoli, 1972
SCP:Troglo_2022:547	MaterialCitation	SCP:Troglo_2022:547		Troglohyphantes gestroi	Animalia	Arthropoda	Arachnida	Araneae	Troglohyphantes	gestroi	species	Fage, 1933	Italy	Lombardia	Prevalle	Büs del Frâ	Büs del Frâ, Prevalle, Brescia, Lombardia	Hypogean	Lo/BS 1	58188	45.5614	10.4129	WGS84	Precise		Ghidini, 1934
SCP:Troglo_2022:548	MaterialCitation	SCP:Troglo_2022:548		Troglohyphantes gestroi	Animalia	Arthropoda	Arachnida	Araneae	Troglohyphantes	gestroi	species	Fage, 1933	Italy	Lombardia	Prevalle	Büs del Frâ	Büs del Frâ, Prevalle, Brescia, Lombardia	Hypogean	Lo/BS 1	63450	45.5614	10.4129	WGS84	Precise		Isaia and Pantini, 2010
SCP:Troglo_2022:549	MaterialCitation	SCP:Troglo_2022:549		Troglohyphantes gestroi	Animalia	Arthropoda	Arachnida	Araneae	Troglohyphantes	gestroi	species	Fage, 1933	Italy	Lombardia	Sarezzo	Büs Soradòr	Büs Soradòr, Sarezzo, Brescia, Lombardia	Hypogean	Lo/BS 152	12911	45.6484	10.2299	WGS84	Precise	560	Brignoli, 1972
SCP:Troglo_2022:550	MaterialCitation	SCP:Troglo_2022:550		Troglohyphantes gestroi	Animalia	Arthropoda	Arachnida	Araneae	Troglohyphantes	gestroi	species	Fage, 1933	Italy	Lombardia	Sarezzo	Büs Soradòr	Büs Soradòr, Sarezzo, Brescia, Lombardia	Hypogean	Lo/BS 152	60204	45.6484	10.2299	WGS84	Precise	560	di Caporiacco, 1941
SCP:Troglo_2022:551	MaterialCitation	SCP:Troglo_2022:551		Troglohyphantes gestroi	Animalia	Arthropoda	Arachnida	Araneae	Troglohyphantes	gestroi	species	Fage, 1933	Italy	Lombardia	Sarezzo	Büs Soradòr	Büs Soradòr, Sarezzo, Brescia, Lombardia	Hypogean	Lo/BS 152	60590	45.6484	10.2299	WGS84	Precise	560	Pavan, 1940				Data from Brignoli, 1972
SCP:Troglo_2022:552	MaterialCitation	SCP:Troglo_2022:552		Troglohyphantes gestroi	Animalia	Arthropoda	Arachnida	Araneae	Troglohyphantes	gestroi	species	Fage, 1933	Italy	Lombardia	Schilpario	Pendici Cimone della Bagozza	Pendici Cimone della Bagozza, Schilpario, Bergamo, Lombardia			32489	46.0094	10.1613	WGS84	Municipality		Isaia and Pantini, 2010
SCP:Troglo_2022:553	MaterialCitation	SCP:Troglo_2022:553		Troglohyphantes gestroi	Animalia	Arthropoda	Arachnida	Araneae	Troglohyphantes	gestroi	species	Fage, 1933	Italy	Lombardia	Schilpario	Strada per passo Campelli	Strada per passo Campelli, Schilpario, Bergamo, Lombardia			63438	46.0231	10.2496	WGS84	Locality	1850	Isaia and Pantini, 2010
SCP:Troglo_2022:554	MaterialCitation	SCP:Troglo_2022:554		Troglohyphantes gestroi	Animalia	Arthropoda	Arachnida	Araneae	Troglohyphantes	gestroi	species	Fage, 1933	Italy	Lombardia	Schilpario	Valle di Teiass	Valle di Teiass, Schilpario, Bergamo, Lombardia	Fir woods		63439	46.02	10.2261	WGS84	Locality		Isaia and Pantini, 2010
SCP:Troglo_2022:555	MaterialCitation	SCP:Troglo_2022:555		Troglohyphantes gestroi	Animalia	Arthropoda	Arachnida	Araneae	Troglohyphantes	gestroi	species	Fage, 1933	Italy	Lombardia	Serle	Buco del latte di Endi cave near Pantano	Buco del latte di Endi cave near Pantano, Serle, Brescia, Lombardia	Hypogean		32496	45.5936	10.3755	WGS84	Precise		Isaia and Pantini, 2010
SCP:Troglo_2022:556	MaterialCitation	SCP:Troglo_2022:556		Troglohyphantes gestroi	Animalia	Arthropoda	Arachnida	Araneae	Troglohyphantes	gestroi	species	Fage, 1933	Italy	Lombardia	Serle	Büs de la Piàse Foghère	Büs de la Piàse Foghère, Serle, Brescia, Lombardia	Hypogean	Lo/BS 150	12893	45.5733	10.3685	WGS84	Precise		Brignoli, 1972
SCP:Troglo_2022:557	MaterialCitation	SCP:Troglo_2022:557		Troglohyphantes gestroi	Animalia	Arthropoda	Arachnida	Araneae	Troglohyphantes	gestroi	species	Fage, 1933	Italy	Lombardia	Serle	Büs de la Piàse Foghère	Büs de la Piàse Foghère, Serle, Brescia, Lombardia	Hypogean	Lo/BS 150	58195	45.5733	10.3685	WGS84	Precise		Pavan, 1938
SCP:Troglo_2022:558	MaterialCitation	SCP:Troglo_2022:558		Troglohyphantes gestroi	Animalia	Arthropoda	Arachnida	Araneae	Troglohyphantes	gestroi	species	Fage, 1933	Italy	Lombardia	Serle	Büs de la Sal	Büs de la Sal, Serle, Brescia, Lombardia	Hypogean	Lo/BS 157	12903	45.5941	10.3694	WGS84	Precise		Brignoli, 1972
SCP:Troglo_2022:559	MaterialCitation	SCP:Troglo_2022:559		Troglohyphantes gestroi	Animalia	Arthropoda	Arachnida	Araneae	Troglohyphantes	gestroi	species	Fage, 1933	Italy	Lombardia	Serle	Büs de la Sal	Büs de la Sal, Serle, Brescia, Lombardia	Hypogean	Lo/BS 157	58200	45.5941	10.3694	WGS84	Precise		Pavan, 1938
SCP:Troglo_2022:560	MaterialCitation	SCP:Troglo_2022:560		Troglohyphantes gestroi	Animalia	Arthropoda	Arachnida	Araneae	Troglohyphantes	gestroi	species	Fage, 1933	Italy	Lombardia	Serle	Büs del Budrio	Büs del Budrio, Serle, Brescia, Lombardia	Hypogean	Lo/BS 71	60067	45.5901	10.3651	WGS84	Precise		Allegretti and Pavan, 1939				Data from Brignoli, 1972
SCP:Troglo_2022:561	MaterialCitation	SCP:Troglo_2022:561		Troglohyphantes gestroi	Animalia	Arthropoda	Arachnida	Araneae	Troglohyphantes	gestroi	species	Fage, 1933	Italy	Lombardia	Serle	Büs del Budrio	Büs del Budrio, Serle, Brescia, Lombardia	Hypogean	Lo/BS 71	12899	45.5901	10.3651	WGS84	Precise		Brignoli, 1972
SCP:Troglo_2022:562	MaterialCitation	SCP:Troglo_2022:562		Troglohyphantes gestroi	Animalia	Arthropoda	Arachnida	Araneae	Troglohyphantes	gestroi	species	Fage, 1933	Italy	Lombardia	Serle	Büs del Budrio	Büs del Budrio, Serle, Brescia, Lombardia	Hypogean	Lo/BS 71	63786	45.5901	10.3651	WGS84	Precise		Brignoli, 1975
SCP:Troglo_2022:563	MaterialCitation	SCP:Troglo_2022:563		Troglohyphantes gestroi	Animalia	Arthropoda	Arachnida	Araneae	Troglohyphantes	gestroi	species	Fage, 1933	Italy	Lombardia	Serle	Büs del Budrio	Büs del Budrio, Serle, Brescia, Lombardia	Hypogean	Lo/BS 71	63444	45.5901	10.3651	WGS84	Precise		Isaia and Pantini, 2010
SCP:Troglo_2022:564	MaterialCitation	SCP:Troglo_2022:564		Troglohyphantes gestroi	Animalia	Arthropoda	Arachnida	Araneae	Troglohyphantes	gestroi	species	Fage, 1933	Italy	Lombardia	Serle	Büs del Budrio	Büs del Budrio, Serle, Brescia, Lombardia	Hypogean	Lo/BS 71	55728	45.5901	10.3651	WGS84	Precise		Isaia et al., 2017
SCP:Troglo_2022:565	MaterialCitation	SCP:Troglo_2022:565		Troglohyphantes gestroi	Animalia	Arthropoda	Arachnida	Araneae	Troglohyphantes	gestroi	species	Fage, 1933	Italy	Lombardia	Serle	Büs del Budrio	Büs del Budrio, Serle, Brescia, Lombardia	Hypogean	Lo/BS 71	58198	45.5901	10.3651	WGS84	Precise		Pavan, 1938
SCP:Troglo_2022:566	MaterialCitation	SCP:Troglo_2022:566		Troglohyphantes gestroi	Animalia	Arthropoda	Arachnida	Araneae	Troglohyphantes	gestroi	species	Fage, 1933	Italy	Lombardia	Serle	Bus del Caali cave	Bus del Caali cave, Serle, Brescia, Lombardia	Hypogean	Lo/BS 233	63446	45.5874	10.3533	WGS84	Precise		Isaia and Pantini, 2010
SCP:Troglo_2022:567	MaterialCitation	SCP:Troglo_2022:567		Troglohyphantes gestroi	Animalia	Arthropoda	Arachnida	Araneae	Troglohyphantes	gestroi	species	Fage, 1933	Italy	Lombardia	Serle	Bus del Mandrià	Bus del Mandrià, Serle, Brescia, Lombardia	Hypogean	Lo/BS 192	63447	45.5942	10.3476	WGS84	Precise		Isaia and Pantini, 2010
SCP:Troglo_2022:568	MaterialCitation	SCP:Troglo_2022:568		Troglohyphantes gestroi	Animalia	Arthropoda	Arachnida	Araneae	Troglohyphantes	gestroi	species	Fage, 1933	Italy	Lombardia	Serle	Büs del Prâ de Rent	Büs del Prâ de Rent, Serle, Brescia, Lombardia	Hypogean	Lo/BS 96	58174	45.5924	10.3668	WGS84	Precise		Boldori, 1934
SCP:Troglo_2022:569	MaterialCitation	SCP:Troglo_2022:569		Troglohyphantes gestroi	Animalia	Arthropoda	Arachnida	Araneae	Troglohyphantes	gestroi	species	Fage, 1933	Italy	Lombardia	Serle	Büs del Prâ de Rent	Büs del Prâ de Rent, Serle, Brescia, Lombardia	Hypogean	Lo/BS 96	12900	45.5924	10.3668	WGS84	Precise	830	Brignoli, 1972
SCP:Troglo_2022:570	MaterialCitation	SCP:Troglo_2022:570		Troglohyphantes gestroi	Animalia	Arthropoda	Arachnida	Araneae	Troglohyphantes	gestroi	species	Fage, 1933	Italy	Lombardia	Serle	Büs del Prâ de Rent	Büs del Prâ de Rent, Serle, Brescia, Lombardia	Hypogean	Lo/BS 96	58183	45.5924	10.3668	WGS84	Precise	830	Fage, 1933
SCP:Troglo_2022:571	MaterialCitation	SCP:Troglo_2022:571		Troglohyphantes gestroi	Animalia	Arthropoda	Arachnida	Araneae	Troglohyphantes	gestroi	species	Fage, 1933	Italy	Lombardia	Serle	Büs del Prâ de Rent	Büs del Prâ de Rent, Serle, Brescia, Lombardia	Hypogean	Lo/BS 96	58191	45.5924	10.3668	WGS84	Precise		Ghidini, 1934
SCP:Troglo_2022:572	MaterialCitation	SCP:Troglo_2022:572		Troglohyphantes gestroi	Animalia	Arthropoda	Arachnida	Araneae	Troglohyphantes	gestroi	species	Fage, 1933	Italy	Lombardia	Serle	Büs del Prâ de Rent	Büs del Prâ de Rent, Serle, Brescia, Lombardia	Hypogean	Lo/BS 96	63445	45.5924	10.3668	WGS84	Precise		Isaia and Pantini, 2010
SCP:Troglo_2022:573	MaterialCitation	SCP:Troglo_2022:573		Troglohyphantes gestroi	Animalia	Arthropoda	Arachnida	Araneae	Troglohyphantes	gestroi	species	Fage, 1933	Italy	Lombardia	Serle	Omber de la Casina del Comu cave Lo 226	Omber de la Casina del Comu cave Lo 226, Serle, Brescia, Lombardia	Hypogean		63441	45.5932	10.3468	WGS84	Precise		Isaia and Pantini, 2010
SCP:Troglo_2022:574	MaterialCitation	SCP:Troglo_2022:574		Troglohyphantes gestroi	Animalia	Arthropoda	Arachnida	Araneae	Troglohyphantes	gestroi	species	Fage, 1933	Italy	Lombardia	Serle	Omber del Mont Zöch	Omber del Mont Zöch, Serle, Brescia, Lombardia	Hypogean	Lo/BS 147	12902	45.5892	10.352	WGS84	Precise		Brignoli, 1972
SCP:Troglo_2022:575	MaterialCitation	SCP:Troglo_2022:575		Troglohyphantes gestroi	Animalia	Arthropoda	Arachnida	Araneae	Troglohyphantes	gestroi	species	Fage, 1933	Italy	Lombardia	Serle	Omber del Mont Zöch	Omber del Mont Zöch, Serle, Brescia, Lombardia	Hypogean	Lo/BS 147	58199	45.5892	10.352	WGS84	Precise		Pavan, 1938
SCP:Troglo_2022:576	MaterialCitation	SCP:Troglo_2022:576		Troglohyphantes gestroi	Animalia	Arthropoda	Arachnida	Araneae	Troglohyphantes	gestroi	species	Fage, 1933	Italy	Lombardia	Serle	Omber en Banda al Bus del Zel cave Lo 247	Omber en Banda al Bus del Zel cave Lo 247, Serle, Brescia, Lombardia	Hypogean		63442	45.5883	10.3546	WGS84	Precise		Isaia and Pantini, 2010
SCP:Troglo_2022:577	MaterialCitation	SCP:Troglo_2022:577		Troglohyphantes gestroi	Animalia	Arthropoda	Arachnida	Araneae	Troglohyphantes	gestroi	species	Fage, 1933	Italy	Lombardia	Serle		Serle, Brescia, Lombardia	Under a rock in doline		63448	45.594	10.347	WGS84	Locality		Isaia and Pantini, 2010
SCP:Troglo_2022:578	MaterialCitation	SCP:Troglo_2022:578		Troglohyphantes gestroi	Animalia	Arthropoda	Arachnida	Araneae	Troglohyphantes	gestroi	species	Fage, 1933	Italy	Lombardia	Sulzano	Oricina del Bosch Brüch	Oricina del Bosch Brüch, Sulzano, Brescia, Lombardia	Hypogean	Lo/BS 104	12898	45.6684	10.1138	WGS84	Precise	840	Brignoli, 1972
SCP:Troglo_2022:579	MaterialCitation	SCP:Troglo_2022:579		Troglohyphantes gestroi	Animalia	Arthropoda	Arachnida	Araneae	Troglohyphantes	gestroi	species	Fage, 1933	Italy	Lombardia	Sulzano	Oricina del Bosch Brüch	Oricina del Bosch Brüch, Sulzano, Brescia, Lombardia	Hypogean	Lo/BS 104	60200	45.6684	10.1138	WGS84	Precise	840	di Caporiacco, 1941
SCP:Troglo_2022:580	MaterialCitation	SCP:Troglo_2022:580		Troglohyphantes gestroi	Animalia	Arthropoda	Arachnida	Araneae	Troglohyphantes	gestroi	species	Fage, 1933	Italy	Lombardia	Sulzano	Oricina del Bosch Brüch	Oricina del Bosch Brüch, Sulzano, Brescia, Lombardia	Hypogean	Lo/BS 104	60739	45.6684	10.1138	WGS84	Precise	840	Tirini Pavan, 1958				Data from Brignoli, 1972
SCP:Troglo_2022:581	MaterialCitation	SCP:Troglo_2022:581		Troglohyphantes gestroi	Animalia	Arthropoda	Arachnida	Araneae	Troglohyphantes	gestroi	species	Fage, 1933	Italy	Lombardia	Sulzano	Prefond del Cà	Prefond del Cà , Sulzano, Brescia, Lombardia	Hypogean	Lo/BS 197	12907	45.6667	10.1103	WGS84	Precise	880	Brignoli, 1972
SCP:Troglo_2022:582	MaterialCitation	SCP:Troglo_2022:582		Troglohyphantes gestroi	Animalia	Arthropoda	Arachnida	Araneae	Troglohyphantes	gestroi	species	Fage, 1933	Italy	Lombardia	Sulzano	Prefond del Cà	Prefond del Cà , Sulzano, Brescia, Lombardia	Hypogean	Lo/BS 197	60203	45.6667	10.1103	WGS84	Precise	880	di Caporiacco, 1941
SCP:Troglo_2022:583	MaterialCitation	SCP:Troglo_2022:583		Troglohyphantes gestroi	Animalia	Arthropoda	Arachnida	Araneae	Troglohyphantes	gestroi	species	Fage, 1933	Italy	Lombardia	Sulzano	Prefond del Cà	Prefond del Cà , Sulzano, Brescia, Lombardia		Lo/BS 197	60742	45.6667	10.1103	WGS84	Precise	880	Tirini Pavan, 1958				Data from Brignoli, 1972
SCP:Troglo_2022:584	MaterialCitation	SCP:Troglo_2022:584		Troglohyphantes gestroi	Animalia	Arthropoda	Arachnida	Araneae	Troglohyphantes	gestroi	species	Fage, 1933	Italy	Lombardia	Villa Carcina	Prefond Soradur	Prefond Soradur, Villa Carcina, Brescia, Lombardia	Hypogean	Lo/BS 55	12904	45.6215	10.1745	WGS84	Precise	710	Brignoli, 1972
SCP:Troglo_2022:585	MaterialCitation	SCP:Troglo_2022:585		Troglohyphantes gestroi	Animalia	Arthropoda	Arachnida	Araneae	Troglohyphantes	gestroi	species	Fage, 1933	Italy	Lombardia	Villa Carcina	Prefond Soradur	Prefond Soradur, Villa Carcina, Brescia, Lombardia	Hypogean	Lo/BS 55	60201	45.6215	10.1745	WGS84	Precise	710	di Caporiacco, 1941
SCP:Troglo_2022:586	MaterialCitation	SCP:Troglo_2022:586		Troglohyphantes gestroi	Animalia	Arthropoda	Arachnida	Araneae	Troglohyphantes	gestroi	species	Fage, 1933	Italy	Lombardia	Villa Carcina	Prefond Soradur	Prefond Soradur, Villa Carcina, Brescia, Lombardia	Hypogean	Lo/BS 55	32494	45.6215	10.1745	WGS84	Precise	710	Isaia and Pantini, 2010
SCP:Troglo_2022:587	MaterialCitation	SCP:Troglo_2022:587		Troglohyphantes gestroi	Animalia	Arthropoda	Arachnida	Araneae	Troglohyphantes	gestroi	species	Fage, 1933	Italy	Lombardia	Villa Carcina	Prefond Soradur	Prefond Soradur, Villa Carcina, Brescia, Lombardia	Hypogean	Lo/BS 55	12904	45.6215	10.1745	WGS84	Precise	710	Tirini Pavan, 1958				Data from Brignoli, 1972
SCP:Troglo_2022:588	MaterialCitation	SCP:Troglo_2022:588		Troglohyphantes gestroi	Animalia	Arthropoda	Arachnida	Araneae	Troglohyphantes	gestroi	species	Fage, 1933	Italy	Lombardia	Villanuova sul Clisi	Bus dei Fò cave	Bus dei Fò cave, Villanuova sul Clisi, Brescia, Lombardia	Hypogean	Lo/BS 338	32497	45.4556	10.4555	WGS84	Precise		Isaia and Pantini, 2010
SCP:Troglo_2022:589	MaterialCitation	SCP:Troglo_2022:589		Troglohyphantes gestroi	Animalia	Arthropoda	Arachnida	Araneae	Troglohyphantes	gestroi	species	Fage, 1933	Italy	Lombardia	Villanuova sul Clisi	Bus del Cargadur cave	Bus del Cargadur cave, Villanuova sul Clisi, Brescia, Lombardia	Hypogean	Lo/BS 308	63452	45.6169	10.4524	WGS84	Precise		Isaia and Pantini, 2010
SCP:Troglo_2022:590	MaterialCitation	SCP:Troglo_2022:590		Troglohyphantes gestroi	Animalia	Arthropoda	Arachnida	Araneae	Troglohyphantes	gestroi	species	Fage, 1933	Italy	Lombardia	Villanuova sul Clisi	Bus del Falò	Bus del Falò, Villanuova sul Clisi, Brescia, Lombardia	Hypogean	Lo/BS 344	63454	45.6142	10.4585	WGS84	Locality		Isaia and Pantini, 2010
SCP:Troglo_2022:591	MaterialCitation	SCP:Troglo_2022:591		Troglohyphantes gestroi	Animalia	Arthropoda	Arachnida	Araneae	Troglohyphantes	gestroi	species	Fage, 1933	Italy	Lombardia	Villanuova sul Clisi	Bus del Pià dei Calanch	Bus del Pià dei Calanch, Villanuova sul Clisi, Brescia, Lombardia	Hypogean	Lo/BS 307	63453	45.7168	10.4548	WGS84	Precise		Isaia and Pantini, 2010
SCP:Troglo_2022:592	MaterialCitation	SCP:Troglo_2022:592		Troglohyphantes gestroi	Animalia	Arthropoda	Arachnida	Araneae	Troglohyphantes	gestroi	species	Fage, 1933	Italy	Lombardia			Brescia, Lombardia			20479			WGS84			Brignoli, 1985
SCP:Troglo_2022:593	MaterialCitation	SCP:Troglo_2022:593		Troglohyphantes gestroi	Animalia	Arthropoda	Arachnida	Araneae	Troglohyphantes	gestroi	species	Fage, 1933	Italy	Lombardia			Brescia, Lombardia			7219			WGS84			Costantini, 1975
SCP:Troglo_2022:594	MaterialCitation	SCP:Troglo_2022:594		Troglohyphantes giachinoi	Animalia	Arthropoda	Arachnida	Araneae	Troglohyphantes	giachinoi	species	Isaia & Mammola, 2018	Italy	Piemonte	Almese	Viù, Colle del Lys	Viù, Colle del Lys, Almese, Torino, Piemonte			56774	45.1775	7.3614	WGS84	Precise	1200	Mammola et al., 2018a				Paratypes
SCP:Troglo_2022:595	MaterialCitation	SCP:Troglo_2022:595		Troglohyphantes giachinoi	Animalia	Arthropoda	Arachnida	Araneae	Troglohyphantes	giachinoi	species	Isaia & Mammola, 2018	Italy	Piemonte	Almese	Viù, Colle del Lys	Viù, Colle del Lys, Almese, Torino, Piemonte			56775	45.1775	7.3614	WGS84	Precise	1300	Mammola et al., 2018a				Paratypes
SCP:Troglo_2022:596	MaterialCitation	SCP:Troglo_2022:596		Troglohyphantes giachinoi	Animalia	Arthropoda	Arachnida	Araneae	Troglohyphantes	giachinoi	species	Isaia & Mammola, 2018	Italy	Piemonte	Mezzenile	Pugnetto	Pugnetto, Mezzenile, Torino, Piemonte	SSD in MSS 0.60 m deep		56773	45.2723	7.41242	WGS84	Precise		Mammola et al., 2018a				Holotype and paratypes
SCP:Troglo_2022:597	HumanObservation	SCP:Troglo_2022:597	2011-01-05	Troglohyphantes gracilis	Animalia	Arthropoda	Arachnida	Araneae	Troglohyphantes	gracilis	species	Fage, 1919	Slovenia	Inner Carniola	Dolenja vas	Jama pod cesto	Jama pod cesto, Dolenja vas, , Inner Carniola	Hypogean	1008	ZCSL_S95	45.7721	14.3226	WGS84	Precise	577	This work	Zagmajster Maja, Delić Teo, Matičič Janja, Kač Klara	Pavlek Martina		1f
SCP:Troglo_2022:598	MaterialCitation	SCP:Troglo_2022:598		Troglohyphantes gracilis	Animalia	Arthropoda	Arachnida	Araneae	Troglohyphantes	gracilis	species	Fage, 1919	Slovenia	Lower Carniola	Slivnica, Kočevje	Pasica pri Predolah	Pasica pri Predolah, Slivnica, Kočevje, , Lower Carniola	Hypogean			45.9234	14.6729	WGS84	Precise	345	Deeleman-Reinhold, 1978	Seliškar A.
SCP:Troglo_2022:599	MaterialCitation	SCP:Troglo_2022:599		Troglohyphantes gracilis	Animalia	Arthropoda	Arachnida	Araneae	Troglohyphantes	gracilis	species	Fage, 1919	Slovenia	Lower Carniola	Videm, Kočevje	Podpeška jama	Podpeška jama, Videm, Kočevje, , Lower Carniola	Hypogean			45.8392	14.6863	WGS84	Precise	435	Fage, 1919
SCP:Troglo_2022:600	MaterialCitation	SCP:Troglo_2022:600		Troglohyphantes helsdingeni	Animalia	Arthropoda	Arachnida	Araneae	Troglohyphantes	helsdingeni	species	Deeleman-Reinhold, 1978	Austria	Carinthia	Bad Eisenkappel, N Eisenkappel, Vellachtal	1 nördl. Eisenkappel - in small mammal burrows	1 nördl. Eisenkappel - in small mammal burrows, Bad Eisenkappel, N Eisenkappel, Vellachtal, , Carinthia	In small mammal burrows in a beech forest			46.5	14.5833	WGS84	Precise	480	Thaler, 1986
SCP:Troglo_2022:601	MaterialCitation	SCP:Troglo_2022:601		Troglohyphantes helsdingeni	Animalia	Arthropoda	Arachnida	Araneae	Troglohyphantes	helsdingeni	species	Deeleman-Reinhold, 1978	Slovenia	Upper Carniola	Domžale	Šumberk	Šumberk, Domžale, Upper Carniola	Forest			46.1399	14.6079	WGS84	Locality		Deeleman-Reinhold, 1978
SCP:Troglo_2022:602	MaterialCitation	SCP:Troglo_2022:602		Troglohyphantes helsdingeni	Animalia	Arthropoda	Arachnida	Araneae	Troglohyphantes	helsdingeni	species	Deeleman-Reinhold, 1978	Slovenia	Upper Carniola	Lukovica		Lukovica, Upper Carniola	Mixed forest			46.1781	14.6882	WGS84	Municipality		Deeleman-Reinhold, 1978
SCP:Troglo_2022:603	MaterialCitation	SCP:Troglo_2022:603		Troglohyphantes henroti	Animalia	Arthropoda	Arachnida	Araneae	Troglohyphantes	henroti	species	Dresco, 1956	France	Auvergne-Rhône-Alpes	Bouvante		Bouvante, Drôme, Auvergne-Rhône-Alpes	Hypogean			44.936	5.3007	WGS84	Precise	1280	Dresco, 1956
SCP:Troglo_2022:604	MaterialCitation	SCP:Troglo_2022:604		Troglohyphantes henroti	Animalia	Arthropoda	Arachnida	Araneae	Troglohyphantes	henroti	species	Dresco, 1956	France	Auvergne-Rhône-Alpes	Bouvante		Bouvante, Drôme, Auvergne-Rhône-Alpes	Hypogean			44.936	5.3007	WGS84	Precise	1280	Dresco, 1956
SCP:Troglo_2022:605	MaterialCitation	SCP:Troglo_2022:605		Troglohyphantes henroti	Animalia	Arthropoda	Arachnida	Araneae	Troglohyphantes	henroti	species	Dresco, 1956	France	Auvergne-Rhône-Alpes	Bouvante		Bouvante, Drôme, Auvergne-Rhône-Alpes	Hypogean			44.936	5.3007	WGS84	Precise	1280	Dresco, 1956
SCP:Troglo_2022:606	MaterialCitation	SCP:Troglo_2022:606		Troglohyphantes henroti	Animalia	Arthropoda	Arachnida	Araneae	Troglohyphantes	henroti	species	Dresco, 1956	France	Auvergne-Rhône-Alpes	Bouvante, Col de la Machine	Grot de Fees	Grot de Fees, Bouvante, Col de la Machine, Drôme, Auvergne-Rhône-Alpes	Hypogean			44.977	5.32856	WGS84	Locality	1150	Dresco, 1956
SCP:Troglo_2022:607	MaterialCitation	SCP:Troglo_2022:607		Troglohyphantes henroti	Animalia	Arthropoda	Arachnida	Araneae	Troglohyphantes	henroti	species	Dresco, 1956	France	Auvergne-Rhône-Alpes	Bouvante, Col de la Machine	Grot de Fees	Grot de Fees, Bouvante, Col de la Machine, Drôme, Auvergne-Rhône-Alpes	Hypogean			44.977	5.32856	WGS84	Locality	1150	Dresco, 1956
SCP:Troglo_2022:608	MaterialCitation	SCP:Troglo_2022:608		Troglohyphantes henroti	Animalia	Arthropoda	Arachnida	Araneae	Troglohyphantes	henroti	species	Dresco, 1956	France	Auvergne-Rhône-Alpes	Bouvante, Col de la Machine	Grot de Fees	Grot de Fees, Bouvante, Col de la Machine, Drôme, Auvergne-Rhône-Alpes	Hypogean			44.977	5.32856	WGS84	Locality	1150	Dresco, 1956
SCP:Troglo_2022:609	MaterialCitation	SCP:Troglo_2022:609		Troglohyphantes henroti	Animalia	Arthropoda	Arachnida	Araneae	Troglohyphantes	henroti	species	Dresco, 1956	France	Auvergne-Rhône-Alpes	Bouvante, Col de la Machine	Grot de Fees	Grot de Fees, Bouvante, Col de la Machine, Drôme, Auvergne-Rhône-Alpes	Hypogean			44.977	5.32856	WGS84	Locality	1150	Dresco, 1956
SCP:Troglo_2022:610	MaterialCitation	SCP:Troglo_2022:610		Troglohyphantes henroti	Animalia	Arthropoda	Arachnida	Araneae	Troglohyphantes	henroti	species	Dresco, 1956	France	Auvergne-Rhône-Alpes	Bouvante, Col de la Machine	Grot de Fees	Grot de Fees, Bouvante, Col de la Machine, Drôme, Auvergne-Rhône-Alpes	Hypogean			44.977	5.32856	WGS84	Locality	1150	Dresco, 1956
SCP:Troglo_2022:611	MaterialCitation	SCP:Troglo_2022:611		Troglohyphantes henroti	Animalia	Arthropoda	Arachnida	Araneae	Troglohyphantes	henroti	species	Dresco, 1956	France	Auvergne-Rhône-Alpes	Presles	Baume des Boeufs	Baume des Boeufs, Presles, Isère, Auvergne-Rhône-Alpes	Hypogean			45.1058	5.4082	WGS84	Precise	1095	Dresco, 1956
SCP:Troglo_2022:612	MaterialCitation	SCP:Troglo_2022:612		Troglohyphantes henroti	Animalia	Arthropoda	Arachnida	Araneae	Troglohyphantes	henroti	species	Dresco, 1956	France	Auvergne-Rhône-Alpes	Presles	Grotte de Pra l’Etang	Grotte de Pra l’Etang, Presles, Isère, Auvergne-Rhône-Alpes	Hypogean			45.0891	5.4234	WGS84	Precise	1240	Dresco, 1956
SCP:Troglo_2022:613	MaterialCitation	SCP:Troglo_2022:613		Troglohyphantes henroti	Animalia	Arthropoda	Arachnida	Araneae	Troglohyphantes	henroti	species	Dresco, 1956	France	Auvergne-Rhône-Alpes	Presles	Grotte des Fauries	Grotte des Fauries, Presles, Isère, Auvergne-Rhône-Alpes	Hypogean			45.0946	5.4124	WGS84	Precise	1070	Dresco, 1956
SCP:Troglo_2022:614	MaterialCitation	SCP:Troglo_2022:614		Troglohyphantes iulianae	Animalia	Arthropoda	Arachnida	Araneae	Troglohyphantes	iulianae	species	Brignoli, 1971	Italy	Emilia-Romagna	Tornolo	Loc. Tarsogno	Loc. Tarsogno, Tornolo, Parma, Emilia-Romagna			32498	44.4511	9.6251	WGS84	Locality	800	Isaia and Pantini, 2010
SCP:Troglo_2022:615	MaterialCitation	SCP:Troglo_2022:615		Troglohyphantes iulianae	Animalia	Arthropoda	Arachnida	Araneae	Troglohyphantes	iulianae	species	Brignoli, 1971	Italy	Emilia-Romagna	Tornolo	Loc. Tarsogno	Loc. Tarsogno, Tornolo, Parma, Emilia-Romagna			31279	44.4511	9.6251	WGS84	Locality	800	Pesarini, 2001	Cerbino Rosa, Valle Marco		Troglohyphantes delmastroi Pesarini, 2001	Paratypes
SCP:Troglo_2022:616	MaterialCitation	SCP:Troglo_2022:616		Troglohyphantes iulianae	Animalia	Arthropoda	Arachnida	Araneae	Troglohyphantes	iulianae	species	Brignoli, 1971	Italy	Liguria	Borghetto di Vara	Grotta di Cassana	Grotta di Cassana, Borghetto di Vara, La Spezia, Liguria	Hypogean	Li/SP 65	58532	44.2105	9.6924	WGS84	Precise	200	Brignoli, 1971a				Holotype and paratypes
SCP:Troglo_2022:617	MaterialCitation	SCP:Troglo_2022:617		Troglohyphantes iulianae	Animalia	Arthropoda	Arachnida	Araneae	Troglohyphantes	iulianae	species	Brignoli, 1971	Italy	Liguria	Borghetto di Vara	Grotta di Cassana	Grotta di Cassana, Borghetto di Vara, La Spezia, Liguria	Hypogean	Li/SP 65	12917	44.2105	9.6924	WGS84	Precise	200	Brignoli, 1972
SCP:Troglo_2022:618	MaterialCitation	SCP:Troglo_2022:618	1968-12-01	Troglohyphantes iulianae	Animalia	Arthropoda	Arachnida	Araneae	Troglohyphantes	iulianae	species	Brignoli, 1971	Italy	Liguria	Borghetto di Vara	Grotta di Cassana	Grotta di Cassana, Borghetto di Vara, La Spezia, Liguria	Hypogean	Li/SP 65	4727	44.2105	9.6924	WGS84	Precise	200	Gasparo, 2001	Vigna G. & A.			Holotype
SCP:Troglo_2022:619	MaterialCitation	SCP:Troglo_2022:619	1969-11-23	Troglohyphantes iulianae	Animalia	Arthropoda	Arachnida	Araneae	Troglohyphantes	iulianae	species	Brignoli, 1971	Italy	Liguria	Borghetto di Vara	Grotta di Cassana	Grotta di Cassana, Borghetto di Vara, La Spezia, Liguria	Hypogean	Li/SP 65	4727	44.2105	9.6924	WGS84	Precise	200	Gasparo, 2001	Vigna G. & A.			1F
SCP:Troglo_2022:620	MaterialCitation	SCP:Troglo_2022:620		Troglohyphantes iulianae	Animalia	Arthropoda	Arachnida	Araneae	Troglohyphantes	iulianae	species	Brignoli, 1971	Italy	Liguria	Giusvalla	Between Pontinvrea and Giusvalla	Between Pontinvrea and Giusvalla, Giusvalla, Savona, Liguria			55717	44.4444	8.4158	WGS84	Locality		Isaia et al., 2017
SCP:Troglo_2022:621	MaterialCitation	SCP:Troglo_2022:621	1995-07-07	Troglohyphantes iulianae	Animalia	Arthropoda	Arachnida	Araneae	Troglohyphantes	iulianae	species	Brignoli, 1971	Italy	Liguria	Sesta Godano	Chiusola stream banks (nearby the homonymous built-up area)	Chiusola stream banks (nearby the homonymous built-up area), Sesta Godano, La Spezia, Liguria			4726	44.2897	9.6551	WGS84	Locality	570	Gasparo, 2001	Allosia A.
SCP:Troglo_2022:622	MaterialCitation	SCP:Troglo_2022:622		Troglohyphantes iulianae	Animalia	Arthropoda	Arachnida	Araneae	Troglohyphantes	iulianae	species	Brignoli, 1971	Italy	Lombardia	Santa Margherita di Staffora	Beech wood near Colletta hotel	Beech wood near Colletta hotel, Santa Margherita di Staffora, Pavia, Lombardia	Beech forest		32499	44.765	9.25	WGS84	Municipality		Isaia and Pantini, 2010
SCP:Troglo_2022:623	MaterialCitation	SCP:Troglo_2022:623		Troglohyphantes iulianae	Animalia	Arthropoda	Arachnida	Araneae	Troglohyphantes	iulianae	species	Brignoli, 1971	Italy	Piemonte	Bagnasco	Grotta del Baraccone	Grotta del Baraccone, Bagnasco, Cuneo, Piemonte	Hypogean	Pi/CN 309	30578	44.2769	8.0855	WGS84	Precise		Isaia et al., 2010b
SCP:Troglo_2022:624	MaterialCitation	SCP:Troglo_2022:624		Troglohyphantes iulianae	Animalia	Arthropoda	Arachnida	Araneae	Troglohyphantes	iulianae	species	Brignoli, 1971	Italy	Piemonte	Bagnasco	Grotta del Baraccone	Grotta del Baraccone, Bagnasco, Cuneo, Piemonte	Hypogean	Pi/CN 309	63062	44.2769	8.0855	WGS84	Precise		Mammola et al., 2019b
SCP:Troglo_2022:625	MaterialCitation	SCP:Troglo_2022:625		Troglohyphantes iulianae	Animalia	Arthropoda	Arachnida	Araneae	Troglohyphantes	iulianae	species	Brignoli, 1971	Italy	Piemonte	Bagnasco	Grotta del Baraccone	Grotta del Baraccone, Bagnasco, Cuneo, Piemonte	Hypogean	Pi/CN 309	63457	44.2769	8.0855	WGS84	Precise		Mammola et al., 2019b
SCP:Troglo_2022:626	MaterialCitation	SCP:Troglo_2022:626	1992-09-01	Troglohyphantes iulianae	Animalia	Arthropoda	Arachnida	Araneae	Troglohyphantes	iulianae	species	Brignoli, 1971	Italy	Piemonte	Cissone	Bauolrà near Riavolo stream	Bauolrà near Riavolo stream, Cissone, Cuneo, Piemonte			31280	44.577	8.0286	WGS84	Municipality	550	Pesarini, 2001	Delmastro		Troglohyphantes delmastroi Pesarini, 2001	Holotype
SCP:Troglo_2022:627	MaterialCitation	SCP:Troglo_2022:627		Troglohyphantes iulianae	Animalia	Arthropoda	Arachnida	Araneae	Troglohyphantes	iulianae	species	Brignoli, 1971	Italy	Piemonte	Lisio	Grotta di Rio dei Corvi	Grotta di Rio dei Corvi, Lisio, Cuneo, Piemonte	Hypogean	Pi/CN 884	63456	44.303	7.9938	WGS84	Precise		Isaia et al., 2010b
SCP:Troglo_2022:628	MaterialCitation	SCP:Troglo_2022:628		Troglohyphantes iulianae	Animalia	Arthropoda	Arachnida	Araneae	Troglohyphantes	iulianae	species	Brignoli, 1971	Italy	Piemonte	Pamparato	Grotta dell'Orso di Pamparato	Grotta dell'Orso di Pamparato, Pamparato, Cuneo, Piemonte	Hypogean	Pi/CN 114	63455	44.2972	7.906	WGS84	Precise		Isaia et al., 2010b
SCP:Troglo_2022:629	MaterialCitation	SCP:Troglo_2022:629		Troglohyphantes iulianae	Animalia	Arthropoda	Arachnida	Araneae	Troglohyphantes	iulianae	species	Brignoli, 1971	Italy	Toscana	Castelnuovo di Garfagnana	Torrente Turrite secca	Torrente Turrite secca, Castelnuovo di Garfagnana, Lucca, Toscana			55718	44.1085	10.4067	WGS84	Precise		Isaia et al., 2017
SCP:Troglo_2022:630	MaterialCitation	SCP:Troglo_2022:630	1983-06-22	Troglohyphantes iulianae	Animalia	Arthropoda	Arachnida	Araneae	Troglohyphantes	iulianae	species	Brignoli, 1971	Italy	Toscana	Stazzema	Alpi Apuane, Monte Forato	Alpi Apuane, Monte Forato, Stazzema, Lucca, Toscana	Hypogean		5158	44.0142	10.3355	WGS84	Locality		Pesarini, 2001	Sciaky Riccardo
SCP:Troglo_2022:631	MaterialCitation	SCP:Troglo_2022:631		Troglohyphantes jamatus	Animalia	Arthropoda	Arachnida	Araneae	Troglohyphantes	jamatus	species	Roewer, 1931	Slovenia	Inner Carniola	Bukovje	Lenčkova jama	Lenčkova jama, Bukovje, Inner Carniola	Hypogean			45.8231	14.1222	WGS84	Precise	635	Deeleman-Reinhold, 1978
SCP:Troglo_2022:632	MaterialCitation	SCP:Troglo_2022:632		Troglohyphantes jamatus	Animalia	Arthropoda	Arachnida	Araneae	Troglohyphantes	jamatus	species	Roewer, 1931	Slovenia	Inner Carniola	Idrija	Ciganska jama pri Predgrižah	Ciganska jama pri Predgrižah, Idrija, Inner Carniola	Hypogean	493		45.9373	14.0702	WGS84	Precise	681	Deeleman-Reinhold, 1978
SCP:Troglo_2022:633	MaterialCitation	SCP:Troglo_2022:633		Troglohyphantes jamatus	Animalia	Arthropoda	Arachnida	Araneae	Troglohyphantes	jamatus	species	Roewer, 1931	Slovenia	Inner Carniola	Idrija	Ciganska jama pri Predgrižah	Ciganska jama pri Predgrižah, Idrija, Inner Carniola	Hypogean	493		45.9373	14.0702	WGS84	Precise	681	Roewer, 1931
SCP:Troglo_2022:634	MaterialCitation	SCP:Troglo_2022:634		Troglohyphantes jamatus	Animalia	Arthropoda	Arachnida	Araneae	Troglohyphantes	jamatus	species	Roewer, 1931	Slovenia	Inner Carniola	Idrija	Mrzarjevo brezno	Mrzarjevo brezno, Idrija, Inner Carniola	Hypogean	1871		45.9523	14.1138	WGS84	Precise	705	Deeleman-Reinhold, 1978	Pretner E.
SCP:Troglo_2022:635	MaterialCitation	SCP:Troglo_2022:635		Troglohyphantes jamatus	Animalia	Arthropoda	Arachnida	Araneae	Troglohyphantes	jamatus	species	Roewer, 1931	Slovenia	Inner Carniola	Laze	Logarček	Logarček, Laze, Inner Carniola	Hypogean	28		45.8649	14.2683	WGS84	Precise	498	Kratochvíl, 1934
SCP:Troglo_2022:636	MaterialCitation	SCP:Troglo_2022:636		Troglohyphantes jamatus	Animalia	Arthropoda	Arachnida	Araneae	Troglohyphantes	jamatus	species	Roewer, 1931	Slovenia	Inner Carniola	Postojna	Predjamski sistem	Predjamski sistem, Postojna, Inner Carniola	Hypogean	734		45.8156	14.1265	WGS84	Precise	491	Deeleman-Reinhold, 1978
SCP:Troglo_2022:637	MaterialCitation	SCP:Troglo_2022:637		Troglohyphantes jamatus	Animalia	Arthropoda	Arachnida	Araneae	Troglohyphantes	jamatus	species	Roewer, 1931	Slovenia	Inner Carniola	Postojna	Predjamski sistem	Predjamski sistem, Postojna, Inner Carniola	Hypogean	734		45.8156	14.1265	WGS84	Precise	491	Deeleman-Reinhold, 1978
SCP:Troglo_2022:638	MaterialCitation	SCP:Troglo_2022:638		Troglohyphantes jamatus	Animalia	Arthropoda	Arachnida	Araneae	Troglohyphantes	jamatus	species	Roewer, 1931	Slovenia	Inner Carniola	Verd	Pečkajevo brezno	Pečkajevo brezno, Verd, Inner Carniola	Hypogean	50		45.9395	14.2793	WGS84	Precise		Kratochvíl, 1934
SCP:Troglo_2022:639	MaterialCitation	SCP:Troglo_2022:639		Troglohyphantes jamatus	Animalia	Arthropoda	Arachnida	Araneae	Troglohyphantes	jamatus	species	Roewer, 1931	Slovenia	Inner Carniola	Vrhnika	Andrejevo brezno 1 (Grčarevec)	Andrejevo brezno 1 (Grčarevec), Vrhnika, Inner Carniola	Hypogean	9641		45.8777	14.2058	WGS84	Precise		Deeleman-Reinhold, 1978
SCP:Troglo_2022:640	MaterialCitation	SCP:Troglo_2022:640	1979-07-08	Troglohyphantes juris	Animalia	Arthropoda	Arachnida	Araneae	Troglohyphantes	juris	species	Thaler, 1982	Italy	Friuli Venezia Giulia	Clauzetto	Inghiottitoio di Fornez	Inghiottitoio di Fornez, Clauzetto, Pordenone, Friuli Venezia Giulia	Hypogean	Fr/PN 343	4428	46.2489	12.8748	WGS84	Precise	858	Thaler, 1982	Gasparo Fulvio			Paratypes
SCP:Troglo_2022:641	MaterialCitation	SCP:Troglo_2022:641		Troglohyphantes juris	Animalia	Arthropoda	Arachnida	Araneae	Troglohyphantes	juris	species	Thaler, 1982	Italy	Friuli Venezia Giulia	Frisanco	Grotta Bus dei Lars near Poffabro	Grotta Bus dei Lars near Poffabro, Frisanco, Pordenone, Friuli Venezia Giulia	Hypogean		681	46.2123	12.6854	WGS84	Precise		Pesarini, 1989	Sciaky Riccardo
SCP:Troglo_2022:642	MaterialCitation	SCP:Troglo_2022:642		Troglohyphantes juris	Animalia	Arthropoda	Arachnida	Araneae	Troglohyphantes	juris	species	Thaler, 1982	Italy	Friuli Venezia Giulia	Montereale Valcellina	Inghiottitoio Val di Pai	Inghiottitoio Val di Pai, Montereale Valcellina, Pordenone, Friuli Venezia Giulia	Hypogean	Fr/PN 469	55721	46.1588	12.6272	WGS84	Precise		Isaia et al., 2017
SCP:Troglo_2022:643	MaterialCitation	SCP:Troglo_2022:643		Troglohyphantes juris	Animalia	Arthropoda	Arachnida	Araneae	Troglohyphantes	juris	species	Thaler, 1982	Italy	Friuli Venezia Giulia	Tramonti di Sotto	Grotta della Fous	Grotta della Fous, Tramonti di Sotto, Pordenone, Friuli Venezia Giulia	Hypogean	Fr/PN 229	19265	46.2536	12.8128	WGS84	Precise		Gasparo, 1997			Troglohyphantes cfr juris
SCP:Troglo_2022:644	MaterialCitation	SCP:Troglo_2022:644	1979-06-24	Troglohyphantes juris	Animalia	Arthropoda	Arachnida	Araneae	Troglohyphantes	juris	species	Thaler, 1982	Italy	Friuli Venezia Giulia	Travesio	Inghiottitoio della Fontana Rugat	Inghiottitoio della Fontana Rugat, Travesio, Pordenone, Friuli Venezia Giulia	Hypogean	Fr/PN 214	4439	46.2439	12.8352	WGS84	Precise	808	Thaler, 1982	Gasparo Fulvio			Paratypes
SCP:Troglo_2022:645	MaterialCitation	SCP:Troglo_2022:645		Troglohyphantes juris	Animalia	Arthropoda	Arachnida	Araneae	Troglohyphantes	juris	species	Thaler, 1982	Italy	Friuli Venezia Giulia	Vito d'Asio	Inghiottitoio di Juris	Inghiottitoio di Juris, Vito d'Asio, Pordenone, Friuli Venezia Giulia	Hypogean	Fr/PN 623	19264	46.2647	12.9241	WGS84	Precise	540	Gasparo, 1997
SCP:Troglo_2022:646	MaterialCitation	SCP:Troglo_2022:646	1979-07-22	Troglohyphantes juris	Animalia	Arthropoda	Arachnida	Araneae	Troglohyphantes	juris	species	Thaler, 1982	Italy	Friuli Venezia Giulia	Vito d'Asio	Inghiottitoio di Juris	Inghiottitoio di Juris, Vito d'Asio, Pordenone, Friuli Venezia Giulia	Hypogean	Fr/PN 623	4438	46.2647	12.9241	WGS84	Precise	540	Thaler, 1982	Gasparo Fulvio			Holotype and paratypes
SCP:Troglo_2022:647	MaterialCitation	SCP:Troglo_2022:647		Troglohyphantes karawankorum	Animalia	Arthropoda	Arachnida	Araneae	Troglohyphantes	karawankorum	species	Deeleman-Reinhold, 1978	Austria	Carinthia	Bad Eisenkappel	Trögener Klamm	Trögener Klamm, Bad Eisenkappel, Carinthia				46.45	14.4833	WGS84	Precise	700	Thaler, 1986
SCP:Troglo_2022:648	MaterialCitation	SCP:Troglo_2022:648		Troglohyphantes karawankorum	Animalia	Arthropoda	Arachnida	Araneae	Troglohyphantes	karawankorum	species	Deeleman-Reinhold, 1978	Austria	Carinthia	Ebriach	Hochobir	Hochobir, Ebriach, Carinthia				46.5025	14.4972	WGS84	Precise	1880	Komposch, unpublished
SCP:Troglo_2022:649	MaterialCitation	SCP:Troglo_2022:649		Troglohyphantes karawankorum	Animalia	Arthropoda	Arachnida	Araneae	Troglohyphantes	karawankorum	species	Deeleman-Reinhold, 1978	Slovenia	Upper Carniola	Jezersko	Jama na Babi	Jama na Babi, Jezersko, Upper Carniola	Hypogean	2299		46.4062	14.4843	WGS84	Precise	1100	Deeleman-Reinhold, 1978
SCP:Troglo_2022:650	MaterialCitation	SCP:Troglo_2022:650		Troglohyphantes karawankorum	Animalia	Arthropoda	Arachnida	Araneae	Troglohyphantes	karawankorum	species	Deeleman-Reinhold, 1978	Slovenia	Upper Carniola	Jezersko	Jama na Babi	Jama na Babi, Jezersko, Upper Carniola	Hypogean	2299		46.4062	14.4843	WGS84	Precise	1100	Deeleman-Reinhold, 1978
SCP:Troglo_2022:651	HumanObservation	SCP:Troglo_2022:651		Troglohyphantes konradi	Animalia	Arthropoda	Arachnida	Araneae	Troglohyphantes	konradi	species	Brignoli, 1975	France	Provence-Alpes-Côte d'Azur		Fortini di Marta 1	Fortini di Marta 1, Alpes-Maritimes, Provence-Alpes-Côte d'Azur				44.0136	7.6618	WGS84	Precise		This work
SCP:Troglo_2022:652	MaterialCitation	SCP:Troglo_2022:652		Troglohyphantes konradi	Animalia	Arthropoda	Arachnida	Araneae	Troglohyphantes	konradi	species	Brignoli, 1975	Italy	Piemonte	Limone Piemonte	Caverna del Comando di Limone	Caverna del Comando di Limone, Limone Piemonte, Cuneo, Piemonte	Hypogean		63582	44.2007	7.5812	WGS84	Precise		Isaia et al., 2010b
SCP:Troglo_2022:653	MaterialCitation	SCP:Troglo_2022:653		Troglohyphantes konradi	Animalia	Arthropoda	Arachnida	Araneae	Troglohyphantes	konradi	species	Brignoli, 1975	Italy	Piemonte	Roaschia	Barma dello Screugna	Barma dello Screugna, Roaschia, Cuneo, Piemonte	Hypogean		63462	44.2613	7.43188	WGS84	Precise		Isaia et al., 2011
SCP:Troglo_2022:654	MaterialCitation	SCP:Troglo_2022:654		Troglohyphantes konradi	Animalia	Arthropoda	Arachnida	Araneae	Troglohyphantes	konradi	species	Brignoli, 1975	Italy	Piemonte	Valdieri	Baron Litron	Baron Litron, Valdieri, Cuneo, Piemonte	Hypogean	Pi/CN 1214	30579	44.2649	7.4098	WGS84	Precise		Isaia et al., 2010b
SCP:Troglo_2022:655	MaterialCitation	SCP:Troglo_2022:655		Troglohyphantes konradi	Animalia	Arthropoda	Arachnida	Araneae	Troglohyphantes	konradi	species	Brignoli, 1975	Italy	Piemonte	Valdieri	Baron Litron	Baron Litron, Valdieri, Cuneo, Piemonte	Hypogean	Pi/CN 1214	63459	44.2649	7.4098	WGS84	Precise		Isaia et al., 2011
SCP:Troglo_2022:656	MaterialCitation	SCP:Troglo_2022:656		Troglohyphantes konradi	Animalia	Arthropoda	Arachnida	Araneae	Troglohyphantes	konradi	species	Brignoli, 1975	Italy	Piemonte	Valdieri	Baron Litron	Baron Litron, Valdieri, Cuneo, Piemonte	Hypogean	Pi/CN 1214	54439	44.2649	7.4098	WGS84	Precise		Mammola et al., 2018b
SCP:Troglo_2022:657	MaterialCitation	SCP:Troglo_2022:657		Troglohyphantes konradi	Animalia	Arthropoda	Arachnida	Araneae	Troglohyphantes	konradi	species	Brignoli, 1975	Italy	Piemonte	Valdieri	Cava 2 della Bastia	Cava 2 della Bastia, Valdieri, Cuneo, Piemonte	Hypogean		63458	44.2728	7.4038	WGS84	Precise		Isaia et al., 2010b
SCP:Troglo_2022:658	MaterialCitation	SCP:Troglo_2022:658		Troglohyphantes konradi	Animalia	Arthropoda	Arachnida	Araneae	Troglohyphantes	konradi	species	Brignoli, 1975	Italy	Piemonte	Valdieri	Grotta Maissa 12	Grotta Maissa 12, Valdieri, Cuneo, Piemonte	Hypogean	Pi/CN 1219	63460	44.2649	7.4103	WGS84	Precise		Isaia et al., 2010b
SCP:Troglo_2022:659	MaterialCitation	SCP:Troglo_2022:659		Troglohyphantes konradi	Animalia	Arthropoda	Arachnida	Araneae	Troglohyphantes	konradi	species	Brignoli, 1975	Italy	Piemonte	Valdieri	Grotte della Maissa	Grotte della Maissa, Valdieri, Cuneo, Piemonte	Hypogean	Pi/CN 1214/1215/1219	63057	44.2649	7.4103	WGS84	Precise		Mammola et al., 2019b
SCP:Troglo_2022:660	MaterialCitation	SCP:Troglo_2022:660		Troglohyphantes konradi	Animalia	Arthropoda	Arachnida	Araneae	Troglohyphantes	konradi	species	Brignoli, 1975	Italy	Piemonte	Valdieri	Grotte della Maissa	Grotte della Maissa, Valdieri, Cuneo, Piemonte	Hypogean	Pi/CN 1214/1215/1219	63461	44.2649	7.4103	WGS84	Precise		Mammola et al., 2019b
SCP:Troglo_2022:661	MaterialCitation	SCP:Troglo_2022:661		Troglohyphantes konradi	Animalia	Arthropoda	Arachnida	Araneae	Troglohyphantes	konradi	species	Brignoli, 1975	Italy	Piemonte	Valdieri	Topalinda	Topalinda, Valdieri, Cuneo, Piemonte	Hypogean	Pi/CN 1210	32416	44.2616	7.4052	WGS84	Precise		Isaia et al., 2011
SCP:Troglo_2022:662	MaterialCitation	SCP:Troglo_2022:662		Troglohyphantes konradi	Animalia	Arthropoda	Arachnida	Araneae	Troglohyphantes	konradi	species	Brignoli, 1975	Italy	Piemonte	Vernante	Sotterranei del Forte A di Vernante	Sotterranei del Forte A di Vernante, Vernante, Cuneo, Piemonte	Artificial hypogean	art Pi/CN	36824	44.2525	7.52797	WGS84	Precise		Isaia et al., 2007
SCP:Troglo_2022:663	MaterialCitation	SCP:Troglo_2022:663		Troglohyphantes konradi	Animalia	Arthropoda	Arachnida	Araneae	Troglohyphantes	konradi	species	Brignoli, 1975	Italy	Piemonte	Vernante	Sotterranei del Forte A di Vernante	Sotterranei del Forte A di Vernante, Vernante, Cuneo, Piemonte	Artificial hypogean	art Pi/CN	63463	44.2525	7.52797	WGS84	Precise		Isaia et al., 2011
SCP:Troglo_2022:664	MaterialCitation	SCP:Troglo_2022:664		Troglohyphantes konradi	Animalia	Arthropoda	Arachnida	Araneae	Troglohyphantes	konradi	species	Brignoli, 1975	Italy	Piemonte	Vernante	Sotterranei del Forte A di Vernante	Sotterranei del Forte A di Vernante, Vernante, Cuneo, Piemonte	Artificial hypogean	art Pi/CN	54440	44.2525	7.52797	WGS84	Precise		Mammola et al., 2018b
SCP:Troglo_2022:665	MaterialCitation	SCP:Troglo_2022:665		Troglohyphantes konradi	Animalia	Arthropoda	Arachnida	Araneae	Troglohyphantes	konradi	species	Brignoli, 1975	Italy	Piemonte	Vernante	Sotterranei del Forte A di Vernante	Sotterranei del Forte A di Vernante, Vernante, Cuneo, Piemonte	Artificial hypogean	art Pi/CN	63464	44.2525	7.52797	WGS84	Precise		Mammola et al., 2019b
SCP:Troglo_2022:666	MaterialCitation	SCP:Troglo_2022:666	1988-07-23	Troglohyphantes konradi	Animalia	Arthropoda	Arachnida	Araneae	Troglohyphantes	konradi	species	Brignoli, 1975	Italy	Piemonte	Vernante	Sotterranei del Forte A di Vernante	Sotterranei del Forte A di Vernante, Vernante, Cuneo, Piemonte	Artificial hypogean	art Pi/CN	5155	44.2525	7.52797	WGS84	Precise		Pesarini, 2001	Sciaky Riccardo
SCP:Troglo_2022:667	MaterialCitation	SCP:Troglo_2022:667	1988-07-23	Troglohyphantes konradi	Animalia	Arthropoda	Arachnida	Araneae	Troglohyphantes	konradi	species	Brignoli, 1975	Italy	Piemonte	Vernante	Sotterranei del Forte A di Vernante	Sotterranei del Forte A di Vernante, Vernante, Cuneo, Piemonte	Artificial hypogean	art Pi/CN	18922	44.2525	7.52797	WGS84	Precise		Pesarini, 2001	Sciaky Riccardo
SCP:Troglo_2022:668	MaterialCitation	SCP:Troglo_2022:668		Troglohyphantes konradi	Animalia	Arthropoda	Arachnida	Araneae	Troglohyphantes	konradi	species	Brignoli, 1975	Italy	Piemonte	Vernante	Sotterranei di Vernante	Sotterranei di Vernante, Vernante, Cuneo, Piemonte			63058	44.2525	7.52797	WGS84	Precise		Mammola et al., 2019b
SCP:Troglo_2022:669	MaterialCitation	SCP:Troglo_2022:669		Troglohyphantes konradi	Animalia	Arthropoda	Arachnida	Araneae	Troglohyphantes	konradi	species	Brignoli, 1975	Italy	Piemonte		Sotterranei nearby Vernante, Val Vermegnana	Sotterranei nearby Vernante, Val Vermegnana, Cuneo, Piemonte	Artificial hypogean		63791	44.2525	7.52797	WGS84	Precise		Brignoli, 1975	Morisi			Holotype and paratypes
SCP:Troglo_2022:670	MaterialCitation	SCP:Troglo_2022:670		Troglohyphantes kordunlikanus	Animalia	Arthropoda	Arachnida	Araneae	Troglohyphantes	kordunlikanus	species	Deeleman-Reinhold, 1978	Bosnia and Herzegovina		Bosansko Grahovo	Crni Lug, in burrows in forest litter	Crni Lug, in burrows in forest litter, Bosansko Grahovo	Forest			44.0735	16.5749	WGS84	3 km		Deeleman-Reinhold, 1978
SCP:Troglo_2022:671	MaterialCitation	SCP:Troglo_2022:671		Troglohyphantes kordunlikanus	Animalia	Arthropoda	Arachnida	Araneae	Troglohyphantes	kordunlikanus	species	Deeleman-Reinhold, 1978	Bosnia and Herzegovina		Resanovci	Resanovci, in burrows in beech forest litter in doline	Resanovci, in burrows in beech forest litter in doline, Resanovci	Beech forest			44.2948	16.2988	WGS84	3 km		Deeleman-Reinhold, 1978
SCP:Troglo_2022:672	HumanObservation	SCP:Troglo_2022:672	2020-03-08	Troglohyphantes kordunlikanus	Animalia	Arthropoda	Arachnida	Araneae	Troglohyphantes	kordunlikanus	species	Deeleman-Reinhold, 1978	Bosnia and Herzegovina		Vagan	Vaganska pećina	Vaganska pećina, Vagan	Hypogean		CBSS_AR7087	44.1427	17.1686	WGS84	Precise		This work	Jovisa Bajić		Pavlek Martina	1f
SCP:Troglo_2022:673	HumanObservation	SCP:Troglo_2022:673	2016-11-01	Troglohyphantes kordunlikanus	Animalia	Arthropoda	Arachnida	Araneae	Troglohyphantes	kordunlikanus	species	Deeleman-Reinhold, 1978	Bosnia and Herzegovina		Vojskova	Kamena kuća	Kamena kuća, Vojskova	Hypogean		CBSS_AR5221	45.0666	16.9269	WGS84	Precise		This work	Napotnik Ivan		Pavlek Martina	3f
SCP:Troglo_2022:674	MaterialCitation	SCP:Troglo_2022:674		Troglohyphantes kordunlikanus	Animalia	Arthropoda	Arachnida	Araneae	Troglohyphantes	kordunlikanus	species	Deeleman-Reinhold, 1978	Bosnia and Herzegovina		Vrhpolje	Kamičak	Kamičak, Vrhpolje	Hypogean			44.6504	16.7756	WGS84	Precise		Deeleman-Reinhold, 1978
SCP:Troglo_2022:675	MaterialCitation	SCP:Troglo_2022:675		Troglohyphantes kordunlikanus	Animalia	Arthropoda	Arachnida	Araneae	Troglohyphantes	kordunlikanus	species	Deeleman-Reinhold, 1978	Bosnia and Herzegovina			Between Mrkonjić grad and Majdan, in burrows in beech forest litter near the spring of the river Sanica	Between Mrkonjić grad and Majdan, in burrows in beech forest litter near the spring of the river Sanica	Beech forest			44.3877	17.3877	WGS84	3 km		Deeleman-Reinhold, 1978
SCP:Troglo_2022:676	HumanObservation	SCP:Troglo_2022:676	2019-02-15	Troglohyphantes kordunlikanus	Animalia	Arthropoda	Arachnida	Araneae	Troglohyphantes	kordunlikanus	species	Deeleman-Reinhold, 1978	Croatia	Karlovac	Bošt	Josipova jama u Boštu	Josipova jama u Boštu, Bošt, Karlovac	Hypogean		CBSS_AR6721	45.4065	15.4945	WGS84	Precise		This work	Hrvoje Cvitanović		Pavlek Martina	1f
SCP:Troglo_2022:677	HumanObservation	SCP:Troglo_2022:677	2009-02-13	Troglohyphantes kordunlikanus	Animalia	Arthropoda	Arachnida	Araneae	Troglohyphantes	kordunlikanus	species	Deeleman-Reinhold, 1978	Croatia	Karlovac	Brebornica	Gvozdenica	Gvozdenica, Brebornica, Karlovac	Hypogean		CBSS_AR429	45.2998	15.5894	WGS84	Precise		This work	Pavlek Martina		Pavlek Martina	1m
SCP:Troglo_2022:678	HumanObservation	SCP:Troglo_2022:678	2015-11-20	Troglohyphantes kordunlikanus	Animalia	Arthropoda	Arachnida	Araneae	Troglohyphantes	kordunlikanus	species	Deeleman-Reinhold, 1978	Croatia	Karlovac	Brebornica	Jopićeva špilja	Jopićeva špilja, Brebornica, Karlovac	Hypogean		CBSS_AR4934	45.2977	15.5996	WGS84	Precise		This work	Rožman Tin		Pavlek Martina	1f
SCP:Troglo_2022:679	MaterialCitation	SCP:Troglo_2022:679		Troglohyphantes kordunlikanus	Animalia	Arthropoda	Arachnida	Araneae	Troglohyphantes	kordunlikanus	species	Deeleman-Reinhold, 1978	Croatia	Karlovac	Čatrnja, Rakovica	Plitvička jezera, camping site	Plitvička jezera, camping site, Čatrnja, Rakovica, Karlovac	Beech forest, under snow			44.9484	15.641	WGS84	5 km		Deeleman-Reinhold, 1978	Paul Robert Deeleman, Christa L. Deeleman-Reinhold
SCP:Troglo_2022:680	HumanObservation	SCP:Troglo_2022:680	2009-05-11	Troglohyphantes kordunlikanus	Animalia	Arthropoda	Arachnida	Araneae	Troglohyphantes	kordunlikanus	species	Deeleman-Reinhold, 1978	Croatia	Karlovac	Donje Dubrave	Vrelić špilja	Vrelić špilja, Donje Dubrave, Karlovac	Hypogean		CBSS_AR488	45.3119	15.3515	WGS84	Precise		This work	Kirin Alen		Pavlek Martina	1f
SCP:Troglo_2022:681	HumanObservation	SCP:Troglo_2022:681	2014-08-16	Troglohyphantes kordunlikanus	Animalia	Arthropoda	Arachnida	Araneae	Troglohyphantes	kordunlikanus	species	Deeleman-Reinhold, 1978	Croatia	Karlovac	Drežnica	Pražića jaruga ponor	Pražića jaruga ponor, Drežnica, Karlovac	Hypogean		CBSS_AR4268	45.1613	15.1109	WGS84	Precise		This work	Lukić Marko		Pavlek Martina	1m, 1f, 1juvm, 3juv
SCP:Troglo_2022:682	HumanObservation	SCP:Troglo_2022:682	2009-05-13	Troglohyphantes kordunlikanus	Animalia	Arthropoda	Arachnida	Araneae	Troglohyphantes	kordunlikanus	species	Deeleman-Reinhold, 1978	Croatia	Karlovac	Duga Gora	Pećina pod Pećanima	Pećina pod Pećanima, Duga Gora, Karlovac	Hypogean		CBSS_AR481	45.3509	15.3264	WGS84	Precise		This work	Kirin Alen		Pavlek Martina	1f
SCP:Troglo_2022:683	HumanObservation	SCP:Troglo_2022:683	2016-09-09	Troglohyphantes kordunlikanus	Animalia	Arthropoda	Arachnida	Araneae	Troglohyphantes	kordunlikanus	species	Deeleman-Reinhold, 1978	Croatia	Karlovac	Gornje Bukovlje	Crkvišće, under stones	Crkvišće, under stones, Gornje Bukovlje, Karlovac	Under stones in superficial subterranean habitat		CBSS_AR4041	45.3981	15.4378	WGS84	Precise		This work	Rožman Tin		Pavlek Martina	1m
SCP:Troglo_2022:684	MaterialCitation	SCP:Troglo_2022:684		Troglohyphantes kordunlikanus	Animalia	Arthropoda	Arachnida	Araneae	Troglohyphantes	kordunlikanus	species	Deeleman-Reinhold, 1978	Croatia	Karlovac	Kordunski Ljeskovac	Božićeva špilja	Božićeva špilja, Kordunski Ljeskovac, Karlovac	Hypogean			45	15.7765	WGS84	Precise		Deeleman-Reinhold, 1978	Paul Robert Deeleman, Christa L. Deeleman-Reinhold
SCP:Troglo_2022:685	HumanObservation	SCP:Troglo_2022:685	1999-05-01	Troglohyphantes kordunlikanus	Animalia	Arthropoda	Arachnida	Araneae	Troglohyphantes	kordunlikanus	species	Deeleman-Reinhold, 1978	Croatia	Karlovac	Mašvina	Kunina jama	Kunina jama, Mašvina, Karlovac	Hypogean		CBSS_AR4950	45.0467	15.6877	WGS84	Precise		This work	Ozimec Roman		Pavlek Martina	1m
SCP:Troglo_2022:686	HumanObservation	SCP:Troglo_2022:686	2020-12-19	Troglohyphantes kordunlikanus	Animalia	Arthropoda	Arachnida	Araneae	Troglohyphantes	kordunlikanus	species	Deeleman-Reinhold, 1978	Croatia	Karlovac	Miloševac, Barilović	Under stones in front of Mrgića špilja suha	Under stones in front of Mrgića špilja suha, Miloševac, Barilović, Karlovac	Under stones in beech forest		CBSS_AR7195	45.2679	15.4702	WGS84	Precise		This work	Pavlek Martina		Pavlek Martina	1f, 1juv
SCP:Troglo_2022:687	HumanObservation	SCP:Troglo_2022:687	2020-08-17	Troglohyphantes kordunlikanus	Animalia	Arthropoda	Arachnida	Araneae	Troglohyphantes	kordunlikanus	species	Deeleman-Reinhold, 1978	Croatia	Karlovac	Ogulin, Drežničko polje	Zečev ponor	Zečev ponor, Ogulin, Drežničko polje, Karlovac	Hypogean		CBSS_AR7072	45.1443	15.1122	WGS84	Precise		This work	Lukić Marko		Pavlek Martina	1f, 1juv
SCP:Troglo_2022:688	MaterialCitation	SCP:Troglo_2022:688		Troglohyphantes kordunlikanus	Animalia	Arthropoda	Arachnida	Araneae	Troglohyphantes	kordunlikanus	species	Deeleman-Reinhold, 1978	Croatia	Karlovac	Rakovica	Jankovića špilja	Jankovića špilja, Rakovica, Karlovac	Hypogean			44.9313	15.708	WGS84	Precise		Deeleman-Reinhold, 1978	Deeleman-Reinhold Christa L.
SCP:Troglo_2022:689	MaterialCitation	SCP:Troglo_2022:689		Troglohyphantes kordunlikanus	Animalia	Arthropoda	Arachnida	Araneae	Troglohyphantes	kordunlikanus	species	Deeleman-Reinhold, 1978	Croatia	Karlovac	Stara Kršlja	Točak spring	Točak spring, Stara Kršlja, Karlovac	Hypogean			44.9965	15.6988	WGS84	Precise		Deeleman-Reinhold, 1978	Paul Robert Deeleman, Christa L. Deeleman-Reinhold
SCP:Troglo_2022:690	HumanObservation	SCP:Troglo_2022:690	2019-06-26	Troglohyphantes kordunlikanus	Animalia	Arthropoda	Arachnida	Araneae	Troglohyphantes	kordunlikanus	species	Deeleman-Reinhold, 1978	Croatia	Lika-Senj	Doljani	Jama rudopoljskog zvončara	Jama rudopoljskog zvončara, Doljani, Lika-Senj	Hypogean		CBSS_AR6614	44.9355	15.4249	WGS84	Precise		This work	Filip Belak		Pavlek Martina	1f
SCP:Troglo_2022:691	MaterialCitation	SCP:Troglo_2022:691		Troglohyphantes kordunlikanus	Animalia	Arthropoda	Arachnida	Araneae	Troglohyphantes	kordunlikanus	species	Deeleman-Reinhold, 1978	Croatia	Lika-Senj	Glavace	Bezdan na Milovcu	Bezdan na Milovcu, Glavace, Lika-Senj	Hypogean			44.9506	15.2218	WGS84	0.3 km		Deeleman-Reinhold, 1978	Lakarnar J.
SCP:Troglo_2022:692	MaterialCitation	SCP:Troglo_2022:692		Troglohyphantes kordunlikanus	Animalia	Arthropoda	Arachnida	Araneae	Troglohyphantes	kordunlikanus	species	Deeleman-Reinhold, 1978	Croatia	Lika-Senj	Jošan	Mamulina pećina	Mamulina pećina, Jošan, Lika-Senj	Hypogean			44.6174	15.7385	WGS84	Precise		Deeleman-Reinhold, 1978	Egon Pretner
SCP:Troglo_2022:693	MaterialCitation	SCP:Troglo_2022:693		Troglohyphantes kordunlikanus	Animalia	Arthropoda	Arachnida	Araneae	Troglohyphantes	kordunlikanus	species	Deeleman-Reinhold, 1978	Croatia	Lika-Senj	Letinac	Siničić špilja	Siničić špilja, Letinac, Lika-Senj	Hypogean			44.9907	15.1778	WGS84	Precise		Deeleman-Reinhold, 1978	Egon Pretner
SCP:Troglo_2022:694	HumanObservation	SCP:Troglo_2022:694	2006-08-13	Troglohyphantes kordunlikanus	Animalia	Arthropoda	Arachnida	Araneae	Troglohyphantes	kordunlikanus	species	Deeleman-Reinhold, 1978	Croatia	Lika-Senj	Velika Plana	Jama sa strane	Jama sa strane, Velika Plana, Lika-Senj	Hypogean		CBSS_AR800	44.6354	15.1303	WGS84	Precise		This work	Ozimec Roman		Pavlek Martina	1m
SCP:Troglo_2022:695	MaterialCitation	SCP:Troglo_2022:695		Troglohyphantes kordunlikanus	Animalia	Arthropoda	Arachnida	Araneae	Troglohyphantes	kordunlikanus	species	Deeleman-Reinhold, 1978	Croatia	Lika-Senj	Vranovine	Vranovinski ponor	Vranovinski ponor, Vranovine, Lika-Senj	Hypogean			44.6362	15.2728	WGS84	Precise		Deeleman-Reinhold, 1978	Deeleman-Reinhold Christa L.
SCP:Troglo_2022:696	HumanObservation	SCP:Troglo_2022:696	2009-06-23	Troglohyphantes kordunlikanus	Animalia	Arthropoda	Arachnida	Araneae	Troglohyphantes	kordunlikanus	species	Deeleman-Reinhold, 1978	Croatia	Primorje-Gorski Kotar	Luka Krmpotska	Jama kod Rušice	Jama kod Rušice, Luka Krmpotska, Primorje-Gorski Kotar	Hypogean		CBSS_AR4946	45.1086	14.9081	WGS84	1 km		This work	Fanica Kljaković Gašpić		Pavlek Martina	1m
SCP:Troglo_2022:697	MaterialCitation	SCP:Troglo_2022:697	2016-04-03	Troglohyphantes kordunlikanus	Animalia	Arthropoda	Arachnida	Araneae	Troglohyphantes	kordunlikanus	species	Deeleman-Reinhold, 1978	Croatia	Zadar	Kesići, Cerovac	Gornja Cerovačka špilja	Gornja Cerovačka špilja, Kesići, Cerovac, Zadar	Hypogean			44.2734	15.8842	WGS84	Precise		Mammola et al., 2019a	Rožman Tin		Pavlek Martina	1f
SCP:Troglo_2022:698	HumanObservation	SCP:Troglo_2022:698	1984-06-09	Troglohyphantes kordunlikanus	Animalia	Arthropoda	Arachnida	Araneae	Troglohyphantes	kordunlikanus	species	Deeleman-Reinhold, 1978	Croatia	Zadar	Škundrići, Gračac	Babića Snježnjača	Babića Snježnjača, Škundrići, Gračac, Zadar	Hypogean		CBSS_AR2324	44.2098	16.104	WGS84	Precise		This work	Branko Jalžić		Pavlek Martina	1f
SCP:Troglo_2022:699	MaterialCitation	SCP:Troglo_2022:699	2008-08-15	Troglohyphantes lanai	Animalia	Arthropoda	Arachnida	Araneae	Troglohyphantes	lanai	species	Isaia & Pantini, 2010	Italy	Piemonte	Borgosesia	Buco della Bondaccia	Buco della Bondaccia, Borgosesia, Vercelli, Piemonte	Hypogean	Pi/VC 2505	32468	45.7114	8.31183	WGS84	Precise	690	Isaia and Pantini, 2010	Lana E.			Holotype
SCP:Troglo_2022:700	MaterialCitation	SCP:Troglo_2022:700		Troglohyphantes lanai	Animalia	Arthropoda	Arachnida	Araneae	Troglohyphantes	lanai	species	Isaia & Pantini, 2010	Italy	Piemonte	Borgosesia	Buco della Bondaccia	Buco della Bondaccia, Borgosesia, Vercelli, Piemonte	Hypogean	Pi/VC 2505	32469	45.7114	8.31183	WGS84	Precise	690	Isaia and Pantini, 2010				Paratypes
SCP:Troglo_2022:701	MaterialCitation	SCP:Troglo_2022:701	2010-02-28	Troglohyphantes lanai	Animalia	Arthropoda	Arachnida	Araneae	Troglohyphantes	lanai	species	Isaia & Pantini, 2010	Italy	Piemonte	Borgosesia	Ciota Ciara ramo dei Pipistrelli/Torre	Ciota Ciara ramo dei Pipistrelli/Torre, Borgosesia, Vercelli, Piemonte	Hypogean	Pi/VC 2507	32471	45.7126	8.3122	WGS84	Precise	675	Isaia and Pantini, 2010	Lana E.
SCP:Troglo_2022:702	MaterialCitation	SCP:Troglo_2022:702		Troglohyphantes lanai	Animalia	Arthropoda	Arachnida	Araneae	Troglohyphantes	lanai	species	Isaia & Pantini, 2010	Italy	Piemonte	Borgosesia	Pozzo di San Quirico Cave	Pozzo di San Quirico Cave, Borgosesia, Vercelli, Piemonte	Hypogean	Pi/VC 2567	32470	45.7051	8.3154	WGS84	Precise	640	Isaia and Pantini, 2010
SCP:Troglo_2022:703	MaterialCitation	SCP:Troglo_2022:703	2009-06-17	Troglohyphantes lanai	Animalia	Arthropoda	Arachnida	Araneae	Troglohyphantes	lanai	species	Isaia & Pantini, 2010	Italy	Piemonte	Valduggia	Bocc d'la Mocia Cave	Bocc d'la Mocia Cave, Valduggia, Vercelli, Piemonte	Hypogean	Pi/VC 2541	32474	45.7118	8.32224	WGS84	Precise	805	Isaia and Pantini, 2010	Lana E.
SCP:Troglo_2022:704	MaterialCitation	SCP:Troglo_2022:704	2009-06-17	Troglohyphantes lanai	Animalia	Arthropoda	Arachnida	Araneae	Troglohyphantes	lanai	species	Isaia & Pantini, 2010	Italy	Piemonte	Valduggia	Buco delle Radici Cave	Buco delle Radici Cave, Valduggia, Vercelli, Piemonte	Hypogean	Pi/VC 2540	32473	45.7117	8.3225	WGS84	Precise	804	Isaia and Pantini, 2010	Lana E.
SCP:Troglo_2022:705	MaterialCitation	SCP:Troglo_2022:705		Troglohyphantes lanai	Animalia	Arthropoda	Arachnida	Araneae	Troglohyphantes	lanai	species	Isaia & Pantini, 2010	Italy	Piemonte	Valduggia	Grotta delle Arenarie	Grotta delle Arenarie, Valduggia, Vercelli, Piemonte	Hypogean	Pi/VC 2509	32472	45.712	8.31447	WGS84	Precise	780	Isaia and Pantini, 2010
SCP:Troglo_2022:706	MaterialCitation	SCP:Troglo_2022:706		Troglohyphantes lanai	Animalia	Arthropoda	Arachnida	Araneae	Troglohyphantes	lanai	species	Isaia & Pantini, 2010	Italy	Piemonte	Valduggia	Grotta delle Arenarie	Grotta delle Arenarie, Valduggia, Vercelli, Piemonte	Hypogean	Pi/VC 2509	54441	45.712	8.31447	WGS84	Precise	780	Mammola et al., 2018b
SCP:Troglo_2022:707	MaterialCitation	SCP:Troglo_2022:707		Troglohyphantes lanai	Animalia	Arthropoda	Arachnida	Araneae	Troglohyphantes	lanai	species	Isaia & Pantini, 2010	Italy	Piemonte	Valduggia	Grotta delle Arenarie	Grotta delle Arenarie, Valduggia, Vercelli, Piemonte	Hypogean	Pi/VC 2509	63059	45.712	8.31447	WGS84	Precise	780	Mammola et al., 2019b
SCP:Troglo_2022:708	MaterialCitation	SCP:Troglo_2022:708		Troglohyphantes lanai	Animalia	Arthropoda	Arachnida	Araneae	Troglohyphantes	lanai	species	Isaia & Pantini, 2010	Italy	Piemonte	Valduggia	Grotta delle Arenarie	Grotta delle Arenarie, Valduggia, Vercelli, Piemonte	Hypogean	Pi/VC 2509	63465	45.712	8.31447	WGS84	Precise	780	Mammola et al., 2019b
SCP:Troglo_2022:709	HumanObservation	SCP:Troglo_2022:709		Troglohyphantes latzeli	Animalia	Arthropoda	Arachnida	Araneae	Troglohyphantes	latzeli	species	Thaler, 1986	Austria	Carinthia	Arnoldstein	Dobratsch	Dobratsch, Arnoldstein, Carinthia	Debris, mixed forest			46.5875	13.7392	WGS84	Precise	1100	This work	Komposch Christian, Aurenhammer Sandra, Preiml Sandra, et al.
SCP:Troglo_2022:710	MaterialCitation	SCP:Troglo_2022:710		Troglohyphantes latzeli	Animalia	Arthropoda	Arachnida	Araneae	Troglohyphantes	latzeli	species	Thaler, 1986	Austria	Carinthia	Arnoldstein	Thörl-Maglern	Thörl-Maglern, Arnoldstein, Carinthia	Edge of spruce forest			46.5594	13.7092	WGS84	Precise	565	Rabitsch, 1995	Rabitsch
SCP:Troglo_2022:711	MaterialCitation	SCP:Troglo_2022:711		Troglohyphantes latzeli	Animalia	Arthropoda	Arachnida	Araneae	Troglohyphantes	latzeli	species	Thaler, 1986	Austria	Carinthia	Feldberg	Bärental, Johann-Ruhe	Bärental, Johann-Ruhe, Feldberg, Carinthia	Deciduous forest, stream banks			46.4466	14.1668	WGS84	Locality	1300	Thaler, 1986
SCP:Troglo_2022:712	MaterialCitation	SCP:Troglo_2022:712		Troglohyphantes latzeli	Animalia	Arthropoda	Arachnida	Araneae	Troglohyphantes	latzeli	species	Thaler, 1986	Austria	Carinthia	Ferlach	Bodental and Windisch Bleiber	Bodental and Windisch Bleiber, Ferlach, Carinthia	Juniperus			46.4833	14.2333	WGS84	Precise		Thaler, 1986	Steinberger K.-H.
SCP:Troglo_2022:713	MaterialCitation	SCP:Troglo_2022:713		Troglohyphantes latzeli	Animalia	Arthropoda	Arachnida	Araneae	Troglohyphantes	latzeli	species	Thaler, 1986	Austria	Carinthia	Ferlach	E Windisch Bleiber, Loiblstraße-Sapotnica	E Windisch Bleiber, Loiblstraße-Sapotnica, Ferlach, Carinthia	Pastures, mosses			46.4889	14.2692	WGS84	Precise	780	Thaler, 1986	Steinberger K.-H.
SCP:Troglo_2022:714	MaterialCitation	SCP:Troglo_2022:714		Troglohyphantes latzeli	Animalia	Arthropoda	Arachnida	Araneae	Troglohyphantes	latzeli	species	Thaler, 1986	Austria	Carinthia	Ferlach	SW Windisch Bleiberg, Bodental	SW Windisch Bleiberg, Bodental, Ferlach, Carinthia				46.4833	14.2167	WGS84	Precise	1050	Steinberger, 1991	Steinberger K.-H.
SCP:Troglo_2022:715	MaterialCitation	SCP:Troglo_2022:715		Troglohyphantes latzeli	Animalia	Arthropoda	Arachnida	Araneae	Troglohyphantes	latzeli	species	Thaler, 1986	Austria	Carinthia	Ferlach	Windisch Bleiberg, Bodental	Windisch Bleiberg, Bodental, Ferlach, Carinthia	Debris field, rock, prairie			46.4667	14.2167	WGS84	Precise	980	Steinberger, 1988	Steinberger K.-H.
SCP:Troglo_2022:716	MaterialCitation	SCP:Troglo_2022:716		Troglohyphantes latzeli	Animalia	Arthropoda	Arachnida	Araneae	Troglohyphantes	latzeli	species	Thaler, 1986	Slovenia	Upper Carniola	Kranjska Gora	Vršič	Vršič, Kranjska Gora, Upper Carniola				46.4432	13.7653	WGS84	Locality	1200	Thaler, 1986
SCP:Troglo_2022:717	MaterialCitation	SCP:Troglo_2022:717		Troglohyphantes latzeli	Animalia	Arthropoda	Arachnida	Araneae	Troglohyphantes	latzeli	species	Thaler, 1986	Slovenia	Upper Carniola	Mojstrana	Aljažev dom in the Vrata Valley	Aljažev dom in the Vrata Valley, Mojstrana, Upper Carniola				46.4099	13.8428	WGS84	Locality	1100	Thaler, 1986
SCP:Troglo_2022:718	MaterialCitation	SCP:Troglo_2022:718	1978-04-30	Troglohyphantes lessinensis	Animalia	Arthropoda	Arachnida	Araneae	Troglohyphantes	lessinensis	species	Caporiacco, 1936	Italy	Trentino-Alto Adige	Folgaria	Serrada, Bus del Globo Onzera	Serrada, Bus del Globo Onzera, Folgaria, Trento, Trentino-Alto Adige	Hypogean		6007	45.8901	11.1541	WGS84	Precise		Brignoli, 1979	Casale Achille		T. casalei	Holotype
SCP:Troglo_2022:719	MaterialCitation	SCP:Troglo_2022:719		Troglohyphantes lessinensis	Animalia	Arthropoda	Arachnida	Araneae	Troglohyphantes	lessinensis	species	Caporiacco, 1936	Italy	Trentino-Alto Adige	Terragnolo	Monte Martinelle	Monte Martinelle, Terragnolo, Trento, Trentino-Alto Adige			5193	45.8882	11.1781	WGS84	Locality		Pesarini, 2001
SCP:Troglo_2022:720	MaterialCitation	SCP:Troglo_2022:720		Troglohyphantes lessinensis	Animalia	Arthropoda	Arachnida	Araneae	Troglohyphantes	lessinensis	species	Caporiacco, 1936	Italy	Trentino-Alto Adige	Trambileno	Monte Pasubio	Monte Pasubio, Trambileno, Trento, Trentino-Alto Adige			5192	45.7943	11.1752	WGS84	Locality		Pesarini, 2001
SCP:Troglo_2022:721	MaterialCitation	SCP:Troglo_2022:721		Troglohyphantes lessinensis	Animalia	Arthropoda	Arachnida	Araneae	Troglohyphantes	lessinensis	species	Caporiacco, 1936	Italy	Trentino-Alto Adige	Tuenno, Parco Adamello-Brenta, Dolomiti del Brenta	Alta Vallesinella	Alta Vallesinella, Tuenno, Parco Adamello-Brenta, Dolomiti del Brenta, Trento, Trentino-Alto Adige	Calcareous and calcshist screes of the montane to alpine levels			46.2003	10.8898	WGS84	Locality	2306	Petri et al., 2021	Petri I.			P4
SCP:Troglo_2022:722	MaterialCitation	SCP:Troglo_2022:722		Troglohyphantes lessinensis	Animalia	Arthropoda	Arachnida	Araneae	Troglohyphantes	lessinensis	species	Caporiacco, 1936	Italy	Trentino-Alto Adige	Tuenno, Parco Adamello-Brenta, Dolomiti del Brenta	Alta Vallesinella	Alta Vallesinella, Tuenno, Parco Adamello-Brenta, Dolomiti del Brenta, Trento, Trentino-Alto Adige	Calcareous and calcshist screes of the montane to alpine levels			46.2003	10.8898	WGS84	Locality	2306	Petri et al., 2021	Petri I.			P4
SCP:Troglo_2022:723	MaterialCitation	SCP:Troglo_2022:723		Troglohyphantes lessinensis	Animalia	Arthropoda	Arachnida	Araneae	Troglohyphantes	lessinensis	species	Caporiacco, 1936	Italy	Trentino-Alto Adige	Tuenno, Parco Adamello-Brenta, Dolomiti del Brenta	Loc. Grostè	Loc. Grostè, Tuenno, Parco Adamello-Brenta, Dolomiti del Brenta, Trento, Trentino-Alto Adige	Calcareous and calcshist screes of the montane to alpine levels			46.2011	10.9003	WGS84	Locality	2599	Petri et al., 2021	Petri I.			P2
SCP:Troglo_2022:724	MaterialCitation	SCP:Troglo_2022:724		Troglohyphantes lessinensis	Animalia	Arthropoda	Arachnida	Araneae	Troglohyphantes	lessinensis	species	Caporiacco, 1936	Italy	Trentino-Alto Adige	Tuenno, Parco Adamello-Brenta, Dolomiti del Brenta	Loc. Grostè	Loc. Grostè, Tuenno, Parco Adamello-Brenta, Dolomiti del Brenta, Trento, Trentino-Alto Adige	Calcareous and calcshist screes of the montane to alpine levels			46.2038	10.8972	WGS84	Locality	2443	Petri et al., 2021	Petri I.			P3
SCP:Troglo_2022:725	MaterialCitation	SCP:Troglo_2022:725		Troglohyphantes lessinensis	Animalia	Arthropoda	Arachnida	Araneae	Troglohyphantes	lessinensis	species	Caporiacco, 1936	Italy	Trentino-Alto Adige	Tuenno, Parco Adamello-Brenta, Dolomiti del Brenta	Loc. Grostè	Loc. Grostè, Tuenno, Parco Adamello-Brenta, Dolomiti del Brenta, Trento, Trentino-Alto Adige	Calcareous and calcshist screes of the montane to alpine levels			46.2038	10.8972	WGS84	Locality	2443	Petri et al., 2021	Petri I.			P3
SCP:Troglo_2022:726	MaterialCitation	SCP:Troglo_2022:726		Troglohyphantes lessinensis	Animalia	Arthropoda	Arachnida	Araneae	Troglohyphantes	lessinensis	species	Caporiacco, 1936	Italy	Trentino-Alto Adige	Tuenno, Parco Adamello-Brenta, Dolomiti del Brenta	Loc. Grostè	Loc. Grostè, Tuenno, Parco Adamello-Brenta, Dolomiti del Brenta, Trento, Trentino-Alto Adige	Calcareous and calcshist screes of the montane to alpine levels			46.2038	10.8972	WGS84	Locality	2443	Petri et al., 2021	Petri I.			P3
SCP:Troglo_2022:727	MaterialCitation	SCP:Troglo_2022:727		Troglohyphantes lessinensis	Animalia	Arthropoda	Arachnida	Araneae	Troglohyphantes	lessinensis	species	Caporiacco, 1936	Italy	Trentino-Alto Adige	Tuenno, Parco Adamello-Brenta, Dolomiti del Brenta	Loc. Grostè	Loc. Grostè, Tuenno, Parco Adamello-Brenta, Dolomiti del Brenta, Trento, Trentino-Alto Adige	Calcareous and calcshist screes of the montane to alpine levels			46.2038	10.8972	WGS84	Locality	2443	Petri et al., 2021	Petri I.			P3
SCP:Troglo_2022:728	MaterialCitation	SCP:Troglo_2022:728		Troglohyphantes lessinensis	Animalia	Arthropoda	Arachnida	Araneae	Troglohyphantes	lessinensis	species	Caporiacco, 1936	Italy	Trentino-Alto Adige	Tuenno, Parco Adamello-Brenta, Dolomiti del Brenta	Malga Flavona	Malga Flavona, Tuenno, Parco Adamello-Brenta, Dolomiti del Brenta, Trento, Trentino-Alto Adige	Alpine calcareous grasslands			46.223	10.9273	WGS84	Locality	1924	Petri et al., 2021	Petri I.			P12
SCP:Troglo_2022:729	MaterialCitation	SCP:Troglo_2022:729		Troglohyphantes lessinensis	Animalia	Arthropoda	Arachnida	Araneae	Troglohyphantes	lessinensis	species	Caporiacco, 1936	Italy	Trentino-Alto Adige	Tuenno, Parco Adamello-Brenta, Dolomiti del Brenta	Vallesinella	Vallesinella, Tuenno, Parco Adamello-Brenta, Dolomiti del Brenta, Trento, Trentino-Alto Adige	Larix decidua and Pinus cembra forests			46.1987	10.8707	WGS84	Locality	1892	Petri et al., 2021	Petri I.			P6
SCP:Troglo_2022:730	MaterialCitation	SCP:Troglo_2022:730		Troglohyphantes lessinensis	Animalia	Arthropoda	Arachnida	Araneae	Troglohyphantes	lessinensis	species	Caporiacco, 1936	Italy	Trentino-Alto Adige	Tuenno, Parco Adamello-Brenta, Dolomiti del Brenta		Tuenno, Parco Adamello-Brenta, Dolomiti del Brenta, Trento, Trentino-Alto Adige	Alpine calcareous grasslands			46.223	10.9273	WGS84	Locality		Petri et al., 2021	Petri I.			P12
SCP:Troglo_2022:731	MaterialCitation	SCP:Troglo_2022:731		Troglohyphantes lessinensis	Animalia	Arthropoda	Arachnida	Araneae	Troglohyphantes	lessinensis	species	Caporiacco, 1936	Italy	Veneto	Arsiero	Monte Campomolon	Monte Campomolon, Arsiero, Vicenza, Veneto			5194	45.873	11.2849	WGS84	Locality		Pesarini, 2001
SCP:Troglo_2022:732	MaterialCitation	SCP:Troglo_2022:732		Troglohyphantes lessinensis	Animalia	Arthropoda	Arachnida	Araneae	Troglohyphantes	lessinensis	species	Caporiacco, 1936	Italy	Veneto	Bosco Chiesanuova	Buso del Meo	Buso del Meo, Bosco Chiesanuova, Verona, Veneto	Hypogean	V/VR 160	58539	45.5973	11.0422	WGS84	Precise	1130	Brignoli, 1971a
SCP:Troglo_2022:733	MaterialCitation	SCP:Troglo_2022:733		Troglohyphantes lessinensis	Animalia	Arthropoda	Arachnida	Araneae	Troglohyphantes	lessinensis	species	Caporiacco, 1936	Italy	Veneto	Bosco Chiesanuova	Buso del Meo	Buso del Meo, Bosco Chiesanuova, Verona, Veneto	Hypogean	V/VR 160	12930	45.5973	11.0422	WGS84	Precise	1130	Brignoli, 1972			Troglohyphantes zorzii
SCP:Troglo_2022:734	MaterialCitation	SCP:Troglo_2022:734		Troglohyphantes lessinensis	Animalia	Arthropoda	Arachnida	Araneae	Troglohyphantes	lessinensis	species	Caporiacco, 1936	Italy	Veneto	Bosco Chiesanuova	Grobe - Bus del Meo di Grobe	Grobe - Bus del Meo di Grobe, Bosco Chiesanuova, Verona, Veneto	Hypogean		31775	45.5973	11.0422	WGS84	Precise		di Caporiacco, 1949			Troglohyphantes zorzii
SCP:Troglo_2022:735	MaterialCitation	SCP:Troglo_2022:735		Troglohyphantes lessinensis	Animalia	Arthropoda	Arachnida	Araneae	Troglohyphantes	lessinensis	species	Caporiacco, 1936	Italy	Veneto	Bosco Chiesanuova	Grotta Squaranton	Grotta Squaranton, Bosco Chiesanuova, Verona, Veneto	Hypogean		5175	45.5997	11.042	WGS84	Precise		Pesarini, 2001
SCP:Troglo_2022:736	MaterialCitation	SCP:Troglo_2022:736		Troglohyphantes lessinensis	Animalia	Arthropoda	Arachnida	Araneae	Troglohyphantes	lessinensis	species	Caporiacco, 1936	Italy	Veneto	Bosco Chiesanuova	Lesi - Abisso di Lesi	Lesi - Abisso di Lesi, Bosco Chiesanuova, Verona, Veneto	Hypogean		31573	45.6401	11.0245	WGS84	Precise		Caoduro et al, 1994			Troglohyphantes zorzii
SCP:Troglo_2022:737	MaterialCitation	SCP:Troglo_2022:737		Troglohyphantes lessinensis	Animalia	Arthropoda	Arachnida	Araneae	Troglohyphantes	lessinensis	species	Caporiacco, 1936	Italy	Veneto	Brentino Belluno	Passo del Cerbiolo - Riparo militare di Passo Cerbiolo	Passo del Cerbiolo - Riparo militare di Passo Cerbiolo, Brentino Belluno, Verona, Veneto	Hypogean		31428	45.7143	10.8818	WGS84	Locality		Ballarin et al., 2008
SCP:Troglo_2022:738	MaterialCitation	SCP:Troglo_2022:738		Troglohyphantes lessinensis	Animalia	Arthropoda	Arachnida	Araneae	Troglohyphantes	lessinensis	species	Caporiacco, 1936	Italy	Veneto	Brenzone	Casara Trovai - Grotta dei Trovai	Casara Trovai - Grotta dei Trovai, Brenzone, Verona, Veneto	Hypogean		31426	45.6964	10.7964	WGS84	Precise		Ballarin et al., 2008
SCP:Troglo_2022:739	MaterialCitation	SCP:Troglo_2022:739		Troglohyphantes lessinensis	Animalia	Arthropoda	Arachnida	Araneae	Troglohyphantes	lessinensis	species	Caporiacco, 1936	Italy	Veneto	Brenzone	Casara Trovai - Grotta dei Trovai	Casara Trovai - Grotta dei Trovai, Brenzone, Verona, Veneto	Hypogean		31574	45.6964	10.7964	WGS84	Precise		Caoduro et al, 1994			Troglohyphantes zorzii
SCP:Troglo_2022:740	MaterialCitation	SCP:Troglo_2022:740		Troglohyphantes lessinensis	Animalia	Arthropoda	Arachnida	Araneae	Troglohyphantes	lessinensis	species	Caporiacco, 1936	Italy	Veneto	Brenzone	Coal Santo - Military refuge between rifugio Chierego and rifugio Telegrafo	Coal Santo - Military refuge between rifugio Chierego and rifugio Telegrafo, Brenzone, Verona, Veneto	Hypogean		31429	45.7338	10.8331	WGS84	Locality		Ballarin et al., 2008
SCP:Troglo_2022:741	MaterialCitation	SCP:Troglo_2022:741		Troglohyphantes lessinensis	Animalia	Arthropoda	Arachnida	Araneae	Troglohyphantes	lessinensis	species	Caporiacco, 1936	Italy	Veneto	Caprino Veronese	Porcino - Spluga del Tasso	Porcino - Spluga del Tasso, Caprino Veronese, Verona, Veneto	Hypogean		31430	45.62	10.8303	WGS84	Precise		Ballarin et al., 2008
SCP:Troglo_2022:742	MaterialCitation	SCP:Troglo_2022:742		Troglohyphantes lessinensis	Animalia	Arthropoda	Arachnida	Araneae	Troglohyphantes	lessinensis	species	Caporiacco, 1936	Italy	Veneto	Cornedo Vicentino	Grotta del Cameron	Grotta del Cameron, Cornedo Vicentino, Vicenza, Veneto	Hypogean		55729	45.6159	11.3302	WGS84	Municipality		Isaia et al., 2017
SCP:Troglo_2022:743	MaterialCitation	SCP:Troglo_2022:743		Troglohyphantes lessinensis	Animalia	Arthropoda	Arachnida	Araneae	Troglohyphantes	lessinensis	species	Caporiacco, 1936	Italy	Veneto	Erbezzo	Buso de la Donola	Buso de la Donola, Erbezzo, Verona, Veneto	Hypogean	V/VR 162	58540	45.6026	10.9972	WGS84	Precise	619	Brignoli, 1971a
SCP:Troglo_2022:744	MaterialCitation	SCP:Troglo_2022:744		Troglohyphantes lessinensis	Animalia	Arthropoda	Arachnida	Araneae	Troglohyphantes	lessinensis	species	Caporiacco, 1936	Italy	Veneto	Erbezzo	Buso de la Donola	Buso de la Donola, Erbezzo, Verona, Veneto		V/VR 299	12931	45.6026	10.9972	WGS84	Precise	619	Brignoli, 1972			Troglohyphantes zorzii
SCP:Troglo_2022:745	MaterialCitation	SCP:Troglo_2022:745		Troglohyphantes lessinensis	Animalia	Arthropoda	Arachnida	Araneae	Troglohyphantes	lessinensis	species	Caporiacco, 1936	Italy	Veneto	Ferrara di Monte Baldo	Cavallo di Novezza - Covolo Moscio	Cavallo di Novezza - Covolo Moscio, Ferrara di Monte Baldo, Verona, Veneto	Hypogean		31431	45.7173	10.8537	WGS84	Precise	1652	Ballarin et al., 2008
SCP:Troglo_2022:746	MaterialCitation	SCP:Troglo_2022:746		Troglohyphantes lessinensis	Animalia	Arthropoda	Arachnida	Araneae	Troglohyphantes	lessinensis	species	Caporiacco, 1936	Italy	Veneto	Monte di Malo	Bus del Soglio	Bus del Soglio, Monte di Malo, Vicenza, Veneto	Hypogean	V/VI 172	63467	45.6615	11.3616	WGS84	Locality		Isaia et al., 2017
SCP:Troglo_2022:747	MaterialCitation	SCP:Troglo_2022:747		Troglohyphantes lessinensis	Animalia	Arthropoda	Arachnida	Araneae	Troglohyphantes	lessinensis	species	Caporiacco, 1936	Italy	Veneto	Roverè Veronese	Biuco del Gato	Biuco del Gato, Roverè Veronese, Verona, Veneto	Hypogean		5198	45.5916	11.0512	WGS84	Precise	685	Pesarini, 2001
SCP:Troglo_2022:748	MaterialCitation	SCP:Troglo_2022:748		Troglohyphantes lessinensis	Animalia	Arthropoda	Arachnida	Araneae	Troglohyphantes	lessinensis	species	Caporiacco, 1936	Italy	Veneto	Roverè Veronese	Grotta La Casara	Grotta La Casara, Roverè Veronese, Verona, Veneto	Hypogean		58541	45.6493	11.0976	WGS84	Precise	1348	Brignoli, 1971a
SCP:Troglo_2022:749	MaterialCitation	SCP:Troglo_2022:749		Troglohyphantes lessinensis	Animalia	Arthropoda	Arachnida	Araneae	Troglohyphantes	lessinensis	species	Caporiacco, 1936	Italy	Veneto	San Zeno di Montagna	Dosso Cavalli - Pozzo del Dosso Cavalli	Dosso Cavalli - Pozzo del Dosso Cavalli, San Zeno di Montagna, Verona, Veneto	Hypogean		31570	45.6487	10.7892	WGS84	Precise	1285	Caoduro et al, 1994			Troglohyphantes zorzii
SCP:Troglo_2022:750	MaterialCitation	SCP:Troglo_2022:750		Troglohyphantes lessinensis	Animalia	Arthropoda	Arachnida	Araneae	Troglohyphantes	lessinensis	species	Caporiacco, 1936	Italy	Veneto	San Zeno di Montagna	Pralungo Basso - Pozzo I di Pralungo	Pralungo Basso - Pozzo I di Pralungo, San Zeno di Montagna, Verona, Veneto	Hypogean		31572	45.6599	10.7798	WGS84	Precise	1076	Caoduro et al, 1994			Troglohyphantes zorzii
SCP:Troglo_2022:751	MaterialCitation	SCP:Troglo_2022:751		Troglohyphantes lessinensis	Animalia	Arthropoda	Arachnida	Araneae	Troglohyphantes	lessinensis	species	Caporiacco, 1936	Italy	Veneto	San Zeno di Montagna	Pralungo Basso - Pozzo II di Pralungo	Pralungo Basso - Pozzo II di Pralungo, San Zeno di Montagna, Verona, Veneto	Hypogean		31571	45.6598	10.7798	WGS84	Precise	1080	Caoduro et al, 1994			Troglohyphantes zorzii
SCP:Troglo_2022:752	MaterialCitation	SCP:Troglo_2022:752		Troglohyphantes lessinensis	Animalia	Arthropoda	Arachnida	Araneae	Troglohyphantes	lessinensis	species	Caporiacco, 1936	Italy	Veneto	Sant'Anna d'Alfaedo	Malga Fanta - Spluga della Preta	Malga Fanta - Spluga della Preta, Sant'Anna d'Alfaedo, Verona, Veneto	Hypogean	V/VR 1	31441	45.6783	10.9517	WGS84	Precise	1487	Zanon, 1996
SCP:Troglo_2022:753	MaterialCitation	SCP:Troglo_2022:753		Troglohyphantes lessinensis	Animalia	Arthropoda	Arachnida	Araneae	Troglohyphantes	lessinensis	species	Caporiacco, 1936	Italy	Veneto	Selva di Progno	Grotta dei Disertori	Grotta dei Disertori, Selva di Progno, Verona, Veneto	Hypogean		58542	45.6405	11.1148	WGS84	Precise	1175	Brignoli, 1971a
SCP:Troglo_2022:754	MaterialCitation	SCP:Troglo_2022:754		Troglohyphantes lessinensis	Animalia	Arthropoda	Arachnida	Araneae	Troglohyphantes	lessinensis	species	Caporiacco, 1936	Italy	Veneto	Selva di Progno	Grotta dei Disertori	Grotta dei Disertori, Selva di Progno, Verona, Veneto			12933	45.6405	11.1148	WGS84	Precise	1175	Brignoli, 1972			Troglohyphantes zorzii
SCP:Troglo_2022:755	MaterialCitation	SCP:Troglo_2022:755		Troglohyphantes lessinensis	Animalia	Arthropoda	Arachnida	Araneae	Troglohyphantes	lessinensis	species	Caporiacco, 1936	Italy	Veneto	Selva di Progno	Grotta della Croce	Grotta della Croce, Selva di Progno, Verona, Veneto	Hypogean	V/VR 85	58543	45.6101	11.1199	WGS84	Precise	860	Brignoli, 1971a
SCP:Troglo_2022:756	MaterialCitation	SCP:Troglo_2022:756		Troglohyphantes lessinensis	Animalia	Arthropoda	Arachnida	Araneae	Troglohyphantes	lessinensis	species	Caporiacco, 1936	Italy	Veneto	Selva di Progno	Grotta della Croce	Grotta della Croce, Selva di Progno, Verona, Veneto	Hypogean	V/VR 85	31567	45.6101	11.1199	WGS84	Precise	860	Caoduro et al, 1994			Troglohyphantes zorzii
SCP:Troglo_2022:757	MaterialCitation	SCP:Troglo_2022:757		Troglohyphantes lessinensis	Animalia	Arthropoda	Arachnida	Araneae	Troglohyphantes	lessinensis	species	Caporiacco, 1936	Italy	Veneto	Selva di Progno	Grotta della Croce	Grotta della Croce, Selva di Progno, Verona, Veneto	Hypogean	V/VR 85	31568	45.6101	11.1199	WGS84	Precise	860	Caoduro et al, 1994
SCP:Troglo_2022:758	MaterialCitation	SCP:Troglo_2022:758		Troglohyphantes lessinensis	Animalia	Arthropoda	Arachnida	Araneae	Troglohyphantes	lessinensis	species	Caporiacco, 1936	Italy	Veneto	Selva di Progno	Grotta della Croce	Grotta della Croce, Selva di Progno, Verona, Veneto	Hypogean	V/VR 85	5195	45.6101	11.1199	WGS84	Precise	860	Pesarini, 2001
SCP:Troglo_2022:759	MaterialCitation	SCP:Troglo_2022:759		Troglohyphantes lessinensis	Animalia	Arthropoda	Arachnida	Araneae	Troglohyphantes	lessinensis	species	Caporiacco, 1936	Italy	Veneto	Selva di Progno	Grotta La Casara	Grotta La Casara, Selva di Progno, Verona, Veneto			12932	45.6493	11.0976	WGS84	Precise	1348	Brignoli, 1972			Troglohyphantes zorzii
SCP:Troglo_2022:760	MaterialCitation	SCP:Troglo_2022:760		Troglohyphantes lessinensis	Animalia	Arthropoda	Arachnida	Araneae	Troglohyphantes	lessinensis	species	Caporiacco, 1936	Italy	Veneto	Selva di Progno	Prusti di sotto - Grotta del Berclie	Prusti di sotto - Grotta del Berclie, Selva di Progno, Verona, Veneto	Hypogean		31569	45.6569	11.137	WGS84	Precise	1130	Caoduro et al, 1994
SCP:Troglo_2022:761	MaterialCitation	SCP:Troglo_2022:761		Troglohyphantes lessinensis	Animalia	Arthropoda	Arachnida	Araneae	Troglohyphantes	lessinensis	species	Caporiacco, 1936	Italy	Veneto	Torri del Benaco	Grotta Tanella	Grotta Tanella, Torri del Benaco, Verona, Veneto	Hypogean		56088	45.6544	10.7282	WGS84	Precise	322	Trotta and Cherubini, 2017
SCP:Troglo_2022:762	MaterialCitation	SCP:Troglo_2022:762		Troglohyphantes lessinensis	Animalia	Arthropoda	Arachnida	Araneae	Troglohyphantes	lessinensis	species	Caporiacco, 1936	Italy	Veneto	Torri del Benaco	Pai - Grotta Tanella	Pai - Grotta Tanella, Torri del Benaco, Verona, Veneto	Hypogean		31427	45.6544	10.7282	WGS84	Precise	322	Ballarin et al., 2008
SCP:Troglo_2022:763	MaterialCitation	SCP:Troglo_2022:763		Troglohyphantes lessinensis	Animalia	Arthropoda	Arachnida	Araneae	Troglohyphantes	lessinensis	species	Caporiacco, 1936	Italy	Veneto	Velo Veronese	Covoli di Velo	Covoli di Velo, Velo Veronese, Verona, Veneto	Hypogean	V/VR 46	32930	45.6087	11.1202	WGS84	Precise	878	Ballarin et al., 2011
SCP:Troglo_2022:764	MaterialCitation	SCP:Troglo_2022:764		Troglohyphantes lessinensis	Animalia	Arthropoda	Arachnida	Araneae	Troglohyphantes	lessinensis	species	Caporiacco, 1936	Italy	Veneto	Velo Veronese	Covoli di Velo	Covoli di Velo, Velo Veronese, Verona, Veneto		V/VR 42/43/44	12918	45.6087	11.1202	WGS84	Precise	878	Brignoli, 1972
SCP:Troglo_2022:765	MaterialCitation	SCP:Troglo_2022:765		Troglohyphantes lessinensis	Animalia	Arthropoda	Arachnida	Araneae	Troglohyphantes	lessinensis	species	Caporiacco, 1936	Italy	Veneto	Velo Veronese	Covoli di Velo	Covoli di Velo, Velo Veronese, Verona, Veneto	Hypogean	V/VR 46	31755	45.6087	11.1202	WGS84	Precise	878	di Caporiacco, 1936
SCP:Troglo_2022:766	MaterialCitation	SCP:Troglo_2022:766		Troglohyphantes lessinensis	Animalia	Arthropoda	Arachnida	Araneae	Troglohyphantes	lessinensis	species	Caporiacco, 1936	Italy	Veneto	Velo Veronese	Covoli di Velo	Covoli di Velo, Velo Veronese, Verona, Veneto	Hypogean	V/VR 46	32500	45.6087	11.1202	WGS84	Precise	878	Isaia and Pantini, 2010
SCP:Troglo_2022:767	MaterialCitation	SCP:Troglo_2022:767		Troglohyphantes lessinensis	Animalia	Arthropoda	Arachnida	Araneae	Troglohyphantes	lessinensis	species	Caporiacco, 1936	Italy	Veneto	Velo Veronese	Covoli di Velo	Covoli di Velo, Velo Veronese, Verona, Veneto	Hypogean	V/VR 46	32036	45.6087	11.1202	WGS84	Precise	878	Ruffo, 1938
SCP:Troglo_2022:768	MaterialCitation	SCP:Troglo_2022:768		Troglohyphantes lessinensis	Animalia	Arthropoda	Arachnida	Araneae	Troglohyphantes	lessinensis	species	Caporiacco, 1936	Italy	Veneto	Velo Veronese	Grotta della Croce	Grotta della Croce, Velo Veronese, Verona, Veneto	Hypogean	V/VR 85	12934	45.6101	11.1199	WGS84	Precise	860	Brignoli, 1972			Troglohyphantes zorzii
SCP:Troglo_2022:769	MaterialCitation	SCP:Troglo_2022:769		Troglohyphantes lessinensis	Animalia	Arthropoda	Arachnida	Araneae	Troglohyphantes	lessinensis	species	Caporiacco, 1936	Italy	Veneto	Velo veronese	Tana delle Sponde	Tana delle Sponde, Velo veronese, Verona, Veneto	Hypogean		5197	45.61	11.1199	WGS84	Locality		Pesarini, 2001
SCP:Troglo_2022:770	MaterialCitation	SCP:Troglo_2022:770		Troglohyphantes lessinensis	Animalia	Arthropoda	Arachnida	Araneae	Troglohyphantes	lessinensis	species	Caporiacco, 1936	Italy	Veneto	Verona	Spluga della Cà dell'Ora	Spluga della Cà dell'Ora, Verona, Verona, Veneto	Hypogean	V/VR 484	63466	45.5285	11.108	WGS84	Precise	441	Brignoli, 1971a			Troglohyphantes prope zorzii
SCP:Troglo_2022:771	HumanObservation	SCP:Troglo_2022:771	2019-12-07	Troglohyphantes liburnicus	Animalia	Arthropoda	Arachnida	Araneae	Troglohyphantes	liburnicus	species	Caporiacco, 1927	Croatia	Primorje-Gorski Kotar	Apriano	Jama na Martinčićevih hribi	Jama na Martinčićevih hribi, Apriano, Primorje-Gorski Kotar	Hypogean		CBSS_AR6609	45.3421	14.2889	WGS84	Precise		This work	Lovel Kukuljan		Pavlek Martina	1f, 1juv
SCP:Troglo_2022:772	HumanObservation	SCP:Troglo_2022:772	1999-09-11	Troglohyphantes liburnicus	Animalia	Arthropoda	Arachnida	Araneae	Troglohyphantes	liburnicus	species	Caporiacco, 1927	Croatia	Primorje-Gorski Kotar	Castua	Jama pul Bani	Jama pul Bani, Castua, Primorje-Gorski Kotar	Hypogean		CBSS_AR1315	45.3747	14.3641	WGS84	Precise		This work	Dalibor Reš		Pavlek Martina	1f
SCP:Troglo_2022:773	HumanObservation	SCP:Troglo_2022:773	2009-04-26	Troglohyphantes liburnicus	Animalia	Arthropoda	Arachnida	Araneae	Troglohyphantes	liburnicus	species	Caporiacco, 1927	Croatia	Primorje-Gorski Kotar	Ćićarija	Jama u Velim Sapcima 3	Jama u Velim Sapcima 3, Ćićarija, Primorje-Gorski Kotar	Hypogean		CBSS_AR617	45.359	14.2427	WGS84	Precise		This work	Pavlek Martina		Pavlek Martina	1f, 2juv
SCP:Troglo_2022:774	HumanObservation	SCP:Troglo_2022:774	2018-05-20	Troglohyphantes liburnicus	Animalia	Arthropoda	Arachnida	Araneae	Troglohyphantes	liburnicus	species	Caporiacco, 1927	Croatia	Primorje-Gorski Kotar	Clana	Rupica na 666 MNV	Rupica na 666 MNV, Clana, Primorje-Gorski Kotar	Hypogean		CBSS_AR5722	45.4515	14.4102	WGS84	Precise		This work	Lovel Kukuljan		Pavlek Martina	1f, 1juv
SCP:Troglo_2022:775	HumanObservation	SCP:Troglo_2022:775	2017-11-01	Troglohyphantes liburnicus	Animalia	Arthropoda	Arachnida	Araneae	Troglohyphantes	liburnicus	species	Caporiacco, 1927	Croatia	Primorje-Gorski Kotar	Jelenje	Partizanska jama	Partizanska jama, Jelenje, Primorje-Gorski Kotar	Hypogean		CBSS_AR6656	45.4345	14.4229	WGS84	Precise		This work	Dino Grozić		Pavlek Martina	1juvm
SCP:Troglo_2022:776	MaterialCitation	SCP:Troglo_2022:776		Troglohyphantes liburnicus	Animalia	Arthropoda	Arachnida	Araneae	Troglohyphantes	liburnicus	species	Caporiacco, 1927	Croatia	Primorje-Gorski Kotar	Jurdani	Šparožna pećina	Šparožna pećina, Jurdani, Primorje-Gorski Kotar	Hypogean			45.408	14.3325	WGS84	Precise		di Caporiacco, 1927	Athos Goidanich
SCP:Troglo_2022:777	HumanObservation	SCP:Troglo_2022:777	2019-05-01	Troglohyphantes liburnicus	Animalia	Arthropoda	Arachnida	Araneae	Troglohyphantes	liburnicus	species	Caporiacco, 1927	Croatia	Primorje-Gorski Kotar	Lipa	Potpećina	Potpećina, Lipa, Primorje-Gorski Kotar	Hypogean		CBSS_AR6104	45.4414	14.3196	WGS84	Precise		This work	Lovel Kukuljan		Pavlek Martina	2f
SCP:Troglo_2022:778	HumanObservation	SCP:Troglo_2022:778	2009-06-28	Troglohyphantes liburnicus	Animalia	Arthropoda	Arachnida	Araneae	Troglohyphantes	liburnicus	species	Caporiacco, 1927	Croatia	Primorje-Gorski Kotar	Lovranska Draga	Proljetna jama	Proljetna jama, Lovranska Draga, Primorje-Gorski Kotar	Hypogean		CBSS_AR599	45.2849	14.2471	WGS84	Precise		This work	Bedek Jana		Pavlek Martina	1f, 1juv m
SCP:Troglo_2022:779	HumanObservation	SCP:Troglo_2022:779	2001-04-08	Troglohyphantes liburnicus	Animalia	Arthropoda	Arachnida	Araneae	Troglohyphantes	liburnicus	species	Caporiacco, 1927	Croatia	Primorje-Gorski Kotar	Mladenići	Jama Blažići 1	Jama Blažići 1, Mladenići, Primorje-Gorski Kotar	Hypogean		CBSS_AR1373	45.3816	14.3998	WGS84	Precise		This work	Dalibor Reš		Pavlek Martina	1f, 5juv
SCP:Troglo_2022:780	MaterialCitation	SCP:Troglo_2022:780		Troglohyphantes liburnicus	Animalia	Arthropoda	Arachnida	Araneae	Troglohyphantes	liburnicus	species	Caporiacco, 1927	Croatia	Primorje-Gorski Kotar	Mučići	Jama SI od Varljena	Jama SI od Varljena, Mučići, Primorje-Gorski Kotar	Hypogean			45.4074	14.3087	WGS84	Precise		di Caporiacco, 1927	Athos Goidanich
SCP:Troglo_2022:781	MaterialCitation	SCP:Troglo_2022:781		Troglohyphantes liburnicus	Animalia	Arthropoda	Arachnida	Araneae	Troglohyphantes	liburnicus	species	Caporiacco, 1927	Croatia	Primorje-Gorski Kotar	Mučići	Pećina u selu Pužima	Pećina u selu Pužima, Mučići, Primorje-Gorski Kotar	Hypogean			45.4044	14.3056	WGS84	Precise		Deeleman-Reinhold, 1978	Drovenik B.
SCP:Troglo_2022:782	HumanObservation	SCP:Troglo_2022:782	2003-11-02	Troglohyphantes liburnicus	Animalia	Arthropoda	Arachnida	Araneae	Troglohyphantes	liburnicus	species	Caporiacco, 1927	Croatia	Primorje-Gorski Kotar	Permani, Rijeka	Velika špilja u Permanima	Velika špilja u Permanima, Permani, Rijeka, Primorje-Gorski Kotar	Hypogean		CBSS_AR754	45.4102	14.3042	WGS84	Precise		This work	Dalibor Reš, Alen Kapidžić		Pavlek Martina	1m
SCP:Troglo_2022:783	HumanObservation	SCP:Troglo_2022:783	1999-03-25	Troglohyphantes liburnicus	Animalia	Arthropoda	Arachnida	Araneae	Troglohyphantes	liburnicus	species	Caporiacco, 1927	Croatia	Primorje-Gorski Kotar	Permani, Rijeka	Volareva jama	Volareva jama, Permani, Rijeka, Primorje-Gorski Kotar	Hypogean		CBSS_AR1126	45.4147	14.3008	WGS84	Precise		This work	Dalibor Reš		Pavlek Martina	1f
SCP:Troglo_2022:784	HumanObservation	SCP:Troglo_2022:784	2007-09-17	Troglohyphantes liburnicus	Animalia	Arthropoda	Arachnida	Araneae	Troglohyphantes	liburnicus	species	Caporiacco, 1927	Croatia	Primorje-Gorski Kotar	Poljane	Jama kod potoka Banine 3	Jama kod potoka Banine 3, Poljane, Primorje-Gorski Kotar	Hypogean		CBSS_AR1327	45.3137	14.2427	WGS84	Precise		This work	Bilandžija Helena		Pavlek Martina	2f
SCP:Troglo_2022:785	HumanObservation	SCP:Troglo_2022:785	2009-04-26	Troglohyphantes liburnicus	Animalia	Arthropoda	Arachnida	Araneae	Troglohyphantes	liburnicus	species	Caporiacco, 1927	Croatia	Primorje-Gorski Kotar	Poljane	Jama u Vetvi	Jama u Vetvi, Poljane, Primorje-Gorski Kotar	Hypogean		CBSS_AR609	45.3321	14.2407	WGS84	Precise		This work	Lukić Marko		Pavlek Martina	1f
SCP:Troglo_2022:786	HumanObservation	SCP:Troglo_2022:786	2009-04-21	Troglohyphantes liburnicus	Animalia	Arthropoda	Arachnida	Araneae	Troglohyphantes	liburnicus	species	Caporiacco, 1927	Croatia	Primorje-Gorski Kotar	Puhari, Poljane	Pećina kod sela Puhari	Pećina kod sela Puhari, Puhari, Poljane, Primorje-Gorski Kotar	Hypogean		CBSS_AR583	45.3289	14.2566	WGS84	Precise		This work	Pavlek Martina		Pavlek Martina	1f, 1juv f
SCP:Troglo_2022:787	HumanObservation	SCP:Troglo_2022:787	2015-09-23	Troglohyphantes liburnicus	Animalia	Arthropoda	Arachnida	Araneae	Troglohyphantes	liburnicus	species	Caporiacco, 1927	Croatia	Primorje-Gorski Kotar	Rijeka	Zametska špilja	Zametska špilja, Rijeka, Primorje-Gorski Kotar	Hypogean		ROC_166	45.3464	14.3861	WGS84	Precise		This work	Hrvoje Cvitanović		Pavlek Martina	1juv f
SCP:Troglo_2022:788	MaterialCitation	SCP:Troglo_2022:788		Troglohyphantes liburnicus	Animalia	Arthropoda	Arachnida	Araneae	Troglohyphantes	liburnicus	species	Caporiacco, 1927	Croatia	Primorje-Gorski Kotar	Ružići, Matulji	Pećina kod sela Ružići	Pećina kod sela Ružići, Ružići, Matulji, Primorje-Gorski Kotar	Hypogean			45.4192	14.3136	WGS84	Precise		Deeleman-Reinhold, 1978	Drovenik B.
SCP:Troglo_2022:789	MaterialCitation	SCP:Troglo_2022:789		Troglohyphantes liburnicus	Animalia	Arthropoda	Arachnida	Araneae	Troglohyphantes	liburnicus	species	Caporiacco, 1927	Croatia	Primorje-Gorski Kotar	Škalnica	Jama kod Škalnice	Jama kod Škalnice, Škalnica, Primorje-Gorski Kotar	Hypogean			45.4376	14.335	WGS84	Precise		Deeleman-Reinhold, 1978	Deeleman-Reinhold Christa L.
SCP:Troglo_2022:790	MaterialCitation	SCP:Troglo_2022:790		Troglohyphantes liburnicus	Animalia	Arthropoda	Arachnida	Araneae	Troglohyphantes	liburnicus	species	Caporiacco, 1927	Croatia	Primorje-Gorski Kotar	Važminec	Čampari jama	Čampari jama, Važminec, Primorje-Gorski Kotar	Hypogean			45.1238	14.3337	WGS84	Precise		Deeleman-Reinhold, 1978	Deeleman Paul Robert & Deeleman-Reinhold Christa Laetitia
SCP:Troglo_2022:791	HumanObservation	SCP:Troglo_2022:791	1993-08-15	Troglohyphantes liburnicus	Animalia	Arthropoda	Arachnida	Araneae	Troglohyphantes	liburnicus	species	Caporiacco, 1927	Croatia	Primorje-Gorski Kotar	Zlobin, Stražbenica vrh	Brezdanjača na Stražbenici	Brezdanjača na Stražbenici, Zlobin, Stražbenica vrh, Primorje-Gorski Kotar	Hypogean		CBSS_AR1131	45.2671	14.6914	WGS84	Precise		This work	Ozimec Roman		Pavlek Martina	1f
SCP:Troglo_2022:792	MaterialCitation	SCP:Troglo_2022:792	2016-06-09	Troglohyphantes lucifer	Animalia	Arthropoda	Arachnida	Araneae	Troglohyphantes	lucifer	species	Isaia, Mammola & Pantini, 2017	Italy	Piemonte	Almese	Viù, Colle del Lys	Viù, Colle del Lys, Almese, Torino, Piemonte			55705	45.1775	7.3614	WGS84	Precise		Isaia et al., 2017	Isaia M., Mammola S., Palermo			Paratypes
SCP:Troglo_2022:793	MaterialCitation	SCP:Troglo_2022:793		Troglohyphantes lucifer	Animalia	Arthropoda	Arachnida	Araneae	Troglohyphantes	lucifer	species	Isaia, Mammola & Pantini, 2017	Italy	Piemonte	Brosso	Buca del Ghiaccio della Cavallaria	Buca del Ghiaccio della Cavallaria, Brosso, Torino, Piemonte	Hypogean	Pi/TO 1609	63475	45.5183	7.7952	WGS84	Precise		Mammola et al., 2019b
SCP:Troglo_2022:794	MaterialCitation	SCP:Troglo_2022:794		Troglohyphantes lucifer	Animalia	Arthropoda	Arachnida	Araneae	Troglohyphantes	lucifer	species	Isaia, Mammola & Pantini, 2017	Italy	Piemonte	Bruzolo	Miniera abbandonata vivina alla frazione di Seinera	Miniera abbandonata vivina alla frazione di Seinera, Bruzolo, Torino, Piemonte	Artificial hypogean		55707	45.136	7.201	WGS84	Precise		Isaia et al., 2017
SCP:Troglo_2022:795	MaterialCitation	SCP:Troglo_2022:795		Troglohyphantes lucifer	Animalia	Arthropoda	Arachnida	Araneae	Troglohyphantes	lucifer	species	Isaia, Mammola & Pantini, 2017	Italy	Piemonte	Bruzolo	Miniera abbandonata vivina alla frazione di Seinera	Miniera abbandonata vivina alla frazione di Seinera, Bruzolo, Torino, Piemonte	Artificial hypogean		56768	45.136	7.201	WGS84	Precise		Mammola and Isaia, 2018
SCP:Troglo_2022:796	MaterialCitation	SCP:Troglo_2022:796		Troglohyphantes lucifer	Animalia	Arthropoda	Arachnida	Araneae	Troglohyphantes	lucifer	species	Isaia, Mammola & Pantini, 2017	Italy	Piemonte	Giaveno	W Forno	W Forno, Giaveno, Torino, Piemonte			63469	45.043	7.3481	WGS84	Municipality		Isaia et al., 2017
SCP:Troglo_2022:797	MaterialCitation	SCP:Troglo_2022:797		Troglohyphantes lucifer	Animalia	Arthropoda	Arachnida	Araneae	Troglohyphantes	lucifer	species	Isaia, Mammola & Pantini, 2017	Italy	Piemonte	Gravere	Balma Fumarella	Balma Fumarella, Gravere, Torino, Piemonte	Hypogean	Pi/TO 1597	63477	45.127	7.03198	WGS84	Precise		Isaia et al., 2010b
SCP:Troglo_2022:798	MaterialCitation	SCP:Troglo_2022:798	2014-06-13	Troglohyphantes lucifer	Animalia	Arthropoda	Arachnida	Araneae	Troglohyphantes	lucifer	species	Isaia, Mammola & Pantini, 2017	Italy	Piemonte	Gravere	Balma Fumarella	Balma Fumarella, Gravere, Torino, Piemonte	Hypogean	Pi/TO 1597	55706	45.127	7.03198	WGS84	Precise		Isaia et al., 2017	Mammola S., Piano E.			Paratypes
SCP:Troglo_2022:799	MaterialCitation	SCP:Troglo_2022:799		Troglohyphantes lucifer	Animalia	Arthropoda	Arachnida	Araneae	Troglohyphantes	lucifer	species	Isaia, Mammola & Pantini, 2017	Italy	Piemonte	Gravere	Balma Fumarella	Balma Fumarella, Gravere, Torino, Piemonte	Hypogean	Pi/TO 1597	54444	45.127	7.03198	WGS84	Precise		Mammola et al., 2018b
SCP:Troglo_2022:800	MaterialCitation	SCP:Troglo_2022:800		Troglohyphantes lucifer	Animalia	Arthropoda	Arachnida	Araneae	Troglohyphantes	lucifer	species	Isaia, Mammola & Pantini, 2017	Italy	Piemonte	Mezzenile	Borna inferiore del Pugnetto	Borna inferiore del Pugnetto, Mezzenile, Torino, Piemonte	Hypogean	Pi/TO 1502	63590	45.2744	7.4104	WGS84	Precise		Isaia et al., 2010b
SCP:Troglo_2022:801	MaterialCitation	SCP:Troglo_2022:801		Troglohyphantes lucifer	Animalia	Arthropoda	Arachnida	Araneae	Troglohyphantes	lucifer	species	Isaia, Mammola & Pantini, 2017	Italy	Piemonte	Mezzenile	Borna inferiore del Pugnetto	Borna inferiore del Pugnetto, Mezzenile, Torino, Piemonte	Hypogean	Pi/TO 1502	63472	45.2744	7.4104	WGS84	Precise		Isaia et al., 2017
SCP:Troglo_2022:802	MaterialCitation	SCP:Troglo_2022:802		Troglohyphantes lucifer	Animalia	Arthropoda	Arachnida	Araneae	Troglohyphantes	lucifer	species	Isaia, Mammola & Pantini, 2017	Italy	Piemonte	Mezzenile	Borna Maggiore del Pugnetto	Borna Maggiore del Pugnetto, Mezzenile, Torino, Piemonte	Hypogean	Pi/TO 1501	50277	45.273	7.4125	WGS84	Precise		Isaia et al., 2006
SCP:Troglo_2022:803	MaterialCitation	SCP:Troglo_2022:803		Troglohyphantes lucifer	Animalia	Arthropoda	Arachnida	Araneae	Troglohyphantes	lucifer	species	Isaia, Mammola & Pantini, 2017	Italy	Piemonte	Mezzenile	Borna Maggiore del Pugnetto	Borna Maggiore del Pugnetto, Mezzenile, Torino, Piemonte	Hypogean	Pi/TO 1501	63591	45.273	7.4125	WGS84	Precise		Isaia et al., 2010b
SCP:Troglo_2022:804	MaterialCitation	SCP:Troglo_2022:804		Troglohyphantes lucifer	Animalia	Arthropoda	Arachnida	Araneae	Troglohyphantes	lucifer	species	Isaia, Mammola & Pantini, 2017	Italy	Piemonte	Mezzenile	Borna Maggiore del Pugnetto	Borna Maggiore del Pugnetto, Mezzenile, Torino, Piemonte	Hypogean	Pi/TO 1501	63473	45.273	7.4125	WGS84	Precise		Isaia et al., 2017
SCP:Troglo_2022:805	MaterialCitation	SCP:Troglo_2022:805		Troglohyphantes lucifer	Animalia	Arthropoda	Arachnida	Araneae	Troglohyphantes	lucifer	species	Isaia, Mammola & Pantini, 2017	Italy	Piemonte	Mezzenile	Borna Maggiore del Pugnetto	Borna Maggiore del Pugnetto, Mezzenile, Torino, Piemonte	Hypogean	Pi/TO 1501	54442	45.273	7.4125	WGS84	Precise		Mammola et al., 2018b
SCP:Troglo_2022:806	MaterialCitation	SCP:Troglo_2022:806		Troglohyphantes lucifer	Animalia	Arthropoda	Arachnida	Araneae	Troglohyphantes	lucifer	species	Isaia, Mammola & Pantini, 2017	Italy	Piemonte	Mezzenile	Cavernetta 5	Cavernetta 5, Mezzenile, Torino, Piemonte	Hypogean		63470	45.2943	7.3959	WGS84	Municipality		Isaia et al., 2017
SCP:Troglo_2022:807	MaterialCitation	SCP:Troglo_2022:807		Troglohyphantes lucifer	Animalia	Arthropoda	Arachnida	Araneae	Troglohyphantes	lucifer	species	Isaia, Mammola & Pantini, 2017	Italy	Piemonte	Mezzenile	Grotte del Pugnetto	Grotte del Pugnetto, Mezzenile, Torino, Piemonte	Hypogean	Pi/TO 1501-1504	63066	45.273	7.4125	WGS84	Precise		Mammola et al., 2019b
SCP:Troglo_2022:808	MaterialCitation	SCP:Troglo_2022:808		Troglohyphantes lucifer	Animalia	Arthropoda	Arachnida	Araneae	Troglohyphantes	lucifer	species	Isaia, Mammola & Pantini, 2017	Italy	Piemonte	Mezzenile	Grotte del Pugnetto	Grotte del Pugnetto, Mezzenile, Torino, Piemonte	Hypogean	Pi/TO 1501-1504	63474	45.273	7.4125	WGS84	Precise		Mammola et al., 2019b
SCP:Troglo_2022:809	MaterialCitation	SCP:Troglo_2022:809		Troglohyphantes lucifer	Animalia	Arthropoda	Arachnida	Araneae	Troglohyphantes	lucifer	species	Isaia, Mammola & Pantini, 2017	Italy	Piemonte	Mezzenile	Pugnetto	Pugnetto, Mezzenile, Torino, Piemonte			56885	45.2723	7.41242	WGS84	Precise		Mammola et al., 2017
SCP:Troglo_2022:810	MaterialCitation	SCP:Troglo_2022:810		Troglohyphantes lucifer	Animalia	Arthropoda	Arachnida	Araneae	Troglohyphantes	lucifer	species	Isaia, Mammola & Pantini, 2017	Italy	Piemonte	Mezzenile	Pugnetto beech forest	Pugnetto beech forest, Mezzenile, Torino, Piemonte	Beech forest		63471	45.2943	7.3959	WGS84	Municipality		Isaia et al., 2017
SCP:Troglo_2022:811	MaterialCitation	SCP:Troglo_2022:811		Troglohyphantes lucifer	Animalia	Arthropoda	Arachnida	Araneae	Troglohyphantes	lucifer	species	Isaia, Mammola & Pantini, 2017	Italy	Piemonte	Novalesa	Balma dei Folletti	Balma dei Folletti, Novalesa, Torino, Piemonte			63476	45.1954	7.0196	WGS84	Precise		Isaia et al., 2010b
SCP:Troglo_2022:812	MaterialCitation	SCP:Troglo_2022:812		Troglohyphantes lucifer	Animalia	Arthropoda	Arachnida	Araneae	Troglohyphantes	lucifer	species	Isaia, Mammola & Pantini, 2017	Italy	Piemonte	Novalesa	Grotta del Ghiaccio di Bosconero	Grotta del Ghiaccio di Bosconero, Novalesa, Torino, Piemonte	Hypogean	Pi/TO 1580	63478	45.1753	7.051	WGS84	Precise		Isaia et al., 2010b
SCP:Troglo_2022:813	MaterialCitation	SCP:Troglo_2022:813		Troglohyphantes lucifer	Animalia	Arthropoda	Arachnida	Araneae	Troglohyphantes	lucifer	species	Isaia, Mammola & Pantini, 2017	Italy	Piemonte	Novalesa	Grotta del Ghiaccio di Bosconero	Grotta del Ghiaccio di Bosconero, Novalesa, Torino, Piemonte	Hypogean	Pi/TO 1580	63468	45.1753	7.051	WGS84	Precise		Isaia et al., 2017
SCP:Troglo_2022:814	MaterialCitation	SCP:Troglo_2022:814		Troglohyphantes lucifer	Animalia	Arthropoda	Arachnida	Araneae	Troglohyphantes	lucifer	species	Isaia, Mammola & Pantini, 2017	Italy	Piemonte	Novalesa	Grotta del Ghiaccio di Bosconero	Grotta del Ghiaccio di Bosconero, Novalesa, Torino, Piemonte	Hypogean	Pi/TO 1580	63065	45.1753	7.051	WGS84	Precise		Mammola et al., 2019b
SCP:Troglo_2022:815	MaterialCitation	SCP:Troglo_2022:815	2014-09-12	Troglohyphantes lucifer	Animalia	Arthropoda	Arachnida	Araneae	Troglohyphantes	lucifer	species	Isaia, Mammola & Pantini, 2017	Italy	Piemonte	Roure	Tana del Diavolo	Tana del Diavolo, Roure, Torino, Piemonte	Hypogean	Pi/TO 1591	55704	45.0263	7.12206	WGS84	Precise		Isaia et al., 2017	Isaia Marco, Mammola Stefano			Holotype
SCP:Troglo_2022:816	MaterialCitation	SCP:Troglo_2022:816		Troglohyphantes lucifer	Animalia	Arthropoda	Arachnida	Araneae	Troglohyphantes	lucifer	species	Isaia, Mammola & Pantini, 2017	Italy	Piemonte	Roure	Tana del Diavolo	Tana del Diavolo, Roure, Torino, Piemonte	Hypogean	Pi/TO 1591	54443	45.0263	7.12206	WGS84	Precise		Mammola et al., 2018b
SCP:Troglo_2022:817	MaterialCitation	SCP:Troglo_2022:817		Troglohyphantes lucifer	Animalia	Arthropoda	Arachnida	Araneae	Troglohyphantes	lucifer	species	Isaia, Mammola & Pantini, 2017	Italy	Piemonte	Roure	Tana del Diavolo	Tana del Diavolo, Roure, Torino, Piemonte	Hypogean	Pi/TO 1591	63071	45.0263	7.12206	WGS84	Precise		Mammola et al., 2019b
SCP:Troglo_2022:818	MaterialCitation	SCP:Troglo_2022:818		Troglohyphantes lucifer	Animalia	Arthropoda	Arachnida	Araneae	Troglohyphantes	lucifer	species	Isaia, Mammola & Pantini, 2017	Italy	Piemonte	Roure	Tana del Diavolo	Tana del Diavolo, Roure, Torino, Piemonte	Hypogean	Pi/TO 1591	63583	45.0263	7.12206	WGS84	Precise		Mammola et al., 2019b
SCP:Troglo_2022:819	MaterialCitation	SCP:Troglo_2022:819		Troglohyphantes lucifuga	Animalia	Arthropoda	Arachnida	Araneae	Troglohyphantes	lucifuga	species	(Simon, 1884)	France	Auvergne-Rhône-Alpes	massif des Aiguilles Rouges	Planpraz	Planpraz, massif des Aiguilles Rouges, Savoie (Haute-), Auvergne-Rhône-Alpes	Rhododendron			45.9428	6.84817	WGS84	Locality		Ledoux and Emerit, 1996; and Ledoux et al., 1996				Locality not specified. Coords hypothesised on the basis of the sampling locality in Ledeux and Emerit (1996)
SCP:Troglo_2022:820	MaterialCitation	SCP:Troglo_2022:820		Troglohyphantes lucifuga	Animalia	Arthropoda	Arachnida	Araneae	Troglohyphantes	lucifuga	species	(Simon, 1884)	France	Île-de-France			Seine-et-Marne, Île-de-France	Forest, in moss					WGS84			Doignon, 1976				Doubtful data. Not considered in the model.
SCP:Troglo_2022:821	MaterialCitation	SCP:Troglo_2022:821		Troglohyphantes lucifuga	Animalia	Arthropoda	Arachnida	Araneae	Troglohyphantes	lucifuga	species	(Simon, 1884)	Italy	Piemonte	Ala di Stura	Borna del Servais	Borna del Servais, Ala di Stura, Torino, Piemonte	Hypogean		63479	45.3228	7.3261	WGS84	Precise		Isaia et al., 2010b
SCP:Troglo_2022:822	MaterialCitation	SCP:Troglo_2022:822		Troglohyphantes lucifuga	Animalia	Arthropoda	Arachnida	Araneae	Troglohyphantes	lucifuga	species	(Simon, 1884)	Italy	Piemonte	Ala di Stura	Borna del Servais B	Borna del Servais B, Ala di Stura, Torino, Piemonte	Hypogean	art Pi/TO	63480	45.3226	7.32763	WGS84	Precise		Isaia et al., 2010b
SCP:Troglo_2022:823	MaterialCitation	SCP:Troglo_2022:823		Troglohyphantes lucifuga	Animalia	Arthropoda	Arachnida	Araneae	Troglohyphantes	lucifuga	species	(Simon, 1884)	Italy	Piemonte	Ala di Stura	Borna del Servais B	Borna del Servais B, Ala di Stura, Torino, Piemonte		art Pi/TO	63068	45.3226	7.32763	WGS84	Precise		Mammola et al., 2019b
SCP:Troglo_2022:824	MaterialCitation	SCP:Troglo_2022:824		Troglohyphantes lucifuga	Animalia	Arthropoda	Arachnida	Araneae	Troglohyphantes	lucifuga	species	(Simon, 1884)	Italy	Piemonte	Alagna Valsesia	Alpi Pile	Alpi Pile, Alagna Valsesia, Vercelli, Piemonte			63492	45.8521	7.9379	WGS84	Municipality		Isaia et al., 2017
SCP:Troglo_2022:825	MaterialCitation	SCP:Troglo_2022:825		Troglohyphantes lucifuga	Animalia	Arthropoda	Arachnida	Araneae	Troglohyphantes	lucifuga	species	(Simon, 1884)	Italy	Piemonte	Alagna Valsesia	Quarone, Roccapietra	Quarone, Roccapietra, Alagna Valsesia, Vercelli, Piemonte			63504	45.793	8.24783	WGS84	Municipality		Isaia et al., 2017
SCP:Troglo_2022:826	MaterialCitation	SCP:Troglo_2022:826		Troglohyphantes lucifuga	Animalia	Arthropoda	Arachnida	Araneae	Troglohyphantes	lucifuga	species	(Simon, 1884)	Italy	Piemonte	Biella	Buco dell'Oropa	Buco dell'Oropa, Biella, Biella, Piemonte	Hypogean	Pi/BI 2625	63495	45.608	7.99924	WGS84	Precise		Isaia et al., 2011
SCP:Troglo_2022:827	MaterialCitation	SCP:Troglo_2022:827		Troglohyphantes lucifuga	Animalia	Arthropoda	Arachnida	Araneae	Troglohyphantes	lucifuga	species	(Simon, 1884)	Italy	Piemonte	Biella	Santuario di Oropa	Santuario di Oropa, Biella, Biella, Piemonte			55712	45.6275	7.9801	WGS84	Locality		Isaia et al., 2017
SCP:Troglo_2022:828	MaterialCitation	SCP:Troglo_2022:828		Troglohyphantes lucifuga	Animalia	Arthropoda	Arachnida	Araneae	Troglohyphantes	lucifuga	species	(Simon, 1884)	Italy	Piemonte	Biella	Santuario di Oropa	Santuario di Oropa, Biella, Biella, Piemonte			5151	45.6275	7.9801	WGS84	Locality		Pesarini, 2001
SCP:Troglo_2022:829	MaterialCitation	SCP:Troglo_2022:829		Troglohyphantes lucifuga	Animalia	Arthropoda	Arachnida	Araneae	Troglohyphantes	lucifuga	species	(Simon, 1884)	Italy	Piemonte	Bioglio	Ex miniera Argentera, alta Val Sessera	Ex miniera Argentera, alta Val Sessera, Bioglio, Biella, Piemonte	Artificial hypogean		63501	45.6795	8.05217	WGS84	Precise		Isaia et al., 2011
SCP:Troglo_2022:830	MaterialCitation	SCP:Troglo_2022:830		Troglohyphantes lucifuga	Animalia	Arthropoda	Arachnida	Araneae	Troglohyphantes	lucifuga	species	(Simon, 1884)	Italy	Piemonte	Bioglio	Ex miniera pietra bianca 2, alta Val Sessera	Ex miniera pietra bianca 2, alta Val Sessera, Bioglio, Biella, Piemonte	Artificial hypogean		63502	45.686	8.0522	WGS84	Precise		Isaia et al., 2011
SCP:Troglo_2022:831	MaterialCitation	SCP:Troglo_2022:831		Troglohyphantes lucifuga	Animalia	Arthropoda	Arachnida	Araneae	Troglohyphantes	lucifuga	species	(Simon, 1884)	Italy	Piemonte	Boccioleto	Bo 5 di Boccioleto	Bo 5 di Boccioleto, Boccioleto, Vercelli, Piemonte	Hypogean	Pi/VC 2574	63503	45.8338	8.10302	WGS84	Precise		Isaia et al., 2011
SCP:Troglo_2022:832	MaterialCitation	SCP:Troglo_2022:832		Troglohyphantes lucifuga	Animalia	Arthropoda	Arachnida	Araneae	Troglohyphantes	lucifuga	species	(Simon, 1884)	Italy	Piemonte	Borgosesia	Buco della Bondaccia	Buco della Bondaccia, Borgosesia, Vercelli, Piemonte	Hypogean	Pi/VC 2505	30581	45.7114	8.31183	WGS84	Precise	690	Isaia et al., 2010b
SCP:Troglo_2022:833	MaterialCitation	SCP:Troglo_2022:833	2008-08-15	Troglohyphantes lucifuga	Animalia	Arthropoda	Arachnida	Araneae	Troglohyphantes	lucifuga	species	(Simon, 1884)	Italy	Piemonte	Borgosesia	Buco della Bondaccia	Buco della Bondaccia, Borgosesia, Vercelli, Piemonte	Hypogean	Pi/VC 2505	63510	45.7114	8.31183	WGS84	Precise	690	Isaia et al., 2011	Lana E.
SCP:Troglo_2022:834	MaterialCitation	SCP:Troglo_2022:834	2008-08-15	Troglohyphantes lucifuga	Animalia	Arthropoda	Arachnida	Araneae	Troglohyphantes	lucifuga	species	(Simon, 1884)	Italy	Piemonte	Borgosesia	Buco della Bondaccia	Buco della Bondaccia, Borgosesia, Vercelli, Piemonte	Hypogean	Pi/VC 2505	55710	45.7114	8.31183	WGS84	Precise	690	Isaia et al., 2017	Lana E.
SCP:Troglo_2022:835	MaterialCitation	SCP:Troglo_2022:835		Troglohyphantes lucifuga	Animalia	Arthropoda	Arachnida	Araneae	Troglohyphantes	lucifuga	species	(Simon, 1884)	Italy	Piemonte	Borgosesia	Fata Morgana	Fata Morgana, Borgosesia, Vercelli, Piemonte	Hypogean	Pi/VC 2736	63509	45.7052	8.30913	WGS84	Precise		Isaia et al., 2011
SCP:Troglo_2022:836	MaterialCitation	SCP:Troglo_2022:836		Troglohyphantes lucifuga	Animalia	Arthropoda	Arachnida	Araneae	Troglohyphantes	lucifuga	species	(Simon, 1884)	Italy	Piemonte	Borgosesia	Grotta della Breccia di Ara	Grotta della Breccia di Ara, Borgosesia, Vercelli, Piemonte	Hypogean	Pi/VC 2773	63596	45.697	8.3258	WGS84	Precise		Isaia et al., 2011
SCP:Troglo_2022:837	MaterialCitation	SCP:Troglo_2022:837		Troglohyphantes lucifuga	Animalia	Arthropoda	Arachnida	Araneae	Troglohyphantes	lucifuga	species	(Simon, 1884)	Italy	Piemonte	Borgosesia	Pozzo di San Quirico Cave	Pozzo di San Quirico Cave, Borgosesia, Vercelli, Piemonte	Hypogean	Pi/VC 2567	63511	45.7051	8.3154	WGS84	Precise	640	Isaia et al., 2011
SCP:Troglo_2022:838	MaterialCitation	SCP:Troglo_2022:838		Troglohyphantes lucifuga	Animalia	Arthropoda	Arachnida	Araneae	Troglohyphantes	lucifuga	species	(Simon, 1884)	Italy	Piemonte	Brosso	Boira del Salè	Boira del Salè, Brosso, Torino, Piemonte	Hypogean	Pi/TO 1605	63490	45.5904	7.8407	WGS84	Precise		Isaia et al., 2010b
SCP:Troglo_2022:839	MaterialCitation	SCP:Troglo_2022:839		Troglohyphantes lucifuga	Animalia	Arthropoda	Arachnida	Araneae	Troglohyphantes	lucifuga	species	(Simon, 1884)	Italy	Piemonte	Brosso	Buca del Ghiaccio della Cavallaria	Buca del Ghiaccio della Cavallaria, Brosso, Torino, Piemonte	Hypogean	Pi/TO 1609	63487	45.5183	7.7952	WGS84	Precise		Isaia et al., 2006
SCP:Troglo_2022:840	MaterialCitation	SCP:Troglo_2022:840		Troglohyphantes lucifuga	Animalia	Arthropoda	Arachnida	Araneae	Troglohyphantes	lucifuga	species	(Simon, 1884)	Italy	Piemonte	Brosso	Buca del Ghiaccio della Cavallaria	Buca del Ghiaccio della Cavallaria, Brosso, Torino, Piemonte	Hypogean	Pi/TO 1609	63488	45.5183	7.7952	WGS84	Precise		Isaia et al., 2010b
SCP:Troglo_2022:841	MaterialCitation	SCP:Troglo_2022:841		Troglohyphantes lucifuga	Animalia	Arthropoda	Arachnida	Araneae	Troglohyphantes	lucifuga	species	(Simon, 1884)	Italy	Piemonte	Brosso	Buca del Ghiaccio della Cavallaria	Buca del Ghiaccio della Cavallaria, Brosso, Torino, Piemonte	Hypogean	Pi/TO 1609	63489	45.5183	7.7952	WGS84	Precise		Isaia et al., 2017
SCP:Troglo_2022:842	MaterialCitation	SCP:Troglo_2022:842		Troglohyphantes lucifuga	Animalia	Arthropoda	Arachnida	Araneae	Troglohyphantes	lucifuga	species	(Simon, 1884)	Italy	Piemonte	Brosso	Buca del Ghiaccio della Cavallaria	Buca del Ghiaccio della Cavallaria, Brosso, Torino, Piemonte	Hypogean	Pi/TO 1609	63067	45.5183	7.7952	WGS84	Precise		Mammola et al., 2019b
SCP:Troglo_2022:843	MaterialCitation	SCP:Troglo_2022:843		Troglohyphantes lucifuga	Animalia	Arthropoda	Arachnida	Araneae	Troglohyphantes	lucifuga	species	(Simon, 1884)	Italy	Piemonte	Brosso	Buca del Ghiaccio della Cavallaria	Buca del Ghiaccio della Cavallaria, Brosso, Torino, Piemonte	Hypogean	Pi/TO 1609	63486	45.5183	7.7952	WGS84	Precise		Mammola et al., 2019b
SCP:Troglo_2022:844	MaterialCitation	SCP:Troglo_2022:844	1982-07-16	Troglohyphantes lucifuga	Animalia	Arthropoda	Arachnida	Araneae	Troglohyphantes	lucifuga	species	(Simon, 1884)	Italy	Piemonte	Callabiana	Bocchetto Sessera	Bocchetto Sessera, Callabiana, Biella, Piemonte			737	45.6658	8.063	WGS84	Locality		Pesarini, 1988b	Pavesi Maurizio
SCP:Troglo_2022:845	MaterialCitation	SCP:Troglo_2022:845		Troglohyphantes lucifuga	Animalia	Arthropoda	Arachnida	Araneae	Troglohyphantes	lucifuga	species	(Simon, 1884)	Italy	Piemonte	Campiglia Cervo	Grotta del Terramone	Grotta del Terramone, Campiglia Cervo, Biella, Piemonte	Hypogean	Pi/BI 2580	32421	45.6537	8.01	WGS84	Locality		Isaia et al., 2011
SCP:Troglo_2022:846	MaterialCitation	SCP:Troglo_2022:846		Troglohyphantes lucifuga	Animalia	Arthropoda	Arachnida	Araneae	Troglohyphantes	lucifuga	species	(Simon, 1884)	Italy	Piemonte	Canischio	Canischio	Canischio, Canischio, Torino, Piemonte			5150	45.3768	7.592	WGS84	Municipality		Pesarini, 2001
SCP:Troglo_2022:847	MaterialCitation	SCP:Troglo_2022:847		Troglohyphantes lucifuga	Animalia	Arthropoda	Arachnida	Araneae	Troglohyphantes	lucifuga	species	(Simon, 1884)	Italy	Piemonte	Ceres	Borna del Servais B	Borna del Servais B, Ceres, Torino, Piemonte	Hypogean	art Pi/TO	63482	45.3226	7.32763	WGS84	Precise		Isaia et al., 2017
SCP:Troglo_2022:848	MaterialCitation	SCP:Troglo_2022:848		Troglohyphantes lucifuga	Animalia	Arthropoda	Arachnida	Araneae	Troglohyphantes	lucifuga	species	(Simon, 1884)	Italy	Piemonte	Ceres	Borna del Servais B	Borna del Servais B, Ceres, Torino, Piemonte	Hypogean	art Pi/TO	63481	45.3226	7.32763	WGS84	Precise		Mammola et al., 2019b
SCP:Troglo_2022:849	MaterialCitation	SCP:Troglo_2022:849		Troglohyphantes lucifuga	Animalia	Arthropoda	Arachnida	Araneae	Troglohyphantes	lucifuga	species	(Simon, 1884)	Italy	Piemonte	Corio	Miniera di Cudine	Miniera di Cudine, Corio, Torino, Piemonte	Hypogean		30580	45.2999	7.4985	WGS84	Precise		Isaia et al., 2010b
SCP:Troglo_2022:850	MaterialCitation	SCP:Troglo_2022:850		Troglohyphantes lucifuga	Animalia	Arthropoda	Arachnida	Araneae	Troglohyphantes	lucifuga	species	(Simon, 1884)	Italy	Piemonte	Grignasco	Buco deli Partigiani	Buco deli Partigiani, Grignasco, Novara, Piemonte	Hypogean	Pi/NO 2558	32420	45.6996	8.3183	WGS84	Precise		Isaia et al., 2011
SCP:Troglo_2022:851	MaterialCitation	SCP:Troglo_2022:851		Troglohyphantes lucifuga	Animalia	Arthropoda	Arachnida	Araneae	Troglohyphantes	lucifuga	species	(Simon, 1884)	Italy	Piemonte	Grignasco	Grotta dell'acquedotto di Ara	Grotta dell'acquedotto di Ara, Grignasco, Novara, Piemonte	Hypogean	Pi/NO 2561	63517	45.7018	8.331	WGS84	Precise		Isaia et al., 2011
SCP:Troglo_2022:852	MaterialCitation	SCP:Troglo_2022:852		Troglohyphantes lucifuga	Animalia	Arthropoda	Arachnida	Araneae	Troglohyphantes	lucifuga	species	(Simon, 1884)	Italy	Piemonte	Ingria	Torrente Soana	Torrente Soana, Ingria, Torino, Piemonte			63484	45.461	7.54572	WGS84	Locality		Isaia et al., 2017
SCP:Troglo_2022:853	MaterialCitation	SCP:Troglo_2022:853		Troglohyphantes lucifuga	Animalia	Arthropoda	Arachnida	Araneae	Troglohyphantes	lucifuga	species	(Simon, 1884)	Italy	Piemonte	Levone	Grotta di Levone	Grotta di Levone, Levone, Torino, Piemonte	Hypogean	Pi/TO 1612	63485	45.3258	7.6013	WGS84	Precise		Isaia et al., 2010b
SCP:Troglo_2022:854	MaterialCitation	SCP:Troglo_2022:854		Troglohyphantes lucifuga	Animalia	Arthropoda	Arachnida	Araneae	Troglohyphantes	lucifuga	species	(Simon, 1884)	Italy	Piemonte	Macugnaga	Ghiacciaio del Belvedere	Ghiacciaio del Belvedere, Macugnaga, Verbano-Cusio-Ossola, Piemonte			54389	45.9614	7.9154	WGS84	Precise		Tampucci et al., 2017b
SCP:Troglo_2022:855	MaterialCitation	SCP:Troglo_2022:855		Troglohyphantes lucifuga	Animalia	Arthropoda	Arachnida	Araneae	Troglohyphantes	lucifuga	species	(Simon, 1884)	Italy	Piemonte	Macugnaga	Macugnaga	Macugnaga, Macugnaga, Verbano-Cusio-Ossola, Piemonte			5153	45.9647	7.9606	WGS84	Municipality	2000	Pesarini, 2001
SCP:Troglo_2022:856	MaterialCitation	SCP:Troglo_2022:856		Troglohyphantes lucifuga	Animalia	Arthropoda	Arachnida	Araneae	Troglohyphantes	lucifuga	species	(Simon, 1884)	Italy	Piemonte	Macugnaga	Monte Rosa Massif, Belvedere glacier	Monte Rosa Massif, Belvedere glacier, Macugnaga, Verbano-Cusio-Ossola, Piemonte			63023	45.9614	7.91542	WGS84	Precise from publication		Tampucci et al., 2017a
SCP:Troglo_2022:857	MaterialCitation	SCP:Troglo_2022:857		Troglohyphantes lucifuga	Animalia	Arthropoda	Arachnida	Araneae	Troglohyphantes	lucifuga	species	(Simon, 1884)	Italy	Piemonte	Macugnaga	Moraine of Belvedere glacier, Mount Rosa	Moraine of Belvedere glacier, Mount Rosa, Macugnaga, Verbano-Cusio-Ossola, Piemonte			55709	45.9647	7.9606	WGS84	Locality		Isaia et al., 2017
SCP:Troglo_2022:858	MaterialCitation	SCP:Troglo_2022:858		Troglohyphantes lucifuga	Animalia	Arthropoda	Arachnida	Araneae	Troglohyphantes	lucifuga	species	(Simon, 1884)	Italy	Piemonte	Pettinengo	Monte Bo	Monte Bo, Pettinengo, Biella, Piemonte			5152	45.7152	7.9992	WGS84	Locality	2000	Pesarini, 2001
SCP:Troglo_2022:859	MaterialCitation	SCP:Troglo_2022:859		Troglohyphantes lucifuga	Animalia	Arthropoda	Arachnida	Araneae	Troglohyphantes	lucifuga	species	(Simon, 1884)	Italy	Piemonte	Pollone	Buca sopra il lago del Mucrone	Buca sopra il lago del Mucrone, Pollone, Biella, Piemonte	Hypogean	Pi/BI 2787	63491	45.7275	7.9375	WGS84	Precise		Isaia et al., 2011
SCP:Troglo_2022:860	MaterialCitation	SCP:Troglo_2022:860		Troglohyphantes lucifuga	Animalia	Arthropoda	Arachnida	Araneae	Troglohyphantes	lucifuga	species	(Simon, 1884)	Italy	Piemonte	Quittengo	Ex miniera Alpe cima l'Ert	Ex miniera Alpe cima l'Ert, Quittengo, Biella, Piemonte	Artificial hypogean		63496	45.6708	8.0134	WGS84	Precise		Isaia et al., 2011
SCP:Troglo_2022:861	MaterialCitation	SCP:Troglo_2022:861		Troglohyphantes lucifuga	Animalia	Arthropoda	Arachnida	Araneae	Troglohyphantes	lucifuga	species	(Simon, 1884)	Italy	Piemonte	Quittengo	Ex miniera Alpe Machetto	Ex miniera Alpe Machetto, Quittengo, Biella, Piemonte	Artificial hypogean		63497	45.6606	8.02338	WGS84	Precise		Isaia et al., 2011
SCP:Troglo_2022:862	MaterialCitation	SCP:Troglo_2022:862		Troglohyphantes lucifuga	Animalia	Arthropoda	Arachnida	Araneae	Troglohyphantes	lucifuga	species	(Simon, 1884)	Italy	Piemonte	Sabbia	Bocc D'la Busa Pitta	Bocc D'la Busa Pitta, Sabbia, Vercelli, Piemonte	Hypogean	Pi/VC 2517	63505	45.8735	8.25551	WGS84	Precise		Isaia et al., 2011
SCP:Troglo_2022:863	MaterialCitation	SCP:Troglo_2022:863		Troglohyphantes lucifuga	Animalia	Arthropoda	Arachnida	Araneae	Troglohyphantes	lucifuga	species	(Simon, 1884)	Italy	Piemonte	Sagliano Micca	Ex miniera di Oneglie	Ex miniera di Oneglie, Sagliano Micca, Biella, Piemonte	Artificial hypogean		63499	45.6322	8.0353	WGS84	Precise		Isaia et al., 2011
SCP:Troglo_2022:864	MaterialCitation	SCP:Troglo_2022:864		Troglohyphantes lucifuga	Animalia	Arthropoda	Arachnida	Araneae	Troglohyphantes	lucifuga	species	(Simon, 1884)	Italy	Piemonte	Sagliano Micca	Ex miniera di Oneglie 2	Ex miniera di Oneglie 2, Sagliano Micca, Biella, Piemonte	Artificial hypogean		63498	45.6319	8.0341	WGS84	Precise		Isaia et al., 2011
SCP:Troglo_2022:865	MaterialCitation	SCP:Troglo_2022:865		Troglohyphantes lucifuga	Animalia	Arthropoda	Arachnida	Araneae	Troglohyphantes	lucifuga	species	(Simon, 1884)	Italy	Piemonte	Sagliano Micca	Ex miniera Passobreve	Ex miniera Passobreve, Sagliano Micca, Biella, Piemonte	Artificial hypogean		63500	45.6314	8.03569	WGS84	Precise		Isaia et al., 2011
SCP:Troglo_2022:866	MaterialCitation	SCP:Troglo_2022:866		Troglohyphantes lucifuga	Animalia	Arthropoda	Arachnida	Araneae	Troglohyphantes	lucifuga	species	(Simon, 1884)	Italy	Piemonte	San Bernardino Verbano	Ca d'la Cuse	Ca d'la Cuse, San Bernardino Verbano, Verbano-Cusio-Ossola, Piemonte	Hypogean	Pi/VB 2720	63519	45.9967	8.4488	WGS84	Precise		Isaia et al., 2011
SCP:Troglo_2022:867	MaterialCitation	SCP:Troglo_2022:867		Troglohyphantes lucifuga	Animalia	Arthropoda	Arachnida	Araneae	Troglohyphantes	lucifuga	species	(Simon, 1884)	Italy	Piemonte	Scopello	Alpe di Mera	Alpe di Mera, Scopello, Vercelli, Piemonte			738	45.7477	8.0899	WGS84	Locality		Pesarini, 1988b	Monguzzi
SCP:Troglo_2022:868	MaterialCitation	SCP:Troglo_2022:868		Troglohyphantes lucifuga	Animalia	Arthropoda	Arachnida	Araneae	Troglohyphantes	lucifuga	species	(Simon, 1884)	Italy	Piemonte	Sordevolo	Ca d'l'Om Salvej	Ca d'l'Om Salvej, Sordevolo, Biella, Piemonte	Hypogean	Pi/BI 2624	63493	45.5985	7.93863	WGS84	Precise		Isaia et al., 2011
SCP:Troglo_2022:869	MaterialCitation	SCP:Troglo_2022:869		Troglohyphantes lucifuga	Animalia	Arthropoda	Arachnida	Araneae	Troglohyphantes	lucifuga	species	(Simon, 1884)	Italy	Piemonte	Sordevolo	Ca d'l'Om Salvej	Ca d'l'Om Salvej, Sordevolo, Biella, Piemonte	Hypogean	Pi/BI 2624	54448	45.5985	7.93863	WGS84	Precise		Mammola et al., 2018b
SCP:Troglo_2022:870	MaterialCitation	SCP:Troglo_2022:870		Troglohyphantes lucifuga	Animalia	Arthropoda	Arachnida	Araneae	Troglohyphantes	lucifuga	species	(Simon, 1884)	Italy	Piemonte	Sordevolo	Ex miniera Ponte di Sordevolo	Ex miniera Ponte di Sordevolo, Sordevolo, Biella, Piemonte	Artificial hypogean		63494	45.5736	7.9749	WGS84	Municipality		Isaia et al., 2011
SCP:Troglo_2022:871	MaterialCitation	SCP:Troglo_2022:871		Troglohyphantes lucifuga	Animalia	Arthropoda	Arachnida	Araneae	Troglohyphantes	lucifuga	species	(Simon, 1884)	Italy	Piemonte	Sostegno	Ex miniera di Sostegno	Ex miniera di Sostegno, Sostegno, Biella, Piemonte	Artificial hypogean		63507	45.6513	8.2696	WGS84	Municipality		Isaia et al., 2011
SCP:Troglo_2022:872	MaterialCitation	SCP:Troglo_2022:872		Troglohyphantes lucifuga	Animalia	Arthropoda	Arachnida	Araneae	Troglohyphantes	lucifuga	species	(Simon, 1884)	Italy	Piemonte	Sparone	Grotta La Custreta	Grotta La Custreta, Sparone, Torino, Piemonte	Hypogean	Pi/TO 1593	63483	45.4463	7.5455	WGS84	Precise		Isaia et al., 2017
SCP:Troglo_2022:873	MaterialCitation	SCP:Troglo_2022:873		Troglohyphantes lucifuga	Animalia	Arthropoda	Arachnida	Araneae	Troglohyphantes	lucifuga	species	(Simon, 1884)	Italy	Piemonte	Valduggia	Bell'Ingresso	Bell'Ingresso, Valduggia, Vercelli, Piemonte	Hypogean	Pi/VC 2539	63515	45.7105	8.32429	WGS84	Precise		Isaia et al., 2011
SCP:Troglo_2022:874	MaterialCitation	SCP:Troglo_2022:874		Troglohyphantes lucifuga	Animalia	Arthropoda	Arachnida	Araneae	Troglohyphantes	lucifuga	species	(Simon, 1884)	Italy	Piemonte	Valduggia	Bell'Ingresso	Bell'Ingresso, Valduggia, Vercelli, Piemonte	Hypogean	Pi/VC 2539	63516	45.7105	8.32429	WGS84	Precise		Isaia et al., 2017
SCP:Troglo_2022:875	MaterialCitation	SCP:Troglo_2022:875	2009-06-17	Troglohyphantes lucifuga	Animalia	Arthropoda	Arachnida	Araneae	Troglohyphantes	lucifuga	species	(Simon, 1884)	Italy	Piemonte	Valduggia	Bocc d'la Mocia Cave	Bocc d'la Mocia Cave, Valduggia, Vercelli, Piemonte	Hypogean	Pi/VC 2541	63512	45.7118	8.32224	WGS84	Precise	805	Isaia et al., 2011	Lana E.
SCP:Troglo_2022:876	MaterialCitation	SCP:Troglo_2022:876	2009-06-17	Troglohyphantes lucifuga	Animalia	Arthropoda	Arachnida	Araneae	Troglohyphantes	lucifuga	species	(Simon, 1884)	Italy	Piemonte	Valduggia	Bocc d'la Mocia Cave	Bocc d'la Mocia Cave, Valduggia, Vercelli, Piemonte	Hypogean	Pi/VC 2541	63513	45.7118	8.32224	WGS84	Precise	805	Isaia et al., 2017	Lana E.
SCP:Troglo_2022:877	MaterialCitation	SCP:Troglo_2022:877	2009-06-17	Troglohyphantes lucifuga	Animalia	Arthropoda	Arachnida	Araneae	Troglohyphantes	lucifuga	species	(Simon, 1884)	Italy	Piemonte	Valduggia	Buco delle Radici Cave	Buco delle Radici Cave, Valduggia, Vercelli, Piemonte	Hypogean	Pi/VC 2540	63514	45.7117	8.3225	WGS84	Precise	804	Isaia et al., 2011	Lana E.
SCP:Troglo_2022:878	MaterialCitation	SCP:Troglo_2022:878		Troglohyphantes lucifuga	Animalia	Arthropoda	Arachnida	Araneae	Troglohyphantes	lucifuga	species	(Simon, 1884)	Italy	Piemonte	Valduggia	Grotta delle Arenarie	Grotta delle Arenarie, Valduggia, Vercelli, Piemonte	Hypogean	Pi/VC 2509	32418	45.712	8.31447	WGS84	Precise	780	Isaia et al., 2011
SCP:Troglo_2022:879	MaterialCitation	SCP:Troglo_2022:879		Troglohyphantes lucifuga	Animalia	Arthropoda	Arachnida	Araneae	Troglohyphantes	lucifuga	species	(Simon, 1884)	Italy	Piemonte	Valstrona	Sambughetto, Caverna delle Streghe di Sambughetto	Sambughetto, Caverna delle Streghe di Sambughetto, Valstrona, Verbano-Cusio-Ossola, Piemonte	Hypogean	Pi/VB 2501	32419	45.908	8.315	WGS84	Precise		Isaia et al., 2011
SCP:Troglo_2022:880	MaterialCitation	SCP:Troglo_2022:880		Troglohyphantes lucifuga	Animalia	Arthropoda	Arachnida	Araneae	Troglohyphantes	lucifuga	species	(Simon, 1884)	Italy	Piemonte	Valstrona	Sambughetto, Caverna delle Streghe di Sambughetto	Sambughetto, Caverna delle Streghe di Sambughetto, Valstrona, Verbano-Cusio-Ossola, Piemonte	Hypogean	Pi/VB 2501	63595	45.908	8.315	WGS84	Precise		Isaia et al., 2017
SCP:Troglo_2022:881	MaterialCitation	SCP:Troglo_2022:881		Troglohyphantes lucifuga	Animalia	Arthropoda	Arachnida	Araneae	Troglohyphantes	lucifuga	species	(Simon, 1884)	Italy	Piemonte	Valstrona	Sambughetto, Caverna delle Streghe di Sambughetto	Sambughetto, Caverna delle Streghe di Sambughetto, Valstrona, Verbano-Cusio-Ossola, Piemonte	Hypogean	Pi/VB 2501	54463	45.908	8.315	WGS84	Precise		Mammola et al., 2018b
SCP:Troglo_2022:882	MaterialCitation	SCP:Troglo_2022:882		Troglohyphantes lucifuga	Animalia	Arthropoda	Arachnida	Araneae	Troglohyphantes	lucifuga	species	(Simon, 1884)	Italy	Piemonte	Varallo	Grotta di Tassere	Grotta di Tassere, Varallo, Vercelli, Piemonte	Hypogean	Pi/VC 2630	63506	45.8124	8.2584	WGS84	Municipality		Isaia et al., 2011
SCP:Troglo_2022:883	MaterialCitation	SCP:Troglo_2022:883		Troglohyphantes lucifuga	Animalia	Arthropoda	Arachnida	Araneae	Troglohyphantes	lucifuga	species	(Simon, 1884)	Italy	Piemonte	Varallo	Grotta Ovaighe	Grotta Ovaighe, Varallo, Vercelli, Piemonte	Hypogean	Pi/VC 2516	63508	45.8572	8.3056	WGS84	Precise		Isaia et al., 2011
SCP:Troglo_2022:884	MaterialCitation	SCP:Troglo_2022:884		Troglohyphantes lucifuga	Animalia	Arthropoda	Arachnida	Araneae	Troglohyphantes	lucifuga	species	(Simon, 1884)	Italy	Piemonte	Varallo	La Vallaccia	La Vallaccia, Varallo, Vercelli, Piemonte	Hypogean	Pi/VC 2693	63518	45.6925	8.33102	WGS84	Precise		Isaia et al., 2011
SCP:Troglo_2022:885	MaterialCitation	SCP:Troglo_2022:885		Troglohyphantes lucifuga	Animalia	Arthropoda	Arachnida	Araneae	Troglohyphantes	lucifuga	species	(Simon, 1884)	Italy	Piemonte	Varzo	Grotta near Varzo	Grotta near Varzo, Varzo, Verbano-Cusio-Ossola, Piemonte	Hypogean		63594	46.2078	8.2489	WGS84	Municipality		Pesarini, 2001
SCP:Troglo_2022:886	MaterialCitation	SCP:Troglo_2022:886		Troglohyphantes lucifuga	Animalia	Arthropoda	Arachnida	Araneae	Troglohyphantes	lucifuga	species	(Simon, 1884)	Italy	Piemonte		Grotta della Base della Frigna	Grotta della Base della Frigna, Novara, Piemonte	Hypogean		12919			WGS84			Brignoli, 1972			T. lucifuga ferrinii
SCP:Troglo_2022:887	MaterialCitation	SCP:Troglo_2022:887		Troglohyphantes lucifuga	Animalia	Arthropoda	Arachnida	Araneae	Troglohyphantes	lucifuga	species	(Simon, 1884)	Italy	Piemonte		Grotta della Base della Frigna	Grotta della Base della Frigna, Novara, Piemonte	Hypogean		60348			WGS84			Dresco and Dresco-Derouet, 1960			Troglohyphantes lucifuga ferrinii
SCP:Troglo_2022:888	MaterialCitation	SCP:Troglo_2022:888		Troglohyphantes lucifuga	Animalia	Arthropoda	Arachnida	Araneae	Troglohyphantes	lucifuga	species	(Simon, 1884)	Italy	Piemonte		Grotta della Base della Frigna	Grotta della Base della Frigna, Novara, Piemonte	Hypogean		60545			WGS84			Martinotti, 1968				Data from Brignoli, 1972
SCP:Troglo_2022:889	MaterialCitation	SCP:Troglo_2022:889		Troglohyphantes lucifuga	Animalia	Arthropoda	Arachnida	Araneae	Troglohyphantes	lucifuga	species	(Simon, 1884)	Italy	Piemonte		Grotta Est 'sotto Tugliaga'	Grotta Est 'sotto Tugliaga', Novara, Piemonte			12921			WGS84			Brignoli, 1972			T. lucifuga ferrinii
SCP:Troglo_2022:890	MaterialCitation	SCP:Troglo_2022:890		Troglohyphantes lucifuga	Animalia	Arthropoda	Arachnida	Araneae	Troglohyphantes	lucifuga	species	(Simon, 1884)	Italy	Piemonte		Grotta Est 'sotto Tugliaga'	Grotta Est 'sotto Tugliaga', Novara, Piemonte	Hypogean		60350			WGS84			Dresco and Dresco-Derouet, 1960			Troglohyphantes lucifuga ferrinii
SCP:Troglo_2022:891	MaterialCitation	SCP:Troglo_2022:891		Troglohyphantes lucifuga	Animalia	Arthropoda	Arachnida	Araneae	Troglohyphantes	lucifuga	species	(Simon, 1884)	Italy	Piemonte		Grotta Est 'sotto Tugliaga'	Grotta Est 'sotto Tugliaga', Novara, Piemonte	Hypogean		60547			WGS84			Martinotti, 1968				Data from Brignoli, 1972
SCP:Troglo_2022:892	MaterialCitation	SCP:Troglo_2022:892		Troglohyphantes lucifuga	Animalia	Arthropoda	Arachnida	Araneae	Troglohyphantes	lucifuga	species	(Simon, 1884)	Italy	Piemonte		Grotte 'a Tugliaga'	Grotte 'a Tugliaga', Novara, Piemonte			12920			WGS84			Brignoli, 1972			T. lucifuga ferrinii
SCP:Troglo_2022:893	MaterialCitation	SCP:Troglo_2022:893		Troglohyphantes lucifuga	Animalia	Arthropoda	Arachnida	Araneae	Troglohyphantes	lucifuga	species	(Simon, 1884)	Italy	Piemonte		Grotte 'a Tugliaga'	Grotte 'a Tugliaga', Novara, Piemonte	Hypogean		60349			WGS84			Dresco and Dresco-Derouet, 1960			Troglohyphantes lucifuga ferrinii
SCP:Troglo_2022:894	MaterialCitation	SCP:Troglo_2022:894		Troglohyphantes lucifuga	Animalia	Arthropoda	Arachnida	Araneae	Troglohyphantes	lucifuga	species	(Simon, 1884)	Italy	Piemonte		Grotte 'a Tugliaga'	Grotte 'a Tugliaga', Novara, Piemonte	Hypogean		60546			WGS84			Martinotti, 1968				Data from Brignoli, 1972
SCP:Troglo_2022:895	MaterialCitation	SCP:Troglo_2022:895		Troglohyphantes lucifuga	Animalia	Arthropoda	Arachnida	Araneae	Troglohyphantes	lucifuga	species	(Simon, 1884)	Italy	Valle d'Aosta	Aosta	Grotta di Ferretaz	Grotta di Ferretaz, Aosta, Valle d'Aosta, Valle d'Aosta	Hypogean		30582	45.7433	7.3128	WGS84	Municipality		Isaia et al., 2010b
SCP:Troglo_2022:896	MaterialCitation	SCP:Troglo_2022:896		Troglohyphantes lucifuga	Animalia	Arthropoda	Arachnida	Araneae	Troglohyphantes	lucifuga	species	(Simon, 1884)	Italy	Valle d'Aosta	Brusson	Brusson	Brusson, Brusson, Valle d'Aosta, Valle d'Aosta			63593	45.7592	7.7244	WGS84	Municipality		Isaia et al., 2017
SCP:Troglo_2022:897	MaterialCitation	SCP:Troglo_2022:897		Troglohyphantes lucifuga	Animalia	Arthropoda	Arachnida	Araneae	Troglohyphantes	lucifuga	species	(Simon, 1884)	Italy	Valle d'Aosta	Chatillon	Grotta MV 1 Val Meriana	Grotta MV 1 Val Meriana, Chatillon, Valle d'Aosta, Valle d'Aosta	Hypogean		63592	45.7511	7.6174	WGS84	Municipality		Isaia et al., 2010b
SCP:Troglo_2022:898	MaterialCitation	SCP:Troglo_2022:898		Troglohyphantes lucifuga	Animalia	Arthropoda	Arachnida	Araneae	Troglohyphantes	lucifuga	species	(Simon, 1884)	Italy	Valle d'Aosta	Courmayeur	Trou des Romains Ao 80 VA2011	Trou des Romains Ao 80 VA2011, Courmayeur, Valle d'Aosta, Valle d'Aosta	Hypogean		32417	45.8101	6.99544	WGS84	Precise	1725	Isaia et al., 2011
SCP:Troglo_2022:899	MaterialCitation	SCP:Troglo_2022:899		Troglohyphantes lucifuga	Animalia	Arthropoda	Arachnida	Araneae	Troglohyphantes	lucifuga	species	(Simon, 1884)	Italy	Valle d'Aosta	Gressoney-La-Trinitè	Grotta JO 12 Punta Jolanda	Grotta JO 12 Punta Jolanda, Gressoney-La-Trinitè, Valle d'Aosta, Valle d'Aosta	Hypogean	Ao/AO 2076	63605	45.8404	7.83283	WGS84	Precise	2237	Isaia et al., 2011
SCP:Troglo_2022:900	MaterialCitation	SCP:Troglo_2022:900		Troglohyphantes lucifuga	Animalia	Arthropoda	Arachnida	Araneae	Troglohyphantes	lucifuga	species	(Simon, 1884)	Italy	Valle d'Aosta	Gressoney-La-Trinitè	Grotta JO 13 Punta Jolanda	Grotta JO 13 Punta Jolanda, Gressoney-La-Trinitè, Valle d'Aosta, Valle d'Aosta	Hypogean		63606	45.8393	7.8344	WGS84	Precise	2237	Isaia et al., 2010b
SCP:Troglo_2022:901	MaterialCitation	SCP:Troglo_2022:901		Troglohyphantes lucifuga	Animalia	Arthropoda	Arachnida	Araneae	Troglohyphantes	lucifuga	species	(Simon, 1884)	Italy	Valle d'Aosta	Gressoney-La-Trinitè	Grotta JO 6 di Punta Jolanda	Grotta JO 6 di Punta Jolanda, Gressoney-La-Trinitè, Valle d'Aosta, Valle d'Aosta	Hypogean	Ao/AO 2030	63607	45.8424	7.83664	WGS84	Precise	2284	Isaia et al., 2010b
SCP:Troglo_2022:902	MaterialCitation	SCP:Troglo_2022:902		Troglohyphantes lucifuga	Animalia	Arthropoda	Arachnida	Araneae	Troglohyphantes	lucifuga	species	(Simon, 1884)	Italy	Valle d'Aosta	Gressoney-La-Trinitè	Grotta JO 6 di Punta Jolanda	Grotta JO 6 di Punta Jolanda, Gressoney-La-Trinitè, Valle d'Aosta, Valle d'Aosta	Hypogean	Ao/AO 2030	63608	45.8424	7.83664	WGS84	Precise	2284	Isaia et al., 2011
SCP:Troglo_2022:903	MaterialCitation	SCP:Troglo_2022:903		Troglohyphantes lucifuga	Animalia	Arthropoda	Arachnida	Araneae	Troglohyphantes	lucifuga	species	(Simon, 1884)	Italy	Valle d'Aosta	Gressoney-La-Trinitè	Pozzo 1 di Punta Jolanda	Pozzo 1 di Punta Jolanda, Gressoney-La-Trinitè, Valle d'Aosta, Valle d'Aosta	Hypogean		63609	45.8396	7.83437	WGS84	Precise	2256	Isaia et al., 2010b
SCP:Troglo_2022:904	MaterialCitation	SCP:Troglo_2022:904		Troglohyphantes lucifuga	Animalia	Arthropoda	Arachnida	Araneae	Troglohyphantes	lucifuga	species	(Simon, 1884)	Italy	Valle d'Aosta	Gressoney-La-Trinitè	Pozzo 2 di Punta Jolanda	Pozzo 2 di Punta Jolanda, Gressoney-La-Trinitè, Valle d'Aosta, Valle d'Aosta	Hypogean		63610	45.8392	7.83455	WGS84	Precise	2227	Isaia et al., 2010b
SCP:Troglo_2022:905	MaterialCitation	SCP:Troglo_2022:905		Troglohyphantes lucifuga	Animalia	Arthropoda	Arachnida	Araneae	Troglohyphantes	lucifuga	species	(Simon, 1884)	Italy	Valle d'Aosta	La Salle	Chabodey, Borna d'la Glace	Chabodey, Borna d'la Glace, La Salle, Valle d'Aosta, Valle d'Aosta	Hypogean	Ao/AO 2001	63585	45.7292	7.055	WGS84	Precise		Isaia et al., 2017
SCP:Troglo_2022:906	MaterialCitation	SCP:Troglo_2022:906		Troglohyphantes lucifuga	Animalia	Arthropoda	Arachnida	Araneae	Troglohyphantes	lucifuga	species	(Simon, 1884)	Italy	Valle d'Aosta	La Salle	Chabodey, Borna d'la Glace	Chabodey, Borna d'la Glace, La Salle, Valle d'Aosta, Valle d'Aosta	Hypogean	Ao/AO 2001	54461	45.7292	7.055	WGS84	Precise		Mammola et al., 2018b
SCP:Troglo_2022:907	MaterialCitation	SCP:Troglo_2022:907		Troglohyphantes lucifuga	Animalia	Arthropoda	Arachnida	Araneae	Troglohyphantes	lucifuga	species	(Simon, 1884)	Italy	Valle d'Aosta	La Thuile	Petosan	Petosan, La Thuile, Valle d'Aosta, Valle d'Aosta			63584	45.7367	6.9739	WGS84	Locality		Isaia et al., 2017
SCP:Troglo_2022:908	MaterialCitation	SCP:Troglo_2022:908		Troglohyphantes lucifuga	Animalia	Arthropoda	Arachnida	Araneae	Troglohyphantes	lucifuga	species	(Simon, 1884)	Italy	Valle d'Aosta	Rhemes-Notre-Dame	Vaudalettaz, Val di Rhemes	Vaudalettaz, Val di Rhemes, Rhemes-Notre-Dame, Valle d'Aosta, Valle d'Aosta			55708	45.5387	7.1051	WGS84	Locality		Isaia et al., 2017
SCP:Troglo_2022:909	MaterialCitation	SCP:Troglo_2022:909		Troglohyphantes lucifuga	Animalia	Arthropoda	Arachnida	Araneae	Troglohyphantes	lucifuga	species	(Simon, 1884)	Italy	Valle d'Aosta	Rhemes-Notre-Dame	Vaudalettaz, Val di Rhemes	Vaudalettaz, Val di Rhemes, Rhemes-Notre-Dame, Valle d'Aosta, Valle d'Aosta			30286	45.5387	7.1051	WGS84	Locality		Pesarini, 2011			Troglohyphantes sarae	Holotype and paratypes
SCP:Troglo_2022:910	MaterialCitation	SCP:Troglo_2022:910	Collection date: 29/2/1976/	Troglohyphantes lucifuga	Animalia	Arthropoda	Arachnida	Araneae	Troglohyphantes	lucifuga	species	(Simon, 1884)	Italy	Valle d'Aosta	Saint-Pierre	Combelin, piccola grotta	Combelin, piccola grotta, Saint-Pierre, Valle d'Aosta, Valle d'Aosta	Hypogean		5999	45.7382	7.1966	WGS84	Precise	2030	Brignoli, 1979	Focarile A.
SCP:Troglo_2022:911	MaterialCitation	SCP:Troglo_2022:911		Troglohyphantes lucifuga	Animalia	Arthropoda	Arachnida	Araneae	Troglohyphantes	lucifuga	species	(Simon, 1884)	Italy	Valle d'Aosta	Saint-Pierre	Fessura di Verrogne	Fessura di Verrogne, Saint-Pierre, Valle d'Aosta, Valle d'Aosta	Hypogean	Ao/AO 2017	54462	45.7347	7.2083	WGS84	Precise		Mammola et al., 2018b
SCP:Troglo_2022:912	MaterialCitation	SCP:Troglo_2022:912		Troglohyphantes lucifuga	Animalia	Arthropoda	Arachnida	Araneae	Troglohyphantes	lucifuga	species	(Simon, 1884)	Italy	Valle d'Aosta	Saint-Rhémy-en-Bosses	Fessura di Verrogne	Fessura di Verrogne, Saint-Rhémy-en-Bosses, Valle d'Aosta, Valle d'Aosta	Hypogean	Ao/AO 2017	63604	45.7347	7.2083	WGS84	Precise		Isaia et al., 2017
SCP:Troglo_2022:913	MaterialCitation	SCP:Troglo_2022:913		Troglohyphantes lucifuga	Animalia	Arthropoda	Arachnida	Araneae	Troglohyphantes	lucifuga	species	(Simon, 1884)	Italy	Valle d'Aosta	Saint-Rhémy-en-Bosses	Fortino	Fortino, Saint-Rhémy-en-Bosses, Valle d'Aosta, Valle d'Aosta			63602	45.837	7.1487	WGS84	Municipality		Isaia et al., 2011
SCP:Troglo_2022:914	MaterialCitation	SCP:Troglo_2022:914		Troglohyphantes lucifuga	Animalia	Arthropoda	Arachnida	Araneae	Troglohyphantes	lucifuga	species	(Simon, 1884)	Italy	Valle d'Aosta	Saint-Rhémy-en-Bosses	Fortino	Fortino, Saint-Rhémy-en-Bosses, Valle d'Aosta, Valle d'Aosta			63603	45.837	7.1487	WGS84	Municipality		Isaia et al., 2017
SCP:Troglo_2022:915	MaterialCitation	SCP:Troglo_2022:915		Troglohyphantes lucifuga	Animalia	Arthropoda	Arachnida	Araneae	Troglohyphantes	lucifuga	species	(Simon, 1884)	Italy	Valle d'Aosta	Saint-Rhémy-en-Bosses	Saint-Remy	Saint-Remy, Saint-Rhémy-en-Bosses, Valle d'Aosta, Valle d'Aosta			63601	45.8228	7.1418	WGS84	Municipality		Pesarini, 2001
SCP:Troglo_2022:916	MaterialCitation	SCP:Troglo_2022:916		Troglohyphantes lucifuga	Animalia	Arthropoda	Arachnida	Araneae	Troglohyphantes	lucifuga	species	(Simon, 1884)	Italy	Valle d'Aosta	Sarre	Grotta della Soldanella	Grotta della Soldanella, Sarre, Valle d'Aosta, Valle d'Aosta	Hypogean	Ao/AO 2072	63586	45.7542	7.19701	WGS84	Precise	2275	Isaia et al., 2011
SCP:Troglo_2022:917	MaterialCitation	SCP:Troglo_2022:917		Troglohyphantes lucifuga	Animalia	Arthropoda	Arachnida	Araneae	Troglohyphantes	lucifuga	species	(Simon, 1884)	Italy	Valle d'Aosta	Sarre	Grotta della Soldanella	Grotta della Soldanella, Sarre, Valle d'Aosta, Valle d'Aosta	Hypogean	Ao/AO 2072	63587	45.7542	7.19701	WGS84	Precise	2275	Isaia et al., 2017
SCP:Troglo_2022:918	MaterialCitation	SCP:Troglo_2022:918		Troglohyphantes lucifuga	Animalia	Arthropoda	Arachnida	Araneae	Troglohyphantes	lucifuga	species	(Simon, 1884)	Italy	Valle d'Aosta	Sarre	Mezz'Abisso	Mezz'Abisso, Sarre, Valle d'Aosta, Valle d'Aosta	Hypogean	Ao/AO 2071	63588	45.7533	7.19634	WGS84	Precise	2280	Isaia et al., 2011
SCP:Troglo_2022:919	MaterialCitation	SCP:Troglo_2022:919		Troglohyphantes lucifuga	Animalia	Arthropoda	Arachnida	Araneae	Troglohyphantes	lucifuga	species	(Simon, 1884)	Italy	Valle d'Aosta	Sarre	Mezz'Abisso	Mezz'Abisso, Sarre, Valle d'Aosta, Valle d'Aosta	Hypogean	Ao/AO 2071	63589	45.7533	7.19634	WGS84	Precise	2280	Isaia et al., 2017
SCP:Troglo_2022:920	MaterialCitation	SCP:Troglo_2022:920		Troglohyphantes lucifuga	Animalia	Arthropoda	Arachnida	Araneae	Troglohyphantes	lucifuga	species	(Simon, 1884)	Italy	Valle d'Aosta	Valsavarenche	Rovenaud	Rovenaud, Valsavarenche, Valle d'Aosta, Valle d'Aosta			30288	45.6106	7.201	WGS84	Locality		Pesarini, 2011			Troglohyphantes sarae	Paratypes
SCP:Troglo_2022:921	MaterialCitation	SCP:Troglo_2022:921		Troglohyphantes lucifuga	Animalia	Arthropoda	Arachnida	Araneae	Troglohyphantes	lucifuga	species	(Simon, 1884)	Italy	Valle d'Aosta	Valsavarenche	Valsavarenche	Valsavarenche, Valsavarenche, Valle d'Aosta, Valle d'Aosta			30287	45.5856	7.2112	WGS84	Municipality		Pesarini, 2011			Troglohyphantes sarae	Paratypes
SCP:Troglo_2022:922	HumanObservation	SCP:Troglo_2022:922		Troglohyphantes lucifuga	Animalia	Arthropoda	Arachnida	Araneae	Troglohyphantes	lucifuga	species	(Simon, 1884)	Switzerland	Ticino		Frasco	Frasco, Ticino				46.3551	8.8248	WGS84	Precise		This work
SCP:Troglo_2022:923	HumanObservation	SCP:Troglo_2022:923		Troglohyphantes lucifuga	Animalia	Arthropoda	Arachnida	Araneae	Troglohyphantes	lucifuga	species	(Simon, 1884)	Switzerland	Valais			Bourg Saint Pierre, Valais				45.9379	7.2083	WGS84	Precise		This work
SCP:Troglo_2022:924	HumanObservation	SCP:Troglo_2022:924		Troglohyphantes lucifuga	Animalia	Arthropoda	Arachnida	Araneae	Troglohyphantes	lucifuga	species	(Simon, 1884)	Switzerland	Valais			Zermatt, Valais				46.0057	7.7385	WGS84	Precise		This work
SCP:Troglo_2022:925	MaterialCitation	SCP:Troglo_2022:925		Troglohyphantes microcymbium	Animalia	Arthropoda	Arachnida	Araneae	Troglohyphantes	microcymbium	species	Pesarini, 2001	Italy	Lombardia	Mandello del Lario	Grotta I Ching	Grotta I Ching, Mandello del Lario, Lecco, Lombardia	Hypogean	Lo/LC 5079	55724	45.9571	9.3812	WGS84	Precise		Isaia et al., 2017
SCP:Troglo_2022:926	MaterialCitation	SCP:Troglo_2022:926		Troglohyphantes microcymbium	Animalia	Arthropoda	Arachnida	Araneae	Troglohyphantes	microcymbium	species	Pesarini, 2001	Italy	Lombardia	Sant'Omobono Imagna	Grotta di Nala di Cà Maquela	Grotta di Nala di Cà Maquela, Sant'Omobono Imagna, Bergamo, Lombardia	Hypogean	Lo/BG 1135	55723	45.8018	9.51709	WGS84	Precise		Isaia et al., 2017
SCP:Troglo_2022:927	MaterialCitation	SCP:Troglo_2022:927	1989-06-11	Troglohyphantes microcymbium	Animalia	Arthropoda	Arachnida	Araneae	Troglohyphantes	microcymbium	species	Pesarini, 2001	Italy	Lombardia	Sant'Omobono Imagna	Grotta di Nala di Cà Maquela	Grotta di Nala di Cà Maquela, Sant'Omobono Imagna, Bergamo, Lombardia	Hypogean	Lo/BG 1135	5156	45.8018	9.51709	WGS84	Precise		Pesarini, 2001	Comotti Gianni, Baldan Alda			Holotype and paratypes
SCP:Troglo_2022:928	MaterialCitation	SCP:Troglo_2022:928	1990-03-04	Troglohyphantes microcymbium	Animalia	Arthropoda	Arachnida	Araneae	Troglohyphantes	microcymbium	species	Pesarini, 2001	Italy	Lombardia	Sant'Omobono Imagna	Grotta di Nala di Cà Maquela	Grotta di Nala di Cà Maquela, Sant'Omobono Imagna, Bergamo, Lombardia	Hypogean	Lo/BG 1135	5156	45.8018	9.51709	WGS84	Precise		Pesarini, 2001	Comotti Gianni, Baldan Alda
SCP:Troglo_2022:929	MaterialCitation	SCP:Troglo_2022:929		Troglohyphantes nigraerosae	Animalia	Arthropoda	Arachnida	Araneae	Troglohyphantes	nigraerosae	species	Brignoli, 1971	Italy	Piemonte	Ala di Stura	Borna del Servais B	Borna del Servais B, Ala di Stura, Torino, Piemonte	Hypogean	art Pi/TO	63520	45.3226	7.32763	WGS84	Precise		Isaia et al., 2010b
SCP:Troglo_2022:930	MaterialCitation	SCP:Troglo_2022:930		Troglohyphantes nigraerosae	Animalia	Arthropoda	Arachnida	Araneae	Troglohyphantes	nigraerosae	species	Brignoli, 1971	Italy	Piemonte	Brosso	Buca del Ghiaccio della Cavallaria	Buca del Ghiaccio della Cavallaria, Brosso, Torino, Piemonte	Hypogean	Pi/TO 1609	30583	45.5183	7.7952	WGS84	Precise		Isaia et al., 2010b
SCP:Troglo_2022:931	MaterialCitation	SCP:Troglo_2022:931		Troglohyphantes nigraerosae	Animalia	Arthropoda	Arachnida	Araneae	Troglohyphantes	nigraerosae	species	Brignoli, 1971	Italy	Piemonte	Brosso	Buca del Ghiaccio della Cavallaria	Buca del Ghiaccio della Cavallaria, Brosso, Torino, Piemonte	Hypogean	Pi/TO 1609	54450	45.5183	7.7952	WGS84	Precise		Mammola et al., 2018b
SCP:Troglo_2022:932	MaterialCitation	SCP:Troglo_2022:932		Troglohyphantes nigraerosae	Animalia	Arthropoda	Arachnida	Araneae	Troglohyphantes	nigraerosae	species	Brignoli, 1971	Italy	Piemonte	Brosso	Buca del Ghiaccio della Cavallaria	Buca del Ghiaccio della Cavallaria, Brosso, Torino, Piemonte	Hypogean	Pi/TO 1609	63063	45.5183	7.7952	WGS84	Precise		Mammola et al., 2019b
SCP:Troglo_2022:933	MaterialCitation	SCP:Troglo_2022:933		Troglohyphantes nigraerosae	Animalia	Arthropoda	Arachnida	Araneae	Troglohyphantes	nigraerosae	species	Brignoli, 1971	Italy	Piemonte	Brosso	Buca del Ghiaccio della Cavallaria	Buca del Ghiaccio della Cavallaria, Brosso, Torino, Piemonte	Hypogean	Pi/TO 1609	63522	45.5183	7.7952	WGS84	Precise		Mammola et al., 2019b
SCP:Troglo_2022:934	MaterialCitation	SCP:Troglo_2022:934		Troglohyphantes nigraerosae	Animalia	Arthropoda	Arachnida	Araneae	Troglohyphantes	nigraerosae	species	Brignoli, 1971	Italy	Piemonte	Ceres	Borna del Servais B	Borna del Servais B, Ceres, Torino, Piemonte	Hypogean	art Pi/TO	32422	45.3226	7.32763	WGS84	Precise		Isaia et al., 2011
SCP:Troglo_2022:935	MaterialCitation	SCP:Troglo_2022:935		Troglohyphantes nigraerosae	Animalia	Arthropoda	Arachnida	Araneae	Troglohyphantes	nigraerosae	species	Brignoli, 1971	Italy	Piemonte	Ceres	Borna del Servais B	Borna del Servais B, Ceres, Torino, Piemonte	Hypogean	art Pi/TO	54452	45.3226	7.32763	WGS84	Precise		Mammola et al., 2018b
SCP:Troglo_2022:936	MaterialCitation	SCP:Troglo_2022:936		Troglohyphantes nigraerosae	Animalia	Arthropoda	Arachnida	Araneae	Troglohyphantes	nigraerosae	species	Brignoli, 1971	Italy	Piemonte	Ribordone	Boo d'la Faia	Boo d'la Faia, Ribordone, Torino, Piemonte	Hypogean	Pi/TO 1596	63521	45.4669	7.5082	WGS84	Precise		Isaia et al., 2010b
SCP:Troglo_2022:937	MaterialCitation	SCP:Troglo_2022:937	1986-07-19	Troglohyphantes nigraerosae	Animalia	Arthropoda	Arachnida	Araneae	Troglohyphantes	nigraerosae	species	Brignoli, 1971	Italy	Piemonte	Ronco Canavese	Col Colombo, Val Locana	Col Colombo, Val Locana, Ronco Canavese, Torino, Piemonte			736	45.4744	7.4642	WGS84	Locality		Pesarini, 1988b	Pavesi Maurizio
SCP:Troglo_2022:938	MaterialCitation	SCP:Troglo_2022:938		Troglohyphantes nigraerosae	Animalia	Arthropoda	Arachnida	Araneae	Troglohyphantes	nigraerosae	species	Brignoli, 1971	Italy	Piemonte	Sordevolo	Ca d'l'Om Salvej	Ca d'l'Om Salvej, Sordevolo, Biella, Piemonte	Hypogean	Pi/BI 2624	54451	45.5985	7.93863	WGS84	Precise		Mammola et al., 2018b
SCP:Troglo_2022:939	MaterialCitation	SCP:Troglo_2022:939		Troglohyphantes nigraerosae	Animalia	Arthropoda	Arachnida	Araneae	Troglohyphantes	nigraerosae	species	Brignoli, 1971	Italy	Piemonte	Sparone	Grotta La Custreta	Grotta La Custreta, Sparone, Torino, Piemonte	Hypogean	Pi/TO 1593	54449	45.4463	7.5455	WGS84	Precise		Mammola et al., 2018b
SCP:Troglo_2022:940	MaterialCitation	SCP:Troglo_2022:940	1966-07-27	Troglohyphantes nigraerosae	Animalia	Arthropoda	Arachnida	Araneae	Troglohyphantes	nigraerosae	species	Brignoli, 1971	Italy	Piemonte	Valprato Soana	Alpi Graie, Colle Arietta	Alpi Graie, Colle Arietta, Valprato Soana, Torino, Piemonte			3209	45.574	7.50295	WGS84	Precise	2900	Brignoli, 1971b	Vigna Taglianti Augusto			Holotype, locality between the provinces of Torino and Aosta
SCP:Troglo_2022:941	HumanObservation	SCP:Troglo_2022:941		Troglohyphantes noricus	Animalia	Arthropoda	Arachnida	Araneae	Troglohyphantes	noricus	species	(Thaler & Polenec, 1974)	Austria	Lower Austria	S Lunz, Scheibbs	Lunz,Wirtschaftswald "Ameißhöhe"	Lunz,Wirtschaftswald "Ameißhöhe", S Lunz, Scheibbs, Lower Austria	Forest			47.7775	15.0947	WGS84	Locality		This work
SCP:Troglo_2022:942	HumanObservation	SCP:Troglo_2022:942		Troglohyphantes noricus	Animalia	Arthropoda	Arachnida	Araneae	Troglohyphantes	noricus	species	(Thaler & Polenec, 1974)	Austria	Lower Austria	Wienerwald	E St. Stefan, Mauerbach, N Kartause	E St. Stefan, Mauerbach, N Kartause, Wienerwald, Lower Austria	Forest			48.2561	16.1656	WGS84	Locality	300	This work	Gruber J.
SCP:Troglo_2022:943	HumanObservation	SCP:Troglo_2022:943		Troglohyphantes noricus	Animalia	Arthropoda	Arachnida	Araneae	Troglohyphantes	noricus	species	(Thaler & Polenec, 1974)	Austria	Lower Austria	Wienerwald	E St. Stefan. Mauerbach, N Kartause	E St. Stefan. Mauerbach, N Kartause, Wienerwald, Lower Austria	Forest			48.2561	16.1656	WGS84	Locality	300	This work	Gruber J.
SCP:Troglo_2022:944	HumanObservation	SCP:Troglo_2022:944		Troglohyphantes noricus	Animalia	Arthropoda	Arachnida	Araneae	Troglohyphantes	noricus	species	(Thaler & Polenec, 1974)	Austria	Lower Austria	Wienerwald	E St. Stefan. Mauerbach, N Kartause	E St. Stefan. Mauerbach, N Kartause, Wienerwald, Lower Austria	Forest			48.2561	16.1656	WGS84	Locality	300	This work	Gruber J.
SCP:Troglo_2022:945	HumanObservation	SCP:Troglo_2022:945		Troglohyphantes noricus	Animalia	Arthropoda	Arachnida	Araneae	Troglohyphantes	noricus	species	(Thaler & Polenec, 1974)	Austria	Lower Austria	Wienerwald	ENE Tulbinger Kogel. Marleitenbach-Graben	ENE Tulbinger Kogel. Marleitenbach-Graben, Wienerwald, Lower Austria	Beech forest			48.2867	16.1664	WGS84	Precise	290	This work	Gruber J.
SCP:Troglo_2022:946	HumanObservation	SCP:Troglo_2022:946		Troglohyphantes noricus	Animalia	Arthropoda	Arachnida	Araneae	Troglohyphantes	noricus	species	(Thaler & Polenec, 1974)	Austria	Lower Austria	Wienerwald	ENE Tulbinger Kogel. Marleitenbach-Graben "Bachknie"	ENE Tulbinger Kogel. Marleitenbach-Graben "Bachknie", Wienerwald, Lower Austria	Moist, shady forest (Carpinus, Fagus) in stream			48.2864	16.1658	WGS84	Precise	290	This work	Gruber J.
SCP:Troglo_2022:947	HumanObservation	SCP:Troglo_2022:947		Troglohyphantes noricus	Animalia	Arthropoda	Arachnida	Araneae	Troglohyphantes	noricus	species	(Thaler & Polenec, 1974)	Austria	Lower Austria	Wienerwald	ENE Tulbinger Kogel. Marleitenbach-Graben, Westhangfuß	ENE Tulbinger Kogel. Marleitenbach-Graben, Westhangfuß, Wienerwald, Lower Austria	Under trunks			48.2833	16.1667	WGS84	Locality		This work	Gruber J.
SCP:Troglo_2022:948	HumanObservation	SCP:Troglo_2022:948		Troglohyphantes noricus	Animalia	Arthropoda	Arachnida	Araneae	Troglohyphantes	noricus	species	(Thaler & Polenec, 1974)	Austria	Lower Austria	Wienerwald	ENE Tulbinger Kogel. Marleitenbach-Graben, Westhangfuß	ENE Tulbinger Kogel. Marleitenbach-Graben, Westhangfuß, Wienerwald, Lower Austria	Under trunks			48.2833	16.1667	WGS84	Locality		This work	Gruber J.
SCP:Troglo_2022:949	HumanObservation	SCP:Troglo_2022:949		Troglohyphantes noricus	Animalia	Arthropoda	Arachnida	Araneae	Troglohyphantes	noricus	species	(Thaler & Polenec, 1974)	Austria	Lower Austria	Wienerwald	N Hirschgarten, W Groißau. Passauerhof-Mödihütte	N Hirschgarten, W Groißau. Passauerhof-Mödihütte, Wienerwald, Lower Austria	High beech forest with Carpinus, Quercus, Fraxinus, Larix			48.2669	16.1408	WGS84	Precise	400	This work	Gruber J.
SCP:Troglo_2022:950	HumanObservation	SCP:Troglo_2022:950		Troglohyphantes noricus	Animalia	Arthropoda	Arachnida	Araneae	Troglohyphantes	noricus	species	(Thaler & Polenec, 1974)	Austria	Lower Austria	Wienerwald	N Hirschgarten, W Groißau. Passauerhof-Mödihütte	N Hirschgarten, W Groißau. Passauerhof-Mödihütte, Wienerwald, Lower Austria	High beech forest with Carpinus, Quercus, Fraxinus, Larix			48.2669	16.1408	WGS84	Precise	400	This work	Gruber J.
SCP:Troglo_2022:951	HumanObservation	SCP:Troglo_2022:951		Troglohyphantes noricus	Animalia	Arthropoda	Arachnida	Araneae	Troglohyphantes	noricus	species	(Thaler & Polenec, 1974)	Austria	Lower Austria	Wienerwald	N Hirschgarten, W Groißau. Passauerhof-Mödihütte	N Hirschgarten, W Groißau. Passauerhof-Mödihütte, Wienerwald, Lower Austria	High beech forest with Carpinus, Quercus, Fraxinus, Larix			48.2669	16.1408	WGS84	Precise	400	This work	Gruber J.
SCP:Troglo_2022:952	HumanObservation	SCP:Troglo_2022:952		Troglohyphantes noricus	Animalia	Arthropoda	Arachnida	Araneae	Troglohyphantes	noricus	species	(Thaler & Polenec, 1974)	Austria	Lower Austria	Wienerwald	NE Hirschgarten. Groißaustraße SW Groißauhof	NE Hirschgarten. Groißaustraße SW Groißauhof, Wienerwald, Lower Austria	Beech forest (Carpinus, sycamore) along the stream			48.2656	16.1531	WGS84	Precise	330	This work	Gruber J.
SCP:Troglo_2022:953	HumanObservation	SCP:Troglo_2022:953		Troglohyphantes noricus	Animalia	Arthropoda	Arachnida	Araneae	Troglohyphantes	noricus	species	(Thaler & Polenec, 1974)	Austria	Lower Austria	Wienerwald	NNE Königswinkelberg, Mauerbach, Graben W, S Allhangstraße	NNE Königswinkelberg, Mauerbach, Graben W, S Allhangstraße, Wienerwald, Lower Austria	Young forest (beech, Carpinus, Acer pseudoplatanus)			48.2456	16.1561	WGS84	Precise	300	This work	Gruber J.
SCP:Troglo_2022:954	HumanObservation	SCP:Troglo_2022:954		Troglohyphantes noricus	Animalia	Arthropoda	Arachnida	Araneae	Troglohyphantes	noricus	species	(Thaler & Polenec, 1974)	Austria	Lower Austria	Wienerwald	NNE Königswinkelberg, Mauerbach, Graben W, S Allhangstraße	NNE Königswinkelberg, Mauerbach, Graben W, S Allhangstraße, Wienerwald, Lower Austria	Young forest (beech, Carpinus, Acer pseudoplatanus)			48.2456	16.1561	WGS84	Precise	300	This work	Gruber J.
SCP:Troglo_2022:955	HumanObservation	SCP:Troglo_2022:955		Troglohyphantes noricus	Animalia	Arthropoda	Arachnida	Araneae	Troglohyphantes	noricus	species	(Thaler & Polenec, 1974)	Austria	Lower Austria	Wienerwald	NNE Königswinkelberg, Mauerbach, Graben W, S Allhangstraße	NNE Königswinkelberg, Mauerbach, Graben W, S Allhangstraße, Wienerwald, Lower Austria	Young forest (beech, Carpinus, Acer pseudoplatanus)			48.2456	16.1561	WGS84	Precise	300	This work	Gruber J.
SCP:Troglo_2022:956	HumanObservation	SCP:Troglo_2022:956		Troglohyphantes noricus	Animalia	Arthropoda	Arachnida	Araneae	Troglohyphantes	noricus	species	(Thaler & Polenec, 1974)	Austria	Lower Austria	Wienerwald	NNE Königswinkelberg. Mauerbach, Graben W, S Allhangstraße	NNE Königswinkelberg. Mauerbach, Graben W, S Allhangstraße, Wienerwald, Lower Austria	Young forest (beech, Carpinus, Acer pseudoplatanus)			48.2456	16.1561	WGS84	Precise	300	This work	Gruber J.
SCP:Troglo_2022:957	HumanObservation	SCP:Troglo_2022:957		Troglohyphantes noricus	Animalia	Arthropoda	Arachnida	Araneae	Troglohyphantes	noricus	species	(Thaler & Polenec, 1974)	Austria	Lower Austria	Wienerwald	NNW Hirschgarten. Jammertal, Weg von Passauerhof	NNW Hirschgarten. Jammertal, Weg von Passauerhof, Wienerwald, Lower Austria	Slope with mixed deciduous forest			48.2694	16.1281	WGS84	Precise	370	This work	Gruber J.
SCP:Troglo_2022:958	HumanObservation	SCP:Troglo_2022:958		Troglohyphantes noricus	Animalia	Arthropoda	Arachnida	Araneae	Troglohyphantes	noricus	species	(Thaler & Polenec, 1974)	Austria	Lower Austria	Wienerwald	NW Hirschgarten, SW Passauerhof	NW Hirschgarten, SW Passauerhof, Wienerwald, Lower Austria	Forest (Fagus, Carpinus)			48.2642	16.1242	WGS84	Precise	410	This work	Gruber J.
SCP:Troglo_2022:959	HumanObservation	SCP:Troglo_2022:959		Troglohyphantes noricus	Animalia	Arthropoda	Arachnida	Araneae	Troglohyphantes	noricus	species	(Thaler & Polenec, 1974)	Austria	Lower Austria	Wienerwald	Riederberg, S Waldheim	Riederberg, S Waldheim, Wienerwald, Lower Austria				48.2469	16.0925	WGS84	Locality		This work	Gruber J.
SCP:Troglo_2022:960	HumanObservation	SCP:Troglo_2022:960		Troglohyphantes noricus	Animalia	Arthropoda	Arachnida	Araneae	Troglohyphantes	noricus	species	(Thaler & Polenec, 1974)	Austria	Lower Austria	Wienerwald	Riederberg, S Waldheim, N Siedlung	Riederberg, S Waldheim, N Siedlung, Wienerwald, Lower Austria	Under wood bark			48.2467	16.0922	WGS84	Precise	400	This work	Gruber J.
SCP:Troglo_2022:961	HumanObservation	SCP:Troglo_2022:961		Troglohyphantes noricus	Animalia	Arthropoda	Arachnida	Araneae	Troglohyphantes	noricus	species	(Thaler & Polenec, 1974)	Austria	Lower Austria	Wienerwald	Riederberg, S Waldheim, N Siedlung	Riederberg, S Waldheim, N Siedlung, Wienerwald, Lower Austria	Under wood bark			48.2467	16.0922	WGS84	Precise	400	This work	Gruber J.
SCP:Troglo_2022:962	HumanObservation	SCP:Troglo_2022:962		Troglohyphantes noricus	Animalia	Arthropoda	Arachnida	Araneae	Troglohyphantes	noricus	species	(Thaler & Polenec, 1974)	Austria	Lower Austria	Wienerwald	S Weideck. Riederberg-Troppenbergstraße, E Laabach	S Weideck. Riederberg-Troppenbergstraße, E Laabach, Wienerwald, Lower Austria	Fagus forest with red pines			48.2417	16.0956	WGS84	Precise	390	This work	Gruber J.
SCP:Troglo_2022:963	HumanObservation	SCP:Troglo_2022:963		Troglohyphantes noricus	Animalia	Arthropoda	Arachnida	Araneae	Troglohyphantes	noricus	species	(Thaler & Polenec, 1974)	Austria	Lower Austria	Wienerwald	Troppenbergweg, Riederberg S Waldheim	Troppenbergweg, Riederberg S Waldheim, Wienerwald, Lower Austria	Beech-oak forest			48.2475	16.0925	WGS84	Precise	400	This work	Gruber J.
SCP:Troglo_2022:964	HumanObservation	SCP:Troglo_2022:964		Troglohyphantes noricus	Animalia	Arthropoda	Arachnida	Araneae	Troglohyphantes	noricus	species	(Thaler & Polenec, 1974)	Austria	Lower Austria	Wienerwald	Troppenbergweg, Riederberg S Waldheim	Troppenbergweg, Riederberg S Waldheim, Wienerwald, Lower Austria	Mixed deciduous forest( beech, oak, carpinus, partly coniferous), in moist, dense, low herbaceous growth			48.2475	16.0925	WGS84	Precise	400	This work	Gruber J.
SCP:Troglo_2022:965	HumanObservation	SCP:Troglo_2022:965		Troglohyphantes noricus	Animalia	Arthropoda	Arachnida	Araneae	Troglohyphantes	noricus	species	(Thaler & Polenec, 1974)	Austria	Lower Austria	Wienerwald	Troppenbergweg, Riederberg S Waldheim	Troppenbergweg, Riederberg S Waldheim, Wienerwald, Lower Austria	Mixed deciduous forest (beech, oak, Carpinus)			48.2475	16.0925	WGS84	Precise	400	This work	Gruber J.
SCP:Troglo_2022:966	HumanObservation	SCP:Troglo_2022:966		Troglohyphantes noricus	Animalia	Arthropoda	Arachnida	Araneae	Troglohyphantes	noricus	species	(Thaler & Polenec, 1974)	Austria	Lower Austria	Wienerwald, Mauerbach, N Hahnbaumberg		, Wienerwald, Mauerbach, N Hahnbaumberg, Lower Austria				48.2392	16.1686	WGS84	Precise	290	This work	Gruber J.
SCP:Troglo_2022:967	HumanObservation	SCP:Troglo_2022:967		Troglohyphantes noricus	Animalia	Arthropoda	Arachnida	Araneae	Troglohyphantes	noricus	species	(Thaler & Polenec, 1974)	Austria	Lower Austria	Wienerwald, Mauerbach, N Hahnbaumberg		, Wienerwald, Mauerbach, N Hahnbaumberg, Lower Austria				48.2392	16.1686	WGS84	Precise	290	This work	Gruber J.
SCP:Troglo_2022:968	HumanObservation	SCP:Troglo_2022:968		Troglohyphantes noricus	Animalia	Arthropoda	Arachnida	Araneae	Troglohyphantes	noricus	species	(Thaler & Polenec, 1974)	Austria	Niederösterreich	S Lunz, Scheibbs	Lunz,Wirtschaftswald "Ameißhöhe"	Lunz,Wirtschaftswald "Ameißhöhe", S Lunz, Scheibbs, Niederösterreich	Forest			47.7775	15.0947	WGS84	Locality		This work
SCP:Troglo_2022:969	HumanObservation	SCP:Troglo_2022:969		Troglohyphantes noricus	Animalia	Arthropoda	Arachnida	Araneae	Troglohyphantes	noricus	species	(Thaler & Polenec, 1974)	Austria	Niederösterreich	Wienerwald	E St. Stefan. Mauerbach, N Kartause	E St. Stefan. Mauerbach, N Kartause, Wienerwald, Niederösterreich	Forest			48.2561	16.1656	WGS84	Locality	300	This work	Gruber J.
SCP:Troglo_2022:970	HumanObservation	SCP:Troglo_2022:970		Troglohyphantes noricus	Animalia	Arthropoda	Arachnida	Araneae	Troglohyphantes	noricus	species	(Thaler & Polenec, 1974)	Austria	Niederösterreich	Wienerwald	E St. Stefan. Mauerbach, N Kartause	E St. Stefan. Mauerbach, N Kartause, Wienerwald, Niederösterreich	Forest			48.2561	16.1656	WGS84	Locality	300	This work	Gruber J.
SCP:Troglo_2022:971	HumanObservation	SCP:Troglo_2022:971		Troglohyphantes noricus	Animalia	Arthropoda	Arachnida	Araneae	Troglohyphantes	noricus	species	(Thaler & Polenec, 1974)	Austria	Niederösterreich	Wienerwald	E St. Stefan. Mauerbach, N Kartause	E St. Stefan. Mauerbach, N Kartause, Wienerwald, Niederösterreich	Forest			48.2561	16.1656	WGS84	Locality	300	This work	Gruber J.
SCP:Troglo_2022:972	HumanObservation	SCP:Troglo_2022:972		Troglohyphantes noricus	Animalia	Arthropoda	Arachnida	Araneae	Troglohyphantes	noricus	species	(Thaler & Polenec, 1974)	Austria	Niederösterreich	Wienerwald	ENE Tulbinger Kogel. Marleitenbach-Graben	ENE Tulbinger Kogel. Marleitenbach-Graben, Wienerwald, Niederösterreich	Beech forest			48.2867	16.1664	WGS84	Precise	290	This work	Gruber J.
SCP:Troglo_2022:973	HumanObservation	SCP:Troglo_2022:973		Troglohyphantes noricus	Animalia	Arthropoda	Arachnida	Araneae	Troglohyphantes	noricus	species	(Thaler & Polenec, 1974)	Austria	Niederösterreich	Wienerwald	ENE Tulbinger Kogel. Marleitenbach-Graben "Bachknie"	ENE Tulbinger Kogel. Marleitenbach-Graben "Bachknie", Wienerwald, Niederösterreich	Moist, shady forest (Carpinus, Fagus) in stream			48.2864	16.1658	WGS84	Precise	290	This work	Gruber J.
SCP:Troglo_2022:974	HumanObservation	SCP:Troglo_2022:974		Troglohyphantes noricus	Animalia	Arthropoda	Arachnida	Araneae	Troglohyphantes	noricus	species	(Thaler & Polenec, 1974)	Austria	Niederösterreich	Wienerwald	ENE Tulbinger Kogel. Marleitenbach-Graben Hangfuß	ENE Tulbinger Kogel. Marleitenbach-Graben Hangfuß, Wienerwald, Niederösterreich				48.2869	16.1709	WGS84	Locality		This work	Gruber J.
SCP:Troglo_2022:975	HumanObservation	SCP:Troglo_2022:975		Troglohyphantes noricus	Animalia	Arthropoda	Arachnida	Araneae	Troglohyphantes	noricus	species	(Thaler & Polenec, 1974)	Austria	Niederösterreich	Wienerwald	ENE Tulbinger Kogel. Marleitenbach-Graben Hangfuß	ENE Tulbinger Kogel. Marleitenbach-Graben Hangfuß, Wienerwald, Niederösterreich				48.2869	16.1709	WGS84	Locality		This work	Gruber J.
SCP:Troglo_2022:976	HumanObservation	SCP:Troglo_2022:976		Troglohyphantes noricus	Animalia	Arthropoda	Arachnida	Araneae	Troglohyphantes	noricus	species	(Thaler & Polenec, 1974)	Austria	Niederösterreich	Wienerwald	Mauerbach, N Hahnbaumberg	Mauerbach, N Hahnbaumberg, Wienerwald, Niederösterreich				48.2392	16.1686	WGS84	Precise	290	This work	Gruber J.
SCP:Troglo_2022:977	HumanObservation	SCP:Troglo_2022:977		Troglohyphantes noricus	Animalia	Arthropoda	Arachnida	Araneae	Troglohyphantes	noricus	species	(Thaler & Polenec, 1974)	Austria	Niederösterreich	Wienerwald	Mauerbach, N Hahnbaumberg	Mauerbach, N Hahnbaumberg, Wienerwald, Niederösterreich				48.2392	16.1686	WGS84	Precise	290	This work	Gruber J.
SCP:Troglo_2022:978	HumanObservation	SCP:Troglo_2022:978		Troglohyphantes noricus	Animalia	Arthropoda	Arachnida	Araneae	Troglohyphantes	noricus	species	(Thaler & Polenec, 1974)	Austria	Niederösterreich	Wienerwald	N Hirschgarten, W Groißau. Passauerhof-Mödihütte	N Hirschgarten, W Groißau. Passauerhof-Mödihütte, Wienerwald, Niederösterreich	High beech forest with Carpinus, Quercus, Fraxinus, Larix			48.2669	16.1408	WGS84	Precise	400	This work	Gruber J.
SCP:Troglo_2022:979	HumanObservation	SCP:Troglo_2022:979		Troglohyphantes noricus	Animalia	Arthropoda	Arachnida	Araneae	Troglohyphantes	noricus	species	(Thaler & Polenec, 1974)	Austria	Niederösterreich	Wienerwald	N Hirschgarten, W Groißau. Passauerhof-Mödihütte	N Hirschgarten, W Groißau. Passauerhof-Mödihütte, Wienerwald, Niederösterreich	High beech forest with Carpinus, Quercus, Fraxinus, Larix			48.2669	16.1408	WGS84	Precise	400	This work	Gruber J.
SCP:Troglo_2022:980	HumanObservation	SCP:Troglo_2022:980		Troglohyphantes noricus	Animalia	Arthropoda	Arachnida	Araneae	Troglohyphantes	noricus	species	(Thaler & Polenec, 1974)	Austria	Niederösterreich	Wienerwald	N Hirschgarten, W Groißau. Passauerhof-Mödihütte	N Hirschgarten, W Groißau. Passauerhof-Mödihütte, Wienerwald, Niederösterreich	High beech forest with Carpinus, Quercus, Fraxinus, Larix			48.2669	16.1408	WGS84	Precise	400	This work	Gruber J.
SCP:Troglo_2022:981	HumanObservation	SCP:Troglo_2022:981		Troglohyphantes noricus	Animalia	Arthropoda	Arachnida	Araneae	Troglohyphantes	noricus	species	(Thaler & Polenec, 1974)	Austria	Niederösterreich	Wienerwald	NE Hirschgarten. Groißaustraße SW Groißauhof	NE Hirschgarten. Groißaustraße SW Groißauhof, Wienerwald, Niederösterreich	Beech forest (Carpinus, sycamore) along the stream			48.2656	16.1531	WGS84	Precise	330	This work	Gruber J.
SCP:Troglo_2022:982	HumanObservation	SCP:Troglo_2022:982		Troglohyphantes noricus	Animalia	Arthropoda	Arachnida	Araneae	Troglohyphantes	noricus	species	(Thaler & Polenec, 1974)	Austria	Niederösterreich	Wienerwald	NNE Königswinkelberg. Mauerbach, Graben W, S Allhangstraße	NNE Königswinkelberg. Mauerbach, Graben W, S Allhangstraße, Wienerwald, Niederösterreich	Young forest (beech, Carpinus, Acer pseudoplatanus)			48.2456	16.1561	WGS84	Precise	300	This work	Gruber J.
SCP:Troglo_2022:983	HumanObservation	SCP:Troglo_2022:983		Troglohyphantes noricus	Animalia	Arthropoda	Arachnida	Araneae	Troglohyphantes	noricus	species	(Thaler & Polenec, 1974)	Austria	Niederösterreich	Wienerwald	NNE Königswinkelberg. Mauerbach, Graben W, S Allhangstraße	NNE Königswinkelberg. Mauerbach, Graben W, S Allhangstraße, Wienerwald, Niederösterreich	Young forest (beech, Carpinus, Acer pseudoplatanus)			48.2456	16.1561	WGS84	Precise	300	This work	Gruber J.
SCP:Troglo_2022:984	HumanObservation	SCP:Troglo_2022:984		Troglohyphantes noricus	Animalia	Arthropoda	Arachnida	Araneae	Troglohyphantes	noricus	species	(Thaler & Polenec, 1974)	Austria	Niederösterreich	Wienerwald	NNE Königswinkelberg. Mauerbach, Graben W, S Allhangstraße	NNE Königswinkelberg. Mauerbach, Graben W, S Allhangstraße, Wienerwald, Niederösterreich	Young forest (beech, Carpinus, Acer pseudoplatanus)			48.2456	16.1561	WGS84	Precise	300	This work	Gruber J.
SCP:Troglo_2022:985	HumanObservation	SCP:Troglo_2022:985		Troglohyphantes noricus	Animalia	Arthropoda	Arachnida	Araneae	Troglohyphantes	noricus	species	(Thaler & Polenec, 1974)	Austria	Niederösterreich	Wienerwald	NNE Königswinkelberg. Mauerbach, Graben W, S Allhangstraße	NNE Königswinkelberg. Mauerbach, Graben W, S Allhangstraße, Wienerwald, Niederösterreich	Young forest (beech, Carpinus, Acer pseudoplatanus)			48.2456	16.1561	WGS84	Precise	300	This work	Gruber J.
SCP:Troglo_2022:986	HumanObservation	SCP:Troglo_2022:986		Troglohyphantes noricus	Animalia	Arthropoda	Arachnida	Araneae	Troglohyphantes	noricus	species	(Thaler & Polenec, 1974)	Austria	Niederösterreich	Wienerwald	NNW Hirschgarten. Jammertal, Weg von Passauerhof	NNW Hirschgarten. Jammertal, Weg von Passauerhof, Wienerwald, Niederösterreich	Slope with mixed deciduous forest			48.2694	16.1281	WGS84	Precise	370	This work	Gruber J.
SCP:Troglo_2022:987	HumanObservation	SCP:Troglo_2022:987		Troglohyphantes noricus	Animalia	Arthropoda	Arachnida	Araneae	Troglohyphantes	noricus	species	(Thaler & Polenec, 1974)	Austria	Niederösterreich	Wienerwald	NW Hirschgarten, SW Passauerhof. Passauerhof	NW Hirschgarten, SW Passauerhof. Passauerhof, Wienerwald, Niederösterreich	Forest (Fagus, Carpinus)			48.2642	16.1242	WGS84	Precise	410	This work	Gruber J.
SCP:Troglo_2022:988	HumanObservation	SCP:Troglo_2022:988		Troglohyphantes noricus	Animalia	Arthropoda	Arachnida	Araneae	Troglohyphantes	noricus	species	(Thaler & Polenec, 1974)	Austria	Niederösterreich	Wienerwald	Riederberg, S Waldheim	Riederberg, S Waldheim, Wienerwald, Niederösterreich	Under wood bark			48.2467	16.0922	WGS84	Precise	400	This work	Gruber J.
SCP:Troglo_2022:989	HumanObservation	SCP:Troglo_2022:989		Troglohyphantes noricus	Animalia	Arthropoda	Arachnida	Araneae	Troglohyphantes	noricus	species	(Thaler & Polenec, 1974)	Austria	Niederösterreich	Wienerwald	Riederberg, S Waldheim, N Siedlung	Riederberg, S Waldheim, N Siedlung, Wienerwald, Niederösterreich	Under wood bark			48.2467	16.0922	WGS84	Precise	400	This work	Gruber J.
SCP:Troglo_2022:990	HumanObservation	SCP:Troglo_2022:990		Troglohyphantes noricus	Animalia	Arthropoda	Arachnida	Araneae	Troglohyphantes	noricus	species	(Thaler & Polenec, 1974)	Austria	Niederösterreich	Wienerwald	Riederberg, S Waldheim, N Siedlung	Riederberg, S Waldheim, N Siedlung, Wienerwald, Niederösterreich	Under wood bark			48.2467	16.0922	WGS84	Precise	400	This work	Gruber J.
SCP:Troglo_2022:991	HumanObservation	SCP:Troglo_2022:991		Troglohyphantes noricus	Animalia	Arthropoda	Arachnida	Araneae	Troglohyphantes	noricus	species	(Thaler & Polenec, 1974)	Austria	Niederösterreich	Wienerwald	S Weideck. Riederberg-Troppenbergstraße, E Laabach	S Weideck. Riederberg-Troppenbergstraße, E Laabach, Wienerwald, Niederösterreich	Fagus forest with red pines			48.2417	16.0956	WGS84	Precise	390	This work	Gruber J.
SCP:Troglo_2022:992	HumanObservation	SCP:Troglo_2022:992		Troglohyphantes noricus	Animalia	Arthropoda	Arachnida	Araneae	Troglohyphantes	noricus	species	(Thaler & Polenec, 1974)	Austria	Niederösterreich	Wienerwald	Troppenbergweg, Riederberg S Waldheim	Troppenbergweg, Riederberg S Waldheim, Wienerwald, Niederösterreich	Mixed deciduous forest (beech, oak, Carpinus)			48.2475	16.0925	WGS84	Precise	400	This work	Gruber J.
SCP:Troglo_2022:993	HumanObservation	SCP:Troglo_2022:993		Troglohyphantes noricus	Animalia	Arthropoda	Arachnida	Araneae	Troglohyphantes	noricus	species	(Thaler & Polenec, 1974)	Austria	Niederösterreich	Wienerwald	Troppenbergweg, Riederberg S Waldheim	Troppenbergweg, Riederberg S Waldheim, Wienerwald, Niederösterreich	Mixed deciduous forest (beech, oak, Carpinus)			48.2475	16.0925	WGS84	Precise	400	This work	Gruber J.
SCP:Troglo_2022:994	HumanObservation	SCP:Troglo_2022:994		Troglohyphantes noricus	Animalia	Arthropoda	Arachnida	Araneae	Troglohyphantes	noricus	species	(Thaler & Polenec, 1974)	Austria	Niederösterreich	Wienerwald	Troppenbergweg. Riederberg S Waldheim	Troppenbergweg. Riederberg S Waldheim, Wienerwald, Niederösterreich	Mixed deciduous forest (beech, oak, Carpinus)			48.2475	16.0925	WGS84	Precise	400	This work	Gruber J.
SCP:Troglo_2022:995	HumanObservation	SCP:Troglo_2022:995		Troglohyphantes noricus	Animalia	Arthropoda	Arachnida	Araneae	Troglohyphantes	noricus	species	(Thaler & Polenec, 1974)	Austria	Oberösterreich	Kirchdorf an der Krems	Roßleithen	Roßleithen, Kirchdorf an der Krems, Oberösterreich				47.7717	14.3028	WGS84	Precise	1474	This work	Milasowssky
SCP:Troglo_2022:996	MaterialCitation	SCP:Troglo_2022:996		Troglohyphantes noricus	Animalia	Arthropoda	Arachnida	Araneae	Troglohyphantes	noricus	species	(Thaler & Polenec, 1974)	Austria	Salzburg	Flachgau	bei Salzburg-Stadt, Elsbethen	bei Salzburg-Stadt, Elsbethen, Flachgau, Salzburg	Beech-fir mixed forest, on rock, under bark of rotten trunks			47.7596	13.0943	WGS84	Locality	640	Thaler and Polenec, 1974	Ausobsky A.
SCP:Troglo_2022:997	MaterialCitation	SCP:Troglo_2022:997		Troglohyphantes noricus	Animalia	Arthropoda	Arachnida	Araneae	Troglohyphantes	noricus	species	(Thaler & Polenec, 1974)	Austria	Salzburg	Flachgau	bei Salzburg-Stadt. Elsbethen	bei Salzburg-Stadt. Elsbethen, Flachgau, Salzburg	Beech-fir mixed forest, on rock, under bark of rotten trunks			47.7596	13.0943	WGS84	Locality	640	Thaler and Polenec, 1974	Ausobsky A.
SCP:Troglo_2022:998	MaterialCitation	SCP:Troglo_2022:998		Troglohyphantes noricus	Animalia	Arthropoda	Arachnida	Araneae	Troglohyphantes	noricus	species	(Thaler & Polenec, 1974)	Austria	Salzburg	Pongau	Mühlbach am Hochkönig: Mandlwand ober Arthurhaus	Mühlbach am Hochkönig: Mandlwand ober Arthurhaus, Pongau, Salzburg				47.4089	13.1292	WGS84	Locality	1980	Thaler and Polenec, 1974	Ausobsky A.
SCP:Troglo_2022:999	MaterialCitation	SCP:Troglo_2022:999		Troglohyphantes noricus	Animalia	Arthropoda	Arachnida	Araneae	Troglohyphantes	noricus	species	(Thaler & Polenec, 1974)	Austria	Salzburg	Pongau	Mühlbach am Hochkönig: Mandlwand ober Arthurhaus	Mühlbach am Hochkönig: Mandlwand ober Arthurhaus, Pongau, Salzburg				47.4178	13.1164	WGS84	Locality	1980	Thaler and Polenec, 1974	Ausobsky A.
SCP:Troglo_2022:1000	MaterialCitation	SCP:Troglo_2022:1000		Troglohyphantes noricus	Animalia	Arthropoda	Arachnida	Araneae	Troglohyphantes	noricus	species	(Thaler & Polenec, 1974)	Austria	Salzburg	Pongau	Mühlbach am Hochkönig: Mandlwand ober Arthurhaus	Mühlbach am Hochkönig: Mandlwand ober Arthurhaus, Pongau, Salzburg				47.4178	13.1164	WGS84	Locality	1980	Thaler and Polenec, 1974	Ausobsky A.
SCP:Troglo_2022:1001	MaterialCitation	SCP:Troglo_2022:1001		Troglohyphantes noricus	Animalia	Arthropoda	Arachnida	Araneae	Troglohyphantes	noricus	species	(Thaler & Polenec, 1974)	Austria	Salzburg	Pongau	Mühlbach am Hochkönig: SSW unter Mitterfeldalm	Mühlbach am Hochkönig: SSW unter Mitterfeldalm, Pongau, Salzburg				47.4166	13.135	WGS84	Locality	1670	Thaler and Polenec, 1974	Ausobsky A.
SCP:Troglo_2022:1002	MaterialCitation	SCP:Troglo_2022:1002		Troglohyphantes noricus	Animalia	Arthropoda	Arachnida	Araneae	Troglohyphantes	noricus	species	(Thaler & Polenec, 1974)	Austria	Salzburg	Pongau	Mühlbach am Hochkönig: SSW unter Mitterfeldalm	Mühlbach am Hochkönig: SSW unter Mitterfeldalm, Pongau, Salzburg				47.4166	13.135	WGS84	Locality	1670	Thaler and Polenec, 1974	Ausobsky A.			Coords do not correspond to the elevation
SCP:Troglo_2022:1003	HumanObservation	SCP:Troglo_2022:1003		Troglohyphantes noricus	Animalia	Arthropoda	Arachnida	Araneae	Troglohyphantes	noricus	species	(Thaler & Polenec, 1974)	Austria	Salzburg	Pongau	Mühlbach am Hochkönig: SSW unter Mitterfeldalm	Mühlbach am Hochkönig: SSW unter Mitterfeldalm, Pongau, Salzburg				47.4166	13.135	WGS84	Locality	1670	This work	Ausobsky A.			Coords do not correspond to the elevation
SCP:Troglo_2022:1004	MaterialCitation	SCP:Troglo_2022:1004		Troglohyphantes noricus	Animalia	Arthropoda	Arachnida	Araneae	Troglohyphantes	noricus	species	(Thaler & Polenec, 1974)	Austria	Salzburg	Pongau	Radstadt	Radstadt, Pongau, Salzburg				47.395	13.4529	WGS84	Locality	1060	Thaler and Polenec, 1974	Ausobsky A.
SCP:Troglo_2022:1005	MaterialCitation	SCP:Troglo_2022:1005		Troglohyphantes noricus	Animalia	Arthropoda	Arachnida	Araneae	Troglohyphantes	noricus	species	(Thaler & Polenec, 1974)	Austria	Salzburg	Pongau	Radstadt	Radstadt, Pongau, Salzburg				47.395	13.4529	WGS84	Locality	1060	Thaler and Polenec, 1974	Ausobsky A.
SCP:Troglo_2022:1006	MaterialCitation	SCP:Troglo_2022:1006		Troglohyphantes noricus	Animalia	Arthropoda	Arachnida	Araneae	Troglohyphantes	noricus	species	(Thaler & Polenec, 1974)	Austria	Salzburg	Pongau	Radstadt	Radstadt, Pongau, Salzburg				47.395	13.4529	WGS84	Locality	1060	Thaler and Polenec, 1974	Ausobsky A.
SCP:Troglo_2022:1007	MaterialCitation	SCP:Troglo_2022:1007		Troglohyphantes noricus	Animalia	Arthropoda	Arachnida	Araneae	Troglohyphantes	noricus	species	(Thaler & Polenec, 1974)	Austria	Salzburg	Pongau	Radstadt	Radstadt, Pongau, Salzburg				47.395	13.4529	WGS84	Locality	1060	Thaler and Polenec, 1974	Ausobsky A.
SCP:Troglo_2022:1008	MaterialCitation	SCP:Troglo_2022:1008		Troglohyphantes noricus	Animalia	Arthropoda	Arachnida	Araneae	Troglohyphantes	noricus	species	(Thaler & Polenec, 1974)	Austria	Salzburg	Tennengebirge	Below Tauernscharte (Stiegi)	Below Tauernscharte (Stiegi), Tennengebirge, Salzburg	Alpine grasslands			47.4892	13.2948	WGS84	Precise	1890	Muster, 2001				Original coords in Gauss-Kruger
SCP:Troglo_2022:1009	MaterialCitation	SCP:Troglo_2022:1009		Troglohyphantes noricus	Animalia	Arthropoda	Arachnida	Araneae	Troglohyphantes	noricus	species	(Thaler & Polenec, 1974)	Austria	Salzburg	Tennengebirge	Tauemscharte	Tauemscharte, Tennengebirge, Salzburg	Alpine meadow in boulder scree			47.4988	13.2901	WGS84	Precise	2130	Muster, 2001				Original coords in Gauss-Kruger
SCP:Troglo_2022:1010	MaterialCitation	SCP:Troglo_2022:1010		Troglohyphantes noricus	Animalia	Arthropoda	Arachnida	Araneae	Troglohyphantes	noricus	species	(Thaler & Polenec, 1974)	Austria	Salzburg	Tennengebirge	Werfenweng, above Hackel Hut	Werfenweng, above Hackel Hut, Tennengebirge, Salzburg	Shrublands			47.4858	13.294	WGS84	Precise	1670	Muster, 2001				Original coords in Gauss-Kruger
SCP:Troglo_2022:1011	HumanObservation	SCP:Troglo_2022:1011		Troglohyphantes noricus	Animalia	Arthropoda	Arachnida	Araneae	Troglohyphantes	noricus	species	(Thaler & Polenec, 1974)	Austria	Styria		Röthelstein: Mur_Restwasserstrecke "Laufnitzdorf"	Röthelstein: Mur_Restwasserstrecke "Laufnitzdorf", Styria	Riparian forest, left bank			47.2996	15.3618	WGS84	Precise	430	This work	Komposch Christian, Kropf Christian
SCP:Troglo_2022:1012	MaterialCitation	SCP:Troglo_2022:1012		Troglohyphantes noricus	Animalia	Arthropoda	Arachnida	Araneae	Troglohyphantes	noricus	species	(Thaler & Polenec, 1974)	Austria	Styria		Salzatal bei Weichselboden	Salzatal bei Weichselboden, Styria				47.6695	15.1703	WGS84	Precise	700	Thaler, 1978	Thaler Konrad
SCP:Troglo_2022:1013	HumanObservation	SCP:Troglo_2022:1013		Troglohyphantes noricus	Animalia	Arthropoda	Arachnida	Araneae	Troglohyphantes	noricus	species	(Thaler & Polenec, 1974)	Austria	Styria	Ennstal	Gesäuse. Johnsbachtal Mündung	Gesäuse. Johnsbachtal Mündung, Ennstal, Styria				47.5807	14.5892	WGS84	Locality		This work	Thaler Konrad
SCP:Troglo_2022:1014	HumanObservation	SCP:Troglo_2022:1014		Troglohyphantes noricus	Animalia	Arthropoda	Arachnida	Araneae	Troglohyphantes	noricus	species	(Thaler & Polenec, 1974)	Austria	Styria	Ennstal	Gesäuse, Johnsbachtal Mündung	Gesäuse, Johnsbachtal Mündung, Ennstal, Styria				47.5807	14.5892	WGS84	Locality	650	This work	Thaler Konrad
SCP:Troglo_2022:1015	HumanObservation	SCP:Troglo_2022:1015		Troglohyphantes noricus	Animalia	Arthropoda	Arachnida	Araneae	Troglohyphantes	noricus	species	(Thaler & Polenec, 1974)	Austria	Styria	Ennstaler Alpen	E Johnsbach, NP Gesäuse_GEO-06-P08: Mischwald W/NW Kölblalm	E Johnsbach, NP Gesäuse_GEO-06-P08: Mischwald W/NW Kölblalm, Ennstaler Alpen, Styria				47.5347	14.64	WGS84	Locality	1140	This work	Brandl K.
SCP:Troglo_2022:1016	HumanObservation	SCP:Troglo_2022:1016		Troglohyphantes noricus	Animalia	Arthropoda	Arachnida	Araneae	Troglohyphantes	noricus	species	(Thaler & Polenec, 1974)	Austria	Styria	Ennstaler Alpen	E Johnsbach. NP Gesäuse_GEO-06-P08: Mischwald W/NW Kölblalm	E Johnsbach. NP Gesäuse_GEO-06-P08: Mischwald W/NW Kölblalm, Ennstaler Alpen, Styria	On rock, under bark of rotten trunks, deadwood forests in Beech-fir (spruce) mixed forest			47.5359	14.6347	WGS84	Locality	1140	This work	Brandl K.
SCP:Troglo_2022:1017	HumanObservation	SCP:Troglo_2022:1017		Troglohyphantes noricus	Animalia	Arthropoda	Arachnida	Araneae	Troglohyphantes	noricus	species	(Thaler & Polenec, 1974)	Austria	Styria	Ennstaler Alpen	Gesäuse, ESE Admont. 9. GEO-Tag Gesäuse: Xeis17 - Kölbl: Quelle	Gesäuse, ESE Admont. 9. GEO-Tag Gesäuse: Xeis17 - Kölbl: Quelle, Ennstaler Alpen, Styria	Source			47.5181	14.6169	WGS84	Locality	855	This work	Blick Theo & Fritze Michael
SCP:Troglo_2022:1018	HumanObservation	SCP:Troglo_2022:1018		Troglohyphantes noricus	Animalia	Arthropoda	Arachnida	Araneae	Troglohyphantes	noricus	species	(Thaler & Polenec, 1974)	Austria	Styria	Ennstaler Alpen	Gesäuse, ESE Admont. 9. GEO-Tag Gesäuse: Xeis17 - Kölbl: Quelle	Gesäuse, ESE Admont. 9. GEO-Tag Gesäuse: Xeis17 - Kölbl: Quelle, Ennstaler Alpen, Styria	Source			47.5181	14.6169	WGS84	Locality	855	This work	Blick Theo & Fritze Michael			Coords do not correspond with altitude
SCP:Troglo_2022:1019	HumanObservation	SCP:Troglo_2022:1019		Troglohyphantes noricus	Animalia	Arthropoda	Arachnida	Araneae	Troglohyphantes	noricus	species	(Thaler & Polenec, 1974)	Austria	Styria	Ennstaler Alpen	Goldeck, SW Hieflau. St-Gesäuse-Goldeck-Gipfelhöhle_diversa	Goldeck, SW Hieflau. St-Gesäuse-Goldeck-Gipfelhöhle_diversa, Ennstaler Alpen, Styria	Hypogean			47.5792	14.7114	WGS84	Precise	1260	This work	Komposch Christian, Pabst Laura, Komposch Brigitte
SCP:Troglo_2022:1020	HumanObservation	SCP:Troglo_2022:1020		Troglohyphantes noricus	Animalia	Arthropoda	Arachnida	Araneae	Troglohyphantes	noricus	species	(Thaler & Polenec, 1974)	Austria	Styria	Ennstaler Alpen	Goldeck, SW Hieflau. St-Gesäuse-Goldeck-Gipfelhöhle_diversa	Goldeck, SW Hieflau. St-Gesäuse-Goldeck-Gipfelhöhle_diversa, Ennstaler Alpen, Styria	Hypogean			47.5792	14.7114	WGS84	Precise	1260	This work	Komposch Christian, Pabst Laura, Komposch Brigitte
SCP:Troglo_2022:1021	HumanObservation	SCP:Troglo_2022:1021		Troglohyphantes noricus	Animalia	Arthropoda	Arachnida	Araneae	Troglohyphantes	noricus	species	(Thaler & Polenec, 1974)	Austria	Styria	Ennstaler Alpen	Goldeck, SW Hieflau. St-Gesäuse-Goldeck-Gipfelhöhle_diversa	Goldeck, SW Hieflau. St-Gesäuse-Goldeck-Gipfelhöhle_diversa, Ennstaler Alpen, Styria	Hypogean			47.5792	14.7114	WGS84	Precise	1260	This work	Komposch Christian, Pabst Laura, Komposch Brigitte
SCP:Troglo_2022:1022	HumanObservation	SCP:Troglo_2022:1022		Troglohyphantes noricus	Animalia	Arthropoda	Arachnida	Araneae	Troglohyphantes	noricus	species	(Thaler & Polenec, 1974)	Austria	Styria	Ennstaler Alpen	Goldeck, SW Hieflau. St-Gesäuse-Goldeck-Gipfelhöhle_diversa	Goldeck, SW Hieflau. St-Gesäuse-Goldeck-Gipfelhöhle_diversa, Ennstaler Alpen, Styria	Hypogean			47.5792	14.7114	WGS84	Precise	1260	This work	Komposch Christian, Pabst Laura, Komposch Brigitte
SCP:Troglo_2022:1023	HumanObservation	SCP:Troglo_2022:1023		Troglohyphantes noricus	Animalia	Arthropoda	Arachnida	Araneae	Troglohyphantes	noricus	species	(Thaler & Polenec, 1974)	Austria	Styria	Ennstaler Alpen	Goldeck, SW Hieflau. St-Gesäuse-Goldeck-Gipfelhöhle_diversa	Goldeck, SW Hieflau. St-Gesäuse-Goldeck-Gipfelhöhle_diversa, Ennstaler Alpen, Styria	Hypogean			47.5792	14.7114	WGS84	Precise	1260	This work	Komposch Christian, Pabst Laura, Komposch Brigitte
SCP:Troglo_2022:1024	HumanObservation	SCP:Troglo_2022:1024		Troglohyphantes noricus	Animalia	Arthropoda	Arachnida	Araneae	Troglohyphantes	noricus	species	(Thaler & Polenec, 1974)	Austria	Styria	Ennstaler Alpen	Goldeck, SW Hieflau. St-Gesäuse-Goldeck-Gipfelhöhle_diversa	Goldeck, SW Hieflau. St-Gesäuse-Goldeck-Gipfelhöhle_diversa, Ennstaler Alpen, Styria	Hypogean			47.5792	14.7114	WGS84	Precise	1260	This work	Komposch Christian, Pabst Laura, Komposch Brigitte
SCP:Troglo_2022:1025	HumanObservation	SCP:Troglo_2022:1025		Troglohyphantes noricus	Animalia	Arthropoda	Arachnida	Araneae	Troglohyphantes	noricus	species	(Thaler & Polenec, 1974)	Austria	Styria	Ennstaler Alpen	NP Gesäuse. Gsuchmauer: GSU_W_09	NP Gesäuse. Gsuchmauer: GSU_W_09, Ennstaler Alpen, Styria				47.5486	14.6667	WGS84	Precise	2109	This work	Komposch Christian, Korn Rachel, Aurenhammer Sandra, Thomas Frieß, Volkmer Johannes, Helge Haimburg
SCP:Troglo_2022:1026	HumanObservation	SCP:Troglo_2022:1026		Troglohyphantes noricus	Animalia	Arthropoda	Arachnida	Araneae	Troglohyphantes	noricus	species	(Thaler & Polenec, 1974)	Austria	Styria	Ennstaler Alpen	NP Gesäuse. Gsuchmauer: GSU_W_09	NP Gesäuse. Gsuchmauer: GSU_W_09, Ennstaler Alpen, Styria				47.5486	14.6667	WGS84	Precise	2109	This work	Komposch Christian, Korn Rachel, Aurenhammer Sandra, Thomas Frieß, Volkmer Johannes, Helge Haimburg
SCP:Troglo_2022:1027	HumanObservation	SCP:Troglo_2022:1027		Troglohyphantes noricus	Animalia	Arthropoda	Arachnida	Araneae	Troglohyphantes	noricus	species	(Thaler & Polenec, 1974)	Austria	Styria	Ennstaler Alpen	NP Gesäuse. Untere_Koderalm_BF_UKA_A	NP Gesäuse. Untere_Koderalm_BF_UKA_A, Ennstaler Alpen, Styria	Beech-fir-spruce mixed forest			47.545	14.6336	WGS84	Precise	1310	This work	Komposch Christian, Aurenhammer Sandra, Heimburg Helge, Petra Richter
SCP:Troglo_2022:1028	HumanObservation	SCP:Troglo_2022:1028		Troglohyphantes noricus	Animalia	Arthropoda	Arachnida	Araneae	Troglohyphantes	noricus	species	(Thaler & Polenec, 1974)	Austria	Styria	Ennstaler Alpen	NP Gesäuse. Untere_Koderalm_BF_UKA_A	NP Gesäuse. Untere_Koderalm_BF_UKA_A, Ennstaler Alpen, Styria	Beech-fir-spruce mixed forest			47.545	14.6336	WGS84	Precise	1310	This work	Komposch Christian, Aurenhammer Sandra, Heimburg Helge, Petra Richter
SCP:Troglo_2022:1029	HumanObservation	SCP:Troglo_2022:1029		Troglohyphantes noricus	Animalia	Arthropoda	Arachnida	Araneae	Troglohyphantes	noricus	species	(Thaler & Polenec, 1974)	Austria	Styria	Ennstaler Alpen, NP Gesäuse	SSW Hieflau. Gesäuse_NP_BF_W_01_Zinödl 2	SSW Hieflau. Gesäuse_NP_BF_W_01_Zinödl 2, Ennstaler Alpen, NP Gesäuse, Styria	Grassland			47.5697	14.6772	WGS84	Precise	1950	This work	Komposch Christian & Komposch Brigitte
SCP:Troglo_2022:1030	HumanObservation	SCP:Troglo_2022:1030		Troglohyphantes noricus	Animalia	Arthropoda	Arachnida	Araneae	Troglohyphantes	noricus	species	(Thaler & Polenec, 1974)	Austria	Styria	Ennstaler Alpen, NP Gesäuse	SSW Hieflau. Gesäuse_NP_BF_W_01_Zinödl 2	SSW Hieflau. Gesäuse_NP_BF_W_01_Zinödl 2, Ennstaler Alpen, NP Gesäuse, Styria	Grassland			47.5697	14.6772	WGS84	Precise	1950	This work	Komposch Christian & Komposch Brigitte
SCP:Troglo_2022:1031	HumanObservation	SCP:Troglo_2022:1031		Troglohyphantes noricus	Animalia	Arthropoda	Arachnida	Araneae	Troglohyphantes	noricus	species	(Thaler & Polenec, 1974)	Austria	Styria	Ennstaler Alpen, NP Gesäuse	SSW Hieflau. Gesäuse_NP_BFH_32_Lugauerplan, Doline	SSW Hieflau. Gesäuse_NP_BFH_32_Lugauerplan, Doline, Ennstaler Alpen, NP Gesäuse, Styria	Rock doline with boulder debris and moss			47.5486	14.7189	WGS84	Precise	2030	This work	Komposch Christian & Komposch Brigitte
SCP:Troglo_2022:1032	HumanObservation	SCP:Troglo_2022:1032		Troglohyphantes noricus	Animalia	Arthropoda	Arachnida	Araneae	Troglohyphantes	noricus	species	(Thaler & Polenec, 1974)	Austria	Styria	Ennstaler Alpen, NP Gesäuse	SSW Hieflau. Gesäuse_NP_BFH_32_Lugauerplan, Doline	SSW Hieflau. Gesäuse_NP_BFH_32_Lugauerplan, Doline, Ennstaler Alpen, NP Gesäuse, Styria	Rock doline with boulder debris and moss			47.5486	14.7189	WGS84	Precise	2030	This work	Komposch Christian & Komposch Brigitte
SCP:Troglo_2022:1033	HumanObservation	SCP:Troglo_2022:1033		Troglohyphantes noricus	Animalia	Arthropoda	Arachnida	Araneae	Troglohyphantes	noricus	species	(Thaler & Polenec, 1974)	Austria	Styria	Ennstaler Alpen, NP Gesäuse	SSW Hieflau. Gesäuse_NP_BFS2_W1_Stadelfeld_2	SSW Hieflau. Gesäuse_NP_BFS2_W1_Stadelfeld_2, Ennstaler Alpen, NP Gesäuse, Styria	Grassland			47.5431	14.6544	WGS84	Precise	1980	This work	Friess Thomas
SCP:Troglo_2022:1034	HumanObservation	SCP:Troglo_2022:1034		Troglohyphantes noricus	Animalia	Arthropoda	Arachnida	Araneae	Troglohyphantes	noricus	species	(Thaler & Polenec, 1974)	Austria	Styria	Ennstaler Alpen, NP Gesäuse	SSW Hieflau. Gesäuse_NP_BFS2_W1_Stadelfeld_2	SSW Hieflau. Gesäuse_NP_BFS2_W1_Stadelfeld_2, Ennstaler Alpen, NP Gesäuse, Styria	Grassland			47.5431	14.6544	WGS84	Precise	1980	This work	Friess Thomas
SCP:Troglo_2022:1035	HumanObservation	SCP:Troglo_2022:1035		Troglohyphantes noricus	Animalia	Arthropoda	Arachnida	Araneae	Troglohyphantes	noricus	species	(Thaler & Polenec, 1974)	Austria	Styria	Hochschwab	Klammhöhe, S Meßnerin, Tragöß	Klammhöhe, S Meßnerin, Tragöß, Hochschwab, Styria	Forest, blocky near the surface			47.5481	15.0708	WGS84	Precise	945	This work	Komposch Christian & Friess Thomas
SCP:Troglo_2022:1036	HumanObservation	SCP:Troglo_2022:1036		Troglohyphantes noricus	Animalia	Arthropoda	Arachnida	Araneae	Troglohyphantes	noricus	species	(Thaler & Polenec, 1974)	Austria	Styria	Hochschwab	Klammhöhe, S Meßnerin, Tragöß. Block_TR_06_Klammhöhe	Klammhöhe, S Meßnerin, Tragöß. Block_TR_06_Klammhöhe, Hochschwab, Styria	Forest, blocky near the surface			47.5481	15.0708	WGS84	Precise	945	This work	Komposch Christian & Friess Thomas
SCP:Troglo_2022:1037	HumanObservation	SCP:Troglo_2022:1037		Troglohyphantes noricus	Animalia	Arthropoda	Arachnida	Araneae	Troglohyphantes	noricus	species	(Thaler & Polenec, 1974)	Austria	Styria	Hochschwab	NW Pfarrerlacke, NW Grüner See, Tragöß	NW Pfarrerlacke, NW Grüner See, Tragöß, Hochschwab, Styria	Slope foot next to forest road			47.5506	15.0303	WGS84	Precise	900	This work	Paill Wolfgang
SCP:Troglo_2022:1038	HumanObservation	SCP:Troglo_2022:1038		Troglohyphantes noricus	Animalia	Arthropoda	Arachnida	Araneae	Troglohyphantes	noricus	species	(Thaler & Polenec, 1974)	Austria	Styria	Hochschwab	NW Pfarrerlacke, NW Grüner See, Tragöß. Block_PF_13_Pfarrerlacke	NW Pfarrerlacke, NW Grüner See, Tragöß. Block_PF_13_Pfarrerlacke, Hochschwab, Styria	Slope foot next to forest road			47.5506	15.0303	WGS84	Precise	900	This work	Paill Wolfgang
SCP:Troglo_2022:1039	HumanObservation	SCP:Troglo_2022:1039		Troglohyphantes noricus	Animalia	Arthropoda	Arachnida	Araneae	Troglohyphantes	noricus	species	(Thaler & Polenec, 1974)	Austria	Styria	Mitterdorf im Mürztal	Mürztal	Mürztal, Mitterdorf im Mürztal, Styria	Riparian forest near stream bank			47.5478	15.4914	WGS84	Precise	860	This work	Komposch Christian, Aurenhammer Sandra, Wagner Herbert
SCP:Troglo_2022:1040	HumanObservation	SCP:Troglo_2022:1040		Troglohyphantes noricus	Animalia	Arthropoda	Arachnida	Araneae	Troglohyphantes	noricus	species	(Thaler & Polenec, 1974)	Austria	Styria	Mitterdorf im Mürztal	Mürztal	Mürztal, Mitterdorf im Mürztal, Styria	Red beech ravine forest, with spruce, sycamore, rocks			47.5572	15.4814	WGS84	Precise	910	This work	Komposch Christian, Aurenhammer Sandra, Wagner Herbert
SCP:Troglo_2022:1041	MaterialCitation	SCP:Troglo_2022:1041		Troglohyphantes noricus	Animalia	Arthropoda	Arachnida	Araneae	Troglohyphantes	noricus	species	(Thaler & Polenec, 1974)	Austria	Styria	Mürztal	Frein an der Mürz Umgebung	Frein an der Mürz Umgebung, Mürztal, Styria				47.7411	15.4831	WGS84	Precise	900	Thaler, 1978	Thaler Konrad
SCP:Troglo_2022:1042	HumanObservation	SCP:Troglo_2022:1042		Troglohyphantes noricus	Animalia	Arthropoda	Arachnida	Araneae	Troglohyphantes	noricus	species	(Thaler & Polenec, 1974)	Austria	Styria	Mürztal	Frein an der Mürz Umgebung	Frein an der Mürz Umgebung, Mürztal, Styria				47.7411	15.4831	WGS84	Precise	900	This work	Thaler Konrad
SCP:Troglo_2022:1043	HumanObservation	SCP:Troglo_2022:1043		Troglohyphantes noricus	Animalia	Arthropoda	Arachnida	Araneae	Troglohyphantes	noricus	species	(Thaler & Polenec, 1974)	Austria	Styria	Mürztal	Frein an der Mürz Umgebung	Frein an der Mürz Umgebung, Mürztal, Styria				47.7411	15.4831	WGS84	Precise	900	This work	Thaler Konrad
SCP:Troglo_2022:1044	HumanObservation	SCP:Troglo_2022:1044		Troglohyphantes noricus	Animalia	Arthropoda	Arachnida	Araneae	Troglohyphantes	noricus	species	(Thaler & Polenec, 1974)	Austria	Styria	Mürztal	Frein an der Mürz Umgebung	Frein an der Mürz Umgebung, Mürztal, Styria				47.7411	15.4831	WGS84	Precise	900	This work	Thaler Konrad
SCP:Troglo_2022:1045	MaterialCitation	SCP:Troglo_2022:1045		Troglohyphantes noricus	Animalia	Arthropoda	Arachnida	Araneae	Troglohyphantes	noricus	species	(Thaler & Polenec, 1974)	Austria	Styria	Mürztal	Mürztal bei Neuberg	Mürztal bei Neuberg, Mürztal, Styria				47.6553	15.5746	WGS84	Locality	800	Thaler, 1978	Thaler Konrad
SCP:Troglo_2022:1046	MaterialCitation	SCP:Troglo_2022:1046		Troglohyphantes noricus	Animalia	Arthropoda	Arachnida	Araneae	Troglohyphantes	noricus	species	(Thaler & Polenec, 1974)	Austria	Styria	Mürztal	Mürztal bei Neuberg	Mürztal bei Neuberg, Mürztal, Styria				47.6553	15.5746	WGS84	Locality	800	Thaler, 1978	Thaler Konrad
SCP:Troglo_2022:1047	HumanObservation	SCP:Troglo_2022:1047		Troglohyphantes noricus	Animalia	Arthropoda	Arachnida	Araneae	Troglohyphantes	noricus	species	(Thaler & Polenec, 1974)	Austria	Styria	Mürztal	Mürztal bei Neuberg	Mürztal bei Neuberg, Mürztal, Styria				47.6553	15.5746	WGS84	Locality	800	This work	Thaler Konrad
SCP:Troglo_2022:1048	HumanObservation	SCP:Troglo_2022:1048		Troglohyphantes noricus	Animalia	Arthropoda	Arachnida	Araneae	Troglohyphantes	noricus	species	(Thaler & Polenec, 1974)	Austria	Styria	Mürztal	Mürztal bei Neuberg	Mürztal bei Neuberg, Mürztal, Styria				47.6553	15.5746	WGS84	Locality	800	This work	Thaler Konrad
SCP:Troglo_2022:1049	HumanObservation	SCP:Troglo_2022:1049		Troglohyphantes noricus	Animalia	Arthropoda	Arachnida	Araneae	Troglohyphantes	noricus	species	(Thaler & Polenec, 1974)	Austria	Styria	Nordalpen, Ennstaler Alpen	NE Heßhütte, ESE Gstatterboden (=Zinödlalm): NP Gesäuse_WH_2-27_Wolfbauerhochalm	NE Heßhütte, ESE Gstatterboden (=Zinödlalm): NP Gesäuse_WH_2-27_Wolfbauerhochalm, Nordalpen, Ennstaler Alpen, Styria	Scrubby pasture			47.5803	14.6778	WGS84	Precise	1565	This work	Komposch Christian & Brandl K.
SCP:Troglo_2022:1050	HumanObservation	SCP:Troglo_2022:1050		Troglohyphantes noricus	Animalia	Arthropoda	Arachnida	Araneae	Troglohyphantes	noricus	species	(Thaler & Polenec, 1974)	Austria	Styria	Nordalpen, Ennstaler Alpen	NE Heßhütte, ESE Gstatterboden (=Zinödlalm). NP Gesäuse_WH_2-26_Wolfbauerhochalm	NE Heßhütte, ESE Gstatterboden (=Zinödlalm). NP Gesäuse_WH_2-26_Wolfbauerhochalm, Nordalpen, Ennstaler Alpen, Styria	Pastures in shrubland			47.5803	14.6778	WGS84	Precise	1565	This work	Brandl K. & Kunz G.
SCP:Troglo_2022:1051	HumanObservation	SCP:Troglo_2022:1051		Troglohyphantes noricus	Animalia	Arthropoda	Arachnida	Araneae	Troglohyphantes	noricus	species	(Thaler & Polenec, 1974)	Austria	Styria	Nordalpen, Ennstaler Alpen	NE Heßhütte, ESE Gstatterboden (=Zinödlalm). NP Gesäuse_WH_2-27_Wolfbauerhochalm	NE Heßhütte, ESE Gstatterboden (=Zinödlalm). NP Gesäuse_WH_2-27_Wolfbauerhochalm, Nordalpen, Ennstaler Alpen, Styria				47.5803	14.6778	WGS84	Precise	1565	This work	Komposch Christian & Brandl K.
SCP:Troglo_2022:1052	HumanObservation	SCP:Troglo_2022:1052		Troglohyphantes noricus	Animalia	Arthropoda	Arachnida	Araneae	Troglohyphantes	noricus	species	(Thaler & Polenec, 1974)	Austria	Styria	Nordalpen, Ennstaler Alpen	NE Heßhütte, ESE Gstatterboden (=Zinödlalm). NP Gesäuse_WH_3-30_Wolfbauerhochalm	NE Heßhütte, ESE Gstatterboden (=Zinödlalm). NP Gesäuse_WH_3-30_Wolfbauerhochalm, Nordalpen, Ennstaler Alpen, Styria	Larch-spruce forest			47.5806	14.6831	WGS84	Precise	1538	This work	Brandl K. & Kunz G.
SCP:Troglo_2022:1053	HumanObservation	SCP:Troglo_2022:1053		Troglohyphantes noricus	Animalia	Arthropoda	Arachnida	Araneae	Troglohyphantes	noricus	species	(Thaler & Polenec, 1974)	Austria	Styria	Nordalpen, Ennstaler Alpen	NE Heßhütte, ESE Gstatterboden (=Zinödlalm). NP Gesäuse_WH_3-30_Wolfbauerhochalm	NE Heßhütte, ESE Gstatterboden (=Zinödlalm). NP Gesäuse_WH_3-30_Wolfbauerhochalm, Nordalpen, Ennstaler Alpen, Styria	Larch-spruce forest			47.5806	14.6831	WGS84	Precise	1538	This work	Brandl K. & Kunz G.
SCP:Troglo_2022:1054	HumanObservation	SCP:Troglo_2022:1054		Troglohyphantes noricus	Animalia	Arthropoda	Arachnida	Araneae	Troglohyphantes	noricus	species	(Thaler & Polenec, 1974)	Austria	Styria	Nordalpen, Ennstaler Alpen	NE Heßhütte, ESE Gstatterboden (=Zinödlalm). NP Gesäuse_WH_3-30_Wolfbauerhochalm	NE Heßhütte, ESE Gstatterboden (=Zinödlalm). NP Gesäuse_WH_3-30_Wolfbauerhochalm, Nordalpen, Ennstaler Alpen, Styria	Pastures in shrubland			47.5803	14.6778	WGS84	Precise	1565	This work	Brandl K. & Kunz G.
SCP:Troglo_2022:1055	HumanObservation	SCP:Troglo_2022:1055		Troglohyphantes noricus	Animalia	Arthropoda	Arachnida	Araneae	Troglohyphantes	noricus	species	(Thaler & Polenec, 1974)	Austria	Styria	Nordalpen, Ennstaler Alpen	Scheuchegg Lawinenrinne 2. NP Gesäuse-Sc_Law 12_2	Scheuchegg Lawinenrinne 2. NP Gesäuse-Sc_Law 12_2, Nordalpen, Ennstaler Alpen, Styria	Avalanche path			47.5594	14.7142	WGS84	Precise	1501	This work	Zechner L.
SCP:Troglo_2022:1056	HumanObservation	SCP:Troglo_2022:1056		Troglohyphantes noricus	Animalia	Arthropoda	Arachnida	Araneae	Troglohyphantes	noricus	species	(Thaler & Polenec, 1974)	Austria	Styria	Nordalpen, Ennstaler Alpen	Scheuchegg Lawinenrinne 2. NP Gesäuse-Sc_Law 12_2	Scheuchegg Lawinenrinne 2. NP Gesäuse-Sc_Law 12_2, Nordalpen, Ennstaler Alpen, Styria	Avalanche path			47.5594	14.7142	WGS84	Precise	1501	This work	Zechner L.
SCP:Troglo_2022:1057	HumanObservation	SCP:Troglo_2022:1057		Troglohyphantes noricus	Animalia	Arthropoda	Arachnida	Araneae	Troglohyphantes	noricus	species	(Thaler & Polenec, 1974)	Austria	Styria	Nordalpen, Ennstaler Alpen	Scheuchegg Lawinenrinne 2. NP Gesäuse-Sc_Law 12_2	Scheuchegg Lawinenrinne 2. NP Gesäuse-Sc_Law 12_2, Nordalpen, Ennstaler Alpen, Styria	Avalanche path			47.5594	14.7142	WGS84	Precise	1501	This work	Zechner L.
SCP:Troglo_2022:1058	HumanObservation	SCP:Troglo_2022:1058		Troglohyphantes noricus	Animalia	Arthropoda	Arachnida	Araneae	Troglohyphantes	noricus	species	(Thaler & Polenec, 1974)	Austria	Styria	Nordalpen, Ennstaler Alpen	Scheuchegg Lawinenrinne 2. NP Gesäuse-Sc_Law 12_2	Scheuchegg Lawinenrinne 2. NP Gesäuse-Sc_Law 12_2, Nordalpen, Ennstaler Alpen, Styria	Avalanche path			47.5594	14.7142	WGS84	Precise	1501	This work	Zechner L.
SCP:Troglo_2022:1059	HumanObservation	SCP:Troglo_2022:1059		Troglohyphantes noricus	Animalia	Arthropoda	Arachnida	Araneae	Troglohyphantes	noricus	species	(Thaler & Polenec, 1974)	Austria	Styria	NW Weiz	Weizklamm	Weizklamm, NW Weiz, Styria				47.2555	15.5886	WGS84	Locality	590	This work	Horak P.
SCP:Troglo_2022:1060	HumanObservation	SCP:Troglo_2022:1060		Troglohyphantes noricus	Animalia	Arthropoda	Arachnida	Araneae	Troglohyphantes	noricus	species	(Thaler & Polenec, 1974)	Austria	Styria	NW Weiz. Weizklamm	Weizklamm	Weizklamm, NW Weiz. Weizklamm, Styria				47.2555	15.5886	WGS84	Locality	590	This work	Horak P.
SCP:Troglo_2022:1061	HumanObservation	SCP:Troglo_2022:1061		Troglohyphantes noricus	Animalia	Arthropoda	Arachnida	Araneae	Troglohyphantes	noricus	species	(Thaler & Polenec, 1974)	Austria	Styria	Röthelstein: Mur_Restwasserstrecke "Laufnitzdorf"		, Röthelstein: Mur_Restwasserstrecke "Laufnitzdorf", Styria	Riparian forest, left bank			47.2996	15.3618	WGS84	Precise	430	This work	Komposch Christian, Kropf Christian
SCP:Troglo_2022:1062	HumanObservation	SCP:Troglo_2022:1062		Troglohyphantes noricus	Animalia	Arthropoda	Arachnida	Araneae	Troglohyphantes	noricus	species	(Thaler & Polenec, 1974)	Austria	Styria	S Bruck a. d. Mur, SW Kirchdorf	Kirchkogel, tiefere Bereiche (=KK II)	Kirchkogel, tiefere Bereiche (=KK II), S Bruck a. d. Mur, SW Kirchdorf, Styria				47.3419	15.3172	WGS84	Locality	1000	This work	Horak P.
SCP:Troglo_2022:1063	HumanObservation	SCP:Troglo_2022:1063		Troglohyphantes noricus	Animalia	Arthropoda	Arachnida	Araneae	Troglohyphantes	noricus	species	(Thaler & Polenec, 1974)	Austria	Styria	S Bruck a. d. Mur, SW Kirchdorf	Kirchkogel, tiefere Bereiche (=KK II)	Kirchkogel, tiefere Bereiche (=KK II), S Bruck a. d. Mur, SW Kirchdorf, Styria				47.3419	15.3172	WGS84	Locality	1000	This work	Horak P.
SCP:Troglo_2022:1064	HumanObservation	SCP:Troglo_2022:1064		Troglohyphantes noricus	Animalia	Arthropoda	Arachnida	Araneae	Troglohyphantes	noricus	species	(Thaler & Polenec, 1974)	Austria	Styria	S Bruck a. d. Mur, SW Kirchdorf	Kirchkogel, tiefere Bereiche (=KK II)	Kirchkogel, tiefere Bereiche (=KK II), S Bruck a. d. Mur, SW Kirchdorf, Styria				47.3419	15.3172	WGS84	Locality	1000	This work	Horak P.
SCP:Troglo_2022:1065	HumanObservation	SCP:Troglo_2022:1065		Troglohyphantes noricus	Animalia	Arthropoda	Arachnida	Araneae	Troglohyphantes	noricus	species	(Thaler & Polenec, 1974)	Austria	Styria	S Bruck a. d. Mur, SW Kirchdorf	Kirchkogel, tiefere Bereiche (=KK II)	Kirchkogel, tiefere Bereiche (=KK II), S Bruck a. d. Mur, SW Kirchdorf, Styria				47.3419	15.3172	WGS84	Locality	1000	This work	Horak P.
SCP:Troglo_2022:1066	HumanObservation	SCP:Troglo_2022:1066		Troglohyphantes noricus	Animalia	Arthropoda	Arachnida	Araneae	Troglohyphantes	noricus	species	(Thaler & Polenec, 1974)	Austria	Styria	S Bruck a.d. Mur, SW Kirchdorf	Kirchkogel, Gipfel (=KK I)	Kirchkogel, Gipfel (=KK I), S Bruck a.d. Mur, SW Kirchdorf, Styria				47.3419	15.3172	WGS84	Locality	1000	This work	Horak P.
SCP:Troglo_2022:1067	HumanObservation	SCP:Troglo_2022:1067		Troglohyphantes noricus	Animalia	Arthropoda	Arachnida	Araneae	Troglohyphantes	noricus	species	(Thaler & Polenec, 1974)	Austria	Styria	S Bruck a.d. Mur, SW Kirchdorf	Kirchkogel, Gipfel (=KK I)	Kirchkogel, Gipfel (=KK I), S Bruck a.d. Mur, SW Kirchdorf, Styria				47.3419	15.3172	WGS84	Locality	1000	This work	Horak P.
SCP:Troglo_2022:1068	HumanObservation	SCP:Troglo_2022:1068		Troglohyphantes noricus	Animalia	Arthropoda	Arachnida	Araneae	Troglohyphantes	noricus	species	(Thaler & Polenec, 1974)	Austria	Styria	S Bruck a.d. Mur, SW Kirchdorf	Kirchkogel, Gipfel (=KK I)	Kirchkogel, Gipfel (=KK I), S Bruck a.d. Mur, SW Kirchdorf, Styria				47.3419	15.3172	WGS84	Locality	1000	This work	Horak P.
SCP:Troglo_2022:1069	HumanObservation	SCP:Troglo_2022:1069		Troglohyphantes noricus	Animalia	Arthropoda	Arachnida	Araneae	Troglohyphantes	noricus	species	(Thaler & Polenec, 1974)	Austria	Styria	S Bruck a.d. Mur, SW Kirchdorf	Kirchkogel, Gipfel (=KK I)	Kirchkogel, Gipfel (=KK I), S Bruck a.d. Mur, SW Kirchdorf, Styria				47.3419	15.3172	WGS84	Locality	1000	This work	Horak P.
SCP:Troglo_2022:1070	MaterialCitation	SCP:Troglo_2022:1070		Troglohyphantes noricus	Animalia	Arthropoda	Arachnida	Araneae	Troglohyphantes	noricus	species	(Thaler & Polenec, 1974)	Austria	Styria	Salzatal	Salza- Tal bei Weichselboden	Salza- Tal bei Weichselboden, Salzatal, Styria				47.6695	15.1703	WGS84	Precise	700	Thaler, 1978	Thaler Konrad
SCP:Troglo_2022:1071	HumanObservation	SCP:Troglo_2022:1071		Troglohyphantes noricus	Animalia	Arthropoda	Arachnida	Araneae	Troglohyphantes	noricus	species	(Thaler & Polenec, 1974)	Austria	Styria	Schladminger Tauern	Schladminger Untertal, S Schladming, W GH Tetter, Block_ST_D_37_Steilhangmoor	Schladminger Untertal, S Schladming, W GH Tetter, Block_ST_D_37_Steilhangmoor, Schladminger Tauern, Styria	In moss under stones, high forest			47.3547	13.7019	WGS84	Precise	1026	This work	Paill Wolfgang
SCP:Troglo_2022:1072	HumanObservation	SCP:Troglo_2022:1072		Troglohyphantes noricus	Animalia	Arthropoda	Arachnida	Araneae	Troglohyphantes	noricus	species	(Thaler & Polenec, 1974)	Austria	Styria	Schladminger Tauern	Schladminger Untertal, S Schladming, W GH Tetter. Block_ST_D_37_Steilhangmoor	Schladminger Untertal, S Schladming, W GH Tetter. Block_ST_D_37_Steilhangmoor, Schladminger Tauern, Styria	In moss under stones, high forest			47.3547	13.7019	WGS84	Precise	1026	This work	Paill Wolfgang
SCP:Troglo_2022:1073	HumanObservation	SCP:Troglo_2022:1073		Troglohyphantes noricus	Animalia	Arthropoda	Arachnida	Araneae	Troglohyphantes	noricus	species	(Thaler & Polenec, 1974)	Austria	Styria	SE Frohnleiten, NNW Graz	Ruine Alt-Pfannberg	Ruine Alt-Pfannberg, SE Frohnleiten, NNW Graz, Styria				47.2528	15.3283	WGS84	Locality	540	This work	Jantscher E. & Paill W.
SCP:Troglo_2022:1074	HumanObservation	SCP:Troglo_2022:1074		Troglohyphantes noricus	Animalia	Arthropoda	Arachnida	Araneae	Troglohyphantes	noricus	species	(Thaler & Polenec, 1974)	Austria	Styria	SE Frohnleiten, NNW Graz, Ruine Alt-Pfannberg		, SE Frohnleiten, NNW Graz, Ruine Alt-Pfannberg, Styria				47.2528	15.3283	WGS84	Locality	540	This work	Jantscher E. & Paill W.
SCP:Troglo_2022:1075	HumanObservation	SCP:Troglo_2022:1075		Troglohyphantes noricus	Animalia	Arthropoda	Arachnida	Araneae	Troglohyphantes	noricus	species	(Thaler & Polenec, 1974)	Austria	Styria	Steirisches Randgebirge - Östl. Grazer Bergland	Obertrumm N Peggau, oberh. Zementfbk., E Lurgrotte. Peggau-Steinbruch: BF5	Obertrumm N Peggau, oberh. Zementfbk., E Lurgrotte. Peggau-Steinbruch: BF5, Steirisches Randgebirge - Östl. Grazer Bergland, Styria	Thermophilic mixed deciduous forest			47.2172	15.3497	WGS84	Precise	690	This work	Komposch Christian
SCP:Troglo_2022:1076	HumanObservation	SCP:Troglo_2022:1076		Troglohyphantes noricus	Animalia	Arthropoda	Arachnida	Araneae	Troglohyphantes	noricus	species	(Thaler & Polenec, 1974)	Austria	Styria	Steirisches Randgebirge - Östl. Grazer Bergland	Obertrumm N Peggau, oberh. Zementfbk., E Lurgrotte. Peggau-Steinbruch: BF5	Obertrumm N Peggau, oberh. Zementfbk., E Lurgrotte. Peggau-Steinbruch: BF5, Steirisches Randgebirge - Östl. Grazer Bergland, Styria	Thermophilic mixed deciduous forest			47.2172	15.3497	WGS84	Precise	690	This work	Komposch Christian
SCP:Troglo_2022:1077	HumanObservation	SCP:Troglo_2022:1077		Troglohyphantes noricus	Animalia	Arthropoda	Arachnida	Araneae	Troglohyphantes	noricus	species	(Thaler & Polenec, 1974)	Austria	Upper Austria	Kirchdorf an der Krems	Roßleithen 1474m	Roßleithen, Kirchdorf an der Krems, Upper Austria				47.7717	14.3028	WGS84	Precise	1474	This work	Milasowssky
SCP:Troglo_2022:1078	MaterialCitation	SCP:Troglo_2022:1078		Troglohyphantes noricus	Animalia	Arthropoda	Arachnida	Araneae	Troglohyphantes	noricus	species	(Thaler & Polenec, 1974)	Germany	Bavaria	Berchtesgaden Nationalpark	Hohes Brett	Hohes Brett, Berchtesgaden Nationalpark, Bavaria				47.5916	13.0363	WGS84	Locality	1550-2170	Blick, 1999
SCP:Troglo_2022:1079	MaterialCitation	SCP:Troglo_2022:1079		Troglohyphantes noricus	Animalia	Arthropoda	Arachnida	Araneae	Troglohyphantes	noricus	species	(Thaler & Polenec, 1974)	Germany	Bavaria	Berchtesgaden Nationalpark	Jennerwiesen	Jennerwiesen, Berchtesgaden Nationalpark, Bavaria				47.5831	13.0149	WGS84	Locality	1200	Blick, 1994
SCP:Troglo_2022:1080	MaterialCitation	SCP:Troglo_2022:1080		Troglohyphantes noricus	Animalia	Arthropoda	Arachnida	Araneae	Troglohyphantes	noricus	species	(Thaler & Polenec, 1974)	Germany	Bavaria	Berchtesgaden Nationalpark	Wimbachgries	Wimbachgries, Berchtesgaden Nationalpark, Bavaria				47.5617	12.8912	WGS84	Locality	1000-1400	Korge, 1977
SCP:Troglo_2022:1081	MaterialCitation	SCP:Troglo_2022:1081		Troglohyphantes noricus	Animalia	Arthropoda	Arachnida	Araneae	Troglohyphantes	noricus	species	(Thaler & Polenec, 1974)	Germany	Bavaria	Berchtesgadener Alpen	Jägerkreuz (Hohes Brett)	Jägerkreuz (Hohes Brett), Berchtesgadener Alpen, Bavaria	Alpine meadow with rocks and blocks			47.5832	13.0429	WGS84	Precise	2130	Muster, 2001				Original coords in Gauss-Kruger
SCP:Troglo_2022:1082	MaterialCitation	SCP:Troglo_2022:1082		Troglohyphantes noricus	Animalia	Arthropoda	Arachnida	Araneae	Troglohyphantes	noricus	species	(Thaler & Polenec, 1974)	Germany	Bavaria	Berchtesgadener Alpen	S Pfaffenkegel	S Pfaffenkegel, Berchtesgadener Alpen, Bavaria	Mountain pine scrub			47.5762	13.0413	WGS84	Precise	1820	Muster, 2001				Original coords in Gauss-Kruger
SCP:Troglo_2022:1083	MaterialCitation	SCP:Troglo_2022:1083		Troglohyphantes noricus	Animalia	Arthropoda	Arachnida	Araneae	Troglohyphantes	noricus	species	(Thaler & Polenec, 1974)	Germany	Bavaria	Berchtesgadener Alpen	Schönau am Königssee	Schönau am Königssee, Berchtesgadener Alpen, Bavaria	Alpine grasslands			47.5812	13.0434	WGS84	Precise	1990	Muster, 2001				Original coords in Gauss-Kruger
SCP:Troglo_2022:1084	MaterialCitation	SCP:Troglo_2022:1084		Troglohyphantes noricus	Animalia	Arthropoda	Arachnida	Araneae	Troglohyphantes	noricus	species	(Thaler & Polenec, 1974)	Germany	Bavaria	Berchtesgadener Alpen	W Königsbergalm	W Königsbergalm, Berchtesgadener Alpen, Bavaria	Mixed beech forest			47.572	13.0261	WGS84	Precise	1570	Muster, 2001				Original coords in Gauss-Kruger
SCP:Troglo_2022:1085	HumanObservation	SCP:Troglo_2022:1085		Troglohyphantes novicordis	Animalia	Arthropoda	Arachnida	Araneae	Troglohyphantes	novicordis	species	Thaler, 1978	Austria	Carinthia	Koralpe, Ochsenstein		Koralpe, Ochsenstein, Carinthia	High elevation rocky lands with crevice vegetation			46.7781	14.9964	WGS84	Precise	1924	This work	Komposch Christian, Komposch Brigitte, Komposch Harry, Schwab Julia
SCP:Troglo_2022:1086	HumanObservation	SCP:Troglo_2022:1086		Troglohyphantes novicordis	Animalia	Arthropoda	Arachnida	Araneae	Troglohyphantes	novicordis	species	Thaler, 1978	Austria	Carinthia	Koralpe, Ochsenstein		Koralpe, Ochsenstein, Carinthia	Heather and blueberry shrubs, boulders			46.7739	15.0136	WGS84	Precise	1750	This work	Komposch Christian, Komposch Brigitte, Komposch Harry, Schwab Julia
[truncated: 521 more rows]

## Sheet: References
References
Absolon K, Kratochvíl J (1932) Zur Kenntnis der höhlenbewohnenden Araneae der illyrischen Karstgebiete. Mitteilungen über Höhlen-und Karstforschung 3: 73‐81.
[truncated: 151 more rows]

## Sheet: Acronyms
Acronym
[truncated: 3 more rows]
